# Supplementary material for: Geometric and energetic data from ab initio calculations of haloethene, haloimine, halomethylenephosphine, haloiminophosphine, halodiazene, halodiphosphene and halocyclopropane
Source: Data Brief. 2019 Nov 2;27:104738. doi: 10.1016/j.dib.2019.104738 (PMC6861602; doi:10.1016/j.dib.2019.104738)
Supplement: Multimedia component 8 [file mmc8.zip › PP/CCSD/freq/FEPPEF.out]

Q-Chem Developer Version!
                  Welcome to Q-Chem
     A Quantum Leap Into The Future Of Chemistry


 Q-Chem 5.1, Q-Chem, Inc., Pleasanton, CA (2018)

 Yihan Shao,  Zhengting Gan,  E. Epifanovsky,  A. T. B. Gilbert,  M. Wormit,  
 J. Kussmann,  A. W. Lange,  A. Behn,  Jia Deng,  Xintian Feng,  D. Ghosh,  
 M. Goldey,  P. R. Horn,  L. D. Jacobson,  I. Kaliman,  T. Kus,  A. Landau,  
 Jie Liu,  E. I. Proynov,  R. M. Richard,  R. P. Steele,  E. J. Sundstrom,  
 H. L. Woodcock III,  P. M. Zimmerman,  D. Zuev,  B. Albrecht,  E. Alguire,  
 S. A. Baeppler,  D. Barton,  Z. Benda,  Y. A. Bernard,  E. J. Berquist,  
 K. B. Bravaya,  H. Burton,  D. Casanova,  Chun-Min Chang,  Yunqing Chen,  
 A. Chien,  K. D. Closser,  M. P. Coons,  S. Coriani,  S. Dasgupta,  
 A. L. Dempwolff,  M. Diedenhofen,  Hainam Do,  R. G. Edgar,  Po-Tung Fang,  
 S. Faraji,  S. Fatehi,  Qingguo Feng,  K. D. Fenk,  J. Fosso-Tande,  
 Qinghui Ge,  A. Ghysels,  G. Gidofalvi,  J. Gomes,  J. Gonthier,  A. Gunina,  
 D. Hait,  M. W. D. Hanson-Heine,  P. H. P. Harbach,  A. W. Hauser,  
 J. E. Herr,  E. G. Hohenstein,  Z. C. Holden,  Kerwin Hui,  B. C. Huynh,  
 T.-C. Jagau,  Hyunjun Ji,  B. Kaduk,  K. Khistyaev,  Jaehoon Kim,  
 P. Klunzinger,  K. Koh,  D. Kosenkov,  L. Koulias,  T. Kowalczyk,  
 C. M. Krauter,  A. Kunitsa,  Ka Un Lao,  A. Laurent,  K. V. Lawler,  
 Joonho Lee,  D. Lefrancois,  S. Lehtola,  D. S. Levine,  Yi-Pei Li,  
 You-Sheng Lin,  Fenglai Liu,  E. Livshits,  A. Luenser,  P. Manohar,  
 E. Mansoor,  S. F. Manzer,  Shan-Ping Mao,  Yuezhi Mao,  N. Mardirossian,  
 A. V. Marenich,  T. Markovich,  L. A. Martinez-Martinez,  S. A. Maurer,  
 N. J. Mayhall,  S. C. McKenzie,  J.-M. Mewes,  A. F. Morrison,  
 J. W. Mullinax,  K. Nanda,  T. S. Nguyen-Beck,  R. Olivares-Amaya,  
 J. A. Parkhill,  T. M. Perrine,  F. Plasser,  P. Pokhilko,  S. Prager,  
 A. Prociuk,  E. Ramos,  D. R. Rehn,  F. Rob,  M. Schneider,  N. Sergueev,  
 S. M. Sharada,  S. Sharma,  D. W. Small,  T. Stauch,  T. Stein,  
 Yu-Chuan Su,  A. J. W. Thom,  A. Tkatchenko,  T. Tsuchimochi,  N. M. Tubman,  
 L. Vogt,  M. L. Vidal,  O. Vydrov,  M. A. Watson,  J. Wenzel,  
 M. de Wergifosse,  T. A. Wesolowski,  A. White,  J. Witte,  A. Yamada,  
 Jun Yang,  K. Yao,  S. Yeganeh,  S. R. Yost,  Zhi-Qiang You,  A. Zech,  
 Igor Ying Zhang,  Xing Zhang,  Yan Zhao,  Ying Zhu,  B. R. Brooks,  
 G. K. L. Chan,  C. J. Cramer,  M. S. Gordon,  W. J. Hehre,  A. Klamt,  
 M. W. Schmidt,  C. D. Sherrill,  D. G. Truhlar,  A. Aspuru-Guzik,  R. Baer,  
 A. T. Bell,  N. A. Besley,  Jeng-Da Chai,  A. E. DePrince, III,  
 R. A. DiStasio Jr.,  A. Dreuw,  B. D. Dunietz,  T. R. Furlani,  
 Chao-Ping Hsu,  Yousung Jung,  Jing Kong,  D. S. Lambrecht,  WanZhen Liang,  
 C. Ochsenfeld,  V. A. Rassolov,  L. V. Slipchenko,  J. E. Subotnik,  
 T. Van Voorhis,  J. M. Herbert,  A. I. Krylov,  P. M. W. Gill,  M. Head-Gordon

 Contributors to earlier versions of Q-Chem not listed above: 
 R. D. Adamson,  B. Austin,  J. Baker,  G. J. O. Beran,  K. Brandhorst,  
 S. T. Brown,  E. F. C. Byrd,  A. K. Chakraborty,  C.-L. Cheng,  
 Siu Hung Chien,  D. M. Chipman,  D. L. Crittenden,  H. Dachsel,  
 R. J. Doerksen,  A. D. Dutoi,  L. Fusti-Molnar,  W. A. Goddard III,  
 A. Golubeva-Zadorozhnaya,  S. R. Gwaltney,  G. Hawkins,  A. Heyden,  
 S. Hirata,  G. Kedziora,  F. J. Keil,  C. Kelley,  Jihan Kim,  R. A. King,  
 R. Z. Khaliullin,  P. P. Korambath,  W. Kurlancheek,  A. M. Lee,  M. S. Lee,  
 S. V. Levchenko,  Ching Yeh Lin,  D. Liotard,  R. C. Lochan,  I. Lotan,  
 P. E. Maslen,  N. Nair,  D. P. O'Neill,  D. Neuhauser,  E. Neuscamman,  
 C. M. Oana,  R. Olson,  B. Peters,  R. Peverati,  P. A. Pieniazek,  
 Y. M. Rhee,  J. Ritchie,  M. A. Rohrdanz,  E. Rosta,  N. J. Russ,  
 H. F. Schaefer III,  N. E. Schultz,  N. Shenvi,  A. C. Simmonett,  A. Sodt,  
 D. Stuck,  K. S. Thanthiriwatte,  V. Vanovschi,  Tao Wang,  A. Warshel,  
 C. F. Williams,  Q. Wu,  X. Xu,  W. Zhang

 Please cite Q-Chem as follows:
 Y. Shao et al., Mol. Phys. 113, 184-215 (2015)
 DOI: 10.1080/00268976.2014.952696

 Q-Chem 5.1.2 for Intel X86 EM64T Linux

 Parts of Q-Chem use Armadillo 8.300.2 (Tropical Shenanigans).
 http://arma.sourceforge.net/

 Q-Chem begins on Tue May  7 08:56:38 2019  

Host: 
0

     Scratch files written to /scratch/taweetham/qchem5485//
Input Ideriv = 1
Curr. Ideriv = -1
Max.  Ideriv = 1


!!********************************************.
!!******************Warning*******************.
!!Desired Analytical derivatives not available.
!!Finite difference job might take a long time.
!!********************************************.
!!********************************************.


 2-order derivative to be evaluated numerically with 1-order analytical derivatives

Checking the input file for inconsistencies... 	...done.

--------------------------------------------------------------
User input:
--------------------------------------------------------------
F=F_t.out
$molecule
0 1
P 
F  1 1.639693
P  1 2.052455 2 96.913651
F  3 1.639693 1 96.913651 2 -180.000000 0
$end

$rem
   JOB_TYPE 	FREQUENCY
   BASIS 		6-311++G**
   METHOD	ccsd
   MEM_TOTAL	30000
   N_FROZEN_CORE      FC
$end


--------------------------------------------------------------
 ----------------------------------------------------------------
             Standard Nuclear Orientation (Angstroms)
    I     Atom           X                Y                Z
 ----------------------------------------------------------------
    1      P       0.7780478636    -0.6691669476     0.0000000000
    2      F       1.9891024814     0.4362469328     0.0000000000
    3      P      -0.7780478636     0.6691669476    -0.0000000000
    4      F      -1.9891024814    -0.4362469328     0.0000000000
 ----------------------------------------------------------------
 Molecular Point Group                 C2h   NOp =  4
 Largest Abelian Subgroup              C2h   NOp =  4
 Nuclear Repulsion Energy =   207.1239273469 hartrees
 There are       24 alpha and       24 beta electrons
 Requested basis set is 6-311++G(d,p)
 There are 38 shells and 104 basis functions
 Total memory of 30000MB is distributed as follows: 
   QALLOC including MEM_STATIC uses 192MB
   MEM_STATIC is set to 192MB
   CCMAN JOB total memory use is  29808MB
 Warning: actual memory use might exceed 30000MB

 Total QAlloc Memory Limit    192 MB
 Mega-Array Size       188 MB
 MEM_STATIC part       192 MB

                       Distance Matrix (Angstroms)
             P (  1)   F (  2)   P (  3)
   F (  2)  1.639693
   P (  3)  2.052455  2.776936
   F (  4)  2.776936  4.072758  1.639693

 A cutoff of  1.0D-14 yielded    677 shell pairs
 There are      5226 function pairs (      5631 Cartesian)

 -------------------------------------------------------
 OpenMP Integral Computing Module                       
 Release: version 1.0, May 2013, Q-Chem Inc. Pittsburgh 
 -------------------------------------------------------
 Integral Job Info:
 Integral job number is                      11
 Integral operator is                         1
 short-range coefficients                     0
 long-range coefficients              100000000
 Omega coefficients                           0
 if combine SR and LR in K                    0
 Integral screening is                        0
 Integral computing path is                   2
 max size of driver memory is            800000
 size of driver memory is                593474
 size of scratch memory is              4204008
 max col of scratch BK array               1296
 max len of scratch array in speh3          155
 max len of scratch index in speh4           18
 max int batch size is                      520
 min int batch size is                       52
 fixed nKL is                                52
 max L of basis functions is                  2
 order of int derivative is                   0
 number of shells is                         38
 number of basis is                         108
 number of cartesian basis is               108
 number of contracted shell pairs           677
 number of primitive shell pairs           1954
 maxK2 (contraction) of shell pair           36
 max number of K2 of shell pair               1
 max number of CS2 of shell pair             66
 max number of PS2 of shell pair            180
 mem total for path MDJ                  512412
 -------------------------------------------------------
 Smallest overlap matrix eigenvalue = 1.00E-03
 Guess from superposition of atomic densities
 Warning:  Energy on first SCF cycle will be non-variational
 SAD guess density has 48.000000 electrons

 -----------------------------------------------------------------------
  General SCF calculation program by
  Eric Jon Sundstrom, Paul Horn, Yuezhi Mao, Dmitri Zuev, Alec White,
  David Stuck, Shaama M.S., Shane Yost, Joonho Lee, David Small,
  Daniel Levine, Susi Lehtola, Hugh Burton, Evgeny Epifanovsky
 -----------------------------------------------------------------------
 Hartree-Fock
 using 4 threads for integral computing
 -------------------------------------------------------
 OpenMP Integral computing Module                
 Release: version 2.0, May 2017, Q-Chem Inc. Pleasanton 
 -------------------------------------------------------
 A restricted SCF calculation will be
 performed using DIIS
 SCF converges when DIIS error is below 1.0e-08
 ---------------------------------------
  Cycle       Energy         DIIS error
 ---------------------------------------
    1    -880.5501723151      4.80e-02  
    2    -880.3433726372      7.41e-03  
    3    -880.3926645040      4.68e-03  
    4    -880.4101053739      6.43e-04  
    5    -880.4107829039      1.68e-04  
    6    -880.4108673609      3.72e-05  
    7    -880.4108720926      1.12e-05  
    8    -880.4108726575      2.98e-06  
    9    -880.4108726974      7.04e-07  
   10    -880.4108726996      1.08e-07  
   11    -880.4108726996      2.77e-08  
   12    -880.4108726996      6.19e-09  Convergence criterion met
 ---------------------------------------
 SCF time:   CPU 2.61s  wall 1.00s 
 SCF   energy in the final basis set =     -880.4108726996
 Total energy in the final basis set =     -880.4108726996


 ------------------------------------------------------------------------------

   CCMAN2: suite of methods based on coupled cluster
           and equation of motion theories.

   Components:
   * libvmm-1.3-trunk
     by Evgeny Epifanovsky, Ilya Kaliman.
   * libtensor-2.5-trunk
     by Evgeny Epifanovsky, Michael Wormit, Dmitry Zuev, Sam Manzer, 
        Ilya Kaliman.
   * libcc-2.5-trunk
     by Evgeny Epifanovsky, Arik Landau, Tomasz Kus, Kirill Khistyaev, 
        Dmitry Zuev, Prashant Manohar, Xintian Feng, Anna Krylov, 
        Matthew Goldey, Alec White, Thomas Jagau, Kaushik Nanda, 
        Anastasia Gunina, Alexander Kunitsa, Joonho Lee.

   CCMAN original authors:
   Anna I. Krylov, C. David Sherrill, Steven R. Gwaltney,
   Edward F. C. Byrd (2000)
   Sergey V. Levchenko, Lyudmila V. Slipchenko, Tao Wang,
   Ana-Maria C. Cristian (2003)
   Piotr A. Pieniazek, C. Melania Oana, Evgeny Epifanovsky (2007)
   Prashant Manohar (2009)

 ------------------------------------------------------------------------------


 Allocating and initializing 29808MB of RAM...
 Calculation will run on 4 cores.


 Alpha MOs, Restricted
 -- Occupied --                  
-80.050 -80.050 -26.323 -26.323  -7.588  -7.587  -5.480  -5.480
  1 Ag    1 Bu    2 Ag    2 Bu    3 Ag    3 Bu    4 Ag    4 Bu                 
 -5.479  -5.478  -5.478  -5.478  -1.621  -1.620  -0.942  -0.808
  5 Ag    1 Au    1 Bg    5 Bu    6 Ag    6 Bu    7 Ag    7 Bu                 
 -0.719  -0.702  -0.697  -0.691  -0.649  -0.555  -0.408  -0.365
  8 Ag    8 Bu    2 Au    2 Bg    9 Ag    9 Bu   10 Ag    3 Au                 
 -- Virtual --                   
 -0.017   0.037   0.065   0.070   0.077   0.095   0.102   0.110
  3 Bg   10 Bu   11 Bu   11 Ag    4 Au   12 Ag   13 Ag    4 Bg                 
  0.112   0.158   0.173   0.202   0.290   0.301   0.338   0.339
 12 Bu   13 Bu   14 Ag   14 Bu    5 Bg   15 Ag   16 Ag   15 Bu                 
  0.366   0.371   0.383   0.392   0.416   0.422   0.437   0.448
 16 Bu    5 Au    6 Au   17 Bu    6 Bg   18 Bu   17 Ag   18 Ag                 
  0.484   0.592   0.676   0.709   0.767   0.799   0.876   0.897
 19 Ag   19 Bu   20 Ag    7 Au   20 Bu   21 Bu    7 Bg   21 Ag                 
  0.912   1.050   1.072   1.124   1.141   1.381   1.554   1.583
  8 Au   22 Ag    8 Bg   23 Ag   22 Bu   23 Bu    9 Bg   24 Ag                 
  1.589   1.595   1.635   1.654   1.766   1.826   1.867   1.929
 24 Bu    9 Au   25 Ag   25 Bu   10 Au   10 Bg   26 Bu   27 Bu                 
  1.935   1.983   2.187   2.286   4.190   4.190   4.191   4.193
 26 Ag   27 Ag   28 Ag   28 Bu   11 Au   11 Bg   29 Ag   29 Bu                 
  4.220   4.224   4.232   4.235   4.494   4.507   6.884   6.906
 12 Au   12 Bg   30 Ag   30 Bu   31 Ag   31 Bu   13 Bg   32 Bu                 
  6.908   6.909   6.942   6.960   7.325   7.489  14.708  14.737
 13 Au   32 Ag   33 Ag   33 Bu   34 Ag   34 Bu   14 Au   14 Bg                 
 14.744  14.805  14.816  14.861  68.723  68.746 165.899 166.088
 35 Bu   36 Bu   35 Ag   36 Ag   37 Ag   37 Bu   38 Ag   38 Bu                 

 Beta MOs, Restricted
 -- Occupied --                  
-80.050 -80.050 -26.323 -26.323  -7.588  -7.587  -5.480  -5.480
  1 Ag    1 Bu    2 Ag    2 Bu    3 Ag    3 Bu    4 Ag    4 Bu                 
 -5.479  -5.478  -5.478  -5.478  -1.621  -1.620  -0.942  -0.808
  5 Ag    1 Au    1 Bg    5 Bu    6 Ag    6 Bu    7 Ag    7 Bu                 
 -0.719  -0.702  -0.697  -0.691  -0.649  -0.555  -0.408  -0.365
  8 Ag    8 Bu    2 Au    2 Bg    9 Ag    9 Bu   10 Ag    3 Au                 
 -- Virtual --                   
 -0.017   0.037   0.065   0.070   0.077   0.095   0.102   0.110
  3 Bg   10 Bu   11 Bu   11 Ag    4 Au   12 Ag   13 Ag    4 Bg                 
  0.112   0.158   0.173   0.202   0.290   0.301   0.338   0.339
 12 Bu   13 Bu   14 Ag   14 Bu    5 Bg   15 Ag   16 Ag   15 Bu                 
  0.366   0.371   0.383   0.392   0.416   0.422   0.437   0.448
 16 Bu    5 Au    6 Au   17 Bu    6 Bg   18 Bu   17 Ag   18 Ag                 
  0.484   0.592   0.676   0.709   0.767   0.799   0.876   0.897
 19 Ag   19 Bu   20 Ag    7 Au   20 Bu   21 Bu    7 Bg   21 Ag                 
  0.912   1.050   1.072   1.124   1.141   1.381   1.554   1.583
  8 Au   22 Ag    8 Bg   23 Ag   22 Bu   23 Bu    9 Bg   24 Ag                 
  1.589   1.595   1.635   1.654   1.766   1.826   1.867   1.929
 24 Bu    9 Au   25 Ag   25 Bu   10 Au   10 Bg   26 Bu   27 Bu                 
  1.935   1.983   2.187   2.286   4.190   4.190   4.191   4.193
 26 Ag   27 Ag   28 Ag   28 Bu   11 Au   11 Bg   29 Ag   29 Bu                 
  4.220   4.224   4.232   4.235   4.494   4.507   6.884   6.906
 12 Au   12 Bg   30 Ag   30 Bu   31 Ag   31 Bu   13 Bg   32 Bu                 
  6.908   6.909   6.942   6.960   7.325   7.489  14.708  14.737
 13 Au   32 Ag   33 Ag   33 Bu   34 Ag   34 Bu   14 Au   14 Bg                 
 14.744  14.805  14.816  14.861  68.723  68.746 165.899 166.088
 35 Bu   36 Bu   35 Ag   36 Ag   37 Ag   37 Bu   38 Ag   38 Bu                 

 Occupation and symmetry of molecular orbitals

 Point group: C2h (4 irreducible representations).

                           Ag   Bg   Au   Bu    All 
 ----------------------------------------------------
 All molecular orbitals:
  - Alpha                  38   14   14   38    104 
  - Beta                   38   14   14   38    104 
 ----------------------------------------------------
 Alpha orbitals:
  - Frozen occupied        5    1    1    5     12  
  - Active occupied        5    1    2    4     12  
  - Active virtual         28   12   11   29    80  
  - Frozen virtual         0    0    0    0     0   
 ----------------------------------------------------
 Beta orbitals:
  - Frozen occupied        5    1    1    5     12  
  - Active occupied        5    1    2    4     12  
  - Active virtual         28   12   11   29    80  
  - Frozen virtual         0    0    0    0     0   
 ----------------------------------------------------

 Import integrals:   CPU 0.00 s  wall 0.00 s

 Import integrals:   CPU 12.24 s  wall 3.22 s

 MP2 amplitudes:   CPU 0.35 s  wall 0.32 s

Running a double precision version
           CCSD T amplitudes will be solved using DIIS.

           Start     Size      MaxIter   EConv     TConv     
           3         7         100       1.00e-07  1.00e-05  
 ------------------------------------------------------------------------------
           Energy (a.u.)   Ediff      Tdiff       Comment
 ------------------------------------------------------------------------------
          -881.05014323                           
     1    -881.04514810   5.00e-03   7.14e-01     
     2    -881.06719161   2.20e-02   9.84e-02     
     3    -881.06637613   8.15e-04   4.55e-02     
     4    -881.06898149   2.61e-03   1.86e-02     Switched to DIIS steps.
     5    -881.06991751   9.36e-04   1.43e-02     
     6    -881.06994510   2.76e-05   2.72e-03     
     7    -881.06993525   9.85e-06   1.38e-03     
     8    -881.06993201   3.24e-06   2.58e-04     
     9    -881.06993179   2.15e-07   1.18e-04     
    10    -881.06993162   1.66e-07   3.27e-05     
    11    -881.06993168   5.50e-08   1.46e-05     
    12    -881.06993176   8.48e-08   7.78e-06     
 ------------------------------------------------------------------------------
          -881.06993176                           CCSD T converged.

End of double precision
 SCF energy                 = -880.41087270
 MP2 energy                 = -881.05014323
 CCSD correlation energy     =   -0.65905906
 CCSD total energy           = -881.06993176

 CCSD  T1^2 = 0.0133  T2^2 = 0.2454  Leading amplitudes:

 Amplitude    Orbitals with energies
 -0.0299       2 (Bg) A                  ->    3 (Bg) A                   
              -0.6911                         -0.0166                     
 -0.0299       2 (Bg) B                  ->    3 (Bg) B                   
              -0.6911                         -0.0166                     
 -0.0214       8 (Ag) A                  ->    14 (Ag) A                  
              -0.7192                          0.1734                     
 -0.0214       8 (Ag) B                  ->    14 (Ag) B                  
              -0.7192                          0.1734                     

 Amplitude    Orbitals with energies
 -0.1689       3 (Au) A      3 (Au) B    ->    3 (Bg) A      3 (Bg) B     
              -0.3650       -0.3650           -0.0166       -0.0166       
  0.1689       3 (Au) A      3 (Au) B    ->    3 (Bg) B      3 (Bg) A     
              -0.3650       -0.3650           -0.0166       -0.0166       
  0.1689       3 (Au) B      3 (Au) A    ->    3 (Bg) A      3 (Bg) B     
              -0.3650       -0.3650           -0.0166       -0.0166       
 -0.1689       3 (Au) B      3 (Au) A    ->    3 (Bg) B      3 (Bg) A     
              -0.3650       -0.3650           -0.0166       -0.0166       

 Computing CCSD intemediates for later calculations in double precision
 Finished.

Running a double precision version
           CCSD Lambda amplitudes will be solved using DIIS.
           Start     Size      MaxIter   EConv     LConv     
           3         7         100       1.00e-07  1.00e-05  
 ------------------------------------------------------------------------------
            Enorm      Ldiff       Comment
 ------------------------------------------------------------------------------
     1     6.43e-02   4.23e-02     
     2     1.94e-02   9.84e-03     
     3     7.84e-03   1.59e-03     
     4     4.24e-03   1.67e-03     Switched to DIIS steps.
     5     1.06e-03   8.63e-04     
     6     5.07e-04   1.66e-04     
     7     1.35e-04   4.52e-05     
     8     5.71e-05   5.93e-06     
     9     1.95e-05   1.97e-06     
    10     7.72e-06   1.11e-06     
    11     3.02e-06   1.98e-07     
    12     9.25e-07   1.62e-07     
    13     3.91e-07   2.21e-10     
    14     1.64e-07   2.56e-08     
    15     6.31e-08   5.78e-09     
 ------------------------------------------------------------------------------
                                   CCSD Lambda converged.

 Computing density matrices in double precision...
           Orbital response amplitudes will be solved using DIIS.
           Start     Size      MaxIter   EConv     LConv     
           3         7         100       1.00e-06  1.00e-06  
 ------------------------------------------------------------------------------
            Enorm      Ldiff       Comment
 ------------------------------------------------------------------------------
     1     8.74e-02   1.73e-03     
     2     5.01e-02   3.07e-02     
     3     4.42e-02   2.51e-02     
     4     4.58e-03   1.90e-02     Switched to DIIS steps.
     5     3.78e-04   9.81e-04     
     6     1.36e-04   4.27e-05     
     7     3.22e-05   2.71e-05     
     8     4.00e-06   3.12e-06     
     9     9.58e-07   9.32e-08     
 ------------------------------------------------------------------------------
                                   Orbital response converged.

 Computing density matrices... Done.
 CCSD calculation:   CPU 54.87 s  wall 16.32 s

 Transferring MO TPDM to AO TPDM
 Transferring g2_o1o1o1o1
 Transferring g2_o1o1o1v1
 Transferring g2_o1o1v1v1
 Transferring g2_o1v1o1v1
 Transferring g2_o1v1v1v1
 Transferring g2_v1v1v1v1
 Adding separable TPDM
 Computing TPDM gradient
 --------------------------------------------------------
 2e gradient
  Atom          X               Y               Z
 --------------------------------------------------------
    1         -9.100318       20.485608       -0.000000  
    2        -15.549469       -8.529279        0.000000  
    3          9.100318      -20.485608        0.000000  
    4         15.549469        8.529279       -0.000000  
 --------------------------------------------------------
 --------------------------------------------------------
 Final gradient
  Atom          X               Y               Z
 --------------------------------------------------------
    1         -9.100318       20.485608       -0.000000  
    2        -15.549469       -8.529279        0.000000  
    3          9.100318      -20.485608        0.000000  
    4         15.549469        8.529279       -0.000000  
 --------------------------------------------------------
 Analytic gradient from two-electron contribution:   CPU 90.83 s  wall 24.92 s

 Total ccman2 time:   CPU 161.59 s  wall 45.82 s


 --------------------------------------------------------------
             Orbital Energies (a.u.) and Symmetries
 --------------------------------------------------------------

 Alpha MOs, Restricted
 -- Occupied --                  
-80.050 -26.323  -7.588  -5.480  -5.479  -5.478  -5.478 -80.050
  1 Ag    2 Ag    3 Ag    4 Ag    5 Ag    1 Bg    1 Au    1 Bu                 
-26.323  -7.587  -5.480  -5.478  -1.621  -0.942  -0.719  -0.649
  2 Bu    3 Bu    4 Bu    5 Bu    6 Ag    7 Ag    8 Ag    9 Ag                 
 -0.408  -0.691  -0.697  -0.365  -1.620  -0.808  -0.702  -0.555
 10 Ag    2 Bg    2 Au    3 Au    6 Bu    7 Bu    8 Bu    9 Bu                 
 -- Virtual --                   
  0.070   0.095   0.102   0.173   0.301   0.338   0.437   0.448
 11 Ag   12 Ag   13 Ag   14 Ag   15 Ag   16 Ag   17 Ag   18 Ag                 
  0.484   0.676   0.897   1.050   1.124   1.583   1.635   1.935
 19 Ag   20 Ag   21 Ag   22 Ag   23 Ag   24 Ag   25 Ag   26 Ag                 
  1.983   2.187   4.191   4.232   4.494   6.909   6.942   7.325
 27 Ag   28 Ag   29 Ag   30 Ag   31 Ag   32 Ag   33 Ag   34 Ag                 
 14.816  14.861  68.723 165.899  -0.017   0.110   0.290   0.416
 35 Ag   36 Ag   37 Ag   38 Ag    3 Bg    4 Bg    5 Bg    6 Bg                 
  0.876   1.072   1.554   1.826   4.190   4.224   6.884  14.737
  7 Bg    8 Bg    9 Bg   10 Bg   11 Bg   12 Bg   13 Bg   14 Bg                 
  0.077   0.371   0.383   0.709   0.912   1.595   1.766   4.190
  4 Au    5 Au    6 Au    7 Au    8 Au    9 Au   10 Au   11 Au                 
  4.220   6.908  14.708   0.037   0.065   0.112   0.158   0.202
 12 Au   13 Au   14 Au   10 Bu   11 Bu   12 Bu   13 Bu   14 Bu                 
  0.339   0.366   0.392   0.422   0.592   0.767   0.799   1.141
 15 Bu   16 Bu   17 Bu   18 Bu   19 Bu   20 Bu   21 Bu   22 Bu                 
  1.381   1.589   1.654   1.867   1.929   2.286   4.193   4.235
 23 Bu   24 Bu   25 Bu   26 Bu   27 Bu   28 Bu   29 Bu   30 Bu                 
  4.507   6.906   6.960   7.489  14.744  14.805  68.746 166.088
 31 Bu   32 Bu   33 Bu   34 Bu   35 Bu   36 Bu   37 Bu   38 Bu                 

 Beta MOs, Restricted
 -- Occupied --                  
-80.050 -26.323  -7.588  -5.480  -5.479  -5.478  -5.478 -80.050
  1 Ag    2 Ag    3 Ag    4 Ag    5 Ag    1 Bg    1 Au    1 Bu                 
-26.323  -7.587  -5.480  -5.478  -1.621  -0.942  -0.719  -0.649
  2 Bu    3 Bu    4 Bu    5 Bu    6 Ag    7 Ag    8 Ag    9 Ag                 
 -0.408  -0.691  -0.697  -0.365  -1.620  -0.808  -0.702  -0.555
 10 Ag    2 Bg    2 Au    3 Au    6 Bu    7 Bu    8 Bu    9 Bu                 
 -- Virtual --                   
  0.070   0.095   0.102   0.173   0.301   0.338   0.437   0.448
 11 Ag   12 Ag   13 Ag   14 Ag   15 Ag   16 Ag   17 Ag   18 Ag                 
  0.484   0.676   0.897   1.050   1.124   1.583   1.635   1.935
 19 Ag   20 Ag   21 Ag   22 Ag   23 Ag   24 Ag   25 Ag   26 Ag                 
  1.983   2.187   4.191   4.232   4.494   6.909   6.942   7.325
 27 Ag   28 Ag   29 Ag   30 Ag   31 Ag   32 Ag   33 Ag   34 Ag                 
 14.816  14.861  68.723 165.899  -0.017   0.110   0.290   0.416
 35 Ag   36 Ag   37 Ag   38 Ag    3 Bg    4 Bg    5 Bg    6 Bg                 
  0.876   1.072   1.554   1.826   4.190   4.224   6.884  14.737
  7 Bg    8 Bg    9 Bg   10 Bg   11 Bg   12 Bg   13 Bg   14 Bg                 
  0.077   0.371   0.383   0.709   0.912   1.595   1.766   4.190
  4 Au    5 Au    6 Au    7 Au    8 Au    9 Au   10 Au   11 Au                 
  4.220   6.908  14.708   0.037   0.065   0.112   0.158   0.202
 12 Au   13 Au   14 Au   10 Bu   11 Bu   12 Bu   13 Bu   14 Bu                 
  0.339   0.366   0.392   0.422   0.592   0.767   0.799   1.141
 15 Bu   16 Bu   17 Bu   18 Bu   19 Bu   20 Bu   21 Bu   22 Bu                 
  1.381   1.589   1.654   1.867   1.929   2.286   4.193   4.235
 23 Bu   24 Bu   25 Bu   26 Bu   27 Bu   28 Bu   29 Bu   30 Bu                 
  4.507   6.906   6.960   7.489  14.744  14.805  68.746 166.088
 31 Bu   32 Bu   33 Bu   34 Bu   35 Bu   36 Bu   37 Bu   38 Bu                 
 --------------------------------------------------------------

          Ground-State Mulliken Net Atomic Charges

     Atom                 Charge (a.u.)
  ----------------------------------------
      1 P                     0.214554
      2 F                    -0.214554
      3 P                     0.214554
      4 F                    -0.214554
  ----------------------------------------
  Sum of atomic charges =    -0.000000

 -----------------------------------------------------------------
                    Cartesian Multipole Moments
 -----------------------------------------------------------------
    Charge (ESU x 10^10)
                -0.0000
    Dipole Moment (Debye)
         X      -0.0000      Y      -0.0000      Z      -0.0000
       Tot       0.0000
    Quadrupole Moments (Debye-Ang)
        XX     -42.0075     XY      -2.7473     YY     -36.7978
        XZ       0.0000     YZ       0.0000     ZZ     -35.2536
    Octopole Moments (Debye-Ang^2)
       XXX      -0.0000    XXY      -0.0000    XYY       0.0000
       YYY      -0.0000    XXZ      -0.0000    XYZ      -0.0000
       YYZ      -0.0000    XZZ       0.0000    YZZ      -0.0000
       ZZZ      -0.0000
    Hexadecapole Moments (Debye-Ang^3)
      XXXX    -409.8396   XXXY      -1.8002   XXYY     -86.1301
      XYYY      18.5274   YYYY    -134.2368   XXXZ       0.0000
      XXYZ      -0.0000   XYYZ       0.0000   YYYZ       0.0000
      XXZZ     -68.1929   XYZZ       4.8361   YYZZ     -30.2080
      XZZZ       0.0000   YZZZ       0.0000   ZZZZ     -47.9933
 -----------------------------------------------------------------
 DrvMan completing analytic gradient of the correlated energy
 Correlated dipole moment
            1
    1  -0.0000000
    2  -0.0000000
    3  -0.0000000
 Energy read as -881.069931764
 Full Analytical Gradient: (in a.u., or Hartree/Bohr)
             1             2             3             4
    1   -0.00016703    0.00005367    0.00016703   -0.00005367
    2    0.00005256    0.00004742   -0.00005256   -0.00004742
    3   -0.00000000    0.00000000   -0.00000000    0.00000000
 Gradient time:  CPU 0.68 s  wall 0.65 s
 ######################################################
 ######################################################
 # Starting finite difference calculation for IDERIV  #
 Finite diff step size:  1.88973e-03 a.u.
 ----------------------------------------------------------------
             Standard Nuclear Orientation (Angstroms)
    I     Atom           X                Y                Z
 ----------------------------------------------------------------
    1      P       0.7790478636    -0.6691669476     0.0000000000
    2      F       1.9891024814     0.4362469328     0.0000000000
    3      P      -0.7780478636     0.6691669476    -0.0000000000
    4      F      -1.9891024814    -0.4362469328     0.0000000000
 ----------------------------------------------------------------
 Nuclear Repulsion Energy =   207.1129055398 hartrees
 There are       24 alpha and       24 beta electrons

                       Distance Matrix (Angstroms)
             P (  1)   F (  2)   P (  3)
   F (  2)  1.638955
   P (  3)  2.053213  2.776936
   F (  4)  2.777932  4.072758  1.639693

 Requested basis set is 6-311++G(d,p)
 There are 38 shells and 104 basis functions
 A cutoff of  1.0D-14 yielded    677 shell pairs
 There are      5226 function pairs (      5631 Cartesian)
 Smallest overlap matrix eigenvalue = 1.00E-03
 Guess MOs from SCF MO coefficient file

 -----------------------------------------------------------------------
  General SCF calculation program by
  Eric Jon Sundstrom, Paul Horn, Yuezhi Mao, Dmitri Zuev, Alec White,
  David Stuck, Shaama M.S., Shane Yost, Joonho Lee, David Small,
  Daniel Levine, Susi Lehtola, Hugh Burton, Evgeny Epifanovsky
 -----------------------------------------------------------------------
 Hartree-Fock
 using 4 threads for integral computing
 -------------------------------------------------------
 OpenMP Integral computing Module                
 Release: version 2.0, May 2017, Q-Chem Inc. Pleasanton 
 -------------------------------------------------------
 A restricted SCF calculation will be
 performed using DIIS
 SCF converges when DIIS error is below 1.0e-08
 ---------------------------------------
  Cycle       Energy         DIIS error
 ---------------------------------------
    1    -880.4108649817      1.62e-05  
    2    -880.4108653784      5.02e-06  
    3    -880.4108654106      2.61e-06  
    4    -880.4108654183      4.83e-07  
    5    -880.4108654191      1.52e-07  
    6    -880.4108654193      7.20e-08  
    7    -880.4108654193      3.43e-08  
    8    -880.4108654194      1.69e-08  
    9    -880.4108654194      4.95e-09  Convergence criterion met
 ---------------------------------------
 SCF time:   CPU 2.86s  wall 1.00s 
 SCF   energy in the final basis set =     -880.4108654194
 Total energy in the final basis set =     -880.4108654194


 ------------------------------------------------------------------------------

   CCMAN2: suite of methods based on coupled cluster
           and equation of motion theories.

   Components:
   * libvmm-1.3-trunk
     by Evgeny Epifanovsky, Ilya Kaliman.
   * libtensor-2.5-trunk
     by Evgeny Epifanovsky, Michael Wormit, Dmitry Zuev, Sam Manzer, 
        Ilya Kaliman.
   * libcc-2.5-trunk
     by Evgeny Epifanovsky, Arik Landau, Tomasz Kus, Kirill Khistyaev, 
        Dmitry Zuev, Prashant Manohar, Xintian Feng, Anna Krylov, 
        Matthew Goldey, Alec White, Thomas Jagau, Kaushik Nanda, 
        Anastasia Gunina, Alexander Kunitsa, Joonho Lee.

   CCMAN original authors:
   Anna I. Krylov, C. David Sherrill, Steven R. Gwaltney,
   Edward F. C. Byrd (2000)
   Sergey V. Levchenko, Lyudmila V. Slipchenko, Tao Wang,
   Ana-Maria C. Cristian (2003)
   Piotr A. Pieniazek, C. Melania Oana, Evgeny Epifanovsky (2007)
   Prashant Manohar (2009)

 ------------------------------------------------------------------------------


 Allocating and initializing 29808MB of RAM...
 Calculation will run on 4 cores.


 Alpha MOs, Restricted
 -- Occupied --                  
-80.050 -80.050 -26.323 -26.323  -7.588  -7.587  -5.480  -5.480
  1 A     2 A     3 A     4 A     5 A     6 A     7 A     8 A                  
 -5.479  -5.478  -5.478  -5.478  -1.621  -1.620  -0.941  -0.808
  9 A    10 A    11 A    12 A    13 A    14 A    15 A    16 A                  
 -0.719  -0.702  -0.697  -0.691  -0.649  -0.555  -0.408  -0.365
 17 A    18 A    19 A    20 A    21 A    22 A    23 A    24 A                  
 -- Virtual --                   
 -0.017   0.037   0.065   0.070   0.077   0.095   0.102   0.110
 25 A    26 A    27 A    28 A    29 A    30 A    31 A    32 A                  
  0.112   0.158   0.173   0.202   0.290   0.301   0.338   0.339
 33 A    34 A    35 A    36 A    37 A    38 A    39 A    40 A                  
  0.366   0.371   0.383   0.392   0.416   0.422   0.437   0.448
 41 A    42 A    43 A    44 A    45 A    46 A    47 A    48 A                  
  0.484   0.592   0.676   0.710   0.767   0.799   0.876   0.897
 49 A    50 A    51 A    52 A    53 A    54 A    55 A    56 A                  
  0.912   1.049   1.072   1.124   1.141   1.380   1.554   1.583
 57 A    58 A    59 A    60 A    61 A    62 A    63 A    64 A                  
  1.589   1.595   1.635   1.654   1.766   1.826   1.867   1.929
 65 A    66 A    67 A    68 A    69 A    70 A    71 A    72 A                  
  1.935   1.983   2.187   2.286   4.190   4.190   4.191   4.193
 73 A    74 A    75 A    76 A    77 A    78 A    79 A    80 A                  
  4.220   4.224   4.232   4.235   4.495   4.507   6.884   6.906
 81 A    82 A    83 A    84 A    85 A    86 A    87 A    88 A                  
  6.908   6.909   6.942   6.960   7.325   7.489  14.708  14.737
 89 A    90 A    91 A    92 A    93 A    94 A    95 A    96 A                  
 14.744  14.805  14.816  14.861  68.723  68.746 165.899 166.088
 97 A    98 A    99 A   100 A   101 A   102 A   103 A   104 A                  

 Beta MOs, Restricted
 -- Occupied --                  
-80.050 -80.050 -26.323 -26.323  -7.588  -7.587  -5.480  -5.480
  1 A     2 A     3 A     4 A     5 A     6 A     7 A     8 A                  
 -5.479  -5.478  -5.478  -5.478  -1.621  -1.620  -0.941  -0.808
  9 A    10 A    11 A    12 A    13 A    14 A    15 A    16 A                  
 -0.719  -0.702  -0.697  -0.691  -0.649  -0.555  -0.408  -0.365
 17 A    18 A    19 A    20 A    21 A    22 A    23 A    24 A                  
 -- Virtual --                   
 -0.017   0.037   0.065   0.070   0.077   0.095   0.102   0.110
 25 A    26 A    27 A    28 A    29 A    30 A    31 A    32 A                  
  0.112   0.158   0.173   0.202   0.290   0.301   0.338   0.339
 33 A    34 A    35 A    36 A    37 A    38 A    39 A    40 A                  
  0.366   0.371   0.383   0.392   0.416   0.422   0.437   0.448
 41 A    42 A    43 A    44 A    45 A    46 A    47 A    48 A                  
  0.484   0.592   0.676   0.710   0.767   0.799   0.876   0.897
 49 A    50 A    51 A    52 A    53 A    54 A    55 A    56 A                  
  0.912   1.049   1.072   1.124   1.141   1.380   1.554   1.583
 57 A    58 A    59 A    60 A    61 A    62 A    63 A    64 A                  
  1.589   1.595   1.635   1.654   1.766   1.826   1.867   1.929
 65 A    66 A    67 A    68 A    69 A    70 A    71 A    72 A                  
  1.935   1.983   2.187   2.286   4.190   4.190   4.191   4.193
 73 A    74 A    75 A    76 A    77 A    78 A    79 A    80 A                  
  4.220   4.224   4.232   4.235   4.495   4.507   6.884   6.906
 81 A    82 A    83 A    84 A    85 A    86 A    87 A    88 A                  
  6.908   6.909   6.942   6.960   7.325   7.489  14.708  14.737
 89 A    90 A    91 A    92 A    93 A    94 A    95 A    96 A                  
 14.744  14.805  14.816  14.861  68.723  68.746 165.899 166.088
 97 A    98 A    99 A   100 A   101 A   102 A   103 A   104 A                  

 Occupation and symmetry of molecular orbitals

 Point group: C1 (1 irreducible representation).

                           A     All 
 -------------------------------------
 All molecular orbitals:
  - Alpha                  104   104 
  - Beta                   104   104 
 -------------------------------------
 Alpha orbitals:
  - Frozen occupied        12    12  
  - Active occupied        12    12  
  - Active virtual         80    80  
  - Frozen virtual         0     0   
 -------------------------------------
 Beta orbitals:
  - Frozen occupied        12    12  
  - Active occupied        12    12  
  - Active virtual         80    80  
  - Frozen virtual         0     0   
 -------------------------------------

 Import integrals:   CPU 0.00 s  wall 0.00 s

 Import integrals:   CPU 13.72 s  wall 3.56 s

 MP2 amplitudes:   CPU 0.03 s  wall 0.01 s

Running a double precision version
           CCSD T amplitudes will be solved using DIIS.

           Start     Size      MaxIter   EConv     TConv     
           3         7         100       1.00e-07  1.00e-05  
 ------------------------------------------------------------------------------
           Energy (a.u.)   Ediff      Tdiff       Comment
 ------------------------------------------------------------------------------
          -881.05014512                           
     1    -881.04514780   5.00e-03   7.14e-01     
     2    -881.06719003   2.20e-02   9.84e-02     
     3    -881.06637582   8.14e-04   4.55e-02     
     4    -881.06898131   2.61e-03   1.85e-02     Switched to DIIS steps.
     5    -881.06991739   9.36e-04   1.43e-02     
     6    -881.06994497   2.76e-05   2.73e-03     
     7    -881.06993510   9.88e-06   1.38e-03     
     8    -881.06993185   3.25e-06   2.58e-04     
     9    -881.06993163   2.14e-07   1.18e-04     
    10    -881.06993147   1.67e-07   3.27e-05     
    11    -881.06993152   5.49e-08   1.46e-05     
    12    -881.06993160   8.47e-08   7.78e-06     
 ------------------------------------------------------------------------------
          -881.06993160                           CCSD T converged.

End of double precision
 SCF energy                 = -880.41086542
 MP2 energy                 = -881.05014512
 CCSD correlation energy     =   -0.65906619
 CCSD total energy           = -881.06993160

 CCSD  T1^2 = 0.0133  T2^2 = 0.2455  Leading amplitudes:

 Amplitude    Orbitals with energies
  0.0299       20 (A) A                  ->    25 (A) A                   
              -0.6912                         -0.0166                     
  0.0299       20 (A) B                  ->    25 (A) B                   
              -0.6912                         -0.0166                     
 -0.0213       17 (A) A                  ->    35 (A) A                   
              -0.7193                          0.1735                     
 -0.0213       17 (A) B                  ->    35 (A) B                   
              -0.7193                          0.1735                     

 Amplitude    Orbitals with energies
 -0.1690       24 (A) A      24 (A) B    ->    25 (A) A      25 (A) B     
              -0.3648       -0.3648           -0.0166       -0.0166       
  0.1690       24 (A) A      24 (A) B    ->    25 (A) B      25 (A) A     
              -0.3648       -0.3648           -0.0166       -0.0166       
  0.1690       24 (A) B      24 (A) A    ->    25 (A) A      25 (A) B     
              -0.3648       -0.3648           -0.0166       -0.0166       
 -0.1690       24 (A) B      24 (A) A    ->    25 (A) B      25 (A) A     
              -0.3648       -0.3648           -0.0166       -0.0166       

 Computing CCSD intemediates for later calculations in double precision
 Finished.

Running a double precision version
           CCSD Lambda amplitudes will be solved using DIIS.
           Start     Size      MaxIter   EConv     LConv     
           3         7         100       1.00e-07  1.00e-05  
 ------------------------------------------------------------------------------
            Enorm      Ldiff       Comment
 ------------------------------------------------------------------------------
     1     6.44e-02   4.23e-02     
     2     1.94e-02   9.83e-03     
     3     7.83e-03   1.60e-03     
     4     4.24e-03   1.67e-03     Switched to DIIS steps.
     5     1.06e-03   8.63e-04     
     6     5.07e-04   1.67e-04     
     7     1.35e-04   4.54e-05     
     8     5.70e-05   5.96e-06     
     9     1.95e-05   1.95e-06     
    10     7.72e-06   1.10e-06     
    11     3.02e-06   1.97e-07     
    12     9.24e-07   1.61e-07     
    13     3.90e-07   2.26e-11     
    14     1.64e-07   2.57e-08     
    15     6.30e-08   5.84e-09     
 ------------------------------------------------------------------------------
                                   CCSD Lambda converged.

 Computing density matrices in double precision...
           Orbital response amplitudes will be solved using DIIS.
           Start     Size      MaxIter   EConv     LConv     
           3         7         100       1.00e-06  1.00e-06  
 ------------------------------------------------------------------------------
            Enorm      Ldiff       Comment
 ------------------------------------------------------------------------------
     1     8.74e-02   1.72e-03     
     2     5.01e-02   3.07e-02     
     3     4.42e-02   2.51e-02     
     4     4.58e-03   1.90e-02     Switched to DIIS steps.
     5     3.78e-04   9.81e-04     
     6     1.39e-04   4.28e-05     
     7     6.64e-05   2.66e-05     
     8     5.41e-05   1.21e-06     
     9     3.70e-06   1.59e-06     
    10     7.88e-07   1.07e-07     
 ------------------------------------------------------------------------------
                                   Orbital response converged.

 Computing density matrices... Done.
 CCSD calculation:   CPU 406.26 s  wall 111.56 s

 Transferring MO TPDM to AO TPDM
 Transferring g2_o1o1o1o1
 Transferring g2_o1o1o1v1
 Transferring g2_o1o1v1v1
 Transferring g2_o1v1o1v1
 Transferring g2_o1v1v1v1
 Transferring g2_v1v1v1v1
 Adding separable TPDM
 Computing TPDM gradient
 --------------------------------------------------------
 2e gradient
  Atom          X               Y               Z
 --------------------------------------------------------
    1         -9.092518       20.483721       -0.000000  
    2        -15.550012       -8.539039        0.000000  
    3          9.096294      -20.474628        0.000000  
    4         15.546235        8.529946       -0.000000  
 --------------------------------------------------------
 --------------------------------------------------------
 Final gradient
  Atom          X               Y               Z
 --------------------------------------------------------
    1         -9.092518       20.483721       -0.000000  
    2        -15.550012       -8.539039        0.000000  
    3          9.096294      -20.474628        0.000000  
    4         15.546235        8.529946       -0.000000  
 --------------------------------------------------------
 Analytic gradient from two-electron contribution:   CPU 97.61 s  wall 26.68 s

 Total ccman2 time:   CPU 521.15 s  wall 142.85 s


 --------------------------------------------------------------

                    Orbital Energies (a.u.)
 --------------------------------------------------------------

 Alpha MOs
 -- Occupied --
-80.050 -80.050 -26.323 -26.323  -7.588  -7.587  -5.480  -5.480
 -5.479  -5.478  -5.478  -5.478  -1.621  -1.620  -0.941  -0.808
 -0.719  -0.702  -0.697  -0.691  -0.649  -0.555  -0.408  -0.365
 -- Virtual --
 -0.017   0.037   0.065   0.070   0.077   0.095   0.102   0.110
  0.112   0.158   0.173   0.202   0.290   0.301   0.338   0.339
  0.366   0.371   0.383   0.392   0.416   0.422   0.437   0.448
  0.484   0.592   0.676   0.710   0.767   0.799   0.876   0.897
  0.912   1.049   1.072   1.124   1.141   1.380   1.554   1.583
  1.589   1.595   1.635   1.654   1.766   1.826   1.867   1.929
  1.935   1.983   2.187   2.286   4.190   4.190   4.191   4.193
  4.220   4.224   4.232   4.235   4.495   4.507   6.884   6.906
  6.908   6.909   6.942   6.960   7.325   7.489  14.708  14.737
 14.744  14.805  14.816  14.861  68.723  68.746 165.899 166.088
 --------------------------------------------------------------

          Ground-State Mulliken Net Atomic Charges

     Atom                 Charge (a.u.)
  ----------------------------------------
      1 P                     0.214095
      2 F                    -0.213937
      3 P                     0.214374
      4 F                    -0.214533
  ----------------------------------------
  Sum of atomic charges =     0.000000

 -----------------------------------------------------------------
                    Cartesian Multipole Moments
 -----------------------------------------------------------------
    Charge (ESU x 10^10)
                 0.0000
    Dipole Moment (Debye)
         X       0.0047      Y       0.0009      Z      -0.0000
       Tot       0.0048
    Quadrupole Moments (Debye-Ang)
        XX     -41.9995     XY      -2.7447     YY     -36.8001
        XZ       0.0000     YZ       0.0000     ZZ     -35.2567
    Octopole Moments (Debye-Ang^2)
       XXX      -0.0105    XXY       0.0034    XYY      -0.0118
       YYY       0.0017    XXZ       0.0000    XYZ      -0.0000
       YYZ       0.0000    XZZ      -0.0092    YZZ       0.0005
       ZZZ      -0.0000
    Hexadecapole Moments (Debye-Ang^3)
      XXXX    -409.8985   XXXY      -1.7679   XXYY     -86.1535
      XYYY      18.5645   YYYY    -134.2481   XXXZ       0.0000
      XXYZ      -0.0000   XYYZ       0.0000   YYYZ       0.0000
      XXZZ     -68.2101   XYZZ       4.8489   YYZZ     -30.2138
      XZZZ       0.0000   YZZZ       0.0000   ZZZZ     -48.0087
 -----------------------------------------------------------------
 DrvMan completing analytic gradient of the correlated energy
 Correlated dipole moment
            1
    1   0.0018480
    2   0.0003456
    3  -0.0000000
 Energy read as -881.069931605
 Full Analytical Gradient: (in a.u., or Hartree/Bohr)
             1             2             3             4
    1    0.00033632   -0.00023106   -0.00002701   -0.00007824
    2    0.00008717   -0.00018325    0.00014694   -0.00005086
    3    0.00000000   -0.00000000   -0.00000000   -0.00000000
 Gradient time:  CPU 0.67 s  wall 0.64 s
 ----------------------------------------------------------------
             Standard Nuclear Orientation (Angstroms)
    I     Atom           X                Y                Z
 ----------------------------------------------------------------
    1      P       0.7770478636    -0.6691669476     0.0000000000
    2      F       1.9891024814     0.4362469328     0.0000000000
    3      P      -0.7780478636     0.6691669476    -0.0000000000
    4      F      -1.9891024814    -0.4362469328     0.0000000000
 ----------------------------------------------------------------
 Nuclear Repulsion Energy =   207.1349760468 hartrees
 There are       24 alpha and       24 beta electrons

                       Distance Matrix (Angstroms)
             P (  1)   F (  2)   P (  3)
   F (  2)  1.640432
   P (  3)  2.051697  2.776936
   F (  4)  2.775939  4.072758  1.639693

 Requested basis set is 6-311++G(d,p)
 There are 38 shells and 104 basis functions
 A cutoff of  1.0D-14 yielded    677 shell pairs
 There are      5226 function pairs (      5631 Cartesian)
 Smallest overlap matrix eigenvalue = 1.00E-03
 Guess MOs from SCF MO coefficient file

 -----------------------------------------------------------------------
  General SCF calculation program by
  Eric Jon Sundstrom, Paul Horn, Yuezhi Mao, Dmitri Zuev, Alec White,
  David Stuck, Shaama M.S., Shane Yost, Joonho Lee, David Small,
  Daniel Levine, Susi Lehtola, Hugh Burton, Evgeny Epifanovsky
 -----------------------------------------------------------------------
 Hartree-Fock
 using 4 threads for integral computing
 -------------------------------------------------------
 OpenMP Integral computing Module                
 Release: version 2.0, May 2017, Q-Chem Inc. Pleasanton 
 -------------------------------------------------------
 A restricted SCF calculation will be
 performed using DIIS
 SCF converges when DIIS error is below 1.0e-08
 ---------------------------------------
  Cycle       Energy         DIIS error
 ---------------------------------------
    1    -880.4108772360      3.23e-05  
    2    -880.4108788223      1.01e-05  
    3    -880.4108789512      5.22e-06  
    4    -880.4108789822      9.66e-07  
    5    -880.4108789854      3.04e-07  
    6    -880.4108789861      1.44e-07  
    7    -880.4108789862      6.87e-08  
    8    -880.4108789863      3.38e-08  
    9    -880.4108789863      9.91e-09  Convergence criterion met
 ---------------------------------------
 SCF time:   CPU 2.85s  wall 1.00s 
 SCF   energy in the final basis set =     -880.4108789863
 Total energy in the final basis set =     -880.4108789863


 ------------------------------------------------------------------------------

   CCMAN2: suite of methods based on coupled cluster
           and equation of motion theories.

   Components:
   * libvmm-1.3-trunk
     by Evgeny Epifanovsky, Ilya Kaliman.
   * libtensor-2.5-trunk
     by Evgeny Epifanovsky, Michael Wormit, Dmitry Zuev, Sam Manzer, 
        Ilya Kaliman.
   * libcc-2.5-trunk
     by Evgeny Epifanovsky, Arik Landau, Tomasz Kus, Kirill Khistyaev, 
        Dmitry Zuev, Prashant Manohar, Xintian Feng, Anna Krylov, 
        Matthew Goldey, Alec White, Thomas Jagau, Kaushik Nanda, 
        Anastasia Gunina, Alexander Kunitsa, Joonho Lee.

   CCMAN original authors:
   Anna I. Krylov, C. David Sherrill, Steven R. Gwaltney,
   Edward F. C. Byrd (2000)
   Sergey V. Levchenko, Lyudmila V. Slipchenko, Tao Wang,
   Ana-Maria C. Cristian (2003)
   Piotr A. Pieniazek, C. Melania Oana, Evgeny Epifanovsky (2007)
   Prashant Manohar (2009)

 ------------------------------------------------------------------------------


 Allocating and initializing 29808MB of RAM...
 Calculation will run on 4 cores.


 Alpha MOs, Restricted
 -- Occupied --                  
-80.050 -80.050 -26.323 -26.322  -7.588  -7.587  -5.480  -5.480
  1 A     2 A     3 A     4 A     5 A     6 A     7 A     8 A                  
 -5.479  -5.478  -5.478  -5.478  -1.621  -1.619  -0.942  -0.808
  9 A    10 A    11 A    12 A    13 A    14 A    15 A    16 A                  
 -0.719  -0.702  -0.697  -0.691  -0.649  -0.555  -0.408  -0.365
 17 A    18 A    19 A    20 A    21 A    22 A    23 A    24 A                  
 -- Virtual --                   
 -0.017   0.037   0.065   0.070   0.077   0.095   0.102   0.110
 25 A    26 A    27 A    28 A    29 A    30 A    31 A    32 A                  
  0.112   0.158   0.173   0.202   0.290   0.301   0.338   0.339
 33 A    34 A    35 A    36 A    37 A    38 A    39 A    40 A                  
  0.367   0.371   0.383   0.392   0.416   0.422   0.437   0.448
 41 A    42 A    43 A    44 A    45 A    46 A    47 A    48 A                  
  0.484   0.592   0.676   0.709   0.767   0.798   0.876   0.897
 49 A    50 A    51 A    52 A    53 A    54 A    55 A    56 A                  
  0.912   1.050   1.072   1.124   1.141   1.381   1.554   1.583
 57 A    58 A    59 A    60 A    61 A    62 A    63 A    64 A                  
  1.589   1.595   1.635   1.654   1.766   1.826   1.867   1.929
 65 A    66 A    67 A    68 A    69 A    70 A    71 A    72 A                  
  1.935   1.983   2.187   2.287   4.190   4.191   4.191   4.193
 73 A    74 A    75 A    76 A    77 A    78 A    79 A    80 A                  
  4.220   4.224   4.232   4.235   4.494   4.507   6.884   6.906
 81 A    82 A    83 A    84 A    85 A    86 A    87 A    88 A                  
  6.908   6.909   6.942   6.960   7.325   7.489  14.708  14.737
 89 A    90 A    91 A    92 A    93 A    94 A    95 A    96 A                  
 14.744  14.805  14.816  14.860  68.723  68.746 165.899 166.089
 97 A    98 A    99 A   100 A   101 A   102 A   103 A   104 A                  

 Beta MOs, Restricted
 -- Occupied --                  
-80.050 -80.050 -26.323 -26.322  -7.588  -7.587  -5.480  -5.480
  1 A     2 A     3 A     4 A     5 A     6 A     7 A     8 A                  
 -5.479  -5.478  -5.478  -5.478  -1.621  -1.619  -0.942  -0.808
  9 A    10 A    11 A    12 A    13 A    14 A    15 A    16 A                  
 -0.719  -0.702  -0.697  -0.691  -0.649  -0.555  -0.408  -0.365
 17 A    18 A    19 A    20 A    21 A    22 A    23 A    24 A                  
 -- Virtual --                   
 -0.017   0.037   0.065   0.070   0.077   0.095   0.102   0.110
 25 A    26 A    27 A    28 A    29 A    30 A    31 A    32 A                  
  0.112   0.158   0.173   0.202   0.290   0.301   0.338   0.339
 33 A    34 A    35 A    36 A    37 A    38 A    39 A    40 A                  
  0.367   0.371   0.383   0.392   0.416   0.422   0.437   0.448
 41 A    42 A    43 A    44 A    45 A    46 A    47 A    48 A                  
  0.484   0.592   0.676   0.709   0.767   0.798   0.876   0.897
 49 A    50 A    51 A    52 A    53 A    54 A    55 A    56 A                  
  0.912   1.050   1.072   1.124   1.141   1.381   1.554   1.583
 57 A    58 A    59 A    60 A    61 A    62 A    63 A    64 A                  
  1.589   1.595   1.635   1.654   1.766   1.826   1.867   1.929
 65 A    66 A    67 A    68 A    69 A    70 A    71 A    72 A                  
  1.935   1.983   2.187   2.287   4.190   4.191   4.191   4.193
 73 A    74 A    75 A    76 A    77 A    78 A    79 A    80 A                  
  4.220   4.224   4.232   4.235   4.494   4.507   6.884   6.906
 81 A    82 A    83 A    84 A    85 A    86 A    87 A    88 A                  
  6.908   6.909   6.942   6.960   7.325   7.489  14.708  14.737
 89 A    90 A    91 A    92 A    93 A    94 A    95 A    96 A                  
 14.744  14.805  14.816  14.860  68.723  68.746 165.899 166.089
 97 A    98 A    99 A   100 A   101 A   102 A   103 A   104 A                  

 Occupation and symmetry of molecular orbitals

 Point group: C1 (1 irreducible representation).

                           A     All 
 -------------------------------------
 All molecular orbitals:
  - Alpha                  104   104 
  - Beta                   104   104 
 -------------------------------------
 Alpha orbitals:
  - Frozen occupied        12    12  
  - Active occupied        12    12  
  - Active virtual         80    80  
  - Frozen virtual         0     0   
 -------------------------------------
 Beta orbitals:
  - Frozen occupied        12    12  
  - Active occupied        12    12  
  - Active virtual         80    80  
  - Frozen virtual         0     0   
 -------------------------------------

 Import integrals:   CPU 0.00 s  wall 0.00 s

 Import integrals:   CPU 13.69 s  wall 3.50 s

 MP2 amplitudes:   CPU 0.03 s  wall 0.01 s

Running a double precision version
           CCSD T amplitudes will be solved using DIIS.

           Start     Size      MaxIter   EConv     TConv     
           3         7         100       1.00e-07  1.00e-05  
 ------------------------------------------------------------------------------
           Energy (a.u.)   Ediff      Tdiff       Comment
 ------------------------------------------------------------------------------
          -881.05014041                           
     1    -881.04514743   4.99e-03   7.14e-01     
     2    -881.06719224   2.20e-02   9.84e-02     
     3    -881.06637547   8.17e-04   4.55e-02     
     4    -881.06898071   2.61e-03   1.86e-02     Switched to DIIS steps.
     5    -881.06991669   9.36e-04   1.43e-02     
     6    -881.06994427   2.76e-05   2.72e-03     
     7    -881.06993445   9.82e-06   1.38e-03     
     8    -881.06993121   3.24e-06   2.58e-04     
     9    -881.06993100   2.16e-07   1.18e-04     
    10    -881.06993083   1.66e-07   3.27e-05     
    11    -881.06993089   5.52e-08   1.46e-05     
    12    -881.06993097   8.48e-08   7.79e-06     
 ------------------------------------------------------------------------------
          -881.06993097                           CCSD T converged.

End of double precision
 SCF energy                 = -880.41087899
 MP2 energy                 = -881.05014041
 CCSD correlation energy     =   -0.65905198
 CCSD total energy           = -881.06993097

 CCSD  T1^2 = 0.0133  T2^2 = 0.2453  Leading amplitudes:

 Amplitude    Orbitals with energies
 -0.0299       20 (A) A                  ->    25 (A) A                   
              -0.6910                         -0.0166                     
 -0.0299       20 (A) B                  ->    25 (A) B                   
              -0.6910                         -0.0166                     
 -0.0214       17 (A) A                  ->    35 (A) A                   
              -0.7191                          0.1734                     
 -0.0214       17 (A) B                  ->    35 (A) B                   
              -0.7191                          0.1734                     

 Amplitude    Orbitals with energies
 -0.1687       24 (A) A      24 (A) B    ->    25 (A) A      25 (A) B     
              -0.3651       -0.3651           -0.0166       -0.0166       
  0.1687       24 (A) A      24 (A) B    ->    25 (A) B      25 (A) A     
              -0.3651       -0.3651           -0.0166       -0.0166       
  0.1687       24 (A) B      24 (A) A    ->    25 (A) A      25 (A) B     
              -0.3651       -0.3651           -0.0166       -0.0166       
 -0.1687       24 (A) B      24 (A) A    ->    25 (A) B      25 (A) A     
              -0.3651       -0.3651           -0.0166       -0.0166       

 Computing CCSD intemediates for later calculations in double precision
 Finished.

Running a double precision version
           CCSD Lambda amplitudes will be solved using DIIS.
           Start     Size      MaxIter   EConv     LConv     
           3         7         100       1.00e-07  1.00e-05  
 ------------------------------------------------------------------------------
            Enorm      Ldiff       Comment
 ------------------------------------------------------------------------------
     1     6.43e-02   4.22e-02     
     2     1.94e-02   9.84e-03     
     3     7.84e-03   1.59e-03     
     4     4.25e-03   1.67e-03     Switched to DIIS steps.
     5     1.06e-03   8.63e-04     
     6     5.07e-04   1.66e-04     
     7     1.35e-04   4.51e-05     
     8     5.71e-05   5.90e-06     
     9     1.95e-05   1.99e-06     
    10     7.72e-06   1.11e-06     
    11     3.02e-06   1.99e-07     
    12     9.26e-07   1.62e-07     
    13     3.91e-07   4.17e-10     
    14     1.64e-07   2.54e-08     
    15     6.33e-08   5.75e-09     
 ------------------------------------------------------------------------------
                                   CCSD Lambda converged.

 Computing density matrices in double precision...
           Orbital response amplitudes will be solved using DIIS.
           Start     Size      MaxIter   EConv     LConv     
           3         7         100       1.00e-06  1.00e-06  
 ------------------------------------------------------------------------------
            Enorm      Ldiff       Comment
 ------------------------------------------------------------------------------
     1     8.74e-02   1.73e-03     
     2     5.01e-02   3.07e-02     
     3     4.42e-02   2.52e-02     
     4     4.58e-03   1.90e-02     Switched to DIIS steps.
     5     3.78e-04   9.82e-04     
     6     1.39e-04   4.26e-05     
     7     6.47e-05   2.67e-05     
     8     5.40e-05   1.31e-06     
     9     3.77e-06   1.54e-06     
    10     7.92e-07   1.09e-07     
 ------------------------------------------------------------------------------
                                   Orbital response converged.

 Computing density matrices... Done.
 CCSD calculation:   CPU 404.02 s  wall 111.00 s

 Transferring MO TPDM to AO TPDM
 Transferring g2_o1o1o1o1
 Transferring g2_o1o1o1v1
 Transferring g2_o1o1v1v1
 Transferring g2_o1v1o1v1
 Transferring g2_o1v1v1v1
 Transferring g2_v1v1v1v1
 Adding separable TPDM
 Computing TPDM gradient
 --------------------------------------------------------
 2e gradient
  Atom          X               Y               Z
 --------------------------------------------------------
    1         -9.108116       20.487517        0.000000  
    2        -15.548919       -8.519531       -0.000000  
    3          9.104332      -20.496597       -0.000000  
    4         15.552703        8.528611        0.000000  
 --------------------------------------------------------
 --------------------------------------------------------
 Final gradient
  Atom          X               Y               Z
 --------------------------------------------------------
    1         -9.108116       20.487517        0.000000  
    2        -15.548919       -8.519531       -0.000000  
    3          9.104332      -20.496597       -0.000000  
    4         15.552703        8.528611        0.000000  
 --------------------------------------------------------
 Analytic gradient from two-electron contribution:   CPU 96.86 s  wall 26.39 s

 Total ccman2 time:   CPU 518.54 s  wall 142.05 s


 --------------------------------------------------------------

                    Orbital Energies (a.u.)
 --------------------------------------------------------------

 Alpha MOs
 -- Occupied --
-80.050 -80.050 -26.323 -26.322  -7.588  -7.587  -5.480  -5.480
 -5.479  -5.478  -5.478  -5.478  -1.621  -1.619  -0.942  -0.808
 -0.719  -0.702  -0.697  -0.691  -0.649  -0.555  -0.408  -0.365
 -- Virtual --
 -0.017   0.037   0.065   0.070   0.077   0.095   0.102   0.110
  0.112   0.158   0.173   0.202   0.290   0.301   0.338   0.339
  0.367   0.371   0.383   0.392   0.416   0.422   0.437   0.448
  0.484   0.592   0.676   0.709   0.767   0.798   0.876   0.897
  0.912   1.050   1.072   1.124   1.141   1.381   1.554   1.583
  1.589   1.595   1.635   1.654   1.766   1.826   1.867   1.929
  1.935   1.983   2.187   2.287   4.190   4.191   4.191   4.193
  4.220   4.224   4.232   4.235   4.494   4.507   6.884   6.906
  6.908   6.909   6.942   6.960   7.325   7.489  14.708  14.737
 14.744  14.805  14.816  14.860  68.723  68.746 165.899 166.089
 --------------------------------------------------------------

          Ground-State Mulliken Net Atomic Charges

     Atom                 Charge (a.u.)
  ----------------------------------------
      1 P                     0.215012
      2 F                    -0.215170
      3 P                     0.214733
      4 F                    -0.214575
  ----------------------------------------
  Sum of atomic charges =    -0.000000

 -----------------------------------------------------------------
                    Cartesian Multipole Moments
 -----------------------------------------------------------------
    Charge (ESU x 10^10)
                 0.0000
    Dipole Moment (Debye)
         X      -0.0047      Y      -0.0009      Z      -0.0000
       Tot       0.0048
    Quadrupole Moments (Debye-Ang)
        XX     -42.0155     XY      -2.7499     YY     -36.7954
        XZ      -0.0000     YZ       0.0000     ZZ     -35.2506
    Octopole Moments (Debye-Ang^2)
       XXX       0.0106    XXY      -0.0034    XYY       0.0118
       YYY      -0.0017    XXZ      -0.0000    XYZ       0.0000
       YYZ      -0.0000    XZZ       0.0092    YZZ      -0.0005
       ZZZ      -0.0000
    Hexadecapole Moments (Debye-Ang^3)
      XXXX    -409.7806   XXXY      -1.8325   XXYY     -86.1067
      XYYY      18.4903   YYYY    -134.2254   XXXZ      -0.0000
      XXYZ       0.0000   XYYZ      -0.0000   YYYZ      -0.0000
      XXZZ     -68.1758   XYZZ       4.8234   YYZZ     -30.2023
      XZZZ      -0.0000   YZZZ      -0.0000   ZZZZ     -47.9780
 -----------------------------------------------------------------
 DrvMan completing analytic gradient of the correlated energy
 Correlated dipole moment
            1
    1  -0.0018471
    2  -0.0003453
    3  -0.0000000
 Energy read as -881.069930970
 Full Analytical Gradient: (in a.u., or Hartree/Bohr)
             1             2             3             4
    1   -0.00067021    0.00033752    0.00036170   -0.00002902
    2    0.00001981    0.00027697   -0.00025281   -0.00004396
    3   -0.00000000    0.00000000    0.00000000   -0.00000000
 Gradient time:  CPU 0.67 s  wall 0.64 s
 ----------------------------------------------------------------
             Standard Nuclear Orientation (Angstroms)
    I     Atom           X                Y                Z
 ----------------------------------------------------------------
    1      P       0.7780478636    -0.6681669476     0.0000000000
    2      F       1.9891024814     0.4362469328     0.0000000000
    3      P      -0.7780478636     0.6691669476    -0.0000000000
    4      F      -1.9891024814    -0.4362469328     0.0000000000
 ----------------------------------------------------------------
 Nuclear Repulsion Energy =   207.1610508316 hartrees
 There are       24 alpha and       24 beta electrons

                       Distance Matrix (Angstroms)
             P (  1)   F (  2)   P (  3)
   F (  2)  1.639019
   P (  3)  2.051803  2.776936
   F (  4)  2.776852  4.072758  1.639693

 Requested basis set is 6-311++G(d,p)
 There are 38 shells and 104 basis functions
 A cutoff of  1.0D-14 yielded    677 shell pairs
 There are      5226 function pairs (      5631 Cartesian)
 Smallest overlap matrix eigenvalue = 1.00E-03
 Guess MOs from SCF MO coefficient file

 -----------------------------------------------------------------------
  General SCF calculation program by
  Eric Jon Sundstrom, Paul Horn, Yuezhi Mao, Dmitri Zuev, Alec White,
  David Stuck, Shaama M.S., Shane Yost, Joonho Lee, David Small,
  Daniel Levine, Susi Lehtola, Hugh Burton, Evgeny Epifanovsky
 -----------------------------------------------------------------------
 Hartree-Fock
 using 4 threads for integral computing
 -------------------------------------------------------
 OpenMP Integral computing Module                
 Release: version 2.0, May 2017, Q-Chem Inc. Pleasanton 
 -------------------------------------------------------
 A restricted SCF calculation will be
 performed using DIIS
 SCF converges when DIIS error is below 1.0e-08
 ---------------------------------------
  Cycle       Energy         DIIS error
 ---------------------------------------
    1    -880.4109243009      2.52e-05  
    2    -880.4109251434      7.50e-06  
    3    -880.4109252075      3.85e-06  
    4    -880.4109252231      7.23e-07  
    5    -880.4109252246      2.16e-07  
    6    -880.4109252249      9.44e-08  
    7    -880.4109252250      4.91e-08  
    8    -880.4109252250      1.89e-08  
    9    -880.4109252250      6.53e-09  Convergence criterion met
 ---------------------------------------
 SCF time:   CPU 2.85s  wall 1.00s 
 SCF   energy in the final basis set =     -880.4109252250
 Total energy in the final basis set =     -880.4109252250


 ------------------------------------------------------------------------------

   CCMAN2: suite of methods based on coupled cluster
           and equation of motion theories.

   Components:
   * libvmm-1.3-trunk
     by Evgeny Epifanovsky, Ilya Kaliman.
   * libtensor-2.5-trunk
     by Evgeny Epifanovsky, Michael Wormit, Dmitry Zuev, Sam Manzer, 
        Ilya Kaliman.
   * libcc-2.5-trunk
     by Evgeny Epifanovsky, Arik Landau, Tomasz Kus, Kirill Khistyaev, 
        Dmitry Zuev, Prashant Manohar, Xintian Feng, Anna Krylov, 
        Matthew Goldey, Alec White, Thomas Jagau, Kaushik Nanda, 
        Anastasia Gunina, Alexander Kunitsa, Joonho Lee.

   CCMAN original authors:
   Anna I. Krylov, C. David Sherrill, Steven R. Gwaltney,
   Edward F. C. Byrd (2000)
   Sergey V. Levchenko, Lyudmila V. Slipchenko, Tao Wang,
   Ana-Maria C. Cristian (2003)
   Piotr A. Pieniazek, C. Melania Oana, Evgeny Epifanovsky (2007)
   Prashant Manohar (2009)

 ------------------------------------------------------------------------------


 Allocating and initializing 29808MB of RAM...
 Calculation will run on 4 cores.


 Alpha MOs, Restricted
 -- Occupied --                  
-80.050 -80.050 -26.323 -26.323  -7.587  -7.587  -5.480  -5.480
  1 A     2 A     3 A     4 A     5 A     6 A     7 A     8 A                  
 -5.479  -5.478  -5.478  -5.478  -1.622  -1.620  -0.942  -0.808
  9 A    10 A    11 A    12 A    13 A    14 A    15 A    16 A                  
 -0.719  -0.702  -0.697  -0.691  -0.649  -0.554  -0.408  -0.365
 17 A    18 A    19 A    20 A    21 A    22 A    23 A    24 A                  
 -- Virtual --                   
 -0.016   0.037   0.065   0.070   0.077   0.095   0.102   0.110
 25 A    26 A    27 A    28 A    29 A    30 A    31 A    32 A                  
  0.112   0.158   0.174   0.202   0.290   0.301   0.338   0.339
 33 A    34 A    35 A    36 A    37 A    38 A    39 A    40 A                  
  0.366   0.371   0.383   0.392   0.416   0.423   0.437   0.448
 41 A    42 A    43 A    44 A    45 A    46 A    47 A    48 A                  
  0.484   0.593   0.676   0.709   0.767   0.799   0.876   0.897
 49 A    50 A    51 A    52 A    53 A    54 A    55 A    56 A                  
  0.912   1.050   1.072   1.124   1.141   1.381   1.554   1.583
 57 A    58 A    59 A    60 A    61 A    62 A    63 A    64 A                  
  1.589   1.595   1.635   1.654   1.766   1.826   1.867   1.929
 65 A    66 A    67 A    68 A    69 A    70 A    71 A    72 A                  
  1.935   1.983   2.187   2.287   4.190   4.190   4.191   4.193
 73 A    74 A    75 A    76 A    77 A    78 A    79 A    80 A                  
  4.220   4.224   4.232   4.235   4.495   4.507   6.884   6.906
 81 A    82 A    83 A    84 A    85 A    86 A    87 A    88 A                  
  6.908   6.909   6.942   6.960   7.325   7.489  14.708  14.737
 89 A    90 A    91 A    92 A    93 A    94 A    95 A    96 A                  
 14.744  14.805  14.816  14.861  68.723  68.746 165.899 166.089
 97 A    98 A    99 A   100 A   101 A   102 A   103 A   104 A                  

 Beta MOs, Restricted
 -- Occupied --                  
-80.050 -80.050 -26.323 -26.323  -7.587  -7.587  -5.480  -5.480
  1 A     2 A     3 A     4 A     5 A     6 A     7 A     8 A                  
 -5.479  -5.478  -5.478  -5.478  -1.622  -1.620  -0.942  -0.808
  9 A    10 A    11 A    12 A    13 A    14 A    15 A    16 A                  
 -0.719  -0.702  -0.697  -0.691  -0.649  -0.554  -0.408  -0.365
 17 A    18 A    19 A    20 A    21 A    22 A    23 A    24 A                  
 -- Virtual --                   
 -0.016   0.037   0.065   0.070   0.077   0.095   0.102   0.110
 25 A    26 A    27 A    28 A    29 A    30 A    31 A    32 A                  
  0.112   0.158   0.174   0.202   0.290   0.301   0.338   0.339
 33 A    34 A    35 A    36 A    37 A    38 A    39 A    40 A                  
  0.366   0.371   0.383   0.392   0.416   0.423   0.437   0.448
 41 A    42 A    43 A    44 A    45 A    46 A    47 A    48 A                  
  0.484   0.593   0.676   0.709   0.767   0.799   0.876   0.897
 49 A    50 A    51 A    52 A    53 A    54 A    55 A    56 A                  
  0.912   1.050   1.072   1.124   1.141   1.381   1.554   1.583
 57 A    58 A    59 A    60 A    61 A    62 A    63 A    64 A                  
  1.589   1.595   1.635   1.654   1.766   1.826   1.867   1.929
 65 A    66 A    67 A    68 A    69 A    70 A    71 A    72 A                  
  1.935   1.983   2.187   2.287   4.190   4.190   4.191   4.193
 73 A    74 A    75 A    76 A    77 A    78 A    79 A    80 A                  
  4.220   4.224   4.232   4.235   4.495   4.507   6.884   6.906
 81 A    82 A    83 A    84 A    85 A    86 A    87 A    88 A                  
  6.908   6.909   6.942   6.960   7.325   7.489  14.708  14.737
 89 A    90 A    91 A    92 A    93 A    94 A    95 A    96 A                  
 14.744  14.805  14.816  14.861  68.723  68.746 165.899 166.089
 97 A    98 A    99 A   100 A   101 A   102 A   103 A   104 A                  

 Occupation and symmetry of molecular orbitals

 Point group: C1 (1 irreducible representation).

                           A     All 
 -------------------------------------
 All molecular orbitals:
  - Alpha                  104   104 
  - Beta                   104   104 
 -------------------------------------
 Alpha orbitals:
  - Frozen occupied        12    12  
  - Active occupied        12    12  
  - Active virtual         80    80  
  - Frozen virtual         0     0   
 -------------------------------------
 Beta orbitals:
  - Frozen occupied        12    12  
  - Active occupied        12    12  
  - Active virtual         80    80  
  - Frozen virtual         0     0   
 -------------------------------------

 Import integrals:   CPU 0.00 s  wall 0.00 s

 Import integrals:   CPU 13.67 s  wall 3.50 s

 MP2 amplitudes:   CPU 0.03 s  wall 0.01 s

Running a double precision version
           CCSD T amplitudes will be solved using DIIS.

           Start     Size      MaxIter   EConv     TConv     
           3         7         100       1.00e-07  1.00e-05  
 ------------------------------------------------------------------------------
           Energy (a.u.)   Ediff      Tdiff       Comment
 ------------------------------------------------------------------------------
          -881.05013847                           
     1    -881.04516051   4.98e-03   7.14e-01     
     2    -881.06719201   2.20e-02   9.84e-02     
     3    -881.06637909   8.13e-04   4.54e-02     
     4    -881.06898209   2.60e-03   1.85e-02     Switched to DIIS steps.
     5    -881.06991701   9.35e-04   1.43e-02     
     6    -881.06994451   2.75e-05   2.72e-03     
     7    -881.06993469   9.82e-06   1.38e-03     
     8    -881.06993146   3.23e-06   2.57e-04     
     9    -881.06993124   2.15e-07   1.18e-04     
    10    -881.06993108   1.65e-07   3.27e-05     
    11    -881.06993113   5.50e-08   1.46e-05     
    12    -881.06993122   8.47e-08   7.77e-06     
 ------------------------------------------------------------------------------
          -881.06993122                           CCSD T converged.

End of double precision
 SCF energy                 = -880.41092523
 MP2 energy                 = -881.05013847
 CCSD correlation energy     =   -0.65900599
 CCSD total energy           = -881.06993122

 CCSD  T1^2 = 0.0133  T2^2 = 0.2453  Leading amplitudes:

 Amplitude    Orbitals with energies
  0.0299       20 (A) A                  ->    25 (A) A                   
              -0.6912                         -0.0165                     
  0.0299       20 (A) B                  ->    25 (A) B                   
              -0.6912                         -0.0165                     
 -0.0214       17 (A) A                  ->    35 (A) A                   
              -0.7194                          0.1736                     
 -0.0214       17 (A) B                  ->    35 (A) B                   
              -0.7194                          0.1736                     

 Amplitude    Orbitals with energies
 -0.1687       24 (A) A      24 (A) B    ->    25 (A) A      25 (A) B     
              -0.3650       -0.3650           -0.0165       -0.0165       
  0.1687       24 (A) A      24 (A) B    ->    25 (A) B      25 (A) A     
              -0.3650       -0.3650           -0.0165       -0.0165       
  0.1687       24 (A) B      24 (A) A    ->    25 (A) A      25 (A) B     
              -0.3650       -0.3650           -0.0165       -0.0165       
 -0.1687       24 (A) B      24 (A) A    ->    25 (A) B      25 (A) A     
              -0.3650       -0.3650           -0.0165       -0.0165       

 Computing CCSD intemediates for later calculations in double precision
 Finished.

Running a double precision version
           CCSD Lambda amplitudes will be solved using DIIS.
           Start     Size      MaxIter   EConv     LConv     
           3         7         100       1.00e-07  1.00e-05  
 ------------------------------------------------------------------------------
            Enorm      Ldiff       Comment
 ------------------------------------------------------------------------------
     1     6.43e-02   4.22e-02     
     2     1.94e-02   9.83e-03     
     3     7.83e-03   1.59e-03     
     4     4.24e-03   1.67e-03     Switched to DIIS steps.
     5     1.06e-03   8.61e-04     
     6     5.06e-04   1.66e-04     
     7     1.34e-04   4.51e-05     
     8     5.70e-05   5.90e-06     
     9     1.94e-05   1.97e-06     
    10     7.71e-06   1.10e-06     
    11     3.02e-06   1.97e-07     
    12     9.23e-07   1.60e-07     
    13     3.90e-07   5.07e-10     
    14     1.64e-07   2.53e-08     
    15     6.31e-08   5.72e-09     
 ------------------------------------------------------------------------------
                                   CCSD Lambda converged.

 Computing density matrices in double precision...
           Orbital response amplitudes will be solved using DIIS.
           Start     Size      MaxIter   EConv     LConv     
           3         7         100       1.00e-06  1.00e-06  
 ------------------------------------------------------------------------------
            Enorm      Ldiff       Comment
 ------------------------------------------------------------------------------
     1     8.74e-02   1.71e-03     
     2     5.00e-02   3.07e-02     
     3     4.42e-02   2.51e-02     
     4     4.58e-03   1.90e-02     Switched to DIIS steps.
     5     3.78e-04   9.81e-04     
     6     1.37e-04   4.28e-05     
     7     4.85e-05   2.69e-05     
     8     4.90e-05   2.11e-06     
     9     4.73e-06   9.55e-07     
    10     7.64e-07   1.08e-07     
 ------------------------------------------------------------------------------
                                   Orbital response converged.

 Computing density matrices... Done.
 CCSD calculation:   CPU 405.38 s  wall 111.35 s

 Transferring MO TPDM to AO TPDM
 Transferring g2_o1o1o1o1
 Transferring g2_o1o1o1v1
 Transferring g2_o1o1v1v1
 Transferring g2_o1v1o1v1
 Transferring g2_o1v1v1v1
 Transferring g2_v1v1v1v1
 Adding separable TPDM
 Computing TPDM gradient
 --------------------------------------------------------
 2e gradient
  Atom          X               Y               Z
 --------------------------------------------------------
    1         -9.101310       20.481129        0.000000  
    2        -15.561471       -8.529637       -0.000000  
    3          9.110518      -20.482192       -0.000000  
    4         15.552263        8.530699        0.000000  
 --------------------------------------------------------
 --------------------------------------------------------
 Final gradient
  Atom          X               Y               Z
 --------------------------------------------------------
    1         -9.101310       20.481129        0.000000  
    2        -15.561471       -8.529637       -0.000000  
    3          9.110518      -20.482192       -0.000000  
    4         15.552263        8.530699        0.000000  
 --------------------------------------------------------
 Analytic gradient from two-electron contribution:   CPU 98.34 s  wall 26.68 s

 Total ccman2 time:   CPU 521.99 s  wall 142.84 s


 --------------------------------------------------------------

                    Orbital Energies (a.u.)
 --------------------------------------------------------------

 Alpha MOs
 -- Occupied --
-80.050 -80.050 -26.323 -26.323  -7.587  -7.587  -5.480  -5.480
 -5.479  -5.478  -5.478  -5.478  -1.622  -1.620  -0.942  -0.808
 -0.719  -0.702  -0.697  -0.691  -0.649  -0.554  -0.408  -0.365
 -- Virtual --
 -0.016   0.037   0.065   0.070   0.077   0.095   0.102   0.110
  0.112   0.158   0.174   0.202   0.290   0.301   0.338   0.339
  0.366   0.371   0.383   0.392   0.416   0.423   0.437   0.448
  0.484   0.593   0.676   0.709   0.767   0.799   0.876   0.897
  0.912   1.050   1.072   1.124   1.141   1.381   1.554   1.583
  1.589   1.595   1.635   1.654   1.766   1.826   1.867   1.929
  1.935   1.983   2.187   2.287   4.190   4.190   4.191   4.193
  4.220   4.224   4.232   4.235   4.495   4.507   6.884   6.906
  6.908   6.909   6.942   6.960   7.325   7.489  14.708  14.737
 14.744  14.805  14.816  14.861  68.723  68.746 165.899 166.089
 --------------------------------------------------------------

          Ground-State Mulliken Net Atomic Charges

     Atom                 Charge (a.u.)
  ----------------------------------------
      1 P                     0.214144
      2 F                    -0.213983
      3 P                     0.214385
      4 F                    -0.214546
  ----------------------------------------
  Sum of atomic charges =    -0.000000

 -----------------------------------------------------------------
                    Cartesian Multipole Moments
 -----------------------------------------------------------------
    Charge (ESU x 10^10)
                -0.0000
    Dipole Moment (Debye)
         X       0.0038      Y       0.0024      Z       0.0000
       Tot       0.0045
    Quadrupole Moments (Debye-Ang)
        XX     -42.0002     XY      -2.7411     YY     -36.8030
        XZ      -0.0000     YZ       0.0000     ZZ     -35.2521
    Octopole Moments (Debye-Ang^2)
       XXX       0.0199    XXY      -0.0089    XYY       0.0034
       YYY      -0.0344    XXZ       0.0000    XYZ      -0.0000
       YYZ       0.0000    XZZ       0.0037    YZZ      -0.0123
       ZZZ       0.0000
    Hexadecapole Moments (Debye-Ang^3)
      XXXX    -409.7838   XXXY      -1.8107   XXYY     -86.1171
      XYYY      18.5082   YYYY    -134.1551   XXXZ      -0.0000
      XXYZ       0.0000   XYYZ      -0.0000   YYYZ       0.0000
      XXZZ     -68.1870   XYZZ       4.8294   YYZZ     -30.1928
      XZZZ      -0.0000   YZZZ       0.0000   ZZZZ     -47.9900
 -----------------------------------------------------------------
 DrvMan completing analytic gradient of the correlated energy
 Correlated dipole moment
            1
    1   0.0015088
    2   0.0009589
    3   0.0000000
 Energy read as -881.069931219
 Full Analytical Gradient: (in a.u., or Hartree/Bohr)
             1             2             3             4
    1   -0.00013320   -0.00013518    0.00036722   -0.00009884
    2    0.00052562   -0.00019186   -0.00030741   -0.00002635
    3   -0.00000000    0.00000000    0.00000000    0.00000000
 Gradient time:  CPU 0.68 s  wall 0.64 s
 ----------------------------------------------------------------
             Standard Nuclear Orientation (Angstroms)
    I     Atom           X                Y                Z
 ----------------------------------------------------------------
    1      P       0.7780478636    -0.6701669476     0.0000000000
    2      F       1.9891024814     0.4362469328     0.0000000000
    3      P      -0.7780478636     0.6691669476    -0.0000000000
    4      F      -1.9891024814    -0.4362469328     0.0000000000
 ----------------------------------------------------------------
 Nuclear Repulsion Energy =   207.0868102813 hartrees
 There are       24 alpha and       24 beta electrons

                       Distance Matrix (Angstroms)
             P (  1)   F (  2)   P (  3)
   F (  2)  1.640367
   P (  3)  2.053107  2.776936
   F (  4)  2.777020  4.072758  1.639693

 Requested basis set is 6-311++G(d,p)
 There are 38 shells and 104 basis functions
 A cutoff of  1.0D-14 yielded    677 shell pairs
 There are      5226 function pairs (      5631 Cartesian)
 Smallest overlap matrix eigenvalue = 1.00E-03
 Guess MOs from SCF MO coefficient file

 -----------------------------------------------------------------------
  General SCF calculation program by
  Eric Jon Sundstrom, Paul Horn, Yuezhi Mao, Dmitri Zuev, Alec White,
  David Stuck, Shaama M.S., Shane Yost, Joonho Lee, David Small,
  Daniel Levine, Susi Lehtola, Hugh Burton, Evgeny Epifanovsky
 -----------------------------------------------------------------------
 Hartree-Fock
 using 4 threads for integral computing
 -------------------------------------------------------
 OpenMP Integral computing Module                
 Release: version 2.0, May 2017, Q-Chem Inc. Pleasanton 
 -------------------------------------------------------
 A restricted SCF calculation will be
 performed using DIIS
 SCF converges when DIIS error is below 1.0e-08
 ---------------------------------------
  Cycle       Energy         DIIS error
 ---------------------------------------
    1    -880.4108177036      2.98e-05  
    2    -880.4108190911      7.87e-06  
    3    -880.4108192055      3.65e-06  
    4    -880.4108192237      1.12e-06  
    5    -880.4108192265      2.99e-07  
    6    -880.4108192269      1.05e-07  
    7    -880.4108192269      4.55e-08  
    8    -880.4108192269      1.75e-08  
    9    -880.4108192269      8.77e-09  Convergence criterion met
 ---------------------------------------
 SCF time:   CPU 2.85s  wall 1.00s 
 SCF   energy in the final basis set =     -880.4108192269
 Total energy in the final basis set =     -880.4108192269


 ------------------------------------------------------------------------------

   CCMAN2: suite of methods based on coupled cluster
           and equation of motion theories.

   Components:
   * libvmm-1.3-trunk
     by Evgeny Epifanovsky, Ilya Kaliman.
   * libtensor-2.5-trunk
     by Evgeny Epifanovsky, Michael Wormit, Dmitry Zuev, Sam Manzer, 
        Ilya Kaliman.
   * libcc-2.5-trunk
     by Evgeny Epifanovsky, Arik Landau, Tomasz Kus, Kirill Khistyaev, 
        Dmitry Zuev, Prashant Manohar, Xintian Feng, Anna Krylov, 
        Matthew Goldey, Alec White, Thomas Jagau, Kaushik Nanda, 
        Anastasia Gunina, Alexander Kunitsa, Joonho Lee.

   CCMAN original authors:
   Anna I. Krylov, C. David Sherrill, Steven R. Gwaltney,
   Edward F. C. Byrd (2000)
   Sergey V. Levchenko, Lyudmila V. Slipchenko, Tao Wang,
   Ana-Maria C. Cristian (2003)
   Piotr A. Pieniazek, C. Melania Oana, Evgeny Epifanovsky (2007)
   Prashant Manohar (2009)

 ------------------------------------------------------------------------------


 Allocating and initializing 29808MB of RAM...
 Calculation will run on 4 cores.


 Alpha MOs, Restricted
 -- Occupied --                  
-80.050 -80.050 -26.323 -26.322  -7.588  -7.587  -5.480  -5.480
  1 A     2 A     3 A     4 A     5 A     6 A     7 A     8 A                  
 -5.479  -5.478  -5.478  -5.478  -1.621  -1.619  -0.941  -0.808
  9 A    10 A    11 A    12 A    13 A    14 A    15 A    16 A                  
 -0.719  -0.702  -0.697  -0.691  -0.649  -0.555  -0.408  -0.365
 17 A    18 A    19 A    20 A    21 A    22 A    23 A    24 A                  
 -- Virtual --                   
 -0.017   0.037   0.065   0.070   0.077   0.095   0.102   0.110
 25 A    26 A    27 A    28 A    29 A    30 A    31 A    32 A                  
  0.112   0.158   0.173   0.202   0.290   0.301   0.338   0.339
 33 A    34 A    35 A    36 A    37 A    38 A    39 A    40 A                  
  0.367   0.371   0.383   0.392   0.416   0.422   0.437   0.448
 41 A    42 A    43 A    44 A    45 A    46 A    47 A    48 A                  
  0.484   0.592   0.676   0.709   0.767   0.799   0.876   0.896
 49 A    50 A    51 A    52 A    53 A    54 A    55 A    56 A                  
  0.912   1.049   1.072   1.124   1.141   1.380   1.554   1.583
 57 A    58 A    59 A    60 A    61 A    62 A    63 A    64 A                  
  1.589   1.595   1.635   1.654   1.766   1.826   1.867   1.929
 65 A    66 A    67 A    68 A    69 A    70 A    71 A    72 A                  
  1.935   1.982   2.187   2.286   4.190   4.191   4.191   4.193
 73 A    74 A    75 A    76 A    77 A    78 A    79 A    80 A                  
  4.220   4.224   4.232   4.235   4.494   4.507   6.884   6.906
 81 A    82 A    83 A    84 A    85 A    86 A    87 A    88 A                  
  6.908   6.909   6.942   6.960   7.325   7.488  14.708  14.737
 89 A    90 A    91 A    92 A    93 A    94 A    95 A    96 A                  
 14.744  14.804  14.816  14.861  68.723  68.746 165.899 166.088
 97 A    98 A    99 A   100 A   101 A   102 A   103 A   104 A                  

 Beta MOs, Restricted
 -- Occupied --                  
-80.050 -80.050 -26.323 -26.322  -7.588  -7.587  -5.480  -5.480
  1 A     2 A     3 A     4 A     5 A     6 A     7 A     8 A                  
 -5.479  -5.478  -5.478  -5.478  -1.621  -1.619  -0.941  -0.808
  9 A    10 A    11 A    12 A    13 A    14 A    15 A    16 A                  
 -0.719  -0.702  -0.697  -0.691  -0.649  -0.555  -0.408  -0.365
 17 A    18 A    19 A    20 A    21 A    22 A    23 A    24 A                  
 -- Virtual --                   
 -0.017   0.037   0.065   0.070   0.077   0.095   0.102   0.110
 25 A    26 A    27 A    28 A    29 A    30 A    31 A    32 A                  
  0.112   0.158   0.173   0.202   0.290   0.301   0.338   0.339
 33 A    34 A    35 A    36 A    37 A    38 A    39 A    40 A                  
  0.367   0.371   0.383   0.392   0.416   0.422   0.437   0.448
 41 A    42 A    43 A    44 A    45 A    46 A    47 A    48 A                  
  0.484   0.592   0.676   0.709   0.767   0.799   0.876   0.896
 49 A    50 A    51 A    52 A    53 A    54 A    55 A    56 A                  
  0.912   1.049   1.072   1.124   1.141   1.380   1.554   1.583
 57 A    58 A    59 A    60 A    61 A    62 A    63 A    64 A                  
  1.589   1.595   1.635   1.654   1.766   1.826   1.867   1.929
 65 A    66 A    67 A    68 A    69 A    70 A    71 A    72 A                  
  1.935   1.982   2.187   2.286   4.190   4.191   4.191   4.193
 73 A    74 A    75 A    76 A    77 A    78 A    79 A    80 A                  
  4.220   4.224   4.232   4.235   4.494   4.507   6.884   6.906
 81 A    82 A    83 A    84 A    85 A    86 A    87 A    88 A                  
  6.908   6.909   6.942   6.960   7.325   7.488  14.708  14.737
 89 A    90 A    91 A    92 A    93 A    94 A    95 A    96 A                  
 14.744  14.804  14.816  14.861  68.723  68.746 165.899 166.088
 97 A    98 A    99 A   100 A   101 A   102 A   103 A   104 A                  

 Occupation and symmetry of molecular orbitals

 Point group: C1 (1 irreducible representation).

                           A     All 
 -------------------------------------
 All molecular orbitals:
  - Alpha                  104   104 
  - Beta                   104   104 
 -------------------------------------
 Alpha orbitals:
  - Frozen occupied        12    12  
  - Active occupied        12    12  
  - Active virtual         80    80  
  - Frozen virtual         0     0   
 -------------------------------------
 Beta orbitals:
  - Frozen occupied        12    12  
  - Active occupied        12    12  
  - Active virtual         80    80  
  - Frozen virtual         0     0   
 -------------------------------------

 Import integrals:   CPU 0.00 s  wall 0.00 s

 Import integrals:   CPU 13.69 s  wall 3.51 s

 MP2 amplitudes:   CPU 0.03 s  wall 0.01 s

Running a double precision version
           CCSD T amplitudes will be solved using DIIS.

           Start     Size      MaxIter   EConv     TConv     
           3         7         100       1.00e-07  1.00e-05  
 ------------------------------------------------------------------------------
           Energy (a.u.)   Ediff      Tdiff       Comment
 ------------------------------------------------------------------------------
          -881.05014712                           
     1    -881.04513478   5.01e-03   7.14e-01     
     2    -881.06719031   2.21e-02   9.84e-02     
     3    -881.06637226   8.18e-04   4.55e-02     
     4    -881.06897998   2.61e-03   1.86e-02     Switched to DIIS steps.
     5    -881.06991712   9.37e-04   1.43e-02     
     6    -881.06994479   2.77e-05   2.73e-03     
     7    -881.06993491   9.88e-06   1.38e-03     
     8    -881.06993166   3.25e-06   2.58e-04     
     9    -881.06993144   2.16e-07   1.18e-04     
    10    -881.06993128   1.67e-07   3.28e-05     
    11    -881.06993133   5.50e-08   1.46e-05     
    12    -881.06993142   8.49e-08   7.79e-06     
 ------------------------------------------------------------------------------
          -881.06993142                           CCSD T converged.

End of double precision
 SCF energy                 = -880.41081923
 MP2 energy                 = -881.05014712
 CCSD correlation energy     =   -0.65911219
 CCSD total energy           = -881.06993142

 CCSD  T1^2 = 0.0133  T2^2 = 0.2455  Leading amplitudes:

 Amplitude    Orbitals with energies
  0.0299       20 (A) A                  ->    25 (A) A                   
              -0.6910                         -0.0167                     
  0.0299       20 (A) B                  ->    25 (A) B                   
              -0.6910                         -0.0167                     
 -0.0214       17 (A) A                  ->    35 (A) A                   
              -0.7191                          0.1733                     
 -0.0214       17 (A) B                  ->    35 (A) B                   
              -0.7191                          0.1733                     

 Amplitude    Orbitals with energies
 -0.1691       24 (A) A      24 (A) B    ->    25 (A) A      25 (A) B     
              -0.3649       -0.3649           -0.0167       -0.0167       
  0.1691       24 (A) A      24 (A) B    ->    25 (A) B      25 (A) A     
              -0.3649       -0.3649           -0.0167       -0.0167       
  0.1691       24 (A) B      24 (A) A    ->    25 (A) A      25 (A) B     
              -0.3649       -0.3649           -0.0167       -0.0167       
 -0.1691       24 (A) B      24 (A) A    ->    25 (A) B      25 (A) A     
              -0.3649       -0.3649           -0.0167       -0.0167       

 Computing CCSD intemediates for later calculations in double precision
 Finished.

Running a double precision version
           CCSD Lambda amplitudes will be solved using DIIS.
           Start     Size      MaxIter   EConv     LConv     
           3         7         100       1.00e-07  1.00e-05  
 ------------------------------------------------------------------------------
            Enorm      Ldiff       Comment
 ------------------------------------------------------------------------------
     1     6.44e-02   4.23e-02     
     2     1.94e-02   9.84e-03     
     3     7.85e-03   1.59e-03     
     4     4.25e-03   1.67e-03     Switched to DIIS steps.
     5     1.06e-03   8.64e-04     
     6     5.08e-04   1.67e-04     
     7     1.35e-04   4.54e-05     
     8     5.72e-05   5.96e-06     
     9     1.95e-05   1.97e-06     
    10     7.73e-06   1.11e-06     
    11     3.03e-06   1.99e-07     
    12     9.27e-07   1.63e-07     
    13     3.91e-07   6.29e-11     
    14     1.64e-07   2.58e-08     
    15     6.33e-08   5.86e-09     
 ------------------------------------------------------------------------------
                                   CCSD Lambda converged.

 Computing density matrices in double precision...
           Orbital response amplitudes will be solved using DIIS.
           Start     Size      MaxIter   EConv     LConv     
           3         7         100       1.00e-06  1.00e-06  
 ------------------------------------------------------------------------------
            Enorm      Ldiff       Comment
 ------------------------------------------------------------------------------
     1     8.75e-02   1.74e-03     
     2     5.01e-02   3.08e-02     
     3     4.42e-02   2.52e-02     
     4     4.58e-03   1.90e-02     Switched to DIIS steps.
     5     3.78e-04   9.82e-04     
     6     1.37e-04   4.26e-05     
     7     4.93e-05   2.69e-05     
     8     4.98e-05   2.07e-06     
     9     4.67e-06   9.85e-07     
    10     7.66e-07   1.08e-07     
 ------------------------------------------------------------------------------
                                   Orbital response converged.

 Computing density matrices... Done.
 CCSD calculation:   CPU 404.73 s  wall 111.18 s

 Transferring MO TPDM to AO TPDM
 Transferring g2_o1o1o1o1
 Transferring g2_o1o1o1v1
 Transferring g2_o1o1v1v1
 Transferring g2_o1v1o1v1
 Transferring g2_o1v1v1v1
 Transferring g2_v1v1v1v1
 Adding separable TPDM
 Computing TPDM gradient
 --------------------------------------------------------
 2e gradient
  Atom          X               Y               Z
 --------------------------------------------------------
    1         -9.099315       20.490056       -0.000000  
    2        -15.537481       -8.528910        0.000000  
    3          9.090121      -20.489005        0.000000  
    4         15.546675        8.527859       -0.000000  
 --------------------------------------------------------
 --------------------------------------------------------
 Final gradient
  Atom          X               Y               Z
 --------------------------------------------------------
    1         -9.099315       20.490056       -0.000000  
    2        -15.537481       -8.528910        0.000000  
    3          9.090121      -20.489005        0.000000  
    4         15.546675        8.527859       -0.000000  
 --------------------------------------------------------
 Analytic gradient from two-electron contribution:   CPU 98.07 s  wall 26.61 s

 Total ccman2 time:   CPU 520.11 s  wall 142.36 s


 --------------------------------------------------------------

                    Orbital Energies (a.u.)
 --------------------------------------------------------------

 Alpha MOs
 -- Occupied --
-80.050 -80.050 -26.323 -26.322  -7.588  -7.587  -5.480  -5.480
 -5.479  -5.478  -5.478  -5.478  -1.621  -1.619  -0.941  -0.808
 -0.719  -0.702  -0.697  -0.691  -0.649  -0.555  -0.408  -0.365
 -- Virtual --
 -0.017   0.037   0.065   0.070   0.077   0.095   0.102   0.110
  0.112   0.158   0.173   0.202   0.290   0.301   0.338   0.339
  0.367   0.371   0.383   0.392   0.416   0.422   0.437   0.448
  0.484   0.592   0.676   0.709   0.767   0.799   0.876   0.896
  0.912   1.049   1.072   1.124   1.141   1.380   1.554   1.583
  1.589   1.595   1.635   1.654   1.766   1.826   1.867   1.929
  1.935   1.982   2.187   2.286   4.190   4.191   4.191   4.193
  4.220   4.224   4.232   4.235   4.494   4.507   6.884   6.906
  6.908   6.909   6.942   6.960   7.325   7.488  14.708  14.737
 14.744  14.804  14.816  14.861  68.723  68.746 165.899 166.088
 --------------------------------------------------------------

          Ground-State Mulliken Net Atomic Charges

     Atom                 Charge (a.u.)
  ----------------------------------------
      1 P                     0.214963
      2 F                    -0.215124
      3 P                     0.214723
      4 F                    -0.214562
  ----------------------------------------
  Sum of atomic charges =     0.000000

 -----------------------------------------------------------------
                    Cartesian Multipole Moments
 -----------------------------------------------------------------
    Charge (ESU x 10^10)
                -0.0000
    Dipole Moment (Debye)
         X      -0.0038      Y      -0.0024      Z       0.0000
       Tot       0.0045
    Quadrupole Moments (Debye-Ang)
        XX     -42.0148     XY      -2.7535     YY     -36.7925
        XZ       0.0000     YZ       0.0000     ZZ     -35.2551
    Octopole Moments (Debye-Ang^2)
       XXX      -0.0199    XXY       0.0089    XYY      -0.0034
       YYY       0.0344    XXZ       0.0000    XYZ      -0.0000
       YYZ      -0.0000    XZZ      -0.0037    YZZ       0.0123
       ZZZ       0.0000
    Hexadecapole Moments (Debye-Ang^3)
      XXXX    -409.8953   XXXY      -1.7898   XXYY     -86.1432
      XYYY      18.5466   YYYY    -134.3185   XXXZ       0.0000
      XXYZ      -0.0000   XYYZ       0.0000   YYYZ       0.0000
      XXZZ     -68.1988   XYZZ       4.8429   YYZZ     -30.2233
      XZZZ       0.0000   YZZZ       0.0000   ZZZZ     -47.9967
 -----------------------------------------------------------------
 DrvMan completing analytic gradient of the correlated energy
 Correlated dipole moment
            1
    1  -0.0015082
    2  -0.0009584
    3   0.0000000
 Energy read as -881.069931415
 Full Analytical Gradient: (in a.u., or Hartree/Bohr)
             1             2             3             4
    1   -0.00020055    0.00024163   -0.00003252   -0.00000856
    2   -0.00041940    0.00028603    0.00020186   -0.00006849
    3    0.00000000   -0.00000000   -0.00000000   -0.00000000
 Gradient time:  CPU 0.67 s  wall 0.64 s
 ----------------------------------------------------------------
             Standard Nuclear Orientation (Angstroms)
    I     Atom           X                Y                Z
 ----------------------------------------------------------------
    1      P       0.7780478636    -0.6691669476     0.0010000000
    2      F       1.9891024814     0.4362469328     0.0000000000
    3      P      -0.7780478636     0.6691669476    -0.0000000000
    4      F      -1.9891024814    -0.4362469328     0.0000000000
 ----------------------------------------------------------------
 Nuclear Repulsion Energy =   207.1239106909 hartrees
 There are       24 alpha and       24 beta electrons

                       Distance Matrix (Angstroms)
             P (  1)   F (  2)   P (  3)
   F (  2)  1.639693
   P (  3)  2.052455  2.776936
   F (  4)  2.776936  4.072758  1.639693

 Requested basis set is 6-311++G(d,p)
 There are 38 shells and 104 basis functions
 A cutoff of  1.0D-14 yielded    677 shell pairs
 There are      5226 function pairs (      5631 Cartesian)
 Smallest overlap matrix eigenvalue = 1.00E-03
 Guess MOs from SCF MO coefficient file

 -----------------------------------------------------------------------
  General SCF calculation program by
  Eric Jon Sundstrom, Paul Horn, Yuezhi Mao, Dmitri Zuev, Alec White,
  David Stuck, Shaama M.S., Shane Yost, Joonho Lee, David Small,
  Daniel Levine, Susi Lehtola, Hugh Burton, Evgeny Epifanovsky
 -----------------------------------------------------------------------
 Hartree-Fock
 using 4 threads for integral computing
 -------------------------------------------------------
 OpenMP Integral computing Module                
 Release: version 2.0, May 2017, Q-Chem Inc. Pleasanton 
 -------------------------------------------------------
 A restricted SCF calculation will be
 performed using DIIS
 SCF converges when DIIS error is below 1.0e-08
 ---------------------------------------
  Cycle       Energy         DIIS error
 ---------------------------------------
    1    -880.4108719508      1.82e-05  
    2    -880.4108725776      4.95e-06  
    3    -880.4108726464      2.23e-06  
    4    -880.4108726569      8.31e-07  
    5    -880.4108726599      3.28e-07  
    6    -880.4108726609      1.73e-07  
    7    -880.4108726613      7.24e-08  
    8    -880.4108726614      2.64e-08  
    9    -880.4108726614      9.06e-09  Convergence criterion met
 ---------------------------------------
 SCF time:   CPU 2.84s  wall 1.00s 
 SCF   energy in the final basis set =     -880.4108726614
 Total energy in the final basis set =     -880.4108726614


 ------------------------------------------------------------------------------

   CCMAN2: suite of methods based on coupled cluster
           and equation of motion theories.

   Components:
   * libvmm-1.3-trunk
     by Evgeny Epifanovsky, Ilya Kaliman.
   * libtensor-2.5-trunk
     by Evgeny Epifanovsky, Michael Wormit, Dmitry Zuev, Sam Manzer, 
        Ilya Kaliman.
   * libcc-2.5-trunk
     by Evgeny Epifanovsky, Arik Landau, Tomasz Kus, Kirill Khistyaev, 
        Dmitry Zuev, Prashant Manohar, Xintian Feng, Anna Krylov, 
        Matthew Goldey, Alec White, Thomas Jagau, Kaushik Nanda, 
        Anastasia Gunina, Alexander Kunitsa, Joonho Lee.

   CCMAN original authors:
   Anna I. Krylov, C. David Sherrill, Steven R. Gwaltney,
   Edward F. C. Byrd (2000)
   Sergey V. Levchenko, Lyudmila V. Slipchenko, Tao Wang,
   Ana-Maria C. Cristian (2003)
   Piotr A. Pieniazek, C. Melania Oana, Evgeny Epifanovsky (2007)
   Prashant Manohar (2009)

 ------------------------------------------------------------------------------


 Allocating and initializing 29808MB of RAM...
 Calculation will run on 4 cores.


 Alpha MOs, Restricted
 -- Occupied --                  
-80.050 -80.050 -26.323 -26.323  -7.588  -7.587  -5.480  -5.480
  1 A     2 A     3 A     4 A     5 A     6 A     7 A     8 A                  
 -5.479  -5.478  -5.478  -5.478  -1.621  -1.620  -0.942  -0.808
  9 A    10 A    11 A    12 A    13 A    14 A    15 A    16 A                  
 -0.719  -0.702  -0.697  -0.691  -0.649  -0.555  -0.408  -0.365
 17 A    18 A    19 A    20 A    21 A    22 A    23 A    24 A                  
 -- Virtual --                   
 -0.017   0.037   0.065   0.070   0.077   0.095   0.102   0.110
 25 A    26 A    27 A    28 A    29 A    30 A    31 A    32 A                  
  0.112   0.158   0.173   0.202   0.290   0.301   0.338   0.339
 33 A    34 A    35 A    36 A    37 A    38 A    39 A    40 A                  
  0.366   0.371   0.383   0.392   0.416   0.422   0.437   0.448
 41 A    42 A    43 A    44 A    45 A    46 A    47 A    48 A                  
  0.484   0.592   0.676   0.709   0.767   0.799   0.876   0.897
 49 A    50 A    51 A    52 A    53 A    54 A    55 A    56 A                  
  0.912   1.050   1.072   1.124   1.141   1.381   1.554   1.583
 57 A    58 A    59 A    60 A    61 A    62 A    63 A    64 A                  
  1.589   1.595   1.635   1.654   1.766   1.826   1.867   1.929
 65 A    66 A    67 A    68 A    69 A    70 A    71 A    72 A                  
  1.935   1.983   2.187   2.286   4.190   4.190   4.191   4.193
 73 A    74 A    75 A    76 A    77 A    78 A    79 A    80 A                  
  4.220   4.224   4.232   4.235   4.494   4.507   6.884   6.906
 81 A    82 A    83 A    84 A    85 A    86 A    87 A    88 A                  
  6.908   6.909   6.942   6.960   7.325   7.489  14.708  14.737
 89 A    90 A    91 A    92 A    93 A    94 A    95 A    96 A                  
 14.744  14.805  14.816  14.861  68.723  68.746 165.899 166.088
 97 A    98 A    99 A   100 A   101 A   102 A   103 A   104 A                  

 Beta MOs, Restricted
 -- Occupied --                  
-80.050 -80.050 -26.323 -26.323  -7.588  -7.587  -5.480  -5.480
  1 A     2 A     3 A     4 A     5 A     6 A     7 A     8 A                  
 -5.479  -5.478  -5.478  -5.478  -1.621  -1.620  -0.942  -0.808
  9 A    10 A    11 A    12 A    13 A    14 A    15 A    16 A                  
 -0.719  -0.702  -0.697  -0.691  -0.649  -0.555  -0.408  -0.365
 17 A    18 A    19 A    20 A    21 A    22 A    23 A    24 A                  
 -- Virtual --                   
 -0.017   0.037   0.065   0.070   0.077   0.095   0.102   0.110
 25 A    26 A    27 A    28 A    29 A    30 A    31 A    32 A                  
  0.112   0.158   0.173   0.202   0.290   0.301   0.338   0.339
 33 A    34 A    35 A    36 A    37 A    38 A    39 A    40 A                  
  0.366   0.371   0.383   0.392   0.416   0.422   0.437   0.448
 41 A    42 A    43 A    44 A    45 A    46 A    47 A    48 A                  
  0.484   0.592   0.676   0.709   0.767   0.799   0.876   0.897
 49 A    50 A    51 A    52 A    53 A    54 A    55 A    56 A                  
  0.912   1.050   1.072   1.124   1.141   1.381   1.554   1.583
 57 A    58 A    59 A    60 A    61 A    62 A    63 A    64 A                  
  1.589   1.595   1.635   1.654   1.766   1.826   1.867   1.929
 65 A    66 A    67 A    68 A    69 A    70 A    71 A    72 A                  
  1.935   1.983   2.187   2.286   4.190   4.190   4.191   4.193
 73 A    74 A    75 A    76 A    77 A    78 A    79 A    80 A                  
  4.220   4.224   4.232   4.235   4.494   4.507   6.884   6.906
 81 A    82 A    83 A    84 A    85 A    86 A    87 A    88 A                  
  6.908   6.909   6.942   6.960   7.325   7.489  14.708  14.737
 89 A    90 A    91 A    92 A    93 A    94 A    95 A    96 A                  
 14.744  14.805  14.816  14.861  68.723  68.746 165.899 166.088
 97 A    98 A    99 A   100 A   101 A   102 A   103 A   104 A                  

 Occupation and symmetry of molecular orbitals

 Point group: C1 (1 irreducible representation).

                           A     All 
 -------------------------------------
 All molecular orbitals:
  - Alpha                  104   104 
  - Beta                   104   104 
 -------------------------------------
 Alpha orbitals:
  - Frozen occupied        12    12  
  - Active occupied        12    12  
  - Active virtual         80    80  
  - Frozen virtual         0     0   
 -------------------------------------
 Beta orbitals:
  - Frozen occupied        12    12  
  - Active occupied        12    12  
  - Active virtual         80    80  
  - Frozen virtual         0     0   
 -------------------------------------

 Import integrals:   CPU 0.00 s  wall 0.00 s

 Import integrals:   CPU 13.69 s  wall 3.51 s

 MP2 amplitudes:   CPU 0.03 s  wall 0.01 s

Running a double precision version
           CCSD T amplitudes will be solved using DIIS.

           Start     Size      MaxIter   EConv     TConv     
           3         7         100       1.00e-07  1.00e-05  
 ------------------------------------------------------------------------------
           Energy (a.u.)   Ediff      Tdiff       Comment
 ------------------------------------------------------------------------------
          -881.05014322                           
     1    -881.04514808   5.00e-03   7.14e-01     
     2    -881.06719160   2.20e-02   9.84e-02     
     3    -881.06637611   8.15e-04   4.55e-02     
     4    -881.06898147   2.61e-03   1.86e-02     Switched to DIIS steps.
     5    -881.06991750   9.36e-04   1.43e-02     
     6    -881.06994508   2.76e-05   2.72e-03     
     7    -881.06993524   9.85e-06   1.38e-03     
     8    -881.06993199   3.24e-06   2.58e-04     
     9    -881.06993178   2.15e-07   1.18e-04     
    10    -881.06993161   1.66e-07   3.27e-05     
    11    -881.06993167   5.50e-08   1.46e-05     
    12    -881.06993175   8.48e-08   7.78e-06     
 ------------------------------------------------------------------------------
          -881.06993175                           CCSD T converged.

End of double precision
 SCF energy                 = -880.41087266
 MP2 energy                 = -881.05014322
 CCSD correlation energy     =   -0.65905909
 CCSD total energy           = -881.06993175

 CCSD  T1^2 = 0.0133  T2^2 = 0.2454  Leading amplitudes:

 Amplitude    Orbitals with energies
  0.0299       20 (A) A                  ->    25 (A) A                   
              -0.6911                         -0.0166                     
  0.0299       20 (A) B                  ->    25 (A) B                   
              -0.6911                         -0.0166                     
  0.0214       17 (A) A                  ->    35 (A) A                   
              -0.7192                          0.1734                     
  0.0214       17 (A) B                  ->    35 (A) B                   
              -0.7192                          0.1734                     

 Amplitude    Orbitals with energies
 -0.1689       24 (A) A      24 (A) B    ->    25 (A) A      25 (A) B     
              -0.3650       -0.3650           -0.0166       -0.0166       
  0.1689       24 (A) A      24 (A) B    ->    25 (A) B      25 (A) A     
              -0.3650       -0.3650           -0.0166       -0.0166       
  0.1689       24 (A) B      24 (A) A    ->    25 (A) A      25 (A) B     
              -0.3650       -0.3650           -0.0166       -0.0166       
 -0.1689       24 (A) B      24 (A) A    ->    25 (A) B      25 (A) A     
              -0.3650       -0.3650           -0.0166       -0.0166       

 Computing CCSD intemediates for later calculations in double precision
 Finished.

Running a double precision version
           CCSD Lambda amplitudes will be solved using DIIS.
           Start     Size      MaxIter   EConv     LConv     
           3         7         100       1.00e-07  1.00e-05  
 ------------------------------------------------------------------------------
            Enorm      Ldiff       Comment
 ------------------------------------------------------------------------------
     1     6.43e-02   4.23e-02     
     2     1.94e-02   9.84e-03     
     3     7.84e-03   1.59e-03     
     4     4.24e-03   1.67e-03     Switched to DIIS steps.
     5     1.06e-03   8.63e-04     
     6     5.07e-04   1.66e-04     
     7     1.35e-04   4.52e-05     
     8     5.71e-05   5.93e-06     
     9     1.95e-05   1.97e-06     
    10     7.72e-06   1.11e-06     
    11     3.02e-06   1.98e-07     
    12     9.25e-07   1.62e-07     
    13     3.91e-07   2.21e-10     
    14     1.64e-07   2.56e-08     
    15     6.31e-08   5.78e-09     
 ------------------------------------------------------------------------------
                                   CCSD Lambda converged.

 Computing density matrices in double precision...
           Orbital response amplitudes will be solved using DIIS.
           Start     Size      MaxIter   EConv     LConv     
           3         7         100       1.00e-06  1.00e-06  
 ------------------------------------------------------------------------------
            Enorm      Ldiff       Comment
 ------------------------------------------------------------------------------
     1     8.74e-02   1.73e-03     
     2     5.01e-02   3.07e-02     
     3     4.42e-02   2.51e-02     
     4     4.58e-03   1.90e-02     Switched to DIIS steps.
     5     3.78e-04   9.81e-04     
     6     1.36e-04   4.27e-05     
     7     3.22e-05   2.71e-05     
     8     4.03e-06   3.12e-06     
     9     1.33e-06   9.32e-08     
    10     1.56e-06   1.23e-07     
    11     1.76e-07   1.83e-08     
 ------------------------------------------------------------------------------
                                   Orbital response converged.

 Computing density matrices... Done.
 CCSD calculation:   CPU 408.95 s  wall 112.25 s

 Transferring MO TPDM to AO TPDM
 Transferring g2_o1o1o1o1
 Transferring g2_o1o1o1v1
 Transferring g2_o1o1v1v1
 Transferring g2_o1v1o1v1
 Transferring g2_o1v1v1v1
 Transferring g2_v1v1v1v1
 Adding separable TPDM
 Computing TPDM gradient
 --------------------------------------------------------
 2e gradient
  Atom          X               Y               Z
 --------------------------------------------------------
    1         -9.100317       20.485603       -0.018426  
    2        -15.549464       -8.529275        0.008089  
    3          9.100314      -20.485606        0.008344  
    4         15.549468        8.529278        0.001993  
 --------------------------------------------------------
 --------------------------------------------------------
 Final gradient
  Atom          X               Y               Z
 --------------------------------------------------------
    1         -9.100317       20.485603       -0.018426  
    2        -15.549464       -8.529275        0.008089  
    3          9.100314      -20.485606        0.008344  
    4         15.549468        8.529278        0.001993  
 --------------------------------------------------------
 Analytic gradient from two-electron contribution:   CPU 98.15 s  wall 26.78 s

 Total ccman2 time:   CPU 524.42 s  wall 143.61 s


 --------------------------------------------------------------

                    Orbital Energies (a.u.)
 --------------------------------------------------------------

 Alpha MOs
 -- Occupied --
-80.050 -80.050 -26.323 -26.323  -7.588  -7.587  -5.480  -5.480
 -5.479  -5.478  -5.478  -5.478  -1.621  -1.620  -0.942  -0.808
 -0.719  -0.702  -0.697  -0.691  -0.649  -0.555  -0.408  -0.365
 -- Virtual --
 -0.017   0.037   0.065   0.070   0.077   0.095   0.102   0.110
  0.112   0.158   0.173   0.202   0.290   0.301   0.338   0.339
  0.366   0.371   0.383   0.392   0.416   0.422   0.437   0.448
  0.484   0.592   0.676   0.709   0.767   0.799   0.876   0.897
  0.912   1.050   1.072   1.124   1.141   1.381   1.554   1.583
  1.589   1.595   1.635   1.654   1.766   1.826   1.867   1.929
  1.935   1.983   2.187   2.286   4.190   4.190   4.191   4.193
  4.220   4.224   4.232   4.235   4.494   4.507   6.884   6.906
  6.908   6.909   6.942   6.960   7.325   7.489  14.708  14.737
 14.744  14.805  14.816  14.861  68.723  68.746 165.899 166.088
 --------------------------------------------------------------

          Ground-State Mulliken Net Atomic Charges

     Atom                 Charge (a.u.)
  ----------------------------------------
      1 P                     0.214554
      2 F                    -0.214554
      3 P                     0.214554
      4 F                    -0.214554
  ----------------------------------------
  Sum of atomic charges =    -0.000000

 -----------------------------------------------------------------
                    Cartesian Multipole Moments
 -----------------------------------------------------------------
    Charge (ESU x 10^10)
                -0.0000
    Dipole Moment (Debye)
         X      -0.0000      Y      -0.0000      Z       0.0011
       Tot       0.0011
    Quadrupole Moments (Debye-Ang)
        XX     -42.0075     XY      -2.7473     YY     -36.7978
        XZ       0.0008     YZ       0.0006     ZZ     -35.2536
    Octopole Moments (Debye-Ang^2)
       XXX      -0.0000    XXY      -0.0000    XYY       0.0000
       YYY      -0.0000    XXZ      -0.0100    XYZ       0.0006
       YYZ      -0.0131    XZZ       0.0000    YZZ      -0.0000
       ZZZ      -0.0392
    Hexadecapole Moments (Debye-Ang^3)
      XXXX    -409.8396   XXXY      -1.8002   XXYY     -86.1301
      XYYY      18.5274   YYYY    -134.2367   XXXZ      -0.0257
      XXYZ       0.0092   XYYZ      -0.0126   YYYZ       0.0284
      XXZZ     -68.1929   XYZZ       4.8361   YYZZ     -30.2081
      XZZZ      -0.0291   YZZZ       0.0273   ZZZZ     -47.9934
 -----------------------------------------------------------------
 DrvMan completing analytic gradient of the correlated energy
 Correlated dipole moment
            1
    1  -0.0000002
    2  -0.0000005
    3   0.0004344
 Energy read as -881.069931751
 Full Analytical Gradient: (in a.u., or Hartree/Bohr)
             1             2             3             4
    1   -0.00016709    0.00005378    0.00016699   -0.00005368
    2    0.00005236    0.00004754   -0.00005246   -0.00004743
    3    0.00001519   -0.00001525    0.00001524   -0.00001518
 Gradient time:  CPU 0.68 s  wall 0.64 s
 ----------------------------------------------------------------
             Standard Nuclear Orientation (Angstroms)
    I     Atom           X                Y                Z
 ----------------------------------------------------------------
    1      P       0.7780478636    -0.6691669476     0.0000000000
    2      F       1.9901024814     0.4362469328     0.0000000000
    3      P      -0.7780478636     0.6691669476    -0.0000000000
    4      F      -1.9891024814    -0.4362469328     0.0000000000
 ----------------------------------------------------------------
 Nuclear Repulsion Energy =   207.0925557764 hartrees
 There are       24 alpha and       24 beta electrons

                       Distance Matrix (Angstroms)
             P (  1)   F (  2)   P (  3)
   F (  2)  1.640432
   P (  3)  2.052455  2.777932
   F (  4)  2.776936  4.073735  1.639693

 Requested basis set is 6-311++G(d,p)
 There are 38 shells and 104 basis functions
 A cutoff of  1.0D-14 yielded    677 shell pairs
 There are      5226 function pairs (      5631 Cartesian)
 Smallest overlap matrix eigenvalue = 1.00E-03
 Guess MOs from SCF MO coefficient file

 -----------------------------------------------------------------------
  General SCF calculation program by
  Eric Jon Sundstrom, Paul Horn, Yuezhi Mao, Dmitri Zuev, Alec White,
  David Stuck, Shaama M.S., Shane Yost, Joonho Lee, David Small,
  Daniel Levine, Susi Lehtola, Hugh Burton, Evgeny Epifanovsky
 -----------------------------------------------------------------------
 Hartree-Fock
 using 4 threads for integral computing
 -------------------------------------------------------
 OpenMP Integral computing Module                
 Release: version 2.0, May 2017, Q-Chem Inc. Pleasanton 
 -------------------------------------------------------
 A restricted SCF calculation will be
 performed using DIIS
 SCF converges when DIIS error is below 1.0e-08
 ---------------------------------------
  Cycle       Energy         DIIS error
 ---------------------------------------
    1    -880.4108485850      1.71e-05  
    2    -880.4108491079      4.96e-06  
    3    -880.4108491669      2.61e-06  
    4    -880.4108491789      7.61e-07  
    5    -880.4108491822      3.14e-07  
    6    -880.4108491833      1.60e-07  
    7    -880.4108491836      6.93e-08  
    8    -880.4108491837      2.27e-08  
    9    -880.4108491837      7.09e-09  Convergence criterion met
 ---------------------------------------
 SCF time:   CPU 2.86s  wall 1.00s 
 SCF   energy in the final basis set =     -880.4108491837
 Total energy in the final basis set =     -880.4108491837


 ------------------------------------------------------------------------------

   CCMAN2: suite of methods based on coupled cluster
           and equation of motion theories.

   Components:
   * libvmm-1.3-trunk
     by Evgeny Epifanovsky, Ilya Kaliman.
   * libtensor-2.5-trunk
     by Evgeny Epifanovsky, Michael Wormit, Dmitry Zuev, Sam Manzer, 
        Ilya Kaliman.
   * libcc-2.5-trunk
     by Evgeny Epifanovsky, Arik Landau, Tomasz Kus, Kirill Khistyaev, 
        Dmitry Zuev, Prashant Manohar, Xintian Feng, Anna Krylov, 
        Matthew Goldey, Alec White, Thomas Jagau, Kaushik Nanda, 
        Anastasia Gunina, Alexander Kunitsa, Joonho Lee.

   CCMAN original authors:
   Anna I. Krylov, C. David Sherrill, Steven R. Gwaltney,
   Edward F. C. Byrd (2000)
   Sergey V. Levchenko, Lyudmila V. Slipchenko, Tao Wang,
   Ana-Maria C. Cristian (2003)
   Piotr A. Pieniazek, C. Melania Oana, Evgeny Epifanovsky (2007)
   Prashant Manohar (2009)

 ------------------------------------------------------------------------------


 Allocating and initializing 29808MB of RAM...
 Calculation will run on 4 cores.


 Alpha MOs, Restricted
 -- Occupied --                  
-80.050 -80.050 -26.323 -26.322  -7.588  -7.587  -5.480  -5.480
  1 A     2 A     3 A     4 A     5 A     6 A     7 A     8 A                  
 -5.479  -5.478  -5.478  -5.478  -1.621  -1.619  -0.942  -0.808
  9 A    10 A    11 A    12 A    13 A    14 A    15 A    16 A                  
 -0.719  -0.702  -0.697  -0.691  -0.649  -0.555  -0.408  -0.365
 17 A    18 A    19 A    20 A    21 A    22 A    23 A    24 A                  
 -- Virtual --                   
 -0.017   0.037   0.065   0.070   0.077   0.095   0.102   0.110
 25 A    26 A    27 A    28 A    29 A    30 A    31 A    32 A                  
  0.112   0.158   0.173   0.202   0.290   0.301   0.338   0.339
 33 A    34 A    35 A    36 A    37 A    38 A    39 A    40 A                  
  0.366   0.371   0.383   0.392   0.416   0.422   0.437   0.448
 41 A    42 A    43 A    44 A    45 A    46 A    47 A    48 A                  
  0.484   0.592   0.676   0.709   0.767   0.799   0.876   0.897
 49 A    50 A    51 A    52 A    53 A    54 A    55 A    56 A                  
  0.912   1.049   1.072   1.124   1.141   1.381   1.554   1.583
 57 A    58 A    59 A    60 A    61 A    62 A    63 A    64 A                  
  1.589   1.595   1.635   1.654   1.766   1.826   1.867   1.929
 65 A    66 A    67 A    68 A    69 A    70 A    71 A    72 A                  
  1.935   1.983   2.187   2.286   4.190   4.191   4.191   4.193
 73 A    74 A    75 A    76 A    77 A    78 A    79 A    80 A                  
  4.220   4.224   4.232   4.235   4.494   4.507   6.884   6.906
 81 A    82 A    83 A    84 A    85 A    86 A    87 A    88 A                  
  6.908   6.909   6.942   6.960   7.325   7.489  14.708  14.737
 89 A    90 A    91 A    92 A    93 A    94 A    95 A    96 A                  
 14.744  14.804  14.816  14.860  68.723  68.746 165.899 166.088
 97 A    98 A    99 A   100 A   101 A   102 A   103 A   104 A                  

 Beta MOs, Restricted
 -- Occupied --                  
-80.050 -80.050 -26.323 -26.322  -7.588  -7.587  -5.480  -5.480
  1 A     2 A     3 A     4 A     5 A     6 A     7 A     8 A                  
 -5.479  -5.478  -5.478  -5.478  -1.621  -1.619  -0.942  -0.808
  9 A    10 A    11 A    12 A    13 A    14 A    15 A    16 A                  
 -0.719  -0.702  -0.697  -0.691  -0.649  -0.555  -0.408  -0.365
 17 A    18 A    19 A    20 A    21 A    22 A    23 A    24 A                  
 -- Virtual --                   
 -0.017   0.037   0.065   0.070   0.077   0.095   0.102   0.110
 25 A    26 A    27 A    28 A    29 A    30 A    31 A    32 A                  
  0.112   0.158   0.173   0.202   0.290   0.301   0.338   0.339
 33 A    34 A    35 A    36 A    37 A    38 A    39 A    40 A                  
  0.366   0.371   0.383   0.392   0.416   0.422   0.437   0.448
 41 A    42 A    43 A    44 A    45 A    46 A    47 A    48 A                  
  0.484   0.592   0.676   0.709   0.767   0.799   0.876   0.897
 49 A    50 A    51 A    52 A    53 A    54 A    55 A    56 A                  
  0.912   1.049   1.072   1.124   1.141   1.381   1.554   1.583
 57 A    58 A    59 A    60 A    61 A    62 A    63 A    64 A                  
  1.589   1.595   1.635   1.654   1.766   1.826   1.867   1.929
 65 A    66 A    67 A    68 A    69 A    70 A    71 A    72 A                  
  1.935   1.983   2.187   2.286   4.190   4.191   4.191   4.193
 73 A    74 A    75 A    76 A    77 A    78 A    79 A    80 A                  
  4.220   4.224   4.232   4.235   4.494   4.507   6.884   6.906
 81 A    82 A    83 A    84 A    85 A    86 A    87 A    88 A                  
  6.908   6.909   6.942   6.960   7.325   7.489  14.708  14.737
 89 A    90 A    91 A    92 A    93 A    94 A    95 A    96 A                  
 14.744  14.804  14.816  14.860  68.723  68.746 165.899 166.088
 97 A    98 A    99 A   100 A   101 A   102 A   103 A   104 A                  

 Occupation and symmetry of molecular orbitals

 Point group: C1 (1 irreducible representation).

                           A     All 
 -------------------------------------
 All molecular orbitals:
  - Alpha                  104   104 
  - Beta                   104   104 
 -------------------------------------
 Alpha orbitals:
  - Frozen occupied        12    12  
  - Active occupied        12    12  
  - Active virtual         80    80  
  - Frozen virtual         0     0   
 -------------------------------------
 Beta orbitals:
  - Frozen occupied        12    12  
  - Active occupied        12    12  
  - Active virtual         80    80  
  - Frozen virtual         0     0   
 -------------------------------------

 Import integrals:   CPU 0.00 s  wall 0.00 s

 Import integrals:   CPU 13.70 s  wall 3.51 s

 MP2 amplitudes:   CPU 0.03 s  wall 0.01 s

Running a double precision version
           CCSD T amplitudes will be solved using DIIS.

           Start     Size      MaxIter   EConv     TConv     
           3         7         100       1.00e-07  1.00e-05  
 ------------------------------------------------------------------------------
           Energy (a.u.)   Ediff      Tdiff       Comment
 ------------------------------------------------------------------------------
          -881.05014604                           
     1    -881.04513999   5.01e-03   7.14e-01     
     2    -881.06719225   2.21e-02   9.84e-02     
     3    -881.06637365   8.19e-04   4.55e-02     
     4    -881.06898040   2.61e-03   1.86e-02     Switched to DIIS steps.
     5    -881.06991704   9.37e-04   1.43e-02     
     6    -881.06994467   2.76e-05   2.72e-03     
     7    -881.06993483   9.84e-06   1.38e-03     
     8    -881.06993159   3.24e-06   2.58e-04     
     9    -881.06993137   2.16e-07   1.18e-04     
    10    -881.06993120   1.66e-07   3.28e-05     
    11    -881.06993126   5.50e-08   1.46e-05     
    12    -881.06993134   8.48e-08   7.79e-06     
 ------------------------------------------------------------------------------
          -881.06993134                           CCSD T converged.

End of double precision
 SCF energy                 = -880.41084918
 MP2 energy                 = -881.05014604
 CCSD correlation energy     =   -0.65908216
 CCSD total energy           = -881.06993134

 CCSD  T1^2 = 0.0133  T2^2 = 0.2454  Leading amplitudes:

 Amplitude    Orbitals with energies
 -0.0300       20 (A) A                  ->    25 (A) A                   
              -0.6910                         -0.0167                     
 -0.0300       20 (A) B                  ->    25 (A) B                   
              -0.6910                         -0.0167                     
 -0.0214       17 (A) A                  ->    35 (A) A                   
              -0.7191                          0.1734                     
 -0.0214       17 (A) B                  ->    35 (A) B                   
              -0.7191                          0.1734                     

 Amplitude    Orbitals with energies
 -0.1689       24 (A) A      24 (A) B    ->    25 (A) A      25 (A) B     
              -0.3650       -0.3650           -0.0167       -0.0167       
  0.1689       24 (A) A      24 (A) B    ->    25 (A) B      25 (A) A     
              -0.3650       -0.3650           -0.0167       -0.0167       
  0.1689       24 (A) B      24 (A) A    ->    25 (A) A      25 (A) B     
              -0.3650       -0.3650           -0.0167       -0.0167       
 -0.1689       24 (A) B      24 (A) A    ->    25 (A) B      25 (A) A     
              -0.3650       -0.3650           -0.0167       -0.0167       

 Computing CCSD intemediates for later calculations in double precision
 Finished.

Running a double precision version
           CCSD Lambda amplitudes will be solved using DIIS.
           Start     Size      MaxIter   EConv     LConv     
           3         7         100       1.00e-07  1.00e-05  
 ------------------------------------------------------------------------------
            Enorm      Ldiff       Comment
 ------------------------------------------------------------------------------
     1     6.43e-02   4.23e-02     
     2     1.94e-02   9.85e-03     
     3     7.84e-03   1.59e-03     
     4     4.25e-03   1.67e-03     Switched to DIIS steps.
     5     1.06e-03   8.63e-04     
     6     5.07e-04   1.67e-04     
     7     1.35e-04   4.52e-05     
     8     5.71e-05   5.92e-06     
     9     1.95e-05   1.98e-06     
    10     7.73e-06   1.11e-06     
    11     3.03e-06   1.99e-07     
    12     9.26e-07   1.62e-07     
    13     3.91e-07   2.18e-10     
    14     1.64e-07   2.56e-08     
    15     6.33e-08   5.79e-09     
 ------------------------------------------------------------------------------
                                   CCSD Lambda converged.

 Computing density matrices in double precision...
           Orbital response amplitudes will be solved using DIIS.
           Start     Size      MaxIter   EConv     LConv     
           3         7         100       1.00e-06  1.00e-06  
 ------------------------------------------------------------------------------
            Enorm      Ldiff       Comment
 ------------------------------------------------------------------------------
     1     8.75e-02   1.74e-03     
     2     5.01e-02   3.08e-02     
     3     4.42e-02   2.52e-02     
     4     4.58e-03   1.90e-02     Switched to DIIS steps.
     5     3.78e-04   9.82e-04     
     6     1.39e-04   4.26e-05     
     7     6.58e-05   2.67e-05     
     8     5.42e-05   1.25e-06     
     9     3.73e-06   1.57e-06     
    10     7.91e-07   1.08e-07     
 ------------------------------------------------------------------------------
                                   Orbital response converged.

 Computing density matrices... Done.
 CCSD calculation:   CPU 404.56 s  wall 111.14 s

 Transferring MO TPDM to AO TPDM
 Transferring g2_o1o1o1o1
 Transferring g2_o1o1o1v1
 Transferring g2_o1o1v1v1
 Transferring g2_o1v1o1v1
 Transferring g2_o1v1v1v1
 Transferring g2_v1v1v1v1
 Adding separable TPDM
 Computing TPDM gradient
 --------------------------------------------------------
 2e gradient
  Atom          X               Y               Z
 --------------------------------------------------------
    1         -9.101857       20.474808        0.000000  
    2        -15.545940       -8.519971       -0.000000  
    3          9.098071      -20.483891       -0.000000  
    4         15.549726        8.529054        0.000000  
 --------------------------------------------------------
 --------------------------------------------------------
 Final gradient
  Atom          X               Y               Z
 --------------------------------------------------------
    1         -9.101857       20.474808        0.000000  
    2        -15.545940       -8.519971       -0.000000  
    3          9.098071      -20.483891       -0.000000  
    4         15.549726        8.529054        0.000000  
 --------------------------------------------------------
 Analytic gradient from two-electron contribution:   CPU 97.07 s  wall 26.34 s

 Total ccman2 time:   CPU 519.35 s  wall 142.17 s


 --------------------------------------------------------------

                    Orbital Energies (a.u.)
 --------------------------------------------------------------

 Alpha MOs
 -- Occupied --
-80.050 -80.050 -26.323 -26.322  -7.588  -7.587  -5.480  -5.480
 -5.479  -5.478  -5.478  -5.478  -1.621  -1.619  -0.942  -0.808
 -0.719  -0.702  -0.697  -0.691  -0.649  -0.555  -0.408  -0.365
 -- Virtual --
 -0.017   0.037   0.065   0.070   0.077   0.095   0.102   0.110
  0.112   0.158   0.173   0.202   0.290   0.301   0.338   0.339
  0.366   0.371   0.383   0.392   0.416   0.422   0.437   0.448
  0.484   0.592   0.676   0.709   0.767   0.799   0.876   0.897
  0.912   1.049   1.072   1.124   1.141   1.381   1.554   1.583
  1.589   1.595   1.635   1.654   1.766   1.826   1.867   1.929
  1.935   1.983   2.187   2.286   4.190   4.191   4.191   4.193
  4.220   4.224   4.232   4.235   4.494   4.507   6.884   6.906
  6.908   6.909   6.942   6.960   7.325   7.489  14.708  14.737
 14.744  14.804  14.816  14.860  68.723  68.746 165.899 166.088
 --------------------------------------------------------------

          Ground-State Mulliken Net Atomic Charges

     Atom                 Charge (a.u.)
  ----------------------------------------
      1 P                     0.214949
      2 F                    -0.215108
      3 P                     0.214671
      4 F                    -0.214513
  ----------------------------------------
  Sum of atomic charges =    -0.000000

 -----------------------------------------------------------------
                    Cartesian Multipole Moments
 -----------------------------------------------------------------
    Charge (ESU x 10^10)
                 0.0000
    Dipole Moment (Debye)
         X      -0.0047      Y      -0.0009      Z      -0.0000
       Tot       0.0048
    Quadrupole Moments (Debye-Ang)
        XX     -42.0179     XY      -2.7496     YY     -36.7966
        XZ      -0.0000     YZ       0.0000     ZZ     -35.2533
    Octopole Moments (Debye-Ang^2)
       XXX      -0.0525    XXY      -0.0062    XYY      -0.0066
       YYY      -0.0017    XXZ      -0.0000    XYZ       0.0000
       YYZ      -0.0000    XZZ      -0.0084    YZZ      -0.0005
       ZZZ      -0.0000
    Hexadecapole Moments (Debye-Ang^3)
      XXXX    -410.0453   XXXY      -1.8195   XXYY     -86.1523
      XYYY      18.5132   YYYY    -134.2279   XXXZ      -0.0000
      XXYZ       0.0000   XYYZ      -0.0000   YYYZ       0.0000
      XXZZ     -68.2172   XYZZ       4.8316   YYZZ     -30.2058
      XZZZ      -0.0000   YZZZ       0.0000   ZZZZ     -47.9894
 -----------------------------------------------------------------
 DrvMan completing analytic gradient of the correlated energy
 Correlated dipole moment
            1
    1  -0.0018476
    2  -0.0003453
    3  -0.0000000
 Energy read as -881.069931344
 Full Analytical Gradient: (in a.u., or Hartree/Bohr)
             1             2             3             4
    1   -0.00045084    0.00038916    0.00014249   -0.00008081
    2   -0.00013530    0.00027512   -0.00009766   -0.00004217
    3   -0.00000003    0.00000001    0.00000003   -0.00000001
 Gradient time:  CPU 0.67 s  wall 0.64 s
 ----------------------------------------------------------------
             Standard Nuclear Orientation (Angstroms)
    I     Atom           X                Y                Z
 ----------------------------------------------------------------
    1      P       0.7780478636    -0.6691669476     0.0000000000
    2      F       1.9881024814     0.4362469328     0.0000000000
    3      P      -0.7780478636     0.6691669476    -0.0000000000
    4      F      -1.9891024814    -0.4362469328     0.0000000000
 ----------------------------------------------------------------
 Nuclear Repulsion Energy =   207.1553170157 hartrees
 There are       24 alpha and       24 beta electrons

                       Distance Matrix (Angstroms)
             P (  1)   F (  2)   P (  3)
   F (  2)  1.638955
   P (  3)  2.052455  2.775939
   F (  4)  2.776936  4.071782  1.639693

 Requested basis set is 6-311++G(d,p)
 There are 38 shells and 104 basis functions
 A cutoff of  1.0D-14 yielded    677 shell pairs
 There are      5226 function pairs (      5631 Cartesian)
 Smallest overlap matrix eigenvalue = 1.00E-03
 Guess MOs from SCF MO coefficient file

 -----------------------------------------------------------------------
  General SCF calculation program by
  Eric Jon Sundstrom, Paul Horn, Yuezhi Mao, Dmitri Zuev, Alec White,
  David Stuck, Shaama M.S., Shane Yost, Joonho Lee, David Small,
  Daniel Levine, Susi Lehtola, Hugh Burton, Evgeny Epifanovsky
 -----------------------------------------------------------------------
 Hartree-Fock
 using 4 threads for integral computing
 -------------------------------------------------------
 OpenMP Integral computing Module                
 Release: version 2.0, May 2017, Q-Chem Inc. Pleasanton 
 -------------------------------------------------------
 A restricted SCF calculation will be
 performed using DIIS
 SCF converges when DIIS error is below 1.0e-08
 ---------------------------------------
  Cycle       Energy         DIIS error
 ---------------------------------------
    1    -880.4108944928      2.70e-05  
    2    -880.4108954633      7.88e-06  
    3    -880.4108955435      4.10e-06  
    4    -880.4108955632      8.99e-07  
    5    -880.4108955660      2.98e-07  
    6    -880.4108955667      1.33e-07  
    7    -880.4108955669      6.30e-08  
    8    -880.4108955669      2.81e-08  
    9    -880.4108955669      9.04e-09  Convergence criterion met
 ---------------------------------------
 SCF time:   CPU 2.85s  wall 1.00s 
 SCF   energy in the final basis set =     -880.4108955669
 Total energy in the final basis set =     -880.4108955669


 ------------------------------------------------------------------------------

   CCMAN2: suite of methods based on coupled cluster
           and equation of motion theories.

   Components:
   * libvmm-1.3-trunk
     by Evgeny Epifanovsky, Ilya Kaliman.
   * libtensor-2.5-trunk
     by Evgeny Epifanovsky, Michael Wormit, Dmitry Zuev, Sam Manzer, 
        Ilya Kaliman.
   * libcc-2.5-trunk
     by Evgeny Epifanovsky, Arik Landau, Tomasz Kus, Kirill Khistyaev, 
        Dmitry Zuev, Prashant Manohar, Xintian Feng, Anna Krylov, 
        Matthew Goldey, Alec White, Thomas Jagau, Kaushik Nanda, 
        Anastasia Gunina, Alexander Kunitsa, Joonho Lee.

   CCMAN original authors:
   Anna I. Krylov, C. David Sherrill, Steven R. Gwaltney,
   Edward F. C. Byrd (2000)
   Sergey V. Levchenko, Lyudmila V. Slipchenko, Tao Wang,
   Ana-Maria C. Cristian (2003)
   Piotr A. Pieniazek, C. Melania Oana, Evgeny Epifanovsky (2007)
   Prashant Manohar (2009)

 ------------------------------------------------------------------------------


 Allocating and initializing 29808MB of RAM...
 Calculation will run on 4 cores.


 Alpha MOs, Restricted
 -- Occupied --                  
-80.050 -80.050 -26.323 -26.322  -7.587  -7.587  -5.480  -5.480
  1 A     2 A     3 A     4 A     5 A     6 A     7 A     8 A                  
 -5.479  -5.478  -5.478  -5.478  -1.621  -1.620  -0.942  -0.808
  9 A    10 A    11 A    12 A    13 A    14 A    15 A    16 A                  
 -0.719  -0.702  -0.697  -0.691  -0.649  -0.555  -0.408  -0.365
 17 A    18 A    19 A    20 A    21 A    22 A    23 A    24 A                  
 -- Virtual --                   
 -0.017   0.037   0.065   0.070   0.077   0.095   0.102   0.110
 25 A    26 A    27 A    28 A    29 A    30 A    31 A    32 A                  
  0.112   0.158   0.174   0.202   0.290   0.301   0.338   0.339
 33 A    34 A    35 A    36 A    37 A    38 A    39 A    40 A                  
  0.366   0.371   0.383   0.392   0.416   0.422   0.437   0.448
 41 A    42 A    43 A    44 A    45 A    46 A    47 A    48 A                  
  0.484   0.592   0.676   0.709   0.767   0.799   0.876   0.897
 49 A    50 A    51 A    52 A    53 A    54 A    55 A    56 A                  
  0.912   1.050   1.072   1.124   1.141   1.381   1.554   1.583
 57 A    58 A    59 A    60 A    61 A    62 A    63 A    64 A                  
  1.589   1.595   1.635   1.654   1.766   1.826   1.867   1.929
 65 A    66 A    67 A    68 A    69 A    70 A    71 A    72 A                  
  1.935   1.983   2.187   2.286   4.190   4.190   4.191   4.193
 73 A    74 A    75 A    76 A    77 A    78 A    79 A    80 A                  
  4.220   4.224   4.232   4.235   4.495   4.507   6.884   6.906
 81 A    82 A    83 A    84 A    85 A    86 A    87 A    88 A                  
  6.908   6.909   6.942   6.960   7.325   7.489  14.708  14.737
 89 A    90 A    91 A    92 A    93 A    94 A    95 A    96 A                  
 14.744  14.805  14.816  14.861  68.723  68.746 165.899 166.088
 97 A    98 A    99 A   100 A   101 A   102 A   103 A   104 A                  

 Beta MOs, Restricted
 -- Occupied --                  
-80.050 -80.050 -26.323 -26.322  -7.587  -7.587  -5.480  -5.480
  1 A     2 A     3 A     4 A     5 A     6 A     7 A     8 A                  
 -5.479  -5.478  -5.478  -5.478  -1.621  -1.620  -0.942  -0.808
  9 A    10 A    11 A    12 A    13 A    14 A    15 A    16 A                  
 -0.719  -0.702  -0.697  -0.691  -0.649  -0.555  -0.408  -0.365
 17 A    18 A    19 A    20 A    21 A    22 A    23 A    24 A                  
 -- Virtual --                   
 -0.017   0.037   0.065   0.070   0.077   0.095   0.102   0.110
 25 A    26 A    27 A    28 A    29 A    30 A    31 A    32 A                  
  0.112   0.158   0.174   0.202   0.290   0.301   0.338   0.339
 33 A    34 A    35 A    36 A    37 A    38 A    39 A    40 A                  
  0.366   0.371   0.383   0.392   0.416   0.422   0.437   0.448
 41 A    42 A    43 A    44 A    45 A    46 A    47 A    48 A                  
  0.484   0.592   0.676   0.709   0.767   0.799   0.876   0.897
 49 A    50 A    51 A    52 A    53 A    54 A    55 A    56 A                  
  0.912   1.050   1.072   1.124   1.141   1.381   1.554   1.583
 57 A    58 A    59 A    60 A    61 A    62 A    63 A    64 A                  
  1.589   1.595   1.635   1.654   1.766   1.826   1.867   1.929
 65 A    66 A    67 A    68 A    69 A    70 A    71 A    72 A                  
  1.935   1.983   2.187   2.286   4.190   4.190   4.191   4.193
 73 A    74 A    75 A    76 A    77 A    78 A    79 A    80 A                  
  4.220   4.224   4.232   4.235   4.495   4.507   6.884   6.906
 81 A    82 A    83 A    84 A    85 A    86 A    87 A    88 A                  
  6.908   6.909   6.942   6.960   7.325   7.489  14.708  14.737
 89 A    90 A    91 A    92 A    93 A    94 A    95 A    96 A                  
 14.744  14.805  14.816  14.861  68.723  68.746 165.899 166.088
 97 A    98 A    99 A   100 A   101 A   102 A   103 A   104 A                  

 Occupation and symmetry of molecular orbitals

 Point group: C1 (1 irreducible representation).

                           A     All 
 -------------------------------------
 All molecular orbitals:
  - Alpha                  104   104 
  - Beta                   104   104 
 -------------------------------------
 Alpha orbitals:
  - Frozen occupied        12    12  
  - Active occupied        12    12  
  - Active virtual         80    80  
  - Frozen virtual         0     0   
 -------------------------------------
 Beta orbitals:
  - Frozen occupied        12    12  
  - Active occupied        12    12  
  - Active virtual         80    80  
  - Frozen virtual         0     0   
 -------------------------------------

 Import integrals:   CPU 0.00 s  wall 0.00 s

 Import integrals:   CPU 13.68 s  wall 3.50 s

 MP2 amplitudes:   CPU 0.03 s  wall 0.01 s

Running a double precision version
           CCSD T amplitudes will be solved using DIIS.

           Start     Size      MaxIter   EConv     TConv     
           3         7         100       1.00e-07  1.00e-05  
 ------------------------------------------------------------------------------
           Energy (a.u.)   Ediff      Tdiff       Comment
 ------------------------------------------------------------------------------
          -881.05013979                           
     1    -881.04515557   4.98e-03   7.14e-01     
     2    -881.06719033   2.20e-02   9.84e-02     
     3    -881.06637797   8.12e-04   4.54e-02     
     4    -881.06898193   2.60e-03   1.85e-02     Switched to DIIS steps.
     5    -881.06991735   9.35e-04   1.43e-02     
     6    -881.06994488   2.75e-05   2.72e-03     
     7    -881.06993503   9.85e-06   1.38e-03     
     8    -881.06993179   3.24e-06   2.58e-04     
     9    -881.06993158   2.14e-07   1.18e-04     
    10    -881.06993141   1.66e-07   3.27e-05     
    11    -881.06993146   5.50e-08   1.46e-05     
    12    -881.06993155   8.47e-08   7.77e-06     
 ------------------------------------------------------------------------------
          -881.06993155                           CCSD T converged.

End of double precision
 SCF energy                 = -880.41089557
 MP2 energy                 = -881.05013979
 CCSD correlation energy     =   -0.65903598
 CCSD total energy           = -881.06993155

 CCSD  T1^2 = 0.0133  T2^2 = 0.2454  Leading amplitudes:

 Amplitude    Orbitals with energies
 -0.0299       20 (A) A                  ->    25 (A) A                   
              -0.6912                         -0.0166                     
 -0.0299       20 (A) B                  ->    25 (A) B                   
              -0.6912                         -0.0166                     
 -0.0214       17 (A) A                  ->    35 (A) A                   
              -0.7193                          0.1735                     
 -0.0214       17 (A) B                  ->    35 (A) B                   
              -0.7193                          0.1735                     

 Amplitude    Orbitals with energies
 -0.1689       24 (A) A      24 (A) B    ->    25 (A) A      25 (A) B     
              -0.3649       -0.3649           -0.0166       -0.0166       
  0.1689       24 (A) A      24 (A) B    ->    25 (A) B      25 (A) A     
              -0.3649       -0.3649           -0.0166       -0.0166       
  0.1689       24 (A) B      24 (A) A    ->    25 (A) A      25 (A) B     
              -0.3649       -0.3649           -0.0166       -0.0166       
 -0.1689       24 (A) B      24 (A) A    ->    25 (A) B      25 (A) A     
              -0.3649       -0.3649           -0.0166       -0.0166       

 Computing CCSD intemediates for later calculations in double precision
 Finished.

Running a double precision version
           CCSD Lambda amplitudes will be solved using DIIS.
           Start     Size      MaxIter   EConv     LConv     
           3         7         100       1.00e-07  1.00e-05  
 ------------------------------------------------------------------------------
            Enorm      Ldiff       Comment
 ------------------------------------------------------------------------------
     1     6.43e-02   4.23e-02     
     2     1.94e-02   9.83e-03     
     3     7.83e-03   1.59e-03     
     4     4.24e-03   1.67e-03     Switched to DIIS steps.
     5     1.06e-03   8.62e-04     
     6     5.06e-04   1.66e-04     
     7     1.35e-04   4.53e-05     
     8     5.70e-05   5.93e-06     
     9     1.94e-05   1.96e-06     
    10     7.71e-06   1.10e-06     
    11     3.02e-06   1.97e-07     
    12     9.24e-07   1.61e-07     
    13     3.90e-07   2.20e-10     
    14     1.64e-07   2.56e-08     
    15     6.30e-08   5.79e-09     
 ------------------------------------------------------------------------------
                                   CCSD Lambda converged.

 Computing density matrices in double precision...
           Orbital response amplitudes will be solved using DIIS.
           Start     Size      MaxIter   EConv     LConv     
           3         7         100       1.00e-06  1.00e-06  
 ------------------------------------------------------------------------------
            Enorm      Ldiff       Comment
 ------------------------------------------------------------------------------
     1     8.74e-02   1.71e-03     
     2     5.00e-02   3.07e-02     
     3     4.41e-02   2.51e-02     
     4     4.58e-03   1.90e-02     Switched to DIIS steps.
     5     3.78e-04   9.80e-04     
     6     1.39e-04   4.28e-05     
     7     6.57e-05   2.66e-05     
     8     5.40e-05   1.24e-06     
     9     3.72e-06   1.57e-06     
    10     7.89e-07   1.07e-07     
 ------------------------------------------------------------------------------
                                   Orbital response converged.

 Computing density matrices... Done.
 CCSD calculation:   CPU 405.09 s  wall 111.30 s

 Transferring MO TPDM to AO TPDM
 Transferring g2_o1o1o1o1
 Transferring g2_o1o1o1v1
 Transferring g2_o1o1v1v1
 Transferring g2_o1v1o1v1
 Transferring g2_o1v1v1v1
 Transferring g2_v1v1v1v1
 Adding separable TPDM
 Computing TPDM gradient
 --------------------------------------------------------
 2e gradient
  Atom          X               Y               Z
 --------------------------------------------------------
    1         -9.098789       20.496421       -0.000000  
    2        -15.552986       -8.538596       -0.000000  
    3          9.102564      -20.487329        0.000000  
    4         15.549211        8.529504       -0.000000  
 --------------------------------------------------------
 --------------------------------------------------------
 Final gradient
  Atom          X               Y               Z
 --------------------------------------------------------
    1         -9.098789       20.496421       -0.000000  
    2        -15.552986       -8.538596       -0.000000  
    3          9.102564      -20.487329        0.000000  
    4         15.549211        8.529504       -0.000000  
 --------------------------------------------------------
 Analytic gradient from two-electron contribution:   CPU 96.77 s  wall 26.34 s

 Total ccman2 time:   CPU 519.32 s  wall 142.26 s


 --------------------------------------------------------------

                    Orbital Energies (a.u.)
 --------------------------------------------------------------

 Alpha MOs
 -- Occupied --
-80.050 -80.050 -26.323 -26.322  -7.587  -7.587  -5.480  -5.480
 -5.479  -5.478  -5.478  -5.478  -1.621  -1.620  -0.942  -0.808
 -0.719  -0.702  -0.697  -0.691  -0.649  -0.555  -0.408  -0.365
 -- Virtual --
 -0.017   0.037   0.065   0.070   0.077   0.095   0.102   0.110
  0.112   0.158   0.174   0.202   0.290   0.301   0.338   0.339
  0.366   0.371   0.383   0.392   0.416   0.422   0.437   0.448
  0.484   0.592   0.676   0.709   0.767   0.799   0.876   0.897
  0.912   1.050   1.072   1.124   1.141   1.381   1.554   1.583
  1.589   1.595   1.635   1.654   1.766   1.826   1.867   1.929
  1.935   1.983   2.187   2.286   4.190   4.190   4.191   4.193
  4.220   4.224   4.232   4.235   4.495   4.507   6.884   6.906
  6.908   6.909   6.942   6.960   7.325   7.489  14.708  14.737
 14.744  14.805  14.816  14.861  68.723  68.746 165.899 166.088
 --------------------------------------------------------------

          Ground-State Mulliken Net Atomic Charges

     Atom                 Charge (a.u.)
  ----------------------------------------
      1 P                     0.214157
      2 F                    -0.213999
      3 P                     0.214436
      4 F                    -0.214595
  ----------------------------------------
  Sum of atomic charges =    -0.000000

 -----------------------------------------------------------------
                    Cartesian Multipole Moments
 -----------------------------------------------------------------
    Charge (ESU x 10^10)
                -0.0000
    Dipole Moment (Debye)
         X       0.0047      Y       0.0009      Z      -0.0000
       Tot       0.0048
    Quadrupole Moments (Debye-Ang)
        XX     -41.9971     XY      -2.7449     YY     -36.7990
        XZ      -0.0000     YZ       0.0000     ZZ     -35.2539
    Octopole Moments (Debye-Ang^2)
       XXX       0.0524    XXY       0.0062    XYY       0.0066
       YYY       0.0017    XXZ      -0.0000    XYZ      -0.0000
       YYZ      -0.0000    XZZ       0.0084    YZZ       0.0005
       ZZZ      -0.0000
    Hexadecapole Moments (Debye-Ang^3)
      XXXX    -409.6340   XXXY      -1.7809   XXYY     -86.1080
      XYYY      18.5416   YYYY    -134.2456   XXXZ      -0.0000
      XXYZ       0.0000   XYYZ      -0.0000   YYYZ       0.0000
      XXZZ     -68.1687   XYZZ       4.8407   YYZZ     -30.2103
      XZZZ      -0.0000   YZZZ       0.0000   ZZZZ     -47.9972
 -----------------------------------------------------------------
 DrvMan completing analytic gradient of the correlated energy
 Correlated dipole moment
            1
    1   0.0018475
    2   0.0003458
    3  -0.0000000
 Energy read as -881.069931549
 Full Analytical Gradient: (in a.u., or Hartree/Bohr)
             1             2             3             4
    1    0.00011773   -0.00028294    0.00019172   -0.00002651
    2    0.00024152   -0.00018146   -0.00000737   -0.00005269
    3   -0.00000000    0.00000000    0.00000000   -0.00000000
 Gradient time:  CPU 0.67 s  wall 0.64 s
 ----------------------------------------------------------------
             Standard Nuclear Orientation (Angstroms)
    I     Atom           X                Y                Z
 ----------------------------------------------------------------
    1      P       0.7780478636    -0.6691669476     0.0000000000
    2      F       1.9891024814     0.4372469328     0.0000000000
    3      P      -0.7780478636     0.6691669476    -0.0000000000
    4      F      -1.9891024814    -0.4362469328     0.0000000000
 ----------------------------------------------------------------
 Nuclear Repulsion Energy =   207.1062386871 hartrees
 There are       24 alpha and       24 beta electrons

                       Distance Matrix (Angstroms)
             P (  1)   F (  2)   P (  3)
   F (  2)  1.640367
   P (  3)  2.052455  2.776852
   F (  4)  2.776936  4.072973  1.639693

 Requested basis set is 6-311++G(d,p)
 There are 38 shells and 104 basis functions
 A cutoff of  1.0D-14 yielded    677 shell pairs
 There are      5226 function pairs (      5631 Cartesian)
 Smallest overlap matrix eigenvalue = 1.00E-03
 Guess MOs from SCF MO coefficient file

 -----------------------------------------------------------------------
  General SCF calculation program by
  Eric Jon Sundstrom, Paul Horn, Yuezhi Mao, Dmitri Zuev, Alec White,
  David Stuck, Shaama M.S., Shane Yost, Joonho Lee, David Small,
  Daniel Levine, Susi Lehtola, Hugh Burton, Evgeny Epifanovsky
 -----------------------------------------------------------------------
 Hartree-Fock
 using 4 threads for integral computing
 -------------------------------------------------------
 OpenMP Integral computing Module                
 Release: version 2.0, May 2017, Q-Chem Inc. Pleasanton 
 -------------------------------------------------------
 A restricted SCF calculation will be
 performed using DIIS
 SCF converges when DIIS error is below 1.0e-08
 ---------------------------------------
  Cycle       Energy         DIIS error
 ---------------------------------------
    1    -880.4108481902      2.37e-05  
    2    -880.4108488880      6.91e-06  
    3    -880.4108489413      3.54e-06  
    4    -880.4108489545      7.06e-07  
    5    -880.4108489559      2.16e-07  
    6    -880.4108489562      9.41e-08  
    7    -880.4108489563      4.74e-08  
    8    -880.4108489563      1.96e-08  
    9    -880.4108489563      6.80e-09  Convergence criterion met
 ---------------------------------------
 SCF time:   CPU 2.86s  wall 1.00s 
 SCF   energy in the final basis set =     -880.4108489563
 Total energy in the final basis set =     -880.4108489563


 ------------------------------------------------------------------------------

   CCMAN2: suite of methods based on coupled cluster
           and equation of motion theories.

   Components:
   * libvmm-1.3-trunk
     by Evgeny Epifanovsky, Ilya Kaliman.
   * libtensor-2.5-trunk
     by Evgeny Epifanovsky, Michael Wormit, Dmitry Zuev, Sam Manzer, 
        Ilya Kaliman.
   * libcc-2.5-trunk
     by Evgeny Epifanovsky, Arik Landau, Tomasz Kus, Kirill Khistyaev, 
        Dmitry Zuev, Prashant Manohar, Xintian Feng, Anna Krylov, 
        Matthew Goldey, Alec White, Thomas Jagau, Kaushik Nanda, 
        Anastasia Gunina, Alexander Kunitsa, Joonho Lee.

   CCMAN original authors:
   Anna I. Krylov, C. David Sherrill, Steven R. Gwaltney,
   Edward F. C. Byrd (2000)
   Sergey V. Levchenko, Lyudmila V. Slipchenko, Tao Wang,
   Ana-Maria C. Cristian (2003)
   Piotr A. Pieniazek, C. Melania Oana, Evgeny Epifanovsky (2007)
   Prashant Manohar (2009)

 ------------------------------------------------------------------------------


 Allocating and initializing 29808MB of RAM...
 Calculation will run on 4 cores.


 Alpha MOs, Restricted
 -- Occupied --                  
-80.050 -80.050 -26.323 -26.322  -7.588  -7.587  -5.480  -5.480
  1 A     2 A     3 A     4 A     5 A     6 A     7 A     8 A                  
 -5.479  -5.478  -5.478  -5.478  -1.621  -1.619  -0.942  -0.808
  9 A    10 A    11 A    12 A    13 A    14 A    15 A    16 A                  
 -0.719  -0.702  -0.697  -0.691  -0.649  -0.555  -0.408  -0.365
 17 A    18 A    19 A    20 A    21 A    22 A    23 A    24 A                  
 -- Virtual --                   
 -0.017   0.037   0.065   0.070   0.077   0.095   0.102   0.110
 25 A    26 A    27 A    28 A    29 A    30 A    31 A    32 A                  
  0.112   0.158   0.173   0.202   0.290   0.301   0.338   0.339
 33 A    34 A    35 A    36 A    37 A    38 A    39 A    40 A                  
  0.367   0.371   0.383   0.392   0.416   0.422   0.437   0.448
 41 A    42 A    43 A    44 A    45 A    46 A    47 A    48 A                  
  0.484   0.592   0.676   0.709   0.767   0.799   0.876   0.897
 49 A    50 A    51 A    52 A    53 A    54 A    55 A    56 A                  
  0.912   1.049   1.072   1.124   1.141   1.381   1.554   1.583
 57 A    58 A    59 A    60 A    61 A    62 A    63 A    64 A                  
  1.589   1.595   1.635   1.654   1.766   1.826   1.867   1.929
 65 A    66 A    67 A    68 A    69 A    70 A    71 A    72 A                  
  1.935   1.983   2.187   2.286   4.190   4.191   4.191   4.193
 73 A    74 A    75 A    76 A    77 A    78 A    79 A    80 A                  
  4.220   4.224   4.232   4.235   4.494   4.507   6.884   6.906
 81 A    82 A    83 A    84 A    85 A    86 A    87 A    88 A                  
  6.908   6.909   6.942   6.960   7.325   7.489  14.708  14.737
 89 A    90 A    91 A    92 A    93 A    94 A    95 A    96 A                  
 14.744  14.804  14.816  14.860  68.723  68.746 165.899 166.088
 97 A    98 A    99 A   100 A   101 A   102 A   103 A   104 A                  

 Beta MOs, Restricted
 -- Occupied --                  
-80.050 -80.050 -26.323 -26.322  -7.588  -7.587  -5.480  -5.480
  1 A     2 A     3 A     4 A     5 A     6 A     7 A     8 A                  
 -5.479  -5.478  -5.478  -5.478  -1.621  -1.619  -0.942  -0.808
  9 A    10 A    11 A    12 A    13 A    14 A    15 A    16 A                  
 -0.719  -0.702  -0.697  -0.691  -0.649  -0.555  -0.408  -0.365
 17 A    18 A    19 A    20 A    21 A    22 A    23 A    24 A                  
 -- Virtual --                   
 -0.017   0.037   0.065   0.070   0.077   0.095   0.102   0.110
 25 A    26 A    27 A    28 A    29 A    30 A    31 A    32 A                  
  0.112   0.158   0.173   0.202   0.290   0.301   0.338   0.339
 33 A    34 A    35 A    36 A    37 A    38 A    39 A    40 A                  
  0.367   0.371   0.383   0.392   0.416   0.422   0.437   0.448
 41 A    42 A    43 A    44 A    45 A    46 A    47 A    48 A                  
  0.484   0.592   0.676   0.709   0.767   0.799   0.876   0.897
 49 A    50 A    51 A    52 A    53 A    54 A    55 A    56 A                  
  0.912   1.049   1.072   1.124   1.141   1.381   1.554   1.583
 57 A    58 A    59 A    60 A    61 A    62 A    63 A    64 A                  
  1.589   1.595   1.635   1.654   1.766   1.826   1.867   1.929
 65 A    66 A    67 A    68 A    69 A    70 A    71 A    72 A                  
  1.935   1.983   2.187   2.286   4.190   4.191   4.191   4.193
 73 A    74 A    75 A    76 A    77 A    78 A    79 A    80 A                  
  4.220   4.224   4.232   4.235   4.494   4.507   6.884   6.906
 81 A    82 A    83 A    84 A    85 A    86 A    87 A    88 A                  
  6.908   6.909   6.942   6.960   7.325   7.489  14.708  14.737
 89 A    90 A    91 A    92 A    93 A    94 A    95 A    96 A                  
 14.744  14.804  14.816  14.860  68.723  68.746 165.899 166.088
 97 A    98 A    99 A   100 A   101 A   102 A   103 A   104 A                  

 Occupation and symmetry of molecular orbitals

 Point group: C1 (1 irreducible representation).

                           A     All 
 -------------------------------------
 All molecular orbitals:
  - Alpha                  104   104 
  - Beta                   104   104 
 -------------------------------------
 Alpha orbitals:
  - Frozen occupied        12    12  
  - Active occupied        12    12  
  - Active virtual         80    80  
  - Frozen virtual         0     0   
 -------------------------------------
 Beta orbitals:
  - Frozen occupied        12    12  
  - Active occupied        12    12  
  - Active virtual         80    80  
  - Frozen virtual         0     0   
 -------------------------------------

 Import integrals:   CPU 0.00 s  wall 0.00 s

 Import integrals:   CPU 13.68 s  wall 3.50 s

 MP2 amplitudes:   CPU 0.03 s  wall 0.01 s

Running a double precision version
           CCSD T amplitudes will be solved using DIIS.

           Start     Size      MaxIter   EConv     TConv     
           3         7         100       1.00e-07  1.00e-05  
 ------------------------------------------------------------------------------
           Energy (a.u.)   Ediff      Tdiff       Comment
 ------------------------------------------------------------------------------
          -881.05014461                           
     1    -881.04514108   5.00e-03   7.14e-01     
     2    -881.06719165   2.21e-02   9.84e-02     
     3    -881.06637405   8.18e-04   4.55e-02     
     4    -881.06898059   2.61e-03   1.86e-02     Switched to DIIS steps.
     5    -881.06991717   9.37e-04   1.43e-02     
     6    -881.06994480   2.76e-05   2.72e-03     
     7    -881.06993495   9.85e-06   1.38e-03     
     8    -881.06993171   3.25e-06   2.58e-04     
     9    -881.06993149   2.16e-07   1.18e-04     
    10    -881.06993132   1.66e-07   3.28e-05     
    11    -881.06993138   5.51e-08   1.46e-05     
    12    -881.06993146   8.49e-08   7.79e-06     
 ------------------------------------------------------------------------------
          -881.06993146                           CCSD T converged.

End of double precision
 SCF energy                 = -880.41084896
 MP2 energy                 = -881.05014461
 CCSD correlation energy     =   -0.65908251
 CCSD total energy           = -881.06993146

 CCSD  T1^2 = 0.0133  T2^2 = 0.2454  Leading amplitudes:

 Amplitude    Orbitals with energies
 -0.0299       20 (A) A                  ->    25 (A) A                   
              -0.6910                         -0.0167                     
 -0.0299       20 (A) B                  ->    25 (A) B                   
              -0.6910                         -0.0167                     
 -0.0214       17 (A) A                  ->    35 (A) A                   
              -0.7191                          0.1734                     
 -0.0214       17 (A) B                  ->    35 (A) B                   
              -0.7191                          0.1734                     

 Amplitude    Orbitals with energies
 -0.1689       24 (A) A      24 (A) B    ->    25 (A) A      25 (A) B     
              -0.3650       -0.3650           -0.0167       -0.0167       
  0.1689       24 (A) A      24 (A) B    ->    25 (A) B      25 (A) A     
              -0.3650       -0.3650           -0.0167       -0.0167       
  0.1689       24 (A) B      24 (A) A    ->    25 (A) A      25 (A) B     
              -0.3650       -0.3650           -0.0167       -0.0167       
 -0.1689       24 (A) B      24 (A) A    ->    25 (A) B      25 (A) A     
              -0.3650       -0.3650           -0.0167       -0.0167       

 Computing CCSD intemediates for later calculations in double precision
 Finished.

Running a double precision version
           CCSD Lambda amplitudes will be solved using DIIS.
           Start     Size      MaxIter   EConv     LConv     
           3         7         100       1.00e-07  1.00e-05  
 ------------------------------------------------------------------------------
            Enorm      Ldiff       Comment
 ------------------------------------------------------------------------------
     1     6.43e-02   4.23e-02     
     2     1.94e-02   9.84e-03     
     3     7.84e-03   1.59e-03     
     4     4.25e-03   1.67e-03     Switched to DIIS steps.
     5     1.06e-03   8.63e-04     
     6     5.07e-04   1.67e-04     
     7     1.35e-04   4.53e-05     
     8     5.71e-05   5.93e-06     
     9     1.95e-05   1.98e-06     
    10     7.73e-06   1.11e-06     
    11     3.03e-06   1.99e-07     
    12     9.26e-07   1.62e-07     
    13     3.91e-07   1.77e-10     
    14     1.64e-07   2.56e-08     
    15     6.33e-08   5.80e-09     
 ------------------------------------------------------------------------------
                                   CCSD Lambda converged.

 Computing density matrices in double precision...
           Orbital response amplitudes will be solved using DIIS.
           Start     Size      MaxIter   EConv     LConv     
           3         7         100       1.00e-06  1.00e-06  
 ------------------------------------------------------------------------------
            Enorm      Ldiff       Comment
 ------------------------------------------------------------------------------
     1     8.75e-02   1.74e-03     
     2     5.01e-02   3.08e-02     
     3     4.42e-02   2.52e-02     
     4     4.58e-03   1.90e-02     Switched to DIIS steps.
     5     3.78e-04   9.82e-04     
     6     1.37e-04   4.26e-05     
     7     4.90e-05   2.70e-05     
     8     4.95e-05   2.09e-06     
     9     4.69e-06   9.75e-07     
    10     7.66e-07   1.08e-07     
 ------------------------------------------------------------------------------
                                   Orbital response converged.

 Computing density matrices... Done.
 CCSD calculation:   CPU 406.75 s  wall 111.73 s

 Transferring MO TPDM to AO TPDM
 Transferring g2_o1o1o1o1
 Transferring g2_o1o1o1v1
 Transferring g2_o1o1v1v1
 Transferring g2_o1v1o1v1
 Transferring g2_o1v1v1v1
 Transferring g2_v1v1v1v1
 Adding separable TPDM
 Computing TPDM gradient
 --------------------------------------------------------
 2e gradient
  Atom          X               Y               Z
 --------------------------------------------------------
    1         -9.109783       20.486177       -0.000000  
    2        -15.539931       -8.530564        0.000000  
    3          9.100586      -20.485124        0.000000  
    4         15.549128        8.529511       -0.000000  
 --------------------------------------------------------
 --------------------------------------------------------
 Final gradient
  Atom          X               Y               Z
 --------------------------------------------------------
    1         -9.109783       20.486177       -0.000000  
    2        -15.539931       -8.530564        0.000000  
    3          9.100586      -20.485124        0.000000  
    4         15.549128        8.529511       -0.000000  
 --------------------------------------------------------
 Analytic gradient from two-electron contribution:   CPU 102.23 s  wall 27.60 s

 Total ccman2 time:   CPU 526.02 s  wall 143.83 s


 --------------------------------------------------------------

                    Orbital Energies (a.u.)
 --------------------------------------------------------------

 Alpha MOs
 -- Occupied --
-80.050 -80.050 -26.323 -26.322  -7.588  -7.587  -5.480  -5.480
 -5.479  -5.478  -5.478  -5.478  -1.621  -1.619  -0.942  -0.808
 -0.719  -0.702  -0.697  -0.691  -0.649  -0.555  -0.408  -0.365
 -- Virtual --
 -0.017   0.037   0.065   0.070   0.077   0.095   0.102   0.110
  0.112   0.158   0.173   0.202   0.290   0.301   0.338   0.339
  0.367   0.371   0.383   0.392   0.416   0.422   0.437   0.448
  0.484   0.592   0.676   0.709   0.767   0.799   0.876   0.897
  0.912   1.049   1.072   1.124   1.141   1.381   1.554   1.583
  1.589   1.595   1.635   1.654   1.766   1.826   1.867   1.929
  1.935   1.983   2.187   2.286   4.190   4.191   4.191   4.193
  4.220   4.224   4.232   4.235   4.494   4.507   6.884   6.906
  6.908   6.909   6.942   6.960   7.325   7.489  14.708  14.737
 14.744  14.804  14.816  14.860  68.723  68.746 165.899 166.088
 --------------------------------------------------------------

          Ground-State Mulliken Net Atomic Charges

     Atom                 Charge (a.u.)
  ----------------------------------------
      1 P                     0.214950
      2 F                    -0.215111
      3 P                     0.214710
      4 F                    -0.214549
  ----------------------------------------
  Sum of atomic charges =    -0.000000

 -----------------------------------------------------------------
                    Cartesian Multipole Moments
 -----------------------------------------------------------------
    Charge (ESU x 10^10)
                -0.0000
    Dipole Moment (Debye)
         X      -0.0038      Y      -0.0024      Z       0.0000
       Tot       0.0045
    Quadrupole Moments (Debye-Ang)
        XX     -42.0140     XY      -2.7524     YY     -36.7960
        XZ      -0.0000     YZ       0.0000     ZZ     -35.2531
    Octopole Moments (Debye-Ang^2)
       XXX      -0.0199    XXY      -0.0121    XYY      -0.0061
       YYY      -0.0208    XXZ       0.0000    XYZ       0.0000
       YYZ       0.0000    XZZ      -0.0037    YZZ      -0.0053
       ZZZ       0.0000
    Hexadecapole Moments (Debye-Ang^3)
      XXXX    -409.8848   XXXY      -1.8493   XXYY     -86.1424
      XYYY      18.4881   YYYY    -134.2444   XXXZ      -0.0000
      XXYZ       0.0000   XYYZ      -0.0000   YYYZ       0.0000
      XXZZ     -68.1972   XYZZ       4.8239   YYZZ     -30.2092
      XZZZ      -0.0000   YZZZ       0.0000   ZZZZ     -47.9886
 -----------------------------------------------------------------
 DrvMan completing analytic gradient of the correlated energy
 Correlated dipole moment
            1
    1  -0.0015078
    2  -0.0009590
    3   0.0000000
 Energy read as -881.069931464
 Full Analytical Gradient: (in a.u., or Hartree/Bohr)
             1             2             3             4
    1   -0.00039664    0.00028149    0.00016359   -0.00004843
    2   -0.00018610    0.00026953   -0.00003150   -0.00005193
    3   -0.00000000    0.00000000    0.00000000   -0.00000000
 Gradient time:  CPU 0.67 s  wall 0.64 s
 ----------------------------------------------------------------
             Standard Nuclear Orientation (Angstroms)
    I     Atom           X                Y                Z
 ----------------------------------------------------------------
    1      P       0.7780478636    -0.6691669476     0.0000000000
    2      F       1.9891024814     0.4352469328     0.0000000000
    3      P      -0.7780478636     0.6691669476    -0.0000000000
    4      F      -1.9891024814    -0.4362469328     0.0000000000
 ----------------------------------------------------------------
 Nuclear Repulsion Energy =   207.1416180839 hartrees
 There are       24 alpha and       24 beta electrons

                       Distance Matrix (Angstroms)
             P (  1)   F (  2)   P (  3)
   F (  2)  1.639019
   P (  3)  2.052455  2.777020
   F (  4)  2.776936  4.072544  1.639693

 Requested basis set is 6-311++G(d,p)
 There are 38 shells and 104 basis functions
 A cutoff of  1.0D-14 yielded    677 shell pairs
 There are      5226 function pairs (      5631 Cartesian)
 Smallest overlap matrix eigenvalue = 1.00E-03
 Guess MOs from SCF MO coefficient file

 -----------------------------------------------------------------------
  General SCF calculation program by
  Eric Jon Sundstrom, Paul Horn, Yuezhi Mao, Dmitri Zuev, Alec White,
  David Stuck, Shaama M.S., Shane Yost, Joonho Lee, David Small,
  Daniel Levine, Susi Lehtola, Hugh Burton, Evgeny Epifanovsky
 -----------------------------------------------------------------------
 Hartree-Fock
 using 4 threads for integral computing
 -------------------------------------------------------
 OpenMP Integral computing Module                
 Release: version 2.0, May 2017, Q-Chem Inc. Pleasanton 
 -------------------------------------------------------
 A restricted SCF calculation will be
 performed using DIIS
 SCF converges when DIIS error is below 1.0e-08
 ---------------------------------------
  Cycle       Energy         DIIS error
 ---------------------------------------
    1    -880.4108949155      2.62e-05  
    2    -880.4108959191      7.39e-06  
    3    -880.4108960063      3.85e-06  
    4    -880.4108960241      8.86e-07  
    5    -880.4108960264      2.34e-07  
    6    -880.4108960267      8.28e-08  
    7    -880.4108960267      4.72e-08  
    8    -880.4108960267      1.57e-08  
    9    -880.4108960267      6.79e-09  Convergence criterion met
 ---------------------------------------
 SCF time:   CPU 2.86s  wall 1.00s 
 SCF   energy in the final basis set =     -880.4108960267
 Total energy in the final basis set =     -880.4108960267


 ------------------------------------------------------------------------------

   CCMAN2: suite of methods based on coupled cluster
           and equation of motion theories.

   Components:
   * libvmm-1.3-trunk
     by Evgeny Epifanovsky, Ilya Kaliman.
   * libtensor-2.5-trunk
     by Evgeny Epifanovsky, Michael Wormit, Dmitry Zuev, Sam Manzer, 
        Ilya Kaliman.
   * libcc-2.5-trunk
     by Evgeny Epifanovsky, Arik Landau, Tomasz Kus, Kirill Khistyaev, 
        Dmitry Zuev, Prashant Manohar, Xintian Feng, Anna Krylov, 
        Matthew Goldey, Alec White, Thomas Jagau, Kaushik Nanda, 
        Anastasia Gunina, Alexander Kunitsa, Joonho Lee.

   CCMAN original authors:
   Anna I. Krylov, C. David Sherrill, Steven R. Gwaltney,
   Edward F. C. Byrd (2000)
   Sergey V. Levchenko, Lyudmila V. Slipchenko, Tao Wang,
   Ana-Maria C. Cristian (2003)
   Piotr A. Pieniazek, C. Melania Oana, Evgeny Epifanovsky (2007)
   Prashant Manohar (2009)

 ------------------------------------------------------------------------------


 Allocating and initializing 29808MB of RAM...
 Calculation will run on 4 cores.


 Alpha MOs, Restricted
 -- Occupied --                  
-80.050 -80.050 -26.323 -26.323  -7.587  -7.587  -5.480  -5.480
  1 A     2 A     3 A     4 A     5 A     6 A     7 A     8 A                  
 -5.479  -5.478  -5.478  -5.478  -1.621  -1.620  -0.942  -0.808
  9 A    10 A    11 A    12 A    13 A    14 A    15 A    16 A                  
 -0.719  -0.702  -0.697  -0.691  -0.649  -0.555  -0.408  -0.365
 17 A    18 A    19 A    20 A    21 A    22 A    23 A    24 A                  
 -- Virtual --                   
 -0.017   0.037   0.065   0.070   0.077   0.095   0.102   0.110
 25 A    26 A    27 A    28 A    29 A    30 A    31 A    32 A                  
  0.112   0.158   0.174   0.202   0.290   0.301   0.338   0.339
 33 A    34 A    35 A    36 A    37 A    38 A    39 A    40 A                  
  0.366   0.371   0.383   0.392   0.416   0.422   0.437   0.448
 41 A    42 A    43 A    44 A    45 A    46 A    47 A    48 A                  
  0.484   0.592   0.676   0.709   0.767   0.799   0.876   0.897
 49 A    50 A    51 A    52 A    53 A    54 A    55 A    56 A                  
  0.912   1.050   1.072   1.124   1.141   1.381   1.554   1.583
 57 A    58 A    59 A    60 A    61 A    62 A    63 A    64 A                  
  1.589   1.595   1.635   1.654   1.766   1.826   1.867   1.929
 65 A    66 A    67 A    68 A    69 A    70 A    71 A    72 A                  
  1.935   1.983   2.187   2.286   4.190   4.190   4.191   4.193
 73 A    74 A    75 A    76 A    77 A    78 A    79 A    80 A                  
  4.220   4.224   4.232   4.235   4.495   4.507   6.884   6.906
 81 A    82 A    83 A    84 A    85 A    86 A    87 A    88 A                  
  6.908   6.909   6.942   6.960   7.325   7.489  14.708  14.737
 89 A    90 A    91 A    92 A    93 A    94 A    95 A    96 A                  
 14.744  14.805  14.816  14.861  68.723  68.746 165.899 166.088
 97 A    98 A    99 A   100 A   101 A   102 A   103 A   104 A                  

 Beta MOs, Restricted
 -- Occupied --                  
-80.050 -80.050 -26.323 -26.323  -7.587  -7.587  -5.480  -5.480
  1 A     2 A     3 A     4 A     5 A     6 A     7 A     8 A                  
 -5.479  -5.478  -5.478  -5.478  -1.621  -1.620  -0.942  -0.808
  9 A    10 A    11 A    12 A    13 A    14 A    15 A    16 A                  
 -0.719  -0.702  -0.697  -0.691  -0.649  -0.555  -0.408  -0.365
 17 A    18 A    19 A    20 A    21 A    22 A    23 A    24 A                  
 -- Virtual --                   
 -0.017   0.037   0.065   0.070   0.077   0.095   0.102   0.110
 25 A    26 A    27 A    28 A    29 A    30 A    31 A    32 A                  
  0.112   0.158   0.174   0.202   0.290   0.301   0.338   0.339
 33 A    34 A    35 A    36 A    37 A    38 A    39 A    40 A                  
  0.366   0.371   0.383   0.392   0.416   0.422   0.437   0.448
 41 A    42 A    43 A    44 A    45 A    46 A    47 A    48 A                  
  0.484   0.592   0.676   0.709   0.767   0.799   0.876   0.897
 49 A    50 A    51 A    52 A    53 A    54 A    55 A    56 A                  
  0.912   1.050   1.072   1.124   1.141   1.381   1.554   1.583
 57 A    58 A    59 A    60 A    61 A    62 A    63 A    64 A                  
  1.589   1.595   1.635   1.654   1.766   1.826   1.867   1.929
 65 A    66 A    67 A    68 A    69 A    70 A    71 A    72 A                  
  1.935   1.983   2.187   2.286   4.190   4.190   4.191   4.193
 73 A    74 A    75 A    76 A    77 A    78 A    79 A    80 A                  
  4.220   4.224   4.232   4.235   4.495   4.507   6.884   6.906
 81 A    82 A    83 A    84 A    85 A    86 A    87 A    88 A                  
  6.908   6.909   6.942   6.960   7.325   7.489  14.708  14.737
 89 A    90 A    91 A    92 A    93 A    94 A    95 A    96 A                  
 14.744  14.805  14.816  14.861  68.723  68.746 165.899 166.088
 97 A    98 A    99 A   100 A   101 A   102 A   103 A   104 A                  

 Occupation and symmetry of molecular orbitals

 Point group: C1 (1 irreducible representation).

                           A     All 
 -------------------------------------
 All molecular orbitals:
  - Alpha                  104   104 
  - Beta                   104   104 
 -------------------------------------
 Alpha orbitals:
  - Frozen occupied        12    12  
  - Active occupied        12    12  
  - Active virtual         80    80  
  - Frozen virtual         0     0   
 -------------------------------------
 Beta orbitals:
  - Frozen occupied        12    12  
  - Active occupied        12    12  
  - Active virtual         80    80  
  - Frozen virtual         0     0   
 -------------------------------------

 Import integrals:   CPU 0.00 s  wall 0.00 s

 Import integrals:   CPU 13.71 s  wall 3.51 s

 MP2 amplitudes:   CPU 0.03 s  wall 0.01 s

Running a double precision version
           CCSD T amplitudes will be solved using DIIS.

           Start     Size      MaxIter   EConv     TConv     
           3         7         100       1.00e-07  1.00e-05  
 ------------------------------------------------------------------------------
           Energy (a.u.)   Ediff      Tdiff       Comment
 ------------------------------------------------------------------------------
          -881.05014144                           
     1    -881.04515469   4.99e-03   7.14e-01     
     2    -881.06719115   2.20e-02   9.84e-02     
     3    -881.06637778   8.13e-04   4.55e-02     
     4    -881.06898196   2.60e-03   1.85e-02     Switched to DIIS steps.
     5    -881.06991743   9.35e-04   1.43e-02     
     6    -881.06994497   2.75e-05   2.72e-03     
     7    -881.06993512   9.85e-06   1.38e-03     
     8    -881.06993188   3.24e-06   2.58e-04     
     9    -881.06993167   2.14e-07   1.18e-04     
    10    -881.06993150   1.66e-07   3.27e-05     
    11    -881.06993156   5.50e-08   1.46e-05     
    12    -881.06993164   8.47e-08   7.78e-06     
 ------------------------------------------------------------------------------
          -881.06993164                           CCSD T converged.

End of double precision
 SCF energy                 = -880.41089603
 MP2 energy                 = -881.05014144
 CCSD correlation energy     =   -0.65903562
 CCSD total energy           = -881.06993164

 CCSD  T1^2 = 0.0133  T2^2 = 0.2454  Leading amplitudes:

 Amplitude    Orbitals with energies
  0.0299       20 (A) A                  ->    25 (A) A                   
              -0.6912                         -0.0166                     
  0.0299       20 (A) B                  ->    25 (A) B                   
              -0.6912                         -0.0166                     
 -0.0213       17 (A) A                  ->    35 (A) A                   
              -0.7193                          0.1735                     
 -0.0213       17 (A) B                  ->    35 (A) B                   
              -0.7193                          0.1735                     

 Amplitude    Orbitals with energies
 -0.1688       24 (A) A      24 (A) B    ->    25 (A) A      25 (A) B     
              -0.3649       -0.3649           -0.0166       -0.0166       
  0.1688       24 (A) A      24 (A) B    ->    25 (A) B      25 (A) A     
              -0.3649       -0.3649           -0.0166       -0.0166       
  0.1688       24 (A) B      24 (A) A    ->    25 (A) A      25 (A) B     
              -0.3649       -0.3649           -0.0166       -0.0166       
 -0.1688       24 (A) B      24 (A) A    ->    25 (A) B      25 (A) A     
              -0.3649       -0.3649           -0.0166       -0.0166       

 Computing CCSD intemediates for later calculations in double precision
 Finished.

Running a double precision version
           CCSD Lambda amplitudes will be solved using DIIS.
           Start     Size      MaxIter   EConv     LConv     
           3         7         100       1.00e-07  1.00e-05  
 ------------------------------------------------------------------------------
            Enorm      Ldiff       Comment
 ------------------------------------------------------------------------------
     1     6.43e-02   4.23e-02     
     2     1.94e-02   9.83e-03     
     3     7.83e-03   1.59e-03     
     4     4.24e-03   1.67e-03     Switched to DIIS steps.
     5     1.06e-03   8.62e-04     
     6     5.06e-04   1.66e-04     
     7     1.35e-04   4.52e-05     
     8     5.70e-05   5.93e-06     
     9     1.95e-05   1.96e-06     
    10     7.71e-06   1.10e-06     
    11     3.02e-06   1.97e-07     
    12     9.24e-07   1.61e-07     
    13     3.90e-07   2.68e-10     
    14     1.64e-07   2.55e-08     
    15     6.31e-08   5.78e-09     
 ------------------------------------------------------------------------------
                                   CCSD Lambda converged.

 Computing density matrices in double precision...
           Orbital response amplitudes will be solved using DIIS.
           Start     Size      MaxIter   EConv     LConv     
           3         7         100       1.00e-06  1.00e-06  
 ------------------------------------------------------------------------------
            Enorm      Ldiff       Comment
 ------------------------------------------------------------------------------
     1     8.74e-02   1.71e-03     
     2     5.00e-02   3.07e-02     
     3     4.42e-02   2.51e-02     
     4     4.58e-03   1.90e-02     Switched to DIIS steps.
     5     3.78e-04   9.81e-04     
     6     1.37e-04   4.28e-05     
     7     4.88e-05   2.69e-05     
     8     4.93e-05   2.08e-06     
     9     4.70e-06   9.68e-07     
    10     7.64e-07   1.08e-07     
 ------------------------------------------------------------------------------
                                   Orbital response converged.

 Computing density matrices... Done.
 CCSD calculation:   CPU 404.98 s  wall 111.25 s

 Transferring MO TPDM to AO TPDM
 Transferring g2_o1o1o1o1
 Transferring g2_o1o1o1v1
 Transferring g2_o1o1v1v1
 Transferring g2_o1v1o1v1
 Transferring g2_o1v1v1v1
 Transferring g2_v1v1v1v1
 Adding separable TPDM
 Computing TPDM gradient
 --------------------------------------------------------
 2e gradient
  Atom          X               Y               Z
 --------------------------------------------------------
    1         -9.090843       20.485030        0.000000  
    2        -15.559017       -8.527986       -0.000000  
    3          9.100048      -20.486090       -0.000000  
    4         15.549812        8.529046        0.000000  
 --------------------------------------------------------
 --------------------------------------------------------
 Final gradient
  Atom          X               Y               Z
 --------------------------------------------------------
    1         -9.090843       20.485030        0.000000  
    2        -15.559017       -8.527986       -0.000000  
    3          9.100048      -20.486090       -0.000000  
    4         15.549812        8.529046        0.000000  
 --------------------------------------------------------
 Analytic gradient from two-electron contribution:   CPU 98.36 s  wall 26.61 s

 Total ccman2 time:   CPU 521.65 s  wall 142.69 s


 --------------------------------------------------------------

                    Orbital Energies (a.u.)
 --------------------------------------------------------------

 Alpha MOs
 -- Occupied --
-80.050 -80.050 -26.323 -26.323  -7.587  -7.587  -5.480  -5.480
 -5.479  -5.478  -5.478  -5.478  -1.621  -1.620  -0.942  -0.808
 -0.719  -0.702  -0.697  -0.691  -0.649  -0.555  -0.408  -0.365
 -- Virtual --
 -0.017   0.037   0.065   0.070   0.077   0.095   0.102   0.110
  0.112   0.158   0.174   0.202   0.290   0.301   0.338   0.339
  0.366   0.371   0.383   0.392   0.416   0.422   0.437   0.448
  0.484   0.592   0.676   0.709   0.767   0.799   0.876   0.897
  0.912   1.050   1.072   1.124   1.141   1.381   1.554   1.583
  1.589   1.595   1.635   1.654   1.766   1.826   1.867   1.929
  1.935   1.983   2.187   2.286   4.190   4.190   4.191   4.193
  4.220   4.224   4.232   4.235   4.495   4.507   6.884   6.906
  6.908   6.909   6.942   6.960   7.325   7.489  14.708  14.737
 14.744  14.805  14.816  14.861  68.723  68.746 165.899 166.088
 --------------------------------------------------------------

          Ground-State Mulliken Net Atomic Charges

     Atom                 Charge (a.u.)
  ----------------------------------------
      1 P                     0.214157
      2 F                    -0.213995
      3 P                     0.214397
      4 F                    -0.214558
  ----------------------------------------
  Sum of atomic charges =     0.000000

 -----------------------------------------------------------------
                    Cartesian Multipole Moments
 -----------------------------------------------------------------
    Charge (ESU x 10^10)
                 0.0000
    Dipole Moment (Debye)
         X       0.0038      Y       0.0024      Z      -0.0000
       Tot       0.0045
    Quadrupole Moments (Debye-Ang)
        XX     -42.0010     XY      -2.7422     YY     -36.7995
        XZ      -0.0000     YZ       0.0000     ZZ     -35.2541
    Octopole Moments (Debye-Ang^2)
       XXX       0.0199    XXY       0.0121    XYY       0.0061
       YYY       0.0208    XXZ      -0.0000    XYZ       0.0000
       YYZ      -0.0000    XZZ       0.0037    YZZ       0.0053
       ZZZ      -0.0000
    Hexadecapole Moments (Debye-Ang^3)
      XXXX    -409.7943   XXXY      -1.7511   XXYY     -86.1178
      XYYY      18.5667   YYYY    -134.2292   XXXZ      -0.0000
      XXYZ       0.0000   XYYZ      -0.0000   YYYZ       0.0000
      XXZZ     -68.1886   XYZZ       4.8483   YYZZ     -30.2069
      XZZZ      -0.0000   YZZZ       0.0000   ZZZZ     -47.9981
 -----------------------------------------------------------------
 DrvMan completing analytic gradient of the correlated energy
 Correlated dipole moment
            1
    1   0.0015092
    2   0.0009582
    3  -0.0000000
 Energy read as -881.069931643
 Full Analytical Gradient: (in a.u., or Hartree/Bohr)
             1             2             3             4
    1    0.00006357   -0.00017509    0.00017047   -0.00005895
    2    0.00029181   -0.00017525   -0.00007366   -0.00004289
    3   -0.00000000    0.00000000    0.00000000   -0.00000000
 Gradient time:  CPU 0.67 s  wall 0.64 s
 ----------------------------------------------------------------
             Standard Nuclear Orientation (Angstroms)
    I     Atom           X                Y                Z
 ----------------------------------------------------------------
    1      P       0.7780478636    -0.6691669476     0.0000000000
    2      F       1.9891024814     0.4362469328     0.0010000000
    3      P      -0.7780478636     0.6691669476    -0.0000000000
    4      F      -1.9891024814    -0.4362469328     0.0000000000
 ----------------------------------------------------------------
 Nuclear Repulsion Energy =   207.1239172591 hartrees
 There are       24 alpha and       24 beta electrons

                       Distance Matrix (Angstroms)
             P (  1)   F (  2)   P (  3)
   F (  2)  1.639693
   P (  3)  2.052455  2.776936
   F (  4)  2.776936  4.072758  1.639693

 Requested basis set is 6-311++G(d,p)
 There are 38 shells and 104 basis functions
 A cutoff of  1.0D-14 yielded    677 shell pairs
 There are      5226 function pairs (      5631 Cartesian)
 Smallest overlap matrix eigenvalue = 1.00E-03
 Guess MOs from SCF MO coefficient file

 -----------------------------------------------------------------------
  General SCF calculation program by
  Eric Jon Sundstrom, Paul Horn, Yuezhi Mao, Dmitri Zuev, Alec White,
  David Stuck, Shaama M.S., Shane Yost, Joonho Lee, David Small,
  Daniel Levine, Susi Lehtola, Hugh Burton, Evgeny Epifanovsky
 -----------------------------------------------------------------------
 Hartree-Fock
 using 4 threads for integral computing
 -------------------------------------------------------
 OpenMP Integral computing Module                
 Release: version 2.0, May 2017, Q-Chem Inc. Pleasanton 
 -------------------------------------------------------
 A restricted SCF calculation will be
 performed using DIIS
 SCF converges when DIIS error is below 1.0e-08
 ---------------------------------------
  Cycle       Energy         DIIS error
 ---------------------------------------
    1    -880.4108722160      1.57e-05  
    2    -880.4108726237      4.36e-06  
    3    -880.4108726639      2.22e-06  
    4    -880.4108726709      5.92e-07  
    5    -880.4108726722      1.77e-07  
    6    -880.4108726725      7.83e-08  
    7    -880.4108726725      4.20e-08  
    8    -880.4108726725      1.64e-08  
    9    -880.4108726725      6.85e-09  Convergence criterion met
 ---------------------------------------
 SCF time:   CPU 2.85s  wall 1.00s 
 SCF   energy in the final basis set =     -880.4108726725
 Total energy in the final basis set =     -880.4108726725


 ------------------------------------------------------------------------------

   CCMAN2: suite of methods based on coupled cluster
           and equation of motion theories.

   Components:
   * libvmm-1.3-trunk
     by Evgeny Epifanovsky, Ilya Kaliman.
   * libtensor-2.5-trunk
     by Evgeny Epifanovsky, Michael Wormit, Dmitry Zuev, Sam Manzer, 
        Ilya Kaliman.
   * libcc-2.5-trunk
     by Evgeny Epifanovsky, Arik Landau, Tomasz Kus, Kirill Khistyaev, 
        Dmitry Zuev, Prashant Manohar, Xintian Feng, Anna Krylov, 
        Matthew Goldey, Alec White, Thomas Jagau, Kaushik Nanda, 
        Anastasia Gunina, Alexander Kunitsa, Joonho Lee.

   CCMAN original authors:
   Anna I. Krylov, C. David Sherrill, Steven R. Gwaltney,
   Edward F. C. Byrd (2000)
   Sergey V. Levchenko, Lyudmila V. Slipchenko, Tao Wang,
   Ana-Maria C. Cristian (2003)
   Piotr A. Pieniazek, C. Melania Oana, Evgeny Epifanovsky (2007)
   Prashant Manohar (2009)

 ------------------------------------------------------------------------------


 Allocating and initializing 29808MB of RAM...
 Calculation will run on 4 cores.


 Alpha MOs, Restricted
 -- Occupied --                  
-80.050 -80.050 -26.323 -26.323  -7.588  -7.587  -5.480  -5.480
  1 A     2 A     3 A     4 A     5 A     6 A     7 A     8 A                  
 -5.479  -5.478  -5.478  -5.478  -1.621  -1.620  -0.942  -0.808
  9 A    10 A    11 A    12 A    13 A    14 A    15 A    16 A                  
 -0.719  -0.702  -0.697  -0.691  -0.649  -0.555  -0.408  -0.365
 17 A    18 A    19 A    20 A    21 A    22 A    23 A    24 A                  
 -- Virtual --                   
 -0.017   0.037   0.065   0.070   0.077   0.095   0.102   0.110
 25 A    26 A    27 A    28 A    29 A    30 A    31 A    32 A                  
  0.112   0.158   0.173   0.202   0.290   0.301   0.338   0.339
 33 A    34 A    35 A    36 A    37 A    38 A    39 A    40 A                  
  0.366   0.371   0.383   0.392   0.416   0.422   0.437   0.448
 41 A    42 A    43 A    44 A    45 A    46 A    47 A    48 A                  
  0.484   0.592   0.676   0.709   0.767   0.799   0.876   0.897
 49 A    50 A    51 A    52 A    53 A    54 A    55 A    56 A                  
  0.912   1.050   1.072   1.124   1.141   1.381   1.554   1.583
 57 A    58 A    59 A    60 A    61 A    62 A    63 A    64 A                  
  1.589   1.595   1.635   1.654   1.766   1.826   1.867   1.929
 65 A    66 A    67 A    68 A    69 A    70 A    71 A    72 A                  
  1.935   1.983   2.187   2.286   4.190   4.190   4.191   4.193
 73 A    74 A    75 A    76 A    77 A    78 A    79 A    80 A                  
  4.220   4.224   4.232   4.235   4.494   4.507   6.884   6.906
 81 A    82 A    83 A    84 A    85 A    86 A    87 A    88 A                  
  6.908   6.909   6.942   6.960   7.325   7.489  14.708  14.737
 89 A    90 A    91 A    92 A    93 A    94 A    95 A    96 A                  
 14.744  14.805  14.816  14.861  68.723  68.746 165.899 166.088
 97 A    98 A    99 A   100 A   101 A   102 A   103 A   104 A                  

 Beta MOs, Restricted
 -- Occupied --                  
-80.050 -80.050 -26.323 -26.323  -7.588  -7.587  -5.480  -5.480
  1 A     2 A     3 A     4 A     5 A     6 A     7 A     8 A                  
 -5.479  -5.478  -5.478  -5.478  -1.621  -1.620  -0.942  -0.808
  9 A    10 A    11 A    12 A    13 A    14 A    15 A    16 A                  
 -0.719  -0.702  -0.697  -0.691  -0.649  -0.555  -0.408  -0.365
 17 A    18 A    19 A    20 A    21 A    22 A    23 A    24 A                  
 -- Virtual --                   
 -0.017   0.037   0.065   0.070   0.077   0.095   0.102   0.110
 25 A    26 A    27 A    28 A    29 A    30 A    31 A    32 A                  
  0.112   0.158   0.173   0.202   0.290   0.301   0.338   0.339
 33 A    34 A    35 A    36 A    37 A    38 A    39 A    40 A                  
  0.366   0.371   0.383   0.392   0.416   0.422   0.437   0.448
 41 A    42 A    43 A    44 A    45 A    46 A    47 A    48 A                  
  0.484   0.592   0.676   0.709   0.767   0.799   0.876   0.897
 49 A    50 A    51 A    52 A    53 A    54 A    55 A    56 A                  
  0.912   1.050   1.072   1.124   1.141   1.381   1.554   1.583
 57 A    58 A    59 A    60 A    61 A    62 A    63 A    64 A                  
  1.589   1.595   1.635   1.654   1.766   1.826   1.867   1.929
 65 A    66 A    67 A    68 A    69 A    70 A    71 A    72 A                  
  1.935   1.983   2.187   2.286   4.190   4.190   4.191   4.193
 73 A    74 A    75 A    76 A    77 A    78 A    79 A    80 A                  
  4.220   4.224   4.232   4.235   4.494   4.507   6.884   6.906
 81 A    82 A    83 A    84 A    85 A    86 A    87 A    88 A                  
  6.908   6.909   6.942   6.960   7.325   7.489  14.708  14.737
 89 A    90 A    91 A    92 A    93 A    94 A    95 A    96 A                  
 14.744  14.805  14.816  14.861  68.723  68.746 165.899 166.088
 97 A    98 A    99 A   100 A   101 A   102 A   103 A   104 A                  

 Occupation and symmetry of molecular orbitals

 Point group: C1 (1 irreducible representation).

                           A     All 
 -------------------------------------
 All molecular orbitals:
  - Alpha                  104   104 
  - Beta                   104   104 
 -------------------------------------
 Alpha orbitals:
  - Frozen occupied        12    12  
  - Active occupied        12    12  
  - Active virtual         80    80  
  - Frozen virtual         0     0   
 -------------------------------------
 Beta orbitals:
  - Frozen occupied        12    12  
  - Active occupied        12    12  
  - Active virtual         80    80  
  - Frozen virtual         0     0   
 -------------------------------------

 Import integrals:   CPU 0.00 s  wall 0.00 s

 Import integrals:   CPU 13.68 s  wall 3.50 s

 MP2 amplitudes:   CPU 0.03 s  wall 0.01 s

Running a double precision version
           CCSD T amplitudes will be solved using DIIS.

           Start     Size      MaxIter   EConv     TConv     
           3         7         100       1.00e-07  1.00e-05  
 ------------------------------------------------------------------------------
           Energy (a.u.)   Ediff      Tdiff       Comment
 ------------------------------------------------------------------------------
          -881.05014322                           
     1    -881.04514808   5.00e-03   7.14e-01     
     2    -881.06719159   2.20e-02   9.84e-02     
     3    -881.06637611   8.15e-04   4.55e-02     
     4    -881.06898147   2.61e-03   1.86e-02     Switched to DIIS steps.
     5    -881.06991750   9.36e-04   1.43e-02     
     6    -881.06994508   2.76e-05   2.72e-03     
     7    -881.06993523   9.85e-06   1.38e-03     
     8    -881.06993199   3.24e-06   2.58e-04     
     9    -881.06993177   2.15e-07   1.18e-04     
    10    -881.06993161   1.66e-07   3.27e-05     
    11    -881.06993166   5.50e-08   1.46e-05     
    12    -881.06993175   8.48e-08   7.78e-06     
 ------------------------------------------------------------------------------
          -881.06993175                           CCSD T converged.

End of double precision
 SCF energy                 = -880.41087267
 MP2 energy                 = -881.05014322
 CCSD correlation energy     =   -0.65905908
 CCSD total energy           = -881.06993175

 CCSD  T1^2 = 0.0133  T2^2 = 0.2454  Leading amplitudes:

 Amplitude    Orbitals with energies
  0.0299       20 (A) A                  ->    25 (A) A                   
              -0.6911                         -0.0166                     
  0.0299       20 (A) B                  ->    25 (A) B                   
              -0.6911                         -0.0166                     
  0.0214       17 (A) A                  ->    35 (A) A                   
              -0.7192                          0.1734                     
  0.0214       17 (A) B                  ->    35 (A) B                   
              -0.7192                          0.1734                     

 Amplitude    Orbitals with energies
 -0.1689       24 (A) A      24 (A) B    ->    25 (A) A      25 (A) B     
              -0.3650       -0.3650           -0.0166       -0.0166       
  0.1689       24 (A) A      24 (A) B    ->    25 (A) B      25 (A) A     
              -0.3650       -0.3650           -0.0166       -0.0166       
  0.1689       24 (A) B      24 (A) A    ->    25 (A) A      25 (A) B     
              -0.3650       -0.3650           -0.0166       -0.0166       
 -0.1689       24 (A) B      24 (A) A    ->    25 (A) B      25 (A) A     
              -0.3650       -0.3650           -0.0166       -0.0166       

 Computing CCSD intemediates for later calculations in double precision
 Finished.

Running a double precision version
           CCSD Lambda amplitudes will be solved using DIIS.
           Start     Size      MaxIter   EConv     LConv     
           3         7         100       1.00e-07  1.00e-05  
 ------------------------------------------------------------------------------
            Enorm      Ldiff       Comment
 ------------------------------------------------------------------------------
     1     6.43e-02   4.23e-02     
     2     1.94e-02   9.84e-03     
     3     7.84e-03   1.59e-03     
     4     4.24e-03   1.67e-03     Switched to DIIS steps.
     5     1.06e-03   8.63e-04     
     6     5.07e-04   1.66e-04     
     7     1.35e-04   4.52e-05     
     8     5.71e-05   5.93e-06     
     9     1.95e-05   1.97e-06     
    10     7.72e-06   1.11e-06     
    11     3.02e-06   1.98e-07     
    12     9.25e-07   1.62e-07     
    13     3.91e-07   2.21e-10     
    14     1.64e-07   2.56e-08     
    15     6.31e-08   5.78e-09     
 ------------------------------------------------------------------------------
                                   CCSD Lambda converged.

 Computing density matrices in double precision...
           Orbital response amplitudes will be solved using DIIS.
           Start     Size      MaxIter   EConv     LConv     
           3         7         100       1.00e-06  1.00e-06  
 ------------------------------------------------------------------------------
            Enorm      Ldiff       Comment
 ------------------------------------------------------------------------------
     1     8.74e-02   1.73e-03     
     2     5.01e-02   3.07e-02     
     3     4.42e-02   2.51e-02     
     4     4.58e-03   1.90e-02     Switched to DIIS steps.
     5     3.78e-04   9.81e-04     
     6     1.36e-04   4.27e-05     
     7     3.22e-05   2.71e-05     
     8     4.00e-06   3.12e-06     
     9     9.72e-07   9.32e-08     
 ------------------------------------------------------------------------------
                                   Orbital response converged.

 Computing density matrices... Done.
 CCSD calculation:   CPU 406.78 s  wall 111.73 s

 Transferring MO TPDM to AO TPDM
 Transferring g2_o1o1o1o1
 Transferring g2_o1o1o1v1
 Transferring g2_o1o1v1v1
 Transferring g2_o1v1o1v1
 Transferring g2_o1v1v1v1
 Transferring g2_v1v1v1v1
 Adding separable TPDM
 Computing TPDM gradient
 --------------------------------------------------------
 2e gradient
  Atom          X               Y               Z
 --------------------------------------------------------
    1         -9.100322       20.485604        0.007987  
    2        -15.549464       -8.529275       -0.010141  
    3          9.100317      -20.485608        0.002094  
    4         15.549469        8.529279        0.000060  
 --------------------------------------------------------
 --------------------------------------------------------
 Final gradient
  Atom          X               Y               Z
 --------------------------------------------------------
    1         -9.100322       20.485604        0.007987  
    2        -15.549464       -8.529275       -0.010141  
    3          9.100317      -20.485608        0.002094  
    4         15.549469        8.529279        0.000060  
 --------------------------------------------------------
 Analytic gradient from two-electron contribution:   CPU 102.50 s  wall 27.63 s

 Total ccman2 time:   CPU 527.35 s  wall 144.12 s


 --------------------------------------------------------------

                    Orbital Energies (a.u.)
 --------------------------------------------------------------

 Alpha MOs
 -- Occupied --
-80.050 -80.050 -26.323 -26.323  -7.588  -7.587  -5.480  -5.480
 -5.479  -5.478  -5.478  -5.478  -1.621  -1.620  -0.942  -0.808
 -0.719  -0.702  -0.697  -0.691  -0.649  -0.555  -0.408  -0.365
 -- Virtual --
 -0.017   0.037   0.065   0.070   0.077   0.095   0.102   0.110
  0.112   0.158   0.173   0.202   0.290   0.301   0.338   0.339
  0.366   0.371   0.383   0.392   0.416   0.422   0.437   0.448
  0.484   0.592   0.676   0.709   0.767   0.799   0.876   0.897
  0.912   1.050   1.072   1.124   1.141   1.381   1.554   1.583
  1.589   1.595   1.635   1.654   1.766   1.826   1.867   1.929
  1.935   1.983   2.187   2.286   4.190   4.190   4.191   4.193
  4.220   4.224   4.232   4.235   4.494   4.507   6.884   6.906
  6.908   6.909   6.942   6.960   7.325   7.489  14.708  14.737
 14.744  14.805  14.816  14.861  68.723  68.746 165.899 166.088
 --------------------------------------------------------------

          Ground-State Mulliken Net Atomic Charges

     Atom                 Charge (a.u.)
  ----------------------------------------
      1 P                     0.214554
      2 F                    -0.214554
      3 P                     0.214554
      4 F                    -0.214554
  ----------------------------------------
  Sum of atomic charges =    -0.000000

 -----------------------------------------------------------------
                    Cartesian Multipole Moments
 -----------------------------------------------------------------
    Charge (ESU x 10^10)
                -0.0000
    Dipole Moment (Debye)
         X      -0.0000      Y       0.0000      Z      -0.0011
       Tot       0.0011
    Quadrupole Moments (Debye-Ang)
        XX     -42.0075     XY      -2.7473     YY     -36.7978
        XZ      -0.0020     YZ      -0.0009     ZZ     -35.2536
    Octopole Moments (Debye-Ang^2)
       XXX      -0.0000    XXY       0.0000    XYY      -0.0000
       YYY      -0.0000    XXZ      -0.0110    XYZ      -0.0020
       YYZ      -0.0053    XZZ      -0.0000    YZZ      -0.0000
       ZZZ      -0.0137
    Hexadecapole Moments (Debye-Ang^3)
      XXXX    -409.8396   XXXY      -1.8002   XXYY     -86.1301
      XYYY      18.5274   YYYY    -134.2367   XXXZ      -0.0415
      XXYZ      -0.0065   XYYZ      -0.0091   YYYZ      -0.0064
      XXZZ     -68.1929   XYZZ       4.8361   YYZZ     -30.2080
      XZZZ      -0.0280   YZZZ      -0.0070   ZZZZ     -47.9934
 -----------------------------------------------------------------
 DrvMan completing analytic gradient of the correlated energy
 Correlated dipole moment
            1
    1  -0.0000011
    2   0.0000001
    3  -0.0004344
 Energy read as -881.069931749
 Full Analytical Gradient: (in a.u., or Hartree/Bohr)
             1             2             3             4
    1   -0.00016713    0.00005378    0.00016702   -0.00005367
    2    0.00005249    0.00004749   -0.00005257   -0.00004742
    3   -0.00001528    0.00001524   -0.00001515    0.00001519
 Gradient time:  CPU 0.67 s  wall 0.64 s
Dipole drv :
gprntSymmMtrx error report: 
 Final Hessian.
            1           2           3           4           5           6
    1   0.2663145   0.0178218   0.0000000  -0.1504400  -0.1217677   0.0000000
    2   0.0178218   0.2500406   0.0000000  -0.0997014  -0.1264460   0.0000000
    3   0.0000000   0.0000000   0.0080382  -0.0000041   0.0000000  -0.0080777
    4  -0.1504400  -0.0997014  -0.0000041   0.1778318   0.1208059   0.0000000
    5  -0.1217677  -0.1264460   0.0000000   0.1208059   0.1176842   0.0000000
    6   0.0000000   0.0000000  -0.0080777   0.0000000   0.0000000   0.0080652
    7  -0.1028491   0.1057687   0.0000000  -0.0130253  -0.0018226   0.0000000
    8   0.1057687  -0.1347471   0.0000000  -0.0238881   0.0111530   0.0000000
    9   0.0000000   0.0000000   0.0080634   0.0000000   0.0000000  -0.0080249
   10  -0.0130253  -0.0238881  -0.0000040  -0.0143667   0.0027835   0.0000013
   11  -0.0018226   0.0111530   0.0000000   0.0027835  -0.0023917   0.0000000
   12   0.0000000   0.0000000  -0.0080249   0.0000000   0.0000000   0.0080385
            7           8           9          10          11          12
    1  -0.1028491   0.1057687   0.0000000  -0.0130253  -0.0018226   0.0000000
    2   0.1057687  -0.1347471   0.0000000  -0.0238881   0.0111530   0.0000000
    3   0.0000000   0.0000000   0.0080634  -0.0000040   0.0000000  -0.0080249
    4  -0.0130253  -0.0238881   0.0000000  -0.0143667   0.0027835   0.0000000
    5  -0.0018226   0.0111530   0.0000000   0.0027835  -0.0023917   0.0000000
    6   0.0000000   0.0000000  -0.0080249   0.0000013   0.0000000   0.0080385
    7   0.2663145   0.0178218   0.0000000  -0.1504400  -0.1217677   0.0000000
    8   0.0178218   0.2500406   0.0000000  -0.0997014  -0.1264460   0.0000000
    9   0.0000000   0.0000000   0.0080382   0.0000041   0.0000000  -0.0080777
   10  -0.1504400  -0.0997014   0.0000041   0.1778318   0.1208059   0.0000000
   11  -0.1217677  -0.1264460   0.0000000   0.1208059   0.1176842   0.0000000
   12   0.0000000   0.0000000  -0.0080777   0.0000000   0.0000000   0.0080652
 ----------------------------------------------------------------
             Standard Nuclear Orientation (Angstroms)
    I     Atom           X                Y                Z
 ----------------------------------------------------------------
    1      P       0.7780478636    -0.6691669476     0.0000000000
    2      F       1.9891024814     0.4362469328     0.0000000000
    3      P      -0.7780478636     0.6691669476    -0.0000000000
    4      F      -1.9891024814    -0.4362469328     0.0000000000
 ----------------------------------------------------------------
 Nuclear Repulsion Energy =   207.1239273469 hartrees
 There are       24 alpha and       24 beta electrons
 old dipole drv.
            1           2           3           4           5           6
    1   0.9776628   0.7982580   0.0000000  -0.9776867  -0.7982826   0.0000000
    2   0.1828195   0.5072845   0.0000000  -0.1828421  -0.5072650   0.0000000
    3  -0.0000000   0.0000000   0.2298941  -0.0000090   0.0000000  -0.2298837
            7           8           9          10          11          12
    1   0.9776628   0.7982580   0.0000000  -0.9776867  -0.7982826   0.0000000
    2   0.1828195   0.5072845   0.0000000  -0.1828421  -0.5072650   0.0000000
    3   0.0000000  -0.0000000   0.2298941   0.0000090  -0.0000000  -0.2298837
 New transposed dipole drv.
            1           2           3
    1   0.9776628   0.1828195  -0.0000000
    2   0.7982580   0.5072845   0.0000000
    3   0.0000000   0.0000000   0.2298941
    4  -0.9776867  -0.1828421  -0.0000090
    5  -0.7982826  -0.5072650   0.0000000
    6   0.0000000   0.0000000  -0.2298837
    7   0.9776628   0.1828195   0.0000000
    8   0.7982580   0.5072845  -0.0000000
    9   0.0000000   0.0000000   0.2298941
   10  -0.9776867  -0.1828421   0.0000090
   11  -0.7982826  -0.5072650  -0.0000000
   12   0.0000000   0.0000000  -0.2298837
FINAL TENSOR RESULT:
Order 2, Length 12
    Atom      X          Y          Z
     1 Order 1, Length 12
    Atom      X          Y          Z
     1    2.663144951449943e-01   1.782177299415766e-02   0.000000000000000e+00
     2   -1.504399537891287e-01  -1.217677410186668e-01   0.000000000000000e+00
     3   -1.028491307694243e-01   1.057687226938989e-01   0.000000000000000e+00
     4   -1.302532441453840e-02  -1.822596113379968e-03   0.000000000000000e+00

Order 1, Length 12
    Atom      X          Y          Z
     1    1.782177299415766e-02   2.500406009831101e-01   0.000000000000000e+00
     2   -9.970144101893855e-02  -1.264460197282205e-01   0.000000000000000e+00
     3    1.057687226938989e-01  -1.347470511357054e-01   0.000000000000000e+00
     4   -2.388814881744001e-02   1.115301030808085e-02   0.000000000000000e+00

Order 1, Length 12
    Atom      X          Y          Z
     1    0.000000000000000e+00   0.000000000000000e+00   8.038231209374734e-03
     2   -4.095244152352736e-06   0.000000000000000e+00  -8.077731189777670e-03
     3    0.000000000000000e+00   0.000000000000000e+00   8.063380697278005e-03
     4   -4.031830091630033e-06   0.000000000000000e+00  -8.024934240490902e-03


     2 Order 1, Length 12
    Atom      X          Y          Z
     1   -1.504399537891287e-01  -9.970144101893855e-02  -4.095244152352736e-06
     2    1.778318466748557e-01   1.208058830386751e-01   0.000000000000000e+00
     3   -1.302532441453840e-02  -2.388814881744001e-02   0.000000000000000e+00
     4   -1.436665460925112e-02   2.783548309374157e-03   0.000000000000000e+00

Order 1, Length 12
    Atom      X          Y          Z
     1   -1.217677410186668e-01  -1.264460197282205e-01   0.000000000000000e+00
     2    1.208058830386751e-01   1.176841787078871e-01   0.000000000000000e+00
     3   -1.822596113379968e-03   1.115301030808085e-02   0.000000000000000e+00
     4    2.783548309374157e-03  -2.391710326017369e-03   0.000000000000000e+00

Order 1, Length 12
    Atom      X          Y          Z
     1    0.000000000000000e+00   0.000000000000000e+00  -8.077731189777670e-03
     2    0.000000000000000e+00   0.000000000000000e+00   8.065174181388336e-03
     3    0.000000000000000e+00   0.000000000000000e+00  -8.024934240490902e-03
     4    1.345289357509645e-06   0.000000000000000e+00   8.038544772748166e-03


     3 Order 1, Length 12
    Atom      X          Y          Z
     1   -1.028491307694243e-01   1.057687226938989e-01   0.000000000000000e+00
     2   -1.302532441453840e-02  -1.822596113379968e-03   0.000000000000000e+00
     3    2.663144951449943e-01   1.782177299415766e-02   0.000000000000000e+00
     4   -1.504399537891287e-01  -1.217677410186668e-01   0.000000000000000e+00

Order 1, Length 12
    Atom      X          Y          Z
     1    1.057687226938989e-01  -1.347470511357054e-01   0.000000000000000e+00
     2   -2.388814881744001e-02   1.115301030808085e-02   0.000000000000000e+00
     3    1.782177299415766e-02   2.500406009831101e-01   0.000000000000000e+00
     4   -9.970144101893855e-02  -1.264460197282205e-01   0.000000000000000e+00

Order 1, Length 12
    Atom      X          Y          Z
     1    0.000000000000000e+00   0.000000000000000e+00   8.063380697278005e-03
     2    0.000000000000000e+00   0.000000000000000e+00  -8.024934240490902e-03
     3    0.000000000000000e+00   0.000000000000000e+00   8.038231209374734e-03
     4    4.095244152352736e-06   0.000000000000000e+00  -8.077731189777670e-03


     4 Order 1, Length 12
    Atom      X          Y          Z
     1   -1.302532441453840e-02  -2.388814881744001e-02  -4.031830091630033e-06
     2   -1.436665460925112e-02   2.783548309374157e-03   1.345289357509645e-06
     3   -1.504399537891287e-01  -9.970144101893855e-02   4.095244152352736e-06
     4    1.778318466748557e-01   1.208058830386751e-01   0.000000000000000e+00

Order 1, Length 12
    Atom      X          Y          Z
     1   -1.822596113379968e-03   1.115301030808085e-02   0.000000000000000e+00
     2    2.783548309374157e-03  -2.391710326017369e-03   0.000000000000000e+00
     3   -1.217677410186668e-01  -1.264460197282205e-01   0.000000000000000e+00
     4    1.208058830386751e-01   1.176841787078871e-01   0.000000000000000e+00

Order 1, Length 12
    Atom      X          Y          Z
     1    0.000000000000000e+00   0.000000000000000e+00  -8.024934240490902e-03
     2    0.000000000000000e+00   0.000000000000000e+00   8.038544772748166e-03
     3    0.000000000000000e+00   0.000000000000000e+00  -8.077731189777670e-03
     4    0.000000000000000e+00   0.000000000000000e+00   8.065174181388336e-03


 # Finishing finite difference calculation for IDERIV #
 ######################################################
 ######################################################
 Requested basis set is 6-311++G(d,p)
 There are 38 shells and 104 basis functions
 **********************************************************************
 **                                                                  **
 **                       VIBRATIONAL ANALYSIS                       **
 **                       --------------------                       **
 **                                                                  **
 **        VIBRATIONAL FREQUENCIES (CM**-1) AND NORMAL MODES         **
 **     FORCE CONSTANTS (mDYN/ANGSTROM) AND REDUCED MASSES (AMU)     **
 **                  INFRARED INTENSITIES (KM/MOL)                   **
 **                                                                  **
 **********************************************************************


 Mode:                 1                      2                      3
 Frequency:       173.82                 190.09                 305.98
 Force Cnst:      0.3965                 0.4742                 1.2147
 Red. Mass:      22.2722                22.2722                22.0209
 IR Active:          YES                    YES                    YES
 IR Intens:       12.549                  8.750                  0.000
 Raman Active:       YES                    YES                    YES
               X      Y      Z        X      Y      Z        X      Y      Z
 P          0.235 -0.285 -0.000   -0.000  0.000 -0.370    0.304  0.183 -0.000
 F         -0.383  0.465  0.000    0.000 -0.000  0.603    0.592 -0.154  0.000
 P          0.235 -0.285 -0.000   -0.000  0.000 -0.370   -0.304 -0.183 -0.000
 F         -0.383  0.465  0.000    0.000 -0.000  0.603   -0.592  0.154  0.000
 TransDip   0.002 -0.113 -0.000    0.000  0.000 -0.095    0.000  0.000 -0.000

 Mode:                 4                      5                      6
 Frequency:       634.10                 762.80                 771.57
 Force Cnst:      7.2606                 7.5970                 7.8121
 Red. Mass:      30.6488                22.1599                22.2722
 IR Active:          YES                    YES                    YES
 IR Intens:        0.000                  0.000                299.372
 Raman Active:       YES                    YES                    YES
               X      Y      Z        X      Y      Z        X      Y      Z
 P         -0.430  0.549 -0.000    0.293  0.214  0.000   -0.285 -0.235 -0.000
 F          0.057 -0.101  0.000   -0.458 -0.398 -0.000    0.465  0.383  0.000
 P          0.430 -0.549 -0.000   -0.293 -0.214  0.000   -0.285 -0.235 -0.000
 F         -0.057  0.101  0.000    0.458  0.398 -0.000    0.465  0.383  0.000
 TransDip   0.000  0.000 -0.000   -0.000 -0.000  0.000   -0.520 -0.191 -0.000

 STANDARD THERMODYNAMIC QUANTITIES AT   298.15 K  AND     1.00 ATM

   This Molecule has  0 Imaginary Frequencies
   Zero point vibrational energy:        4.058 kcal/mol

   Atom    1 Element P  Has Mass   30.97376
   Atom    2 Element F  Has Mass   18.99840
   Atom    3 Element P  Has Mass   30.97376
   Atom    4 Element F  Has Mass   18.99840
   Molecular Mass:    99.944320 amu
   Principal axes and moments of inertia in amu*Bohr^2:
                             1           2           3
    Eigenvalues --      124.86934   670.78619   795.65554
          X               0.99999    -0.00470     0.00000
          Y               0.00470     0.99999     0.00000
          Z               0.00000    -0.00000     1.00000
   Rotational Symmetry Number is   2
   The Molecule is an Asymmetric Top
   Translational Enthalpy:        0.889 kcal/mol
   Rotational Enthalpy:           0.889 kcal/mol
   Vibrational Enthalpy:          5.257 kcal/mol
   gas constant (RT):             0.592 kcal/mol
   Translational Entropy:        39.716  cal/mol.K
   Rotational Entropy:           24.325  cal/mol.K
   Vibrational Entropy:           6.871  cal/mol.K

   Total Enthalpy:                7.627 kcal/mol
   Total Entropy:                70.912  cal/mol.K
Archival summary:
1\1\garfield\FREQ\ProcedureUnspecified\BasisUnspecified\22\taweetha\TueMay709:22:492019TueMay709:22:492019\0\\#,FREQ,ProcedureUnspecified,BasisUnspecified,\\0,1\P\F,1,1.63969\P,1,2.05246,2,96.9137\F,3,1.63969,1,96.9137,2,-180,0\\HF=-880.410873\\@

 Total job time:  1570.81s(wall), 5500.06s(cpu) 
 Tue May  7 09:22:49 2019

        *************************************************************
        *                                                           *
        *  Thank you very much for using Q-Chem.  Have a nice day.  *
        *                                                           *
        *************************************************************
