# Supplementary material for: Geometric and energetic data from ab initio calculations of haloethene, haloimine, halomethylenephosphine, haloiminophosphine, halodiazene, halodiphosphene and halocyclopropane
Source: Data Brief. 2019 Nov 2;27:104738. doi: 10.1016/j.dib.2019.104738 (PMC6861602; doi:10.1016/j.dib.2019.104738)
Supplement: Multimedia component 8 [file mmc8.zip › PP/CCSD/freq/FEPPEI.out]

Q-Chem Developer Version!
                  Welcome to Q-Chem
     A Quantum Leap Into The Future Of Chemistry


 Q-Chem 5.1, Q-Chem, Inc., Pleasanton, CA (2018)

 Yihan Shao,  Zhengting Gan,  E. Epifanovsky,  A. T. B. Gilbert,  M. Wormit,  
 J. Kussmann,  A. W. Lange,  A. Behn,  Jia Deng,  Xintian Feng,  D. Ghosh,  
 M. Goldey,  P. R. Horn,  L. D. Jacobson,  I. Kaliman,  T. Kus,  A. Landau,  
 Jie Liu,  E. I. Proynov,  R. M. Richard,  R. P. Steele,  E. J. Sundstrom,  
 H. L. Woodcock III,  P. M. Zimmerman,  D. Zuev,  B. Albrecht,  E. Alguire,  
 S. A. Baeppler,  D. Barton,  Z. Benda,  Y. A. Bernard,  E. J. Berquist,  
 K. B. Bravaya,  H. Burton,  D. Casanova,  Chun-Min Chang,  Yunqing Chen,  
 A. Chien,  K. D. Closser,  M. P. Coons,  S. Coriani,  S. Dasgupta,  
 A. L. Dempwolff,  M. Diedenhofen,  Hainam Do,  R. G. Edgar,  Po-Tung Fang,  
 S. Faraji,  S. Fatehi,  Qingguo Feng,  K. D. Fenk,  J. Fosso-Tande,  
 Qinghui Ge,  A. Ghysels,  G. Gidofalvi,  J. Gomes,  J. Gonthier,  A. Gunina,  
 D. Hait,  M. W. D. Hanson-Heine,  P. H. P. Harbach,  A. W. Hauser,  
 J. E. Herr,  E. G. Hohenstein,  Z. C. Holden,  Kerwin Hui,  B. C. Huynh,  
 T.-C. Jagau,  Hyunjun Ji,  B. Kaduk,  K. Khistyaev,  Jaehoon Kim,  
 P. Klunzinger,  K. Koh,  D. Kosenkov,  L. Koulias,  T. Kowalczyk,  
 C. M. Krauter,  A. Kunitsa,  Ka Un Lao,  A. Laurent,  K. V. Lawler,  
 Joonho Lee,  D. Lefrancois,  S. Lehtola,  D. S. Levine,  Yi-Pei Li,  
 You-Sheng Lin,  Fenglai Liu,  E. Livshits,  A. Luenser,  P. Manohar,  
 E. Mansoor,  S. F. Manzer,  Shan-Ping Mao,  Yuezhi Mao,  N. Mardirossian,  
 A. V. Marenich,  T. Markovich,  L. A. Martinez-Martinez,  S. A. Maurer,  
 N. J. Mayhall,  S. C. McKenzie,  J.-M. Mewes,  A. F. Morrison,  
 J. W. Mullinax,  K. Nanda,  T. S. Nguyen-Beck,  R. Olivares-Amaya,  
 J. A. Parkhill,  T. M. Perrine,  F. Plasser,  P. Pokhilko,  S. Prager,  
 A. Prociuk,  E. Ramos,  D. R. Rehn,  F. Rob,  M. Schneider,  N. Sergueev,  
 S. M. Sharada,  S. Sharma,  D. W. Small,  T. Stauch,  T. Stein,  
 Yu-Chuan Su,  A. J. W. Thom,  A. Tkatchenko,  T. Tsuchimochi,  N. M. Tubman,  
 L. Vogt,  M. L. Vidal,  O. Vydrov,  M. A. Watson,  J. Wenzel,  
 M. de Wergifosse,  T. A. Wesolowski,  A. White,  J. Witte,  A. Yamada,  
 Jun Yang,  K. Yao,  S. Yeganeh,  S. R. Yost,  Zhi-Qiang You,  A. Zech,  
 Igor Ying Zhang,  Xing Zhang,  Yan Zhao,  Ying Zhu,  B. R. Brooks,  
 G. K. L. Chan,  C. J. Cramer,  M. S. Gordon,  W. J. Hehre,  A. Klamt,  
 M. W. Schmidt,  C. D. Sherrill,  D. G. Truhlar,  A. Aspuru-Guzik,  R. Baer,  
 A. T. Bell,  N. A. Besley,  Jeng-Da Chai,  A. E. DePrince, III,  
 R. A. DiStasio Jr.,  A. Dreuw,  B. D. Dunietz,  T. R. Furlani,  
 Chao-Ping Hsu,  Yousung Jung,  Jing Kong,  D. S. Lambrecht,  WanZhen Liang,  
 C. Ochsenfeld,  V. A. Rassolov,  L. V. Slipchenko,  J. E. Subotnik,  
 T. Van Voorhis,  J. M. Herbert,  A. I. Krylov,  P. M. W. Gill,  M. Head-Gordon

 Contributors to earlier versions of Q-Chem not listed above: 
 R. D. Adamson,  B. Austin,  J. Baker,  G. J. O. Beran,  K. Brandhorst,  
 S. T. Brown,  E. F. C. Byrd,  A. K. Chakraborty,  C.-L. Cheng,  
 Siu Hung Chien,  D. M. Chipman,  D. L. Crittenden,  H. Dachsel,  
 R. J. Doerksen,  A. D. Dutoi,  L. Fusti-Molnar,  W. A. Goddard III,  
 A. Golubeva-Zadorozhnaya,  S. R. Gwaltney,  G. Hawkins,  A. Heyden,  
 S. Hirata,  G. Kedziora,  F. J. Keil,  C. Kelley,  Jihan Kim,  R. A. King,  
 R. Z. Khaliullin,  P. P. Korambath,  W. Kurlancheek,  A. M. Lee,  M. S. Lee,  
 S. V. Levchenko,  Ching Yeh Lin,  D. Liotard,  R. C. Lochan,  I. Lotan,  
 P. E. Maslen,  N. Nair,  D. P. O'Neill,  D. Neuhauser,  E. Neuscamman,  
 C. M. Oana,  R. Olson,  B. Peters,  R. Peverati,  P. A. Pieniazek,  
 Y. M. Rhee,  J. Ritchie,  M. A. Rohrdanz,  E. Rosta,  N. J. Russ,  
 H. F. Schaefer III,  N. E. Schultz,  N. Shenvi,  A. C. Simmonett,  A. Sodt,  
 D. Stuck,  K. S. Thanthiriwatte,  V. Vanovschi,  Tao Wang,  A. Warshel,  
 C. F. Williams,  Q. Wu,  X. Xu,  W. Zhang

 Please cite Q-Chem as follows:
 Y. Shao et al., Mol. Phys. 113, 184-215 (2015)
 DOI: 10.1080/00268976.2014.952696

 Q-Chem 5.1.2 for Intel X86 EM64T Linux

 Parts of Q-Chem use Armadillo 8.300.2 (Tropical Shenanigans).
 http://arma.sourceforge.net/

 Q-Chem begins on Tue May  7 12:40:38 2019  

Host: 
0

     Scratch files written to /scratch/taweetham/qchem6078//
Input Ideriv = 1
Curr. Ideriv = -1
Max.  Ideriv = 1


!!********************************************.
!!******************Warning*******************.
!!Desired Analytical derivatives not available.
!!Finite difference job might take a long time.
!!********************************************.
!!********************************************.


 2-order derivative to be evaluated numerically with 1-order analytical derivatives

Checking the input file for inconsistencies... 	...done.

--------------------------------------------------------------
User input:
--------------------------------------------------------------
F=I_t.out
$molecule
0 1
I 
P  1 2.495110
P  2 2.042382 1 94.794909
F  3 1.636486 2 99.029207 1 -180.000000 0
$end

$rem
   JOB_TYPE 	FREQUENCY
   BASIS 		6-311++G**
   METHOD	ccsd
   MEM_TOTAL	30000
   N_FROZEN_CORE      FC
$end


--------------------------------------------------------------
 ----------------------------------------------------------------
             Standard Nuclear Orientation (Angstroms)
    I     Atom           X                Y                Z
 ----------------------------------------------------------------
    1      I       1.3699890921    -0.1004959415    -0.0000000000
    2      P      -0.8438380186     1.0503921659     0.0000000000
    3      P      -1.9340802536    -0.6766562130    -0.0000000000
    4      F      -3.4378497557    -0.0310838216    -0.0000000000
 ----------------------------------------------------------------
 Molecular Point Group                 Cs    NOp =  2
 Largest Abelian Subgroup              Cs    NOp =  2
 Nuclear Repulsion Energy =   473.9078809853 hartrees
 There are       46 alpha and       46 beta electrons
 Requested basis set is 6-311++G(d,p)
 There are 56 shells and 144 basis functions
 Total memory of 30000MB is distributed as follows: 
   QALLOC including MEM_STATIC uses 192MB
   MEM_STATIC is set to 192MB
   CCMAN JOB total memory use is  29808MB
 Warning: actual memory use might exceed 30000MB

 Total QAlloc Memory Limit    192 MB
 Mega-Array Size       188 MB
 MEM_STATIC part       192 MB

                       Distance Matrix (Angstroms)
             I (  1)   P (  2)   P (  3)
   P (  2)  2.495110
   P (  3)  3.353928  2.042382
   F (  4)  4.808340  2.810425  1.636486

 A cutoff of  1.0D-14 yielded   1312 shell pairs
 There are      9155 function pairs (     10217 Cartesian)

 -------------------------------------------------------
 OpenMP Integral Computing Module                       
 Release: version 1.0, May 2013, Q-Chem Inc. Pittsburgh 
 -------------------------------------------------------
 Integral Job Info:
 Integral job number is                      11
 Integral operator is                         1
 short-range coefficients                     0
 long-range coefficients              100000000
 Omega coefficients                           0
 if combine SR and LR in K                    0
 Integral screening is                        0
 Integral computing path is                   2
 max size of driver memory is            800000
 size of driver memory is                593474
 size of scratch memory is             11861008
 max col of scratch BK array               1296
 max len of scratch array in speh3          155
 max len of scratch index in speh4           18
 max int batch size is                      520
 min int batch size is                       52
 fixed nKL is                                52
 max L of basis functions is                  2
 order of int derivative is                   0
 number of shells is                         56
 number of basis is                         152
 number of cartesian basis is               152
 number of contracted shell pairs          1312
 number of primitive shell pairs           2949
 maxK2 (contraction) of shell pair           36
 max number of K2 of shell pair               1
 max number of CS2 of shell pair            213
 max number of PS2 of shell pair            213
 mem total for path MDJ                  524700
 -------------------------------------------------------
 Smallest overlap matrix eigenvalue = 9.86E-04
 Guess from superposition of atomic densities
 Warning:  Energy on first SCF cycle will be non-variational
 SAD guess density has 92.000000 electrons

 -----------------------------------------------------------------------
  General SCF calculation program by
  Eric Jon Sundstrom, Paul Horn, Yuezhi Mao, Dmitri Zuev, Alec White,
  David Stuck, Shaama M.S., Shane Yost, Joonho Lee, David Small,
  Daniel Levine, Susi Lehtola, Hugh Burton, Evgeny Epifanovsky
 -----------------------------------------------------------------------
 Hartree-Fock
 using 4 threads for integral computing
 -------------------------------------------------------
 OpenMP Integral computing Module                
 Release: version 2.0, May 2017, Q-Chem Inc. Pleasanton 
 -------------------------------------------------------
 A restricted SCF calculation will be
 performed using DIIS
 SCF converges when DIIS error is below 1.0e-08
 ---------------------------------------
  Cycle       Energy         DIIS error
 ---------------------------------------
    1   -7697.9793468690      3.70e-02  
    2   -7697.7119692772      4.63e-03  
    3   -7697.7553519040      2.94e-03  
    4   -7697.7711975073      4.68e-04  
    5   -7697.7720303133      1.69e-04  
    6   -7697.7721842635      4.61e-05  
    7   -7697.7722033244      1.60e-05  
    8   -7697.7722063877      7.89e-06  
    9   -7697.7722068065      2.72e-06  
   10   -7697.7722068980      8.15e-07  
   11   -7697.7722069037      3.85e-07  
   12   -7697.7722069050      1.40e-07  
   13   -7697.7722069052      4.61e-08  
   14   -7697.7722069053      1.58e-08  
   15   -7697.7722069053      5.31e-09  Convergence criterion met
 ---------------------------------------
 SCF time:   CPU 11.87s  wall 3.00s 
 SCF   energy in the final basis set =    -7697.7722069053
 Total energy in the final basis set =    -7697.7722069053


 ------------------------------------------------------------------------------

   CCMAN2: suite of methods based on coupled cluster
           and equation of motion theories.

   Components:
   * libvmm-1.3-trunk
     by Evgeny Epifanovsky, Ilya Kaliman.
   * libtensor-2.5-trunk
     by Evgeny Epifanovsky, Michael Wormit, Dmitry Zuev, Sam Manzer, 
        Ilya Kaliman.
   * libcc-2.5-trunk
     by Evgeny Epifanovsky, Arik Landau, Tomasz Kus, Kirill Khistyaev, 
        Dmitry Zuev, Prashant Manohar, Xintian Feng, Anna Krylov, 
        Matthew Goldey, Alec White, Thomas Jagau, Kaushik Nanda, 
        Anastasia Gunina, Alexander Kunitsa, Joonho Lee.

   CCMAN original authors:
   Anna I. Krylov, C. David Sherrill, Steven R. Gwaltney,
   Edward F. C. Byrd (2000)
   Sergey V. Levchenko, Lyudmila V. Slipchenko, Tao Wang,
   Ana-Maria C. Cristian (2003)
   Piotr A. Pieniazek, C. Melania Oana, Evgeny Epifanovsky (2007)
   Prashant Manohar (2009)

 ------------------------------------------------------------------------------


 Allocating and initializing 29808MB of RAM...
 Calculation will run on 4 cores.


 Alpha MOs, Restricted
 -- Occupied --                  
******* -180.88 -169.69 -169.69 -169.69  -80.06  -80.02  -37.94
  1 A'    2 A'    3 A'    4 A'    1 A"    5 A'    6 A'    7 A'                 
-33.124 -33.120 -33.120 -26.322 -24.308 -24.307 -24.307 -24.303
  8 A'    9 A'    2 A"   10 A'   11 A'   12 A'    3 A"   13 A'                 
-24.303  -7.596  -7.562  -7.253  -5.488  -5.486  -5.486  -5.486
  4 A"   14 A'   15 A'   16 A'   17 A'   18 A'   19 A'    5 A"                 
 -5.476  -5.475  -5.454  -5.453  -5.453  -2.409  -2.405  -2.404
 20 A'    6 A"   21 A'   22 A'    7 A"   23 A'   24 A'    8 A"                 
 -2.392  -2.392  -1.621  -0.962  -0.855  -0.757  -0.693  -0.691
 25 A'    9 A"   26 A'   27 A'   28 A'   29 A'   10 A"   30 A'                 
 -0.602  -0.462  -0.430  -0.422  -0.380  -0.349
 31 A'   32 A'   11 A"   33 A'   34 A'   12 A"                                 
 -- Virtual --                   
 -0.023   0.026   0.059   0.073   0.080   0.084   0.103   0.109
 13 A"   35 A'   36 A'   37 A'   14 A"   38 A'   39 A'   15 A"                 
  0.109   0.133   0.150   0.178   0.276   0.300   0.309   0.343
 40 A'   41 A'   42 A'   43 A'   44 A'   16 A"   45 A'   46 A'                 
  0.346   0.354   0.378   0.387   0.392   0.419   0.426   0.442
 17 A"   47 A'   48 A'   18 A"   49 A'   19 A"   50 A'   51 A'                 
  0.497   0.548   0.554   0.577   0.588   0.622   0.683   0.715
 52 A'   20 A"   53 A'   21 A"   54 A'   55 A'   56 A'   22 A"                 
  0.722   0.780   0.817   0.880   0.902   0.941   1.072   1.081
 57 A'   58 A'   59 A'   23 A"   60 A'   24 A"   61 A'   25 A"                 
  1.121   1.144   1.390   1.531   1.563   1.581   1.588   1.621
 62 A'   63 A'   64 A'   26 A"   65 A'   27 A"   66 A'   67 A'                 
  1.644   1.768   1.829   1.878   1.926   1.940   1.971   2.242
 68 A'   28 A"   29 A"   69 A'   70 A'   71 A'   72 A'   73 A'                 
  4.191   4.192   4.223   4.235   4.476   4.484   4.487   4.503
 30 A"   74 A'   31 A"   75 A'   32 A"   76 A'   33 A"   77 A'                 
  4.522   4.624   4.759   6.524   6.549   6.557   6.897   6.921
 78 A'   79 A'   80 A'   34 A"   81 A'   82 A'   35 A"   83 A'                 
  6.941   7.240   7.461  14.709  14.749  14.755  14.789  14.833
 84 A'   85 A'   86 A'   36 A"   37 A"   87 A'   88 A'   89 A'                 
 14.864  28.863  29.522  29.543  29.551  29.870  29.873  29.874
 90 A'   91 A'   38 A"   92 A'   93 A'   39 A"   94 A'   40 A"                 
 29.890  29.953  68.737 130.582 130.598 130.610 154.262 165.836
 95 A'   96 A'   97 A'   41 A"   98 A'   99 A'  100 A'  101 A'                 
166.0681912.179
102 A'  103 A'                                                                 

 Beta MOs, Restricted
 -- Occupied --                  
******* -180.88 -169.69 -169.69 -169.69  -80.06  -80.02  -37.94
  1 A'    2 A'    3 A'    4 A'    1 A"    5 A'    6 A'    7 A'                 
-33.124 -33.120 -33.120 -26.322 -24.308 -24.307 -24.307 -24.303
  8 A'    9 A'    2 A"   10 A'   11 A'   12 A'    3 A"   13 A'                 
-24.303  -7.596  -7.562  -7.253  -5.488  -5.486  -5.486  -5.486
  4 A"   14 A'   15 A'   16 A'   17 A'   18 A'   19 A'    5 A"                 
 -5.476  -5.475  -5.454  -5.453  -5.453  -2.409  -2.405  -2.404
 20 A'    6 A"   21 A'   22 A'    7 A"   23 A'   24 A'    8 A"                 
 -2.392  -2.392  -1.621  -0.962  -0.855  -0.757  -0.693  -0.691
 25 A'    9 A"   26 A'   27 A'   28 A'   29 A'   10 A"   30 A'                 
 -0.602  -0.462  -0.430  -0.422  -0.380  -0.349
 31 A'   32 A'   11 A"   33 A'   34 A'   12 A"                                 
 -- Virtual --                   
 -0.023   0.026   0.059   0.073   0.080   0.084   0.103   0.109
 13 A"   35 A'   36 A'   37 A'   14 A"   38 A'   39 A'   15 A"                 
  0.109   0.133   0.150   0.178   0.276   0.300   0.309   0.343
 40 A'   41 A'   42 A'   43 A'   44 A'   16 A"   45 A'   46 A'                 
  0.346   0.354   0.378   0.387   0.392   0.419   0.426   0.442
 17 A"   47 A'   48 A'   18 A"   49 A'   19 A"   50 A'   51 A'                 
  0.497   0.548   0.554   0.577   0.588   0.622   0.683   0.715
 52 A'   20 A"   53 A'   21 A"   54 A'   55 A'   56 A'   22 A"                 
  0.722   0.780   0.817   0.880   0.902   0.941   1.072   1.081
 57 A'   58 A'   59 A'   23 A"   60 A'   24 A"   61 A'   25 A"                 
  1.121   1.144   1.390   1.531   1.563   1.581   1.588   1.621
 62 A'   63 A'   64 A'   26 A"   65 A'   27 A"   66 A'   67 A'                 
  1.644   1.768   1.829   1.878   1.926   1.940   1.971   2.242
 68 A'   28 A"   29 A"   69 A'   70 A'   71 A'   72 A'   73 A'                 
  4.191   4.192   4.223   4.235   4.476   4.484   4.487   4.503
 30 A"   74 A'   31 A"   75 A'   32 A"   76 A'   33 A"   77 A'                 
  4.522   4.624   4.759   6.524   6.549   6.557   6.897   6.921
 78 A'   79 A'   80 A'   34 A"   81 A'   82 A'   35 A"   83 A'                 
  6.941   7.240   7.461  14.709  14.749  14.755  14.789  14.833
 84 A'   85 A'   86 A'   36 A"   37 A"   87 A'   88 A'   89 A'                 
 14.864  28.863  29.522  29.543  29.551  29.870  29.873  29.874
 90 A'   91 A'   38 A"   92 A'   93 A'   39 A"   94 A'   40 A"                 
 29.890  29.953  68.737 130.582 130.598 130.610 154.262 165.836
 95 A'   96 A'   97 A'   41 A"   98 A'   99 A'  100 A'  101 A'                 
166.0681912.179
102 A'  103 A'                                                                 

 Occupation and symmetry of molecular orbitals

 Point group: Cs (2 irreducible representations).

                           A'   A"    All 
 ------------------------------------------
 All molecular orbitals:
  - Alpha                  103  41    144 
  - Beta                   103  41    144 
 ------------------------------------------
 Alpha orbitals:
  - Frozen occupied        22   7     29  
  - Active occupied        12   5     17  
  - Active virtual         69   29    98  
  - Frozen virtual         0    0     0   
 ------------------------------------------
 Beta orbitals:
  - Frozen occupied        22   7     29  
  - Active occupied        12   5     17  
  - Active virtual         69   29    98  
  - Frozen virtual         0    0     0   
 ------------------------------------------

 Import integrals:   CPU 0.00 s  wall 0.00 s

 Import integrals:   CPU 60.63 s  wall 15.84 s

 MP2 amplitudes:   CPU 0.20 s  wall 0.17 s

Running a double precision version
           CCSD T amplitudes will be solved using DIIS.

           Start     Size      MaxIter   EConv     TConv     
           3         7         100       1.00e-07  1.00e-05  
 ------------------------------------------------------------------------------
           Energy (a.u.)   Ediff      Tdiff       Comment
 ------------------------------------------------------------------------------
         -7698.41097396                           
     1   -7698.40805641   2.92e-03   7.87e-01     
     2   -7698.42765975   1.96e-02   1.01e-01     
     3   -7698.42764573   1.40e-05   4.41e-02     
     4   -7698.42986846   2.22e-03   1.61e-02     Switched to DIIS steps.
     5   -7698.43065456   7.86e-04   1.38e-02     
     6   -7698.43070007   4.55e-05   2.93e-03     
     7   -7698.43069303   7.04e-06   1.41e-03     
     8   -7698.43069131   1.72e-06   2.80e-04     
     9   -7698.43069182   5.08e-07   1.33e-04     
    10   -7698.43069183   1.06e-08   4.76e-05     
    11   -7698.43069201   1.77e-07   2.38e-05     
    12   -7698.43069206   5.72e-08   1.54e-05     
    13   -7698.43069207   6.81e-09   3.81e-06     
 ------------------------------------------------------------------------------
         -7698.43069207                           CCSD T converged.

End of double precision
 SCF energy                 = -7697.77220691
 MP2 energy                 = -7698.41097396
 CCSD correlation energy     =    -0.65848517
 CCSD total energy           = -7698.43069207

 CCSD  T1^2 = 0.0120  T2^2 = 0.2809  Leading amplitudes:

 Amplitude    Orbitals with energies
 -0.0242       10 (A") A                 ->    13 (A") A                  
              -0.6926                         -0.0231                     
 -0.0242       10 (A") B                 ->    13 (A") B                  
              -0.6926                         -0.0231                     
 -0.0164       31 (A') A                 ->    41 (A') A                  
              -0.6018                          0.1334                     
 -0.0164       31 (A') B                 ->    41 (A') B                  
              -0.6018                          0.1334                     

 Amplitude    Orbitals with energies
 -0.1162       12 (A") A     12 (A") B   ->    13 (A") A     13 (A") B    
              -0.3487       -0.3487           -0.0231       -0.0231       
  0.1162       12 (A") A     12 (A") B   ->    13 (A") B     13 (A") A    
              -0.3487       -0.3487           -0.0231       -0.0231       
  0.1162       12 (A") B     12 (A") A   ->    13 (A") A     13 (A") B    
              -0.3487       -0.3487           -0.0231       -0.0231       
 -0.1162       12 (A") B     12 (A") A   ->    13 (A") B     13 (A") A    
              -0.3487       -0.3487           -0.0231       -0.0231       

 Computing CCSD intemediates for later calculations in double precision
 Finished.

Running a double precision version
           CCSD Lambda amplitudes will be solved using DIIS.
           Start     Size      MaxIter   EConv     LConv     
           3         7         100       1.00e-07  1.00e-05  
 ------------------------------------------------------------------------------
            Enorm      Ldiff       Comment
 ------------------------------------------------------------------------------
     1     6.35e-02   4.62e-02     
     2     1.71e-02   7.10e-03     
     3     7.04e-03   2.00e-03     
     4     3.93e-03   1.31e-03     Switched to DIIS steps.
     5     1.07e-03   7.23e-04     
     6     5.02e-04   1.64e-04     
     7     1.51e-04   4.60e-05     
     8     6.45e-05   2.95e-06     
     9     2.62e-05   3.66e-06     
    10     1.11e-05   1.81e-06     
    11     4.75e-06   6.35e-07     
    12     1.60e-06   3.17e-07     
    13     7.01e-07   3.68e-08     
    14     3.32e-07   4.06e-08     
    15     1.48e-07   6.01e-09     
    16     7.61e-08   2.65e-09     
 ------------------------------------------------------------------------------
                                   CCSD Lambda converged.

 Computing density matrices in double precision...
           Orbital response amplitudes will be solved using DIIS.
           Start     Size      MaxIter   EConv     LConv     
           3         7         100       1.00e-06  1.00e-06  
 ------------------------------------------------------------------------------
            Enorm      Ldiff       Comment
 ------------------------------------------------------------------------------
     1     8.97e-02   7.64e-03     
     2     5.71e-02   2.39e-02     
     3     5.35e-02   2.01e-02     
     4     4.54e-03   2.11e-02     Switched to DIIS steps.
     5     2.34e-03   9.26e-04     
     6     5.59e-04   2.94e-04     
     7     4.57e-04   3.80e-05     
     8     1.25e-04   4.14e-05     
     9     3.06e-05   1.48e-06     
    10     8.54e-06   1.57e-06     
    11     4.33e-06   1.66e-07     
    12     1.73e-06   2.04e-07     
    13     6.60e-07   3.05e-07     
 ------------------------------------------------------------------------------
                                   Orbital response converged.

 Computing density matrices... Done.
 CCSD calculation:   CPU 531.64 s  wall 139.05 s

 Transferring MO TPDM to AO TPDM
 Transferring g2_o1o1o1o1
 Transferring g2_o1o1o1v1
 Transferring g2_o1o1v1v1
 Transferring g2_o1v1o1v1
 Transferring g2_o1v1v1v1
 Transferring g2_v1v1v1v1
 Adding separable TPDM
 Computing TPDM gradient
 --------------------------------------------------------
 2e gradient
  Atom          X               Y               Z
 --------------------------------------------------------
    1        -57.653765       13.647212        0.000000  
    2         17.502782      -35.786281        0.000000  
    3         18.855626       25.564287        0.000000  
    4         21.295358       -3.425218       -0.000000  
 --------------------------------------------------------
 --------------------------------------------------------
 Final gradient
  Atom          X               Y               Z
 --------------------------------------------------------
    1        -57.653765       13.647212        0.000000  
    2         17.502782      -35.786281        0.000000  
    3         18.855626       25.564287        0.000000  
    4         21.295358       -3.425218       -0.000000  
 --------------------------------------------------------
 Analytic gradient from two-electron contribution:   CPU 326.08 s  wall 101.54 s

 Total ccman2 time:   CPU 922.46 s  wall 257.88 s


 --------------------------------------------------------------
             Orbital Energies (a.u.) and Symmetries
 --------------------------------------------------------------

 Alpha MOs, Restricted
 -- Occupied --                  
******* -180.88 -169.69 -169.69  -80.06  -80.02  -37.94  -33.12
  1 A'    2 A'    3 A'    4 A'    5 A'    6 A'    7 A'    8 A'                 
-33.120 -26.322 -24.308 -24.307 -24.303  -7.596  -7.562  -7.253
  9 A'   10 A'   11 A'   12 A'   13 A'   14 A'   15 A'   16 A'                 
 -5.488  -5.486  -5.486  -5.476  -5.454  -5.453-169.688 -33.120
 17 A'   18 A'   19 A'   20 A'   21 A'   22 A'    1 A"    2 A"                 
-24.307 -24.303  -5.486  -5.475  -5.453  -2.409  -2.405  -2.392
  3 A"    4 A"    5 A"    6 A"    7 A"   23 A'   24 A'   25 A'                 
 -1.621  -0.962  -0.855  -0.757  -0.691  -0.602  -0.462  -0.422
 26 A'   27 A'   28 A'   29 A'   30 A'   31 A'   32 A'   33 A'                 
 -0.380  -2.404  -2.392  -0.693  -0.430  -0.349
 34 A'    8 A"    9 A"   10 A"   11 A"   12 A"                                 
 -- Virtual --                   
  0.026   0.059   0.073   0.084   0.103   0.109   0.133   0.150
 35 A'   36 A'   37 A'   38 A'   39 A'   40 A'   41 A'   42 A'                 
  0.178   0.276   0.309   0.343   0.354   0.378   0.392   0.426
 43 A'   44 A'   45 A'   46 A'   47 A'   48 A'   49 A'   50 A'                 
  0.442   0.497   0.554   0.588   0.622   0.683   0.722   0.780
 51 A'   52 A'   53 A'   54 A'   55 A'   56 A'   57 A'   58 A'                 
  0.817   0.902   1.072   1.121   1.144   1.390   1.563   1.588
 59 A'   60 A'   61 A'   62 A'   63 A'   64 A'   65 A'   66 A'                 
  1.621   1.644   1.878   1.926   1.940   1.971   2.242   4.192
 67 A'   68 A'   69 A'   70 A'   71 A'   72 A'   73 A'   74 A'                 
  4.235   4.484   4.503   4.522   4.624   4.759   6.549   6.557
 75 A'   76 A'   77 A'   78 A'   79 A'   80 A'   81 A'   82 A'                 
  6.921   6.941   7.240   7.461  14.755  14.789  14.833  14.864
 83 A'   84 A'   85 A'   86 A'   87 A'   88 A'   89 A'   90 A'                 
 28.863  29.543  29.551  29.873  29.890  29.953  68.737 130.598
 91 A'   92 A'   93 A'   94 A'   95 A'   96 A'   97 A'   98 A'                 
130.610 154.262 165.836 166.0681912.179  -0.023   0.080   0.109
 99 A'  100 A'  101 A'  102 A'  103 A'   13 A"   14 A"   15 A"                 
  0.300   0.346   0.387   0.419   0.548   0.577   0.715   0.880
 16 A"   17 A"   18 A"   19 A"   20 A"   21 A"   22 A"   23 A"                 
  0.941   1.081   1.531   1.581   1.768   1.829   4.191   4.223
 24 A"   25 A"   26 A"   27 A"   28 A"   29 A"   30 A"   31 A"                 
  4.476   4.487   6.524   6.897  14.709  14.749  29.522  29.870
 32 A"   33 A"   34 A"   35 A"   36 A"   37 A"   38 A"   39 A"                 
 29.874 130.582
 40 A"   41 A"                                                                 

 Beta MOs, Restricted
 -- Occupied --                  
******* -180.88 -169.69 -169.69  -80.06  -80.02  -37.94  -33.12
  1 A'    2 A'    3 A'    4 A'    5 A'    6 A'    7 A'    8 A'                 
-33.120 -26.322 -24.308 -24.307 -24.303  -7.596  -7.562  -7.253
  9 A'   10 A'   11 A'   12 A'   13 A'   14 A'   15 A'   16 A'                 
 -5.488  -5.486  -5.486  -5.476  -5.454  -5.453-169.688 -33.120
 17 A'   18 A'   19 A'   20 A'   21 A'   22 A'    1 A"    2 A"                 
-24.307 -24.303  -5.486  -5.475  -5.453  -2.409  -2.405  -2.392
  3 A"    4 A"    5 A"    6 A"    7 A"   23 A'   24 A'   25 A'                 
 -1.621  -0.962  -0.855  -0.757  -0.691  -0.602  -0.462  -0.422
 26 A'   27 A'   28 A'   29 A'   30 A'   31 A'   32 A'   33 A'                 
 -0.380  -2.404  -2.392  -0.693  -0.430  -0.349
 34 A'    8 A"    9 A"   10 A"   11 A"   12 A"                                 
 -- Virtual --                   
  0.026   0.059   0.073   0.084   0.103   0.109   0.133   0.150
 35 A'   36 A'   37 A'   38 A'   39 A'   40 A'   41 A'   42 A'                 
  0.178   0.276   0.309   0.343   0.354   0.378   0.392   0.426
 43 A'   44 A'   45 A'   46 A'   47 A'   48 A'   49 A'   50 A'                 
  0.442   0.497   0.554   0.588   0.622   0.683   0.722   0.780
 51 A'   52 A'   53 A'   54 A'   55 A'   56 A'   57 A'   58 A'                 
  0.817   0.902   1.072   1.121   1.144   1.390   1.563   1.588
 59 A'   60 A'   61 A'   62 A'   63 A'   64 A'   65 A'   66 A'                 
  1.621   1.644   1.878   1.926   1.940   1.971   2.242   4.192
 67 A'   68 A'   69 A'   70 A'   71 A'   72 A'   73 A'   74 A'                 
  4.235   4.484   4.503   4.522   4.624   4.759   6.549   6.557
 75 A'   76 A'   77 A'   78 A'   79 A'   80 A'   81 A'   82 A'                 
  6.921   6.941   7.240   7.461  14.755  14.789  14.833  14.864
 83 A'   84 A'   85 A'   86 A'   87 A'   88 A'   89 A'   90 A'                 
 28.863  29.543  29.551  29.873  29.890  29.953  68.737 130.598
 91 A'   92 A'   93 A'   94 A'   95 A'   96 A'   97 A'   98 A'                 
130.610 154.262 165.836 166.0681912.179  -0.023   0.080   0.109
 99 A'  100 A'  101 A'  102 A'  103 A'   13 A"   14 A"   15 A"                 
  0.300   0.346   0.387   0.419   0.548   0.577   0.715   0.880
 16 A"   17 A"   18 A"   19 A"   20 A"   21 A"   22 A"   23 A"                 
  0.941   1.081   1.531   1.581   1.768   1.829   4.191   4.223
 24 A"   25 A"   26 A"   27 A"   28 A"   29 A"   30 A"   31 A"                 
  4.476   4.487   6.524   6.897  14.709  14.749  29.522  29.870
 32 A"   33 A"   34 A"   35 A"   36 A"   37 A"   38 A"   39 A"                 
 29.874 130.582
 40 A"   41 A"                                                                 
 --------------------------------------------------------------

          Ground-State Mulliken Net Atomic Charges

     Atom                 Charge (a.u.)
  ----------------------------------------
      1 I                    -0.149119
      2 P                     0.218016
      3 P                     0.133005
      4 F                    -0.201903
  ----------------------------------------
  Sum of atomic charges =    -0.000000

 -----------------------------------------------------------------
                    Cartesian Multipole Moments
 -----------------------------------------------------------------
    Charge (ESU x 10^10)
                -0.0000
    Dipole Moment (Debye)
         X       0.6365      Y      -0.1706      Z      -0.0000
       Tot       0.6589
    Quadrupole Moments (Debye-Ang)
        XX     -65.7776     XY       0.2149     YY     -60.5304
        XZ      -0.0000     YZ      -0.0000     ZZ     -60.0792
    Octopole Moments (Debye-Ang^2)
       XXX      79.9570    XXY      -8.4378    XYY      13.8850
       YYY      -5.5502    XXZ      -0.0000    XYZ       0.0000
       YYZ       0.0000    XZZ      11.0736    YZZ      -1.7626
       ZZZ      -0.0000
    Hexadecapole Moments (Debye-Ang^3)
      XXXX   -1222.0351   XXXY      -4.8002   XXYY    -214.6038
      XYYY      -6.3260   YYYY    -219.0053   XXXZ      -0.0000
      XXYZ      -0.0000   XYYZ      -0.0000   YYYZ      -0.0000
      XXZZ    -196.8040   XYZZ      -1.2859   YYZZ     -50.1377
      XZZZ      -0.0000   YZZZ      -0.0000   ZZZZ     -88.2389
 -----------------------------------------------------------------
 DrvMan completing analytic gradient of the correlated energy
 Correlated dipole moment
            1
    1   0.2504004
    2  -0.0671246
    3  -0.0000000
 Energy read as -7698.430692071
 Full Analytical Gradient: (in a.u., or Hartree/Bohr)
             1             2             3             4
    1   -0.00000184   -0.00008319    0.00013804   -0.00005302
    2    0.00000538   -0.00012596    0.00008114    0.00003945
    3    0.00000000   -0.00000000    0.00000000   -0.00000000
 Gradient time:  CPU 0.76 s  wall 0.79 s
 ######################################################
 ######################################################
 # Starting finite difference calculation for IDERIV  #
 Finite diff step size:  1.88973e-03 a.u.
 ----------------------------------------------------------------
             Standard Nuclear Orientation (Angstroms)
    I     Atom           X                Y                Z
 ----------------------------------------------------------------
    1      I       1.3709890921    -0.1004959415    -0.0000000000
    2      P      -0.8438380186     1.0503921659     0.0000000000
    3      P      -1.9340802536    -0.6766562130    -0.0000000000
    4      F      -3.4378497557    -0.0310838216    -0.0000000000
 ----------------------------------------------------------------
 Nuclear Repulsion Energy =   473.8001953254 hartrees
 There are       46 alpha and       46 beta electrons

                       Distance Matrix (Angstroms)
             I (  1)   P (  2)   P (  3)
   P (  2)  2.495997
   P (  3)  3.354913  2.042382
   F (  4)  4.809340  2.810425  1.636486

 Requested basis set is 6-311++G(d,p)
 There are 56 shells and 144 basis functions
 A cutoff of  1.0D-14 yielded   1312 shell pairs
 There are      9155 function pairs (     10217 Cartesian)
 Smallest overlap matrix eigenvalue = 9.86E-04
 Guess MOs from SCF MO coefficient file

 -----------------------------------------------------------------------
  General SCF calculation program by
  Eric Jon Sundstrom, Paul Horn, Yuezhi Mao, Dmitri Zuev, Alec White,
  David Stuck, Shaama M.S., Shane Yost, Joonho Lee, David Small,
  Daniel Levine, Susi Lehtola, Hugh Burton, Evgeny Epifanovsky
 -----------------------------------------------------------------------
 Hartree-Fock
 using 4 threads for integral computing
 -------------------------------------------------------
 OpenMP Integral computing Module                
 Release: version 2.0, May 2017, Q-Chem Inc. Pleasanton 
 -------------------------------------------------------
 A restricted SCF calculation will be
 performed using DIIS
 SCF converges when DIIS error is below 1.0e-08
 ---------------------------------------
  Cycle       Energy         DIIS error
 ---------------------------------------
    1   -7697.7722043096      4.73e-06  
    2   -7697.7722043989      1.27e-06  
    3   -7697.7722044071      6.30e-07  
    4   -7697.7722044090      1.95e-07  
    5   -7697.7722044093      8.27e-08  
    6   -7697.7722044094      3.69e-08  
    7   -7697.7722044095      1.77e-08  
    8   -7697.7722044094      6.29e-09  Convergence criterion met
 ---------------------------------------
 SCF time:   CPU 6.25s  wall 2.00s 
 SCF   energy in the final basis set =    -7697.7722044094
 Total energy in the final basis set =    -7697.7722044094


 ------------------------------------------------------------------------------

   CCMAN2: suite of methods based on coupled cluster
           and equation of motion theories.

   Components:
   * libvmm-1.3-trunk
     by Evgeny Epifanovsky, Ilya Kaliman.
   * libtensor-2.5-trunk
     by Evgeny Epifanovsky, Michael Wormit, Dmitry Zuev, Sam Manzer, 
        Ilya Kaliman.
   * libcc-2.5-trunk
     by Evgeny Epifanovsky, Arik Landau, Tomasz Kus, Kirill Khistyaev, 
        Dmitry Zuev, Prashant Manohar, Xintian Feng, Anna Krylov, 
        Matthew Goldey, Alec White, Thomas Jagau, Kaushik Nanda, 
        Anastasia Gunina, Alexander Kunitsa, Joonho Lee.

   CCMAN original authors:
   Anna I. Krylov, C. David Sherrill, Steven R. Gwaltney,
   Edward F. C. Byrd (2000)
   Sergey V. Levchenko, Lyudmila V. Slipchenko, Tao Wang,
   Ana-Maria C. Cristian (2003)
   Piotr A. Pieniazek, C. Melania Oana, Evgeny Epifanovsky (2007)
   Prashant Manohar (2009)

 ------------------------------------------------------------------------------


 Allocating and initializing 29808MB of RAM...
 Calculation will run on 4 cores.


 Alpha MOs, Restricted
 -- Occupied --                  
******* -180.88 -169.69 -169.69 -169.69  -80.06  -80.02  -37.94
  1 A     2 A     3 A     4 A     5 A     6 A     7 A     8 A                  
-33.124 -33.120 -33.120 -26.322 -24.308 -24.307 -24.307 -24.303
  9 A    10 A    11 A    12 A    13 A    14 A    15 A    16 A                  
-24.303  -7.596  -7.562  -7.253  -5.488  -5.486  -5.486  -5.486
 17 A    18 A    19 A    20 A    21 A    22 A    23 A    24 A                  
 -5.476  -5.475  -5.454  -5.454  -5.453  -2.409  -2.405  -2.404
 25 A    26 A    27 A    28 A    29 A    30 A    31 A    32 A                  
 -2.392  -2.392  -1.621  -0.962  -0.855  -0.757  -0.693  -0.691
 33 A    34 A    35 A    36 A    37 A    38 A    39 A    40 A                  
 -0.602  -0.462  -0.429  -0.422  -0.380  -0.349
 41 A    42 A    43 A    44 A    45 A    46 A                                  
 -- Virtual --                   
 -0.023   0.025   0.059   0.073   0.080   0.084   0.103   0.109
 47 A    48 A    49 A    50 A    51 A    52 A    53 A    54 A                  
  0.109   0.133   0.150   0.178   0.276   0.300   0.309   0.343
 55 A    56 A    57 A    58 A    59 A    60 A    61 A    62 A                  
  0.346   0.354   0.378   0.387   0.392   0.419   0.426   0.442
 63 A    64 A    65 A    66 A    67 A    68 A    69 A    70 A                  
  0.497   0.548   0.554   0.577   0.588   0.622   0.683   0.715
 71 A    72 A    73 A    74 A    75 A    76 A    77 A    78 A                  
  0.722   0.780   0.817   0.880   0.902   0.941   1.072   1.081
 79 A    80 A    81 A    82 A    83 A    84 A    85 A    86 A                  
  1.121   1.144   1.390   1.531   1.563   1.581   1.588   1.621
 87 A    88 A    89 A    90 A    91 A    92 A    93 A    94 A                  
  1.643   1.768   1.829   1.878   1.926   1.940   1.971   2.242
 95 A    96 A    97 A    98 A    99 A   100 A   101 A   102 A                  
  4.191   4.192   4.222   4.235   4.476   4.484   4.487   4.503
103 A   104 A   105 A   106 A   107 A   108 A   109 A   110 A                  
  4.522   4.624   4.759   6.524   6.549   6.557   6.897   6.921
111 A   112 A   113 A   114 A   115 A   116 A   117 A   118 A                  
  6.941   7.240   7.461  14.709  14.749  14.755  14.788  14.833
119 A   120 A   121 A   122 A   123 A   124 A   125 A   126 A                  
 14.864  28.863  29.522  29.543  29.551  29.870  29.873  29.874
127 A   128 A   129 A   130 A   131 A   132 A   133 A   134 A                  
 29.890  29.953  68.737 130.582 130.598 130.610 154.262 165.836
135 A   136 A   137 A   138 A   139 A   140 A   141 A   142 A                  
166.0681912.179
143 A   144 A                                                                  

 Beta MOs, Restricted
 -- Occupied --                  
******* -180.88 -169.69 -169.69 -169.69  -80.06  -80.02  -37.94
  1 A     2 A     3 A     4 A     5 A     6 A     7 A     8 A                  
-33.124 -33.120 -33.120 -26.322 -24.308 -24.307 -24.307 -24.303
  9 A    10 A    11 A    12 A    13 A    14 A    15 A    16 A                  
-24.303  -7.596  -7.562  -7.253  -5.488  -5.486  -5.486  -5.486
 17 A    18 A    19 A    20 A    21 A    22 A    23 A    24 A                  
 -5.476  -5.475  -5.454  -5.454  -5.453  -2.409  -2.405  -2.404
 25 A    26 A    27 A    28 A    29 A    30 A    31 A    32 A                  
 -2.392  -2.392  -1.621  -0.962  -0.855  -0.757  -0.693  -0.691
 33 A    34 A    35 A    36 A    37 A    38 A    39 A    40 A                  
 -0.602  -0.462  -0.429  -0.422  -0.380  -0.349
 41 A    42 A    43 A    44 A    45 A    46 A                                  
 -- Virtual --                   
 -0.023   0.025   0.059   0.073   0.080   0.084   0.103   0.109
 47 A    48 A    49 A    50 A    51 A    52 A    53 A    54 A                  
  0.109   0.133   0.150   0.178   0.276   0.300   0.309   0.343
 55 A    56 A    57 A    58 A    59 A    60 A    61 A    62 A                  
  0.346   0.354   0.378   0.387   0.392   0.419   0.426   0.442
 63 A    64 A    65 A    66 A    67 A    68 A    69 A    70 A                  
  0.497   0.548   0.554   0.577   0.588   0.622   0.683   0.715
 71 A    72 A    73 A    74 A    75 A    76 A    77 A    78 A                  
  0.722   0.780   0.817   0.880   0.902   0.941   1.072   1.081
 79 A    80 A    81 A    82 A    83 A    84 A    85 A    86 A                  
  1.121   1.144   1.390   1.531   1.563   1.581   1.588   1.621
 87 A    88 A    89 A    90 A    91 A    92 A    93 A    94 A                  
  1.643   1.768   1.829   1.878   1.926   1.940   1.971   2.242
 95 A    96 A    97 A    98 A    99 A   100 A   101 A   102 A                  
  4.191   4.192   4.222   4.235   4.476   4.484   4.487   4.503
103 A   104 A   105 A   106 A   107 A   108 A   109 A   110 A                  
  4.522   4.624   4.759   6.524   6.549   6.557   6.897   6.921
111 A   112 A   113 A   114 A   115 A   116 A   117 A   118 A                  
  6.941   7.240   7.461  14.709  14.749  14.755  14.788  14.833
119 A   120 A   121 A   122 A   123 A   124 A   125 A   126 A                  
 14.864  28.863  29.522  29.543  29.551  29.870  29.873  29.874
127 A   128 A   129 A   130 A   131 A   132 A   133 A   134 A                  
 29.890  29.953  68.737 130.582 130.598 130.610 154.262 165.836
135 A   136 A   137 A   138 A   139 A   140 A   141 A   142 A                  
166.0681912.179
143 A   144 A                                                                  

 Occupation and symmetry of molecular orbitals

 Point group: C1 (1 irreducible representation).

                           A     All 
 -------------------------------------
 All molecular orbitals:
  - Alpha                  144   144 
  - Beta                   144   144 
 -------------------------------------
 Alpha orbitals:
  - Frozen occupied        29    29  
  - Active occupied        17    17  
  - Active virtual         98    98  
  - Frozen virtual         0     0   
 -------------------------------------
 Beta orbitals:
  - Frozen occupied        29    29  
  - Active occupied        17    17  
  - Active virtual         98    98  
  - Frozen virtual         0     0   
 -------------------------------------

 Import integrals:   CPU 0.00 s  wall 0.00 s

 Import integrals:   CPU 66.96 s  wall 17.64 s

 MP2 amplitudes:   CPU 0.16 s  wall 0.12 s

Running a double precision version
           CCSD T amplitudes will be solved using DIIS.

           Start     Size      MaxIter   EConv     TConv     
           3         7         100       1.00e-07  1.00e-05  
 ------------------------------------------------------------------------------
           Energy (a.u.)   Ediff      Tdiff       Comment
 ------------------------------------------------------------------------------
         -7698.41096603                           
     1   -7698.40805338   2.91e-03   7.87e-01     
     2   -7698.42765847   1.96e-02   1.01e-01     
     3   -7698.42764476   1.37e-05   4.41e-02     
     4   -7698.42986801   2.22e-03   1.61e-02     Switched to DIIS steps.
     5   -7698.43065437   7.86e-04   1.38e-02     
     6   -7698.43069990   4.55e-05   2.93e-03     
     7   -7698.43069286   7.04e-06   1.41e-03     
     8   -7698.43069115   1.71e-06   2.80e-04     
     9   -7698.43069166   5.10e-07   1.33e-04     
    10   -7698.43069167   1.11e-08   4.77e-05     
    11   -7698.43069185   1.77e-07   2.39e-05     
    12   -7698.43069191   5.72e-08   1.54e-05     
    13   -7698.43069191   6.89e-09   3.81e-06     
 ------------------------------------------------------------------------------
         -7698.43069191                           CCSD T converged.

End of double precision
 SCF energy                 = -7697.77220441
 MP2 energy                 = -7698.41096603
 CCSD correlation energy     =    -0.65848750
 CCSD total energy           = -7698.43069191

 CCSD  T1^2 = 0.0120  T2^2 = 0.2809  Leading amplitudes:

 Amplitude    Orbitals with energies
  0.0242       39 (A) A                  ->    47 (A) A                   
              -0.6926                         -0.0231                     
  0.0242       39 (A) B                  ->    47 (A) B                   
              -0.6926                         -0.0231                     
  0.0164       41 (A) A                  ->    56 (A) A                   
              -0.6018                          0.1334                     
  0.0164       41 (A) B                  ->    56 (A) B                   
              -0.6018                          0.1334                     

 Amplitude    Orbitals with energies
 -0.1162       46 (A) A      46 (A) B    ->    47 (A) A      47 (A) B     
              -0.3487       -0.3487           -0.0231       -0.0231       
  0.1162       46 (A) A      46 (A) B    ->    47 (A) B      47 (A) A     
              -0.3487       -0.3487           -0.0231       -0.0231       
  0.1162       46 (A) B      46 (A) A    ->    47 (A) A      47 (A) B     
              -0.3487       -0.3487           -0.0231       -0.0231       
 -0.1162       46 (A) B      46 (A) A    ->    47 (A) B      47 (A) A     
              -0.3487       -0.3487           -0.0231       -0.0231       

 Computing CCSD intemediates for later calculations in double precision
 Finished.

Running a double precision version
           CCSD Lambda amplitudes will be solved using DIIS.
           Start     Size      MaxIter   EConv     LConv     
           3         7         100       1.00e-07  1.00e-05  
 ------------------------------------------------------------------------------
            Enorm      Ldiff       Comment
 ------------------------------------------------------------------------------
     1     6.35e-02   4.62e-02     
     2     1.71e-02   7.10e-03     
     3     7.04e-03   2.00e-03     
     4     3.93e-03   1.31e-03     Switched to DIIS steps.
     5     1.07e-03   7.23e-04     
     6     5.02e-04   1.65e-04     
     7     1.51e-04   4.60e-05     
     8     6.46e-05   2.95e-06     
     9     2.62e-05   3.66e-06     
    10     1.11e-05   1.81e-06     
    11     4.76e-06   6.35e-07     
    12     1.60e-06   3.17e-07     
    13     7.03e-07   3.67e-08     
    14     3.33e-07   4.05e-08     
    15     1.48e-07   5.98e-09     
    16     7.63e-08   2.64e-09     
 ------------------------------------------------------------------------------
                                   CCSD Lambda converged.

 Computing density matrices in double precision...
           Orbital response amplitudes will be solved using DIIS.
           Start     Size      MaxIter   EConv     LConv     
           3         7         100       1.00e-06  1.00e-06  
 ------------------------------------------------------------------------------
            Enorm      Ldiff       Comment
 ------------------------------------------------------------------------------
     1     8.97e-02   7.62e-03     
     2     5.72e-02   2.39e-02     
     3     5.36e-02   2.01e-02     
     4     4.56e-03   2.11e-02     Switched to DIIS steps.
     5     2.37e-03   9.26e-04     
     6     5.57e-04   2.94e-04     
     7     4.56e-04   4.02e-05     
     8     1.25e-04   4.17e-05     
     9     3.05e-05   1.46e-06     
    10     8.45e-06   1.57e-06     
    11     4.31e-06   1.79e-07     
    12     1.72e-06   1.93e-07     
    13     6.55e-07   3.00e-07     
 ------------------------------------------------------------------------------
                                   Orbital response converged.

 Computing density matrices... Done.
 CCSD calculation:   CPU 1731.78 s  wall 443.58 s

 Transferring MO TPDM to AO TPDM
 Transferring g2_o1o1o1o1
 Transferring g2_o1o1o1v1
 Transferring g2_o1o1v1v1
 Transferring g2_o1v1o1v1
 Transferring g2_o1v1v1v1
 Transferring g2_v1v1v1v1
 Adding separable TPDM
 Computing TPDM gradient
 --------------------------------------------------------
 2e gradient
  Atom          X               Y               Z
 --------------------------------------------------------
    1        -57.628630       13.634137        0.000000  
    2         17.488340      -35.769836        0.000000  
    3         18.846728       25.560816       -0.000000  
    4         21.293562       -3.425117       -0.000000  
 --------------------------------------------------------
 --------------------------------------------------------
 Final gradient
  Atom          X               Y               Z
 --------------------------------------------------------
    1        -57.628630       13.634137        0.000000  
    2         17.488340      -35.769836        0.000000  
    3         18.846728       25.560816       -0.000000  
    4         21.293562       -3.425117       -0.000000  
 --------------------------------------------------------
 Analytic gradient from two-electron contribution:   CPU 349.75 s  wall 105.07 s

 Total ccman2 time:   CPU 2152.74 s  wall 567.72 s


 --------------------------------------------------------------

                    Orbital Energies (a.u.)
 --------------------------------------------------------------

 Alpha MOs
 -- Occupied --
*******-180.883-169.689-169.688-169.688 -80.059 -80.021 -37.936
-33.124 -33.120 -33.120 -26.322 -24.308 -24.307 -24.307 -24.303
-24.303  -7.596  -7.562  -7.253  -5.488  -5.486  -5.486  -5.486
 -5.476  -5.475  -5.454  -5.454  -5.453  -2.409  -2.405  -2.404
 -2.392  -2.392  -1.621  -0.962  -0.855  -0.757  -0.693  -0.691
 -0.602  -0.462  -0.429  -0.422  -0.380  -0.349
 -- Virtual --
 -0.023   0.025   0.059   0.073   0.080   0.084   0.103   0.109
  0.109   0.133   0.150   0.178   0.276   0.300   0.309   0.343
  0.346   0.354   0.378   0.387   0.392   0.419   0.426   0.442
  0.497   0.548   0.554   0.577   0.588   0.622   0.683   0.715
  0.722   0.780   0.817   0.880   0.902   0.941   1.072   1.081
  1.121   1.144   1.390   1.531   1.563   1.581   1.588   1.621
  1.643   1.768   1.829   1.878   1.926   1.940   1.971   2.242
  4.191   4.192   4.222   4.235   4.476   4.484   4.487   4.503
  4.522   4.624   4.759   6.524   6.549   6.557   6.897   6.921
  6.941   7.240   7.461  14.709  14.749  14.755  14.788  14.833
 14.864  28.863  29.522  29.543  29.551  29.870  29.873  29.874
 29.890  29.953  68.737 130.582 130.598 130.610 154.262 165.836
166.0681912.179
 --------------------------------------------------------------

          Ground-State Mulliken Net Atomic Charges

     Atom                 Charge (a.u.)
  ----------------------------------------
      1 I                    -0.149208
      2 P                     0.218092
      3 P                     0.132987
      4 F                    -0.201871
  ----------------------------------------
  Sum of atomic charges =     0.000000

 -----------------------------------------------------------------
                    Cartesian Multipole Moments
 -----------------------------------------------------------------
    Charge (ESU x 10^10)
                -0.0000
    Dipole Moment (Debye)
         X       0.6341      Y      -0.1704      Z       0.0000
       Tot       0.6566
    Quadrupole Moments (Debye-Ang)
        XX     -65.7753     XY       0.2140     YY     -60.5311
        XZ      -0.0000     YZ       0.0000     ZZ     -60.0808
    Octopole Moments (Debye-Ang^2)
       XXX      79.8648    XXY      -8.4386    XYY      13.8515
       YYY      -5.5493    XXZ       0.0000    XYZ      -0.0000
       YYZ       0.0000    XZZ      11.0414    YZZ      -1.7631
       ZZZ      -0.0000
    Hexadecapole Moments (Debye-Ang^3)
      XXXX   -1222.4467   XXXY      -4.8024   XXYY    -214.6844
      XYYY      -6.3201   YYYY    -219.0057   XXXZ      -0.0000
      XXYZ       0.0000   XYYZ      -0.0000   YYYZ       0.0000
      XXZZ    -196.8850   XYZZ      -1.2829   YYZZ     -50.1391
      XZZZ      -0.0000   YZZZ       0.0000   ZZZZ     -88.2450
 -----------------------------------------------------------------
 DrvMan completing analytic gradient of the correlated energy
 Correlated dipole moment
            1
    1   0.2494674
    2  -0.0670312
    3   0.0000000
 Energy read as -7698.430691913
 Full Analytical Gradient: (in a.u., or Hartree/Bohr)
             1             2             3             4
    1    0.00017687   -0.00023183    0.00011851   -0.00006356
    2   -0.00006498   -0.00006931    0.00010162    0.00003267
    3   -0.00000000    0.00000000   -0.00000000   -0.00000000
 Gradient time:  CPU 0.78 s  wall 0.84 s
 ----------------------------------------------------------------
             Standard Nuclear Orientation (Angstroms)
    I     Atom           X                Y                Z
 ----------------------------------------------------------------
    1      I       1.3689890921    -0.1004959415    -0.0000000000
    2      P      -0.8438380186     1.0503921659     0.0000000000
    3      P      -1.9340802536    -0.6766562130    -0.0000000000
    4      F      -3.4378497557    -0.0310838216    -0.0000000000
 ----------------------------------------------------------------
 Nuclear Repulsion Energy =   474.0156293791 hartrees
 There are       46 alpha and       46 beta electrons

                       Distance Matrix (Angstroms)
             I (  1)   P (  2)   P (  3)
   P (  2)  2.494223
   P (  3)  3.352943  2.042382
   F (  4)  4.807340  2.810425  1.636486

 Requested basis set is 6-311++G(d,p)
 There are 56 shells and 144 basis functions
 A cutoff of  1.0D-14 yielded   1312 shell pairs
 There are      9155 function pairs (     10217 Cartesian)
 Smallest overlap matrix eigenvalue = 9.86E-04
 Guess MOs from SCF MO coefficient file

 -----------------------------------------------------------------------
  General SCF calculation program by
  Eric Jon Sundstrom, Paul Horn, Yuezhi Mao, Dmitri Zuev, Alec White,
  David Stuck, Shaama M.S., Shane Yost, Joonho Lee, David Small,
  Daniel Levine, Susi Lehtola, Hugh Burton, Evgeny Epifanovsky
 -----------------------------------------------------------------------
 Hartree-Fock
 using 4 threads for integral computing
 -------------------------------------------------------
 OpenMP Integral computing Module                
 Release: version 2.0, May 2017, Q-Chem Inc. Pleasanton 
 -------------------------------------------------------
 A restricted SCF calculation will be
 performed using DIIS
 SCF converges when DIIS error is below 1.0e-08
 ---------------------------------------
  Cycle       Energy         DIIS error
 ---------------------------------------
    1   -7697.7722086324      9.46e-06  
    2   -7697.7722089896      2.54e-06  
    3   -7697.7722090232      1.26e-06  
    4   -7697.7722090304      3.90e-07  
    5   -7697.7722090316      1.66e-07  
    6   -7697.7722090322      7.39e-08  
    7   -7697.7722090321      3.54e-08  
    8   -7697.7722090322      1.26e-08  
    9   -7697.7722090323      4.09e-09  Convergence criterion met
 ---------------------------------------
 SCF time:   CPU 7.05s  wall 2.00s 
 SCF   energy in the final basis set =    -7697.7722090323
 Total energy in the final basis set =    -7697.7722090323


 ------------------------------------------------------------------------------

   CCMAN2: suite of methods based on coupled cluster
           and equation of motion theories.

   Components:
   * libvmm-1.3-trunk
     by Evgeny Epifanovsky, Ilya Kaliman.
   * libtensor-2.5-trunk
     by Evgeny Epifanovsky, Michael Wormit, Dmitry Zuev, Sam Manzer, 
        Ilya Kaliman.
   * libcc-2.5-trunk
     by Evgeny Epifanovsky, Arik Landau, Tomasz Kus, Kirill Khistyaev, 
        Dmitry Zuev, Prashant Manohar, Xintian Feng, Anna Krylov, 
        Matthew Goldey, Alec White, Thomas Jagau, Kaushik Nanda, 
        Anastasia Gunina, Alexander Kunitsa, Joonho Lee.

   CCMAN original authors:
   Anna I. Krylov, C. David Sherrill, Steven R. Gwaltney,
   Edward F. C. Byrd (2000)
   Sergey V. Levchenko, Lyudmila V. Slipchenko, Tao Wang,
   Ana-Maria C. Cristian (2003)
   Piotr A. Pieniazek, C. Melania Oana, Evgeny Epifanovsky (2007)
   Prashant Manohar (2009)

 ------------------------------------------------------------------------------


 Allocating and initializing 29808MB of RAM...
 Calculation will run on 4 cores.


 Alpha MOs, Restricted
 -- Occupied --                  
******* -180.88 -169.69 -169.69 -169.69  -80.06  -80.02  -37.94
  1 A     2 A     3 A     4 A     5 A     6 A     7 A     8 A                  
-33.124 -33.120 -33.120 -26.322 -24.308 -24.307 -24.307 -24.303
  9 A    10 A    11 A    12 A    13 A    14 A    15 A    16 A                  
-24.303  -7.596  -7.562  -7.253  -5.488  -5.486  -5.486  -5.486
 17 A    18 A    19 A    20 A    21 A    22 A    23 A    24 A                  
 -5.476  -5.475  -5.454  -5.453  -5.453  -2.409  -2.405  -2.404
 25 A    26 A    27 A    28 A    29 A    30 A    31 A    32 A                  
 -2.392  -2.392  -1.621  -0.962  -0.855  -0.757  -0.693  -0.691
 33 A    34 A    35 A    36 A    37 A    38 A    39 A    40 A                  
 -0.602  -0.462  -0.430  -0.422  -0.380  -0.349
 41 A    42 A    43 A    44 A    45 A    46 A                                  
 -- Virtual --                   
 -0.023   0.026   0.059   0.073   0.080   0.084   0.103   0.109
 47 A    48 A    49 A    50 A    51 A    52 A    53 A    54 A                  
  0.109   0.133   0.150   0.178   0.276   0.300   0.309   0.343
 55 A    56 A    57 A    58 A    59 A    60 A    61 A    62 A                  
  0.346   0.354   0.378   0.387   0.392   0.419   0.426   0.442
 63 A    64 A    65 A    66 A    67 A    68 A    69 A    70 A                  
  0.497   0.548   0.554   0.577   0.588   0.622   0.683   0.715
 71 A    72 A    73 A    74 A    75 A    76 A    77 A    78 A                  
  0.722   0.780   0.817   0.880   0.902   0.941   1.072   1.081
 79 A    80 A    81 A    82 A    83 A    84 A    85 A    86 A                  
  1.122   1.144   1.391   1.531   1.563   1.581   1.588   1.621
 87 A    88 A    89 A    90 A    91 A    92 A    93 A    94 A                  
  1.644   1.768   1.829   1.878   1.926   1.941   1.971   2.242
 95 A    96 A    97 A    98 A    99 A   100 A   101 A   102 A                  
  4.191   4.192   4.223   4.235   4.476   4.484   4.487   4.503
103 A   104 A   105 A   106 A   107 A   108 A   109 A   110 A                  
  4.522   4.624   4.759   6.524   6.549   6.557   6.897   6.921
111 A   112 A   113 A   114 A   115 A   116 A   117 A   118 A                  
  6.941   7.241   7.461  14.709  14.749  14.755  14.789  14.833
119 A   120 A   121 A   122 A   123 A   124 A   125 A   126 A                  
 14.865  28.863  29.522  29.543  29.551  29.870  29.873  29.874
127 A   128 A   129 A   130 A   131 A   132 A   133 A   134 A                  
 29.890  29.953  68.737 130.582 130.598 130.610 154.262 165.836
135 A   136 A   137 A   138 A   139 A   140 A   141 A   142 A                  
166.0681912.179
143 A   144 A                                                                  

 Beta MOs, Restricted
 -- Occupied --                  
******* -180.88 -169.69 -169.69 -169.69  -80.06  -80.02  -37.94
  1 A     2 A     3 A     4 A     5 A     6 A     7 A     8 A                  
-33.124 -33.120 -33.120 -26.322 -24.308 -24.307 -24.307 -24.303
  9 A    10 A    11 A    12 A    13 A    14 A    15 A    16 A                  
-24.303  -7.596  -7.562  -7.253  -5.488  -5.486  -5.486  -5.486
 17 A    18 A    19 A    20 A    21 A    22 A    23 A    24 A                  
 -5.476  -5.475  -5.454  -5.453  -5.453  -2.409  -2.405  -2.404
 25 A    26 A    27 A    28 A    29 A    30 A    31 A    32 A                  
 -2.392  -2.392  -1.621  -0.962  -0.855  -0.757  -0.693  -0.691
 33 A    34 A    35 A    36 A    37 A    38 A    39 A    40 A                  
 -0.602  -0.462  -0.430  -0.422  -0.380  -0.349
 41 A    42 A    43 A    44 A    45 A    46 A                                  
 -- Virtual --                   
 -0.023   0.026   0.059   0.073   0.080   0.084   0.103   0.109
 47 A    48 A    49 A    50 A    51 A    52 A    53 A    54 A                  
  0.109   0.133   0.150   0.178   0.276   0.300   0.309   0.343
 55 A    56 A    57 A    58 A    59 A    60 A    61 A    62 A                  
  0.346   0.354   0.378   0.387   0.392   0.419   0.426   0.442
 63 A    64 A    65 A    66 A    67 A    68 A    69 A    70 A                  
  0.497   0.548   0.554   0.577   0.588   0.622   0.683   0.715
 71 A    72 A    73 A    74 A    75 A    76 A    77 A    78 A                  
  0.722   0.780   0.817   0.880   0.902   0.941   1.072   1.081
 79 A    80 A    81 A    82 A    83 A    84 A    85 A    86 A                  
  1.122   1.144   1.391   1.531   1.563   1.581   1.588   1.621
 87 A    88 A    89 A    90 A    91 A    92 A    93 A    94 A                  
  1.644   1.768   1.829   1.878   1.926   1.941   1.971   2.242
 95 A    96 A    97 A    98 A    99 A   100 A   101 A   102 A                  
  4.191   4.192   4.223   4.235   4.476   4.484   4.487   4.503
103 A   104 A   105 A   106 A   107 A   108 A   109 A   110 A                  
  4.522   4.624   4.759   6.524   6.549   6.557   6.897   6.921
111 A   112 A   113 A   114 A   115 A   116 A   117 A   118 A                  
  6.941   7.241   7.461  14.709  14.749  14.755  14.789  14.833
119 A   120 A   121 A   122 A   123 A   124 A   125 A   126 A                  
 14.865  28.863  29.522  29.543  29.551  29.870  29.873  29.874
127 A   128 A   129 A   130 A   131 A   132 A   133 A   134 A                  
 29.890  29.953  68.737 130.582 130.598 130.610 154.262 165.836
135 A   136 A   137 A   138 A   139 A   140 A   141 A   142 A                  
166.0681912.179
143 A   144 A                                                                  

 Occupation and symmetry of molecular orbitals

 Point group: C1 (1 irreducible representation).

                           A     All 
 -------------------------------------
 All molecular orbitals:
  - Alpha                  144   144 
  - Beta                   144   144 
 -------------------------------------
 Alpha orbitals:
  - Frozen occupied        29    29  
  - Active occupied        17    17  
  - Active virtual         98    98  
  - Frozen virtual         0     0   
 -------------------------------------
 Beta orbitals:
  - Frozen occupied        29    29  
  - Active occupied        17    17  
  - Active virtual         98    98  
  - Frozen virtual         0     0   
 -------------------------------------

 Import integrals:   CPU 0.00 s  wall 0.00 s

 Import integrals:   CPU 66.02 s  wall 17.07 s

 MP2 amplitudes:   CPU 0.16 s  wall 0.12 s

Running a double precision version
           CCSD T amplitudes will be solved using DIIS.

           Start     Size      MaxIter   EConv     TConv     
           3         7         100       1.00e-07  1.00e-05  
 ------------------------------------------------------------------------------
           Energy (a.u.)   Ediff      Tdiff       Comment
 ------------------------------------------------------------------------------
         -7698.41098157                           
     1   -7698.40805911   2.92e-03   7.87e-01     
     2   -7698.42766070   1.96e-02   1.01e-01     
     3   -7698.42764637   1.43e-05   4.41e-02     
     4   -7698.42986859   2.22e-03   1.61e-02     Switched to DIIS steps.
     5   -7698.43065442   7.86e-04   1.38e-02     
     6   -7698.43069991   4.55e-05   2.93e-03     
     7   -7698.43069286   7.05e-06   1.41e-03     
     8   -7698.43069114   1.72e-06   2.79e-04     
     9   -7698.43069165   5.06e-07   1.33e-04     
    10   -7698.43069166   9.98e-09   4.76e-05     
    11   -7698.43069184   1.77e-07   2.38e-05     
    12   -7698.43069189   5.72e-08   1.54e-05     
    13   -7698.43069190   6.74e-09   3.81e-06     
 ------------------------------------------------------------------------------
         -7698.43069190                           CCSD T converged.

End of double precision
 SCF energy                 = -7697.77220903
 MP2 energy                 = -7698.41098157
 CCSD correlation energy     =    -0.65848287
 CCSD total energy           = -7698.43069190

 CCSD  T1^2 = 0.0120  T2^2 = 0.2808  Leading amplitudes:

 Amplitude    Orbitals with energies
 -0.0242       39 (A) A                  ->    47 (A) A                   
              -0.6925                         -0.0230                     
 -0.0242       39 (A) B                  ->    47 (A) B                   
              -0.6925                         -0.0230                     
 -0.0164       41 (A) A                  ->    56 (A) A                   
              -0.6019                          0.1334                     
 -0.0164       41 (A) B                  ->    56 (A) B                   
              -0.6019                          0.1334                     

 Amplitude    Orbitals with energies
 -0.1163       46 (A) A      46 (A) B    ->    47 (A) A      47 (A) B     
              -0.3486       -0.3486           -0.0230       -0.0230       
  0.1163       46 (A) A      46 (A) B    ->    47 (A) B      47 (A) A     
              -0.3486       -0.3486           -0.0230       -0.0230       
  0.1163       46 (A) B      46 (A) A    ->    47 (A) A      47 (A) B     
              -0.3486       -0.3486           -0.0230       -0.0230       
 -0.1163       46 (A) B      46 (A) A    ->    47 (A) B      47 (A) A     
              -0.3486       -0.3486           -0.0230       -0.0230       

 Computing CCSD intemediates for later calculations in double precision
 Finished.

Running a double precision version
           CCSD Lambda amplitudes will be solved using DIIS.
           Start     Size      MaxIter   EConv     LConv     
           3         7         100       1.00e-07  1.00e-05  
 ------------------------------------------------------------------------------
            Enorm      Ldiff       Comment
 ------------------------------------------------------------------------------
     1     6.35e-02   4.62e-02     
     2     1.71e-02   7.09e-03     
     3     7.04e-03   2.00e-03     
     4     3.93e-03   1.31e-03     Switched to DIIS steps.
     5     1.07e-03   7.22e-04     
     6     5.02e-04   1.64e-04     
     7     1.51e-04   4.60e-05     
     8     6.45e-05   2.95e-06     
     9     2.62e-05   3.65e-06     
    10     1.11e-05   1.80e-06     
    11     4.75e-06   6.34e-07     
    12     1.60e-06   3.17e-07     
    13     7.00e-07   3.70e-08     
    14     3.31e-07   4.06e-08     
    15     1.47e-07   6.04e-09     
    16     7.59e-08   2.67e-09     
 ------------------------------------------------------------------------------
                                   CCSD Lambda converged.

 Computing density matrices in double precision...
           Orbital response amplitudes will be solved using DIIS.
           Start     Size      MaxIter   EConv     LConv     
           3         7         100       1.00e-06  1.00e-06  
 ------------------------------------------------------------------------------
            Enorm      Ldiff       Comment
 ------------------------------------------------------------------------------
     1     8.96e-02   7.65e-03     
     2     5.71e-02   2.39e-02     
     3     5.35e-02   2.00e-02     
     4     4.51e-03   2.11e-02     Switched to DIIS steps.
     5     2.31e-03   9.25e-04     
     6     5.61e-04   2.95e-04     
     7     4.58e-04   3.58e-05     
     8     1.25e-04   4.12e-05     
     9     3.07e-05   1.51e-06     
    10     8.62e-06   1.56e-06     
    11     4.34e-06   1.52e-07     
    12     1.73e-06   2.16e-07     
    13     6.65e-07   3.10e-07     
 ------------------------------------------------------------------------------
                                   Orbital response converged.

 Computing density matrices... Done.
 CCSD calculation:   CPU 1733.81 s  wall 444.23 s

 Transferring MO TPDM to AO TPDM
 Transferring g2_o1o1o1o1
 Transferring g2_o1o1o1v1
 Transferring g2_o1o1v1v1
 Transferring g2_o1v1o1v1
 Transferring g2_o1v1v1v1
 Transferring g2_v1v1v1v1
 Adding separable TPDM
 Computing TPDM gradient
 --------------------------------------------------------
 2e gradient
  Atom          X               Y               Z
 --------------------------------------------------------
    1        -57.678900       13.660300        0.000000  
    2         17.517224      -35.802742       -0.000000  
    3         18.864525       25.567763        0.000000  
    4         21.297151       -3.425320       -0.000000  
 --------------------------------------------------------
 --------------------------------------------------------
 Final gradient
  Atom          X               Y               Z
 --------------------------------------------------------
    1        -57.678900       13.660300        0.000000  
    2         17.517224      -35.802742       -0.000000  
    3         18.864525       25.567763        0.000000  
    4         21.297151       -3.425320       -0.000000  
 --------------------------------------------------------
 Analytic gradient from two-electron contribution:   CPU 345.14 s  wall 104.14 s

 Total ccman2 time:   CPU 2149.09 s  wall 566.88 s


 --------------------------------------------------------------

                    Orbital Energies (a.u.)
 --------------------------------------------------------------

 Alpha MOs
 -- Occupied --
*******-180.883-169.689-169.688-169.688 -80.059 -80.021 -37.936
-33.124 -33.120 -33.120 -26.322 -24.308 -24.307 -24.307 -24.303
-24.303  -7.596  -7.562  -7.253  -5.488  -5.486  -5.486  -5.486
 -5.476  -5.475  -5.454  -5.453  -5.453  -2.409  -2.405  -2.404
 -2.392  -2.392  -1.621  -0.962  -0.855  -0.757  -0.693  -0.691
 -0.602  -0.462  -0.430  -0.422  -0.380  -0.349
 -- Virtual --
 -0.023   0.026   0.059   0.073   0.080   0.084   0.103   0.109
  0.109   0.133   0.150   0.178   0.276   0.300   0.309   0.343
  0.346   0.354   0.378   0.387   0.392   0.419   0.426   0.442
  0.497   0.548   0.554   0.577   0.588   0.622   0.683   0.715
  0.722   0.780   0.817   0.880   0.902   0.941   1.072   1.081
  1.122   1.144   1.391   1.531   1.563   1.581   1.588   1.621
  1.644   1.768   1.829   1.878   1.926   1.941   1.971   2.242
  4.191   4.192   4.223   4.235   4.476   4.484   4.487   4.503
  4.522   4.624   4.759   6.524   6.549   6.557   6.897   6.921
  6.941   7.241   7.461  14.709  14.749  14.755  14.789  14.833
 14.865  28.863  29.522  29.543  29.551  29.870  29.873  29.874
 29.890  29.953  68.737 130.582 130.598 130.610 154.262 165.836
166.0681912.179
 --------------------------------------------------------------

          Ground-State Mulliken Net Atomic Charges

     Atom                 Charge (a.u.)
  ----------------------------------------
      1 I                    -0.149029
      2 P                     0.217941
      3 P                     0.133023
      4 F                    -0.201934
  ----------------------------------------
  Sum of atomic charges =    -0.000000

 -----------------------------------------------------------------
                    Cartesian Multipole Moments
 -----------------------------------------------------------------
    Charge (ESU x 10^10)
                -0.0000
    Dipole Moment (Debye)
         X       0.6388      Y      -0.1709      Z       0.0000
       Tot       0.6613
    Quadrupole Moments (Debye-Ang)
        XX     -65.7799     XY       0.2159     YY     -60.5296
        XZ       0.0000     YZ       0.0000     ZZ     -60.0775
    Octopole Moments (Debye-Ang^2)
       XXX      80.0491    XXY      -8.4370    XYY      13.9185
       YYY      -5.5510    XXZ      -0.0000    XYZ      -0.0000
       YYZ      -0.0000    XZZ      11.1058    YZZ      -1.7621
       ZZZ      -0.0000
    Hexadecapole Moments (Debye-Ang^3)
      XXXX   -1221.6238   XXXY      -4.7981   XXYY    -214.5232
      XYYY      -6.3319   YYYY    -219.0049   XXXZ       0.0000
      XXYZ       0.0000   XYYZ       0.0000   YYYZ       0.0000
      XXZZ    -196.7231   XYZZ      -1.2888   YYZZ     -50.1362
      XZZZ       0.0000   YZZZ       0.0000   ZZZZ     -88.2328
 -----------------------------------------------------------------
 DrvMan completing analytic gradient of the correlated energy
 Correlated dipole moment
            1
    1   0.2513346
    2  -0.0672181
    3   0.0000000
 Energy read as -7698.430691901
 Full Analytical Gradient: (in a.u., or Hartree/Bohr)
             1             2             3             4
    1   -0.00018116    0.00006594    0.00015765   -0.00004243
    2    0.00007602   -0.00018289    0.00006063    0.00004624
    3   -0.00000000    0.00000000   -0.00000000    0.00000000
 Gradient time:  CPU 0.77 s  wall 0.80 s
 ----------------------------------------------------------------
             Standard Nuclear Orientation (Angstroms)
    I     Atom           X                Y                Z
 ----------------------------------------------------------------
    1      I       1.3699890921    -0.0994959415    -0.0000000000
    2      P      -0.8438380186     1.0503921659     0.0000000000
    3      P      -1.9340802536    -0.6766562130    -0.0000000000
    4      F      -3.4378497557    -0.0310838216    -0.0000000000
 ----------------------------------------------------------------
 Nuclear Repulsion Energy =   473.9327724847 hartrees
 There are       46 alpha and       46 beta electrons

                       Distance Matrix (Angstroms)
             I (  1)   P (  2)   P (  3)
   P (  2)  2.494649
   P (  3)  3.354100  2.042382
   F (  4)  4.808326  2.810425  1.636486

 Requested basis set is 6-311++G(d,p)
 There are 56 shells and 144 basis functions
 A cutoff of  1.0D-14 yielded   1312 shell pairs
 There are      9155 function pairs (     10217 Cartesian)
 Smallest overlap matrix eigenvalue = 9.86E-04
 Guess MOs from SCF MO coefficient file

 -----------------------------------------------------------------------
  General SCF calculation program by
  Eric Jon Sundstrom, Paul Horn, Yuezhi Mao, Dmitri Zuev, Alec White,
  David Stuck, Shaama M.S., Shane Yost, Joonho Lee, David Small,
  Daniel Levine, Susi Lehtola, Hugh Burton, Evgeny Epifanovsky
 -----------------------------------------------------------------------
 Hartree-Fock
 using 4 threads for integral computing
 -------------------------------------------------------
 OpenMP Integral computing Module                
 Release: version 2.0, May 2017, Q-Chem Inc. Pleasanton 
 -------------------------------------------------------
 A restricted SCF calculation will be
 performed using DIIS
 SCF converges when DIIS error is below 1.0e-08
 ---------------------------------------
  Cycle       Energy         DIIS error
 ---------------------------------------
    1   -7697.7722113718      4.13e-06  
    2   -7697.7722114637      1.21e-06  
    3   -7697.7722114766      5.77e-07  
    4   -7697.7722114790      2.54e-07  
    5   -7697.7722114799      8.94e-08  
    6   -7697.7722114798      3.11e-08  
    7   -7697.7722114798      1.31e-08  
    8   -7697.7722114799      4.67e-09  Convergence criterion met
 ---------------------------------------
 SCF time:   CPU 6.20s  wall 2.00s 
 SCF   energy in the final basis set =    -7697.7722114799
 Total energy in the final basis set =    -7697.7722114799


 ------------------------------------------------------------------------------

   CCMAN2: suite of methods based on coupled cluster
           and equation of motion theories.

   Components:
   * libvmm-1.3-trunk
     by Evgeny Epifanovsky, Ilya Kaliman.
   * libtensor-2.5-trunk
     by Evgeny Epifanovsky, Michael Wormit, Dmitry Zuev, Sam Manzer, 
        Ilya Kaliman.
   * libcc-2.5-trunk
     by Evgeny Epifanovsky, Arik Landau, Tomasz Kus, Kirill Khistyaev, 
        Dmitry Zuev, Prashant Manohar, Xintian Feng, Anna Krylov, 
        Matthew Goldey, Alec White, Thomas Jagau, Kaushik Nanda, 
        Anastasia Gunina, Alexander Kunitsa, Joonho Lee.

   CCMAN original authors:
   Anna I. Krylov, C. David Sherrill, Steven R. Gwaltney,
   Edward F. C. Byrd (2000)
   Sergey V. Levchenko, Lyudmila V. Slipchenko, Tao Wang,
   Ana-Maria C. Cristian (2003)
   Piotr A. Pieniazek, C. Melania Oana, Evgeny Epifanovsky (2007)
   Prashant Manohar (2009)

 ------------------------------------------------------------------------------


 Allocating and initializing 29808MB of RAM...
 Calculation will run on 4 cores.


 Alpha MOs, Restricted
 -- Occupied --                  
******* -180.88 -169.69 -169.69 -169.69  -80.06  -80.02  -37.94
  1 A     2 A     3 A     4 A     5 A     6 A     7 A     8 A                  
-33.124 -33.120 -33.120 -26.322 -24.308 -24.307 -24.307 -24.303
  9 A    10 A    11 A    12 A    13 A    14 A    15 A    16 A                  
-24.303  -7.596  -7.562  -7.253  -5.488  -5.486  -5.486  -5.486
 17 A    18 A    19 A    20 A    21 A    22 A    23 A    24 A                  
 -5.476  -5.475  -5.454  -5.453  -5.453  -2.409  -2.405  -2.404
 25 A    26 A    27 A    28 A    29 A    30 A    31 A    32 A                  
 -2.392  -2.392  -1.621  -0.962  -0.855  -0.757  -0.693  -0.691
 33 A    34 A    35 A    36 A    37 A    38 A    39 A    40 A                  
 -0.602  -0.462  -0.430  -0.422  -0.380  -0.349
 41 A    42 A    43 A    44 A    45 A    46 A                                  
 -- Virtual --                   
 -0.023   0.026   0.059   0.073   0.080   0.084   0.103   0.109
 47 A    48 A    49 A    50 A    51 A    52 A    53 A    54 A                  
  0.109   0.133   0.150   0.178   0.276   0.300   0.309   0.343
 55 A    56 A    57 A    58 A    59 A    60 A    61 A    62 A                  
  0.346   0.354   0.378   0.387   0.392   0.419   0.426   0.442
 63 A    64 A    65 A    66 A    67 A    68 A    69 A    70 A                  
  0.497   0.548   0.554   0.577   0.588   0.622   0.683   0.715
 71 A    72 A    73 A    74 A    75 A    76 A    77 A    78 A                  
  0.722   0.780   0.817   0.880   0.902   0.941   1.072   1.081
 79 A    80 A    81 A    82 A    83 A    84 A    85 A    86 A                  
  1.121   1.144   1.391   1.531   1.563   1.581   1.588   1.621
 87 A    88 A    89 A    90 A    91 A    92 A    93 A    94 A                  
  1.644   1.768   1.829   1.878   1.926   1.940   1.971   2.242
 95 A    96 A    97 A    98 A    99 A   100 A   101 A   102 A                  
  4.191   4.192   4.223   4.235   4.476   4.484   4.487   4.503
103 A   104 A   105 A   106 A   107 A   108 A   109 A   110 A                  
  4.522   4.624   4.759   6.524   6.549   6.557   6.897   6.921
111 A   112 A   113 A   114 A   115 A   116 A   117 A   118 A                  
  6.941   7.240   7.461  14.709  14.749  14.755  14.789  14.833
119 A   120 A   121 A   122 A   123 A   124 A   125 A   126 A                  
 14.865  28.863  29.522  29.542  29.551  29.870  29.873  29.874
127 A   128 A   129 A   130 A   131 A   132 A   133 A   134 A                  
 29.890  29.953  68.737 130.582 130.598 130.610 154.262 165.836
135 A   136 A   137 A   138 A   139 A   140 A   141 A   142 A                  
166.0681912.179
143 A   144 A                                                                  

 Beta MOs, Restricted
 -- Occupied --                  
******* -180.88 -169.69 -169.69 -169.69  -80.06  -80.02  -37.94
  1 A     2 A     3 A     4 A     5 A     6 A     7 A     8 A                  
-33.124 -33.120 -33.120 -26.322 -24.308 -24.307 -24.307 -24.303
  9 A    10 A    11 A    12 A    13 A    14 A    15 A    16 A                  
-24.303  -7.596  -7.562  -7.253  -5.488  -5.486  -5.486  -5.486
 17 A    18 A    19 A    20 A    21 A    22 A    23 A    24 A                  
 -5.476  -5.475  -5.454  -5.453  -5.453  -2.409  -2.405  -2.404
 25 A    26 A    27 A    28 A    29 A    30 A    31 A    32 A                  
 -2.392  -2.392  -1.621  -0.962  -0.855  -0.757  -0.693  -0.691
 33 A    34 A    35 A    36 A    37 A    38 A    39 A    40 A                  
 -0.602  -0.462  -0.430  -0.422  -0.380  -0.349
 41 A    42 A    43 A    44 A    45 A    46 A                                  
 -- Virtual --                   
 -0.023   0.026   0.059   0.073   0.080   0.084   0.103   0.109
 47 A    48 A    49 A    50 A    51 A    52 A    53 A    54 A                  
  0.109   0.133   0.150   0.178   0.276   0.300   0.309   0.343
 55 A    56 A    57 A    58 A    59 A    60 A    61 A    62 A                  
  0.346   0.354   0.378   0.387   0.392   0.419   0.426   0.442
 63 A    64 A    65 A    66 A    67 A    68 A    69 A    70 A                  
  0.497   0.548   0.554   0.577   0.588   0.622   0.683   0.715
 71 A    72 A    73 A    74 A    75 A    76 A    77 A    78 A                  
  0.722   0.780   0.817   0.880   0.902   0.941   1.072   1.081
 79 A    80 A    81 A    82 A    83 A    84 A    85 A    86 A                  
  1.121   1.144   1.391   1.531   1.563   1.581   1.588   1.621
 87 A    88 A    89 A    90 A    91 A    92 A    93 A    94 A                  
  1.644   1.768   1.829   1.878   1.926   1.940   1.971   2.242
 95 A    96 A    97 A    98 A    99 A   100 A   101 A   102 A                  
  4.191   4.192   4.223   4.235   4.476   4.484   4.487   4.503
103 A   104 A   105 A   106 A   107 A   108 A   109 A   110 A                  
  4.522   4.624   4.759   6.524   6.549   6.557   6.897   6.921
111 A   112 A   113 A   114 A   115 A   116 A   117 A   118 A                  
  6.941   7.240   7.461  14.709  14.749  14.755  14.789  14.833
119 A   120 A   121 A   122 A   123 A   124 A   125 A   126 A                  
 14.865  28.863  29.522  29.542  29.551  29.870  29.873  29.874
127 A   128 A   129 A   130 A   131 A   132 A   133 A   134 A                  
 29.890  29.953  68.737 130.582 130.598 130.610 154.262 165.836
135 A   136 A   137 A   138 A   139 A   140 A   141 A   142 A                  
166.0681912.179
143 A   144 A                                                                  

 Occupation and symmetry of molecular orbitals

 Point group: C1 (1 irreducible representation).

                           A     All 
 -------------------------------------
 All molecular orbitals:
  - Alpha                  144   144 
  - Beta                   144   144 
 -------------------------------------
 Alpha orbitals:
  - Frozen occupied        29    29  
  - Active occupied        17    17  
  - Active virtual         98    98  
  - Frozen virtual         0     0   
 -------------------------------------
 Beta orbitals:
  - Frozen occupied        29    29  
  - Active occupied        17    17  
  - Active virtual         98    98  
  - Frozen virtual         0     0   
 -------------------------------------

 Import integrals:   CPU 0.00 s  wall 0.00 s

 Import integrals:   CPU 66.32 s  wall 17.18 s

 MP2 amplitudes:   CPU 0.16 s  wall 0.12 s

Running a double precision version
           CCSD T amplitudes will be solved using DIIS.

           Start     Size      MaxIter   EConv     TConv     
           3         7         100       1.00e-07  1.00e-05  
 ------------------------------------------------------------------------------
           Energy (a.u.)   Ediff      Tdiff       Comment
 ------------------------------------------------------------------------------
         -7698.41097552                           
     1   -7698.40805802   2.92e-03   7.87e-01     
     2   -7698.42766012   1.96e-02   1.01e-01     
     3   -7698.42764610   1.40e-05   4.41e-02     
     4   -7698.42986855   2.22e-03   1.61e-02     Switched to DIIS steps.
     5   -7698.43065453   7.86e-04   1.38e-02     
     6   -7698.43070003   4.55e-05   2.93e-03     
     7   -7698.43069298   7.05e-06   1.41e-03     
     8   -7698.43069127   1.72e-06   2.79e-04     
     9   -7698.43069177   5.06e-07   1.33e-04     
    10   -7698.43069178   1.01e-08   4.75e-05     
    11   -7698.43069196   1.77e-07   2.38e-05     
    12   -7698.43069202   5.72e-08   1.54e-05     
    13   -7698.43069202   6.86e-09   3.81e-06     
 ------------------------------------------------------------------------------
         -7698.43069202                           CCSD T converged.

End of double precision
 SCF energy                 = -7697.77221148
 MP2 energy                 = -7698.41097552
 CCSD correlation energy     =    -0.65848054
 CCSD total energy           = -7698.43069202

 CCSD  T1^2 = 0.0120  T2^2 = 0.2808  Leading amplitudes:

 Amplitude    Orbitals with energies
 -0.0242       39 (A) A                  ->    47 (A) A                   
              -0.6926                         -0.0230                     
 -0.0242       39 (A) B                  ->    47 (A) B                   
              -0.6926                         -0.0230                     
  0.0164       41 (A) A                  ->    56 (A) A                   
              -0.6018                          0.1334                     
  0.0164       41 (A) B                  ->    56 (A) B                   
              -0.6018                          0.1334                     

 Amplitude    Orbitals with energies
 -0.1162       46 (A) A      46 (A) B    ->    47 (A) A      47 (A) B     
              -0.3486       -0.3486           -0.0230       -0.0230       
  0.1162       46 (A) A      46 (A) B    ->    47 (A) B      47 (A) A     
              -0.3486       -0.3486           -0.0230       -0.0230       
  0.1162       46 (A) B      46 (A) A    ->    47 (A) A      47 (A) B     
              -0.3486       -0.3486           -0.0230       -0.0230       
 -0.1162       46 (A) B      46 (A) A    ->    47 (A) B      47 (A) A     
              -0.3486       -0.3486           -0.0230       -0.0230       

 Computing CCSD intemediates for later calculations in double precision
 Finished.

Running a double precision version
           CCSD Lambda amplitudes will be solved using DIIS.
           Start     Size      MaxIter   EConv     LConv     
           3         7         100       1.00e-07  1.00e-05  
 ------------------------------------------------------------------------------
            Enorm      Ldiff       Comment
 ------------------------------------------------------------------------------
     1     6.35e-02   4.62e-02     
     2     1.71e-02   7.09e-03     
     3     7.04e-03   2.00e-03     
     4     3.93e-03   1.31e-03     Switched to DIIS steps.
     5     1.07e-03   7.22e-04     
     6     5.02e-04   1.64e-04     
     7     1.51e-04   4.60e-05     
     8     6.45e-05   2.94e-06     
     9     2.62e-05   3.66e-06     
    10     1.11e-05   1.81e-06     
    11     4.75e-06   6.35e-07     
    12     1.60e-06   3.17e-07     
    13     7.00e-07   3.70e-08     
    14     3.32e-07   4.06e-08     
    15     1.47e-07   6.06e-09     
    16     7.60e-08   2.68e-09     
 ------------------------------------------------------------------------------
                                   CCSD Lambda converged.

 Computing density matrices in double precision...
           Orbital response amplitudes will be solved using DIIS.
           Start     Size      MaxIter   EConv     LConv     
           3         7         100       1.00e-06  1.00e-06  
 ------------------------------------------------------------------------------
            Enorm      Ldiff       Comment
 ------------------------------------------------------------------------------
     1     8.97e-02   7.64e-03     
     2     5.71e-02   2.39e-02     
     3     5.35e-02   2.01e-02     
     4     4.53e-03   2.11e-02     Switched to DIIS steps.
     5     2.33e-03   9.26e-04     
     6     5.59e-04   2.95e-04     
     7     4.57e-04   3.74e-05     
     8     1.25e-04   4.13e-05     
     9     3.06e-05   1.48e-06     
    10     8.56e-06   1.57e-06     
    11     4.33e-06   1.62e-07     
    12     1.73e-06   2.07e-07     
    13     6.61e-07   3.06e-07     
 ------------------------------------------------------------------------------
                                   Orbital response converged.

 Computing density matrices... Done.
 CCSD calculation:   CPU 1735.83 s  wall 444.57 s

 Transferring MO TPDM to AO TPDM
 Transferring g2_o1o1o1o1
 Transferring g2_o1o1o1v1
 Transferring g2_o1o1v1v1
 Transferring g2_o1v1o1v1
 Transferring g2_o1v1v1v1
 Transferring g2_v1v1v1v1
 Adding separable TPDM
 Computing TPDM gradient
 --------------------------------------------------------
 2e gradient
  Atom          X               Y               Z
 --------------------------------------------------------
    1        -57.667209       13.633450        0.000000  
    2         17.518269      -35.778618       -0.000000  
    3         18.853147       25.569208        0.000000  
    4         21.295793       -3.424041       -0.000000  
 --------------------------------------------------------
 --------------------------------------------------------
 Final gradient
  Atom          X               Y               Z
 --------------------------------------------------------
    1        -57.667209       13.633450        0.000000  
    2         17.518269      -35.778618       -0.000000  
    3         18.853147       25.569208        0.000000  
    4         21.295793       -3.424041       -0.000000  
 --------------------------------------------------------
 Analytic gradient from two-electron contribution:   CPU 347.77 s  wall 104.66 s

 Total ccman2 time:   CPU 2154.52 s  wall 567.97 s


 --------------------------------------------------------------

                    Orbital Energies (a.u.)
 --------------------------------------------------------------

 Alpha MOs
 -- Occupied --
*******-180.883-169.689-169.688-169.688 -80.059 -80.021 -37.936
-33.124 -33.120 -33.120 -26.322 -24.308 -24.307 -24.307 -24.303
-24.303  -7.596  -7.562  -7.253  -5.488  -5.486  -5.486  -5.486
 -5.476  -5.475  -5.454  -5.453  -5.453  -2.409  -2.405  -2.404
 -2.392  -2.392  -1.621  -0.962  -0.855  -0.757  -0.693  -0.691
 -0.602  -0.462  -0.430  -0.422  -0.380  -0.349
 -- Virtual --
 -0.023   0.026   0.059   0.073   0.080   0.084   0.103   0.109
  0.109   0.133   0.150   0.178   0.276   0.300   0.309   0.343
  0.346   0.354   0.378   0.387   0.392   0.419   0.426   0.442
  0.497   0.548   0.554   0.577   0.588   0.622   0.683   0.715
  0.722   0.780   0.817   0.880   0.902   0.941   1.072   1.081
  1.121   1.144   1.391   1.531   1.563   1.581   1.588   1.621
  1.644   1.768   1.829   1.878   1.926   1.940   1.971   2.242
  4.191   4.192   4.223   4.235   4.476   4.484   4.487   4.503
  4.522   4.624   4.759   6.524   6.549   6.557   6.897   6.921
  6.941   7.240   7.461  14.709  14.749  14.755  14.789  14.833
 14.865  28.863  29.522  29.542  29.551  29.870  29.873  29.874
 29.890  29.953  68.737 130.582 130.598 130.610 154.262 165.836
166.0681912.179
 --------------------------------------------------------------

          Ground-State Mulliken Net Atomic Charges

     Atom                 Charge (a.u.)
  ----------------------------------------
      1 I                    -0.149028
      2 P                     0.217953
      3 P                     0.132980
      4 F                    -0.201905
  ----------------------------------------
  Sum of atomic charges =    -0.000000

 -----------------------------------------------------------------
                    Cartesian Multipole Moments
 -----------------------------------------------------------------
    Charge (ESU x 10^10)
                -0.0000
    Dipole Moment (Debye)
         X       0.6379      Y      -0.1714      Z       0.0000
       Tot       0.6605
    Quadrupole Moments (Debye-Ang)
        XX     -65.7773     XY       0.2164     YY     -60.5324
        XZ      -0.0000     YZ       0.0000     ZZ     -60.0784
    Octopole Moments (Debye-Ang^2)
       XXX      79.9646    XXY      -8.4646    XYY      13.8860
       YYY      -5.6391    XXZ       0.0000    XYZ       0.0000
       YYZ       0.0000    XZZ      11.0758    YZZ      -1.7919
       ZZZ      -0.0000
    Hexadecapole Moments (Debye-Ang^3)
      XXXX   -1222.0131   XXXY      -4.9041   XXYY    -214.6138
      XYYY      -6.4364   YYYY    -218.9805   XXXZ      -0.0000
      XXYZ      -0.0000   XYYZ      -0.0000   YYYZ       0.0000
      XXZZ    -196.8037   XYZZ      -1.3264   YYZZ     -50.1321
      XZZZ      -0.0000   YZZZ       0.0000   ZZZZ     -88.2365
 -----------------------------------------------------------------
 DrvMan completing analytic gradient of the correlated energy
 Correlated dipole moment
            1
    1   0.2509725
    2  -0.0674164
    3   0.0000000
 Energy read as -7698.430692023
 Full Analytical Gradient: (in a.u., or Hartree/Bohr)
             1             2             3             4
    1   -0.00007238   -0.00000262    0.00013330   -0.00005830
    2    0.00005160   -0.00018047    0.00009054    0.00003833
    3   -0.00000000    0.00000000    0.00000000   -0.00000000
 Gradient time:  CPU 0.75 s  wall 0.79 s
 ----------------------------------------------------------------
             Standard Nuclear Orientation (Angstroms)
    I     Atom           X                Y                Z
 ----------------------------------------------------------------
    1      I       1.3699890921    -0.1014959415    -0.0000000000
    2      P      -0.8438380186     1.0503921659     0.0000000000
    3      P      -1.9340802536    -0.6766562130    -0.0000000000
    4      F      -3.4378497557    -0.0310838216    -0.0000000000
 ----------------------------------------------------------------
 Nuclear Repulsion Energy =   473.8829672565 hartrees
 There are       46 alpha and       46 beta electrons

                       Distance Matrix (Angstroms)
             I (  1)   P (  2)   P (  3)
   P (  2)  2.495571
   P (  3)  3.353757  2.042382
   F (  4)  4.808354  2.810425  1.636486

 Requested basis set is 6-311++G(d,p)
 There are 56 shells and 144 basis functions
 A cutoff of  1.0D-14 yielded   1312 shell pairs
 There are      9155 function pairs (     10217 Cartesian)
 Smallest overlap matrix eigenvalue = 9.86E-04
 Guess MOs from SCF MO coefficient file

 -----------------------------------------------------------------------
  General SCF calculation program by
  Eric Jon Sundstrom, Paul Horn, Yuezhi Mao, Dmitri Zuev, Alec White,
  David Stuck, Shaama M.S., Shane Yost, Joonho Lee, David Small,
  Daniel Levine, Susi Lehtola, Hugh Burton, Evgeny Epifanovsky
 -----------------------------------------------------------------------
 Hartree-Fock
 using 4 threads for integral computing
 -------------------------------------------------------
 OpenMP Integral computing Module                
 Release: version 2.0, May 2017, Q-Chem Inc. Pleasanton 
 -------------------------------------------------------
 A restricted SCF calculation will be
 performed using DIIS
 SCF converges when DIIS error is below 1.0e-08
 ---------------------------------------
  Cycle       Energy         DIIS error
 ---------------------------------------
    1   -7697.7722019870      6.50e-06  
    2   -7697.7722022016      1.76e-06  
    3   -7697.7722022323      7.59e-07  
    4   -7697.7722022368      3.36e-07  
    5   -7697.7722022380      1.27e-07  
    6   -7697.7722022381      4.20e-08  
    7   -7697.7722022381      1.89e-08  
    8   -7697.7722022381      8.67e-09  Convergence criterion met
 ---------------------------------------
 SCF time:   CPU 6.19s  wall 2.00s 
 SCF   energy in the final basis set =    -7697.7722022381
 Total energy in the final basis set =    -7697.7722022381


 ------------------------------------------------------------------------------

   CCMAN2: suite of methods based on coupled cluster
           and equation of motion theories.

   Components:
   * libvmm-1.3-trunk
     by Evgeny Epifanovsky, Ilya Kaliman.
   * libtensor-2.5-trunk
     by Evgeny Epifanovsky, Michael Wormit, Dmitry Zuev, Sam Manzer, 
        Ilya Kaliman.
   * libcc-2.5-trunk
     by Evgeny Epifanovsky, Arik Landau, Tomasz Kus, Kirill Khistyaev, 
        Dmitry Zuev, Prashant Manohar, Xintian Feng, Anna Krylov, 
        Matthew Goldey, Alec White, Thomas Jagau, Kaushik Nanda, 
        Anastasia Gunina, Alexander Kunitsa, Joonho Lee.

   CCMAN original authors:
   Anna I. Krylov, C. David Sherrill, Steven R. Gwaltney,
   Edward F. C. Byrd (2000)
   Sergey V. Levchenko, Lyudmila V. Slipchenko, Tao Wang,
   Ana-Maria C. Cristian (2003)
   Piotr A. Pieniazek, C. Melania Oana, Evgeny Epifanovsky (2007)
   Prashant Manohar (2009)

 ------------------------------------------------------------------------------


 Allocating and initializing 29808MB of RAM...
 Calculation will run on 4 cores.


 Alpha MOs, Restricted
 -- Occupied --                  
******* -180.88 -169.69 -169.69 -169.69  -80.06  -80.02  -37.94
  1 A     2 A     3 A     4 A     5 A     6 A     7 A     8 A                  
-33.124 -33.120 -33.120 -26.322 -24.308 -24.307 -24.307 -24.303
  9 A    10 A    11 A    12 A    13 A    14 A    15 A    16 A                  
-24.303  -7.596  -7.562  -7.253  -5.488  -5.486  -5.486  -5.486
 17 A    18 A    19 A    20 A    21 A    22 A    23 A    24 A                  
 -5.476  -5.475  -5.454  -5.454  -5.453  -2.409  -2.405  -2.404
 25 A    26 A    27 A    28 A    29 A    30 A    31 A    32 A                  
 -2.392  -2.392  -1.621  -0.962  -0.855  -0.757  -0.693  -0.691
 33 A    34 A    35 A    36 A    37 A    38 A    39 A    40 A                  
 -0.602  -0.462  -0.430  -0.422  -0.380  -0.349
 41 A    42 A    43 A    44 A    45 A    46 A                                  
 -- Virtual --                   
 -0.023   0.026   0.059   0.073   0.080   0.084   0.103   0.109
 47 A    48 A    49 A    50 A    51 A    52 A    53 A    54 A                  
  0.109   0.133   0.150   0.178   0.276   0.300   0.309   0.343
 55 A    56 A    57 A    58 A    59 A    60 A    61 A    62 A                  
  0.346   0.354   0.378   0.387   0.392   0.419   0.426   0.442
 63 A    64 A    65 A    66 A    67 A    68 A    69 A    70 A                  
  0.497   0.548   0.554   0.577   0.588   0.622   0.683   0.715
 71 A    72 A    73 A    74 A    75 A    76 A    77 A    78 A                  
  0.722   0.780   0.817   0.880   0.902   0.941   1.072   1.081
 79 A    80 A    81 A    82 A    83 A    84 A    85 A    86 A                  
  1.121   1.144   1.390   1.531   1.563   1.581   1.588   1.621
 87 A    88 A    89 A    90 A    91 A    92 A    93 A    94 A                  
  1.644   1.768   1.829   1.878   1.926   1.940   1.971   2.242
 95 A    96 A    97 A    98 A    99 A   100 A   101 A   102 A                  
  4.191   4.192   4.223   4.235   4.476   4.484   4.487   4.503
103 A   104 A   105 A   106 A   107 A   108 A   109 A   110 A                  
  4.522   4.624   4.759   6.524   6.549   6.557   6.897   6.921
111 A   112 A   113 A   114 A   115 A   116 A   117 A   118 A                  
  6.941   7.240   7.461  14.709  14.749  14.755  14.789  14.833
119 A   120 A   121 A   122 A   123 A   124 A   125 A   126 A                  
 14.864  28.863  29.522  29.543  29.551  29.870  29.873  29.874
127 A   128 A   129 A   130 A   131 A   132 A   133 A   134 A                  
 29.890  29.953  68.737 130.582 130.598 130.610 154.262 165.836
135 A   136 A   137 A   138 A   139 A   140 A   141 A   142 A                  
166.0681912.179
143 A   144 A                                                                  

 Beta MOs, Restricted
 -- Occupied --                  
******* -180.88 -169.69 -169.69 -169.69  -80.06  -80.02  -37.94
  1 A     2 A     3 A     4 A     5 A     6 A     7 A     8 A                  
-33.124 -33.120 -33.120 -26.322 -24.308 -24.307 -24.307 -24.303
  9 A    10 A    11 A    12 A    13 A    14 A    15 A    16 A                  
-24.303  -7.596  -7.562  -7.253  -5.488  -5.486  -5.486  -5.486
 17 A    18 A    19 A    20 A    21 A    22 A    23 A    24 A                  
 -5.476  -5.475  -5.454  -5.454  -5.453  -2.409  -2.405  -2.404
 25 A    26 A    27 A    28 A    29 A    30 A    31 A    32 A                  
 -2.392  -2.392  -1.621  -0.962  -0.855  -0.757  -0.693  -0.691
 33 A    34 A    35 A    36 A    37 A    38 A    39 A    40 A                  
 -0.602  -0.462  -0.430  -0.422  -0.380  -0.349
 41 A    42 A    43 A    44 A    45 A    46 A                                  
 -- Virtual --                   
 -0.023   0.026   0.059   0.073   0.080   0.084   0.103   0.109
 47 A    48 A    49 A    50 A    51 A    52 A    53 A    54 A                  
  0.109   0.133   0.150   0.178   0.276   0.300   0.309   0.343
 55 A    56 A    57 A    58 A    59 A    60 A    61 A    62 A                  
  0.346   0.354   0.378   0.387   0.392   0.419   0.426   0.442
 63 A    64 A    65 A    66 A    67 A    68 A    69 A    70 A                  
  0.497   0.548   0.554   0.577   0.588   0.622   0.683   0.715
 71 A    72 A    73 A    74 A    75 A    76 A    77 A    78 A                  
  0.722   0.780   0.817   0.880   0.902   0.941   1.072   1.081
 79 A    80 A    81 A    82 A    83 A    84 A    85 A    86 A                  
  1.121   1.144   1.390   1.531   1.563   1.581   1.588   1.621
 87 A    88 A    89 A    90 A    91 A    92 A    93 A    94 A                  
  1.644   1.768   1.829   1.878   1.926   1.940   1.971   2.242
 95 A    96 A    97 A    98 A    99 A   100 A   101 A   102 A                  
  4.191   4.192   4.223   4.235   4.476   4.484   4.487   4.503
103 A   104 A   105 A   106 A   107 A   108 A   109 A   110 A                  
  4.522   4.624   4.759   6.524   6.549   6.557   6.897   6.921
111 A   112 A   113 A   114 A   115 A   116 A   117 A   118 A                  
  6.941   7.240   7.461  14.709  14.749  14.755  14.789  14.833
119 A   120 A   121 A   122 A   123 A   124 A   125 A   126 A                  
 14.864  28.863  29.522  29.543  29.551  29.870  29.873  29.874
127 A   128 A   129 A   130 A   131 A   132 A   133 A   134 A                  
 29.890  29.953  68.737 130.582 130.598 130.610 154.262 165.836
135 A   136 A   137 A   138 A   139 A   140 A   141 A   142 A                  
166.0681912.179
143 A   144 A                                                                  

 Occupation and symmetry of molecular orbitals

 Point group: C1 (1 irreducible representation).

                           A     All 
 -------------------------------------
 All molecular orbitals:
  - Alpha                  144   144 
  - Beta                   144   144 
 -------------------------------------
 Alpha orbitals:
  - Frozen occupied        29    29  
  - Active occupied        17    17  
  - Active virtual         98    98  
  - Frozen virtual         0     0   
 -------------------------------------
 Beta orbitals:
  - Frozen occupied        29    29  
  - Active occupied        17    17  
  - Active virtual         98    98  
  - Frozen virtual         0     0   
 -------------------------------------

 Import integrals:   CPU 0.00 s  wall 0.00 s

 Import integrals:   CPU 66.85 s  wall 17.44 s

 MP2 amplitudes:   CPU 0.16 s  wall 0.12 s

Running a double precision version
           CCSD T amplitudes will be solved using DIIS.

           Start     Size      MaxIter   EConv     TConv     
           3         7         100       1.00e-07  1.00e-05  
 ------------------------------------------------------------------------------
           Energy (a.u.)   Ediff      Tdiff       Comment
 ------------------------------------------------------------------------------
         -7698.41097232                           
     1   -7698.40805473   2.92e-03   7.87e-01     
     2   -7698.42765930   1.96e-02   1.01e-01     
     3   -7698.42764528   1.40e-05   4.41e-02     
     4   -7698.42986830   2.22e-03   1.61e-02     Switched to DIIS steps.
     5   -7698.43065450   7.86e-04   1.38e-02     
     6   -7698.43070004   4.55e-05   2.93e-03     
     7   -7698.43069300   7.04e-06   1.41e-03     
     8   -7698.43069128   1.71e-06   2.80e-04     
     9   -7698.43069179   5.09e-07   1.33e-04     
    10   -7698.43069180   1.11e-08   4.77e-05     
    11   -7698.43069198   1.77e-07   2.39e-05     
    12   -7698.43069204   5.73e-08   1.54e-05     
    13   -7698.43069204   6.77e-09   3.81e-06     
 ------------------------------------------------------------------------------
         -7698.43069204                           CCSD T converged.

End of double precision
 SCF energy                 = -7697.77220224
 MP2 energy                 = -7698.41097232
 CCSD correlation energy     =    -0.65848981
 CCSD total energy           = -7698.43069204

 CCSD  T1^2 = 0.0120  T2^2 = 0.2809  Leading amplitudes:

 Amplitude    Orbitals with energies
 -0.0242       39 (A) A                  ->    47 (A) A                   
              -0.6926                         -0.0231                     
 -0.0242       39 (A) B                  ->    47 (A) B                   
              -0.6926                         -0.0231                     
  0.0164       41 (A) A                  ->    56 (A) A                   
              -0.6018                          0.1334                     
  0.0164       41 (A) B                  ->    56 (A) B                   
              -0.6018                          0.1334                     

 Amplitude    Orbitals with energies
 -0.1162       46 (A) A      46 (A) B    ->    47 (A) A      47 (A) B     
              -0.3487       -0.3487           -0.0231       -0.0231       
  0.1162       46 (A) A      46 (A) B    ->    47 (A) B      47 (A) A     
              -0.3487       -0.3487           -0.0231       -0.0231       
  0.1162       46 (A) B      46 (A) A    ->    47 (A) A      47 (A) B     
              -0.3487       -0.3487           -0.0231       -0.0231       
 -0.1162       46 (A) B      46 (A) A    ->    47 (A) B      47 (A) A     
              -0.3487       -0.3487           -0.0231       -0.0231       

 Computing CCSD intemediates for later calculations in double precision
 Finished.

Running a double precision version
           CCSD Lambda amplitudes will be solved using DIIS.
           Start     Size      MaxIter   EConv     LConv     
           3         7         100       1.00e-07  1.00e-05  
 ------------------------------------------------------------------------------
            Enorm      Ldiff       Comment
 ------------------------------------------------------------------------------
     1     6.35e-02   4.62e-02     
     2     1.71e-02   7.10e-03     
     3     7.04e-03   2.00e-03     
     4     3.93e-03   1.31e-03     Switched to DIIS steps.
     5     1.07e-03   7.23e-04     
     6     5.02e-04   1.64e-04     
     7     1.51e-04   4.60e-05     
     8     6.45e-05   2.95e-06     
     9     2.62e-05   3.65e-06     
    10     1.11e-05   1.81e-06     
    11     4.76e-06   6.35e-07     
    12     1.60e-06   3.17e-07     
    13     7.02e-07   3.67e-08     
    14     3.33e-07   4.05e-08     
    15     1.48e-07   5.95e-09     
    16     7.62e-08   2.63e-09     
 ------------------------------------------------------------------------------
                                   CCSD Lambda converged.

 Computing density matrices in double precision...
           Orbital response amplitudes will be solved using DIIS.
           Start     Size      MaxIter   EConv     LConv     
           3         7         100       1.00e-06  1.00e-06  
 ------------------------------------------------------------------------------
            Enorm      Ldiff       Comment
 ------------------------------------------------------------------------------
     1     8.97e-02   7.63e-03     
     2     5.71e-02   2.39e-02     
     3     5.35e-02   2.01e-02     
     4     4.54e-03   2.11e-02     Switched to DIIS steps.
     5     2.35e-03   9.26e-04     
     6     5.58e-04   2.94e-04     
     7     4.56e-04   3.87e-05     
     8     1.25e-04   4.16e-05     
     9     3.06e-05   1.48e-06     
    10     8.52e-06   1.57e-06     
    11     4.32e-06   1.69e-07     
    12     1.73e-06   2.02e-07     
    13     6.59e-07   3.04e-07     
 ------------------------------------------------------------------------------
                                   Orbital response converged.

 Computing density matrices... Done.
 CCSD calculation:   CPU 1734.08 s  wall 444.26 s

 Transferring MO TPDM to AO TPDM
 Transferring g2_o1o1o1o1
 Transferring g2_o1o1o1v1
 Transferring g2_o1o1v1v1
 Transferring g2_o1v1o1v1
 Transferring g2_o1v1v1v1
 Transferring g2_v1v1v1v1
 Adding separable TPDM
 Computing TPDM gradient
 --------------------------------------------------------
 2e gradient
  Atom          X               Y               Z
 --------------------------------------------------------
    1        -57.640320       13.660966        0.000000  
    2         17.487302      -35.793928        0.000000  
    3         18.858098       25.559359       -0.000000  
    4         21.294920       -3.426396        0.000000  
 --------------------------------------------------------
 --------------------------------------------------------
 Final gradient
  Atom          X               Y               Z
 --------------------------------------------------------
    1        -57.640320       13.660966        0.000000  
    2         17.487302      -35.793928        0.000000  
    3         18.858098       25.559359       -0.000000  
    4         21.294920       -3.426396        0.000000  
 --------------------------------------------------------
 Analytic gradient from two-electron contribution:   CPU 345.31 s  wall 104.51 s

 Total ccman2 time:   CPU 2150.38 s  wall 567.66 s


 --------------------------------------------------------------

                    Orbital Energies (a.u.)
 --------------------------------------------------------------

 Alpha MOs
 -- Occupied --
*******-180.883-169.689-169.688-169.688 -80.059 -80.021 -37.936
-33.124 -33.120 -33.120 -26.322 -24.308 -24.307 -24.307 -24.303
-24.303  -7.596  -7.562  -7.253  -5.488  -5.486  -5.486  -5.486
 -5.476  -5.475  -5.454  -5.454  -5.453  -2.409  -2.405  -2.404
 -2.392  -2.392  -1.621  -0.962  -0.855  -0.757  -0.693  -0.691
 -0.602  -0.462  -0.430  -0.422  -0.380  -0.349
 -- Virtual --
 -0.023   0.026   0.059   0.073   0.080   0.084   0.103   0.109
  0.109   0.133   0.150   0.178   0.276   0.300   0.309   0.343
  0.346   0.354   0.378   0.387   0.392   0.419   0.426   0.442
  0.497   0.548   0.554   0.577   0.588   0.622   0.683   0.715
  0.722   0.780   0.817   0.880   0.902   0.941   1.072   1.081
  1.121   1.144   1.390   1.531   1.563   1.581   1.588   1.621
  1.644   1.768   1.829   1.878   1.926   1.940   1.971   2.242
  4.191   4.192   4.223   4.235   4.476   4.484   4.487   4.503
  4.522   4.624   4.759   6.524   6.549   6.557   6.897   6.921
  6.941   7.240   7.461  14.709  14.749  14.755  14.789  14.833
 14.864  28.863  29.522  29.543  29.551  29.870  29.873  29.874
 29.890  29.953  68.737 130.582 130.598 130.610 154.262 165.836
166.0681912.179
 --------------------------------------------------------------

          Ground-State Mulliken Net Atomic Charges

     Atom                 Charge (a.u.)
  ----------------------------------------
      1 I                    -0.149209
      2 P                     0.218080
      3 P                     0.133030
      4 F                    -0.201900
  ----------------------------------------
  Sum of atomic charges =    -0.000000

 -----------------------------------------------------------------
                    Cartesian Multipole Moments
 -----------------------------------------------------------------
    Charge (ESU x 10^10)
                 0.0000
    Dipole Moment (Debye)
         X       0.6350      Y      -0.1699      Z       0.0000
       Tot       0.6573
    Quadrupole Moments (Debye-Ang)
        XX     -65.7780     XY       0.2134     YY     -60.5284
        XZ      -0.0000     YZ      -0.0000     ZZ     -60.0799
    Octopole Moments (Debye-Ang^2)
       XXX      79.9494    XXY      -8.4111    XYY      13.8840
       YYY      -5.4613    XXZ       0.0000    XYZ       0.0000
       YYZ       0.0000    XZZ      11.0714    YZZ      -1.7333
       ZZZ       0.0000
    Hexadecapole Moments (Debye-Ang^3)
      XXXX   -1222.0570   XXXY      -4.6963   XXYY    -214.5938
      XYYY      -6.2157   YYYY    -219.0305   XXXZ      -0.0000
      XXYZ      -0.0000   XYYZ      -0.0000   YYYZ      -0.0000
      XXZZ    -196.8044   XYZZ      -1.2454   YYZZ     -50.1433
      XZZZ      -0.0000   YZZZ      -0.0000   ZZZZ     -88.2412
 -----------------------------------------------------------------
 DrvMan completing analytic gradient of the correlated energy
 Correlated dipole moment
            1
    1   0.2498299
    2  -0.0668330
    3   0.0000000
 Energy read as -7698.430692043
 Full Analytical Gradient: (in a.u., or Hartree/Bohr)
             1             2             3             4
    1    0.00006861   -0.00016368    0.00014279   -0.00004772
    2   -0.00004087   -0.00007147    0.00007178    0.00004057
    3   -0.00000000   -0.00000000    0.00000000   -0.00000000
 Gradient time:  CPU 0.72 s  wall 0.77 s
 ----------------------------------------------------------------
             Standard Nuclear Orientation (Angstroms)
    I     Atom           X                Y                Z
 ----------------------------------------------------------------
    1      I       1.3699890921    -0.1004959415     0.0010000000
    2      P      -0.8438380186     1.0503921659     0.0000000000
    3      P      -1.9340802536    -0.6766562130    -0.0000000000
    4      F      -3.4378497557    -0.0310838216    -0.0000000000
 ----------------------------------------------------------------
 Nuclear Repulsion Energy =   473.9078607330 hartrees
 There are       46 alpha and       46 beta electrons

                       Distance Matrix (Angstroms)
             I (  1)   P (  2)   P (  3)
   P (  2)  2.495110
   P (  3)  3.353928  2.042382
   F (  4)  4.808340  2.810425  1.636486

 Requested basis set is 6-311++G(d,p)
 There are 56 shells and 144 basis functions
 A cutoff of  1.0D-14 yielded   1312 shell pairs
 There are      9155 function pairs (     10217 Cartesian)
 Smallest overlap matrix eigenvalue = 9.86E-04
 Guess MOs from SCF MO coefficient file

 -----------------------------------------------------------------------
  General SCF calculation program by
  Eric Jon Sundstrom, Paul Horn, Yuezhi Mao, Dmitri Zuev, Alec White,
  David Stuck, Shaama M.S., Shane Yost, Joonho Lee, David Small,
  Daniel Levine, Susi Lehtola, Hugh Burton, Evgeny Epifanovsky
 -----------------------------------------------------------------------
 Hartree-Fock
 using 4 threads for integral computing
 -------------------------------------------------------
 OpenMP Integral computing Module                
 Release: version 2.0, May 2017, Q-Chem Inc. Pleasanton 
 -------------------------------------------------------
 A restricted SCF calculation will be
 performed using DIIS
 SCF converges when DIIS error is below 1.0e-08
 ---------------------------------------
  Cycle       Energy         DIIS error
 ---------------------------------------
    1   -7697.7722067848      4.12e-06  
    2   -7697.7722068796      1.16e-06  
    3   -7697.7722068949      4.77e-07  
    4   -7697.7722068972      2.23e-07  
    5   -7697.7722068979      8.09e-08  
    6   -7697.7722068977      2.70e-08  
    7   -7697.7722068978      1.26e-08  
    8   -7697.7722068979      5.92e-09  Convergence criterion met
 ---------------------------------------
 SCF time:   CPU 6.22s  wall 2.00s 
 SCF   energy in the final basis set =    -7697.7722068979
 Total energy in the final basis set =    -7697.7722068979


 ------------------------------------------------------------------------------

   CCMAN2: suite of methods based on coupled cluster
           and equation of motion theories.

   Components:
   * libvmm-1.3-trunk
     by Evgeny Epifanovsky, Ilya Kaliman.
   * libtensor-2.5-trunk
     by Evgeny Epifanovsky, Michael Wormit, Dmitry Zuev, Sam Manzer, 
        Ilya Kaliman.
   * libcc-2.5-trunk
     by Evgeny Epifanovsky, Arik Landau, Tomasz Kus, Kirill Khistyaev, 
        Dmitry Zuev, Prashant Manohar, Xintian Feng, Anna Krylov, 
        Matthew Goldey, Alec White, Thomas Jagau, Kaushik Nanda, 
        Anastasia Gunina, Alexander Kunitsa, Joonho Lee.

   CCMAN original authors:
   Anna I. Krylov, C. David Sherrill, Steven R. Gwaltney,
   Edward F. C. Byrd (2000)
   Sergey V. Levchenko, Lyudmila V. Slipchenko, Tao Wang,
   Ana-Maria C. Cristian (2003)
   Piotr A. Pieniazek, C. Melania Oana, Evgeny Epifanovsky (2007)
   Prashant Manohar (2009)

 ------------------------------------------------------------------------------


 Allocating and initializing 29808MB of RAM...
 Calculation will run on 4 cores.


 Alpha MOs, Restricted
 -- Occupied --                  
******* -180.88 -169.69 -169.69 -169.69  -80.06  -80.02  -37.94
  1 A     2 A     3 A     4 A     5 A     6 A     7 A     8 A                  
-33.124 -33.120 -33.120 -26.322 -24.308 -24.307 -24.307 -24.303
  9 A    10 A    11 A    12 A    13 A    14 A    15 A    16 A                  
-24.303  -7.596  -7.562  -7.253  -5.488  -5.486  -5.486  -5.486
 17 A    18 A    19 A    20 A    21 A    22 A    23 A    24 A                  
 -5.476  -5.475  -5.454  -5.453  -5.453  -2.409  -2.405  -2.404
 25 A    26 A    27 A    28 A    29 A    30 A    31 A    32 A                  
 -2.392  -2.392  -1.621  -0.962  -0.855  -0.757  -0.693  -0.691
 33 A    34 A    35 A    36 A    37 A    38 A    39 A    40 A                  
 -0.602  -0.462  -0.430  -0.422  -0.380  -0.349
 41 A    42 A    43 A    44 A    45 A    46 A                                  
 -- Virtual --                   
 -0.023   0.026   0.059   0.073   0.080   0.084   0.103   0.109
 47 A    48 A    49 A    50 A    51 A    52 A    53 A    54 A                  
  0.109   0.133   0.150   0.178   0.276   0.300   0.309   0.343
 55 A    56 A    57 A    58 A    59 A    60 A    61 A    62 A                  
  0.346   0.354   0.378   0.387   0.392   0.419   0.426   0.442
 63 A    64 A    65 A    66 A    67 A    68 A    69 A    70 A                  
  0.497   0.548   0.554   0.577   0.588   0.622   0.683   0.715
 71 A    72 A    73 A    74 A    75 A    76 A    77 A    78 A                  
  0.722   0.780   0.817   0.880   0.902   0.941   1.072   1.081
 79 A    80 A    81 A    82 A    83 A    84 A    85 A    86 A                  
  1.121   1.144   1.390   1.531   1.563   1.581   1.588   1.621
 87 A    88 A    89 A    90 A    91 A    92 A    93 A    94 A                  
  1.644   1.768   1.829   1.878   1.926   1.940   1.971   2.242
 95 A    96 A    97 A    98 A    99 A   100 A   101 A   102 A                  
  4.191   4.192   4.223   4.235   4.476   4.484   4.487   4.503
103 A   104 A   105 A   106 A   107 A   108 A   109 A   110 A                  
  4.522   4.624   4.759   6.524   6.549   6.557   6.897   6.921
111 A   112 A   113 A   114 A   115 A   116 A   117 A   118 A                  
  6.941   7.240   7.461  14.709  14.749  14.755  14.789  14.833
119 A   120 A   121 A   122 A   123 A   124 A   125 A   126 A                  
 14.864  28.863  29.522  29.543  29.551  29.870  29.873  29.874
127 A   128 A   129 A   130 A   131 A   132 A   133 A   134 A                  
 29.890  29.953  68.737 130.582 130.598 130.610 154.262 165.836
135 A   136 A   137 A   138 A   139 A   140 A   141 A   142 A                  
166.0681912.179
143 A   144 A                                                                  

 Beta MOs, Restricted
 -- Occupied --                  
******* -180.88 -169.69 -169.69 -169.69  -80.06  -80.02  -37.94
  1 A     2 A     3 A     4 A     5 A     6 A     7 A     8 A                  
-33.124 -33.120 -33.120 -26.322 -24.308 -24.307 -24.307 -24.303
  9 A    10 A    11 A    12 A    13 A    14 A    15 A    16 A                  
-24.303  -7.596  -7.562  -7.253  -5.488  -5.486  -5.486  -5.486
 17 A    18 A    19 A    20 A    21 A    22 A    23 A    24 A                  
 -5.476  -5.475  -5.454  -5.453  -5.453  -2.409  -2.405  -2.404
 25 A    26 A    27 A    28 A    29 A    30 A    31 A    32 A                  
 -2.392  -2.392  -1.621  -0.962  -0.855  -0.757  -0.693  -0.691
 33 A    34 A    35 A    36 A    37 A    38 A    39 A    40 A                  
 -0.602  -0.462  -0.430  -0.422  -0.380  -0.349
 41 A    42 A    43 A    44 A    45 A    46 A                                  
 -- Virtual --                   
 -0.023   0.026   0.059   0.073   0.080   0.084   0.103   0.109
 47 A    48 A    49 A    50 A    51 A    52 A    53 A    54 A                  
  0.109   0.133   0.150   0.178   0.276   0.300   0.309   0.343
 55 A    56 A    57 A    58 A    59 A    60 A    61 A    62 A                  
  0.346   0.354   0.378   0.387   0.392   0.419   0.426   0.442
 63 A    64 A    65 A    66 A    67 A    68 A    69 A    70 A                  
  0.497   0.548   0.554   0.577   0.588   0.622   0.683   0.715
 71 A    72 A    73 A    74 A    75 A    76 A    77 A    78 A                  
  0.722   0.780   0.817   0.880   0.902   0.941   1.072   1.081
 79 A    80 A    81 A    82 A    83 A    84 A    85 A    86 A                  
  1.121   1.144   1.390   1.531   1.563   1.581   1.588   1.621
 87 A    88 A    89 A    90 A    91 A    92 A    93 A    94 A                  
  1.644   1.768   1.829   1.878   1.926   1.940   1.971   2.242
 95 A    96 A    97 A    98 A    99 A   100 A   101 A   102 A                  
  4.191   4.192   4.223   4.235   4.476   4.484   4.487   4.503
103 A   104 A   105 A   106 A   107 A   108 A   109 A   110 A                  
  4.522   4.624   4.759   6.524   6.549   6.557   6.897   6.921
111 A   112 A   113 A   114 A   115 A   116 A   117 A   118 A                  
  6.941   7.240   7.461  14.709  14.749  14.755  14.789  14.833
119 A   120 A   121 A   122 A   123 A   124 A   125 A   126 A                  
 14.864  28.863  29.522  29.543  29.551  29.870  29.873  29.874
127 A   128 A   129 A   130 A   131 A   132 A   133 A   134 A                  
 29.890  29.953  68.737 130.582 130.598 130.610 154.262 165.836
135 A   136 A   137 A   138 A   139 A   140 A   141 A   142 A                  
166.0681912.179
143 A   144 A                                                                  

 Occupation and symmetry of molecular orbitals

 Point group: C1 (1 irreducible representation).

                           A     All 
 -------------------------------------
 All molecular orbitals:
  - Alpha                  144   144 
  - Beta                   144   144 
 -------------------------------------
 Alpha orbitals:
  - Frozen occupied        29    29  
  - Active occupied        17    17  
  - Active virtual         98    98  
  - Frozen virtual         0     0   
 -------------------------------------
 Beta orbitals:
  - Frozen occupied        29    29  
  - Active occupied        17    17  
  - Active virtual         98    98  
  - Frozen virtual         0     0   
 -------------------------------------

 Import integrals:   CPU 0.00 s  wall 0.00 s

 Import integrals:   CPU 66.70 s  wall 17.23 s

 MP2 amplitudes:   CPU 0.16 s  wall 0.12 s

Running a double precision version
           CCSD T amplitudes will be solved using DIIS.

           Start     Size      MaxIter   EConv     TConv     
           3         7         100       1.00e-07  1.00e-05  
 ------------------------------------------------------------------------------
           Energy (a.u.)   Ediff      Tdiff       Comment
 ------------------------------------------------------------------------------
         -7698.41097395                           
     1   -7698.40805640   2.92e-03   7.87e-01     
     2   -7698.42765974   1.96e-02   1.01e-01     
     3   -7698.42764572   1.40e-05   4.41e-02     
     4   -7698.42986845   2.22e-03   1.61e-02     Switched to DIIS steps.
     5   -7698.43065455   7.86e-04   1.38e-02     
     6   -7698.43070006   4.55e-05   2.93e-03     
     7   -7698.43069302   7.04e-06   1.41e-03     
     8   -7698.43069131   1.72e-06   2.80e-04     
     9   -7698.43069181   5.08e-07   1.33e-04     
    10   -7698.43069182   1.06e-08   4.76e-05     
    11   -7698.43069200   1.77e-07   2.38e-05     
    12   -7698.43069206   5.72e-08   1.54e-05     
    13   -7698.43069207   6.82e-09   3.81e-06     
 ------------------------------------------------------------------------------
         -7698.43069207                           CCSD T converged.

End of double precision
 SCF energy                 = -7697.77220690
 MP2 energy                 = -7698.41097395
 CCSD correlation energy     =    -0.65848517
 CCSD total energy           = -7698.43069207

 CCSD  T1^2 = 0.0120  T2^2 = 0.2809  Leading amplitudes:

 Amplitude    Orbitals with energies
  0.0242       39 (A) A                  ->    47 (A) A                   
              -0.6926                         -0.0231                     
  0.0242       39 (A) B                  ->    47 (A) B                   
              -0.6926                         -0.0231                     
  0.0164       41 (A) A                  ->    56 (A) A                   
              -0.6018                          0.1334                     
  0.0164       41 (A) B                  ->    56 (A) B                   
              -0.6018                          0.1334                     

 Amplitude    Orbitals with energies
 -0.1162       46 (A) A      46 (A) B    ->    47 (A) A      47 (A) B     
              -0.3487       -0.3487           -0.0231       -0.0231       
  0.1162       46 (A) A      46 (A) B    ->    47 (A) B      47 (A) A     
              -0.3487       -0.3487           -0.0231       -0.0231       
  0.1162       46 (A) B      46 (A) A    ->    47 (A) A      47 (A) B     
              -0.3487       -0.3487           -0.0231       -0.0231       
 -0.1162       46 (A) B      46 (A) A    ->    47 (A) B      47 (A) A     
              -0.3487       -0.3487           -0.0231       -0.0231       

 Computing CCSD intemediates for later calculations in double precision
 Finished.

Running a double precision version
           CCSD Lambda amplitudes will be solved using DIIS.
           Start     Size      MaxIter   EConv     LConv     
           3         7         100       1.00e-07  1.00e-05  
 ------------------------------------------------------------------------------
            Enorm      Ldiff       Comment
 ------------------------------------------------------------------------------
     1     6.35e-02   4.62e-02     
     2     1.71e-02   7.10e-03     
     3     7.04e-03   2.00e-03     
     4     3.93e-03   1.31e-03     Switched to DIIS steps.
     5     1.07e-03   7.23e-04     
     6     5.02e-04   1.64e-04     
     7     1.51e-04   4.60e-05     
     8     6.45e-05   2.95e-06     
     9     2.62e-05   3.66e-06     
    10     1.11e-05   1.81e-06     
    11     4.75e-06   6.35e-07     
    12     1.60e-06   3.17e-07     
    13     7.01e-07   3.68e-08     
    14     3.32e-07   4.06e-08     
    15     1.48e-07   6.01e-09     
    16     7.61e-08   2.65e-09     
 ------------------------------------------------------------------------------
                                   CCSD Lambda converged.

 Computing density matrices in double precision...
           Orbital response amplitudes will be solved using DIIS.
           Start     Size      MaxIter   EConv     LConv     
           3         7         100       1.00e-06  1.00e-06  
 ------------------------------------------------------------------------------
            Enorm      Ldiff       Comment
 ------------------------------------------------------------------------------
     1     8.97e-02   7.64e-03     
     2     5.71e-02   2.39e-02     
     3     5.35e-02   2.01e-02     
     4     4.54e-03   2.11e-02     Switched to DIIS steps.
     5     2.34e-03   9.26e-04     
     6     5.59e-04   2.94e-04     
     7     4.57e-04   3.80e-05     
     8     1.25e-04   4.14e-05     
     9     3.06e-05   1.48e-06     
    10     8.54e-06   1.57e-06     
    11     4.33e-06   1.66e-07     
    12     1.73e-06   2.04e-07     
    13     6.60e-07   3.05e-07     
 ------------------------------------------------------------------------------
                                   Orbital response converged.

 Computing density matrices... Done.
 CCSD calculation:   CPU 1734.65 s  wall 444.53 s

 Transferring MO TPDM to AO TPDM
 Transferring g2_o1o1o1o1
 Transferring g2_o1o1o1v1
 Transferring g2_o1o1v1v1
 Transferring g2_o1v1o1v1
 Transferring g2_o1v1v1v1
 Transferring g2_v1v1v1v1
 Adding separable TPDM
 Computing TPDM gradient
 --------------------------------------------------------
 2e gradient
  Atom          X               Y               Z
 --------------------------------------------------------
    1        -57.653754       13.647210       -0.021998  
    2         17.502775      -35.786279        0.014763  
    3         18.855623       25.564287        0.006485  
    4         21.295357       -3.425219        0.000750  
 --------------------------------------------------------
 --------------------------------------------------------
 Final gradient
  Atom          X               Y               Z
 --------------------------------------------------------
    1        -57.653754       13.647210       -0.021998  
    2         17.502775      -35.786279        0.014763  
    3         18.855623       25.564287        0.006485  
    4         21.295357       -3.425219        0.000750  
 --------------------------------------------------------
 Analytic gradient from two-electron contribution:   CPU 348.00 s  wall 105.20 s

 Total ccman2 time:   CPU 2153.45 s  wall 568.40 s


 --------------------------------------------------------------

                    Orbital Energies (a.u.)
 --------------------------------------------------------------

 Alpha MOs
 -- Occupied --
*******-180.883-169.689-169.688-169.688 -80.059 -80.021 -37.936
-33.124 -33.120 -33.120 -26.322 -24.308 -24.307 -24.307 -24.303
-24.303  -7.596  -7.562  -7.253  -5.488  -5.486  -5.486  -5.486
 -5.476  -5.475  -5.454  -5.453  -5.453  -2.409  -2.405  -2.404
 -2.392  -2.392  -1.621  -0.962  -0.855  -0.757  -0.693  -0.691
 -0.602  -0.462  -0.430  -0.422  -0.380  -0.349
 -- Virtual --
 -0.023   0.026   0.059   0.073   0.080   0.084   0.103   0.109
  0.109   0.133   0.150   0.178   0.276   0.300   0.309   0.343
  0.346   0.354   0.378   0.387   0.392   0.419   0.426   0.442
  0.497   0.548   0.554   0.577   0.588   0.622   0.683   0.715
  0.722   0.780   0.817   0.880   0.902   0.941   1.072   1.081
  1.121   1.144   1.390   1.531   1.563   1.581   1.588   1.621
  1.644   1.768   1.829   1.878   1.926   1.940   1.971   2.242
  4.191   4.192   4.223   4.235   4.476   4.484   4.487   4.503
  4.522   4.624   4.759   6.524   6.549   6.557   6.897   6.921
  6.941   7.240   7.461  14.709  14.749  14.755  14.789  14.833
 14.864  28.863  29.522  29.543  29.551  29.870  29.873  29.874
 29.890  29.953  68.737 130.582 130.598 130.610 154.262 165.836
166.0681912.179
 --------------------------------------------------------------

          Ground-State Mulliken Net Atomic Charges

     Atom                 Charge (a.u.)
  ----------------------------------------
      1 I                    -0.149119
      2 P                     0.218016
      3 P                     0.133005
      4 F                    -0.201903
  ----------------------------------------
  Sum of atomic charges =    -0.000000

 -----------------------------------------------------------------
                    Cartesian Multipole Moments
 -----------------------------------------------------------------
    Charge (ESU x 10^10)
                -0.0000
    Dipole Moment (Debye)
         X       0.6365      Y      -0.1706      Z      -0.0004
       Tot       0.6589
    Quadrupole Moments (Debye-Ang)
        XX     -65.7776     XY       0.2149     YY     -60.5304
        XZ       0.0012     YZ      -0.0003     ZZ     -60.0792
    Octopole Moments (Debye-Ang^2)
       XXX      79.9570    XXY      -8.4378    XYY      13.8850
       YYY      -5.5502    XXZ      -0.0253    XYZ      -0.0019
       YYZ      -0.0289    XZZ      11.0736    YZZ      -1.7626
       ZZZ      -0.0887
    Hexadecapole Moments (Debye-Ang^3)
      XXXX   -1222.0351   XXXY      -4.8002   XXYY    -214.6038
      XYYY      -6.3260   YYYY    -219.0053   XXXZ      -0.0982
      XXYZ      -0.0029   XYYZ      -0.0377   YYYZ       0.0087
      XXZZ    -196.8041   XYZZ      -1.2859   YYZZ     -50.1377
      XZZZ      -0.1207   YZZZ       0.0090   ZZZZ     -88.2390
 -----------------------------------------------------------------
 DrvMan completing analytic gradient of the correlated energy
 Correlated dipole moment
            1
    1   0.2504002
    2  -0.0671248
    3  -0.0001430
 Energy read as -7698.430692065
 Full Analytical Gradient: (in a.u., or Hartree/Bohr)
             1             2             3             4
    1   -0.00000181   -0.00008321    0.00013803   -0.00005300
    2    0.00000535   -0.00012593    0.00008113    0.00003945
    3    0.00000589   -0.00000539   -0.00000956    0.00000906
 Gradient time:  CPU 0.76 s  wall 0.79 s
 ----------------------------------------------------------------
             Standard Nuclear Orientation (Angstroms)
    I     Atom           X                Y                Z
 ----------------------------------------------------------------
    1      I       1.3699890921    -0.1004959415    -0.0000000000
    2      P      -0.8428380186     1.0503921659     0.0000000000
    3      P      -1.9340802536    -0.6766562130    -0.0000000000
    4      F      -3.4378497557    -0.0310838216    -0.0000000000
 ----------------------------------------------------------------
 Nuclear Repulsion Energy =   473.9442732996 hartrees
 There are       46 alpha and       46 beta electrons

                       Distance Matrix (Angstroms)
             I (  1)   P (  2)   P (  3)
   P (  2)  2.494223
   P (  3)  3.353928  2.042916
   F (  4)  4.808340  2.811348  1.636486

 Requested basis set is 6-311++G(d,p)
 There are 56 shells and 144 basis functions
 A cutoff of  1.0D-14 yielded   1312 shell pairs
 There are      9155 function pairs (     10217 Cartesian)
 Smallest overlap matrix eigenvalue = 9.88E-04
 Guess MOs from SCF MO coefficient file

 -----------------------------------------------------------------------
  General SCF calculation program by
  Eric Jon Sundstrom, Paul Horn, Yuezhi Mao, Dmitri Zuev, Alec White,
  David Stuck, Shaama M.S., Shane Yost, Joonho Lee, David Small,
  Daniel Levine, Susi Lehtola, Hugh Burton, Evgeny Epifanovsky
 -----------------------------------------------------------------------
 Hartree-Fock
 using 4 threads for integral computing
 -------------------------------------------------------
 OpenMP Integral computing Module                
 Release: version 2.0, May 2017, Q-Chem Inc. Pleasanton 
 -------------------------------------------------------
 A restricted SCF calculation will be
 performed using DIIS
 SCF converges when DIIS error is below 1.0e-08
 ---------------------------------------
  Cycle       Energy         DIIS error
 ---------------------------------------
    1   -7697.7721929978      7.16e-06  
    2   -7697.7721932286      1.97e-06  
    3   -7697.7721932540      8.83e-07  
    4   -7697.7721932578      3.10e-07  
    5   -7697.7721932587      1.15e-07  
    6   -7697.7721932588      4.80e-08  
    7   -7697.7721932590      2.71e-08  
    8   -7697.7721932590      1.09e-08  
    9   -7697.7721932590      4.26e-09  Convergence criterion met
 ---------------------------------------
 SCF time:   CPU 7.04s  wall 2.00s 
 SCF   energy in the final basis set =    -7697.7721932590
 Total energy in the final basis set =    -7697.7721932590


 ------------------------------------------------------------------------------

   CCMAN2: suite of methods based on coupled cluster
           and equation of motion theories.

   Components:
   * libvmm-1.3-trunk
     by Evgeny Epifanovsky, Ilya Kaliman.
   * libtensor-2.5-trunk
     by Evgeny Epifanovsky, Michael Wormit, Dmitry Zuev, Sam Manzer, 
        Ilya Kaliman.
   * libcc-2.5-trunk
     by Evgeny Epifanovsky, Arik Landau, Tomasz Kus, Kirill Khistyaev, 
        Dmitry Zuev, Prashant Manohar, Xintian Feng, Anna Krylov, 
        Matthew Goldey, Alec White, Thomas Jagau, Kaushik Nanda, 
        Anastasia Gunina, Alexander Kunitsa, Joonho Lee.

   CCMAN original authors:
   Anna I. Krylov, C. David Sherrill, Steven R. Gwaltney,
   Edward F. C. Byrd (2000)
   Sergey V. Levchenko, Lyudmila V. Slipchenko, Tao Wang,
   Ana-Maria C. Cristian (2003)
   Piotr A. Pieniazek, C. Melania Oana, Evgeny Epifanovsky (2007)
   Prashant Manohar (2009)

 ------------------------------------------------------------------------------


 Allocating and initializing 29808MB of RAM...
 Calculation will run on 4 cores.


 Alpha MOs, Restricted
 -- Occupied --                  
******* -180.88 -169.69 -169.69 -169.69  -80.06  -80.02  -37.94
  1 A     2 A     3 A     4 A     5 A     6 A     7 A     8 A                  
-33.125 -33.120 -33.120 -26.322 -24.309 -24.307 -24.307 -24.303
  9 A    10 A    11 A    12 A    13 A    14 A    15 A    16 A                  
-24.303  -7.596  -7.562  -7.253  -5.488  -5.486  -5.486  -5.486
 17 A    18 A    19 A    20 A    21 A    22 A    23 A    24 A                  
 -5.476  -5.475  -5.454  -5.453  -5.453  -2.409  -2.405  -2.404
 25 A    26 A    27 A    28 A    29 A    30 A    31 A    32 A                  
 -2.392  -2.392  -1.621  -0.962  -0.855  -0.757  -0.693  -0.691
 33 A    34 A    35 A    36 A    37 A    38 A    39 A    40 A                  
 -0.602  -0.462  -0.430  -0.422  -0.380  -0.349
 41 A    42 A    43 A    44 A    45 A    46 A                                  
 -- Virtual --                   
 -0.023   0.026   0.059   0.073   0.080   0.084   0.103   0.109
 47 A    48 A    49 A    50 A    51 A    52 A    53 A    54 A                  
  0.109   0.133   0.150   0.178   0.276   0.300   0.309   0.343
 55 A    56 A    57 A    58 A    59 A    60 A    61 A    62 A                  
  0.346   0.354   0.378   0.387   0.392   0.419   0.426   0.442
 63 A    64 A    65 A    66 A    67 A    68 A    69 A    70 A                  
  0.497   0.548   0.554   0.577   0.588   0.622   0.683   0.715
 71 A    72 A    73 A    74 A    75 A    76 A    77 A    78 A                  
  0.722   0.780   0.817   0.880   0.902   0.941   1.072   1.081
 79 A    80 A    81 A    82 A    83 A    84 A    85 A    86 A                  
  1.122   1.144   1.390   1.531   1.563   1.581   1.588   1.621
 87 A    88 A    89 A    90 A    91 A    92 A    93 A    94 A                  
  1.644   1.768   1.829   1.878   1.926   1.941   1.971   2.242
 95 A    96 A    97 A    98 A    99 A   100 A   101 A   102 A                  
  4.191   4.192   4.223   4.235   4.476   4.484   4.487   4.503
103 A   104 A   105 A   106 A   107 A   108 A   109 A   110 A                  
  4.522   4.624   4.759   6.524   6.549   6.557   6.897   6.921
111 A   112 A   113 A   114 A   115 A   116 A   117 A   118 A                  
  6.941   7.241   7.461  14.709  14.749  14.755  14.788  14.833
119 A   120 A   121 A   122 A   123 A   124 A   125 A   126 A                  
 14.865  28.863  29.522  29.542  29.551  29.870  29.873  29.874
127 A   128 A   129 A   130 A   131 A   132 A   133 A   134 A                  
 29.890  29.953  68.737 130.582 130.598 130.610 154.262 165.836
135 A   136 A   137 A   138 A   139 A   140 A   141 A   142 A                  
166.0671912.179
143 A   144 A                                                                  

 Beta MOs, Restricted
 -- Occupied --                  
******* -180.88 -169.69 -169.69 -169.69  -80.06  -80.02  -37.94
  1 A     2 A     3 A     4 A     5 A     6 A     7 A     8 A                  
-33.125 -33.120 -33.120 -26.322 -24.309 -24.307 -24.307 -24.303
  9 A    10 A    11 A    12 A    13 A    14 A    15 A    16 A                  
-24.303  -7.596  -7.562  -7.253  -5.488  -5.486  -5.486  -5.486
 17 A    18 A    19 A    20 A    21 A    22 A    23 A    24 A                  
 -5.476  -5.475  -5.454  -5.453  -5.453  -2.409  -2.405  -2.404
 25 A    26 A    27 A    28 A    29 A    30 A    31 A    32 A                  
 -2.392  -2.392  -1.621  -0.962  -0.855  -0.757  -0.693  -0.691
 33 A    34 A    35 A    36 A    37 A    38 A    39 A    40 A                  
 -0.602  -0.462  -0.430  -0.422  -0.380  -0.349
 41 A    42 A    43 A    44 A    45 A    46 A                                  
 -- Virtual --                   
 -0.023   0.026   0.059   0.073   0.080   0.084   0.103   0.109
 47 A    48 A    49 A    50 A    51 A    52 A    53 A    54 A                  
  0.109   0.133   0.150   0.178   0.276   0.300   0.309   0.343
 55 A    56 A    57 A    58 A    59 A    60 A    61 A    62 A                  
  0.346   0.354   0.378   0.387   0.392   0.419   0.426   0.442
 63 A    64 A    65 A    66 A    67 A    68 A    69 A    70 A                  
  0.497   0.548   0.554   0.577   0.588   0.622   0.683   0.715
 71 A    72 A    73 A    74 A    75 A    76 A    77 A    78 A                  
  0.722   0.780   0.817   0.880   0.902   0.941   1.072   1.081
 79 A    80 A    81 A    82 A    83 A    84 A    85 A    86 A                  
  1.122   1.144   1.390   1.531   1.563   1.581   1.588   1.621
 87 A    88 A    89 A    90 A    91 A    92 A    93 A    94 A                  
  1.644   1.768   1.829   1.878   1.926   1.941   1.971   2.242
 95 A    96 A    97 A    98 A    99 A   100 A   101 A   102 A                  
  4.191   4.192   4.223   4.235   4.476   4.484   4.487   4.503
103 A   104 A   105 A   106 A   107 A   108 A   109 A   110 A                  
  4.522   4.624   4.759   6.524   6.549   6.557   6.897   6.921
111 A   112 A   113 A   114 A   115 A   116 A   117 A   118 A                  
  6.941   7.241   7.461  14.709  14.749  14.755  14.788  14.833
119 A   120 A   121 A   122 A   123 A   124 A   125 A   126 A                  
 14.865  28.863  29.522  29.542  29.551  29.870  29.873  29.874
127 A   128 A   129 A   130 A   131 A   132 A   133 A   134 A                  
 29.890  29.953  68.737 130.582 130.598 130.610 154.262 165.836
135 A   136 A   137 A   138 A   139 A   140 A   141 A   142 A                  
166.0671912.179
143 A   144 A                                                                  

 Occupation and symmetry of molecular orbitals

 Point group: C1 (1 irreducible representation).

                           A     All 
 -------------------------------------
 All molecular orbitals:
  - Alpha                  144   144 
  - Beta                   144   144 
 -------------------------------------
 Alpha orbitals:
  - Frozen occupied        29    29  
  - Active occupied        17    17  
  - Active virtual         98    98  
  - Frozen virtual         0     0   
 -------------------------------------
 Beta orbitals:
  - Frozen occupied        29    29  
  - Active occupied        17    17  
  - Active virtual         98    98  
  - Frozen virtual         0     0   
 -------------------------------------

 Import integrals:   CPU 0.00 s  wall 0.00 s

 Import integrals:   CPU 66.18 s  wall 17.15 s

 MP2 amplitudes:   CPU 0.16 s  wall 0.12 s

Running a double precision version
           CCSD T amplitudes will be solved using DIIS.

           Start     Size      MaxIter   EConv     TConv     
           3         7         100       1.00e-07  1.00e-05  
 ------------------------------------------------------------------------------
           Energy (a.u.)   Ediff      Tdiff       Comment
 ------------------------------------------------------------------------------
         -7698.41098297                           
     1   -7698.40805327   2.93e-03   7.87e-01     
     2   -7698.42766024   1.96e-02   1.01e-01     
     3   -7698.42764491   1.53e-05   4.41e-02     
     4   -7698.42986817   2.22e-03   1.61e-02     Switched to DIIS steps.
     5   -7698.43065442   7.86e-04   1.38e-02     
     6   -7698.43069998   4.56e-05   2.93e-03     
     7   -7698.43069292   7.06e-06   1.41e-03     
     8   -7698.43069120   1.72e-06   2.80e-04     
     9   -7698.43069171   5.08e-07   1.33e-04     
    10   -7698.43069172   1.01e-08   4.76e-05     
    11   -7698.43069189   1.77e-07   2.38e-05     
    12   -7698.43069195   5.74e-08   1.54e-05     
    13   -7698.43069196   6.79e-09   3.81e-06     
 ------------------------------------------------------------------------------
         -7698.43069196                           CCSD T converged.

End of double precision
 SCF energy                 = -7697.77219326
 MP2 energy                 = -7698.41098297
 CCSD correlation energy     =    -0.65849870
 CCSD total energy           = -7698.43069196

 CCSD  T1^2 = 0.0120  T2^2 = 0.2809  Leading amplitudes:

 Amplitude    Orbitals with energies
  0.0242       39 (A) A                  ->    47 (A) A                   
              -0.6926                         -0.0231                     
  0.0242       39 (A) B                  ->    47 (A) B                   
              -0.6926                         -0.0231                     
  0.0164       41 (A) A                  ->    56 (A) A                   
              -0.6019                          0.1334                     
  0.0164       41 (A) B                  ->    56 (A) B                   
              -0.6019                          0.1334                     

 Amplitude    Orbitals with energies
 -0.1164       46 (A) A      46 (A) B    ->    47 (A) A      47 (A) B     
              -0.3486       -0.3486           -0.0231       -0.0231       
  0.1164       46 (A) A      46 (A) B    ->    47 (A) B      47 (A) A     
              -0.3486       -0.3486           -0.0231       -0.0231       
  0.1164       46 (A) B      46 (A) A    ->    47 (A) A      47 (A) B     
              -0.3486       -0.3486           -0.0231       -0.0231       
 -0.1164       46 (A) B      46 (A) A    ->    47 (A) B      47 (A) A     
              -0.3486       -0.3486           -0.0231       -0.0231       

 Computing CCSD intemediates for later calculations in double precision
 Finished.

Running a double precision version
           CCSD Lambda amplitudes will be solved using DIIS.
           Start     Size      MaxIter   EConv     LConv     
           3         7         100       1.00e-07  1.00e-05  
 ------------------------------------------------------------------------------
            Enorm      Ldiff       Comment
 ------------------------------------------------------------------------------
     1     6.35e-02   4.62e-02     
     2     1.71e-02   7.09e-03     
     3     7.04e-03   2.00e-03     
     4     3.93e-03   1.31e-03     Switched to DIIS steps.
     5     1.07e-03   7.23e-04     
     6     5.02e-04   1.65e-04     
     7     1.51e-04   4.61e-05     
     8     6.45e-05   2.96e-06     
     9     2.62e-05   3.65e-06     
    10     1.11e-05   1.80e-06     
    11     4.75e-06   6.35e-07     
    12     1.60e-06   3.17e-07     
    13     7.00e-07   3.71e-08     
    14     3.32e-07   4.07e-08     
    15     1.47e-07   6.04e-09     
    16     7.59e-08   2.67e-09     
 ------------------------------------------------------------------------------
                                   CCSD Lambda converged.

 Computing density matrices in double precision...
           Orbital response amplitudes will be solved using DIIS.
           Start     Size      MaxIter   EConv     LConv     
           3         7         100       1.00e-06  1.00e-06  
 ------------------------------------------------------------------------------
            Enorm      Ldiff       Comment
 ------------------------------------------------------------------------------
     1     8.97e-02   7.63e-03     
     2     5.71e-02   2.39e-02     
     3     5.35e-02   2.01e-02     
     4     4.51e-03   2.11e-02     Switched to DIIS steps.
     5     2.31e-03   9.25e-04     
     6     5.62e-04   2.96e-04     
     7     4.59e-04   3.53e-05     
     8     1.25e-04   4.11e-05     
     9     3.07e-05   1.47e-06     
    10     8.59e-06   1.57e-06     
    11     4.34e-06   1.60e-07     
    12     1.73e-06   2.10e-07     
    13     6.64e-07   3.09e-07     
 ------------------------------------------------------------------------------
                                   Orbital response converged.

 Computing density matrices... Done.
 CCSD calculation:   CPU 1734.95 s  wall 444.49 s

 Transferring MO TPDM to AO TPDM
 Transferring g2_o1o1o1o1
 Transferring g2_o1o1o1v1
 Transferring g2_o1o1v1v1
 Transferring g2_o1v1o1v1
 Transferring g2_o1v1v1v1
 Transferring g2_v1v1v1v1
 Adding separable TPDM
 Computing TPDM gradient
 --------------------------------------------------------
 2e gradient
  Atom          X               Y               Z
 --------------------------------------------------------
    1        -57.668092       13.662491       -0.000002  
    2         17.514698      -35.787951        0.000002  
    3         18.858646       25.551983       -0.000001  
    4         21.294748       -3.426523        0.000000  
 --------------------------------------------------------
 --------------------------------------------------------
 Final gradient
  Atom          X               Y               Z
 --------------------------------------------------------
    1        -57.668092       13.662491       -0.000002  
    2         17.514698      -35.787951        0.000002  
    3         18.858646       25.551983       -0.000001  
    4         21.294748       -3.426523        0.000000  
 --------------------------------------------------------
 Analytic gradient from two-electron contribution:   CPU 349.64 s  wall 105.73 s

 Total ccman2 time:   CPU 2155.05 s  wall 568.87 s


 --------------------------------------------------------------

                    Orbital Energies (a.u.)
 --------------------------------------------------------------

 Alpha MOs
 -- Occupied --
*******-180.883-169.689-169.688-169.688 -80.059 -80.021 -37.936
-33.125 -33.120 -33.120 -26.322 -24.309 -24.307 -24.307 -24.303
-24.303  -7.596  -7.562  -7.253  -5.488  -5.486  -5.486  -5.486
 -5.476  -5.475  -5.454  -5.453  -5.453  -2.409  -2.405  -2.404
 -2.392  -2.392  -1.621  -0.962  -0.855  -0.757  -0.693  -0.691
 -0.602  -0.462  -0.430  -0.422  -0.380  -0.349
 -- Virtual --
 -0.023   0.026   0.059   0.073   0.080   0.084   0.103   0.109
  0.109   0.133   0.150   0.178   0.276   0.300   0.309   0.343
  0.346   0.354   0.378   0.387   0.392   0.419   0.426   0.442
  0.497   0.548   0.554   0.577   0.588   0.622   0.683   0.715
  0.722   0.780   0.817   0.880   0.902   0.941   1.072   1.081
  1.122   1.144   1.390   1.531   1.563   1.581   1.588   1.621
  1.644   1.768   1.829   1.878   1.926   1.941   1.971   2.242
  4.191   4.192   4.223   4.235   4.476   4.484   4.487   4.503
  4.522   4.624   4.759   6.524   6.549   6.557   6.897   6.921
  6.941   7.241   7.461  14.709  14.749  14.755  14.788  14.833
 14.865  28.863  29.522  29.542  29.551  29.870  29.873  29.874
 29.890  29.953  68.737 130.582 130.598 130.610 154.262 165.836
166.0671912.179
 --------------------------------------------------------------

          Ground-State Mulliken Net Atomic Charges

     Atom                 Charge (a.u.)
  ----------------------------------------
      1 I                    -0.148935
      2 P                     0.217801
      3 P                     0.133007
      4 F                    -0.201873
  ----------------------------------------
  Sum of atomic charges =    -0.000000

 -----------------------------------------------------------------
                    Cartesian Multipole Moments
 -----------------------------------------------------------------
    Charge (ESU x 10^10)
                -0.0000
    Dipole Moment (Debye)
         X       0.6389      Y      -0.1711      Z      -0.0000
       Tot       0.6614
    Quadrupole Moments (Debye-Ang)
        XX     -65.7784     XY       0.2159     YY     -60.5324
        XZ       0.0000     YZ       0.0000     ZZ     -60.0794
    Octopole Moments (Debye-Ang^2)
       XXX      79.9230    XXY      -8.4377    XYY      13.8789
       YYY      -5.5532    XXZ      -0.0000    XYZ      -0.0000
       YYZ       0.0000    XZZ      11.0667    YZZ      -1.7622
       ZZZ       0.0000
    Hexadecapole Moments (Debye-Ang^3)
      XXXX   -1221.8998   XXXY      -4.8391   XXYY    -214.5858
      XYYY      -6.3654   YYYY    -219.0194   XXXZ      -0.0000
      XXYZ       0.0000   XYYZ       0.0000   YYYZ       0.0000
      XXZZ    -196.7862   XYZZ      -1.3000   YYZZ     -50.1403
      XZZZ      -0.0000   YZZZ       0.0000   ZZZZ     -88.2410
 -----------------------------------------------------------------
 DrvMan completing analytic gradient of the correlated energy
 Correlated dipole moment
            1
    1   0.2513652
    2  -0.0672964
    3  -0.0000000
 Energy read as -7698.430691958
 Full Analytical Gradient: (in a.u., or Hartree/Bohr)
             1             2             3             4
    1   -0.00015096    0.00020652    0.00004016   -0.00009572
    2    0.00008604   -0.00003870   -0.00007004    0.00002269
    3    0.00000001    0.00000001   -0.00000002    0.00000000
 Gradient time:  CPU 0.78 s  wall 0.81 s
 ----------------------------------------------------------------
             Standard Nuclear Orientation (Angstroms)
    I     Atom           X                Y                Z
 ----------------------------------------------------------------
    1      I       1.3699890921    -0.1004959415    -0.0000000000
    2      P      -0.8448380186     1.0503921659     0.0000000000
    3      P      -1.9340802536    -0.6766562130    -0.0000000000
    4      F      -3.4378497557    -0.0310838216    -0.0000000000
 ----------------------------------------------------------------
 Nuclear Repulsion Energy =   473.8715285291 hartrees
 There are       46 alpha and       46 beta electrons

                       Distance Matrix (Angstroms)
             I (  1)   P (  2)   P (  3)
   P (  2)  2.495997
   P (  3)  3.353928  2.041848
   F (  4)  4.808340  2.809502  1.636486

 Requested basis set is 6-311++G(d,p)
 There are 56 shells and 144 basis functions
 A cutoff of  1.0D-14 yielded   1312 shell pairs
 There are      9155 function pairs (     10217 Cartesian)
 Smallest overlap matrix eigenvalue = 9.85E-04
 Guess MOs from SCF MO coefficient file

 -----------------------------------------------------------------------
  General SCF calculation program by
  Eric Jon Sundstrom, Paul Horn, Yuezhi Mao, Dmitri Zuev, Alec White,
  David Stuck, Shaama M.S., Shane Yost, Joonho Lee, David Small,
  Daniel Levine, Susi Lehtola, Hugh Burton, Evgeny Epifanovsky
 -----------------------------------------------------------------------
 Hartree-Fock
 using 4 threads for integral computing
 -------------------------------------------------------
 OpenMP Integral computing Module                
 Release: version 2.0, May 2017, Q-Chem Inc. Pleasanton 
 -------------------------------------------------------
 A restricted SCF calculation will be
 performed using DIIS
 SCF converges when DIIS error is below 1.0e-08
 ---------------------------------------
  Cycle       Energy         DIIS error
 ---------------------------------------
    1   -7697.7722191079      1.34e-05  
    2   -7697.7722198659      3.64e-06  
    3   -7697.7722199377      1.62e-06  
    4   -7697.7722199484      5.05e-07  
    5   -7697.7722199501      1.75e-07  
    6   -7697.7722199504      7.97e-08  
    7   -7697.7722199506      4.89e-08  
    8   -7697.7722199506      1.88e-08  
    9   -7697.7722199506      6.12e-09  Convergence criterion met
 ---------------------------------------
 SCF time:   CPU 7.00s  wall 2.00s 
 SCF   energy in the final basis set =    -7697.7722199506
 Total energy in the final basis set =    -7697.7722199506


 ------------------------------------------------------------------------------

   CCMAN2: suite of methods based on coupled cluster
           and equation of motion theories.

   Components:
   * libvmm-1.3-trunk
     by Evgeny Epifanovsky, Ilya Kaliman.
   * libtensor-2.5-trunk
     by Evgeny Epifanovsky, Michael Wormit, Dmitry Zuev, Sam Manzer, 
        Ilya Kaliman.
   * libcc-2.5-trunk
     by Evgeny Epifanovsky, Arik Landau, Tomasz Kus, Kirill Khistyaev, 
        Dmitry Zuev, Prashant Manohar, Xintian Feng, Anna Krylov, 
        Matthew Goldey, Alec White, Thomas Jagau, Kaushik Nanda, 
        Anastasia Gunina, Alexander Kunitsa, Joonho Lee.

   CCMAN original authors:
   Anna I. Krylov, C. David Sherrill, Steven R. Gwaltney,
   Edward F. C. Byrd (2000)
   Sergey V. Levchenko, Lyudmila V. Slipchenko, Tao Wang,
   Ana-Maria C. Cristian (2003)
   Piotr A. Pieniazek, C. Melania Oana, Evgeny Epifanovsky (2007)
   Prashant Manohar (2009)

 ------------------------------------------------------------------------------


 Allocating and initializing 29808MB of RAM...
 Calculation will run on 4 cores.


 Alpha MOs, Restricted
 -- Occupied --                  
******* -180.88 -169.69 -169.69 -169.69  -80.06  -80.02  -37.94
  1 A     2 A     3 A     4 A     5 A     6 A     7 A     8 A                  
-33.124 -33.120 -33.120 -26.322 -24.308 -24.307 -24.307 -24.303
  9 A    10 A    11 A    12 A    13 A    14 A    15 A    16 A                  
-24.303  -7.596  -7.562  -7.253  -5.488  -5.486  -5.486  -5.486
 17 A    18 A    19 A    20 A    21 A    22 A    23 A    24 A                  
 -5.476  -5.475  -5.454  -5.453  -5.453  -2.409  -2.405  -2.404
 25 A    26 A    27 A    28 A    29 A    30 A    31 A    32 A                  
 -2.392  -2.392  -1.621  -0.962  -0.855  -0.757  -0.693  -0.691
 33 A    34 A    35 A    36 A    37 A    38 A    39 A    40 A                  
 -0.602  -0.462  -0.430  -0.422  -0.380  -0.349
 41 A    42 A    43 A    44 A    45 A    46 A                                  
 -- Virtual --                   
 -0.023   0.026   0.059   0.073   0.080   0.084   0.103   0.109
 47 A    48 A    49 A    50 A    51 A    52 A    53 A    54 A                  
  0.109   0.133   0.150   0.178   0.276   0.300   0.309   0.343
 55 A    56 A    57 A    58 A    59 A    60 A    61 A    62 A                  
  0.346   0.354   0.378   0.387   0.392   0.419   0.426   0.442
 63 A    64 A    65 A    66 A    67 A    68 A    69 A    70 A                  
  0.497   0.548   0.554   0.577   0.588   0.622   0.683   0.715
 71 A    72 A    73 A    74 A    75 A    76 A    77 A    78 A                  
  0.722   0.780   0.817   0.880   0.902   0.941   1.072   1.081
 79 A    80 A    81 A    82 A    83 A    84 A    85 A    86 A                  
  1.121   1.144   1.391   1.531   1.563   1.581   1.588   1.621
 87 A    88 A    89 A    90 A    91 A    92 A    93 A    94 A                  
  1.643   1.768   1.829   1.878   1.925   1.940   1.971   2.242
 95 A    96 A    97 A    98 A    99 A   100 A   101 A   102 A                  
  4.191   4.192   4.223   4.235   4.476   4.484   4.487   4.503
103 A   104 A   105 A   106 A   107 A   108 A   109 A   110 A                  
  4.522   4.624   4.759   6.524   6.549   6.557   6.897   6.921
111 A   112 A   113 A   114 A   115 A   116 A   117 A   118 A                  
  6.941   7.240   7.461  14.709  14.749  14.755  14.789  14.833
119 A   120 A   121 A   122 A   123 A   124 A   125 A   126 A                  
 14.864  28.863  29.522  29.543  29.551  29.870  29.873  29.874
127 A   128 A   129 A   130 A   131 A   132 A   133 A   134 A                  
 29.890  29.953  68.737 130.582 130.598 130.610 154.262 165.836
135 A   136 A   137 A   138 A   139 A   140 A   141 A   142 A                  
166.0681912.179
143 A   144 A                                                                  

 Beta MOs, Restricted
 -- Occupied --                  
******* -180.88 -169.69 -169.69 -169.69  -80.06  -80.02  -37.94
  1 A     2 A     3 A     4 A     5 A     6 A     7 A     8 A                  
-33.124 -33.120 -33.120 -26.322 -24.308 -24.307 -24.307 -24.303
  9 A    10 A    11 A    12 A    13 A    14 A    15 A    16 A                  
-24.303  -7.596  -7.562  -7.253  -5.488  -5.486  -5.486  -5.486
 17 A    18 A    19 A    20 A    21 A    22 A    23 A    24 A                  
 -5.476  -5.475  -5.454  -5.453  -5.453  -2.409  -2.405  -2.404
 25 A    26 A    27 A    28 A    29 A    30 A    31 A    32 A                  
 -2.392  -2.392  -1.621  -0.962  -0.855  -0.757  -0.693  -0.691
 33 A    34 A    35 A    36 A    37 A    38 A    39 A    40 A                  
 -0.602  -0.462  -0.430  -0.422  -0.380  -0.349
 41 A    42 A    43 A    44 A    45 A    46 A                                  
 -- Virtual --                   
 -0.023   0.026   0.059   0.073   0.080   0.084   0.103   0.109
 47 A    48 A    49 A    50 A    51 A    52 A    53 A    54 A                  
  0.109   0.133   0.150   0.178   0.276   0.300   0.309   0.343
 55 A    56 A    57 A    58 A    59 A    60 A    61 A    62 A                  
  0.346   0.354   0.378   0.387   0.392   0.419   0.426   0.442
 63 A    64 A    65 A    66 A    67 A    68 A    69 A    70 A                  
  0.497   0.548   0.554   0.577   0.588   0.622   0.683   0.715
 71 A    72 A    73 A    74 A    75 A    76 A    77 A    78 A                  
  0.722   0.780   0.817   0.880   0.902   0.941   1.072   1.081
 79 A    80 A    81 A    82 A    83 A    84 A    85 A    86 A                  
  1.121   1.144   1.391   1.531   1.563   1.581   1.588   1.621
 87 A    88 A    89 A    90 A    91 A    92 A    93 A    94 A                  
  1.643   1.768   1.829   1.878   1.925   1.940   1.971   2.242
 95 A    96 A    97 A    98 A    99 A   100 A   101 A   102 A                  
  4.191   4.192   4.223   4.235   4.476   4.484   4.487   4.503
103 A   104 A   105 A   106 A   107 A   108 A   109 A   110 A                  
  4.522   4.624   4.759   6.524   6.549   6.557   6.897   6.921
111 A   112 A   113 A   114 A   115 A   116 A   117 A   118 A                  
  6.941   7.240   7.461  14.709  14.749  14.755  14.789  14.833
119 A   120 A   121 A   122 A   123 A   124 A   125 A   126 A                  
 14.864  28.863  29.522  29.543  29.551  29.870  29.873  29.874
127 A   128 A   129 A   130 A   131 A   132 A   133 A   134 A                  
 29.890  29.953  68.737 130.582 130.598 130.610 154.262 165.836
135 A   136 A   137 A   138 A   139 A   140 A   141 A   142 A                  
166.0681912.179
143 A   144 A                                                                  

 Occupation and symmetry of molecular orbitals

 Point group: C1 (1 irreducible representation).

                           A     All 
 -------------------------------------
 All molecular orbitals:
  - Alpha                  144   144 
  - Beta                   144   144 
 -------------------------------------
 Alpha orbitals:
  - Frozen occupied        29    29  
  - Active occupied        17    17  
  - Active virtual         98    98  
  - Frozen virtual         0     0   
 -------------------------------------
 Beta orbitals:
  - Frozen occupied        29    29  
  - Active occupied        17    17  
  - Active virtual         98    98  
  - Frozen virtual         0     0   
 -------------------------------------

 Import integrals:   CPU 0.00 s  wall 0.00 s

 Import integrals:   CPU 66.18 s  wall 17.14 s

 MP2 amplitudes:   CPU 0.16 s  wall 0.12 s

Running a double precision version
           CCSD T amplitudes will be solved using DIIS.

           Start     Size      MaxIter   EConv     TConv     
           3         7         100       1.00e-07  1.00e-05  
 ------------------------------------------------------------------------------
           Energy (a.u.)   Ediff      Tdiff       Comment
 ------------------------------------------------------------------------------
         -7698.41096443                           
     1   -7698.40805900   2.91e-03   7.87e-01     
     2   -7698.42765871   1.96e-02   1.01e-01     
     3   -7698.42764601   1.27e-05   4.41e-02     
     4   -7698.42986821   2.22e-03   1.61e-02     Switched to DIIS steps.
     5   -7698.43065415   7.86e-04   1.38e-02     
     6   -7698.43069961   4.55e-05   2.92e-03     
     7   -7698.43069259   7.02e-06   1.41e-03     
     8   -7698.43069088   1.71e-06   2.79e-04     
     9   -7698.43069139   5.08e-07   1.33e-04     
    10   -7698.43069140   1.10e-08   4.76e-05     
    11   -7698.43069158   1.77e-07   2.38e-05     
    12   -7698.43069163   5.71e-08   1.54e-05     
    13   -7698.43069164   6.84e-09   3.81e-06     
 ------------------------------------------------------------------------------
         -7698.43069164                           CCSD T converged.

End of double precision
 SCF energy                 = -7697.77221995
 MP2 energy                 = -7698.41096443
 CCSD correlation energy     =    -0.65847169
 CCSD total energy           = -7698.43069164

 CCSD  T1^2 = 0.0120  T2^2 = 0.2808  Leading amplitudes:

 Amplitude    Orbitals with energies
  0.0242       39 (A) A                  ->    47 (A) A                   
              -0.6926                         -0.0230                     
  0.0242       39 (A) B                  ->    47 (A) B                   
              -0.6926                         -0.0230                     
 -0.0164       41 (A) A                  ->    56 (A) A                   
              -0.6018                          0.1334                     
 -0.0164       41 (A) B                  ->    56 (A) B                   
              -0.6018                          0.1334                     

 Amplitude    Orbitals with energies
 -0.1160       46 (A) A      46 (A) B    ->    47 (A) A      47 (A) B     
              -0.3487       -0.3487           -0.0230       -0.0230       
  0.1160       46 (A) A      46 (A) B    ->    47 (A) B      47 (A) A     
              -0.3487       -0.3487           -0.0230       -0.0230       
  0.1160       46 (A) B      46 (A) A    ->    47 (A) A      47 (A) B     
              -0.3487       -0.3487           -0.0230       -0.0230       
 -0.1160       46 (A) B      46 (A) A    ->    47 (A) B      47 (A) A     
              -0.3487       -0.3487           -0.0230       -0.0230       

 Computing CCSD intemediates for later calculations in double precision
 Finished.

Running a double precision version
           CCSD Lambda amplitudes will be solved using DIIS.
           Start     Size      MaxIter   EConv     LConv     
           3         7         100       1.00e-07  1.00e-05  
 ------------------------------------------------------------------------------
            Enorm      Ldiff       Comment
 ------------------------------------------------------------------------------
     1     6.34e-02   4.62e-02     
     2     1.71e-02   7.10e-03     
     3     7.04e-03   2.00e-03     
     4     3.93e-03   1.31e-03     Switched to DIIS steps.
     5     1.07e-03   7.22e-04     
     6     5.02e-04   1.64e-04     
     7     1.51e-04   4.59e-05     
     8     6.45e-05   2.93e-06     
     9     2.62e-05   3.66e-06     
    10     1.11e-05   1.81e-06     
    11     4.76e-06   6.35e-07     
    12     1.60e-06   3.17e-07     
    13     7.02e-07   3.66e-08     
    14     3.33e-07   4.05e-08     
    15     1.48e-07   5.98e-09     
    16     7.63e-08   2.64e-09     
 ------------------------------------------------------------------------------
                                   CCSD Lambda converged.

 Computing density matrices in double precision...
           Orbital response amplitudes will be solved using DIIS.
           Start     Size      MaxIter   EConv     LConv     
           3         7         100       1.00e-06  1.00e-06  
 ------------------------------------------------------------------------------
            Enorm      Ldiff       Comment
 ------------------------------------------------------------------------------
     1     8.96e-02   7.64e-03     
     2     5.71e-02   2.39e-02     
     3     5.35e-02   2.01e-02     
     4     4.56e-03   2.11e-02     Switched to DIIS steps.
     5     2.38e-03   9.27e-04     
     6     5.56e-04   2.93e-04     
     7     4.54e-04   4.07e-05     
     8     1.25e-04   4.18e-05     
     9     3.05e-05   1.49e-06     
    10     8.48e-06   1.57e-06     
    11     4.31e-06   1.72e-07     
    12     1.72e-06   1.99e-07     
    13     6.55e-07   3.02e-07     
 ------------------------------------------------------------------------------
                                   Orbital response converged.

 Computing density matrices... Done.
 CCSD calculation:   CPU 1732.00 s  wall 443.77 s

 Transferring MO TPDM to AO TPDM
 Transferring g2_o1o1o1o1
 Transferring g2_o1o1o1v1
 Transferring g2_o1o1v1v1
 Transferring g2_o1v1o1v1
 Transferring g2_o1v1v1v1
 Transferring g2_v1v1v1v1
 Adding separable TPDM
 Computing TPDM gradient
 --------------------------------------------------------
 2e gradient
  Atom          X               Y               Z
 --------------------------------------------------------
    1        -57.639437       13.631953        0.000000  
    2         17.490889      -35.784627        0.000000  
    3         18.852586       25.576588       -0.000000  
    4         21.295962       -3.423914       -0.000000  
 --------------------------------------------------------
 --------------------------------------------------------
 Final gradient
  Atom          X               Y               Z
 --------------------------------------------------------
    1        -57.639437       13.631953        0.000000  
    2         17.490889      -35.784627        0.000000  
    3         18.852586       25.576588       -0.000000  
    4         21.295962       -3.423914       -0.000000  
 --------------------------------------------------------
 Analytic gradient from two-electron contribution:   CPU 355.46 s  wall 106.79 s

 Total ccman2 time:   CPU 2158.10 s  wall 569.23 s


 --------------------------------------------------------------

                    Orbital Energies (a.u.)
 --------------------------------------------------------------

 Alpha MOs
 -- Occupied --
*******-180.883-169.689-169.688-169.688 -80.059 -80.021 -37.936
-33.124 -33.120 -33.120 -26.322 -24.308 -24.307 -24.307 -24.303
-24.303  -7.596  -7.562  -7.253  -5.488  -5.486  -5.486  -5.486
 -5.476  -5.475  -5.454  -5.453  -5.453  -2.409  -2.405  -2.404
 -2.392  -2.392  -1.621  -0.962  -0.855  -0.757  -0.693  -0.691
 -0.602  -0.462  -0.430  -0.422  -0.380  -0.349
 -- Virtual --
 -0.023   0.026   0.059   0.073   0.080   0.084   0.103   0.109
  0.109   0.133   0.150   0.178   0.276   0.300   0.309   0.343
  0.346   0.354   0.378   0.387   0.392   0.419   0.426   0.442
  0.497   0.548   0.554   0.577   0.588   0.622   0.683   0.715
  0.722   0.780   0.817   0.880   0.902   0.941   1.072   1.081
  1.121   1.144   1.391   1.531   1.563   1.581   1.588   1.621
  1.643   1.768   1.829   1.878   1.925   1.940   1.971   2.242
  4.191   4.192   4.223   4.235   4.476   4.484   4.487   4.503
  4.522   4.624   4.759   6.524   6.549   6.557   6.897   6.921
  6.941   7.240   7.461  14.709  14.749  14.755  14.789  14.833
 14.864  28.863  29.522  29.543  29.551  29.870  29.873  29.874
 29.890  29.953  68.737 130.582 130.598 130.610 154.262 165.836
166.0681912.179
 --------------------------------------------------------------

          Ground-State Mulliken Net Atomic Charges

     Atom                 Charge (a.u.)
  ----------------------------------------
      1 I                    -0.149302
      2 P                     0.218231
      3 P                     0.133003
      4 F                    -0.201933
  ----------------------------------------
  Sum of atomic charges =    -0.000000

 -----------------------------------------------------------------
                    Cartesian Multipole Moments
 -----------------------------------------------------------------
    Charge (ESU x 10^10)
                -0.0000
    Dipole Moment (Debye)
         X       0.6340      Y      -0.1702      Z      -0.0000
       Tot       0.6564
    Quadrupole Moments (Debye-Ang)
        XX     -65.7768     XY       0.2139     YY     -60.5284
        XZ       0.0000     YZ       0.0000     ZZ     -60.0789
    Octopole Moments (Debye-Ang^2)
       XXX      79.9909    XXY      -8.4379    XYY      13.8911
       YYY      -5.5471    XXZ      -0.0000    XYZ      -0.0000
       YYZ       0.0000    XZZ      11.0805    YZZ      -1.7630
       ZZZ      -0.0000
    Hexadecapole Moments (Debye-Ang^3)
      XXXX   -1222.1704   XXXY      -4.7613   XXYY    -214.6218
      XYYY      -6.2867   YYYY    -218.9913   XXXZ       0.0000
      XXYZ       0.0000   XYYZ       0.0000   YYYZ       0.0000
      XXZZ    -196.8220   XYZZ      -1.2717   YYZZ     -50.1351
      XZZZ       0.0000   YZZZ       0.0000   ZZZZ     -88.2368
 -----------------------------------------------------------------
 DrvMan completing analytic gradient of the correlated energy
 Correlated dipole moment
            1
    1   0.2494368
    2  -0.0669533
    3  -0.0000000
 Energy read as -7698.430691640
 Full Analytical Gradient: (in a.u., or Hartree/Bohr)
             1             2             3             4
    1    0.00014679   -0.00037258    0.00023596   -0.00001018
    2   -0.00007501   -0.00021397    0.00023276    0.00005623
    3   -0.00000000    0.00000000   -0.00000000    0.00000000
 Gradient time:  CPU 0.78 s  wall 0.79 s
 ----------------------------------------------------------------
             Standard Nuclear Orientation (Angstroms)
    I     Atom           X                Y                Z
 ----------------------------------------------------------------
    1      I       1.3699890921    -0.1004959415    -0.0000000000
    2      P      -0.8438380186     1.0513921659     0.0000000000
    3      P      -1.9340802536    -0.6766562130    -0.0000000000
    4      F      -3.4378497557    -0.0310838216    -0.0000000000
 ----------------------------------------------------------------
 Nuclear Repulsion Energy =   473.8490964061 hartrees
 There are       46 alpha and       46 beta electrons

                       Distance Matrix (Angstroms)
             I (  1)   P (  2)   P (  3)
   P (  2)  2.495571
   P (  3)  3.353928  2.043228
   F (  4)  4.808340  2.810810  1.636486

 Requested basis set is 6-311++G(d,p)
 There are 56 shells and 144 basis functions
 A cutoff of  1.0D-14 yielded   1312 shell pairs
 There are      9155 function pairs (     10217 Cartesian)
 Smallest overlap matrix eigenvalue = 9.89E-04
 Guess MOs from SCF MO coefficient file

 -----------------------------------------------------------------------
  General SCF calculation program by
  Eric Jon Sundstrom, Paul Horn, Yuezhi Mao, Dmitri Zuev, Alec White,
  David Stuck, Shaama M.S., Shane Yost, Joonho Lee, David Small,
  Daniel Levine, Susi Lehtola, Hugh Burton, Evgeny Epifanovsky
 -----------------------------------------------------------------------
 Hartree-Fock
 using 4 threads for integral computing
 -------------------------------------------------------
 OpenMP Integral computing Module                
 Release: version 2.0, May 2017, Q-Chem Inc. Pleasanton 
 -------------------------------------------------------
 A restricted SCF calculation will be
 performed using DIIS
 SCF converges when DIIS error is below 1.0e-08
 ---------------------------------------
  Cycle       Energy         DIIS error
 ---------------------------------------
    1   -7697.7721664757      1.04e-05  
    2   -7697.7721669005      2.88e-06  
    3   -7697.7721669414      1.26e-06  
    4   -7697.7721669482      4.22e-07  
    5   -7697.7721669493      1.48e-07  
    6   -7697.7721669496      5.58e-08  
    7   -7697.7721669495      2.43e-08  
    8   -7697.7721669495      9.53e-09  Convergence criterion met
 ---------------------------------------
 SCF time:   CPU 6.22s  wall 2.00s 
 SCF   energy in the final basis set =    -7697.7721669495
 Total energy in the final basis set =    -7697.7721669495


 ------------------------------------------------------------------------------

   CCMAN2: suite of methods based on coupled cluster
           and equation of motion theories.

   Components:
   * libvmm-1.3-trunk
     by Evgeny Epifanovsky, Ilya Kaliman.
   * libtensor-2.5-trunk
     by Evgeny Epifanovsky, Michael Wormit, Dmitry Zuev, Sam Manzer, 
        Ilya Kaliman.
   * libcc-2.5-trunk
     by Evgeny Epifanovsky, Arik Landau, Tomasz Kus, Kirill Khistyaev, 
        Dmitry Zuev, Prashant Manohar, Xintian Feng, Anna Krylov, 
        Matthew Goldey, Alec White, Thomas Jagau, Kaushik Nanda, 
        Anastasia Gunina, Alexander Kunitsa, Joonho Lee.

   CCMAN original authors:
   Anna I. Krylov, C. David Sherrill, Steven R. Gwaltney,
   Edward F. C. Byrd (2000)
   Sergey V. Levchenko, Lyudmila V. Slipchenko, Tao Wang,
   Ana-Maria C. Cristian (2003)
   Piotr A. Pieniazek, C. Melania Oana, Evgeny Epifanovsky (2007)
   Prashant Manohar (2009)

 ------------------------------------------------------------------------------


 Allocating and initializing 29808MB of RAM...
 Calculation will run on 4 cores.


 Alpha MOs, Restricted
 -- Occupied --                  
******* -180.88 -169.69 -169.69 -169.69  -80.06  -80.02  -37.94
  1 A     2 A     3 A     4 A     5 A     6 A     7 A     8 A                  
-33.124 -33.120 -33.120 -26.322 -24.308 -24.307 -24.307 -24.303
  9 A    10 A    11 A    12 A    13 A    14 A    15 A    16 A                  
-24.303  -7.596  -7.562  -7.253  -5.488  -5.486  -5.486  -5.486
 17 A    18 A    19 A    20 A    21 A    22 A    23 A    24 A                  
 -5.476  -5.475  -5.454  -5.454  -5.453  -2.409  -2.405  -2.404
 25 A    26 A    27 A    28 A    29 A    30 A    31 A    32 A                  
 -2.392  -2.392  -1.621  -0.962  -0.855  -0.757  -0.693  -0.691
 33 A    34 A    35 A    36 A    37 A    38 A    39 A    40 A                  
 -0.602  -0.462  -0.429  -0.422  -0.380  -0.349
 41 A    42 A    43 A    44 A    45 A    46 A                                  
 -- Virtual --                   
 -0.023   0.026   0.059   0.073   0.080   0.084   0.103   0.109
 47 A    48 A    49 A    50 A    51 A    52 A    53 A    54 A                  
  0.109   0.133   0.150   0.178   0.276   0.300   0.309   0.343
 55 A    56 A    57 A    58 A    59 A    60 A    61 A    62 A                  
  0.346   0.354   0.378   0.387   0.392   0.419   0.426   0.442
 63 A    64 A    65 A    66 A    67 A    68 A    69 A    70 A                  
  0.497   0.548   0.554   0.577   0.588   0.622   0.683   0.715
 71 A    72 A    73 A    74 A    75 A    76 A    77 A    78 A                  
  0.722   0.780   0.817   0.880   0.902   0.941   1.071   1.081
 79 A    80 A    81 A    82 A    83 A    84 A    85 A    86 A                  
  1.121   1.144   1.390   1.531   1.563   1.581   1.588   1.621
 87 A    88 A    89 A    90 A    91 A    92 A    93 A    94 A                  
  1.644   1.768   1.829   1.878   1.926   1.940   1.971   2.242
 95 A    96 A    97 A    98 A    99 A   100 A   101 A   102 A                  
  4.191   4.192   4.222   4.235   4.476   4.484   4.487   4.503
103 A   104 A   105 A   106 A   107 A   108 A   109 A   110 A                  
  4.522   4.624   4.759   6.524   6.549   6.557   6.897   6.921
111 A   112 A   113 A   114 A   115 A   116 A   117 A   118 A                  
  6.941   7.240   7.461  14.709  14.749  14.755  14.788  14.833
119 A   120 A   121 A   122 A   123 A   124 A   125 A   126 A                  
 14.865  28.863  29.522  29.543  29.551  29.870  29.873  29.874
127 A   128 A   129 A   130 A   131 A   132 A   133 A   134 A                  
 29.890  29.953  68.737 130.582 130.598 130.610 154.262 165.836
135 A   136 A   137 A   138 A   139 A   140 A   141 A   142 A                  
166.0671912.179
143 A   144 A                                                                  

 Beta MOs, Restricted
 -- Occupied --                  
******* -180.88 -169.69 -169.69 -169.69  -80.06  -80.02  -37.94
  1 A     2 A     3 A     4 A     5 A     6 A     7 A     8 A                  
-33.124 -33.120 -33.120 -26.322 -24.308 -24.307 -24.307 -24.303
  9 A    10 A    11 A    12 A    13 A    14 A    15 A    16 A                  
-24.303  -7.596  -7.562  -7.253  -5.488  -5.486  -5.486  -5.486
 17 A    18 A    19 A    20 A    21 A    22 A    23 A    24 A                  
 -5.476  -5.475  -5.454  -5.454  -5.453  -2.409  -2.405  -2.404
 25 A    26 A    27 A    28 A    29 A    30 A    31 A    32 A                  
 -2.392  -2.392  -1.621  -0.962  -0.855  -0.757  -0.693  -0.691
 33 A    34 A    35 A    36 A    37 A    38 A    39 A    40 A                  
 -0.602  -0.462  -0.429  -0.422  -0.380  -0.349
 41 A    42 A    43 A    44 A    45 A    46 A                                  
 -- Virtual --                   
 -0.023   0.026   0.059   0.073   0.080   0.084   0.103   0.109
 47 A    48 A    49 A    50 A    51 A    52 A    53 A    54 A                  
  0.109   0.133   0.150   0.178   0.276   0.300   0.309   0.343
 55 A    56 A    57 A    58 A    59 A    60 A    61 A    62 A                  
  0.346   0.354   0.378   0.387   0.392   0.419   0.426   0.442
 63 A    64 A    65 A    66 A    67 A    68 A    69 A    70 A                  
  0.497   0.548   0.554   0.577   0.588   0.622   0.683   0.715
 71 A    72 A    73 A    74 A    75 A    76 A    77 A    78 A                  
  0.722   0.780   0.817   0.880   0.902   0.941   1.071   1.081
 79 A    80 A    81 A    82 A    83 A    84 A    85 A    86 A                  
  1.121   1.144   1.390   1.531   1.563   1.581   1.588   1.621
 87 A    88 A    89 A    90 A    91 A    92 A    93 A    94 A                  
  1.644   1.768   1.829   1.878   1.926   1.940   1.971   2.242
 95 A    96 A    97 A    98 A    99 A   100 A   101 A   102 A                  
  4.191   4.192   4.222   4.235   4.476   4.484   4.487   4.503
103 A   104 A   105 A   106 A   107 A   108 A   109 A   110 A                  
  4.522   4.624   4.759   6.524   6.549   6.557   6.897   6.921
111 A   112 A   113 A   114 A   115 A   116 A   117 A   118 A                  
  6.941   7.240   7.461  14.709  14.749  14.755  14.788  14.833
119 A   120 A   121 A   122 A   123 A   124 A   125 A   126 A                  
 14.865  28.863  29.522  29.543  29.551  29.870  29.873  29.874
127 A   128 A   129 A   130 A   131 A   132 A   133 A   134 A                  
 29.890  29.953  68.737 130.582 130.598 130.610 154.262 165.836
135 A   136 A   137 A   138 A   139 A   140 A   141 A   142 A                  
166.0671912.179
143 A   144 A                                                                  

 Occupation and symmetry of molecular orbitals

 Point group: C1 (1 irreducible representation).

                           A     All 
 -------------------------------------
 All molecular orbitals:
  - Alpha                  144   144 
  - Beta                   144   144 
 -------------------------------------
 Alpha orbitals:
  - Frozen occupied        29    29  
  - Active occupied        17    17  
  - Active virtual         98    98  
  - Frozen virtual         0     0   
 -------------------------------------
 Beta orbitals:
  - Frozen occupied        29    29  
  - Active occupied        17    17  
  - Active virtual         98    98  
  - Frozen virtual         0     0   
 -------------------------------------

 Import integrals:   CPU 0.00 s  wall 0.00 s

 Import integrals:   CPU 66.51 s  wall 17.23 s

 MP2 amplitudes:   CPU 0.16 s  wall 0.12 s

Running a double precision version
           CCSD T amplitudes will be solved using DIIS.

           Start     Size      MaxIter   EConv     TConv     
           3         7         100       1.00e-07  1.00e-05  
 ------------------------------------------------------------------------------
           Energy (a.u.)   Ediff      Tdiff       Comment
 ------------------------------------------------------------------------------
         -7698.41097861                           
     1   -7698.40804486   2.93e-03   7.87e-01     
     2   -7698.42765828   1.96e-02   1.01e-01     
     3   -7698.42764276   1.55e-05   4.41e-02     
     4   -7698.42986748   2.22e-03   1.61e-02     Switched to DIIS steps.
     5   -7698.43065433   7.87e-04   1.38e-02     
     6   -7698.43069998   4.57e-05   2.93e-03     
     7   -7698.43069291   7.07e-06   1.41e-03     
     8   -7698.43069119   1.72e-06   2.80e-04     
     9   -7698.43069170   5.12e-07   1.34e-04     
    10   -7698.43069171   1.09e-08   4.78e-05     
    11   -7698.43069189   1.77e-07   2.39e-05     
    12   -7698.43069195   5.76e-08   1.55e-05     
    13   -7698.43069195   6.73e-09   3.82e-06     
 ------------------------------------------------------------------------------
         -7698.43069195                           CCSD T converged.

End of double precision
 SCF energy                 = -7697.77216695
 MP2 energy                 = -7698.41097861
 CCSD correlation energy     =    -0.65852500
 CCSD total energy           = -7698.43069195

 CCSD  T1^2 = 0.0120  T2^2 = 0.2810  Leading amplitudes:

 Amplitude    Orbitals with energies
  0.0242       39 (A) A                  ->    47 (A) A                   
              -0.6926                         -0.0232                     
  0.0242       39 (A) B                  ->    47 (A) B                   
              -0.6926                         -0.0232                     
  0.0164       41 (A) A                  ->    56 (A) A                   
              -0.6019                          0.1334                     
  0.0164       41 (A) B                  ->    56 (A) B                   
              -0.6019                          0.1334                     

 Amplitude    Orbitals with energies
 -0.1164       46 (A) A      46 (A) B    ->    47 (A) A      47 (A) B     
              -0.3486       -0.3486           -0.0232       -0.0232       
  0.1164       46 (A) A      46 (A) B    ->    47 (A) B      47 (A) A     
              -0.3486       -0.3486           -0.0232       -0.0232       
  0.1164       46 (A) B      46 (A) A    ->    47 (A) A      47 (A) B     
              -0.3486       -0.3486           -0.0232       -0.0232       
 -0.1164       46 (A) B      46 (A) A    ->    47 (A) B      47 (A) A     
              -0.3486       -0.3486           -0.0232       -0.0232       

 Computing CCSD intemediates for later calculations in double precision
 Finished.

Running a double precision version
           CCSD Lambda amplitudes will be solved using DIIS.
           Start     Size      MaxIter   EConv     LConv     
           3         7         100       1.00e-07  1.00e-05  
 ------------------------------------------------------------------------------
            Enorm      Ldiff       Comment
 ------------------------------------------------------------------------------
     1     6.35e-02   4.62e-02     
     2     1.71e-02   7.10e-03     
     3     7.04e-03   2.00e-03     
     4     3.93e-03   1.31e-03     Switched to DIIS steps.
     5     1.07e-03   7.23e-04     
     6     5.03e-04   1.65e-04     
     7     1.51e-04   4.62e-05     
     8     6.46e-05   2.98e-06     
     9     2.62e-05   3.65e-06     
    10     1.12e-05   1.80e-06     
    11     4.77e-06   6.36e-07     
    12     1.61e-06   3.18e-07     
    13     7.04e-07   3.68e-08     
    14     3.33e-07   4.06e-08     
    15     1.48e-07   5.92e-09     
    16     7.63e-08   2.61e-09     
 ------------------------------------------------------------------------------
                                   CCSD Lambda converged.

 Computing density matrices in double precision...
           Orbital response amplitudes will be solved using DIIS.
           Start     Size      MaxIter   EConv     LConv     
           3         7         100       1.00e-06  1.00e-06  
 ------------------------------------------------------------------------------
            Enorm      Ldiff       Comment
 ------------------------------------------------------------------------------
     1     8.97e-02   7.62e-03     
     2     5.72e-02   2.40e-02     
     3     5.36e-02   2.01e-02     
     4     4.52e-03   2.11e-02     Switched to DIIS steps.
     5     2.32e-03   9.26e-04     
     6     5.61e-04   2.95e-04     
     7     4.60e-04   3.65e-05     
     8     1.25e-04   4.14e-05     
     9     3.07e-05   1.46e-06     
    10     8.57e-06   1.57e-06     
    11     4.35e-06   1.69e-07     
    12     1.74e-06   2.03e-07     
    13     6.63e-07   3.07e-07     
 ------------------------------------------------------------------------------
                                   Orbital response converged.

 Computing density matrices... Done.
 CCSD calculation:   CPU 1733.60 s  wall 444.26 s

 Transferring MO TPDM to AO TPDM
 Transferring g2_o1o1o1o1
 Transferring g2_o1o1o1v1
 Transferring g2_o1o1v1v1
 Transferring g2_o1v1o1v1
 Transferring g2_o1v1v1v1
 Transferring g2_v1v1v1v1
 Adding separable TPDM
 Computing TPDM gradient
 --------------------------------------------------------
 2e gradient
  Atom          X               Y               Z
 --------------------------------------------------------
    1        -57.635162       13.654604        0.000000  
    2         17.499007      -35.790192        0.000000  
    3         18.844698       25.561024       -0.000000  
    4         21.291456       -3.425435        0.000000  
 --------------------------------------------------------
 --------------------------------------------------------
 Final gradient
  Atom          X               Y               Z
 --------------------------------------------------------
    1        -57.635162       13.654604        0.000000  
    2         17.499007      -35.790192        0.000000  
    3         18.844698       25.561024       -0.000000  
    4         21.291456       -3.425435        0.000000  
 --------------------------------------------------------
 Analytic gradient from two-electron contribution:   CPU 346.67 s  wall 104.90 s

 Total ccman2 time:   CPU 2150.96 s  wall 567.85 s


 --------------------------------------------------------------

                    Orbital Energies (a.u.)
 --------------------------------------------------------------

 Alpha MOs
 -- Occupied --
*******-180.883-169.689-169.688-169.688 -80.059 -80.021 -37.936
-33.124 -33.120 -33.120 -26.322 -24.308 -24.307 -24.307 -24.303
-24.303  -7.596  -7.562  -7.253  -5.488  -5.486  -5.486  -5.486
 -5.476  -5.475  -5.454  -5.454  -5.453  -2.409  -2.405  -2.404
 -2.392  -2.392  -1.621  -0.962  -0.855  -0.757  -0.693  -0.691
 -0.602  -0.462  -0.429  -0.422  -0.380  -0.349
 -- Virtual --
 -0.023   0.026   0.059   0.073   0.080   0.084   0.103   0.109
  0.109   0.133   0.150   0.178   0.276   0.300   0.309   0.343
  0.346   0.354   0.378   0.387   0.392   0.419   0.426   0.442
  0.497   0.548   0.554   0.577   0.588   0.622   0.683   0.715
  0.722   0.780   0.817   0.880   0.902   0.941   1.071   1.081
  1.121   1.144   1.390   1.531   1.563   1.581   1.588   1.621
  1.644   1.768   1.829   1.878   1.926   1.940   1.971   2.242
  4.191   4.192   4.222   4.235   4.476   4.484   4.487   4.503
  4.522   4.624   4.759   6.524   6.549   6.557   6.897   6.921
  6.941   7.240   7.461  14.709  14.749  14.755  14.788  14.833
 14.865  28.863  29.522  29.543  29.551  29.870  29.873  29.874
 29.890  29.953  68.737 130.582 130.598 130.610 154.262 165.836
166.0671912.179
 --------------------------------------------------------------

          Ground-State Mulliken Net Atomic Charges

     Atom                 Charge (a.u.)
  ----------------------------------------
      1 I                    -0.149303
      2 P                     0.218045
      3 P                     0.133143
      4 F                    -0.201885
  ----------------------------------------
  Sum of atomic charges =     0.000000

 -----------------------------------------------------------------
                    Cartesian Multipole Moments
 -----------------------------------------------------------------
    Charge (ESU x 10^10)
                 0.0000
    Dipole Moment (Debye)
         X       0.6337      Y      -0.1701      Z      -0.0000
       Tot       0.6561
    Quadrupole Moments (Debye-Ang)
        XX     -65.7796     XY       0.2145     YY     -60.5255
        XZ       0.0000     YZ       0.0000     ZZ     -60.0825
    Octopole Moments (Debye-Ang^2)
       XXX      79.9438    XXY      -8.4557    XYY      13.8777
       YYY      -5.5883    XXZ      -0.0000    XYZ      -0.0000
       YYZ       0.0000    XZZ      11.0741    YZZ      -1.7763
       ZZZ      -0.0000
    Hexadecapole Moments (Debye-Ang^3)
      XXXX   -1222.0804   XXXY      -4.7664   XXYY    -214.6131
      XYYY      -6.2938   YYYY    -219.1502   XXXZ       0.0000
      XXYZ       0.0000   XYYZ       0.0000   YYYZ       0.0000
      XXZZ    -196.8120   XYZZ      -1.2744   YYZZ     -50.1660
      XZZZ       0.0000   YZZZ       0.0000   ZZZZ     -88.2515
 -----------------------------------------------------------------
 DrvMan completing analytic gradient of the correlated energy
 Correlated dipole moment
            1
    1   0.2493027
    2  -0.0669135
    3  -0.0000000
 Energy read as -7698.430691954
 Full Analytical Gradient: (in a.u., or Hartree/Bohr)
             1             2             3             4
    1    0.00005486    0.00000411   -0.00001925   -0.00003972
    2   -0.00004913    0.00024947   -0.00026454    0.00006420
    3   -0.00000000    0.00000000   -0.00000000    0.00000000
 Gradient time:  CPU 0.76 s  wall 0.78 s
 ----------------------------------------------------------------
             Standard Nuclear Orientation (Angstroms)
    I     Atom           X                Y                Z
 ----------------------------------------------------------------
    1      I       1.3699890921    -0.1004959415    -0.0000000000
    2      P      -0.8438380186     1.0493921659     0.0000000000
    3      P      -1.9340802536    -0.6766562130    -0.0000000000
    4      F      -3.4378497557    -0.0310838216    -0.0000000000
 ----------------------------------------------------------------
 Nuclear Repulsion Energy =   473.9666699833 hartrees
 There are       46 alpha and       46 beta electrons

                       Distance Matrix (Angstroms)
             I (  1)   P (  2)   P (  3)
   P (  2)  2.494649
   P (  3)  3.353928  2.041536
   F (  4)  4.808340  2.810040  1.636486

 Requested basis set is 6-311++G(d,p)
 There are 56 shells and 144 basis functions
 A cutoff of  1.0D-14 yielded   1312 shell pairs
 There are      9155 function pairs (     10217 Cartesian)
 Smallest overlap matrix eigenvalue = 9.84E-04
 Guess MOs from SCF MO coefficient file

 -----------------------------------------------------------------------
  General SCF calculation program by
  Eric Jon Sundstrom, Paul Horn, Yuezhi Mao, Dmitri Zuev, Alec White,
  David Stuck, Shaama M.S., Shane Yost, Joonho Lee, David Small,
  Daniel Levine, Susi Lehtola, Hugh Burton, Evgeny Epifanovsky
 -----------------------------------------------------------------------
 Hartree-Fock
 using 4 threads for integral computing
 -------------------------------------------------------
 OpenMP Integral computing Module                
 Release: version 2.0, May 2017, Q-Chem Inc. Pleasanton 
 -------------------------------------------------------
 A restricted SCF calculation will be
 performed using DIIS
 SCF converges when DIIS error is below 1.0e-08
 ---------------------------------------
  Cycle       Energy         DIIS error
 ---------------------------------------
    1   -7697.7722452226      1.38e-05  
    2   -7697.7722459794      3.85e-06  
    3   -7697.7722460606      1.86e-06  
    4   -7697.7722460764      6.19e-07  
    5   -7697.7722460792      2.53e-07  
    6   -7697.7722460797      8.24e-08  
    7   -7697.7722460798      3.36e-08  
    8   -7697.7722460798      1.34e-08  
    9   -7697.7722460799      5.58e-09  Convergence criterion met
 ---------------------------------------
 SCF time:   CPU 7.01s  wall 2.00s 
 SCF   energy in the final basis set =    -7697.7722460799
 Total energy in the final basis set =    -7697.7722460799


 ------------------------------------------------------------------------------

   CCMAN2: suite of methods based on coupled cluster
           and equation of motion theories.

   Components:
   * libvmm-1.3-trunk
     by Evgeny Epifanovsky, Ilya Kaliman.
   * libtensor-2.5-trunk
     by Evgeny Epifanovsky, Michael Wormit, Dmitry Zuev, Sam Manzer, 
        Ilya Kaliman.
   * libcc-2.5-trunk
     by Evgeny Epifanovsky, Arik Landau, Tomasz Kus, Kirill Khistyaev, 
        Dmitry Zuev, Prashant Manohar, Xintian Feng, Anna Krylov, 
        Matthew Goldey, Alec White, Thomas Jagau, Kaushik Nanda, 
        Anastasia Gunina, Alexander Kunitsa, Joonho Lee.

   CCMAN original authors:
   Anna I. Krylov, C. David Sherrill, Steven R. Gwaltney,
   Edward F. C. Byrd (2000)
   Sergey V. Levchenko, Lyudmila V. Slipchenko, Tao Wang,
   Ana-Maria C. Cristian (2003)
   Piotr A. Pieniazek, C. Melania Oana, Evgeny Epifanovsky (2007)
   Prashant Manohar (2009)

 ------------------------------------------------------------------------------


 Allocating and initializing 29808MB of RAM...
 Calculation will run on 4 cores.


 Alpha MOs, Restricted
 -- Occupied --                  
******* -180.88 -169.69 -169.69 -169.69  -80.06  -80.02  -37.94
  1 A     2 A     3 A     4 A     5 A     6 A     7 A     8 A                  
-33.125 -33.120 -33.120 -26.322 -24.309 -24.307 -24.307 -24.303
  9 A    10 A    11 A    12 A    13 A    14 A    15 A    16 A                  
-24.303  -7.595  -7.562  -7.253  -5.488  -5.486  -5.486  -5.486
 17 A    18 A    19 A    20 A    21 A    22 A    23 A    24 A                  
 -5.476  -5.475  -5.454  -5.453  -5.453  -2.409  -2.405  -2.404
 25 A    26 A    27 A    28 A    29 A    30 A    31 A    32 A                  
 -2.392  -2.392  -1.621  -0.962  -0.855  -0.757  -0.693  -0.691
 33 A    34 A    35 A    36 A    37 A    38 A    39 A    40 A                  
 -0.602  -0.462  -0.430  -0.422  -0.380  -0.349
 41 A    42 A    43 A    44 A    45 A    46 A                                  
 -- Virtual --                   
 -0.023   0.026   0.059   0.073   0.080   0.084   0.103   0.109
 47 A    48 A    49 A    50 A    51 A    52 A    53 A    54 A                  
  0.109   0.133   0.150   0.178   0.276   0.300   0.309   0.343
 55 A    56 A    57 A    58 A    59 A    60 A    61 A    62 A                  
  0.346   0.354   0.378   0.387   0.392   0.419   0.426   0.442
 63 A    64 A    65 A    66 A    67 A    68 A    69 A    70 A                  
  0.497   0.548   0.554   0.577   0.588   0.622   0.683   0.715
 71 A    72 A    73 A    74 A    75 A    76 A    77 A    78 A                  
  0.722   0.780   0.817   0.880   0.902   0.941   1.072   1.082
 79 A    80 A    81 A    82 A    83 A    84 A    85 A    86 A                  
  1.121   1.144   1.391   1.531   1.563   1.581   1.588   1.621
 87 A    88 A    89 A    90 A    91 A    92 A    93 A    94 A                  
  1.644   1.768   1.829   1.878   1.925   1.940   1.971   2.242
 95 A    96 A    97 A    98 A    99 A   100 A   101 A   102 A                  
  4.191   4.192   4.223   4.235   4.476   4.484   4.487   4.503
103 A   104 A   105 A   106 A   107 A   108 A   109 A   110 A                  
  4.522   4.624   4.759   6.524   6.549   6.557   6.897   6.921
111 A   112 A   113 A   114 A   115 A   116 A   117 A   118 A                  
  6.941   7.240   7.462  14.709  14.749  14.756  14.789  14.833
119 A   120 A   121 A   122 A   123 A   124 A   125 A   126 A                  
 14.864  28.863  29.522  29.542  29.551  29.870  29.873  29.874
127 A   128 A   129 A   130 A   131 A   132 A   133 A   134 A                  
 29.890  29.953  68.737 130.582 130.598 130.610 154.262 165.836
135 A   136 A   137 A   138 A   139 A   140 A   141 A   142 A                  
166.0681912.179
143 A   144 A                                                                  

 Beta MOs, Restricted
 -- Occupied --                  
******* -180.88 -169.69 -169.69 -169.69  -80.06  -80.02  -37.94
  1 A     2 A     3 A     4 A     5 A     6 A     7 A     8 A                  
-33.125 -33.120 -33.120 -26.322 -24.309 -24.307 -24.307 -24.303
  9 A    10 A    11 A    12 A    13 A    14 A    15 A    16 A                  
-24.303  -7.595  -7.562  -7.253  -5.488  -5.486  -5.486  -5.486
 17 A    18 A    19 A    20 A    21 A    22 A    23 A    24 A                  
 -5.476  -5.475  -5.454  -5.453  -5.453  -2.409  -2.405  -2.404
 25 A    26 A    27 A    28 A    29 A    30 A    31 A    32 A                  
 -2.392  -2.392  -1.621  -0.962  -0.855  -0.757  -0.693  -0.691
 33 A    34 A    35 A    36 A    37 A    38 A    39 A    40 A                  
 -0.602  -0.462  -0.430  -0.422  -0.380  -0.349
 41 A    42 A    43 A    44 A    45 A    46 A                                  
 -- Virtual --                   
 -0.023   0.026   0.059   0.073   0.080   0.084   0.103   0.109
 47 A    48 A    49 A    50 A    51 A    52 A    53 A    54 A                  
  0.109   0.133   0.150   0.178   0.276   0.300   0.309   0.343
 55 A    56 A    57 A    58 A    59 A    60 A    61 A    62 A                  
  0.346   0.354   0.378   0.387   0.392   0.419   0.426   0.442
 63 A    64 A    65 A    66 A    67 A    68 A    69 A    70 A                  
  0.497   0.548   0.554   0.577   0.588   0.622   0.683   0.715
 71 A    72 A    73 A    74 A    75 A    76 A    77 A    78 A                  
  0.722   0.780   0.817   0.880   0.902   0.941   1.072   1.082
 79 A    80 A    81 A    82 A    83 A    84 A    85 A    86 A                  
  1.121   1.144   1.391   1.531   1.563   1.581   1.588   1.621
 87 A    88 A    89 A    90 A    91 A    92 A    93 A    94 A                  
  1.644   1.768   1.829   1.878   1.925   1.940   1.971   2.242
 95 A    96 A    97 A    98 A    99 A   100 A   101 A   102 A                  
  4.191   4.192   4.223   4.235   4.476   4.484   4.487   4.503
103 A   104 A   105 A   106 A   107 A   108 A   109 A   110 A                  
  4.522   4.624   4.759   6.524   6.549   6.557   6.897   6.921
111 A   112 A   113 A   114 A   115 A   116 A   117 A   118 A                  
  6.941   7.240   7.462  14.709  14.749  14.756  14.789  14.833
119 A   120 A   121 A   122 A   123 A   124 A   125 A   126 A                  
 14.864  28.863  29.522  29.542  29.551  29.870  29.873  29.874
127 A   128 A   129 A   130 A   131 A   132 A   133 A   134 A                  
 29.890  29.953  68.737 130.582 130.598 130.610 154.262 165.836
135 A   136 A   137 A   138 A   139 A   140 A   141 A   142 A                  
166.0681912.179
143 A   144 A                                                                  

 Occupation and symmetry of molecular orbitals

 Point group: C1 (1 irreducible representation).

                           A     All 
 -------------------------------------
 All molecular orbitals:
  - Alpha                  144   144 
  - Beta                   144   144 
 -------------------------------------
 Alpha orbitals:
  - Frozen occupied        29    29  
  - Active occupied        17    17  
  - Active virtual         98    98  
  - Frozen virtual         0     0   
 -------------------------------------
 Beta orbitals:
  - Frozen occupied        29    29  
  - Active occupied        17    17  
  - Active virtual         98    98  
  - Frozen virtual         0     0   
 -------------------------------------

 Import integrals:   CPU 0.00 s  wall 0.00 s

 Import integrals:   CPU 66.20 s  wall 17.12 s

 MP2 amplitudes:   CPU 0.16 s  wall 0.12 s

Running a double precision version
           CCSD T amplitudes will be solved using DIIS.

           Start     Size      MaxIter   EConv     TConv     
           3         7         100       1.00e-07  1.00e-05  
 ------------------------------------------------------------------------------
           Energy (a.u.)   Ediff      Tdiff       Comment
 ------------------------------------------------------------------------------
         -7698.41096863                           
     1   -7698.40806722   2.90e-03   7.86e-01     
     2   -7698.42766051   1.96e-02   1.01e-01     
     3   -7698.42764798   1.25e-05   4.41e-02     
     4   -7698.42986872   2.22e-03   1.61e-02     Switched to DIIS steps.
     5   -7698.43065408   7.85e-04   1.38e-02     
     6   -7698.43069945   4.54e-05   2.92e-03     
     7   -7698.43069244   7.01e-06   1.41e-03     
     8   -7698.43069072   1.71e-06   2.79e-04     
     9   -7698.43069123   5.04e-07   1.33e-04     
    10   -7698.43069124   1.02e-08   4.74e-05     
    11   -7698.43069141   1.77e-07   2.37e-05     
    12   -7698.43069147   5.69e-08   1.54e-05     
    13   -7698.43069148   6.90e-09   3.80e-06     
 ------------------------------------------------------------------------------
         -7698.43069148                           CCSD T converged.

End of double precision
 SCF energy                 = -7697.77224608
 MP2 energy                 = -7698.41096863
 CCSD correlation energy     =    -0.65844540
 CCSD total energy           = -7698.43069148

 CCSD  T1^2 = 0.0120  T2^2 = 0.2807  Leading amplitudes:

 Amplitude    Orbitals with energies
  0.0242       39 (A) A                  ->    47 (A) A                   
              -0.6926                         -0.0230                     
  0.0242       39 (A) B                  ->    47 (A) B                   
              -0.6926                         -0.0230                     
 -0.0164       41 (A) A                  ->    56 (A) A                   
              -0.6018                          0.1335                     
 -0.0164       41 (A) B                  ->    56 (A) B                   
              -0.6018                          0.1335                     

 Amplitude    Orbitals with energies
 -0.1160       46 (A) A      46 (A) B    ->    47 (A) A      47 (A) B     
              -0.3487       -0.3487           -0.0230       -0.0230       
  0.1160       46 (A) A      46 (A) B    ->    47 (A) B      47 (A) A     
              -0.3487       -0.3487           -0.0230       -0.0230       
  0.1160       46 (A) B      46 (A) A    ->    47 (A) A      47 (A) B     
              -0.3487       -0.3487           -0.0230       -0.0230       
 -0.1160       46 (A) B      46 (A) A    ->    47 (A) B      47 (A) A     
              -0.3487       -0.3487           -0.0230       -0.0230       

 Computing CCSD intemediates for later calculations in double precision
 Finished.

Running a double precision version
           CCSD Lambda amplitudes will be solved using DIIS.
           Start     Size      MaxIter   EConv     LConv     
           3         7         100       1.00e-07  1.00e-05  
 ------------------------------------------------------------------------------
            Enorm      Ldiff       Comment
 ------------------------------------------------------------------------------
     1     6.34e-02   4.61e-02     
     2     1.71e-02   7.09e-03     
     3     7.04e-03   2.00e-03     
     4     3.92e-03   1.31e-03     Switched to DIIS steps.
     5     1.07e-03   7.22e-04     
     6     5.01e-04   1.64e-04     
     7     1.50e-04   4.58e-05     
     8     6.44e-05   2.91e-06     
     9     2.62e-05   3.66e-06     
    10     1.11e-05   1.81e-06     
    11     4.74e-06   6.34e-07     
    12     1.59e-06   3.17e-07     
    13     6.98e-07   3.68e-08     
    14     3.31e-07   4.05e-08     
    15     1.47e-07   6.10e-09     
    16     7.59e-08   2.69e-09     
 ------------------------------------------------------------------------------
                                   CCSD Lambda converged.

 Computing density matrices in double precision...
           Orbital response amplitudes will be solved using DIIS.
           Start     Size      MaxIter   EConv     LConv     
           3         7         100       1.00e-06  1.00e-06  
 ------------------------------------------------------------------------------
            Enorm      Ldiff       Comment
 ------------------------------------------------------------------------------
     1     8.96e-02   7.65e-03     
     2     5.71e-02   2.39e-02     
     3     5.35e-02   2.01e-02     
     4     4.55e-03   2.11e-02     Switched to DIIS steps.
     5     2.36e-03   9.26e-04     
     6     5.57e-04   2.94e-04     
     7     4.54e-04   3.96e-05     
     8     1.24e-04   4.15e-05     
     9     3.05e-05   1.51e-06     
    10     8.51e-06   1.56e-06     
    11     4.31e-06   1.63e-07     
    12     1.72e-06   2.05e-07     
    13     6.56e-07   3.04e-07     
 ------------------------------------------------------------------------------
                                   Orbital response converged.

 Computing density matrices... Done.
 CCSD calculation:   CPU 1733.29 s  wall 444.40 s

 Transferring MO TPDM to AO TPDM
 Transferring g2_o1o1o1o1
 Transferring g2_o1o1o1v1
 Transferring g2_o1o1v1v1
 Transferring g2_o1v1o1v1
 Transferring g2_o1v1v1v1
 Transferring g2_v1v1v1v1
 Adding separable TPDM
 Computing TPDM gradient
 --------------------------------------------------------
 2e gradient
  Atom          X               Y               Z
 --------------------------------------------------------
    1        -57.672364       13.639804        0.000000  
    2         17.506547      -35.782336       -0.000000  
    3         18.866558       25.567537       -0.000000  
    4         21.299260       -3.425006        0.000000  
 --------------------------------------------------------
 --------------------------------------------------------
 Final gradient
  Atom          X               Y               Z
 --------------------------------------------------------
    1        -57.672364       13.639804        0.000000  
    2         17.506547      -35.782336       -0.000000  
    3         18.866558       25.567537       -0.000000  
    4         21.299260       -3.425006        0.000000  
 --------------------------------------------------------
 Analytic gradient from two-electron contribution:   CPU 347.23 s  wall 105.21 s

 Total ccman2 time:   CPU 2150.47 s  wall 568.07 s


 --------------------------------------------------------------

                    Orbital Energies (a.u.)
 --------------------------------------------------------------

 Alpha MOs
 -- Occupied --
*******-180.883-169.689-169.688-169.688 -80.059 -80.021 -37.936
-33.125 -33.120 -33.120 -26.322 -24.309 -24.307 -24.307 -24.303
-24.303  -7.595  -7.562  -7.253  -5.488  -5.486  -5.486  -5.486
 -5.476  -5.475  -5.454  -5.453  -5.453  -2.409  -2.405  -2.404
 -2.392  -2.392  -1.621  -0.962  -0.855  -0.757  -0.693  -0.691
 -0.602  -0.462  -0.430  -0.422  -0.380  -0.349
 -- Virtual --
 -0.023   0.026   0.059   0.073   0.080   0.084   0.103   0.109
  0.109   0.133   0.150   0.178   0.276   0.300   0.309   0.343
  0.346   0.354   0.378   0.387   0.392   0.419   0.426   0.442
  0.497   0.548   0.554   0.577   0.588   0.622   0.683   0.715
  0.722   0.780   0.817   0.880   0.902   0.941   1.072   1.082
  1.121   1.144   1.391   1.531   1.563   1.581   1.588   1.621
  1.644   1.768   1.829   1.878   1.925   1.940   1.971   2.242
  4.191   4.192   4.223   4.235   4.476   4.484   4.487   4.503
  4.522   4.624   4.759   6.524   6.549   6.557   6.897   6.921
  6.941   7.240   7.462  14.709  14.749  14.756  14.789  14.833
 14.864  28.863  29.522  29.542  29.551  29.870  29.873  29.874
 29.890  29.953  68.737 130.582 130.598 130.610 154.262 165.836
166.0681912.179
 --------------------------------------------------------------

          Ground-State Mulliken Net Atomic Charges

     Atom                 Charge (a.u.)
  ----------------------------------------
      1 I                    -0.148934
      2 P                     0.217987
      3 P                     0.132867
      4 F                    -0.201920
  ----------------------------------------
  Sum of atomic charges =    -0.000000

 -----------------------------------------------------------------
                    Cartesian Multipole Moments
 -----------------------------------------------------------------
    Charge (ESU x 10^10)
                -0.0000
    Dipole Moment (Debye)
         X       0.6392      Y      -0.1712      Z       0.0000
       Tot       0.6618
    Quadrupole Moments (Debye-Ang)
        XX     -65.7756     XY       0.2154     YY     -60.5352
        XZ       0.0000     YZ       0.0000     ZZ     -60.0758
    Octopole Moments (Debye-Ang^2)
       XXX      79.9702    XXY      -8.4199    XYY      13.8923
       YYY      -5.5120    XXZ      -0.0000    XYZ      -0.0000
       YYZ       0.0000    XZZ      11.0731    YZZ      -1.7489
       ZZZ       0.0000
    Hexadecapole Moments (Debye-Ang^3)
      XXXX   -1221.9896   XXXY      -4.8340   XXYY    -214.5946
      XYYY      -6.3583   YYYY    -218.8606   XXXZ       0.0000
      XXYZ       0.0000   XYYZ       0.0000   YYYZ       0.0000
      XXZZ    -196.7961   XYZZ      -1.2974   YYZZ     -50.1093
      XZZZ      -0.0000   YZZZ       0.0000   ZZZZ     -88.2263
 -----------------------------------------------------------------
 DrvMan completing analytic gradient of the correlated energy
 Correlated dipole moment
            1
    1   0.2514987
    2  -0.0673359
    3   0.0000000
 Energy read as -7698.430691478
 Full Analytical Gradient: (in a.u., or Hartree/Bohr)
             1             2             3             4
    1   -0.00005869   -0.00017116    0.00029616   -0.00006631
    2    0.00005989   -0.00050246    0.00042786    0.00001471
    3   -0.00000000    0.00000000   -0.00000000   -0.00000000
 Gradient time:  CPU 0.76 s  wall 0.79 s
 ----------------------------------------------------------------
             Standard Nuclear Orientation (Angstroms)
    I     Atom           X                Y                Z
 ----------------------------------------------------------------
    1      I       1.3699890921    -0.1004959415    -0.0000000000
    2      P      -0.8438380186     1.0503921659     0.0010000000
    3      P      -1.9340802536    -0.6766562130    -0.0000000000
    4      F      -3.4378497557    -0.0310838216    -0.0000000000
 ----------------------------------------------------------------
 Nuclear Repulsion Energy =   473.9078588467 hartrees
 There are       46 alpha and       46 beta electrons

                       Distance Matrix (Angstroms)
             I (  1)   P (  2)   P (  3)
   P (  2)  2.495110
   P (  3)  3.353928  2.042382
   F (  4)  4.808340  2.810425  1.636486

 Requested basis set is 6-311++G(d,p)
 There are 56 shells and 144 basis functions
 A cutoff of  1.0D-14 yielded   1312 shell pairs
 There are      9155 function pairs (     10217 Cartesian)
 Smallest overlap matrix eigenvalue = 9.86E-04
 Guess MOs from SCF MO coefficient file

 -----------------------------------------------------------------------
  General SCF calculation program by
  Eric Jon Sundstrom, Paul Horn, Yuezhi Mao, Dmitri Zuev, Alec White,
  David Stuck, Shaama M.S., Shane Yost, Joonho Lee, David Small,
  Daniel Levine, Susi Lehtola, Hugh Burton, Evgeny Epifanovsky
 -----------------------------------------------------------------------
 Hartree-Fock
 using 4 threads for integral computing
 -------------------------------------------------------
 OpenMP Integral computing Module                
 Release: version 2.0, May 2017, Q-Chem Inc. Pleasanton 
 -------------------------------------------------------
 A restricted SCF calculation will be
 performed using DIIS
 SCF converges when DIIS error is below 1.0e-08
 ---------------------------------------
  Cycle       Energy         DIIS error
 ---------------------------------------
    1   -7697.7722064797      8.60e-06  
    2   -7697.7722068276      2.47e-06  
    3   -7697.7722068752      1.19e-06  
    4   -7697.7722068845      4.77e-07  
    5   -7697.7722068870      2.29e-07  
    6   -7697.7722068877      1.12e-07  
    7   -7697.7722068880      5.06e-08  
    8   -7697.7722068881      2.40e-08  
    9   -7697.7722068881      7.35e-09  Convergence criterion met
 ---------------------------------------
 SCF time:   CPU 6.99s  wall 2.00s 
 SCF   energy in the final basis set =    -7697.7722068881
 Total energy in the final basis set =    -7697.7722068881


 ------------------------------------------------------------------------------

   CCMAN2: suite of methods based on coupled cluster
           and equation of motion theories.

   Components:
   * libvmm-1.3-trunk
     by Evgeny Epifanovsky, Ilya Kaliman.
   * libtensor-2.5-trunk
     by Evgeny Epifanovsky, Michael Wormit, Dmitry Zuev, Sam Manzer, 
        Ilya Kaliman.
   * libcc-2.5-trunk
     by Evgeny Epifanovsky, Arik Landau, Tomasz Kus, Kirill Khistyaev, 
        Dmitry Zuev, Prashant Manohar, Xintian Feng, Anna Krylov, 
        Matthew Goldey, Alec White, Thomas Jagau, Kaushik Nanda, 
        Anastasia Gunina, Alexander Kunitsa, Joonho Lee.

   CCMAN original authors:
   Anna I. Krylov, C. David Sherrill, Steven R. Gwaltney,
   Edward F. C. Byrd (2000)
   Sergey V. Levchenko, Lyudmila V. Slipchenko, Tao Wang,
   Ana-Maria C. Cristian (2003)
   Piotr A. Pieniazek, C. Melania Oana, Evgeny Epifanovsky (2007)
   Prashant Manohar (2009)

 ------------------------------------------------------------------------------


 Allocating and initializing 29808MB of RAM...
 Calculation will run on 4 cores.


 Alpha MOs, Restricted
 -- Occupied --                  
******* -180.88 -169.69 -169.69 -169.69  -80.06  -80.02  -37.94
  1 A     2 A     3 A     4 A     5 A     6 A     7 A     8 A                  
-33.124 -33.120 -33.120 -26.322 -24.308 -24.307 -24.307 -24.303
  9 A    10 A    11 A    12 A    13 A    14 A    15 A    16 A                  
-24.303  -7.596  -7.562  -7.253  -5.488  -5.486  -5.486  -5.486
 17 A    18 A    19 A    20 A    21 A    22 A    23 A    24 A                  
 -5.476  -5.475  -5.454  -5.453  -5.453  -2.409  -2.405  -2.404
 25 A    26 A    27 A    28 A    29 A    30 A    31 A    32 A                  
 -2.392  -2.392  -1.621  -0.962  -0.855  -0.757  -0.693  -0.691
 33 A    34 A    35 A    36 A    37 A    38 A    39 A    40 A                  
 -0.602  -0.462  -0.430  -0.422  -0.380  -0.349
 41 A    42 A    43 A    44 A    45 A    46 A                                  
 -- Virtual --                   
 -0.023   0.026   0.059   0.073   0.080   0.084   0.103   0.109
 47 A    48 A    49 A    50 A    51 A    52 A    53 A    54 A                  
  0.109   0.133   0.150   0.178   0.276   0.300   0.309   0.343
 55 A    56 A    57 A    58 A    59 A    60 A    61 A    62 A                  
  0.346   0.354   0.378   0.387   0.392   0.419   0.426   0.442
 63 A    64 A    65 A    66 A    67 A    68 A    69 A    70 A                  
  0.497   0.548   0.554   0.577   0.588   0.622   0.683   0.715
 71 A    72 A    73 A    74 A    75 A    76 A    77 A    78 A                  
  0.722   0.780   0.817   0.880   0.902   0.941   1.072   1.081
 79 A    80 A    81 A    82 A    83 A    84 A    85 A    86 A                  
  1.121   1.144   1.390   1.531   1.563   1.581   1.588   1.621
 87 A    88 A    89 A    90 A    91 A    92 A    93 A    94 A                  
  1.644   1.768   1.829   1.878   1.926   1.940   1.971   2.242
 95 A    96 A    97 A    98 A    99 A   100 A   101 A   102 A                  
  4.191   4.192   4.223   4.235   4.476   4.484   4.487   4.503
103 A   104 A   105 A   106 A   107 A   108 A   109 A   110 A                  
  4.522   4.624   4.759   6.524   6.549   6.557   6.897   6.921
111 A   112 A   113 A   114 A   115 A   116 A   117 A   118 A                  
  6.941   7.240   7.461  14.709  14.749  14.755  14.789  14.833
119 A   120 A   121 A   122 A   123 A   124 A   125 A   126 A                  
 14.864  28.863  29.522  29.543  29.551  29.870  29.873  29.874
127 A   128 A   129 A   130 A   131 A   132 A   133 A   134 A                  
 29.890  29.953  68.737 130.582 130.598 130.610 154.262 165.836
135 A   136 A   137 A   138 A   139 A   140 A   141 A   142 A                  
166.0681912.179
143 A   144 A                                                                  

 Beta MOs, Restricted
 -- Occupied --                  
******* -180.88 -169.69 -169.69 -169.69  -80.06  -80.02  -37.94
  1 A     2 A     3 A     4 A     5 A     6 A     7 A     8 A                  
-33.124 -33.120 -33.120 -26.322 -24.308 -24.307 -24.307 -24.303
  9 A    10 A    11 A    12 A    13 A    14 A    15 A    16 A                  
-24.303  -7.596  -7.562  -7.253  -5.488  -5.486  -5.486  -5.486
 17 A    18 A    19 A    20 A    21 A    22 A    23 A    24 A                  
 -5.476  -5.475  -5.454  -5.453  -5.453  -2.409  -2.405  -2.404
 25 A    26 A    27 A    28 A    29 A    30 A    31 A    32 A                  
 -2.392  -2.392  -1.621  -0.962  -0.855  -0.757  -0.693  -0.691
 33 A    34 A    35 A    36 A    37 A    38 A    39 A    40 A                  
 -0.602  -0.462  -0.430  -0.422  -0.380  -0.349
 41 A    42 A    43 A    44 A    45 A    46 A                                  
 -- Virtual --                   
 -0.023   0.026   0.059   0.073   0.080   0.084   0.103   0.109
 47 A    48 A    49 A    50 A    51 A    52 A    53 A    54 A                  
  0.109   0.133   0.150   0.178   0.276   0.300   0.309   0.343
 55 A    56 A    57 A    58 A    59 A    60 A    61 A    62 A                  
  0.346   0.354   0.378   0.387   0.392   0.419   0.426   0.442
 63 A    64 A    65 A    66 A    67 A    68 A    69 A    70 A                  
  0.497   0.548   0.554   0.577   0.588   0.622   0.683   0.715
 71 A    72 A    73 A    74 A    75 A    76 A    77 A    78 A                  
  0.722   0.780   0.817   0.880   0.902   0.941   1.072   1.081
 79 A    80 A    81 A    82 A    83 A    84 A    85 A    86 A                  
  1.121   1.144   1.390   1.531   1.563   1.581   1.588   1.621
 87 A    88 A    89 A    90 A    91 A    92 A    93 A    94 A                  
  1.644   1.768   1.829   1.878   1.926   1.940   1.971   2.242
 95 A    96 A    97 A    98 A    99 A   100 A   101 A   102 A                  
  4.191   4.192   4.223   4.235   4.476   4.484   4.487   4.503
103 A   104 A   105 A   106 A   107 A   108 A   109 A   110 A                  
  4.522   4.624   4.759   6.524   6.549   6.557   6.897   6.921
111 A   112 A   113 A   114 A   115 A   116 A   117 A   118 A                  
  6.941   7.240   7.461  14.709  14.749  14.755  14.789  14.833
119 A   120 A   121 A   122 A   123 A   124 A   125 A   126 A                  
 14.864  28.863  29.522  29.543  29.551  29.870  29.873  29.874
127 A   128 A   129 A   130 A   131 A   132 A   133 A   134 A                  
 29.890  29.953  68.737 130.582 130.598 130.610 154.262 165.836
135 A   136 A   137 A   138 A   139 A   140 A   141 A   142 A                  
166.0681912.179
143 A   144 A                                                                  

 Occupation and symmetry of molecular orbitals

 Point group: C1 (1 irreducible representation).

                           A     All 
 -------------------------------------
 All molecular orbitals:
  - Alpha                  144   144 
  - Beta                   144   144 
 -------------------------------------
 Alpha orbitals:
  - Frozen occupied        29    29  
  - Active occupied        17    17  
  - Active virtual         98    98  
  - Frozen virtual         0     0   
 -------------------------------------
 Beta orbitals:
  - Frozen occupied        29    29  
  - Active occupied        17    17  
  - Active virtual         98    98  
  - Frozen virtual         0     0   
 -------------------------------------

 Import integrals:   CPU 0.00 s  wall 0.00 s

 Import integrals:   CPU 66.31 s  wall 17.15 s

 MP2 amplitudes:   CPU 0.16 s  wall 0.12 s

Running a double precision version
           CCSD T amplitudes will be solved using DIIS.

           Start     Size      MaxIter   EConv     TConv     
           3         7         100       1.00e-07  1.00e-05  
 ------------------------------------------------------------------------------
           Energy (a.u.)   Ediff      Tdiff       Comment
 ------------------------------------------------------------------------------
         -7698.41097395                           
     1   -7698.40805640   2.92e-03   7.87e-01     
     2   -7698.42765974   1.96e-02   1.01e-01     
     3   -7698.42764572   1.40e-05   4.41e-02     
     4   -7698.42986845   2.22e-03   1.61e-02     Switched to DIIS steps.
     5   -7698.43065455   7.86e-04   1.38e-02     
     6   -7698.43070006   4.55e-05   2.93e-03     
     7   -7698.43069302   7.04e-06   1.41e-03     
     8   -7698.43069131   1.72e-06   2.80e-04     
     9   -7698.43069181   5.08e-07   1.33e-04     
    10   -7698.43069182   1.06e-08   4.76e-05     
    11   -7698.43069200   1.77e-07   2.38e-05     
    12   -7698.43069206   5.72e-08   1.54e-05     
    13   -7698.43069206   6.82e-09   3.81e-06     
 ------------------------------------------------------------------------------
         -7698.43069206                           CCSD T converged.

End of double precision
 SCF energy                 = -7697.77220689
 MP2 energy                 = -7698.41097395
 CCSD correlation energy     =    -0.65848518
 CCSD total energy           = -7698.43069206

 CCSD  T1^2 = 0.0120  T2^2 = 0.2809  Leading amplitudes:

 Amplitude    Orbitals with energies
 -0.0242       39 (A) A                  ->    47 (A) A                   
              -0.6926                         -0.0231                     
 -0.0242       39 (A) B                  ->    47 (A) B                   
              -0.6926                         -0.0231                     
  0.0164       41 (A) A                  ->    56 (A) A                   
              -0.6018                          0.1334                     
  0.0164       41 (A) B                  ->    56 (A) B                   
              -0.6018                          0.1334                     

 Amplitude    Orbitals with energies
 -0.1162       46 (A) A      46 (A) B    ->    47 (A) A      47 (A) B     
              -0.3487       -0.3487           -0.0231       -0.0231       
  0.1162       46 (A) A      46 (A) B    ->    47 (A) B      47 (A) A     
              -0.3487       -0.3487           -0.0231       -0.0231       
  0.1162       46 (A) B      46 (A) A    ->    47 (A) A      47 (A) B     
              -0.3487       -0.3487           -0.0231       -0.0231       
 -0.1162       46 (A) B      46 (A) A    ->    47 (A) B      47 (A) A     
              -0.3487       -0.3487           -0.0231       -0.0231       

 Computing CCSD intemediates for later calculations in double precision
 Finished.

Running a double precision version
           CCSD Lambda amplitudes will be solved using DIIS.
           Start     Size      MaxIter   EConv     LConv     
           3         7         100       1.00e-07  1.00e-05  
 ------------------------------------------------------------------------------
            Enorm      Ldiff       Comment
 ------------------------------------------------------------------------------
     1     6.35e-02   4.62e-02     
     2     1.71e-02   7.10e-03     
     3     7.04e-03   2.00e-03     
     4     3.93e-03   1.31e-03     Switched to DIIS steps.
     5     1.07e-03   7.23e-04     
     6     5.02e-04   1.64e-04     
     7     1.51e-04   4.60e-05     
     8     6.45e-05   2.95e-06     
     9     2.62e-05   3.66e-06     
    10     1.11e-05   1.81e-06     
    11     4.75e-06   6.35e-07     
    12     1.60e-06   3.17e-07     
    13     7.01e-07   3.68e-08     
    14     3.32e-07   4.06e-08     
    15     1.48e-07   6.01e-09     
    16     7.61e-08   2.65e-09     
 ------------------------------------------------------------------------------
                                   CCSD Lambda converged.

 Computing density matrices in double precision...
           Orbital response amplitudes will be solved using DIIS.
           Start     Size      MaxIter   EConv     LConv     
           3         7         100       1.00e-06  1.00e-06  
 ------------------------------------------------------------------------------
            Enorm      Ldiff       Comment
 ------------------------------------------------------------------------------
     1     8.97e-02   7.64e-03     
     2     5.71e-02   2.39e-02     
     3     5.35e-02   2.01e-02     
     4     4.54e-03   2.11e-02     Switched to DIIS steps.
     5     2.34e-03   9.26e-04     
     6     5.59e-04   2.94e-04     
     7     4.57e-04   3.80e-05     
     8     1.25e-04   4.14e-05     
     9     3.06e-05   1.48e-06     
    10     8.54e-06   1.57e-06     
    11     4.33e-06   1.66e-07     
    12     1.73e-06   2.04e-07     
    13     6.60e-07   3.05e-07     
 ------------------------------------------------------------------------------
                                   Orbital response converged.

 Computing density matrices... Done.
 CCSD calculation:   CPU 1733.42 s  wall 444.43 s

 Transferring MO TPDM to AO TPDM
 Transferring g2_o1o1o1o1
 Transferring g2_o1o1o1v1
 Transferring g2_o1o1v1v1
 Transferring g2_o1v1o1v1
 Transferring g2_o1v1v1v1
 Transferring g2_v1v1v1v1
 Adding separable TPDM
 Computing TPDM gradient
 --------------------------------------------------------
 2e gradient
  Atom          X               Y               Z
 --------------------------------------------------------
    1        -57.653760       13.647208        0.014930  
    2         17.502781      -35.786272       -0.026296  
    3         18.855622       25.564283        0.009444  
    4         21.295356       -3.425219        0.001922  
 --------------------------------------------------------
 --------------------------------------------------------
 Final gradient
  Atom          X               Y               Z
 --------------------------------------------------------
    1        -57.653760       13.647208        0.014930  
    2         17.502781      -35.786272       -0.026296  
    3         18.855622       25.564283        0.009444  
    4         21.295356       -3.425219        0.001922  
 --------------------------------------------------------
 Analytic gradient from two-electron contribution:   CPU 348.67 s  wall 105.61 s

 Total ccman2 time:   CPU 2152.29 s  wall 568.55 s


 --------------------------------------------------------------

                    Orbital Energies (a.u.)
 --------------------------------------------------------------

 Alpha MOs
 -- Occupied --
*******-180.883-169.689-169.688-169.688 -80.059 -80.021 -37.936
-33.124 -33.120 -33.120 -26.322 -24.308 -24.307 -24.307 -24.303
-24.303  -7.596  -7.562  -7.253  -5.488  -5.486  -5.486  -5.486
 -5.476  -5.475  -5.454  -5.453  -5.453  -2.409  -2.405  -2.404
 -2.392  -2.392  -1.621  -0.962  -0.855  -0.757  -0.693  -0.691
 -0.602  -0.462  -0.430  -0.422  -0.380  -0.349
 -- Virtual --
 -0.023   0.026   0.059   0.073   0.080   0.084   0.103   0.109
  0.109   0.133   0.150   0.178   0.276   0.300   0.309   0.343
  0.346   0.354   0.378   0.387   0.392   0.419   0.426   0.442
  0.497   0.548   0.554   0.577   0.588   0.622   0.683   0.715
  0.722   0.780   0.817   0.880   0.902   0.941   1.072   1.081
  1.121   1.144   1.390   1.531   1.563   1.581   1.588   1.621
  1.644   1.768   1.829   1.878   1.926   1.940   1.971   2.242
  4.191   4.192   4.223   4.235   4.476   4.484   4.487   4.503
  4.522   4.624   4.759   6.524   6.549   6.557   6.897   6.921
  6.941   7.240   7.461  14.709  14.749  14.755  14.789  14.833
 14.864  28.863  29.522  29.543  29.551  29.870  29.873  29.874
 29.890  29.953  68.737 130.582 130.598 130.610 154.262 165.836
166.0681912.179
 --------------------------------------------------------------

          Ground-State Mulliken Net Atomic Charges

     Atom                 Charge (a.u.)
  ----------------------------------------
      1 I                    -0.149119
      2 P                     0.218016
      3 P                     0.133005
      4 F                    -0.201903
  ----------------------------------------
  Sum of atomic charges =    -0.000000

 -----------------------------------------------------------------
                    Cartesian Multipole Moments
 -----------------------------------------------------------------
    Charge (ESU x 10^10)
                -0.0000
    Dipole Moment (Debye)
         X       0.6365      Y      -0.1706      Z       0.0004
       Tot       0.6589
    Quadrupole Moments (Debye-Ang)
        XX     -65.7776     XY       0.2149     YY     -60.5304
        XZ      -0.0017     YZ       0.0000     ZZ     -60.0792
    Octopole Moments (Debye-Ang^2)
       XXX      79.9570    XXY      -8.4378    XYY      13.8850
       YYY      -5.5502    XXZ      -0.0147    XYZ       0.0019
       YYZ      -0.0135    XZZ      11.0736    YZZ      -1.7626
       ZZZ      -0.0390
    Hexadecapole Moments (Debye-Ang^3)
      XXXX   -1222.0351   XXXY      -4.8002   XXYY    -214.6038
      XYYY      -6.3260   YYYY    -219.0053   XXXZ       0.0184
      XXYZ      -0.0117   XYYZ       0.0099   YYYZ      -0.0442
      XXZZ    -196.8041   XYZZ      -1.2859   YYZZ     -50.1377
      XZZZ       0.0325   YZZZ      -0.0409   ZZZZ     -88.2390
 -----------------------------------------------------------------
 DrvMan completing analytic gradient of the correlated energy
 Correlated dipole moment
            1
    1   0.2504000
    2  -0.0671247
    3   0.0001482
 Energy read as -7698.430692065
 Full Analytical Gradient: (in a.u., or Hartree/Bohr)
             1             2             3             4
    1   -0.00000180   -0.00008318    0.00013799   -0.00005301
    2    0.00000537   -0.00012587    0.00008105    0.00003945
    3   -0.00000535    0.00000481    0.00000875   -0.00000821
 Gradient time:  CPU 0.77 s  wall 0.80 s
 ----------------------------------------------------------------
             Standard Nuclear Orientation (Angstroms)
    I     Atom           X                Y                Z
 ----------------------------------------------------------------
    1      I       1.3699890921    -0.1004959415    -0.0000000000
    2      P      -0.8438380186     1.0503921659     0.0000000000
    3      P      -1.9330802536    -0.6766562130    -0.0000000000
    4      F      -3.4378497557    -0.0310838216    -0.0000000000
 ----------------------------------------------------------------
 Nuclear Repulsion Energy =   473.9354710510 hartrees
 There are       46 alpha and       46 beta electrons

                       Distance Matrix (Angstroms)
             I (  1)   P (  2)   P (  3)
   P (  2)  2.495110
   P (  3)  3.352943  2.041848
   F (  4)  4.808340  2.810425  1.637405

 Requested basis set is 6-311++G(d,p)
 There are 56 shells and 144 basis functions
 A cutoff of  1.0D-14 yielded   1312 shell pairs
 There are      9155 function pairs (     10217 Cartesian)
 Smallest overlap matrix eigenvalue = 9.85E-04
 Guess MOs from SCF MO coefficient file

 -----------------------------------------------------------------------
  General SCF calculation program by
  Eric Jon Sundstrom, Paul Horn, Yuezhi Mao, Dmitri Zuev, Alec White,
  David Stuck, Shaama M.S., Shane Yost, Joonho Lee, David Small,
  Daniel Levine, Susi Lehtola, Hugh Burton, Evgeny Epifanovsky
 -----------------------------------------------------------------------
 Hartree-Fock
 using 4 threads for integral computing
 -------------------------------------------------------
 OpenMP Integral computing Module                
 Release: version 2.0, May 2017, Q-Chem Inc. Pleasanton 
 -------------------------------------------------------
 A restricted SCF calculation will be
 performed using DIIS
 SCF converges when DIIS error is below 1.0e-08
 ---------------------------------------
  Cycle       Energy         DIIS error
 ---------------------------------------
    1   -7697.7721902797      1.39e-05  
    2   -7697.7721908876      4.28e-06  
    3   -7697.7721909476      2.31e-06  
    4   -7697.7721909631      5.30e-07  
    5   -7697.7721909663      2.23e-07  
    6   -7697.7721909672      1.12e-07  
    7   -7697.7721909674      5.97e-08  
    8   -7697.7721909675      2.22e-08  
    9   -7697.7721909675      7.41e-09  Convergence criterion met
 ---------------------------------------
 SCF time:   CPU 7.02s  wall 2.00s 
 SCF   energy in the final basis set =    -7697.7721909675
 Total energy in the final basis set =    -7697.7721909675


 ------------------------------------------------------------------------------

   CCMAN2: suite of methods based on coupled cluster
           and equation of motion theories.

   Components:
   * libvmm-1.3-trunk
     by Evgeny Epifanovsky, Ilya Kaliman.
   * libtensor-2.5-trunk
     by Evgeny Epifanovsky, Michael Wormit, Dmitry Zuev, Sam Manzer, 
        Ilya Kaliman.
   * libcc-2.5-trunk
     by Evgeny Epifanovsky, Arik Landau, Tomasz Kus, Kirill Khistyaev, 
        Dmitry Zuev, Prashant Manohar, Xintian Feng, Anna Krylov, 
        Matthew Goldey, Alec White, Thomas Jagau, Kaushik Nanda, 
        Anastasia Gunina, Alexander Kunitsa, Joonho Lee.

   CCMAN original authors:
   Anna I. Krylov, C. David Sherrill, Steven R. Gwaltney,
   Edward F. C. Byrd (2000)
   Sergey V. Levchenko, Lyudmila V. Slipchenko, Tao Wang,
   Ana-Maria C. Cristian (2003)
   Piotr A. Pieniazek, C. Melania Oana, Evgeny Epifanovsky (2007)
   Prashant Manohar (2009)

 ------------------------------------------------------------------------------


 Allocating and initializing 29808MB of RAM...
 Calculation will run on 4 cores.


 Alpha MOs, Restricted
 -- Occupied --                  
******* -180.88 -169.69 -169.69 -169.69  -80.06  -80.02  -37.94
  1 A     2 A     3 A     4 A     5 A     6 A     7 A     8 A                  
-33.125 -33.120 -33.120 -26.322 -24.309 -24.307 -24.307 -24.303
  9 A    10 A    11 A    12 A    13 A    14 A    15 A    16 A                  
-24.303  -7.596  -7.562  -7.253  -5.488  -5.486  -5.486  -5.486
 17 A    18 A    19 A    20 A    21 A    22 A    23 A    24 A                  
 -5.476  -5.475  -5.454  -5.454  -5.453  -2.409  -2.405  -2.404
 25 A    26 A    27 A    28 A    29 A    30 A    31 A    32 A                  
 -2.392  -2.392  -1.620  -0.962  -0.855  -0.757  -0.692  -0.690
 33 A    34 A    35 A    36 A    37 A    38 A    39 A    40 A                  
 -0.602  -0.462  -0.430  -0.422  -0.380  -0.349
 41 A    42 A    43 A    44 A    45 A    46 A                                  
 -- Virtual --                   
 -0.023   0.026   0.059   0.073   0.080   0.084   0.103   0.109
 47 A    48 A    49 A    50 A    51 A    52 A    53 A    54 A                  
  0.109   0.133   0.150   0.178   0.276   0.300   0.309   0.343
 55 A    56 A    57 A    58 A    59 A    60 A    61 A    62 A                  
  0.346   0.354   0.377   0.387   0.392   0.419   0.426   0.442
 63 A    64 A    65 A    66 A    67 A    68 A    69 A    70 A                  
  0.497   0.548   0.554   0.577   0.588   0.622   0.683   0.715
 71 A    72 A    73 A    74 A    75 A    76 A    77 A    78 A                  
  0.722   0.780   0.817   0.880   0.902   0.941   1.072   1.081
 79 A    80 A    81 A    82 A    83 A    84 A    85 A    86 A                  
  1.121   1.144   1.391   1.531   1.563   1.581   1.588   1.621
 87 A    88 A    89 A    90 A    91 A    92 A    93 A    94 A                  
  1.644   1.768   1.829   1.878   1.925   1.940   1.971   2.242
 95 A    96 A    97 A    98 A    99 A   100 A   101 A   102 A                  
  4.191   4.193   4.223   4.235   4.476   4.484   4.487   4.502
103 A   104 A   105 A   106 A   107 A   108 A   109 A   110 A                  
  4.522   4.624   4.759   6.524   6.549   6.556   6.897   6.921
111 A   112 A   113 A   114 A   115 A   116 A   117 A   118 A                  
  6.942   7.240   7.461  14.709  14.749  14.755  14.788  14.833
119 A   120 A   121 A   122 A   123 A   124 A   125 A   126 A                  
 14.864  28.863  29.522  29.542  29.551  29.870  29.873  29.874
127 A   128 A   129 A   130 A   131 A   132 A   133 A   134 A                  
 29.890  29.953  68.737 130.582 130.598 130.610 154.262 165.836
135 A   136 A   137 A   138 A   139 A   140 A   141 A   142 A                  
166.0681912.179
143 A   144 A                                                                  

 Beta MOs, Restricted
 -- Occupied --                  
******* -180.88 -169.69 -169.69 -169.69  -80.06  -80.02  -37.94
  1 A     2 A     3 A     4 A     5 A     6 A     7 A     8 A                  
-33.125 -33.120 -33.120 -26.322 -24.309 -24.307 -24.307 -24.303
  9 A    10 A    11 A    12 A    13 A    14 A    15 A    16 A                  
-24.303  -7.596  -7.562  -7.253  -5.488  -5.486  -5.486  -5.486
 17 A    18 A    19 A    20 A    21 A    22 A    23 A    24 A                  
 -5.476  -5.475  -5.454  -5.454  -5.453  -2.409  -2.405  -2.404
 25 A    26 A    27 A    28 A    29 A    30 A    31 A    32 A                  
 -2.392  -2.392  -1.620  -0.962  -0.855  -0.757  -0.692  -0.690
 33 A    34 A    35 A    36 A    37 A    38 A    39 A    40 A                  
 -0.602  -0.462  -0.430  -0.422  -0.380  -0.349
 41 A    42 A    43 A    44 A    45 A    46 A                                  
 -- Virtual --                   
 -0.023   0.026   0.059   0.073   0.080   0.084   0.103   0.109
 47 A    48 A    49 A    50 A    51 A    52 A    53 A    54 A                  
  0.109   0.133   0.150   0.178   0.276   0.300   0.309   0.343
 55 A    56 A    57 A    58 A    59 A    60 A    61 A    62 A                  
  0.346   0.354   0.377   0.387   0.392   0.419   0.426   0.442
 63 A    64 A    65 A    66 A    67 A    68 A    69 A    70 A                  
  0.497   0.548   0.554   0.577   0.588   0.622   0.683   0.715
 71 A    72 A    73 A    74 A    75 A    76 A    77 A    78 A                  
  0.722   0.780   0.817   0.880   0.902   0.941   1.072   1.081
 79 A    80 A    81 A    82 A    83 A    84 A    85 A    86 A                  
  1.121   1.144   1.391   1.531   1.563   1.581   1.588   1.621
 87 A    88 A    89 A    90 A    91 A    92 A    93 A    94 A                  
  1.644   1.768   1.829   1.878   1.925   1.940   1.971   2.242
 95 A    96 A    97 A    98 A    99 A   100 A   101 A   102 A                  
  4.191   4.193   4.223   4.235   4.476   4.484   4.487   4.502
103 A   104 A   105 A   106 A   107 A   108 A   109 A   110 A                  
  4.522   4.624   4.759   6.524   6.549   6.556   6.897   6.921
111 A   112 A   113 A   114 A   115 A   116 A   117 A   118 A                  
  6.942   7.240   7.461  14.709  14.749  14.755  14.788  14.833
119 A   120 A   121 A   122 A   123 A   124 A   125 A   126 A                  
 14.864  28.863  29.522  29.542  29.551  29.870  29.873  29.874
127 A   128 A   129 A   130 A   131 A   132 A   133 A   134 A                  
 29.890  29.953  68.737 130.582 130.598 130.610 154.262 165.836
135 A   136 A   137 A   138 A   139 A   140 A   141 A   142 A                  
166.0681912.179
143 A   144 A                                                                  

 Occupation and symmetry of molecular orbitals

 Point group: C1 (1 irreducible representation).

                           A     All 
 -------------------------------------
 All molecular orbitals:
  - Alpha                  144   144 
  - Beta                   144   144 
 -------------------------------------
 Alpha orbitals:
  - Frozen occupied        29    29  
  - Active occupied        17    17  
  - Active virtual         98    98  
  - Frozen virtual         0     0   
 -------------------------------------
 Beta orbitals:
  - Frozen occupied        29    29  
  - Active occupied        17    17  
  - Active virtual         98    98  
  - Frozen virtual         0     0   
 -------------------------------------

 Import integrals:   CPU 0.00 s  wall 0.00 s

 Import integrals:   CPU 66.11 s  wall 17.19 s

 MP2 amplitudes:   CPU 0.16 s  wall 0.12 s

Running a double precision version
           CCSD T amplitudes will be solved using DIIS.

           Start     Size      MaxIter   EConv     TConv     
           3         7         100       1.00e-07  1.00e-05  
 ------------------------------------------------------------------------------
           Energy (a.u.)   Ediff      Tdiff       Comment
 ------------------------------------------------------------------------------
         -7698.41097584                           
     1   -7698.40805225   2.92e-03   7.87e-01     
     2   -7698.42766083   1.96e-02   1.01e-01     
     3   -7698.42764395   1.69e-05   4.41e-02     
     4   -7698.42986713   2.22e-03   1.62e-02     Switched to DIIS steps.
     5   -7698.43065378   7.87e-04   1.38e-02     
     6   -7698.43069931   4.55e-05   2.93e-03     
     7   -7698.43069229   7.02e-06   1.41e-03     
     8   -7698.43069057   1.72e-06   2.80e-04     
     9   -7698.43069107   5.03e-07   1.33e-04     
    10   -7698.43069108   8.73e-09   4.74e-05     
    11   -7698.43069126   1.77e-07   2.38e-05     
    12   -7698.43069132   5.70e-08   1.54e-05     
    13   -7698.43069132   7.34e-09   3.81e-06     
 ------------------------------------------------------------------------------
         -7698.43069132                           CCSD T converged.

End of double precision
 SCF energy                 = -7697.77219097
 MP2 energy                 = -7698.41097584
 CCSD correlation energy     =    -0.65850036
 CCSD total energy           = -7698.43069132

 CCSD  T1^2 = 0.0120  T2^2 = 0.2808  Leading amplitudes:

 Amplitude    Orbitals with energies
  0.0242       39 (A) A                  ->    47 (A) A                   
              -0.6922                         -0.0231                     
  0.0242       39 (A) B                  ->    47 (A) B                   
              -0.6922                         -0.0231                     
  0.0164       41 (A) A                  ->    56 (A) A                   
              -0.6018                          0.1334                     
  0.0164       41 (A) B                  ->    56 (A) B                   
              -0.6018                          0.1334                     

 Amplitude    Orbitals with energies
 -0.1161       46 (A) A      46 (A) B    ->    47 (A) A      47 (A) B     
              -0.3488       -0.3488           -0.0231       -0.0231       
  0.1161       46 (A) A      46 (A) B    ->    47 (A) B      47 (A) A     
              -0.3488       -0.3488           -0.0231       -0.0231       
  0.1161       46 (A) B      46 (A) A    ->    47 (A) A      47 (A) B     
              -0.3488       -0.3488           -0.0231       -0.0231       
 -0.1161       46 (A) B      46 (A) A    ->    47 (A) B      47 (A) A     
              -0.3488       -0.3488           -0.0231       -0.0231       

 Computing CCSD intemediates for later calculations in double precision
 Finished.

Running a double precision version
           CCSD Lambda amplitudes will be solved using DIIS.
           Start     Size      MaxIter   EConv     LConv     
           3         7         100       1.00e-07  1.00e-05  
 ------------------------------------------------------------------------------
            Enorm      Ldiff       Comment
 ------------------------------------------------------------------------------
     1     6.35e-02   4.62e-02     
     2     1.71e-02   7.10e-03     
     3     7.05e-03   2.00e-03     
     4     3.93e-03   1.31e-03     Switched to DIIS steps.
     5     1.07e-03   7.23e-04     
     6     5.03e-04   1.64e-04     
     7     1.51e-04   4.59e-05     
     8     6.46e-05   2.92e-06     
     9     2.62e-05   3.68e-06     
    10     1.11e-05   1.82e-06     
    11     4.75e-06   6.38e-07     
    12     1.60e-06   3.19e-07     
    13     7.00e-07   3.73e-08     
    14     3.32e-07   4.09e-08     
    15     1.48e-07   6.21e-09     
    16     7.61e-08   2.72e-09     
 ------------------------------------------------------------------------------
                                   CCSD Lambda converged.

 Computing density matrices in double precision...
           Orbital response amplitudes will be solved using DIIS.
           Start     Size      MaxIter   EConv     LConv     
           3         7         100       1.00e-06  1.00e-06  
 ------------------------------------------------------------------------------
            Enorm      Ldiff       Comment
 ------------------------------------------------------------------------------
     1     8.97e-02   7.62e-03     
     2     5.71e-02   2.39e-02     
     3     5.35e-02   2.01e-02     
     4     4.55e-03   2.11e-02     Switched to DIIS steps.
     5     2.36e-03   9.29e-04     
     6     5.59e-04   2.94e-04     
     7     4.55e-04   3.90e-05     
     8     1.25e-04   4.16e-05     
     9     3.06e-05   1.51e-06     
    10     8.66e-06   1.56e-06     
    11     4.35e-06   1.50e-07     
    12     1.73e-06   2.18e-07     
    13     6.66e-07   3.10e-07     
 ------------------------------------------------------------------------------
                                   Orbital response converged.

 Computing density matrices... Done.
 CCSD calculation:   CPU 1733.73 s  wall 444.44 s

 Transferring MO TPDM to AO TPDM
 Transferring g2_o1o1o1o1
 Transferring g2_o1o1o1v1
 Transferring g2_o1o1v1v1
 Transferring g2_o1v1o1v1
 Transferring g2_o1v1v1v1
 Transferring g2_v1v1v1v1
 Adding separable TPDM
 Computing TPDM gradient
 --------------------------------------------------------
 2e gradient
  Atom          X               Y               Z
 --------------------------------------------------------
    1        -57.663040       13.644972        0.000003  
    2         17.505933      -35.799445       -0.000004  
    3         18.868085       25.572450        0.000000  
    4         21.289021       -3.417977        0.000001  
 --------------------------------------------------------
 --------------------------------------------------------
 Final gradient
  Atom          X               Y               Z
 --------------------------------------------------------
    1        -57.663040       13.644972        0.000003  
    2         17.505933      -35.799445       -0.000004  
    3         18.868085       25.572450        0.000000  
    4         21.289021       -3.417977        0.000001  
 --------------------------------------------------------
 Analytic gradient from two-electron contribution:   CPU 349.53 s  wall 105.76 s

 Total ccman2 time:   CPU 2153.55 s  wall 568.84 s


 --------------------------------------------------------------

                    Orbital Energies (a.u.)
 --------------------------------------------------------------

 Alpha MOs
 -- Occupied --
*******-180.883-169.689-169.688-169.688 -80.059 -80.021 -37.936
-33.125 -33.120 -33.120 -26.322 -24.309 -24.307 -24.307 -24.303
-24.303  -7.596  -7.562  -7.253  -5.488  -5.486  -5.486  -5.486
 -5.476  -5.475  -5.454  -5.454  -5.453  -2.409  -2.405  -2.404
 -2.392  -2.392  -1.620  -0.962  -0.855  -0.757  -0.692  -0.690
 -0.602  -0.462  -0.430  -0.422  -0.380  -0.349
 -- Virtual --
 -0.023   0.026   0.059   0.073   0.080   0.084   0.103   0.109
  0.109   0.133   0.150   0.178   0.276   0.300   0.309   0.343
  0.346   0.354   0.377   0.387   0.392   0.419   0.426   0.442
  0.497   0.548   0.554   0.577   0.588   0.622   0.683   0.715
  0.722   0.780   0.817   0.880   0.902   0.941   1.072   1.081
  1.121   1.144   1.391   1.531   1.563   1.581   1.588   1.621
  1.644   1.768   1.829   1.878   1.925   1.940   1.971   2.242
  4.191   4.193   4.223   4.235   4.476   4.484   4.487   4.502
  4.522   4.624   4.759   6.524   6.549   6.556   6.897   6.921
  6.942   7.240   7.461  14.709  14.749  14.755  14.788  14.833
 14.864  28.863  29.522  29.542  29.551  29.870  29.873  29.874
 29.890  29.953  68.737 130.582 130.598 130.610 154.262 165.836
166.0681912.179
 --------------------------------------------------------------

          Ground-State Mulliken Net Atomic Charges

     Atom                 Charge (a.u.)
  ----------------------------------------
      1 I                    -0.149099
      2 P                     0.218291
      3 P                     0.133526
      4 F                    -0.202719
  ----------------------------------------
  Sum of atomic charges =     0.000000

 -----------------------------------------------------------------
                    Cartesian Multipole Moments
 -----------------------------------------------------------------
    Charge (ESU x 10^10)
                -0.0000
    Dipole Moment (Debye)
         X       0.6441      Y      -0.1703      Z       0.0000
       Tot       0.6662
    Quadrupole Moments (Debye-Ang)
        XX     -65.8080     XY       0.2145     YY     -60.5249
        XZ       0.0000     YZ      -0.0000     ZZ     -60.0765
    Octopole Moments (Debye-Ang^2)
       XXX      80.0521    XXY      -8.4348    XYY      13.8697
       YYY      -5.5480    XXZ       0.0000    XYZ       0.0000
       YYZ      -0.0000    XZZ      11.0631    YZZ      -1.7618
       ZZZ       0.0000
    Hexadecapole Moments (Debye-Ang^3)
      XXXX   -1222.2387   XXXY      -4.7949   XXYY    -214.5553
      XYYY      -6.2966   YYYY    -218.9711   XXXZ       0.0000
      XXYZ      -0.0000   XYYZ      -0.0000   YYYZ      -0.0000
      XXZZ    -196.7702   XYZZ      -1.2773   YYZZ     -50.1292
      XZZZ       0.0000   YZZZ      -0.0000   ZZZZ     -88.2245
 -----------------------------------------------------------------
 DrvMan completing analytic gradient of the correlated energy
 Correlated dipole moment
            1
    1   0.2533913
    2  -0.0669930
    3   0.0000001
 Energy read as -7698.430691323
 Full Analytical Gradient: (in a.u., or Hartree/Bohr)
             1             2             3             4
    1   -0.00002144   -0.00018115    0.00065565   -0.00045307
    2    0.00000063   -0.00028389    0.00007691    0.00020635
    3   -0.00000002   -0.00000000    0.00000004   -0.00000002
 Gradient time:  CPU 0.72 s  wall 0.75 s
 ----------------------------------------------------------------
             Standard Nuclear Orientation (Angstroms)
    I     Atom           X                Y                Z
 ----------------------------------------------------------------
    1      I       1.3699890921    -0.1004959415    -0.0000000000
    2      P      -0.8438380186     1.0503921659     0.0000000000
    3      P      -1.9350802536    -0.6766562130    -0.0000000000
    4      F      -3.4378497557    -0.0310838216    -0.0000000000
 ----------------------------------------------------------------
 Nuclear Repulsion Energy =   473.8803351963 hartrees
 There are       46 alpha and       46 beta electrons

                       Distance Matrix (Angstroms)
             I (  1)   P (  2)   P (  3)
   P (  2)  2.495110
   P (  3)  3.354913  2.042916
   F (  4)  4.808340  2.810425  1.635567

 Requested basis set is 6-311++G(d,p)
 There are 56 shells and 144 basis functions
 A cutoff of  1.0D-14 yielded   1312 shell pairs
 There are      9155 function pairs (     10217 Cartesian)
 Smallest overlap matrix eigenvalue = 9.88E-04
 Guess MOs from SCF MO coefficient file

 -----------------------------------------------------------------------
  General SCF calculation program by
  Eric Jon Sundstrom, Paul Horn, Yuezhi Mao, Dmitri Zuev, Alec White,
  David Stuck, Shaama M.S., Shane Yost, Joonho Lee, David Small,
  Daniel Levine, Susi Lehtola, Hugh Burton, Evgeny Epifanovsky
 -----------------------------------------------------------------------
 Hartree-Fock
 using 4 threads for integral computing
 -------------------------------------------------------
 OpenMP Integral computing Module                
 Release: version 2.0, May 2017, Q-Chem Inc. Pleasanton 
 -------------------------------------------------------
 A restricted SCF calculation will be
 performed using DIIS
 SCF converges when DIIS error is below 1.0e-08
 ---------------------------------------
  Cycle       Energy         DIIS error
 ---------------------------------------
    1   -7697.7722198774      2.58e-05  
    2   -7697.7722216755      7.97e-06  
    3   -7697.7722218147      4.16e-06  
    4   -7697.7722218505      6.98e-07  
    5   -7697.7722218531      2.16e-07  
    6   -7697.7722218537      9.56e-08  
    7   -7697.7722218538      5.55e-08  
    8   -7697.7722218537      2.11e-08  
    9   -7697.7722218538      9.77e-09  Convergence criterion met
 ---------------------------------------
 SCF time:   CPU 7.00s  wall 2.00s 
 SCF   energy in the final basis set =    -7697.7722218538
 Total energy in the final basis set =    -7697.7722218538


 ------------------------------------------------------------------------------

   CCMAN2: suite of methods based on coupled cluster
           and equation of motion theories.

   Components:
   * libvmm-1.3-trunk
     by Evgeny Epifanovsky, Ilya Kaliman.
   * libtensor-2.5-trunk
     by Evgeny Epifanovsky, Michael Wormit, Dmitry Zuev, Sam Manzer, 
        Ilya Kaliman.
   * libcc-2.5-trunk
     by Evgeny Epifanovsky, Arik Landau, Tomasz Kus, Kirill Khistyaev, 
        Dmitry Zuev, Prashant Manohar, Xintian Feng, Anna Krylov, 
        Matthew Goldey, Alec White, Thomas Jagau, Kaushik Nanda, 
        Anastasia Gunina, Alexander Kunitsa, Joonho Lee.

   CCMAN original authors:
   Anna I. Krylov, C. David Sherrill, Steven R. Gwaltney,
   Edward F. C. Byrd (2000)
   Sergey V. Levchenko, Lyudmila V. Slipchenko, Tao Wang,
   Ana-Maria C. Cristian (2003)
   Piotr A. Pieniazek, C. Melania Oana, Evgeny Epifanovsky (2007)
   Prashant Manohar (2009)

 ------------------------------------------------------------------------------


 Allocating and initializing 29808MB of RAM...
 Calculation will run on 4 cores.


 Alpha MOs, Restricted
 -- Occupied --                  
******* -180.88 -169.69 -169.69 -169.69  -80.06  -80.02  -37.94
  1 A     2 A     3 A     4 A     5 A     6 A     7 A     8 A                  
-33.124 -33.120 -33.120 -26.322 -24.308 -24.307 -24.307 -24.303
  9 A    10 A    11 A    12 A    13 A    14 A    15 A    16 A                  
-24.303  -7.596  -7.562  -7.253  -5.488  -5.486  -5.486  -5.486
 17 A    18 A    19 A    20 A    21 A    22 A    23 A    24 A                  
 -5.476  -5.475  -5.454  -5.453  -5.453  -2.409  -2.405  -2.404
 25 A    26 A    27 A    28 A    29 A    30 A    31 A    32 A                  
 -2.392  -2.392  -1.621  -0.962  -0.855  -0.757  -0.693  -0.691
 33 A    34 A    35 A    36 A    37 A    38 A    39 A    40 A                  
 -0.602  -0.462  -0.429  -0.422  -0.380  -0.349
 41 A    42 A    43 A    44 A    45 A    46 A                                  
 -- Virtual --                   
 -0.023   0.026   0.059   0.073   0.080   0.084   0.103   0.109
 47 A    48 A    49 A    50 A    51 A    52 A    53 A    54 A                  
  0.109   0.133   0.150   0.178   0.276   0.300   0.309   0.343
 55 A    56 A    57 A    58 A    59 A    60 A    61 A    62 A                  
  0.346   0.354   0.378   0.387   0.392   0.419   0.426   0.442
 63 A    64 A    65 A    66 A    67 A    68 A    69 A    70 A                  
  0.497   0.548   0.554   0.577   0.588   0.622   0.683   0.715
 71 A    72 A    73 A    74 A    75 A    76 A    77 A    78 A                  
  0.722   0.780   0.817   0.880   0.902   0.941   1.072   1.081
 79 A    80 A    81 A    82 A    83 A    84 A    85 A    86 A                  
  1.121   1.144   1.390   1.531   1.563   1.581   1.587   1.621
 87 A    88 A    89 A    90 A    91 A    92 A    93 A    94 A                  
  1.643   1.768   1.829   1.878   1.926   1.940   1.971   2.242
 95 A    96 A    97 A    98 A    99 A   100 A   101 A   102 A                  
  4.190   4.192   4.222   4.235   4.476   4.484   4.487   4.503
103 A   104 A   105 A   106 A   107 A   108 A   109 A   110 A                  
  4.522   4.624   4.759   6.525   6.549   6.557   6.897   6.920
111 A   112 A   113 A   114 A   115 A   116 A   117 A   118 A                  
  6.941   7.241   7.461  14.709  14.749  14.755  14.789  14.833
119 A   120 A   121 A   122 A   123 A   124 A   125 A   126 A                  
 14.865  28.863  29.522  29.543  29.551  29.870  29.873  29.874
127 A   128 A   129 A   130 A   131 A   132 A   133 A   134 A                  
 29.890  29.953  68.737 130.582 130.598 130.610 154.262 165.836
135 A   136 A   137 A   138 A   139 A   140 A   141 A   142 A                  
166.0681912.179
143 A   144 A                                                                  

 Beta MOs, Restricted
 -- Occupied --                  
******* -180.88 -169.69 -169.69 -169.69  -80.06  -80.02  -37.94
  1 A     2 A     3 A     4 A     5 A     6 A     7 A     8 A                  
-33.124 -33.120 -33.120 -26.322 -24.308 -24.307 -24.307 -24.303
  9 A    10 A    11 A    12 A    13 A    14 A    15 A    16 A                  
-24.303  -7.596  -7.562  -7.253  -5.488  -5.486  -5.486  -5.486
 17 A    18 A    19 A    20 A    21 A    22 A    23 A    24 A                  
 -5.476  -5.475  -5.454  -5.453  -5.453  -2.409  -2.405  -2.404
 25 A    26 A    27 A    28 A    29 A    30 A    31 A    32 A                  
 -2.392  -2.392  -1.621  -0.962  -0.855  -0.757  -0.693  -0.691
 33 A    34 A    35 A    36 A    37 A    38 A    39 A    40 A                  
 -0.602  -0.462  -0.429  -0.422  -0.380  -0.349
 41 A    42 A    43 A    44 A    45 A    46 A                                  
 -- Virtual --                   
 -0.023   0.026   0.059   0.073   0.080   0.084   0.103   0.109
 47 A    48 A    49 A    50 A    51 A    52 A    53 A    54 A                  
  0.109   0.133   0.150   0.178   0.276   0.300   0.309   0.343
 55 A    56 A    57 A    58 A    59 A    60 A    61 A    62 A                  
  0.346   0.354   0.378   0.387   0.392   0.419   0.426   0.442
 63 A    64 A    65 A    66 A    67 A    68 A    69 A    70 A                  
  0.497   0.548   0.554   0.577   0.588   0.622   0.683   0.715
 71 A    72 A    73 A    74 A    75 A    76 A    77 A    78 A                  
  0.722   0.780   0.817   0.880   0.902   0.941   1.072   1.081
 79 A    80 A    81 A    82 A    83 A    84 A    85 A    86 A                  
  1.121   1.144   1.390   1.531   1.563   1.581   1.587   1.621
 87 A    88 A    89 A    90 A    91 A    92 A    93 A    94 A                  
  1.643   1.768   1.829   1.878   1.926   1.940   1.971   2.242
 95 A    96 A    97 A    98 A    99 A   100 A   101 A   102 A                  
  4.190   4.192   4.222   4.235   4.476   4.484   4.487   4.503
103 A   104 A   105 A   106 A   107 A   108 A   109 A   110 A                  
  4.522   4.624   4.759   6.525   6.549   6.557   6.897   6.920
111 A   112 A   113 A   114 A   115 A   116 A   117 A   118 A                  
  6.941   7.241   7.461  14.709  14.749  14.755  14.789  14.833
119 A   120 A   121 A   122 A   123 A   124 A   125 A   126 A                  
 14.865  28.863  29.522  29.543  29.551  29.870  29.873  29.874
127 A   128 A   129 A   130 A   131 A   132 A   133 A   134 A                  
 29.890  29.953  68.737 130.582 130.598 130.610 154.262 165.836
135 A   136 A   137 A   138 A   139 A   140 A   141 A   142 A                  
166.0681912.179
143 A   144 A                                                                  

 Occupation and symmetry of molecular orbitals

 Point group: C1 (1 irreducible representation).

                           A     All 
 -------------------------------------
 All molecular orbitals:
  - Alpha                  144   144 
  - Beta                   144   144 
 -------------------------------------
 Alpha orbitals:
  - Frozen occupied        29    29  
  - Active occupied        17    17  
  - Active virtual         98    98  
  - Frozen virtual         0     0   
 -------------------------------------
 Beta orbitals:
  - Frozen occupied        29    29  
  - Active occupied        17    17  
  - Active virtual         98    98  
  - Frozen virtual         0     0   
 -------------------------------------

 Import integrals:   CPU 0.00 s  wall 0.00 s

 Import integrals:   CPU 66.49 s  wall 17.36 s

 MP2 amplitudes:   CPU 0.16 s  wall 0.12 s

Running a double precision version
           CCSD T amplitudes will be solved using DIIS.

           Start     Size      MaxIter   EConv     TConv     
           3         7         100       1.00e-07  1.00e-05  
 ------------------------------------------------------------------------------
           Energy (a.u.)   Ediff      Tdiff       Comment
 ------------------------------------------------------------------------------
         -7698.41097113                           
     1   -7698.40805959   2.91e-03   7.87e-01     
     2   -7698.42765770   1.96e-02   1.01e-01     
     3   -7698.42764653   1.12e-05   4.41e-02     
     4   -7698.42986882   2.22e-03   1.61e-02     Switched to DIIS steps.
     5   -7698.43065437   7.86e-04   1.38e-02     
     6   -7698.43069986   4.55e-05   2.93e-03     
     7   -7698.43069279   7.07e-06   1.41e-03     
     8   -7698.43069108   1.71e-06   2.79e-04     
     9   -7698.43069160   5.13e-07   1.34e-04     
    10   -7698.43069161   1.24e-08   4.78e-05     
    11   -7698.43069179   1.77e-07   2.39e-05     
    12   -7698.43069184   5.75e-08   1.55e-05     
    13   -7698.43069185   6.29e-09   3.81e-06     
 ------------------------------------------------------------------------------
         -7698.43069185                           CCSD T converged.

End of double precision
 SCF energy                 = -7697.77222185
 MP2 energy                 = -7698.41097113
 CCSD correlation energy     =    -0.65847000
 CCSD total energy           = -7698.43069185

 CCSD  T1^2 = 0.0120  T2^2 = 0.2809  Leading amplitudes:

 Amplitude    Orbitals with energies
  0.0242       39 (A) A                  ->    47 (A) A                   
              -0.6929                         -0.0231                     
  0.0242       39 (A) B                  ->    47 (A) B                   
              -0.6929                         -0.0231                     
 -0.0164       41 (A) A                  ->    56 (A) A                   
              -0.6019                          0.1335                     
 -0.0164       41 (A) B                  ->    56 (A) B                   
              -0.6019                          0.1335                     

 Amplitude    Orbitals with energies
 -0.1164       46 (A) A      46 (A) B    ->    47 (A) A      47 (A) B     
              -0.3486       -0.3486           -0.0231       -0.0231       
  0.1164       46 (A) A      46 (A) B    ->    47 (A) B      47 (A) A     
              -0.3486       -0.3486           -0.0231       -0.0231       
  0.1164       46 (A) B      46 (A) A    ->    47 (A) A      47 (A) B     
              -0.3486       -0.3486           -0.0231       -0.0231       
 -0.1164       46 (A) B      46 (A) A    ->    47 (A) B      47 (A) A     
              -0.3486       -0.3486           -0.0231       -0.0231       

 Computing CCSD intemediates for later calculations in double precision
 Finished.

Running a double precision version
           CCSD Lambda amplitudes will be solved using DIIS.
           Start     Size      MaxIter   EConv     LConv     
           3         7         100       1.00e-07  1.00e-05  
 ------------------------------------------------------------------------------
            Enorm      Ldiff       Comment
 ------------------------------------------------------------------------------
     1     6.35e-02   4.62e-02     
     2     1.71e-02   7.09e-03     
     3     7.03e-03   2.00e-03     
     4     3.92e-03   1.31e-03     Switched to DIIS steps.
     5     1.07e-03   7.22e-04     
     6     5.01e-04   1.64e-04     
     7     1.50e-04   4.61e-05     
     8     6.44e-05   2.97e-06     
     9     2.62e-05   3.63e-06     
    10     1.11e-05   1.79e-06     
    11     4.76e-06   6.31e-07     
    12     1.60e-06   3.15e-07     
    13     7.03e-07   3.63e-08     
    14     3.32e-07   4.02e-08     
    15     1.48e-07   5.81e-09     
    16     7.61e-08   2.59e-09     
 ------------------------------------------------------------------------------
                                   CCSD Lambda converged.

 Computing density matrices in double precision...
           Orbital response amplitudes will be solved using DIIS.
           Start     Size      MaxIter   EConv     LConv     
           3         7         100       1.00e-06  1.00e-06  
 ------------------------------------------------------------------------------
            Enorm      Ldiff       Comment
 ------------------------------------------------------------------------------
     1     8.96e-02   7.65e-03     
     2     5.71e-02   2.39e-02     
     3     5.35e-02   2.00e-02     
     4     4.52e-03   2.11e-02     Switched to DIIS steps.
     5     2.33e-03   9.23e-04     
     6     5.59e-04   2.94e-04     
     7     4.58e-04   3.70e-05     
     8     1.25e-04   4.13e-05     
     9     3.06e-05   1.45e-06     
    10     8.42e-06   1.57e-06     
    11     4.30e-06   1.82e-07     
    12     1.72e-06   1.90e-07     
    13     6.54e-07   3.00e-07     
 ------------------------------------------------------------------------------
                                   Orbital response converged.

 Computing density matrices... Done.
 CCSD calculation:   CPU 1732.89 s  wall 444.04 s

 Transferring MO TPDM to AO TPDM
 Transferring g2_o1o1o1o1
 Transferring g2_o1o1o1v1
 Transferring g2_o1o1v1v1
 Transferring g2_o1v1o1v1
 Transferring g2_o1v1v1v1
 Transferring g2_v1v1v1v1
 Adding separable TPDM
 Computing TPDM gradient
 --------------------------------------------------------
 2e gradient
  Atom          X               Y               Z
 --------------------------------------------------------
    1        -57.644497       13.649452       -0.000000  
    2         17.499649      -35.773116       -0.000000  
    3         18.843153       25.556136        0.000000  
    4         21.301695       -3.432472       -0.000000  
 --------------------------------------------------------
 --------------------------------------------------------
 Final gradient
  Atom          X               Y               Z
 --------------------------------------------------------
    1        -57.644497       13.649452       -0.000000  
    2         17.499649      -35.773116       -0.000000  
    3         18.843153       25.556136        0.000000  
    4         21.301695       -3.432472       -0.000000  
 --------------------------------------------------------
 Analytic gradient from two-electron contribution:   CPU 348.02 s  wall 105.33 s

 Total ccman2 time:   CPU 2151.48 s  wall 568.17 s


 --------------------------------------------------------------

                    Orbital Energies (a.u.)
 --------------------------------------------------------------

 Alpha MOs
 -- Occupied --
*******-180.883-169.689-169.688-169.688 -80.059 -80.021 -37.936
-33.124 -33.120 -33.120 -26.322 -24.308 -24.307 -24.307 -24.303
-24.303  -7.596  -7.562  -7.253  -5.488  -5.486  -5.486  -5.486
 -5.476  -5.475  -5.454  -5.453  -5.453  -2.409  -2.405  -2.404
 -2.392  -2.392  -1.621  -0.962  -0.855  -0.757  -0.693  -0.691
 -0.602  -0.462  -0.429  -0.422  -0.380  -0.349
 -- Virtual --
 -0.023   0.026   0.059   0.073   0.080   0.084   0.103   0.109
  0.109   0.133   0.150   0.178   0.276   0.300   0.309   0.343
  0.346   0.354   0.378   0.387   0.392   0.419   0.426   0.442
  0.497   0.548   0.554   0.577   0.588   0.622   0.683   0.715
  0.722   0.780   0.817   0.880   0.902   0.941   1.072   1.081
  1.121   1.144   1.390   1.531   1.563   1.581   1.587   1.621
  1.643   1.768   1.829   1.878   1.926   1.940   1.971   2.242
  4.190   4.192   4.222   4.235   4.476   4.484   4.487   4.503
  4.522   4.624   4.759   6.525   6.549   6.557   6.897   6.920
  6.941   7.241   7.461  14.709  14.749  14.755  14.789  14.833
 14.865  28.863  29.522  29.543  29.551  29.870  29.873  29.874
 29.890  29.953  68.737 130.582 130.598 130.610 154.262 165.836
166.0681912.179
 --------------------------------------------------------------

          Ground-State Mulliken Net Atomic Charges

     Atom                 Charge (a.u.)
  ----------------------------------------
      1 I                    -0.149138
      2 P                     0.217741
      3 P                     0.132482
      4 F                    -0.201085
  ----------------------------------------
  Sum of atomic charges =    -0.000000

 -----------------------------------------------------------------
                    Cartesian Multipole Moments
 -----------------------------------------------------------------
    Charge (ESU x 10^10)
                 0.0000
    Dipole Moment (Debye)
         X       0.6289      Y      -0.1709      Z       0.0000
       Tot       0.6517
    Quadrupole Moments (Debye-Ang)
        XX     -65.7473     XY       0.2153     YY     -60.5359
        XZ      -0.0000     YZ      -0.0000     ZZ     -60.0818
    Octopole Moments (Debye-Ang^2)
       XXX      79.8617    XXY      -8.4408    XYY      13.9003
       YYY      -5.5524    XXZ       0.0000    XYZ       0.0000
       YYZ      -0.0000    XZZ      11.0842    YZZ      -1.7635
       ZZZ       0.0000
    Hexadecapole Moments (Debye-Ang^3)
      XXXX   -1221.8310   XXXY      -4.8056   XXYY    -214.6523
      XYYY      -6.3555   YYYY    -219.0396   XXXZ      -0.0000
      XXYZ      -0.0000   XYYZ      -0.0000   YYYZ      -0.0000
      XXZZ    -196.8380   XYZZ      -1.2944   YYZZ     -50.1462
      XZZZ      -0.0000   YZZZ      -0.0000   ZZZZ     -88.2532
 -----------------------------------------------------------------
 DrvMan completing analytic gradient of the correlated energy
 Correlated dipole moment
            1
    1   0.2474098
    2  -0.0672563
    3   0.0000000
 Energy read as -7698.430691849
 Full Analytical Gradient: (in a.u., or Hartree/Bohr)
             1             2             3             4
    1    0.00001771    0.00001468   -0.00038159    0.00034919
    2    0.00001011    0.00003157    0.00008688   -0.00012855
    3    0.00000000   -0.00000000    0.00000000   -0.00000000
 Gradient time:  CPU 0.76 s  wall 0.78 s
 ----------------------------------------------------------------
             Standard Nuclear Orientation (Angstroms)
    I     Atom           X                Y                Z
 ----------------------------------------------------------------
    1      I       1.3699890921    -0.1004959415    -0.0000000000
    2      P      -0.8438380186     1.0503921659     0.0000000000
    3      P      -1.9340802536    -0.6756562130    -0.0000000000
    4      F      -3.4378497557    -0.0310838216    -0.0000000000
 ----------------------------------------------------------------
 Nuclear Repulsion Energy =   473.9489639640 hartrees
 There are       46 alpha and       46 beta electrons

                       Distance Matrix (Angstroms)
             I (  1)   P (  2)   P (  3)
   P (  2)  2.495110
   P (  3)  3.353757  2.041536
   F (  4)  4.808340  2.810425  1.636092

 Requested basis set is 6-311++G(d,p)
 There are 56 shells and 144 basis functions
 A cutoff of  1.0D-14 yielded   1312 shell pairs
 There are      9155 function pairs (     10217 Cartesian)
 Smallest overlap matrix eigenvalue = 9.84E-04
 Guess MOs from SCF MO coefficient file

 -----------------------------------------------------------------------
  General SCF calculation program by
  Eric Jon Sundstrom, Paul Horn, Yuezhi Mao, Dmitri Zuev, Alec White,
  David Stuck, Shaama M.S., Shane Yost, Joonho Lee, David Small,
  Daniel Levine, Susi Lehtola, Hugh Burton, Evgeny Epifanovsky
 -----------------------------------------------------------------------
 Hartree-Fock
 using 4 threads for integral computing
 -------------------------------------------------------
 OpenMP Integral computing Module                
 Release: version 2.0, May 2017, Q-Chem Inc. Pleasanton 
 -------------------------------------------------------
 A restricted SCF calculation will be
 performed using DIIS
 SCF converges when DIIS error is below 1.0e-08
 ---------------------------------------
  Cycle       Energy         DIIS error
 ---------------------------------------
    1   -7697.7722562364      1.46e-05  
    2   -7697.7722569632      4.42e-06  
    3   -7697.7722570268      2.26e-06  
    4   -7697.7722570404      5.28e-07  
    5   -7697.7722570416      1.56e-07  
    6   -7697.7722570418      5.40e-08  
    7   -7697.7722570419      2.75e-08  
    8   -7697.7722570419      1.21e-08  
    9   -7697.7722570417      5.28e-09  Convergence criterion met
 ---------------------------------------
 SCF time:   CPU 6.99s  wall 2.00s 
 SCF   energy in the final basis set =    -7697.7722570417
 Total energy in the final basis set =    -7697.7722570417


 ------------------------------------------------------------------------------

   CCMAN2: suite of methods based on coupled cluster
           and equation of motion theories.

   Components:
   * libvmm-1.3-trunk
     by Evgeny Epifanovsky, Ilya Kaliman.
   * libtensor-2.5-trunk
     by Evgeny Epifanovsky, Michael Wormit, Dmitry Zuev, Sam Manzer, 
        Ilya Kaliman.
   * libcc-2.5-trunk
     by Evgeny Epifanovsky, Arik Landau, Tomasz Kus, Kirill Khistyaev, 
        Dmitry Zuev, Prashant Manohar, Xintian Feng, Anna Krylov, 
        Matthew Goldey, Alec White, Thomas Jagau, Kaushik Nanda, 
        Anastasia Gunina, Alexander Kunitsa, Joonho Lee.

   CCMAN original authors:
   Anna I. Krylov, C. David Sherrill, Steven R. Gwaltney,
   Edward F. C. Byrd (2000)
   Sergey V. Levchenko, Lyudmila V. Slipchenko, Tao Wang,
   Ana-Maria C. Cristian (2003)
   Piotr A. Pieniazek, C. Melania Oana, Evgeny Epifanovsky (2007)
   Prashant Manohar (2009)

 ------------------------------------------------------------------------------


 Allocating and initializing 29808MB of RAM...
 Calculation will run on 4 cores.


 Alpha MOs, Restricted
 -- Occupied --                  
******* -180.88 -169.69 -169.69 -169.69  -80.06  -80.02  -37.94
  1 A     2 A     3 A     4 A     5 A     6 A     7 A     8 A                  
-33.124 -33.120 -33.120 -26.322 -24.308 -24.307 -24.307 -24.303
  9 A    10 A    11 A    12 A    13 A    14 A    15 A    16 A                  
-24.303  -7.595  -7.562  -7.253  -5.488  -5.486  -5.486  -5.486
 17 A    18 A    19 A    20 A    21 A    22 A    23 A    24 A                  
 -5.476  -5.475  -5.454  -5.453  -5.453  -2.409  -2.405  -2.404
 25 A    26 A    27 A    28 A    29 A    30 A    31 A    32 A                  
 -2.392  -2.392  -1.621  -0.962  -0.855  -0.757  -0.693  -0.691
 33 A    34 A    35 A    36 A    37 A    38 A    39 A    40 A                  
 -0.602  -0.462  -0.430  -0.422  -0.380  -0.349
 41 A    42 A    43 A    44 A    45 A    46 A                                  
 -- Virtual --                   
 -0.023   0.026   0.059   0.073   0.080   0.084   0.103   0.109
 47 A    48 A    49 A    50 A    51 A    52 A    53 A    54 A                  
  0.109   0.134   0.150   0.178   0.276   0.300   0.309   0.343
 55 A    56 A    57 A    58 A    59 A    60 A    61 A    62 A                  
  0.346   0.354   0.378   0.387   0.392   0.419   0.426   0.442
 63 A    64 A    65 A    66 A    67 A    68 A    69 A    70 A                  
  0.497   0.548   0.554   0.577   0.588   0.622   0.683   0.715
 71 A    72 A    73 A    74 A    75 A    76 A    77 A    78 A                  
  0.722   0.780   0.817   0.880   0.902   0.941   1.072   1.082
 79 A    80 A    81 A    82 A    83 A    84 A    85 A    86 A                  
  1.121   1.144   1.391   1.531   1.563   1.581   1.588   1.621
 87 A    88 A    89 A    90 A    91 A    92 A    93 A    94 A                  
  1.644   1.768   1.829   1.878   1.925   1.940   1.971   2.242
 95 A    96 A    97 A    98 A    99 A   100 A   101 A   102 A                  
  4.190   4.192   4.222   4.235   4.476   4.484   4.487   4.503
103 A   104 A   105 A   106 A   107 A   108 A   109 A   110 A                  
  4.522   4.624   4.759   6.524   6.549   6.557   6.897   6.920
111 A   112 A   113 A   114 A   115 A   116 A   117 A   118 A                  
  6.941   7.241   7.462  14.709  14.749  14.756  14.789  14.833
119 A   120 A   121 A   122 A   123 A   124 A   125 A   126 A                  
 14.864  28.863  29.522  29.543  29.551  29.870  29.873  29.874
127 A   128 A   129 A   130 A   131 A   132 A   133 A   134 A                  
 29.890  29.953  68.737 130.582 130.598 130.610 154.262 165.836
135 A   136 A   137 A   138 A   139 A   140 A   141 A   142 A                  
166.0681912.179
143 A   144 A                                                                  

 Beta MOs, Restricted
 -- Occupied --                  
******* -180.88 -169.69 -169.69 -169.69  -80.06  -80.02  -37.94
  1 A     2 A     3 A     4 A     5 A     6 A     7 A     8 A                  
-33.124 -33.120 -33.120 -26.322 -24.308 -24.307 -24.307 -24.303
  9 A    10 A    11 A    12 A    13 A    14 A    15 A    16 A                  
-24.303  -7.595  -7.562  -7.253  -5.488  -5.486  -5.486  -5.486
 17 A    18 A    19 A    20 A    21 A    22 A    23 A    24 A                  
 -5.476  -5.475  -5.454  -5.453  -5.453  -2.409  -2.405  -2.404
 25 A    26 A    27 A    28 A    29 A    30 A    31 A    32 A                  
 -2.392  -2.392  -1.621  -0.962  -0.855  -0.757  -0.693  -0.691
 33 A    34 A    35 A    36 A    37 A    38 A    39 A    40 A                  
 -0.602  -0.462  -0.430  -0.422  -0.380  -0.349
 41 A    42 A    43 A    44 A    45 A    46 A                                  
 -- Virtual --                   
 -0.023   0.026   0.059   0.073   0.080   0.084   0.103   0.109
 47 A    48 A    49 A    50 A    51 A    52 A    53 A    54 A                  
  0.109   0.134   0.150   0.178   0.276   0.300   0.309   0.343
 55 A    56 A    57 A    58 A    59 A    60 A    61 A    62 A                  
  0.346   0.354   0.378   0.387   0.392   0.419   0.426   0.442
 63 A    64 A    65 A    66 A    67 A    68 A    69 A    70 A                  
  0.497   0.548   0.554   0.577   0.588   0.622   0.683   0.715
 71 A    72 A    73 A    74 A    75 A    76 A    77 A    78 A                  
  0.722   0.780   0.817   0.880   0.902   0.941   1.072   1.082
 79 A    80 A    81 A    82 A    83 A    84 A    85 A    86 A                  
  1.121   1.144   1.391   1.531   1.563   1.581   1.588   1.621
 87 A    88 A    89 A    90 A    91 A    92 A    93 A    94 A                  
  1.644   1.768   1.829   1.878   1.925   1.940   1.971   2.242
 95 A    96 A    97 A    98 A    99 A   100 A   101 A   102 A                  
  4.190   4.192   4.222   4.235   4.476   4.484   4.487   4.503
103 A   104 A   105 A   106 A   107 A   108 A   109 A   110 A                  
  4.522   4.624   4.759   6.524   6.549   6.557   6.897   6.920
111 A   112 A   113 A   114 A   115 A   116 A   117 A   118 A                  
  6.941   7.241   7.462  14.709  14.749  14.756  14.789  14.833
119 A   120 A   121 A   122 A   123 A   124 A   125 A   126 A                  
 14.864  28.863  29.522  29.543  29.551  29.870  29.873  29.874
127 A   128 A   129 A   130 A   131 A   132 A   133 A   134 A                  
 29.890  29.953  68.737 130.582 130.598 130.610 154.262 165.836
135 A   136 A   137 A   138 A   139 A   140 A   141 A   142 A                  
166.0681912.179
143 A   144 A                                                                  

 Occupation and symmetry of molecular orbitals

 Point group: C1 (1 irreducible representation).

                           A     All 
 -------------------------------------
 All molecular orbitals:
  - Alpha                  144   144 
  - Beta                   144   144 
 -------------------------------------
 Alpha orbitals:
  - Frozen occupied        29    29  
  - Active occupied        17    17  
  - Active virtual         98    98  
  - Frozen virtual         0     0   
 -------------------------------------
 Beta orbitals:
  - Frozen occupied        29    29  
  - Active occupied        17    17  
  - Active virtual         98    98  
  - Frozen virtual         0     0   
 -------------------------------------

 Import integrals:   CPU 0.00 s  wall 0.00 s

 Import integrals:   CPU 66.75 s  wall 17.32 s

 MP2 amplitudes:   CPU 0.16 s  wall 0.12 s

Running a double precision version
           CCSD T amplitudes will be solved using DIIS.

           Start     Size      MaxIter   EConv     TConv     
           3         7         100       1.00e-07  1.00e-05  
 ------------------------------------------------------------------------------
           Energy (a.u.)   Ediff      Tdiff       Comment
 ------------------------------------------------------------------------------
         -7698.41096582                           
     1   -7698.40806963   2.90e-03   7.86e-01     
     2   -7698.42765985   1.96e-02   1.01e-01     
     3   -7698.42764867   1.12e-05   4.41e-02     
     4   -7698.42986905   2.22e-03   1.61e-02     Switched to DIIS steps.
     5   -7698.43065408   7.85e-04   1.38e-02     
     6   -7698.43069943   4.54e-05   2.92e-03     
     7   -7698.43069242   7.01e-06   1.41e-03     
     8   -7698.43069072   1.71e-06   2.79e-04     
     9   -7698.43069123   5.08e-07   1.33e-04     
    10   -7698.43069124   1.19e-08   4.76e-05     
    11   -7698.43069142   1.77e-07   2.38e-05     
    12   -7698.43069147   5.71e-08   1.54e-05     
    13   -7698.43069148   6.58e-09   3.80e-06     
 ------------------------------------------------------------------------------
         -7698.43069148                           CCSD T converged.

End of double precision
 SCF energy                 = -7697.77225704
 MP2 energy                 = -7698.41096582
 CCSD correlation energy     =    -0.65843444
 CCSD total energy           = -7698.43069148

 CCSD  T1^2 = 0.0120  T2^2 = 0.2807  Leading amplitudes:

 Amplitude    Orbitals with energies
 -0.0242       39 (A) A                  ->    47 (A) A                   
              -0.6927                         -0.0229                     
 -0.0242       39 (A) B                  ->    47 (A) B                   
              -0.6927                         -0.0229                     
 -0.0164       41 (A) A                  ->    56 (A) A                   
              -0.6018                          0.1335                     
 -0.0164       41 (A) B                  ->    56 (A) B                   
              -0.6018                          0.1335                     

 Amplitude    Orbitals with energies
 -0.1159       46 (A) A      46 (A) B    ->    47 (A) A      47 (A) B     
              -0.3487       -0.3487           -0.0229       -0.0229       
  0.1159       46 (A) A      46 (A) B    ->    47 (A) B      47 (A) A     
              -0.3487       -0.3487           -0.0229       -0.0229       
  0.1159       46 (A) B      46 (A) A    ->    47 (A) A      47 (A) B     
              -0.3487       -0.3487           -0.0229       -0.0229       
 -0.1159       46 (A) B      46 (A) A    ->    47 (A) B      47 (A) A     
              -0.3487       -0.3487           -0.0229       -0.0229       

 Computing CCSD intemediates for later calculations in double precision
 Finished.

Running a double precision version
           CCSD Lambda amplitudes will be solved using DIIS.
           Start     Size      MaxIter   EConv     LConv     
           3         7         100       1.00e-07  1.00e-05  
 ------------------------------------------------------------------------------
            Enorm      Ldiff       Comment
 ------------------------------------------------------------------------------
     1     6.34e-02   4.61e-02     
     2     1.71e-02   7.09e-03     
     3     7.03e-03   2.00e-03     
     4     3.92e-03   1.31e-03     Switched to DIIS steps.
     5     1.07e-03   7.21e-04     
     6     5.01e-04   1.64e-04     
     7     1.50e-04   4.58e-05     
     8     6.44e-05   2.92e-06     
     9     2.62e-05   3.65e-06     
    10     1.11e-05   1.80e-06     
    11     4.74e-06   6.31e-07     
    12     1.60e-06   3.15e-07     
    13     7.00e-07   3.62e-08     
    14     3.32e-07   4.02e-08     
    15     1.47e-07   5.93e-09     
    16     7.60e-08   2.63e-09     
 ------------------------------------------------------------------------------
                                   CCSD Lambda converged.

 Computing density matrices in double precision...
           Orbital response amplitudes will be solved using DIIS.
           Start     Size      MaxIter   EConv     LConv     
           3         7         100       1.00e-06  1.00e-06  
 ------------------------------------------------------------------------------
            Enorm      Ldiff       Comment
 ------------------------------------------------------------------------------
     1     8.96e-02   7.66e-03     
     2     5.71e-02   2.39e-02     
     3     5.35e-02   2.01e-02     
     4     4.56e-03   2.11e-02     Switched to DIIS steps.
     5     2.37e-03   9.25e-04     
     6     5.56e-04   2.93e-04     
     7     4.53e-04   4.03e-05     
     8     1.24e-04   4.16e-05     
     9     3.04e-05   1.50e-06     
    10     8.43e-06   1.57e-06     
    11     4.29e-06   1.73e-07     
    12     1.72e-06   1.96e-07     
    13     6.52e-07   3.00e-07     
 ------------------------------------------------------------------------------
                                   Orbital response converged.

 Computing density matrices... Done.
 CCSD calculation:   CPU 1733.77 s  wall 444.37 s

 Transferring MO TPDM to AO TPDM
 Transferring g2_o1o1o1o1
 Transferring g2_o1o1o1v1
 Transferring g2_o1o1v1v1
 Transferring g2_o1v1o1v1
 Transferring g2_o1v1v1v1
 Transferring g2_v1v1v1v1
 Adding separable TPDM
 Computing TPDM gradient
 --------------------------------------------------------
 2e gradient
  Atom          X               Y               Z
 --------------------------------------------------------
    1        -57.659423       13.652647       -0.000000  
    2         17.491453      -35.788639       -0.000000  
    3         18.862634       25.554492        0.000000  
    4         21.305336       -3.418500        0.000000  
 --------------------------------------------------------
 --------------------------------------------------------
 Final gradient
  Atom          X               Y               Z
 --------------------------------------------------------
    1        -57.659423       13.652647       -0.000000  
    2         17.491453      -35.788639       -0.000000  
    3         18.862634       25.554492        0.000000  
    4         21.305336       -3.418500        0.000000  
 --------------------------------------------------------
 Analytic gradient from two-electron contribution:   CPU 348.39 s  wall 105.30 s

 Total ccman2 time:   CPU 2152.61 s  wall 568.31 s


 --------------------------------------------------------------

                    Orbital Energies (a.u.)
 --------------------------------------------------------------

 Alpha MOs
 -- Occupied --
*******-180.883-169.689-169.688-169.688 -80.059 -80.021 -37.936
-33.124 -33.120 -33.120 -26.322 -24.308 -24.307 -24.307 -24.303
-24.303  -7.595  -7.562  -7.253  -5.488  -5.486  -5.486  -5.486
 -5.476  -5.475  -5.454  -5.453  -5.453  -2.409  -2.405  -2.404
 -2.392  -2.392  -1.621  -0.962  -0.855  -0.757  -0.693  -0.691
 -0.602  -0.462  -0.430  -0.422  -0.380  -0.349
 -- Virtual --
 -0.023   0.026   0.059   0.073   0.080   0.084   0.103   0.109
  0.109   0.134   0.150   0.178   0.276   0.300   0.309   0.343
  0.346   0.354   0.378   0.387   0.392   0.419   0.426   0.442
  0.497   0.548   0.554   0.577   0.588   0.622   0.683   0.715
  0.722   0.780   0.817   0.880   0.902   0.941   1.072   1.082
  1.121   1.144   1.391   1.531   1.563   1.581   1.588   1.621
  1.644   1.768   1.829   1.878   1.925   1.940   1.971   2.242
  4.190   4.192   4.222   4.235   4.476   4.484   4.487   4.503
  4.522   4.624   4.759   6.524   6.549   6.557   6.897   6.920
  6.941   7.241   7.462  14.709  14.749  14.756  14.789  14.833
 14.864  28.863  29.522  29.543  29.551  29.870  29.873  29.874
 29.890  29.953  68.737 130.582 130.598 130.610 154.262 165.836
166.0681912.179
 --------------------------------------------------------------

          Ground-State Mulliken Net Atomic Charges

     Atom                 Charge (a.u.)
  ----------------------------------------
      1 I                    -0.148964
      2 P                     0.217893
      3 P                     0.132626
      4 F                    -0.201555
  ----------------------------------------
  Sum of atomic charges =    -0.000000

 -----------------------------------------------------------------
                    Cartesian Multipole Moments
 -----------------------------------------------------------------
    Charge (ESU x 10^10)
                 0.0000
    Dipole Moment (Debye)
         X       0.6353      Y      -0.1692      Z       0.0000
       Tot       0.6575
    Quadrupole Moments (Debye-Ang)
        XX     -65.7634     XY       0.2098     YY     -60.5366
        XZ      -0.0000     YZ      -0.0000     ZZ     -60.0770
    Octopole Moments (Debye-Ang^2)
       XXX      79.9152    XXY      -8.4383    XYY      13.8926
       YYY      -5.5907    XXZ       0.0000    XYZ       0.0000
       YYZ      -0.0000    XZZ      11.0693    YZZ      -1.7754
       ZZZ       0.0000
    Hexadecapole Moments (Debye-Ang^3)
      XXXX   -1221.8169   XXXY      -4.7576   XXYY    -214.5972
      XYYY      -6.2574   YYYY    -218.9279   XXXZ      -0.0000
      XXYZ      -0.0000   XYYZ      -0.0000   YYYZ      -0.0000
      XXZZ    -196.7882   XYZZ      -1.2623   YYZZ     -50.1219
      XZZZ      -0.0000   YZZZ      -0.0000   ZZZZ     -88.2321
 -----------------------------------------------------------------
 DrvMan completing analytic gradient of the correlated energy
 Correlated dipole moment
            1
    1   0.2499658
    2  -0.0665748
    3   0.0000000
 Energy read as -7698.430691480
 Full Analytical Gradient: (in a.u., or Hartree/Bohr)
             1             2             3             4
    1    0.00001865   -0.00023497    0.00013330    0.00008302
    2    0.00001475   -0.00047271    0.00054130   -0.00008335
    3    0.00000000   -0.00000000    0.00000000   -0.00000000
 Gradient time:  CPU 0.78 s  wall 0.81 s
 ----------------------------------------------------------------
             Standard Nuclear Orientation (Angstroms)
    I     Atom           X                Y                Z
 ----------------------------------------------------------------
    1      I       1.3699890921    -0.1004959415    -0.0000000000
    2      P      -0.8438380186     1.0503921659     0.0000000000
    3      P      -1.9340802536    -0.6776562130    -0.0000000000
    4      F      -3.4378497557    -0.0310838216    -0.0000000000
 ----------------------------------------------------------------
 Nuclear Repulsion Energy =   473.8667951567 hartrees
 There are       46 alpha and       46 beta electrons

                       Distance Matrix (Angstroms)
             I (  1)   P (  2)   P (  3)
   P (  2)  2.495110
   P (  3)  3.354100  2.043228
   F (  4)  4.808340  2.810425  1.636881

 Requested basis set is 6-311++G(d,p)
 There are 56 shells and 144 basis functions
 A cutoff of  1.0D-14 yielded   1312 shell pairs
 There are      9155 function pairs (     10217 Cartesian)
 Smallest overlap matrix eigenvalue = 9.89E-04
 Guess MOs from SCF MO coefficient file

 -----------------------------------------------------------------------
  General SCF calculation program by
  Eric Jon Sundstrom, Paul Horn, Yuezhi Mao, Dmitri Zuev, Alec White,
  David Stuck, Shaama M.S., Shane Yost, Joonho Lee, David Small,
  Daniel Levine, Susi Lehtola, Hugh Burton, Evgeny Epifanovsky
 -----------------------------------------------------------------------
 Hartree-Fock
 using 4 threads for integral computing
 -------------------------------------------------------
 OpenMP Integral computing Module                
 Release: version 2.0, May 2017, Q-Chem Inc. Pleasanton 
 -------------------------------------------------------
 A restricted SCF calculation will be
 performed using DIIS
 SCF converges when DIIS error is below 1.0e-08
 ---------------------------------------
  Cycle       Energy         DIIS error
 ---------------------------------------
    1   -7697.7721543800      1.95e-05  
    2   -7697.7721556718      5.19e-06  
    3   -7697.7721557887      2.20e-06  
    4   -7697.7721558073      7.71e-07  
    5   -7697.7721558098      2.34e-07  
    6   -7697.7721558101      8.26e-08  
    7   -7697.7721558100      3.18e-08  
    8   -7697.7721558102      1.80e-08  
    9   -7697.7721558102      5.77e-09  Convergence criterion met
 ---------------------------------------
 SCF time:   CPU 7.01s  wall 2.00s 
 SCF   energy in the final basis set =    -7697.7721558102
 Total energy in the final basis set =    -7697.7721558102


 ------------------------------------------------------------------------------

   CCMAN2: suite of methods based on coupled cluster
           and equation of motion theories.

   Components:
   * libvmm-1.3-trunk
     by Evgeny Epifanovsky, Ilya Kaliman.
   * libtensor-2.5-trunk
     by Evgeny Epifanovsky, Michael Wormit, Dmitry Zuev, Sam Manzer, 
        Ilya Kaliman.
   * libcc-2.5-trunk
     by Evgeny Epifanovsky, Arik Landau, Tomasz Kus, Kirill Khistyaev, 
        Dmitry Zuev, Prashant Manohar, Xintian Feng, Anna Krylov, 
        Matthew Goldey, Alec White, Thomas Jagau, Kaushik Nanda, 
        Anastasia Gunina, Alexander Kunitsa, Joonho Lee.

   CCMAN original authors:
   Anna I. Krylov, C. David Sherrill, Steven R. Gwaltney,
   Edward F. C. Byrd (2000)
   Sergey V. Levchenko, Lyudmila V. Slipchenko, Tao Wang,
   Ana-Maria C. Cristian (2003)
   Piotr A. Pieniazek, C. Melania Oana, Evgeny Epifanovsky (2007)
   Prashant Manohar (2009)

 ------------------------------------------------------------------------------


 Allocating and initializing 29808MB of RAM...
 Calculation will run on 4 cores.


 Alpha MOs, Restricted
 -- Occupied --                  
******* -180.88 -169.69 -169.69 -169.69  -80.06  -80.02  -37.94
  1 A     2 A     3 A     4 A     5 A     6 A     7 A     8 A                  
-33.124 -33.120 -33.120 -26.322 -24.308 -24.307 -24.307 -24.303
  9 A    10 A    11 A    12 A    13 A    14 A    15 A    16 A                  
-24.303  -7.596  -7.562  -7.253  -5.488  -5.486  -5.486  -5.486
 17 A    18 A    19 A    20 A    21 A    22 A    23 A    24 A                  
 -5.476  -5.475  -5.454  -5.454  -5.453  -2.409  -2.405  -2.404
 25 A    26 A    27 A    28 A    29 A    30 A    31 A    32 A                  
 -2.392  -2.392  -1.621  -0.962  -0.855  -0.757  -0.692  -0.691
 33 A    34 A    35 A    36 A    37 A    38 A    39 A    40 A                  
 -0.602  -0.462  -0.430  -0.422  -0.380  -0.349
 41 A    42 A    43 A    44 A    45 A    46 A                                  
 -- Virtual --                   
 -0.023   0.026   0.059   0.073   0.080   0.084   0.103   0.109
 47 A    48 A    49 A    50 A    51 A    52 A    53 A    54 A                  
  0.109   0.133   0.150   0.178   0.276   0.300   0.309   0.343
 55 A    56 A    57 A    58 A    59 A    60 A    61 A    62 A                  
  0.346   0.354   0.378   0.387   0.392   0.419   0.426   0.442
 63 A    64 A    65 A    66 A    67 A    68 A    69 A    70 A                  
  0.497   0.548   0.554   0.577   0.588   0.622   0.683   0.715
 71 A    72 A    73 A    74 A    75 A    76 A    77 A    78 A                  
  0.722   0.780   0.817   0.880   0.902   0.941   1.072   1.081
 79 A    80 A    81 A    82 A    83 A    84 A    85 A    86 A                  
  1.121   1.144   1.390   1.531   1.563   1.581   1.588   1.621
 87 A    88 A    89 A    90 A    91 A    92 A    93 A    94 A                  
  1.644   1.768   1.829   1.878   1.926   1.940   1.971   2.242
 95 A    96 A    97 A    98 A    99 A   100 A   101 A   102 A                  
  4.191   4.192   4.223   4.235   4.476   4.484   4.487   4.502
103 A   104 A   105 A   106 A   107 A   108 A   109 A   110 A                  
  4.522   4.624   4.759   6.524   6.549   6.557   6.897   6.921
111 A   112 A   113 A   114 A   115 A   116 A   117 A   118 A                  
  6.942   7.240   7.461  14.709  14.749  14.755  14.788  14.833
119 A   120 A   121 A   122 A   123 A   124 A   125 A   126 A                  
 14.865  28.863  29.522  29.543  29.551  29.870  29.873  29.874
127 A   128 A   129 A   130 A   131 A   132 A   133 A   134 A                  
 29.890  29.953  68.737 130.582 130.598 130.610 154.262 165.836
135 A   136 A   137 A   138 A   139 A   140 A   141 A   142 A                  
166.0671912.179
143 A   144 A                                                                  

 Beta MOs, Restricted
 -- Occupied --                  
******* -180.88 -169.69 -169.69 -169.69  -80.06  -80.02  -37.94
  1 A     2 A     3 A     4 A     5 A     6 A     7 A     8 A                  
-33.124 -33.120 -33.120 -26.322 -24.308 -24.307 -24.307 -24.303
  9 A    10 A    11 A    12 A    13 A    14 A    15 A    16 A                  
-24.303  -7.596  -7.562  -7.253  -5.488  -5.486  -5.486  -5.486
 17 A    18 A    19 A    20 A    21 A    22 A    23 A    24 A                  
 -5.476  -5.475  -5.454  -5.454  -5.453  -2.409  -2.405  -2.404
 25 A    26 A    27 A    28 A    29 A    30 A    31 A    32 A                  
 -2.392  -2.392  -1.621  -0.962  -0.855  -0.757  -0.692  -0.691
 33 A    34 A    35 A    36 A    37 A    38 A    39 A    40 A                  
 -0.602  -0.462  -0.430  -0.422  -0.380  -0.349
 41 A    42 A    43 A    44 A    45 A    46 A                                  
 -- Virtual --                   
 -0.023   0.026   0.059   0.073   0.080   0.084   0.103   0.109
 47 A    48 A    49 A    50 A    51 A    52 A    53 A    54 A                  
  0.109   0.133   0.150   0.178   0.276   0.300   0.309   0.343
 55 A    56 A    57 A    58 A    59 A    60 A    61 A    62 A                  
  0.346   0.354   0.378   0.387   0.392   0.419   0.426   0.442
 63 A    64 A    65 A    66 A    67 A    68 A    69 A    70 A                  
  0.497   0.548   0.554   0.577   0.588   0.622   0.683   0.715
 71 A    72 A    73 A    74 A    75 A    76 A    77 A    78 A                  
  0.722   0.780   0.817   0.880   0.902   0.941   1.072   1.081
 79 A    80 A    81 A    82 A    83 A    84 A    85 A    86 A                  
  1.121   1.144   1.390   1.531   1.563   1.581   1.588   1.621
 87 A    88 A    89 A    90 A    91 A    92 A    93 A    94 A                  
  1.644   1.768   1.829   1.878   1.926   1.940   1.971   2.242
 95 A    96 A    97 A    98 A    99 A   100 A   101 A   102 A                  
  4.191   4.192   4.223   4.235   4.476   4.484   4.487   4.502
103 A   104 A   105 A   106 A   107 A   108 A   109 A   110 A                  
  4.522   4.624   4.759   6.524   6.549   6.557   6.897   6.921
111 A   112 A   113 A   114 A   115 A   116 A   117 A   118 A                  
  6.942   7.240   7.461  14.709  14.749  14.755  14.788  14.833
119 A   120 A   121 A   122 A   123 A   124 A   125 A   126 A                  
 14.865  28.863  29.522  29.543  29.551  29.870  29.873  29.874
127 A   128 A   129 A   130 A   131 A   132 A   133 A   134 A                  
 29.890  29.953  68.737 130.582 130.598 130.610 154.262 165.836
135 A   136 A   137 A   138 A   139 A   140 A   141 A   142 A                  
166.0671912.179
143 A   144 A                                                                  

 Occupation and symmetry of molecular orbitals

 Point group: C1 (1 irreducible representation).

                           A     All 
 -------------------------------------
 All molecular orbitals:
  - Alpha                  144   144 
  - Beta                   144   144 
 -------------------------------------
 Alpha orbitals:
  - Frozen occupied        29    29  
  - Active occupied        17    17  
  - Active virtual         98    98  
  - Frozen virtual         0     0   
 -------------------------------------
 Beta orbitals:
  - Frozen occupied        29    29  
  - Active occupied        17    17  
  - Active virtual         98    98  
  - Frozen virtual         0     0   
 -------------------------------------

 Import integrals:   CPU 0.00 s  wall 0.00 s

 Import integrals:   CPU 66.59 s  wall 17.23 s

 MP2 amplitudes:   CPU 0.16 s  wall 0.12 s

Running a double precision version
           CCSD T amplitudes will be solved using DIIS.

           Start     Size      MaxIter   EConv     TConv     
           3         7         100       1.00e-07  1.00e-05  
 ------------------------------------------------------------------------------
           Energy (a.u.)   Ediff      Tdiff       Comment
 ------------------------------------------------------------------------------
         -7698.41098126                           
     1   -7698.40804229   2.94e-03   7.87e-01     
     2   -7698.42765878   1.96e-02   1.01e-01     
     3   -7698.42764191   1.69e-05   4.41e-02     
     4   -7698.42986699   2.23e-03   1.61e-02     Switched to DIIS steps.
     5   -7698.43065416   7.87e-04   1.38e-02     
     6   -7698.43069983   4.57e-05   2.93e-03     
     7   -7698.43069276   7.08e-06   1.41e-03     
     8   -7698.43069103   1.73e-06   2.80e-04     
     9   -7698.43069154   5.08e-07   1.33e-04     
    10   -7698.43069155   9.17e-09   4.76e-05     
    11   -7698.43069172   1.77e-07   2.38e-05     
    12   -7698.43069178   5.74e-08   1.55e-05     
    13   -7698.43069179   7.05e-09   3.82e-06     
 ------------------------------------------------------------------------------
         -7698.43069179                           CCSD T converged.

End of double precision
 SCF energy                 = -7697.77215581
 MP2 energy                 = -7698.41098126
 CCSD correlation energy     =    -0.65853598
 CCSD total energy           = -7698.43069179

 CCSD  T1^2 = 0.0120  T2^2 = 0.2810  Leading amplitudes:

 Amplitude    Orbitals with energies
 -0.0242       39 (A) A                  ->    47 (A) A                   
              -0.6924                         -0.0232                     
 -0.0242       39 (A) B                  ->    47 (A) B                   
              -0.6924                         -0.0232                     
  0.0164       41 (A) A                  ->    56 (A) A                   
              -0.6019                          0.1333                     
  0.0164       41 (A) B                  ->    56 (A) B                   
              -0.6019                          0.1333                     

 Amplitude    Orbitals with energies
 -0.1165       46 (A) A      46 (A) B    ->    47 (A) A      47 (A) B     
              -0.3486       -0.3486           -0.0232       -0.0232       
  0.1165       46 (A) A      46 (A) B    ->    47 (A) B      47 (A) A     
              -0.3486       -0.3486           -0.0232       -0.0232       
  0.1165       46 (A) B      46 (A) A    ->    47 (A) A      47 (A) B     
              -0.3486       -0.3486           -0.0232       -0.0232       
 -0.1165       46 (A) B      46 (A) A    ->    47 (A) B      47 (A) A     
              -0.3486       -0.3486           -0.0232       -0.0232       

 Computing CCSD intemediates for later calculations in double precision
 Finished.

Running a double precision version
           CCSD Lambda amplitudes will be solved using DIIS.
           Start     Size      MaxIter   EConv     LConv     
           3         7         100       1.00e-07  1.00e-05  
 ------------------------------------------------------------------------------
            Enorm      Ldiff       Comment
 ------------------------------------------------------------------------------
     1     6.35e-02   4.62e-02     
     2     1.71e-02   7.10e-03     
     3     7.05e-03   2.00e-03     
     4     3.93e-03   1.31e-03     Switched to DIIS steps.
     5     1.07e-03   7.24e-04     
     6     5.03e-04   1.65e-04     
     7     1.51e-04   4.62e-05     
     8     6.46e-05   2.98e-06     
     9     2.62e-05   3.66e-06     
    10     1.12e-05   1.81e-06     
    11     4.77e-06   6.38e-07     
    12     1.60e-06   3.19e-07     
    13     7.03e-07   3.74e-08     
    14     3.33e-07   4.09e-08     
    15     1.48e-07   6.09e-09     
    16     7.63e-08   2.68e-09     
 ------------------------------------------------------------------------------
                                   CCSD Lambda converged.

 Computing density matrices in double precision...
           Orbital response amplitudes will be solved using DIIS.
           Start     Size      MaxIter   EConv     LConv     
           3         7         100       1.00e-06  1.00e-06  
 ------------------------------------------------------------------------------
            Enorm      Ldiff       Comment
 ------------------------------------------------------------------------------
     1     8.97e-02   7.61e-03     
     2     5.72e-02   2.40e-02     
     3     5.36e-02   2.01e-02     
     4     4.51e-03   2.11e-02     Switched to DIIS steps.
     5     2.31e-03   9.27e-04     
     6     5.62e-04   2.96e-04     
     7     4.60e-04   3.57e-05     
     8     1.25e-04   4.13e-05     
     9     3.08e-05   1.46e-06     
    10     8.65e-06   1.57e-06     
    11     4.36e-06   1.58e-07     
    12     1.74e-06   2.13e-07     
    13     6.68e-07   3.11e-07     
 ------------------------------------------------------------------------------
                                   Orbital response converged.

 Computing density matrices... Done.
 CCSD calculation:   CPU 1733.73 s  wall 444.49 s

 Transferring MO TPDM to AO TPDM
 Transferring g2_o1o1o1o1
 Transferring g2_o1o1o1v1
 Transferring g2_o1o1v1v1
 Transferring g2_o1v1o1v1
 Transferring g2_o1v1v1v1
 Transferring g2_v1v1v1v1
 Adding separable TPDM
 Computing TPDM gradient
 --------------------------------------------------------
 2e gradient
  Atom          X               Y               Z
 --------------------------------------------------------
    1        -57.648101       13.641784        0.000000  
    2         17.514105      -35.783903       -0.000000  
    3         18.848619       25.574042        0.000000  
    4         21.285377       -3.431923       -0.000000  
 --------------------------------------------------------
 --------------------------------------------------------
 Final gradient
  Atom          X               Y               Z
 --------------------------------------------------------
    1        -57.648101       13.641784        0.000000  
    2         17.514105      -35.783903       -0.000000  
    3         18.848619       25.574042        0.000000  
    4         21.285377       -3.431923       -0.000000  
 --------------------------------------------------------
 Analytic gradient from two-electron contribution:   CPU 350.35 s  wall 106.08 s

 Total ccman2 time:   CPU 2154.76 s  wall 569.25 s


 --------------------------------------------------------------

                    Orbital Energies (a.u.)
 --------------------------------------------------------------

 Alpha MOs
 -- Occupied --
*******-180.883-169.689-169.688-169.688 -80.059 -80.021 -37.936
-33.124 -33.120 -33.120 -26.322 -24.308 -24.307 -24.307 -24.303
-24.303  -7.596  -7.562  -7.253  -5.488  -5.486  -5.486  -5.486
 -5.476  -5.475  -5.454  -5.454  -5.453  -2.409  -2.405  -2.404
 -2.392  -2.392  -1.621  -0.962  -0.855  -0.757  -0.692  -0.691
 -0.602  -0.462  -0.430  -0.422  -0.380  -0.349
 -- Virtual --
 -0.023   0.026   0.059   0.073   0.080   0.084   0.103   0.109
  0.109   0.133   0.150   0.178   0.276   0.300   0.309   0.343
  0.346   0.354   0.378   0.387   0.392   0.419   0.426   0.442
  0.497   0.548   0.554   0.577   0.588   0.622   0.683   0.715
  0.722   0.780   0.817   0.880   0.902   0.941   1.072   1.081
  1.121   1.144   1.390   1.531   1.563   1.581   1.588   1.621
  1.644   1.768   1.829   1.878   1.926   1.940   1.971   2.242
  4.191   4.192   4.223   4.235   4.476   4.484   4.487   4.502
  4.522   4.624   4.759   6.524   6.549   6.557   6.897   6.921
  6.942   7.240   7.461  14.709  14.749  14.755  14.788  14.833
 14.865  28.863  29.522  29.543  29.551  29.870  29.873  29.874
 29.890  29.953  68.737 130.582 130.598 130.610 154.262 165.836
166.0671912.179
 --------------------------------------------------------------

          Ground-State Mulliken Net Atomic Charges

     Atom                 Charge (a.u.)
  ----------------------------------------
      1 I                    -0.149273
      2 P                     0.218139
      3 P                     0.133384
      4 F                    -0.202250
  ----------------------------------------
  Sum of atomic charges =    -0.000000

 -----------------------------------------------------------------
                    Cartesian Multipole Moments
 -----------------------------------------------------------------
    Charge (ESU x 10^10)
                 0.0000
    Dipole Moment (Debye)
         X       0.6376      Y      -0.1720      Z       0.0000
       Tot       0.6604
    Quadrupole Moments (Debye-Ang)
        XX     -65.7919     XY       0.2200     YY     -60.5241
        XZ      -0.0000     YZ      -0.0000     ZZ     -60.0813
    Octopole Moments (Debye-Ang^2)
       XXX      79.9988    XXY      -8.4373    XYY      13.8774
       YYY      -5.5096    XXZ       0.0000    XYZ       0.0000
       YYZ      -0.0000    XZZ      11.0779    YZZ      -1.7499
       ZZZ       0.0000
    Hexadecapole Moments (Debye-Ang^3)
      XXXX   -1222.2532   XXXY      -4.8428   XXYY    -214.6104
      XYYY      -6.3947   YYYY    -219.0829   XXXZ      -0.0000
      XXYZ      -0.0000   XYYZ      -0.0000   YYYZ      -0.0000
      XXZZ    -196.8199   XYZZ      -1.3094   YYZZ     -50.1535
      XZZZ      -0.0000   YZZZ      -0.0000   ZZZZ     -88.2456
 -----------------------------------------------------------------
 DrvMan completing analytic gradient of the correlated energy
 Correlated dipole moment
            1
    1   0.2508365
    2  -0.0676746
    3   0.0000000
 Energy read as -7698.430691787
 Full Analytical Gradient: (in a.u., or Hartree/Bohr)
             1             2             3             4
    1   -0.00002234    0.00006781    0.00014327   -0.00018875
    2   -0.00000403    0.00021969   -0.00037789    0.00016222
    3    0.00000000   -0.00000000    0.00000000   -0.00000000
 Gradient time:  CPU 0.72 s  wall 0.74 s
 ----------------------------------------------------------------
             Standard Nuclear Orientation (Angstroms)
    I     Atom           X                Y                Z
 ----------------------------------------------------------------
    1      I       1.3699890921    -0.1004959415    -0.0000000000
    2      P      -0.8438380186     1.0503921659     0.0000000000
    3      P      -1.9340802536    -0.6766562130     0.0010000000
    4      F      -3.4378497557    -0.0310838216    -0.0000000000
 ----------------------------------------------------------------
 Nuclear Repulsion Energy =   473.9078602718 hartrees
 There are       46 alpha and       46 beta electrons

                       Distance Matrix (Angstroms)
             I (  1)   P (  2)   P (  3)
   P (  2)  2.495110
   P (  3)  3.353928  2.042382
   F (  4)  4.808340  2.810425  1.636486

 Requested basis set is 6-311++G(d,p)
 There are 56 shells and 144 basis functions
 A cutoff of  1.0D-14 yielded   1312 shell pairs
 There are      9155 function pairs (     10217 Cartesian)
 Smallest overlap matrix eigenvalue = 9.86E-04
 Guess MOs from SCF MO coefficient file

 -----------------------------------------------------------------------
  General SCF calculation program by
  Eric Jon Sundstrom, Paul Horn, Yuezhi Mao, Dmitri Zuev, Alec White,
  David Stuck, Shaama M.S., Shane Yost, Joonho Lee, David Small,
  Daniel Levine, Susi Lehtola, Hugh Burton, Evgeny Epifanovsky
 -----------------------------------------------------------------------
 Hartree-Fock
 using 4 threads for integral computing
 -------------------------------------------------------
 OpenMP Integral computing Module                
 Release: version 2.0, May 2017, Q-Chem Inc. Pleasanton 
 -------------------------------------------------------
 A restricted SCF calculation will be
 performed using DIIS
 SCF converges when DIIS error is below 1.0e-08
 ---------------------------------------
  Cycle       Energy         DIIS error
 ---------------------------------------
    1   -7697.7722061705      1.24e-05  
    2   -7697.7722067800      3.40e-06  
    3   -7697.7722068515      1.40e-06  
    4   -7697.7722068622      5.71e-07  
    5   -7697.7722068651      2.49e-07  
    6   -7697.7722068659      1.35e-07  
    7   -7697.7722068665      6.01e-08  
    8   -7697.7722068664      2.58e-08  
    9   -7697.7722068666      7.17e-09  Convergence criterion met
 ---------------------------------------
 SCF time:   CPU 6.96s  wall 2.00s 
 SCF   energy in the final basis set =    -7697.7722068666
 Total energy in the final basis set =    -7697.7722068666


 ------------------------------------------------------------------------------

   CCMAN2: suite of methods based on coupled cluster
           and equation of motion theories.

   Components:
   * libvmm-1.3-trunk
     by Evgeny Epifanovsky, Ilya Kaliman.
   * libtensor-2.5-trunk
     by Evgeny Epifanovsky, Michael Wormit, Dmitry Zuev, Sam Manzer, 
        Ilya Kaliman.
   * libcc-2.5-trunk
     by Evgeny Epifanovsky, Arik Landau, Tomasz Kus, Kirill Khistyaev, 
        Dmitry Zuev, Prashant Manohar, Xintian Feng, Anna Krylov, 
        Matthew Goldey, Alec White, Thomas Jagau, Kaushik Nanda, 
        Anastasia Gunina, Alexander Kunitsa, Joonho Lee.

   CCMAN original authors:
   Anna I. Krylov, C. David Sherrill, Steven R. Gwaltney,
   Edward F. C. Byrd (2000)
   Sergey V. Levchenko, Lyudmila V. Slipchenko, Tao Wang,
   Ana-Maria C. Cristian (2003)
   Piotr A. Pieniazek, C. Melania Oana, Evgeny Epifanovsky (2007)
   Prashant Manohar (2009)

 ------------------------------------------------------------------------------


 Allocating and initializing 29808MB of RAM...
 Calculation will run on 4 cores.


 Alpha MOs, Restricted
 -- Occupied --                  
******* -180.88 -169.69 -169.69 -169.69  -80.06  -80.02  -37.94
  1 A     2 A     3 A     4 A     5 A     6 A     7 A     8 A                  
-33.124 -33.120 -33.120 -26.322 -24.308 -24.307 -24.307 -24.303
  9 A    10 A    11 A    12 A    13 A    14 A    15 A    16 A                  
-24.303  -7.596  -7.562  -7.253  -5.488  -5.486  -5.486  -5.486
 17 A    18 A    19 A    20 A    21 A    22 A    23 A    24 A                  
 -5.476  -5.475  -5.454  -5.453  -5.453  -2.409  -2.405  -2.404
 25 A    26 A    27 A    28 A    29 A    30 A    31 A    32 A                  
 -2.392  -2.392  -1.621  -0.962  -0.855  -0.757  -0.693  -0.691
 33 A    34 A    35 A    36 A    37 A    38 A    39 A    40 A                  
 -0.602  -0.462  -0.430  -0.422  -0.380  -0.349
 41 A    42 A    43 A    44 A    45 A    46 A                                  
 -- Virtual --                   
 -0.023   0.026   0.059   0.073   0.080   0.084   0.103   0.109
 47 A    48 A    49 A    50 A    51 A    52 A    53 A    54 A                  
  0.109   0.133   0.150   0.178   0.276   0.300   0.309   0.343
 55 A    56 A    57 A    58 A    59 A    60 A    61 A    62 A                  
  0.346   0.354   0.378   0.387   0.392   0.419   0.426   0.442
 63 A    64 A    65 A    66 A    67 A    68 A    69 A    70 A                  
  0.497   0.548   0.554   0.577   0.588   0.622   0.683   0.715
 71 A    72 A    73 A    74 A    75 A    76 A    77 A    78 A                  
  0.722   0.780   0.817   0.880   0.902   0.941   1.072   1.081
 79 A    80 A    81 A    82 A    83 A    84 A    85 A    86 A                  
  1.121   1.144   1.390   1.531   1.563   1.581   1.588   1.621
 87 A    88 A    89 A    90 A    91 A    92 A    93 A    94 A                  
  1.644   1.768   1.829   1.878   1.926   1.940   1.971   2.242
 95 A    96 A    97 A    98 A    99 A   100 A   101 A   102 A                  
  4.191   4.192   4.223   4.235   4.476   4.484   4.487   4.503
103 A   104 A   105 A   106 A   107 A   108 A   109 A   110 A                  
  4.522   4.624   4.759   6.524   6.549   6.557   6.897   6.921
111 A   112 A   113 A   114 A   115 A   116 A   117 A   118 A                  
  6.941   7.240   7.461  14.709  14.749  14.755  14.789  14.833
119 A   120 A   121 A   122 A   123 A   124 A   125 A   126 A                  
 14.864  28.863  29.522  29.543  29.551  29.870  29.873  29.874
127 A   128 A   129 A   130 A   131 A   132 A   133 A   134 A                  
 29.890  29.953  68.737 130.582 130.598 130.610 154.262 165.836
135 A   136 A   137 A   138 A   139 A   140 A   141 A   142 A                  
166.0681912.179
143 A   144 A                                                                  

 Beta MOs, Restricted
 -- Occupied --                  
******* -180.88 -169.69 -169.69 -169.69  -80.06  -80.02  -37.94
  1 A     2 A     3 A     4 A     5 A     6 A     7 A     8 A                  
-33.124 -33.120 -33.120 -26.322 -24.308 -24.307 -24.307 -24.303
  9 A    10 A    11 A    12 A    13 A    14 A    15 A    16 A                  
-24.303  -7.596  -7.562  -7.253  -5.488  -5.486  -5.486  -5.486
 17 A    18 A    19 A    20 A    21 A    22 A    23 A    24 A                  
 -5.476  -5.475  -5.454  -5.453  -5.453  -2.409  -2.405  -2.404
 25 A    26 A    27 A    28 A    29 A    30 A    31 A    32 A                  
 -2.392  -2.392  -1.621  -0.962  -0.855  -0.757  -0.693  -0.691
 33 A    34 A    35 A    36 A    37 A    38 A    39 A    40 A                  
 -0.602  -0.462  -0.430  -0.422  -0.380  -0.349
 41 A    42 A    43 A    44 A    45 A    46 A                                  
 -- Virtual --                   
 -0.023   0.026   0.059   0.073   0.080   0.084   0.103   0.109
 47 A    48 A    49 A    50 A    51 A    52 A    53 A    54 A                  
  0.109   0.133   0.150   0.178   0.276   0.300   0.309   0.343
 55 A    56 A    57 A    58 A    59 A    60 A    61 A    62 A                  
  0.346   0.354   0.378   0.387   0.392   0.419   0.426   0.442
 63 A    64 A    65 A    66 A    67 A    68 A    69 A    70 A                  
  0.497   0.548   0.554   0.577   0.588   0.622   0.683   0.715
 71 A    72 A    73 A    74 A    75 A    76 A    77 A    78 A                  
  0.722   0.780   0.817   0.880   0.902   0.941   1.072   1.081
 79 A    80 A    81 A    82 A    83 A    84 A    85 A    86 A                  
  1.121   1.144   1.390   1.531   1.563   1.581   1.588   1.621
 87 A    88 A    89 A    90 A    91 A    92 A    93 A    94 A                  
  1.644   1.768   1.829   1.878   1.926   1.940   1.971   2.242
 95 A    96 A    97 A    98 A    99 A   100 A   101 A   102 A                  
  4.191   4.192   4.223   4.235   4.476   4.484   4.487   4.503
103 A   104 A   105 A   106 A   107 A   108 A   109 A   110 A                  
  4.522   4.624   4.759   6.524   6.549   6.557   6.897   6.921
111 A   112 A   113 A   114 A   115 A   116 A   117 A   118 A                  
  6.941   7.240   7.461  14.709  14.749  14.755  14.789  14.833
119 A   120 A   121 A   122 A   123 A   124 A   125 A   126 A                  
 14.864  28.863  29.522  29.543  29.551  29.870  29.873  29.874
127 A   128 A   129 A   130 A   131 A   132 A   133 A   134 A                  
 29.890  29.953  68.737 130.582 130.598 130.610 154.262 165.836
135 A   136 A   137 A   138 A   139 A   140 A   141 A   142 A                  
166.0681912.179
143 A   144 A                                                                  

 Occupation and symmetry of molecular orbitals

 Point group: C1 (1 irreducible representation).

                           A     All 
 -------------------------------------
 All molecular orbitals:
  - Alpha                  144   144 
  - Beta                   144   144 
 -------------------------------------
 Alpha orbitals:
  - Frozen occupied        29    29  
  - Active occupied        17    17  
  - Active virtual         98    98  
  - Frozen virtual         0     0   
 -------------------------------------
 Beta orbitals:
  - Frozen occupied        29    29  
  - Active occupied        17    17  
  - Active virtual         98    98  
  - Frozen virtual         0     0   
 -------------------------------------

 Import integrals:   CPU 0.00 s  wall 0.00 s

 Import integrals:   CPU 66.86 s  wall 17.55 s

 MP2 amplitudes:   CPU 0.16 s  wall 0.12 s

Running a double precision version
           CCSD T amplitudes will be solved using DIIS.

           Start     Size      MaxIter   EConv     TConv     
           3         7         100       1.00e-07  1.00e-05  
 ------------------------------------------------------------------------------
           Energy (a.u.)   Ediff      Tdiff       Comment
 ------------------------------------------------------------------------------
         -7698.41097395                           
     1   -7698.40805639   2.92e-03   7.87e-01     
     2   -7698.42765974   1.96e-02   1.01e-01     
     3   -7698.42764572   1.40e-05   4.41e-02     
     4   -7698.42986845   2.22e-03   1.61e-02     Switched to DIIS steps.
     5   -7698.43065455   7.86e-04   1.38e-02     
     6   -7698.43070006   4.55e-05   2.93e-03     
     7   -7698.43069302   7.04e-06   1.41e-03     
     8   -7698.43069130   1.72e-06   2.80e-04     
     9   -7698.43069181   5.08e-07   1.33e-04     
    10   -7698.43069182   1.06e-08   4.76e-05     
    11   -7698.43069200   1.77e-07   2.38e-05     
    12   -7698.43069205   5.72e-08   1.54e-05     
    13   -7698.43069206   6.82e-09   3.81e-06     
 ------------------------------------------------------------------------------
         -7698.43069206                           CCSD T converged.

End of double precision
 SCF energy                 = -7697.77220687
 MP2 energy                 = -7698.41097395
 CCSD correlation energy     =    -0.65848519
 CCSD total energy           = -7698.43069206

 CCSD  T1^2 = 0.0120  T2^2 = 0.2809  Leading amplitudes:

 Amplitude    Orbitals with energies
  0.0242       39 (A) A                  ->    47 (A) A                   
              -0.6926                         -0.0231                     
  0.0242       39 (A) B                  ->    47 (A) B                   
              -0.6926                         -0.0231                     
  0.0164       41 (A) A                  ->    56 (A) A                   
              -0.6018                          0.1334                     
  0.0164       41 (A) B                  ->    56 (A) B                   
              -0.6018                          0.1334                     

 Amplitude    Orbitals with energies
 -0.1162       46 (A) A      46 (A) B    ->    47 (A) A      47 (A) B     
              -0.3487       -0.3487           -0.0231       -0.0231       
  0.1162       46 (A) A      46 (A) B    ->    47 (A) B      47 (A) A     
              -0.3487       -0.3487           -0.0231       -0.0231       
  0.1162       46 (A) B      46 (A) A    ->    47 (A) A      47 (A) B     
              -0.3487       -0.3487           -0.0231       -0.0231       
 -0.1162       46 (A) B      46 (A) A    ->    47 (A) B      47 (A) A     
              -0.3487       -0.3487           -0.0231       -0.0231       

 Computing CCSD intemediates for later calculations in double precision
 Finished.

Running a double precision version
           CCSD Lambda amplitudes will be solved using DIIS.
           Start     Size      MaxIter   EConv     LConv     
           3         7         100       1.00e-07  1.00e-05  
 ------------------------------------------------------------------------------
            Enorm      Ldiff       Comment
 ------------------------------------------------------------------------------
     1     6.35e-02   4.62e-02     
     2     1.71e-02   7.10e-03     
     3     7.04e-03   2.00e-03     
     4     3.93e-03   1.31e-03     Switched to DIIS steps.
     5     1.07e-03   7.23e-04     
     6     5.02e-04   1.64e-04     
     7     1.51e-04   4.60e-05     
     8     6.45e-05   2.95e-06     
     9     2.62e-05   3.66e-06     
    10     1.11e-05   1.81e-06     
    11     4.75e-06   6.35e-07     
    12     1.60e-06   3.17e-07     
    13     7.01e-07   3.68e-08     
    14     3.32e-07   4.06e-08     
    15     1.48e-07   6.01e-09     
    16     7.61e-08   2.65e-09     
 ------------------------------------------------------------------------------
                                   CCSD Lambda converged.

 Computing density matrices in double precision...
           Orbital response amplitudes will be solved using DIIS.
           Start     Size      MaxIter   EConv     LConv     
           3         7         100       1.00e-06  1.00e-06  
 ------------------------------------------------------------------------------
            Enorm      Ldiff       Comment
 ------------------------------------------------------------------------------
     1     8.97e-02   7.64e-03     
     2     5.71e-02   2.39e-02     
     3     5.35e-02   2.01e-02     
     4     4.54e-03   2.11e-02     Switched to DIIS steps.
     5     2.34e-03   9.26e-04     
     6     5.59e-04   2.94e-04     
     7     4.57e-04   3.80e-05     
     8     1.25e-04   4.14e-05     
     9     3.06e-05   1.48e-06     
    10     8.54e-06   1.57e-06     
    11     4.33e-06   1.66e-07     
    12     1.73e-06   2.04e-07     
    13     6.60e-07   3.05e-07     
 ------------------------------------------------------------------------------
                                   Orbital response converged.

 Computing density matrices... Done.
 CCSD calculation:   CPU 1735.07 s  wall 444.68 s

 Transferring MO TPDM to AO TPDM
 Transferring g2_o1o1o1o1
 Transferring g2_o1o1o1v1
 Transferring g2_o1o1v1v1
 Transferring g2_o1v1o1v1
 Transferring g2_o1v1v1v1
 Transferring g2_v1v1v1v1
 Adding separable TPDM
 Computing TPDM gradient
 --------------------------------------------------------
 2e gradient
  Atom          X               Y               Z
 --------------------------------------------------------
    1        -57.653760       13.647215        0.006238  
    2         17.502786      -35.786280        0.009793  
    3         18.855624       25.564282       -0.024477  
    4         21.295350       -3.425218        0.008446  
 --------------------------------------------------------
 --------------------------------------------------------
 Final gradient
  Atom          X               Y               Z
 --------------------------------------------------------
    1        -57.653760       13.647215        0.006238  
    2         17.502786      -35.786280        0.009793  
    3         18.855624       25.564282       -0.024477  
    4         21.295350       -3.425218        0.008446  
 --------------------------------------------------------
 Analytic gradient from two-electron contribution:   CPU 351.40 s  wall 105.82 s

 Total ccman2 time:   CPU 2157.39 s  wall 569.49 s


 --------------------------------------------------------------

                    Orbital Energies (a.u.)
 --------------------------------------------------------------

 Alpha MOs
 -- Occupied --
*******-180.883-169.689-169.688-169.688 -80.059 -80.021 -37.936
-33.124 -33.120 -33.120 -26.322 -24.308 -24.307 -24.307 -24.303
-24.303  -7.596  -7.562  -7.253  -5.488  -5.486  -5.486  -5.486
 -5.476  -5.475  -5.454  -5.453  -5.453  -2.409  -2.405  -2.404
 -2.392  -2.392  -1.621  -0.962  -0.855  -0.757  -0.693  -0.691
 -0.602  -0.462  -0.430  -0.422  -0.380  -0.349
 -- Virtual --
 -0.023   0.026   0.059   0.073   0.080   0.084   0.103   0.109
  0.109   0.133   0.150   0.178   0.276   0.300   0.309   0.343
  0.346   0.354   0.378   0.387   0.392   0.419   0.426   0.442
  0.497   0.548   0.554   0.577   0.588   0.622   0.683   0.715
  0.722   0.780   0.817   0.880   0.902   0.941   1.072   1.081
  1.121   1.144   1.390   1.531   1.563   1.581   1.588   1.621
  1.644   1.768   1.829   1.878   1.926   1.940   1.971   2.242
  4.191   4.192   4.223   4.235   4.476   4.484   4.487   4.503
  4.522   4.624   4.759   6.524   6.549   6.557   6.897   6.921
  6.941   7.240   7.461  14.709  14.749  14.755  14.789  14.833
 14.864  28.863  29.522  29.543  29.551  29.870  29.873  29.874
 29.890  29.953  68.737 130.582 130.598 130.610 154.262 165.836
166.0681912.179
 --------------------------------------------------------------

          Ground-State Mulliken Net Atomic Charges

     Atom                 Charge (a.u.)
  ----------------------------------------
      1 I                    -0.149119
      2 P                     0.218016
      3 P                     0.133005
      4 F                    -0.201903
  ----------------------------------------
  Sum of atomic charges =     0.000000

 -----------------------------------------------------------------
                    Cartesian Multipole Moments
 -----------------------------------------------------------------
    Charge (ESU x 10^10)
                -0.0000
    Dipole Moment (Debye)
         X       0.6365      Y      -0.1706      Z       0.0009
       Tot       0.6589
    Quadrupole Moments (Debye-Ang)
        XX     -65.7776     XY       0.2149     YY     -60.5304
        XZ      -0.0033     YZ       0.0008     ZZ     -60.0792
    Octopole Moments (Debye-Ang^2)
       XXX      79.9570    XXY      -8.4378    XYY      13.8850
       YYY      -5.5502    XXZ      -0.0057    XYZ      -0.0010
       YYZ      -0.0134    XZZ      11.0736    YZZ      -1.7626
       ZZZ      -0.0390
    Hexadecapole Moments (Debye-Ang^3)
      XXXX   -1222.0352   XXXY      -4.8002   XXYY    -214.6038
      XYYY      -6.3260   YYYY    -219.0053   XXXZ       0.0450
      XXYZ       0.0087   XYYZ       0.0258   YYYZ       0.0315
      XXZZ    -196.8041   XYZZ      -1.2859   YYZZ     -50.1377
      XZZZ       0.0718   YZZZ       0.0271   ZZZZ     -88.2390
 -----------------------------------------------------------------
 DrvMan completing analytic gradient of the correlated energy
 Correlated dipole moment
            1
    1   0.2504011
    2  -0.0671249
    3   0.0003678
 Energy read as -7698.430692059
 Full Analytical Gradient: (in a.u., or Hartree/Bohr)
             1             2             3             4
    1   -0.00000187   -0.00008315    0.00013814   -0.00005313
    2    0.00000536   -0.00012585    0.00008096    0.00003954
    3   -0.00000960    0.00000878    0.00001566   -0.00001483
 Gradient time:  CPU 0.76 s  wall 0.79 s
 ----------------------------------------------------------------
             Standard Nuclear Orientation (Angstroms)
    I     Atom           X                Y                Z
 ----------------------------------------------------------------
    1      I       1.3699890921    -0.1004959415    -0.0000000000
    2      P      -0.8438380186     1.0503921659     0.0000000000
    3      P      -1.9340802536    -0.6766562130    -0.0000000000
    4      F      -3.4368497557    -0.0310838216    -0.0000000000
 ----------------------------------------------------------------
 Nuclear Repulsion Energy =   473.9516749681 hartrees
 There are       46 alpha and       46 beta electrons

                       Distance Matrix (Angstroms)
             I (  1)   P (  2)   P (  3)
   P (  2)  2.495110
   P (  3)  3.353928  2.042382
   F (  4)  4.807340  2.809502  1.635567

 Requested basis set is 6-311++G(d,p)
 There are 56 shells and 144 basis functions
 A cutoff of  1.0D-14 yielded   1312 shell pairs
 There are      9155 function pairs (     10217 Cartesian)
 Smallest overlap matrix eigenvalue = 9.86E-04
 Guess MOs from SCF MO coefficient file

 -----------------------------------------------------------------------
  General SCF calculation program by
  Eric Jon Sundstrom, Paul Horn, Yuezhi Mao, Dmitri Zuev, Alec White,
  David Stuck, Shaama M.S., Shane Yost, Joonho Lee, David Small,
  Daniel Levine, Susi Lehtola, Hugh Burton, Evgeny Epifanovsky
 -----------------------------------------------------------------------
 Hartree-Fock
 using 4 threads for integral computing
 -------------------------------------------------------
 OpenMP Integral computing Module                
 Release: version 2.0, May 2017, Q-Chem Inc. Pleasanton 
 -------------------------------------------------------
 A restricted SCF calculation will be
 performed using DIIS
 SCF converges when DIIS error is below 1.0e-08
 ---------------------------------------
  Cycle       Energy         DIIS error
 ---------------------------------------
    1   -7697.7722368945      1.38e-05  
    2   -7697.7722374987      3.97e-06  
    3   -7697.7722375618      2.14e-06  
    4   -7697.7722375758      5.79e-07  
    5   -7697.7722375794      2.35e-07  
    6   -7697.7722375806      1.17e-07  
    7   -7697.7722375810      5.53e-08  
    8   -7697.7722375809      1.73e-08  
    9   -7697.7722375810      6.46e-09  Convergence criterion met
 ---------------------------------------
 SCF time:   CPU 6.96s  wall 2.00s 
 SCF   energy in the final basis set =    -7697.7722375810
 Total energy in the final basis set =    -7697.7722375810


 ------------------------------------------------------------------------------

   CCMAN2: suite of methods based on coupled cluster
           and equation of motion theories.

   Components:
   * libvmm-1.3-trunk
     by Evgeny Epifanovsky, Ilya Kaliman.
   * libtensor-2.5-trunk
     by Evgeny Epifanovsky, Michael Wormit, Dmitry Zuev, Sam Manzer, 
        Ilya Kaliman.
   * libcc-2.5-trunk
     by Evgeny Epifanovsky, Arik Landau, Tomasz Kus, Kirill Khistyaev, 
        Dmitry Zuev, Prashant Manohar, Xintian Feng, Anna Krylov, 
        Matthew Goldey, Alec White, Thomas Jagau, Kaushik Nanda, 
        Anastasia Gunina, Alexander Kunitsa, Joonho Lee.

   CCMAN original authors:
   Anna I. Krylov, C. David Sherrill, Steven R. Gwaltney,
   Edward F. C. Byrd (2000)
   Sergey V. Levchenko, Lyudmila V. Slipchenko, Tao Wang,
   Ana-Maria C. Cristian (2003)
   Piotr A. Pieniazek, C. Melania Oana, Evgeny Epifanovsky (2007)
   Prashant Manohar (2009)

 ------------------------------------------------------------------------------


 Allocating and initializing 29808MB of RAM...
 Calculation will run on 4 cores.


 Alpha MOs, Restricted
 -- Occupied --                  
******* -180.88 -169.69 -169.69 -169.69  -80.06  -80.02  -37.94
  1 A     2 A     3 A     4 A     5 A     6 A     7 A     8 A                  
-33.124 -33.120 -33.120 -26.322 -24.308 -24.307 -24.307 -24.303
  9 A    10 A    11 A    12 A    13 A    14 A    15 A    16 A                  
-24.303  -7.596  -7.562  -7.253  -5.488  -5.486  -5.486  -5.486
 17 A    18 A    19 A    20 A    21 A    22 A    23 A    24 A                  
 -5.476  -5.475  -5.454  -5.453  -5.453  -2.409  -2.405  -2.404
 25 A    26 A    27 A    28 A    29 A    30 A    31 A    32 A                  
 -2.392  -2.392  -1.621  -0.962  -0.855  -0.757  -0.693  -0.691
 33 A    34 A    35 A    36 A    37 A    38 A    39 A    40 A                  
 -0.602  -0.462  -0.430  -0.422  -0.380  -0.349
 41 A    42 A    43 A    44 A    45 A    46 A                                  
 -- Virtual --                   
 -0.023   0.026   0.059   0.073   0.080   0.084   0.103   0.109
 47 A    48 A    49 A    50 A    51 A    52 A    53 A    54 A                  
  0.109   0.133   0.150   0.178   0.276   0.300   0.309   0.343
 55 A    56 A    57 A    58 A    59 A    60 A    61 A    62 A                  
  0.346   0.354   0.378   0.387   0.392   0.419   0.426   0.442
 63 A    64 A    65 A    66 A    67 A    68 A    69 A    70 A                  
  0.497   0.548   0.554   0.577   0.588   0.622   0.683   0.715
 71 A    72 A    73 A    74 A    75 A    76 A    77 A    78 A                  
  0.722   0.780   0.817   0.880   0.902   0.941   1.072   1.081
 79 A    80 A    81 A    82 A    83 A    84 A    85 A    86 A                  
  1.121   1.144   1.391   1.531   1.563   1.581   1.587   1.621
 87 A    88 A    89 A    90 A    91 A    92 A    93 A    94 A                  
  1.643   1.768   1.829   1.878   1.926   1.941   1.971   2.242
 95 A    96 A    97 A    98 A    99 A   100 A   101 A   102 A                  
  4.190   4.192   4.222   4.235   4.476   4.484   4.487   4.503
103 A   104 A   105 A   106 A   107 A   108 A   109 A   110 A                  
  4.522   4.624   4.759   6.525   6.549   6.557   6.897   6.920
111 A   112 A   113 A   114 A   115 A   116 A   117 A   118 A                  
  6.941   7.241   7.462  14.709  14.749  14.755  14.789  14.833
119 A   120 A   121 A   122 A   123 A   124 A   125 A   126 A                  
 14.865  28.863  29.522  29.543  29.551  29.870  29.873  29.874
127 A   128 A   129 A   130 A   131 A   132 A   133 A   134 A                  
 29.890  29.953  68.737 130.582 130.598 130.610 154.262 165.836
135 A   136 A   137 A   138 A   139 A   140 A   141 A   142 A                  
166.0681912.179
143 A   144 A                                                                  

 Beta MOs, Restricted
 -- Occupied --                  
******* -180.88 -169.69 -169.69 -169.69  -80.06  -80.02  -37.94
  1 A     2 A     3 A     4 A     5 A     6 A     7 A     8 A                  
-33.124 -33.120 -33.120 -26.322 -24.308 -24.307 -24.307 -24.303
  9 A    10 A    11 A    12 A    13 A    14 A    15 A    16 A                  
-24.303  -7.596  -7.562  -7.253  -5.488  -5.486  -5.486  -5.486
 17 A    18 A    19 A    20 A    21 A    22 A    23 A    24 A                  
 -5.476  -5.475  -5.454  -5.453  -5.453  -2.409  -2.405  -2.404
 25 A    26 A    27 A    28 A    29 A    30 A    31 A    32 A                  
 -2.392  -2.392  -1.621  -0.962  -0.855  -0.757  -0.693  -0.691
 33 A    34 A    35 A    36 A    37 A    38 A    39 A    40 A                  
 -0.602  -0.462  -0.430  -0.422  -0.380  -0.349
 41 A    42 A    43 A    44 A    45 A    46 A                                  
 -- Virtual --                   
 -0.023   0.026   0.059   0.073   0.080   0.084   0.103   0.109
 47 A    48 A    49 A    50 A    51 A    52 A    53 A    54 A                  
  0.109   0.133   0.150   0.178   0.276   0.300   0.309   0.343
 55 A    56 A    57 A    58 A    59 A    60 A    61 A    62 A                  
  0.346   0.354   0.378   0.387   0.392   0.419   0.426   0.442
 63 A    64 A    65 A    66 A    67 A    68 A    69 A    70 A                  
  0.497   0.548   0.554   0.577   0.588   0.622   0.683   0.715
 71 A    72 A    73 A    74 A    75 A    76 A    77 A    78 A                  
  0.722   0.780   0.817   0.880   0.902   0.941   1.072   1.081
 79 A    80 A    81 A    82 A    83 A    84 A    85 A    86 A                  
  1.121   1.144   1.391   1.531   1.563   1.581   1.587   1.621
 87 A    88 A    89 A    90 A    91 A    92 A    93 A    94 A                  
  1.643   1.768   1.829   1.878   1.926   1.941   1.971   2.242
 95 A    96 A    97 A    98 A    99 A   100 A   101 A   102 A                  
  4.190   4.192   4.222   4.235   4.476   4.484   4.487   4.503
103 A   104 A   105 A   106 A   107 A   108 A   109 A   110 A                  
  4.522   4.624   4.759   6.525   6.549   6.557   6.897   6.920
111 A   112 A   113 A   114 A   115 A   116 A   117 A   118 A                  
  6.941   7.241   7.462  14.709  14.749  14.755  14.789  14.833
119 A   120 A   121 A   122 A   123 A   124 A   125 A   126 A                  
 14.865  28.863  29.522  29.543  29.551  29.870  29.873  29.874
127 A   128 A   129 A   130 A   131 A   132 A   133 A   134 A                  
 29.890  29.953  68.737 130.582 130.598 130.610 154.262 165.836
135 A   136 A   137 A   138 A   139 A   140 A   141 A   142 A                  
166.0681912.179
143 A   144 A                                                                  

 Occupation and symmetry of molecular orbitals

 Point group: C1 (1 irreducible representation).

                           A     All 
 -------------------------------------
 All molecular orbitals:
  - Alpha                  144   144 
  - Beta                   144   144 
 -------------------------------------
 Alpha orbitals:
  - Frozen occupied        29    29  
  - Active occupied        17    17  
  - Active virtual         98    98  
  - Frozen virtual         0     0   
 -------------------------------------
 Beta orbitals:
  - Frozen occupied        29    29  
  - Active occupied        17    17  
  - Active virtual         98    98  
  - Frozen virtual         0     0   
 -------------------------------------

 Import integrals:   CPU 0.00 s  wall 0.00 s

 Import integrals:   CPU 66.79 s  wall 17.48 s

 MP2 amplitudes:   CPU 0.16 s  wall 0.12 s

Running a double precision version
           CCSD T amplitudes will be solved using DIIS.

           Start     Size      MaxIter   EConv     TConv     
           3         7         100       1.00e-07  1.00e-05  
 ------------------------------------------------------------------------------
           Energy (a.u.)   Ediff      Tdiff       Comment
 ------------------------------------------------------------------------------
         -7698.41096967                           
     1   -7698.40806538   2.90e-03   7.87e-01     
     2   -7698.42765811   1.96e-02   1.01e-01     
     3   -7698.42764794   1.02e-05   4.41e-02     
     4   -7698.42986918   2.22e-03   1.61e-02     Switched to DIIS steps.
     5   -7698.43065431   7.85e-04   1.38e-02     
     6   -7698.43069973   4.54e-05   2.92e-03     
     7   -7698.43069268   7.05e-06   1.41e-03     
     8   -7698.43069098   1.71e-06   2.79e-04     
     9   -7698.43069149   5.11e-07   1.33e-04     
    10   -7698.43069150   1.23e-08   4.78e-05     
    11   -7698.43069168   1.77e-07   2.39e-05     
    12   -7698.43069173   5.73e-08   1.54e-05     
    13   -7698.43069174   6.24e-09   3.81e-06     
 ------------------------------------------------------------------------------
         -7698.43069174                           CCSD T converged.

End of double precision
 SCF energy                 = -7697.77223758
 MP2 energy                 = -7698.41096967
 CCSD correlation energy     =    -0.65845416
 CCSD total energy           = -7698.43069174

 CCSD  T1^2 = 0.0120  T2^2 = 0.2808  Leading amplitudes:

 Amplitude    Orbitals with energies
  0.0242       39 (A) A                  ->    47 (A) A                   
              -0.6929                         -0.0230                     
  0.0242       39 (A) B                  ->    47 (A) B                   
              -0.6929                         -0.0230                     
  0.0164       41 (A) A                  ->    56 (A) A                   
              -0.6019                          0.1335                     
  0.0164       41 (A) B                  ->    56 (A) B                   
              -0.6019                          0.1335                     

 Amplitude    Orbitals with energies
 -0.1162       46 (A) A      46 (A) B    ->    47 (A) A      47 (A) B     
              -0.3486       -0.3486           -0.0230       -0.0230       
  0.1162       46 (A) A      46 (A) B    ->    47 (A) B      47 (A) A     
              -0.3486       -0.3486           -0.0230       -0.0230       
  0.1162       46 (A) B      46 (A) A    ->    47 (A) A      47 (A) B     
              -0.3486       -0.3486           -0.0230       -0.0230       
 -0.1162       46 (A) B      46 (A) A    ->    47 (A) B      47 (A) A     
              -0.3486       -0.3486           -0.0230       -0.0230       

 Computing CCSD intemediates for later calculations in double precision
 Finished.

Running a double precision version
           CCSD Lambda amplitudes will be solved using DIIS.
           Start     Size      MaxIter   EConv     LConv     
           3         7         100       1.00e-07  1.00e-05  
 ------------------------------------------------------------------------------
            Enorm      Ldiff       Comment
 ------------------------------------------------------------------------------
     1     6.34e-02   4.62e-02     
     2     1.71e-02   7.09e-03     
     3     7.03e-03   2.00e-03     
     4     3.92e-03   1.31e-03     Switched to DIIS steps.
     5     1.07e-03   7.22e-04     
     6     5.01e-04   1.64e-04     
     7     1.50e-04   4.60e-05     
     8     6.44e-05   2.96e-06     
     9     2.62e-05   3.63e-06     
    10     1.11e-05   1.79e-06     
    11     4.75e-06   6.31e-07     
    12     1.60e-06   3.15e-07     
    13     7.02e-07   3.62e-08     
    14     3.32e-07   4.02e-08     
    15     1.48e-07   5.81e-09     
    16     7.61e-08   2.59e-09     
 ------------------------------------------------------------------------------
                                   CCSD Lambda converged.

 Computing density matrices in double precision...
           Orbital response amplitudes will be solved using DIIS.
           Start     Size      MaxIter   EConv     LConv     
           3         7         100       1.00e-06  1.00e-06  
 ------------------------------------------------------------------------------
            Enorm      Ldiff       Comment
 ------------------------------------------------------------------------------
     1     8.96e-02   7.66e-03     
     2     5.71e-02   2.39e-02     
     3     5.35e-02   2.00e-02     
     4     4.52e-03   2.10e-02     Switched to DIIS steps.
     5     2.33e-03   9.23e-04     
     6     5.58e-04   2.94e-04     
     7     4.57e-04   3.76e-05     
     8     1.25e-04   4.13e-05     
     9     3.05e-05   1.48e-06     
    10     8.45e-06   1.57e-06     
    11     4.30e-06   1.74e-07     
    12     1.72e-06   1.96e-07     
    13     6.55e-07   3.02e-07     
 ------------------------------------------------------------------------------
                                   Orbital response converged.

 Computing density matrices... Done.
 CCSD calculation:   CPU 1732.49 s  wall 443.77 s

 Transferring MO TPDM to AO TPDM
 Transferring g2_o1o1o1o1
 Transferring g2_o1o1o1v1
 Transferring g2_o1o1v1v1
 Transferring g2_o1v1o1v1
 Transferring g2_o1v1v1v1
 Transferring g2_v1v1v1v1
 Adding separable TPDM
 Computing TPDM gradient
 --------------------------------------------------------
 2e gradient
  Atom          X               Y               Z
 --------------------------------------------------------
    1        -57.655302       13.647266        0.000001  
    2         17.502180      -35.787910       -0.000000  
    3         18.849027       25.571914       -0.000001  
    4         21.304095       -3.431270       -0.000000  
 --------------------------------------------------------
 --------------------------------------------------------
 Final gradient
  Atom          X               Y               Z
 --------------------------------------------------------
    1        -57.655302       13.647266        0.000001  
    2         17.502180      -35.787910       -0.000000  
    3         18.849027       25.571914       -0.000001  
    4         21.304095       -3.431270       -0.000000  
 --------------------------------------------------------
 Analytic gradient from two-electron contribution:   CPU 353.17 s  wall 106.58 s

 Total ccman2 time:   CPU 2156.21 s  wall 569.18 s


 --------------------------------------------------------------

                    Orbital Energies (a.u.)
 --------------------------------------------------------------

 Alpha MOs
 -- Occupied --
*******-180.883-169.689-169.688-169.688 -80.059 -80.021 -37.936
-33.124 -33.120 -33.120 -26.322 -24.308 -24.307 -24.307 -24.303
-24.303  -7.596  -7.562  -7.253  -5.488  -5.486  -5.486  -5.486
 -5.476  -5.475  -5.454  -5.453  -5.453  -2.409  -2.405  -2.404
 -2.392  -2.392  -1.621  -0.962  -0.855  -0.757  -0.693  -0.691
 -0.602  -0.462  -0.430  -0.422  -0.380  -0.349
 -- Virtual --
 -0.023   0.026   0.059   0.073   0.080   0.084   0.103   0.109
  0.109   0.133   0.150   0.178   0.276   0.300   0.309   0.343
  0.346   0.354   0.378   0.387   0.392   0.419   0.426   0.442
  0.497   0.548   0.554   0.577   0.588   0.622   0.683   0.715
  0.722   0.780   0.817   0.880   0.902   0.941   1.072   1.081
  1.121   1.144   1.391   1.531   1.563   1.581   1.587   1.621
  1.643   1.768   1.829   1.878   1.926   1.941   1.971   2.242
  4.190   4.192   4.222   4.235   4.476   4.484   4.487   4.503
  4.522   4.624   4.759   6.525   6.549   6.557   6.897   6.920
  6.941   7.241   7.462  14.709  14.749  14.755  14.789  14.833
 14.865  28.863  29.522  29.543  29.551  29.870  29.873  29.874
 29.890  29.953  68.737 130.582 130.598 130.610 154.262 165.836
166.0681912.179
 --------------------------------------------------------------

          Ground-State Mulliken Net Atomic Charges

     Atom                 Charge (a.u.)
  ----------------------------------------
      1 I                    -0.149232
      2 P                     0.217880
      3 P                     0.132499
      4 F                    -0.201147
  ----------------------------------------
  Sum of atomic charges =    -0.000000

 -----------------------------------------------------------------
                    Cartesian Multipole Moments
 -----------------------------------------------------------------
    Charge (ESU x 10^10)
                -0.0000
    Dipole Moment (Debye)
         X       0.6288      Y      -0.1708      Z      -0.0000
       Tot       0.6515
    Quadrupole Moments (Debye-Ang)
        XX     -65.7475     XY       0.2151     YY     -60.5332
        XZ       0.0000     YZ       0.0000     ZZ     -60.0799
    Octopole Moments (Debye-Ang^2)
       XXX      79.7906    XXY      -8.4397    XYY      13.8793
       YYY      -5.5501    XXZ       0.0000    XYZ      -0.0000
       YYZ       0.0000    XZZ      11.0632    YZZ      -1.7634
       ZZZ      -0.0000
    Hexadecapole Moments (Debye-Ang^3)
      XXXX   -1221.2354   XXXY      -4.7898   XXYY    -214.5619
      XYYY      -6.3276   YYYY    -219.0252   XXXZ       0.0000
      XXYZ       0.0000   XYYZ       0.0000   YYYZ       0.0000
      XXZZ    -196.7528   XYZZ      -1.2850   YYZZ     -50.1421
      XZZZ       0.0000   YZZZ       0.0000   ZZZZ     -88.2451
 -----------------------------------------------------------------
 DrvMan completing analytic gradient of the correlated energy
 Correlated dipole moment
            1
    1   0.2473785
    2  -0.0671791
    3  -0.0000000
 Energy read as -7698.430691741
 Full Analytical Gradient: (in a.u., or Hartree/Bohr)
             1             2             3             4
    1   -0.00001241   -0.00012601   -0.00026416    0.00040258
    2    0.00000008   -0.00011266    0.00021754   -0.00010496
    3   -0.00000001    0.00000002   -0.00000002    0.00000001
 Gradient time:  CPU 0.76 s  wall 0.79 s
 ----------------------------------------------------------------
             Standard Nuclear Orientation (Angstroms)
    I     Atom           X                Y                Z
 ----------------------------------------------------------------
    1      I       1.3699890921    -0.1004959415    -0.0000000000
    2      P      -0.8438380186     1.0503921659     0.0000000000
    3      P      -1.9340802536    -0.6766562130    -0.0000000000
    4      F      -3.4388497557    -0.0310838216    -0.0000000000
 ----------------------------------------------------------------
 Nuclear Repulsion Energy =   473.8641215397 hartrees
 There are       46 alpha and       46 beta electrons

                       Distance Matrix (Angstroms)
             I (  1)   P (  2)   P (  3)
   P (  2)  2.495110
   P (  3)  3.353928  2.042382
   F (  4)  4.809340  2.811348  1.637405

 Requested basis set is 6-311++G(d,p)
 There are 56 shells and 144 basis functions
 A cutoff of  1.0D-14 yielded   1312 shell pairs
 There are      9155 function pairs (     10217 Cartesian)
 Smallest overlap matrix eigenvalue = 9.86E-04
 Guess MOs from SCF MO coefficient file

 -----------------------------------------------------------------------
  General SCF calculation program by
  Eric Jon Sundstrom, Paul Horn, Yuezhi Mao, Dmitri Zuev, Alec White,
  David Stuck, Shaama M.S., Shane Yost, Joonho Lee, David Small,
  Daniel Levine, Susi Lehtola, Hugh Burton, Evgeny Epifanovsky
 -----------------------------------------------------------------------
 Hartree-Fock
 using 4 threads for integral computing
 -------------------------------------------------------
 OpenMP Integral computing Module                
 Release: version 2.0, May 2017, Q-Chem Inc. Pleasanton 
 -------------------------------------------------------
 A restricted SCF calculation will be
 performed using DIIS
 SCF converges when DIIS error is below 1.0e-08
 ---------------------------------------
  Cycle       Energy         DIIS error
 ---------------------------------------
    1   -7697.7721739906      2.30e-05  
    2   -7697.7721752576      6.63e-06  
    3   -7697.7721753519      3.49e-06  
    4   -7697.7721753762      6.72e-07  
    5   -7697.7721753787      2.14e-07  
    6   -7697.7721753793      9.00e-08  
    7   -7697.7721753795      5.38e-08  
    8   -7697.7721753795      1.69e-08  
    9   -7697.7721753795      9.50e-09  Convergence criterion met
 ---------------------------------------
 SCF time:   CPU 7.27s  wall 2.00s 
 SCF   energy in the final basis set =    -7697.7721753795
 Total energy in the final basis set =    -7697.7721753795


 ------------------------------------------------------------------------------

   CCMAN2: suite of methods based on coupled cluster
           and equation of motion theories.

   Components:
   * libvmm-1.3-trunk
     by Evgeny Epifanovsky, Ilya Kaliman.
   * libtensor-2.5-trunk
     by Evgeny Epifanovsky, Michael Wormit, Dmitry Zuev, Sam Manzer, 
        Ilya Kaliman.
   * libcc-2.5-trunk
     by Evgeny Epifanovsky, Arik Landau, Tomasz Kus, Kirill Khistyaev, 
        Dmitry Zuev, Prashant Manohar, Xintian Feng, Anna Krylov, 
        Matthew Goldey, Alec White, Thomas Jagau, Kaushik Nanda, 
        Anastasia Gunina, Alexander Kunitsa, Joonho Lee.

   CCMAN original authors:
   Anna I. Krylov, C. David Sherrill, Steven R. Gwaltney,
   Edward F. C. Byrd (2000)
   Sergey V. Levchenko, Lyudmila V. Slipchenko, Tao Wang,
   Ana-Maria C. Cristian (2003)
   Piotr A. Pieniazek, C. Melania Oana, Evgeny Epifanovsky (2007)
   Prashant Manohar (2009)

 ------------------------------------------------------------------------------


 Allocating and initializing 29808MB of RAM...
 Calculation will run on 4 cores.


 Alpha MOs, Restricted
 -- Occupied --                  
******* -180.88 -169.69 -169.69 -169.69  -80.06  -80.02  -37.94
  1 A     2 A     3 A     4 A     5 A     6 A     7 A     8 A                  
-33.125 -33.120 -33.120 -26.322 -24.309 -24.307 -24.307 -24.303
  9 A    10 A    11 A    12 A    13 A    14 A    15 A    16 A                  
-24.303  -7.596  -7.562  -7.253  -5.488  -5.486  -5.486  -5.486
 17 A    18 A    19 A    20 A    21 A    22 A    23 A    24 A                  
 -5.476  -5.475  -5.454  -5.454  -5.453  -2.409  -2.405  -2.404
 25 A    26 A    27 A    28 A    29 A    30 A    31 A    32 A                  
 -2.392  -2.392  -1.620  -0.962  -0.855  -0.757  -0.692  -0.690
 33 A    34 A    35 A    36 A    37 A    38 A    39 A    40 A                  
 -0.602  -0.462  -0.430  -0.422  -0.380  -0.349
 41 A    42 A    43 A    44 A    45 A    46 A                                  
 -- Virtual --                   
 -0.023   0.026   0.059   0.073   0.080   0.084   0.103   0.109
 47 A    48 A    49 A    50 A    51 A    52 A    53 A    54 A                  
  0.109   0.133   0.150   0.178   0.276   0.300   0.309   0.343
 55 A    56 A    57 A    58 A    59 A    60 A    61 A    62 A                  
  0.346   0.354   0.378   0.387   0.392   0.419   0.426   0.442
 63 A    64 A    65 A    66 A    67 A    68 A    69 A    70 A                  
  0.497   0.548   0.554   0.577   0.588   0.622   0.683   0.715
 71 A    72 A    73 A    74 A    75 A    76 A    77 A    78 A                  
  0.722   0.780   0.817   0.880   0.902   0.941   1.071   1.081
 79 A    80 A    81 A    82 A    83 A    84 A    85 A    86 A                  
  1.121   1.144   1.390   1.531   1.563   1.581   1.588   1.621
 87 A    88 A    89 A    90 A    91 A    92 A    93 A    94 A                  
  1.644   1.768   1.829   1.878   1.926   1.940   1.971   2.242
 95 A    96 A    97 A    98 A    99 A   100 A   101 A   102 A                  
  4.191   4.193   4.223   4.235   4.476   4.484   4.487   4.502
103 A   104 A   105 A   106 A   107 A   108 A   109 A   110 A                  
  4.522   4.624   4.759   6.524   6.549   6.556   6.897   6.921
111 A   112 A   113 A   114 A   115 A   116 A   117 A   118 A                  
  6.942   7.240   7.461  14.709  14.749  14.755  14.788  14.833
119 A   120 A   121 A   122 A   123 A   124 A   125 A   126 A                  
 14.864  28.863  29.522  29.542  29.551  29.870  29.873  29.874
127 A   128 A   129 A   130 A   131 A   132 A   133 A   134 A                  
 29.889  29.953  68.737 130.582 130.598 130.610 154.262 165.836
135 A   136 A   137 A   138 A   139 A   140 A   141 A   142 A                  
166.0671912.179
143 A   144 A                                                                  

 Beta MOs, Restricted
 -- Occupied --                  
******* -180.88 -169.69 -169.69 -169.69  -80.06  -80.02  -37.94
  1 A     2 A     3 A     4 A     5 A     6 A     7 A     8 A                  
-33.125 -33.120 -33.120 -26.322 -24.309 -24.307 -24.307 -24.303
  9 A    10 A    11 A    12 A    13 A    14 A    15 A    16 A                  
-24.303  -7.596  -7.562  -7.253  -5.488  -5.486  -5.486  -5.486
 17 A    18 A    19 A    20 A    21 A    22 A    23 A    24 A                  
 -5.476  -5.475  -5.454  -5.454  -5.453  -2.409  -2.405  -2.404
 25 A    26 A    27 A    28 A    29 A    30 A    31 A    32 A                  
 -2.392  -2.392  -1.620  -0.962  -0.855  -0.757  -0.692  -0.690
 33 A    34 A    35 A    36 A    37 A    38 A    39 A    40 A                  
 -0.602  -0.462  -0.430  -0.422  -0.380  -0.349
 41 A    42 A    43 A    44 A    45 A    46 A                                  
 -- Virtual --                   
 -0.023   0.026   0.059   0.073   0.080   0.084   0.103   0.109
 47 A    48 A    49 A    50 A    51 A    52 A    53 A    54 A                  
  0.109   0.133   0.150   0.178   0.276   0.300   0.309   0.343
 55 A    56 A    57 A    58 A    59 A    60 A    61 A    62 A                  
  0.346   0.354   0.378   0.387   0.392   0.419   0.426   0.442
 63 A    64 A    65 A    66 A    67 A    68 A    69 A    70 A                  
  0.497   0.548   0.554   0.577   0.588   0.622   0.683   0.715
 71 A    72 A    73 A    74 A    75 A    76 A    77 A    78 A                  
  0.722   0.780   0.817   0.880   0.902   0.941   1.071   1.081
 79 A    80 A    81 A    82 A    83 A    84 A    85 A    86 A                  
  1.121   1.144   1.390   1.531   1.563   1.581   1.588   1.621
 87 A    88 A    89 A    90 A    91 A    92 A    93 A    94 A                  
  1.644   1.768   1.829   1.878   1.926   1.940   1.971   2.242
 95 A    96 A    97 A    98 A    99 A   100 A   101 A   102 A                  
  4.191   4.193   4.223   4.235   4.476   4.484   4.487   4.502
103 A   104 A   105 A   106 A   107 A   108 A   109 A   110 A                  
  4.522   4.624   4.759   6.524   6.549   6.556   6.897   6.921
111 A   112 A   113 A   114 A   115 A   116 A   117 A   118 A                  
  6.942   7.240   7.461  14.709  14.749  14.755  14.788  14.833
119 A   120 A   121 A   122 A   123 A   124 A   125 A   126 A                  
 14.864  28.863  29.522  29.542  29.551  29.870  29.873  29.874
127 A   128 A   129 A   130 A   131 A   132 A   133 A   134 A                  
 29.889  29.953  68.737 130.582 130.598 130.610 154.262 165.836
135 A   136 A   137 A   138 A   139 A   140 A   141 A   142 A                  
166.0671912.179
143 A   144 A                                                                  

 Occupation and symmetry of molecular orbitals

 Point group: C1 (1 irreducible representation).

                           A     All 
 -------------------------------------
 All molecular orbitals:
  - Alpha                  144   144 
  - Beta                   144   144 
 -------------------------------------
 Alpha orbitals:
  - Frozen occupied        29    29  
  - Active occupied        17    17  
  - Active virtual         98    98  
  - Frozen virtual         0     0   
 -------------------------------------
 Beta orbitals:
  - Frozen occupied        29    29  
  - Active occupied        17    17  
  - Active virtual         98    98  
  - Frozen virtual         0     0   
 -------------------------------------

 Import integrals:   CPU 0.00 s  wall 0.00 s

 Import integrals:   CPU 67.26 s  wall 17.52 s

 MP2 amplitudes:   CPU 0.16 s  wall 0.12 s

Running a double precision version
           CCSD T amplitudes will be solved using DIIS.

           Start     Size      MaxIter   EConv     TConv     
           3         7         100       1.00e-07  1.00e-05  
 ------------------------------------------------------------------------------
           Energy (a.u.)   Ediff      Tdiff       Comment
 ------------------------------------------------------------------------------
         -7698.41097739                           
     1   -7698.40804657   2.93e-03   7.87e-01     
     2   -7698.42766053   1.96e-02   1.01e-01     
     3   -7698.42764266   1.79e-05   4.41e-02     
     4   -7698.42986688   2.22e-03   1.62e-02     Switched to DIIS steps.
     5   -7698.43065394   7.87e-04   1.38e-02     
     6   -7698.43069955   4.56e-05   2.93e-03     
     7   -7698.43069251   7.04e-06   1.41e-03     
     8   -7698.43069078   1.73e-06   2.80e-04     
     9   -7698.43069129   5.05e-07   1.33e-04     
    10   -7698.43069130   8.82e-09   4.75e-05     
    11   -7698.43069147   1.77e-07   2.38e-05     
    12   -7698.43069153   5.71e-08   1.54e-05     
    13   -7698.43069154   7.39e-09   3.81e-06     
 ------------------------------------------------------------------------------
         -7698.43069154                           CCSD T converged.

End of double precision
 SCF energy                 = -7697.77217538
 MP2 energy                 = -7698.41097739
 CCSD correlation energy     =    -0.65851616
 CCSD total energy           = -7698.43069154

 CCSD  T1^2 = 0.0120  T2^2 = 0.2809  Leading amplitudes:

 Amplitude    Orbitals with energies
  0.0242       39 (A) A                  ->    47 (A) A                   
              -0.6922                         -0.0231                     
  0.0242       39 (A) B                  ->    47 (A) B                   
              -0.6922                         -0.0231                     
  0.0164       41 (A) A                  ->    56 (A) A                   
              -0.6018                          0.1334                     
  0.0164       41 (A) B                  ->    56 (A) B                   
              -0.6018                          0.1334                     

 Amplitude    Orbitals with energies
 -0.1162       46 (A) A      46 (A) B    ->    47 (A) A      47 (A) B     
              -0.3487       -0.3487           -0.0231       -0.0231       
  0.1162       46 (A) A      46 (A) B    ->    47 (A) B      47 (A) A     
              -0.3487       -0.3487           -0.0231       -0.0231       
  0.1162       46 (A) B      46 (A) A    ->    47 (A) A      47 (A) B     
              -0.3487       -0.3487           -0.0231       -0.0231       
 -0.1162       46 (A) B      46 (A) A    ->    47 (A) B      47 (A) A     
              -0.3487       -0.3487           -0.0231       -0.0231       

 Computing CCSD intemediates for later calculations in double precision
 Finished.

Running a double precision version
           CCSD Lambda amplitudes will be solved using DIIS.
           Start     Size      MaxIter   EConv     LConv     
           3         7         100       1.00e-07  1.00e-05  
 ------------------------------------------------------------------------------
            Enorm      Ldiff       Comment
 ------------------------------------------------------------------------------
     1     6.35e-02   4.62e-02     
     2     1.71e-02   7.10e-03     
     3     7.05e-03   2.00e-03     
     4     3.93e-03   1.31e-03     Switched to DIIS steps.
     5     1.07e-03   7.23e-04     
     6     5.03e-04   1.65e-04     
     7     1.51e-04   4.60e-05     
     8     6.46e-05   2.94e-06     
     9     2.62e-05   3.68e-06     
    10     1.11e-05   1.82e-06     
    11     4.76e-06   6.39e-07     
    12     1.60e-06   3.20e-07     
    13     7.00e-07   3.74e-08     
    14     3.32e-07   4.09e-08     
    15     1.48e-07   6.21e-09     
    16     7.61e-08   2.72e-09     
 ------------------------------------------------------------------------------
                                   CCSD Lambda converged.

 Computing density matrices in double precision...
           Orbital response amplitudes will be solved using DIIS.
           Start     Size      MaxIter   EConv     LConv     
           3         7         100       1.00e-06  1.00e-06  
 ------------------------------------------------------------------------------
            Enorm      Ldiff       Comment
 ------------------------------------------------------------------------------
     1     8.97e-02   7.61e-03     
     2     5.72e-02   2.40e-02     
     3     5.36e-02   2.01e-02     
     4     4.55e-03   2.11e-02     Switched to DIIS steps.
     5     2.35e-03   9.29e-04     
     6     5.60e-04   2.95e-04     
     7     4.56e-04   3.85e-05     
     8     1.25e-04   4.16e-05     
     9     3.07e-05   1.48e-06     
    10     8.63e-06   1.56e-06     
    11     4.35e-06   1.58e-07     
    12     1.73e-06   2.12e-07     
    13     6.65e-07   3.08e-07     
 ------------------------------------------------------------------------------
                                   Orbital response converged.

 Computing density matrices... Done.
 CCSD calculation:   CPU 1735.26 s  wall 444.74 s

 Transferring MO TPDM to AO TPDM
 Transferring g2_o1o1o1o1
 Transferring g2_o1o1o1v1
 Transferring g2_o1o1v1v1
 Transferring g2_o1v1o1v1
 Transferring g2_o1v1v1v1
 Transferring g2_v1v1v1v1
 Adding separable TPDM
 Computing TPDM gradient
 --------------------------------------------------------
 2e gradient
  Atom          X               Y               Z
 --------------------------------------------------------
    1        -57.652227       13.647160       -0.000000  
    2         17.503386      -35.784657        0.000000  
    3         18.862222       25.556678       -0.000000  
    4         21.286619       -3.419181       -0.000000  
 --------------------------------------------------------
 --------------------------------------------------------
 Final gradient
  Atom          X               Y               Z
 --------------------------------------------------------
    1        -57.652227       13.647160       -0.000000  
    2         17.503386      -35.784657        0.000000  
    3         18.862222       25.556678       -0.000000  
    4         21.286619       -3.419181       -0.000000  
 --------------------------------------------------------
 Analytic gradient from two-electron contribution:   CPU 350.79 s  wall 106.07 s

 Total ccman2 time:   CPU 2157.27 s  wall 569.75 s


 --------------------------------------------------------------

                    Orbital Energies (a.u.)
 --------------------------------------------------------------

 Alpha MOs
 -- Occupied --
*******-180.883-169.689-169.688-169.688 -80.059 -80.021 -37.937
-33.125 -33.120 -33.120 -26.322 -24.309 -24.307 -24.307 -24.303
-24.303  -7.596  -7.562  -7.253  -5.488  -5.486  -5.486  -5.486
 -5.476  -5.475  -5.454  -5.454  -5.453  -2.409  -2.405  -2.404
 -2.392  -2.392  -1.620  -0.962  -0.855  -0.757  -0.692  -0.690
 -0.602  -0.462  -0.430  -0.422  -0.380  -0.349
 -- Virtual --
 -0.023   0.026   0.059   0.073   0.080   0.084   0.103   0.109
  0.109   0.133   0.150   0.178   0.276   0.300   0.309   0.343
  0.346   0.354   0.378   0.387   0.392   0.419   0.426   0.442
  0.497   0.548   0.554   0.577   0.588   0.622   0.683   0.715
  0.722   0.780   0.817   0.880   0.902   0.941   1.071   1.081
  1.121   1.144   1.390   1.531   1.563   1.581   1.588   1.621
  1.644   1.768   1.829   1.878   1.926   1.940   1.971   2.242
  4.191   4.193   4.223   4.235   4.476   4.484   4.487   4.502
  4.522   4.624   4.759   6.524   6.549   6.556   6.897   6.921
  6.942   7.240   7.461  14.709  14.749  14.755  14.788  14.833
 14.864  28.863  29.522  29.542  29.551  29.870  29.873  29.874
 29.889  29.953  68.737 130.582 130.598 130.610 154.262 165.836
166.0671912.179
 --------------------------------------------------------------

          Ground-State Mulliken Net Atomic Charges

     Atom                 Charge (a.u.)
  ----------------------------------------
      1 I                    -0.149005
      2 P                     0.218152
      3 P                     0.133510
      4 F                    -0.202657
  ----------------------------------------
  Sum of atomic charges =     0.000000

 -----------------------------------------------------------------
                    Cartesian Multipole Moments
 -----------------------------------------------------------------
    Charge (ESU x 10^10)
                -0.0000
    Dipole Moment (Debye)
         X       0.6441      Y      -0.1705      Z      -0.0000
       Tot       0.6663
    Quadrupole Moments (Debye-Ang)
        XX     -65.8078     XY       0.2147     YY     -60.5276
        XZ       0.0000     YZ       0.0000     ZZ     -60.0785
    Octopole Moments (Debye-Ang^2)
       XXX      80.1234    XXY      -8.4359    XYY      13.8907
       YYY      -5.5502    XXZ      -0.0000    XYZ      -0.0000
       YYZ       0.0000    XZZ      11.0840    YZZ      -1.7619
       ZZZ      -0.0000
    Hexadecapole Moments (Debye-Ang^3)
      XXXX   -1222.8351   XXXY      -4.8106   XXYY    -214.6457
      XYYY      -6.3244   YYYY    -218.9855   XXXZ       0.0000
      XXYZ       0.0000   XYYZ       0.0000   YYYZ       0.0000
      XXZZ    -196.8553   XYZZ      -1.2867   YYZZ     -50.1332
      XZZZ       0.0000   YZZZ       0.0000   ZZZZ     -88.2327
 -----------------------------------------------------------------
 DrvMan completing analytic gradient of the correlated energy
 Correlated dipole moment
            1
    1   0.2534211
    2  -0.0670705
    3  -0.0000000
 Energy read as -7698.430691539
 Full Analytical Gradient: (in a.u., or Hartree/Bohr)
             1             2             3             4
    1    0.00000871   -0.00004049    0.00053809   -0.00050631
    2    0.00001065   -0.00013923   -0.00005427    0.00018285
    3   -0.00000000    0.00000000   -0.00000000    0.00000000
 Gradient time:  CPU 0.69 s  wall 0.73 s
 ----------------------------------------------------------------
             Standard Nuclear Orientation (Angstroms)
    I     Atom           X                Y                Z
 ----------------------------------------------------------------
    1      I       1.3699890921    -0.1004959415    -0.0000000000
    2      P      -0.8438380186     1.0503921659     0.0000000000
    3      P      -1.9340802536    -0.6766562130    -0.0000000000
    4      F      -3.4378497557    -0.0300838216    -0.0000000000
 ----------------------------------------------------------------
 Nuclear Repulsion Energy =   473.9006743821 hartrees
 There are       46 alpha and       46 beta electrons

                       Distance Matrix (Angstroms)
             I (  1)   P (  2)   P (  3)
   P (  2)  2.495110
   P (  3)  3.353928  2.042382
   F (  4)  4.808354  2.810040  1.636881

 Requested basis set is 6-311++G(d,p)
 There are 56 shells and 144 basis functions
 A cutoff of  1.0D-14 yielded   1312 shell pairs
 There are      9155 function pairs (     10217 Cartesian)
 Smallest overlap matrix eigenvalue = 9.86E-04
 Guess MOs from SCF MO coefficient file

 -----------------------------------------------------------------------
  General SCF calculation program by
  Eric Jon Sundstrom, Paul Horn, Yuezhi Mao, Dmitri Zuev, Alec White,
  David Stuck, Shaama M.S., Shane Yost, Joonho Lee, David Small,
  Daniel Levine, Susi Lehtola, Hugh Burton, Evgeny Epifanovsky
 -----------------------------------------------------------------------
 Hartree-Fock
 using 4 threads for integral computing
 -------------------------------------------------------
 OpenMP Integral computing Module                
 Release: version 2.0, May 2017, Q-Chem Inc. Pleasanton 
 -------------------------------------------------------
 A restricted SCF calculation will be
 performed using DIIS
 SCF converges when DIIS error is below 1.0e-08
 ---------------------------------------
  Cycle       Energy         DIIS error
 ---------------------------------------
    1   -7697.7721907572      1.02e-05  
    2   -7697.7721910935      2.85e-06  
    3   -7697.7721911250      1.48e-06  
    4   -7697.7721911310      3.84e-07  
    5   -7697.7721911318      1.06e-07  
    6   -7697.7721911320      4.04e-08  
    7   -7697.7721911321      2.39e-08  
    8   -7697.7721911320      8.81e-09  Convergence criterion met
 ---------------------------------------
 SCF time:   CPU 6.25s  wall 2.00s 
 SCF   energy in the final basis set =    -7697.7721911320
 Total energy in the final basis set =    -7697.7721911320


 ------------------------------------------------------------------------------

   CCMAN2: suite of methods based on coupled cluster
           and equation of motion theories.

   Components:
   * libvmm-1.3-trunk
     by Evgeny Epifanovsky, Ilya Kaliman.
   * libtensor-2.5-trunk
     by Evgeny Epifanovsky, Michael Wormit, Dmitry Zuev, Sam Manzer, 
        Ilya Kaliman.
   * libcc-2.5-trunk
     by Evgeny Epifanovsky, Arik Landau, Tomasz Kus, Kirill Khistyaev, 
        Dmitry Zuev, Prashant Manohar, Xintian Feng, Anna Krylov, 
        Matthew Goldey, Alec White, Thomas Jagau, Kaushik Nanda, 
        Anastasia Gunina, Alexander Kunitsa, Joonho Lee.

   CCMAN original authors:
   Anna I. Krylov, C. David Sherrill, Steven R. Gwaltney,
   Edward F. C. Byrd (2000)
   Sergey V. Levchenko, Lyudmila V. Slipchenko, Tao Wang,
   Ana-Maria C. Cristian (2003)
   Piotr A. Pieniazek, C. Melania Oana, Evgeny Epifanovsky (2007)
   Prashant Manohar (2009)

 ------------------------------------------------------------------------------


 Allocating and initializing 29808MB of RAM...
 Calculation will run on 4 cores.


 Alpha MOs, Restricted
 -- Occupied --                  
******* -180.88 -169.69 -169.69 -169.69  -80.06  -80.02  -37.94
  1 A     2 A     3 A     4 A     5 A     6 A     7 A     8 A                  
-33.124 -33.120 -33.120 -26.322 -24.308 -24.307 -24.307 -24.303
  9 A    10 A    11 A    12 A    13 A    14 A    15 A    16 A                  
-24.303  -7.596  -7.562  -7.253  -5.488  -5.486  -5.486  -5.486
 17 A    18 A    19 A    20 A    21 A    22 A    23 A    24 A                  
 -5.476  -5.475  -5.454  -5.454  -5.453  -2.409  -2.405  -2.404
 25 A    26 A    27 A    28 A    29 A    30 A    31 A    32 A                  
 -2.392  -2.392  -1.621  -0.962  -0.855  -0.757  -0.692  -0.691
 33 A    34 A    35 A    36 A    37 A    38 A    39 A    40 A                  
 -0.602  -0.462  -0.430  -0.422  -0.380  -0.349
 41 A    42 A    43 A    44 A    45 A    46 A                                  
 -- Virtual --                   
 -0.023   0.026   0.059   0.073   0.080   0.084   0.103   0.109
 47 A    48 A    49 A    50 A    51 A    52 A    53 A    54 A                  
  0.109   0.133   0.150   0.178   0.276   0.300   0.309   0.343
 55 A    56 A    57 A    58 A    59 A    60 A    61 A    62 A                  
  0.346   0.354   0.378   0.387   0.392   0.419   0.426   0.442
 63 A    64 A    65 A    66 A    67 A    68 A    69 A    70 A                  
  0.497   0.548   0.554   0.577   0.588   0.622   0.683   0.715
 71 A    72 A    73 A    74 A    75 A    76 A    77 A    78 A                  
  0.722   0.780   0.817   0.880   0.902   0.941   1.072   1.081
 79 A    80 A    81 A    82 A    83 A    84 A    85 A    86 A                  
  1.121   1.144   1.390   1.531   1.563   1.581   1.588   1.621
 87 A    88 A    89 A    90 A    91 A    92 A    93 A    94 A                  
  1.644   1.768   1.829   1.878   1.926   1.940   1.971   2.242
 95 A    96 A    97 A    98 A    99 A   100 A   101 A   102 A                  
  4.191   4.192   4.223   4.235   4.476   4.484   4.487   4.502
103 A   104 A   105 A   106 A   107 A   108 A   109 A   110 A                  
  4.522   4.624   4.759   6.524   6.549   6.557   6.897   6.921
111 A   112 A   113 A   114 A   115 A   116 A   117 A   118 A                  
  6.942   7.240   7.461  14.709  14.749  14.755  14.788  14.833
119 A   120 A   121 A   122 A   123 A   124 A   125 A   126 A                  
 14.864  28.863  29.522  29.543  29.551  29.870  29.873  29.874
127 A   128 A   129 A   130 A   131 A   132 A   133 A   134 A                  
 29.890  29.953  68.737 130.582 130.598 130.610 154.262 165.836
135 A   136 A   137 A   138 A   139 A   140 A   141 A   142 A                  
166.0681912.179
143 A   144 A                                                                  

 Beta MOs, Restricted
 -- Occupied --                  
******* -180.88 -169.69 -169.69 -169.69  -80.06  -80.02  -37.94
  1 A     2 A     3 A     4 A     5 A     6 A     7 A     8 A                  
-33.124 -33.120 -33.120 -26.322 -24.308 -24.307 -24.307 -24.303
  9 A    10 A    11 A    12 A    13 A    14 A    15 A    16 A                  
-24.303  -7.596  -7.562  -7.253  -5.488  -5.486  -5.486  -5.486
 17 A    18 A    19 A    20 A    21 A    22 A    23 A    24 A                  
 -5.476  -5.475  -5.454  -5.454  -5.453  -2.409  -2.405  -2.404
 25 A    26 A    27 A    28 A    29 A    30 A    31 A    32 A                  
 -2.392  -2.392  -1.621  -0.962  -0.855  -0.757  -0.692  -0.691
 33 A    34 A    35 A    36 A    37 A    38 A    39 A    40 A                  
 -0.602  -0.462  -0.430  -0.422  -0.380  -0.349
 41 A    42 A    43 A    44 A    45 A    46 A                                  
 -- Virtual --                   
 -0.023   0.026   0.059   0.073   0.080   0.084   0.103   0.109
 47 A    48 A    49 A    50 A    51 A    52 A    53 A    54 A                  
  0.109   0.133   0.150   0.178   0.276   0.300   0.309   0.343
 55 A    56 A    57 A    58 A    59 A    60 A    61 A    62 A                  
  0.346   0.354   0.378   0.387   0.392   0.419   0.426   0.442
 63 A    64 A    65 A    66 A    67 A    68 A    69 A    70 A                  
  0.497   0.548   0.554   0.577   0.588   0.622   0.683   0.715
 71 A    72 A    73 A    74 A    75 A    76 A    77 A    78 A                  
  0.722   0.780   0.817   0.880   0.902   0.941   1.072   1.081
 79 A    80 A    81 A    82 A    83 A    84 A    85 A    86 A                  
  1.121   1.144   1.390   1.531   1.563   1.581   1.588   1.621
 87 A    88 A    89 A    90 A    91 A    92 A    93 A    94 A                  
  1.644   1.768   1.829   1.878   1.926   1.940   1.971   2.242
 95 A    96 A    97 A    98 A    99 A   100 A   101 A   102 A                  
  4.191   4.192   4.223   4.235   4.476   4.484   4.487   4.502
103 A   104 A   105 A   106 A   107 A   108 A   109 A   110 A                  
  4.522   4.624   4.759   6.524   6.549   6.557   6.897   6.921
111 A   112 A   113 A   114 A   115 A   116 A   117 A   118 A                  
  6.942   7.240   7.461  14.709  14.749  14.755  14.788  14.833
119 A   120 A   121 A   122 A   123 A   124 A   125 A   126 A                  
 14.864  28.863  29.522  29.543  29.551  29.870  29.873  29.874
127 A   128 A   129 A   130 A   131 A   132 A   133 A   134 A                  
 29.890  29.953  68.737 130.582 130.598 130.610 154.262 165.836
135 A   136 A   137 A   138 A   139 A   140 A   141 A   142 A                  
166.0681912.179
143 A   144 A                                                                  

 Occupation and symmetry of molecular orbitals

 Point group: C1 (1 irreducible representation).

                           A     All 
 -------------------------------------
 All molecular orbitals:
  - Alpha                  144   144 
  - Beta                   144   144 
 -------------------------------------
 Alpha orbitals:
  - Frozen occupied        29    29  
  - Active occupied        17    17  
  - Active virtual         98    98  
  - Frozen virtual         0     0   
 -------------------------------------
 Beta orbitals:
  - Frozen occupied        29    29  
  - Active occupied        17    17  
  - Active virtual         98    98  
  - Frozen virtual         0     0   
 -------------------------------------

 Import integrals:   CPU 0.00 s  wall 0.00 s

 Import integrals:   CPU 66.24 s  wall 17.07 s

 MP2 amplitudes:   CPU 0.16 s  wall 0.12 s

Running a double precision version
           CCSD T amplitudes will be solved using DIIS.

           Start     Size      MaxIter   EConv     TConv     
           3         7         100       1.00e-07  1.00e-05  
 ------------------------------------------------------------------------------
           Energy (a.u.)   Ediff      Tdiff       Comment
 ------------------------------------------------------------------------------
         -7698.41097501                           
     1   -7698.40805219   2.92e-03   7.87e-01     
     2   -7698.42765984   1.96e-02   1.01e-01     
     3   -7698.42764446   1.54e-05   4.41e-02     
     4   -7698.42986784   2.22e-03   1.61e-02     Switched to DIIS steps.
     5   -7698.43065437   7.87e-04   1.38e-02     
     6   -7698.43069992   4.56e-05   2.93e-03     
     7   -7698.43069288   7.05e-06   1.41e-03     
     8   -7698.43069116   1.72e-06   2.80e-04     
     9   -7698.43069166   5.05e-07   1.33e-04     
    10   -7698.43069167   9.31e-09   4.75e-05     
    11   -7698.43069185   1.77e-07   2.38e-05     
    12   -7698.43069191   5.71e-08   1.54e-05     
    13   -7698.43069191   7.10e-09   3.81e-06     
 ------------------------------------------------------------------------------
         -7698.43069191                           CCSD T converged.

End of double precision
 SCF energy                 = -7697.77219113
 MP2 energy                 = -7698.41097501
 CCSD correlation energy     =    -0.65850078
 CCSD total energy           = -7698.43069191

 CCSD  T1^2 = 0.0120  T2^2 = 0.2809  Leading amplitudes:

 Amplitude    Orbitals with energies
 -0.0242       39 (A) A                  ->    47 (A) A                   
              -0.6924                         -0.0231                     
 -0.0242       39 (A) B                  ->    47 (A) B                   
              -0.6924                         -0.0231                     
  0.0164       41 (A) A                  ->    56 (A) A                   
              -0.6018                          0.1334                     
  0.0164       41 (A) B                  ->    56 (A) B                   
              -0.6018                          0.1334                     

 Amplitude    Orbitals with energies
 -0.1162       46 (A) A      46 (A) B    ->    47 (A) A      47 (A) B     
              -0.3487       -0.3487           -0.0231       -0.0231       
  0.1162       46 (A) A      46 (A) B    ->    47 (A) B      47 (A) A     
              -0.3487       -0.3487           -0.0231       -0.0231       
  0.1162       46 (A) B      46 (A) A    ->    47 (A) A      47 (A) B     
              -0.3487       -0.3487           -0.0231       -0.0231       
 -0.1162       46 (A) B      46 (A) A    ->    47 (A) B      47 (A) A     
              -0.3487       -0.3487           -0.0231       -0.0231       

 Computing CCSD intemediates for later calculations in double precision
 Finished.

Running a double precision version
           CCSD Lambda amplitudes will be solved using DIIS.
           Start     Size      MaxIter   EConv     LConv     
           3         7         100       1.00e-07  1.00e-05  
 ------------------------------------------------------------------------------
            Enorm      Ldiff       Comment
 ------------------------------------------------------------------------------
     1     6.35e-02   4.62e-02     
     2     1.71e-02   7.10e-03     
     3     7.04e-03   2.00e-03     
     4     3.93e-03   1.31e-03     Switched to DIIS steps.
     5     1.07e-03   7.23e-04     
     6     5.02e-04   1.65e-04     
     7     1.51e-04   4.60e-05     
     8     6.46e-05   2.94e-06     
     9     2.62e-05   3.67e-06     
    10     1.11e-05   1.81e-06     
    11     4.76e-06   6.37e-07     
    12     1.60e-06   3.19e-07     
    13     7.01e-07   3.72e-08     
    14     3.32e-07   4.08e-08     
    15     1.48e-07   6.13e-09     
    16     7.62e-08   2.70e-09     
 ------------------------------------------------------------------------------
                                   CCSD Lambda converged.

 Computing density matrices in double precision...
           Orbital response amplitudes will be solved using DIIS.
           Start     Size      MaxIter   EConv     LConv     
           3         7         100       1.00e-06  1.00e-06  
 ------------------------------------------------------------------------------
            Enorm      Ldiff       Comment
 ------------------------------------------------------------------------------
     1     8.97e-02   7.63e-03     
     2     5.71e-02   2.39e-02     
     3     5.35e-02   2.01e-02     
     4     4.54e-03   2.11e-02     Switched to DIIS steps.
     5     2.34e-03   9.27e-04     
     6     5.59e-04   2.95e-04     
     7     4.57e-04   3.79e-05     
     8     1.25e-04   4.15e-05     
     9     3.06e-05   1.49e-06     
    10     8.60e-06   1.56e-06     
    11     4.34e-06   1.59e-07     
    12     1.73e-06   2.11e-07     
    13     6.64e-07   3.08e-07     
 ------------------------------------------------------------------------------
                                   Orbital response converged.

 Computing density matrices... Done.
 CCSD calculation:   CPU 1734.46 s  wall 444.67 s

 Transferring MO TPDM to AO TPDM
 Transferring g2_o1o1o1o1
 Transferring g2_o1o1o1v1
 Transferring g2_o1o1v1v1
 Transferring g2_o1v1o1v1
 Transferring g2_o1v1v1v1
 Transferring g2_v1v1v1v1
 Adding separable TPDM
 Computing TPDM gradient
 --------------------------------------------------------
 2e gradient
  Atom          X               Y               Z
 --------------------------------------------------------
    1        -57.653262       13.648142        0.000000  
    2         17.502398      -35.787639        0.000000  
    3         18.862025       25.572385       -0.000000  
    4         21.288839       -3.432887       -0.000000  
 --------------------------------------------------------
 --------------------------------------------------------
 Final gradient
  Atom          X               Y               Z
 --------------------------------------------------------
    1        -57.653262       13.648142        0.000000  
    2         17.502398      -35.787639        0.000000  
    3         18.862025       25.572385       -0.000000  
    4         21.288839       -3.432887       -0.000000  
 --------------------------------------------------------
 Analytic gradient from two-electron contribution:   CPU 349.10 s  wall 106.15 s

 Total ccman2 time:   CPU 2153.75 s  wall 569.29 s


 --------------------------------------------------------------

                    Orbital Energies (a.u.)
 --------------------------------------------------------------

 Alpha MOs
 -- Occupied --
*******-180.883-169.689-169.688-169.688 -80.059 -80.021 -37.936
-33.124 -33.120 -33.120 -26.322 -24.308 -24.307 -24.307 -24.303
-24.303  -7.596  -7.562  -7.253  -5.488  -5.486  -5.486  -5.486
 -5.476  -5.475  -5.454  -5.454  -5.453  -2.409  -2.405  -2.404
 -2.392  -2.392  -1.621  -0.962  -0.855  -0.757  -0.692  -0.691
 -0.602  -0.462  -0.430  -0.422  -0.380  -0.349
 -- Virtual --
 -0.023   0.026   0.059   0.073   0.080   0.084   0.103   0.109
  0.109   0.133   0.150   0.178   0.276   0.300   0.309   0.343
  0.346   0.354   0.378   0.387   0.392   0.419   0.426   0.442
  0.497   0.548   0.554   0.577   0.588   0.622   0.683   0.715
  0.722   0.780   0.817   0.880   0.902   0.941   1.072   1.081
  1.121   1.144   1.390   1.531   1.563   1.581   1.588   1.621
  1.644   1.768   1.829   1.878   1.926   1.940   1.971   2.242
  4.191   4.192   4.223   4.235   4.476   4.484   4.487   4.502
  4.522   4.624   4.759   6.524   6.549   6.557   6.897   6.921
  6.942   7.240   7.461  14.709  14.749  14.755  14.788  14.833
 14.864  28.863  29.522  29.543  29.551  29.870  29.873  29.874
 29.890  29.953  68.737 130.582 130.598 130.610 154.262 165.836
166.0681912.179
 --------------------------------------------------------------

          Ground-State Mulliken Net Atomic Charges

     Atom                 Charge (a.u.)
  ----------------------------------------
      1 I                    -0.149180
      2 P                     0.218174
      3 P                     0.133271
      4 F                    -0.202265
  ----------------------------------------
  Sum of atomic charges =     0.000000

 -----------------------------------------------------------------
                    Cartesian Multipole Moments
 -----------------------------------------------------------------
    Charge (ESU x 10^10)
                 0.0000
    Dipole Moment (Debye)
         X       0.6389      Y      -0.1718      Z      -0.0000
       Tot       0.6616
    Quadrupole Moments (Debye-Ang)
        XX     -65.7903     XY       0.2196     YY     -60.5273
        XZ       0.0000     YZ       0.0000     ZZ     -60.0787
    Octopole Moments (Debye-Ang^2)
       XXX      80.0043    XXY      -8.4585    XYY      13.8840
       YYY      -5.5641    XXZ      -0.0000    XYZ      -0.0000
       YYZ       0.0000    XZZ      11.0753    YZZ      -1.7669
       ZZZ      -0.0000
    Hexadecapole Moments (Debye-Ang^3)
      XXXX   -1222.2298   XXXY      -4.6927   XXYY    -214.6080
      XYYY      -6.2750   YYYY    -218.9852   XXXZ       0.0000
      XXYZ       0.0000   XYYZ       0.0000   YYYZ       0.0000
      XXZZ    -196.8123   XYZZ      -1.2693   YYZZ     -50.1342
      XZZZ       0.0000   YZZZ       0.0000   ZZZZ     -88.2354
 -----------------------------------------------------------------
 DrvMan completing analytic gradient of the correlated energy
 Correlated dipole moment
            1
    1   0.2513635
    2  -0.0675952
    3  -0.0000000
 Energy read as -7698.430691913
 Full Analytical Gradient: (in a.u., or Hartree/Bohr)
             1             2             3             4
    1   -0.00000862   -0.00009996    0.00030534   -0.00019676
    2    0.00000425   -0.00010124   -0.00004162    0.00013862
    3   -0.00000000    0.00000000   -0.00000000    0.00000000
 Gradient time:  CPU 0.73 s  wall 0.76 s
 ----------------------------------------------------------------
             Standard Nuclear Orientation (Angstroms)
    I     Atom           X                Y                Z
 ----------------------------------------------------------------
    1      I       1.3699890921    -0.1004959415    -0.0000000000
    2      P      -0.8438380186     1.0503921659     0.0000000000
    3      P      -1.9340802536    -0.6766562130    -0.0000000000
    4      F      -3.4378497557    -0.0320838216    -0.0000000000
 ----------------------------------------------------------------
 Nuclear Repulsion Energy =   473.9150748404 hartrees
 There are       46 alpha and       46 beta electrons

                       Distance Matrix (Angstroms)
             I (  1)   P (  2)   P (  3)
   P (  2)  2.495110
   P (  3)  3.353928  2.042382
   F (  4)  4.808326  2.810810  1.636092

 Requested basis set is 6-311++G(d,p)
 There are 56 shells and 144 basis functions
 A cutoff of  1.0D-14 yielded   1312 shell pairs
 There are      9155 function pairs (     10217 Cartesian)
 Smallest overlap matrix eigenvalue = 9.86E-04
 Guess MOs from SCF MO coefficient file

 -----------------------------------------------------------------------
  General SCF calculation program by
  Eric Jon Sundstrom, Paul Horn, Yuezhi Mao, Dmitri Zuev, Alec White,
  David Stuck, Shaama M.S., Shane Yost, Joonho Lee, David Small,
  Daniel Levine, Susi Lehtola, Hugh Burton, Evgeny Epifanovsky
 -----------------------------------------------------------------------
 Hartree-Fock
 using 4 threads for integral computing
 -------------------------------------------------------
 OpenMP Integral computing Module                
 Release: version 2.0, May 2017, Q-Chem Inc. Pleasanton 
 -------------------------------------------------------
 A restricted SCF calculation will be
 performed using DIIS
 SCF converges when DIIS error is below 1.0e-08
 ---------------------------------------
  Cycle       Energy         DIIS error
 ---------------------------------------
    1   -7697.7722216306      1.52e-05  
    2   -7697.7722223879      4.21e-06  
    3   -7697.7722224615      2.12e-06  
    4   -7697.7722224733      5.56e-07  
    5   -7697.7722224749      1.25e-07  
    6   -7697.7722224752      4.64e-08  
    7   -7697.7722224751      1.83e-08  
    8   -7697.7722224751      7.82e-09  Convergence criterion met
 ---------------------------------------
 SCF time:   CPU 6.29s  wall 1.00s 
 SCF   energy in the final basis set =    -7697.7722224751
 Total energy in the final basis set =    -7697.7722224751


 ------------------------------------------------------------------------------

   CCMAN2: suite of methods based on coupled cluster
           and equation of motion theories.

   Components:
   * libvmm-1.3-trunk
     by Evgeny Epifanovsky, Ilya Kaliman.
   * libtensor-2.5-trunk
     by Evgeny Epifanovsky, Michael Wormit, Dmitry Zuev, Sam Manzer, 
        Ilya Kaliman.
   * libcc-2.5-trunk
     by Evgeny Epifanovsky, Arik Landau, Tomasz Kus, Kirill Khistyaev, 
        Dmitry Zuev, Prashant Manohar, Xintian Feng, Anna Krylov,
[truncated: 50,757 more chars]
