# Supplementary material for: Geometric and energetic data from ab initio calculations of haloethene, haloimine, halomethylenephosphine, haloiminophosphine, halodiazene, halodiphosphene and halocyclopropane
Source: Data Brief. 2019 Nov 2;27:104738. doi: 10.1016/j.dib.2019.104738 (PMC6861602; doi:10.1016/j.dib.2019.104738)
Supplement: Multimedia component 8 [file mmc8.zip › PP/CCSD/freq/FEPPFE.out]

Q-Chem Developer Version!
                  Welcome to Q-Chem
     A Quantum Leap Into The Future Of Chemistry


 Q-Chem 5.1, Q-Chem, Inc., Pleasanton, CA (2018)

 Yihan Shao,  Zhengting Gan,  E. Epifanovsky,  A. T. B. Gilbert,  M. Wormit,  
 J. Kussmann,  A. W. Lange,  A. Behn,  Jia Deng,  Xintian Feng,  D. Ghosh,  
 M. Goldey,  P. R. Horn,  L. D. Jacobson,  I. Kaliman,  T. Kus,  A. Landau,  
 Jie Liu,  E. I. Proynov,  R. M. Richard,  R. P. Steele,  E. J. Sundstrom,  
 H. L. Woodcock III,  P. M. Zimmerman,  D. Zuev,  B. Albrecht,  E. Alguire,  
 S. A. Baeppler,  D. Barton,  Z. Benda,  Y. A. Bernard,  E. J. Berquist,  
 K. B. Bravaya,  H. Burton,  D. Casanova,  Chun-Min Chang,  Yunqing Chen,  
 A. Chien,  K. D. Closser,  M. P. Coons,  S. Coriani,  S. Dasgupta,  
 A. L. Dempwolff,  M. Diedenhofen,  Hainam Do,  R. G. Edgar,  Po-Tung Fang,  
 S. Faraji,  S. Fatehi,  Qingguo Feng,  K. D. Fenk,  J. Fosso-Tande,  
 Qinghui Ge,  A. Ghysels,  G. Gidofalvi,  J. Gomes,  J. Gonthier,  A. Gunina,  
 D. Hait,  M. W. D. Hanson-Heine,  P. H. P. Harbach,  A. W. Hauser,  
 J. E. Herr,  E. G. Hohenstein,  Z. C. Holden,  Kerwin Hui,  B. C. Huynh,  
 T.-C. Jagau,  Hyunjun Ji,  B. Kaduk,  K. Khistyaev,  Jaehoon Kim,  
 P. Klunzinger,  K. Koh,  D. Kosenkov,  L. Koulias,  T. Kowalczyk,  
 C. M. Krauter,  A. Kunitsa,  Ka Un Lao,  A. Laurent,  K. V. Lawler,  
 Joonho Lee,  D. Lefrancois,  S. Lehtola,  D. S. Levine,  Yi-Pei Li,  
 You-Sheng Lin,  Fenglai Liu,  E. Livshits,  A. Luenser,  P. Manohar,  
 E. Mansoor,  S. F. Manzer,  Shan-Ping Mao,  Yuezhi Mao,  N. Mardirossian,  
 A. V. Marenich,  T. Markovich,  L. A. Martinez-Martinez,  S. A. Maurer,  
 N. J. Mayhall,  S. C. McKenzie,  J.-M. Mewes,  A. F. Morrison,  
 J. W. Mullinax,  K. Nanda,  T. S. Nguyen-Beck,  R. Olivares-Amaya,  
 J. A. Parkhill,  T. M. Perrine,  F. Plasser,  P. Pokhilko,  S. Prager,  
 A. Prociuk,  E. Ramos,  D. R. Rehn,  F. Rob,  M. Schneider,  N. Sergueev,  
 S. M. Sharada,  S. Sharma,  D. W. Small,  T. Stauch,  T. Stein,  
 Yu-Chuan Su,  A. J. W. Thom,  A. Tkatchenko,  T. Tsuchimochi,  N. M. Tubman,  
 L. Vogt,  M. L. Vidal,  O. Vydrov,  M. A. Watson,  J. Wenzel,  
 M. de Wergifosse,  T. A. Wesolowski,  A. White,  J. Witte,  A. Yamada,  
 Jun Yang,  K. Yao,  S. Yeganeh,  S. R. Yost,  Zhi-Qiang You,  A. Zech,  
 Igor Ying Zhang,  Xing Zhang,  Yan Zhao,  Ying Zhu,  B. R. Brooks,  
 G. K. L. Chan,  C. J. Cramer,  M. S. Gordon,  W. J. Hehre,  A. Klamt,  
 M. W. Schmidt,  C. D. Sherrill,  D. G. Truhlar,  A. Aspuru-Guzik,  R. Baer,  
 A. T. Bell,  N. A. Besley,  Jeng-Da Chai,  A. E. DePrince, III,  
 R. A. DiStasio Jr.,  A. Dreuw,  B. D. Dunietz,  T. R. Furlani,  
 Chao-Ping Hsu,  Yousung Jung,  Jing Kong,  D. S. Lambrecht,  WanZhen Liang,  
 C. Ochsenfeld,  V. A. Rassolov,  L. V. Slipchenko,  J. E. Subotnik,  
 T. Van Voorhis,  J. M. Herbert,  A. I. Krylov,  P. M. W. Gill,  M. Head-Gordon

 Contributors to earlier versions of Q-Chem not listed above: 
 R. D. Adamson,  B. Austin,  J. Baker,  G. J. O. Beran,  K. Brandhorst,  
 S. T. Brown,  E. F. C. Byrd,  A. K. Chakraborty,  C.-L. Cheng,  
 Siu Hung Chien,  D. M. Chipman,  D. L. Crittenden,  H. Dachsel,  
 R. J. Doerksen,  A. D. Dutoi,  L. Fusti-Molnar,  W. A. Goddard III,  
 A. Golubeva-Zadorozhnaya,  S. R. Gwaltney,  G. Hawkins,  A. Heyden,  
 S. Hirata,  G. Kedziora,  F. J. Keil,  C. Kelley,  Jihan Kim,  R. A. King,  
 R. Z. Khaliullin,  P. P. Korambath,  W. Kurlancheek,  A. M. Lee,  M. S. Lee,  
 S. V. Levchenko,  Ching Yeh Lin,  D. Liotard,  R. C. Lochan,  I. Lotan,  
 P. E. Maslen,  N. Nair,  D. P. O'Neill,  D. Neuhauser,  E. Neuscamman,  
 C. M. Oana,  R. Olson,  B. Peters,  R. Peverati,  P. A. Pieniazek,  
 Y. M. Rhee,  J. Ritchie,  M. A. Rohrdanz,  E. Rosta,  N. J. Russ,  
 H. F. Schaefer III,  N. E. Schultz,  N. Shenvi,  A. C. Simmonett,  A. Sodt,  
 D. Stuck,  K. S. Thanthiriwatte,  V. Vanovschi,  Tao Wang,  A. Warshel,  
 C. F. Williams,  Q. Wu,  X. Xu,  W. Zhang

 Please cite Q-Chem as follows:
 Y. Shao et al., Mol. Phys. 113, 184-215 (2015)
 DOI: 10.1080/00268976.2014.952696

 Q-Chem 5.1.2 for Intel X86 EM64T Linux

 Parts of Q-Chem use Armadillo 8.300.2 (Tropical Shenanigans).
 http://arma.sourceforge.net/

 Q-Chem begins on Tue May  7 08:28:27 2019  

Host: 
0

     Scratch files written to /scratch/taweetham/qchem5345//
Input Ideriv = 1
Curr. Ideriv = -1
Max.  Ideriv = 1


!!********************************************.
!!******************Warning*******************.
!!Desired Analytical derivatives not available.
!!Finite difference job might take a long time.
!!********************************************.
!!********************************************.


 2-order derivative to be evaluated numerically with 1-order analytical derivatives

Checking the input file for inconsistencies... 	...done.

--------------------------------------------------------------
User input:
--------------------------------------------------------------
F=F_c.out
$molecule
0 1
P 
F  1 1.624289
P  1 2.052591 2 104.619267
F  3 1.624289 1 104.619267 2 -0.000000 0
$end

$rem
   JOB_TYPE 	FREQUENCY
   BASIS 		6-311++G**
   METHOD	ccsd
   MEM_TOTAL	30000
   N_FROZEN_CORE      FC
$end


--------------------------------------------------------------
 ----------------------------------------------------------------
             Standard Nuclear Orientation (Angstroms)
    I     Atom           X                Y                Z
 ----------------------------------------------------------------
    1      P       1.0262955000    -0.0000000000     0.5893880965
    2      F       1.4362575292     0.0000000000    -0.9823134942
    3      P      -1.0262955000    -0.0000000000     0.5893880965
    4      F      -1.4362575292     0.0000000000    -0.9823134942
 ----------------------------------------------------------------
 Molecular Point Group                 C2v   NOp =  4
 Largest Abelian Subgroup              C2v   NOp =  4
 Nuclear Repulsion Energy =   209.8001091164 hartrees
 There are       24 alpha and       24 beta electrons
 Requested basis set is 6-311++G(d,p)
 There are 38 shells and 104 basis functions
 Total memory of 30000MB is distributed as follows: 
   QALLOC including MEM_STATIC uses 192MB
   MEM_STATIC is set to 192MB
   CCMAN JOB total memory use is  29808MB
 Warning: actual memory use might exceed 30000MB

 Total QAlloc Memory Limit    192 MB
 Mega-Array Size       188 MB
 MEM_STATIC part       192 MB

                       Distance Matrix (Angstroms)
             P (  1)   F (  2)   P (  3)
   F (  2)  1.624289
   P (  3)  2.052591  2.921372
   F (  4)  2.921372  2.872515  1.624289

 A cutoff of  1.0D-14 yielded    683 shell pairs
 There are      5355 function pairs (      5787 Cartesian)

 -------------------------------------------------------
 OpenMP Integral Computing Module                       
 Release: version 1.0, May 2013, Q-Chem Inc. Pittsburgh 
 -------------------------------------------------------
 Integral Job Info:
 Integral job number is                      11
 Integral operator is                         1
 short-range coefficients                     0
 long-range coefficients              100000000
 Omega coefficients                           0
 if combine SR and LR in K                    0
 Integral screening is                        0
 Integral computing path is                   2
 max size of driver memory is            800000
 size of driver memory is                593474
 size of scratch memory is              4204008
 max col of scratch BK array               1296
 max len of scratch array in speh3          155
 max len of scratch index in speh4           18
 max int batch size is                      520
 min int batch size is                       52
 fixed nKL is                                52
 max L of basis functions is                  2
 order of int derivative is                   0
 number of shells is                         38
 number of basis is                         108
 number of cartesian basis is               108
 number of contracted shell pairs           683
 number of primitive shell pairs           1960
 maxK2 (contraction) of shell pair           36
 max number of K2 of shell pair               1
 max number of CS2 of shell pair             64
 max number of PS2 of shell pair            168
 mem total for path MDJ                  513058
 -------------------------------------------------------
 Smallest overlap matrix eigenvalue = 9.70E-04
 Guess from superposition of atomic densities
 Warning:  Energy on first SCF cycle will be non-variational
 SAD guess density has 48.000000 electrons

 -----------------------------------------------------------------------
  General SCF calculation program by
  Eric Jon Sundstrom, Paul Horn, Yuezhi Mao, Dmitri Zuev, Alec White,
  David Stuck, Shaama M.S., Shane Yost, Joonho Lee, David Small,
  Daniel Levine, Susi Lehtola, Hugh Burton, Evgeny Epifanovsky
 -----------------------------------------------------------------------
 Hartree-Fock
 using 4 threads for integral computing
 -------------------------------------------------------
 OpenMP Integral computing Module                
 Release: version 2.0, May 2017, Q-Chem Inc. Pleasanton 
 -------------------------------------------------------
 A restricted SCF calculation will be
 performed using DIIS
 SCF converges when DIIS error is below 1.0e-08
 ---------------------------------------
  Cycle       Energy         DIIS error
 ---------------------------------------
    1    -880.5820652664      4.85e-02  
    2    -880.3392667357      7.43e-03  
    3    -880.3885036576      4.91e-03  
    4    -880.4082740475      6.86e-04  
    5    -880.4090419686      1.75e-04  
    6    -880.4091296213      3.73e-05  
    7    -880.4091344828      1.23e-05  
    8    -880.4091353618      4.39e-06  
    9    -880.4091355072      1.11e-06  
   10    -880.4091355159      3.16e-07  
   11    -880.4091355166      8.50e-08  
   12    -880.4091355166      1.41e-08  
   13    -880.4091355165      2.26e-09  Convergence criterion met
 ---------------------------------------
 SCF time:   CPU 2.88s  wall 1.00s 
 SCF   energy in the final basis set =     -880.4091355165
 Total energy in the final basis set =     -880.4091355165


 ------------------------------------------------------------------------------

   CCMAN2: suite of methods based on coupled cluster
           and equation of motion theories.

   Components:
   * libvmm-1.3-trunk
     by Evgeny Epifanovsky, Ilya Kaliman.
   * libtensor-2.5-trunk
     by Evgeny Epifanovsky, Michael Wormit, Dmitry Zuev, Sam Manzer, 
        Ilya Kaliman.
   * libcc-2.5-trunk
     by Evgeny Epifanovsky, Arik Landau, Tomasz Kus, Kirill Khistyaev, 
        Dmitry Zuev, Prashant Manohar, Xintian Feng, Anna Krylov, 
        Matthew Goldey, Alec White, Thomas Jagau, Kaushik Nanda, 
        Anastasia Gunina, Alexander Kunitsa, Joonho Lee.

   CCMAN original authors:
   Anna I. Krylov, C. David Sherrill, Steven R. Gwaltney,
   Edward F. C. Byrd (2000)
   Sergey V. Levchenko, Lyudmila V. Slipchenko, Tao Wang,
   Ana-Maria C. Cristian (2003)
   Piotr A. Pieniazek, C. Melania Oana, Evgeny Epifanovsky (2007)
   Prashant Manohar (2009)

 ------------------------------------------------------------------------------


 Allocating and initializing 29808MB of RAM...
 Calculation will run on 4 cores.


 Alpha MOs, Restricted
 -- Occupied --                  
-80.050 -80.050 -26.325 -26.325  -7.588  -7.587  -5.481  -5.480
  1 A1    1 B1    2 B1    2 A1    3 A1    3 B1    4 A1    4 B1                 
 -5.479  -5.478  -5.478  -5.478  -1.626  -1.620  -0.940  -0.809
  5 A1    1 B2    1 A2    5 B1    6 A1    6 B1    7 A1    7 B1                 
 -0.725  -0.699  -0.689  -0.689  -0.680  -0.530  -0.410  -0.367
  8 A1    2 B2    9 A1    2 A2    8 B1    9 B1   10 A1    3 B2                 
 -- Virtual --                   
 -0.010   0.027   0.064   0.065   0.077   0.097   0.102   0.110
  3 A2   11 A1   12 A1   10 B1    4 B2   11 B1   13 A1    4 A2                 
  0.113   0.158   0.180   0.210   0.294   0.301   0.336   0.368
 14 A1   12 B1   13 B1   14 B1   15 A1    5 B2   16 A1   15 B1                 
  0.368   0.380   0.382   0.383   0.414   0.418   0.455   0.470
 17 A1    5 A2    6 B2   18 A1   16 B1    6 A2   17 B1   18 B1                 
  0.475   0.621   0.666   0.710   0.786   0.792   0.869   0.898
 19 A1   19 B1   20 A1    7 B2   21 A1   20 B1    8 B2   22 A1                 
  0.920   1.050   1.070   1.110   1.176   1.379   1.562   1.582
  7 A2   21 B1    8 A2   23 A1   22 B1   23 B1    9 B2   24 A1                 
  1.594   1.609   1.647   1.672   1.766   1.824   1.827   1.938
  9 A2   25 A1   24 B1   25 B1   10 B2   26 A1   10 A2   26 B1                 
  1.961   1.980   2.226   2.254   4.189   4.190   4.193   4.202
 27 A1   27 B1   28 A1   28 B1   11 B2   11 A2   29 A1   29 B1                 
  4.217   4.220   4.228   4.263   4.493   4.547   6.886   6.896
 30 A1   12 B2   12 A2   30 B1   31 A1   31 B1   13 B2   32 A1                 
  6.908   6.914   6.950   6.976   7.327   7.490  14.708  14.736
 13 A2   33 A1   32 B1   33 B1   34 A1   34 B1   14 B2   14 A2                 
 14.748  14.769  14.853  14.859  68.725  68.743 165.903 166.088
 35 B1   35 A1   36 B1   36 A1   37 A1   37 B1   38 A1   38 B1                 

 Beta MOs, Restricted
 -- Occupied --                  
-80.050 -80.050 -26.325 -26.325  -7.588  -7.587  -5.481  -5.480
  1 A1    1 B1    2 B1    2 A1    3 A1    3 B1    4 A1    4 B1                 
 -5.479  -5.478  -5.478  -5.478  -1.626  -1.620  -0.940  -0.809
  5 A1    1 B2    1 A2    5 B1    6 A1    6 B1    7 A1    7 B1                 
 -0.725  -0.699  -0.689  -0.689  -0.680  -0.530  -0.410  -0.367
  8 A1    2 B2    9 A1    2 A2    8 B1    9 B1   10 A1    3 B2                 
 -- Virtual --                   
 -0.010   0.027   0.064   0.065   0.077   0.097   0.102   0.110
  3 A2   11 A1   12 A1   10 B1    4 B2   11 B1   13 A1    4 A2                 
  0.113   0.158   0.180   0.210   0.294   0.301   0.336   0.368
 14 A1   12 B1   13 B1   14 B1   15 A1    5 B2   16 A1   15 B1                 
  0.368   0.380   0.382   0.383   0.414   0.418   0.455   0.470
 17 A1    5 A2    6 B2   18 A1   16 B1    6 A2   17 B1   18 B1                 
  0.475   0.621   0.666   0.710   0.786   0.792   0.869   0.898
 19 A1   19 B1   20 A1    7 B2   21 A1   20 B1    8 B2   22 A1                 
  0.920   1.050   1.070   1.110   1.176   1.379   1.562   1.582
  7 A2   21 B1    8 A2   23 A1   22 B1   23 B1    9 B2   24 A1                 
  1.594   1.609   1.647   1.672   1.766   1.824   1.827   1.938
  9 A2   25 A1   24 B1   25 B1   10 B2   26 A1   10 A2   26 B1                 
  1.961   1.980   2.226   2.254   4.189   4.190   4.193   4.202
 27 A1   27 B1   28 A1   28 B1   11 B2   11 A2   29 A1   29 B1                 
  4.217   4.220   4.228   4.263   4.493   4.547   6.886   6.896
 30 A1   12 B2   12 A2   30 B1   31 A1   31 B1   13 B2   32 A1                 
  6.908   6.914   6.950   6.976   7.327   7.490  14.708  14.736
 13 A2   33 A1   32 B1   33 B1   34 A1   34 B1   14 B2   14 A2                 
 14.748  14.769  14.853  14.859  68.725  68.743 165.903 166.088
 35 B1   35 A1   36 B1   36 A1   37 A1   37 B1   38 A1   38 B1                 

 Occupation and symmetry of molecular orbitals

 Point group: C2v (4 irreducible representations).

                           A1   A2   B1   B2    All 
 ----------------------------------------------------
 All molecular orbitals:
  - Alpha                  38   14   38   14    104 
  - Beta                   38   14   38   14    104 
 ----------------------------------------------------
 Alpha orbitals:
  - Frozen occupied        5    1    5    1     12  
  - Active occupied        5    1    4    2     12  
  - Active virtual         28   12   29   11    80  
  - Frozen virtual         0    0    0    0     0   
 ----------------------------------------------------
 Beta orbitals:
  - Frozen occupied        5    1    5    1     12  
  - Active occupied        5    1    4    2     12  
  - Active virtual         28   12   29   11    80  
  - Frozen virtual         0    0    0    0     0   
 ----------------------------------------------------

 Import integrals:   CPU 0.00 s  wall 0.00 s

 Import integrals:   CPU 12.38 s  wall 3.20 s

 MP2 amplitudes:   CPU 0.36 s  wall 0.32 s

Running a double precision version
           CCSD T amplitudes will be solved using DIIS.

           Start     Size      MaxIter   EConv     TConv     
           3         7         100       1.00e-07  1.00e-05  
 ------------------------------------------------------------------------------
           Energy (a.u.)   Ediff      Tdiff       Comment
 ------------------------------------------------------------------------------
          -881.04778570                           
     1    -881.04238476   5.40e-03   7.10e-01     
     2    -881.06472736   2.23e-02   9.78e-02     
     3    -881.06364169   1.09e-03   4.54e-02     
     4    -881.06629688   2.66e-03   2.03e-02     Switched to DIIS steps.
     5    -881.06725956   9.63e-04   1.41e-02     
     6    -881.06728861   2.90e-05   2.64e-03     
     7    -881.06728227   6.34e-06   1.31e-03     
     8    -881.06727985   2.41e-06   2.46e-04     
     9    -881.06728003   1.73e-07   1.14e-04     
    10    -881.06728001   1.97e-08   4.38e-05     
    11    -881.06728014   1.31e-07   2.77e-05     
    12    -881.06728033   1.94e-07   1.77e-05     
    13    -881.06728021   1.26e-07   4.48e-06     
    14    -881.06728021   5.73e-09   1.90e-06     
 ------------------------------------------------------------------------------
          -881.06728021                           CCSD T converged.

End of double precision
 SCF energy                 = -880.40913552
 MP2 energy                 = -881.04778570
 CCSD correlation energy     =   -0.65814470
 CCSD total energy           = -881.06728021

 CCSD  T1^2 = 0.0138  T2^2 = 0.2423  Leading amplitudes:

 Amplitude    Orbitals with energies
  0.0343       2 (A2) A                  ->    3 (A2) A                   
              -0.6886                         -0.0105                     
  0.0343       2 (A2) B                  ->    3 (A2) B                   
              -0.6886                         -0.0105                     
  0.0223       3 (B2) A                  ->    6 (B2) A                   
              -0.3671                          0.3821                     
  0.0223       3 (B2) B                  ->    6 (B2) B                   
              -0.3671                          0.3821                     

 Amplitude    Orbitals with energies
 -0.1630       3 (B2) A      3 (B2) B    ->    3 (A2) A      3 (A2) B     
              -0.3671       -0.3671           -0.0105       -0.0105       
  0.1630       3 (B2) A      3 (B2) B    ->    3 (A2) B      3 (A2) A     
              -0.3671       -0.3671           -0.0105       -0.0105       
  0.1630       3 (B2) B      3 (B2) A    ->    3 (A2) A      3 (A2) B     
              -0.3671       -0.3671           -0.0105       -0.0105       
 -0.1630       3 (B2) B      3 (B2) A    ->    3 (A2) B      3 (A2) A     
              -0.3671       -0.3671           -0.0105       -0.0105       

 Computing CCSD intemediates for later calculations in double precision
 Finished.

Running a double precision version
           CCSD Lambda amplitudes will be solved using DIIS.
           Start     Size      MaxIter   EConv     LConv     
           3         7         100       1.00e-07  1.00e-05  
 ------------------------------------------------------------------------------
            Enorm      Ldiff       Comment
 ------------------------------------------------------------------------------
     1     6.37e-02   4.11e-02     
     2     2.04e-02   9.97e-03     
     3     8.45e-03   1.36e-03     
     4     4.37e-03   1.66e-03     Switched to DIIS steps.
     5     1.08e-03   8.50e-04     
     6     5.04e-04   1.65e-04     
     7     1.27e-04   3.77e-05     
     8     5.21e-05   4.60e-06     
     9     1.76e-05   2.19e-06     
    10     7.50e-06   1.26e-06     
    11     3.55e-06   2.44e-07     
    12     1.44e-06   2.16e-07     
    13     8.08e-07   3.22e-09     
    14     3.79e-07   1.78e-08     
    15     1.54e-07   1.19e-09     
    16     6.78e-08   3.25e-09     
 ------------------------------------------------------------------------------
                                   CCSD Lambda converged.

 Computing density matrices in double precision...
           Orbital response amplitudes will be solved using DIIS.
           Start     Size      MaxIter   EConv     LConv     
           3         7         100       1.00e-06  1.00e-06  
 ------------------------------------------------------------------------------
            Enorm      Ldiff       Comment
 ------------------------------------------------------------------------------
     1     8.97e-02   3.33e-03     
     2     5.52e-02   3.17e-02     
     3     5.23e-02   2.86e-02     
     4     5.38e-03   2.35e-02     Switched to DIIS steps.
     5     4.52e-04   1.05e-03     
     6     1.65e-04   2.26e-05     
     7     3.91e-05   3.20e-05     
     8     5.03e-06   3.11e-06     
     9     1.24e-06   3.96e-08     
    10     2.78e-07   9.68e-08     
 ------------------------------------------------------------------------------
                                   Orbital response converged.

 Computing density matrices... Done.
 CCSD calculation:   CPU 60.99 s  wall 18.03 s

 Transferring MO TPDM to AO TPDM
 Transferring g2_o1o1o1o1
 Transferring g2_o1o1o1v1
 Transferring g2_o1o1v1v1
 Transferring g2_o1v1o1v1
 Transferring g2_o1v1v1v1
 Transferring g2_v1v1v1v1
 Adding separable TPDM
 Computing TPDM gradient
 --------------------------------------------------------
 2e gradient
  Atom          X               Y               Z
 --------------------------------------------------------
    1        -18.089420       -0.000000      -15.250608  
    2         -9.926401        0.000000       15.250608  
    3         18.089420        0.000000      -15.250608  
    4          9.926401       -0.000000       15.250608  
 --------------------------------------------------------
 --------------------------------------------------------
 Final gradient
  Atom          X               Y               Z
 --------------------------------------------------------
    1        -18.089420       -0.000000      -15.250608  
    2         -9.926401        0.000000       15.250608  
    3         18.089420        0.000000      -15.250608  
    4          9.926401       -0.000000       15.250608  
 --------------------------------------------------------
 Analytic gradient from two-electron contribution:   CPU 91.55 s  wall 24.94 s

 Total ccman2 time:   CPU 168.10 s  wall 47.39 s


 --------------------------------------------------------------
             Orbital Energies (a.u.) and Symmetries
 --------------------------------------------------------------

 Alpha MOs, Restricted
 -- Occupied --                  
-80.050 -26.325  -7.588  -5.481  -5.479  -5.478 -80.050 -26.325
  1 A1    2 A1    3 A1    4 A1    5 A1    1 A2    1 B1    2 B1                 
 -7.587  -5.480  -5.478  -5.478  -1.626  -0.940  -0.725  -0.689
  3 B1    4 B1    5 B1    1 B2    6 A1    7 A1    8 A1    9 A1                 
 -0.410  -0.689  -1.620  -0.809  -0.680  -0.530  -0.699  -0.367
 10 A1    2 A2    6 B1    7 B1    8 B1    9 B1    2 B2    3 B2                 
 -- Virtual --                   
  0.027   0.064   0.102   0.113   0.294   0.336   0.368   0.383
 11 A1   12 A1   13 A1   14 A1   15 A1   16 A1   17 A1   18 A1                 
  0.475   0.666   0.786   0.898   1.110   1.582   1.609   1.824
 19 A1   20 A1   21 A1   22 A1   23 A1   24 A1   25 A1   26 A1                 
  1.961   2.226   4.193   4.217   4.493   6.896   6.914   7.327
 27 A1   28 A1   29 A1   30 A1   31 A1   32 A1   33 A1   34 A1                 
 14.769  14.859  68.725 165.903  -0.010   0.110   0.380   0.418
 35 A1   36 A1   37 A1   38 A1    3 A2    4 A2    5 A2    6 A2                 
  0.920   1.070   1.594   1.827   4.190   4.228   6.908  14.736
  7 A2    8 A2    9 A2   10 A2   11 A2   12 A2   13 A2   14 A2                 
  0.065   0.097   0.158   0.180   0.210   0.368   0.414   0.455
 10 B1   11 B1   12 B1   13 B1   14 B1   15 B1   16 B1   17 B1                 
  0.470   0.621   0.792   1.050   1.176   1.379   1.647   1.672
 18 B1   19 B1   20 B1   21 B1   22 B1   23 B1   24 B1   25 B1                 
  1.938   1.980   2.254   4.202   4.263   4.547   6.950   6.976
 26 B1   27 B1   28 B1   29 B1   30 B1   31 B1   32 B1   33 B1                 
  7.490  14.748  14.853  68.743 166.088   0.077   0.301   0.382
 34 B1   35 B1   36 B1   37 B1   38 B1    4 B2    5 B2    6 B2                 
  0.710   0.869   1.562   1.766   4.189   4.220   6.886  14.708
  7 B2    8 B2    9 B2   10 B2   11 B2   12 B2   13 B2   14 B2                 

 Beta MOs, Restricted
 -- Occupied --                  
-80.050 -26.325  -7.588  -5.481  -5.479  -5.478 -80.050 -26.325
  1 A1    2 A1    3 A1    4 A1    5 A1    1 A2    1 B1    2 B1                 
 -7.587  -5.480  -5.478  -5.478  -1.626  -0.940  -0.725  -0.689
  3 B1    4 B1    5 B1    1 B2    6 A1    7 A1    8 A1    9 A1                 
 -0.410  -0.689  -1.620  -0.809  -0.680  -0.530  -0.699  -0.367
 10 A1    2 A2    6 B1    7 B1    8 B1    9 B1    2 B2    3 B2                 
 -- Virtual --                   
  0.027   0.064   0.102   0.113   0.294   0.336   0.368   0.383
 11 A1   12 A1   13 A1   14 A1   15 A1   16 A1   17 A1   18 A1                 
  0.475   0.666   0.786   0.898   1.110   1.582   1.609   1.824
 19 A1   20 A1   21 A1   22 A1   23 A1   24 A1   25 A1   26 A1                 
  1.961   2.226   4.193   4.217   4.493   6.896   6.914   7.327
 27 A1   28 A1   29 A1   30 A1   31 A1   32 A1   33 A1   34 A1                 
 14.769  14.859  68.725 165.903  -0.010   0.110   0.380   0.418
 35 A1   36 A1   37 A1   38 A1    3 A2    4 A2    5 A2    6 A2                 
  0.920   1.070   1.594   1.827   4.190   4.228   6.908  14.736
  7 A2    8 A2    9 A2   10 A2   11 A2   12 A2   13 A2   14 A2                 
  0.065   0.097   0.158   0.180   0.210   0.368   0.414   0.455
 10 B1   11 B1   12 B1   13 B1   14 B1   15 B1   16 B1   17 B1                 
  0.470   0.621   0.792   1.050   1.176   1.379   1.647   1.672
 18 B1   19 B1   20 B1   21 B1   22 B1   23 B1   24 B1   25 B1                 
  1.938   1.980   2.254   4.202   4.263   4.547   6.950   6.976
 26 B1   27 B1   28 B1   29 B1   30 B1   31 B1   32 B1   33 B1                 
  7.490  14.748  14.853  68.743 166.088   0.077   0.301   0.382
 34 B1   35 B1   36 B1   37 B1   38 B1    4 B2    5 B2    6 B2                 
  0.710   0.869   1.562   1.766   4.189   4.220   6.886  14.708
  7 B2    8 B2    9 B2   10 B2   11 B2   12 B2   13 B2   14 B2                 
 --------------------------------------------------------------

          Ground-State Mulliken Net Atomic Charges

     Atom                 Charge (a.u.)
  ----------------------------------------
      1 P                     0.199514
      2 F                    -0.199514
      3 P                     0.199514
      4 F                    -0.199514
  ----------------------------------------
  Sum of atomic charges =    -0.000000

 -----------------------------------------------------------------
                    Cartesian Multipole Moments
 -----------------------------------------------------------------
    Charge (ESU x 10^10)
                -0.0000
    Dipole Moment (Debye)
         X       0.0000      Y       0.0000      Z       2.1058
       Tot       2.1058
    Quadrupole Moments (Debye-Ang)
        XX     -37.7411     XY       0.0000     YY     -35.3857
        XZ      -0.0000     YZ      -0.0000     ZZ     -38.7376
    Octopole Moments (Debye-Ang^2)
       XXX       0.0000    XXY      -0.0000    XYY       0.0000
       YYY       0.0000    XXZ      -3.5463    XYZ       0.0000
       YYZ      -7.1540    XZZ       0.0000    YZZ       0.0000
       ZZZ     -13.3902
    Hexadecapole Moments (Debye-Ang^3)
      XXXX    -332.5093   XXXY       0.0000   XXYY     -62.0108
      XYYY       0.0000   YYYY     -48.6315   XXXZ      -0.0000
      XXYZ      -0.0000   XYYZ      -0.0000   YYYZ      -0.0000
      XXZZ     -94.3999   XYZZ       0.0000   YYZZ     -36.1916
      XZZZ      -0.0000   YZZZ      -0.0000   ZZZZ    -159.3691
 -----------------------------------------------------------------
 DrvMan completing analytic gradient of the correlated energy
 Correlated dipole moment
            1
    1   0.0000000
    2   0.0000000
    3   0.8285005
 Energy read as -881.067280213
 Full Analytical Gradient: (in a.u., or Hartree/Bohr)
             1             2             3             4
    1   -0.00020132   -0.00001928    0.00020132    0.00001928
    2    0.00000000   -0.00000000   -0.00000000    0.00000000
    3    0.00017268   -0.00017268    0.00017268   -0.00017268
 Gradient time:  CPU 0.68 s  wall 0.65 s
 ######################################################
 ######################################################
 # Starting finite difference calculation for IDERIV  #
 Finite diff step size:  1.88973e-03 a.u.
 ----------------------------------------------------------------
             Standard Nuclear Orientation (Angstroms)
    I     Atom           X                Y                Z
 ----------------------------------------------------------------
    1      P       1.0272955000    -0.0000000000     0.5893880965
    2      F       1.4362575292     0.0000000000    -0.9823134942
    3      P      -1.0262955000    -0.0000000000     0.5893880965
    4      F      -1.4362575292     0.0000000000    -0.9823134942
 ----------------------------------------------------------------
 Nuclear Repulsion Energy =   209.7716355122 hartrees
 There are       24 alpha and       24 beta electrons

                       Distance Matrix (Angstroms)
             P (  1)   F (  2)   P (  3)
   F (  2)  1.624037
   P (  3)  2.053591  2.921372
   F (  4)  2.922215  2.872515  1.624289

 Requested basis set is 6-311++G(d,p)
 There are 38 shells and 104 basis functions
 A cutoff of  1.0D-14 yielded    683 shell pairs
 There are      5355 function pairs (      5787 Cartesian)
 Smallest overlap matrix eigenvalue = 9.73E-04
 Guess MOs from SCF MO coefficient file

 -----------------------------------------------------------------------
  General SCF calculation program by
  Eric Jon Sundstrom, Paul Horn, Yuezhi Mao, Dmitri Zuev, Alec White,
  David Stuck, Shaama M.S., Shane Yost, Joonho Lee, David Small,
  Daniel Levine, Susi Lehtola, Hugh Burton, Evgeny Epifanovsky
 -----------------------------------------------------------------------
 Hartree-Fock
 using 4 threads for integral computing
 -------------------------------------------------------
 OpenMP Integral computing Module                
 Release: version 2.0, May 2017, Q-Chem Inc. Pleasanton 
 -------------------------------------------------------
 A restricted SCF calculation will be
 performed using DIIS
 SCF converges when DIIS error is below 1.0e-08
 ---------------------------------------
  Cycle       Energy         DIIS error
 ---------------------------------------
    1    -880.4091049815      1.37e-05  
    2    -880.4091053407      3.98e-06  
    3    -880.4091053741      1.94e-06  
    4    -880.4091053800      6.07e-07  
    5    -880.4091053811      1.84e-07  
    6    -880.4091053813      7.17e-08  
    7    -880.4091053813      2.68e-08  
    8    -880.4091053813      1.11e-08  
    9    -880.4091053813      3.45e-09  Convergence criterion met
 ---------------------------------------
 SCF time:   CPU 2.92s  wall 0.00s 
 SCF   energy in the final basis set =     -880.4091053813
 Total energy in the final basis set =     -880.4091053813


 ------------------------------------------------------------------------------

   CCMAN2: suite of methods based on coupled cluster
           and equation of motion theories.

   Components:
   * libvmm-1.3-trunk
     by Evgeny Epifanovsky, Ilya Kaliman.
   * libtensor-2.5-trunk
     by Evgeny Epifanovsky, Michael Wormit, Dmitry Zuev, Sam Manzer, 
        Ilya Kaliman.
   * libcc-2.5-trunk
     by Evgeny Epifanovsky, Arik Landau, Tomasz Kus, Kirill Khistyaev, 
        Dmitry Zuev, Prashant Manohar, Xintian Feng, Anna Krylov, 
        Matthew Goldey, Alec White, Thomas Jagau, Kaushik Nanda, 
        Anastasia Gunina, Alexander Kunitsa, Joonho Lee.

   CCMAN original authors:
   Anna I. Krylov, C. David Sherrill, Steven R. Gwaltney,
   Edward F. C. Byrd (2000)
   Sergey V. Levchenko, Lyudmila V. Slipchenko, Tao Wang,
   Ana-Maria C. Cristian (2003)
   Piotr A. Pieniazek, C. Melania Oana, Evgeny Epifanovsky (2007)
   Prashant Manohar (2009)

 ------------------------------------------------------------------------------


 Allocating and initializing 29808MB of RAM...
 Calculation will run on 4 cores.


 Alpha MOs, Restricted
 -- Occupied --                  
-80.050 -80.050 -26.325 -26.325  -7.588  -7.587  -5.481  -5.480
  1 A     2 A     3 A     4 A     5 A     6 A     7 A     8 A                  
 -5.479  -5.478  -5.478  -5.478  -1.626  -1.621  -0.940  -0.809
  9 A    10 A    11 A    12 A    13 A    14 A    15 A    16 A                  
 -0.725  -0.699  -0.689  -0.689  -0.680  -0.530  -0.410  -0.367
 17 A    18 A    19 A    20 A    21 A    22 A    23 A    24 A                  
 -- Virtual --                   
 -0.011   0.027   0.064   0.065   0.077   0.097   0.102   0.110
 25 A    26 A    27 A    28 A    29 A    30 A    31 A    32 A                  
  0.113   0.158   0.180   0.210   0.294   0.301   0.336   0.368
 33 A    34 A    35 A    36 A    37 A    38 A    39 A    40 A                  
  0.368   0.380   0.382   0.383   0.414   0.418   0.455   0.470
 41 A    42 A    43 A    44 A    45 A    46 A    47 A    48 A                  
  0.475   0.621   0.666   0.710   0.786   0.792   0.869   0.898
 49 A    50 A    51 A    52 A    53 A    54 A    55 A    56 A                  
  0.920   1.049   1.070   1.110   1.176   1.378   1.562   1.582
 57 A    58 A    59 A    60 A    61 A    62 A    63 A    64 A                  
  1.594   1.609   1.647   1.672   1.766   1.824   1.827   1.938
 65 A    66 A    67 A    68 A    69 A    70 A    71 A    72 A                  
  1.961   1.980   2.226   2.254   4.189   4.190   4.193   4.202
 73 A    74 A    75 A    76 A    77 A    78 A    79 A    80 A                  
  4.217   4.220   4.228   4.263   4.493   4.547   6.886   6.896
 81 A    82 A    83 A    84 A    85 A    86 A    87 A    88 A                  
  6.908   6.914   6.950   6.976   7.327   7.490  14.708  14.736
 89 A    90 A    91 A    92 A    93 A    94 A    95 A    96 A                  
 14.748  14.769  14.853  14.859  68.725  68.743 165.903 166.088
 97 A    98 A    99 A   100 A   101 A   102 A   103 A   104 A                  

 Beta MOs, Restricted
 -- Occupied --                  
-80.050 -80.050 -26.325 -26.325  -7.588  -7.587  -5.481  -5.480
  1 A     2 A     3 A     4 A     5 A     6 A     7 A     8 A                  
 -5.479  -5.478  -5.478  -5.478  -1.626  -1.621  -0.940  -0.809
  9 A    10 A    11 A    12 A    13 A    14 A    15 A    16 A                  
 -0.725  -0.699  -0.689  -0.689  -0.680  -0.530  -0.410  -0.367
 17 A    18 A    19 A    20 A    21 A    22 A    23 A    24 A                  
 -- Virtual --                   
 -0.011   0.027   0.064   0.065   0.077   0.097   0.102   0.110
 25 A    26 A    27 A    28 A    29 A    30 A    31 A    32 A                  
  0.113   0.158   0.180   0.210   0.294   0.301   0.336   0.368
 33 A    34 A    35 A    36 A    37 A    38 A    39 A    40 A                  
  0.368   0.380   0.382   0.383   0.414   0.418   0.455   0.470
 41 A    42 A    43 A    44 A    45 A    46 A    47 A    48 A                  
  0.475   0.621   0.666   0.710   0.786   0.792   0.869   0.898
 49 A    50 A    51 A    52 A    53 A    54 A    55 A    56 A                  
  0.920   1.049   1.070   1.110   1.176   1.378   1.562   1.582
 57 A    58 A    59 A    60 A    61 A    62 A    63 A    64 A                  
  1.594   1.609   1.647   1.672   1.766   1.824   1.827   1.938
 65 A    66 A    67 A    68 A    69 A    70 A    71 A    72 A                  
  1.961   1.980   2.226   2.254   4.189   4.190   4.193   4.202
 73 A    74 A    75 A    76 A    77 A    78 A    79 A    80 A                  
  4.217   4.220   4.228   4.263   4.493   4.547   6.886   6.896
 81 A    82 A    83 A    84 A    85 A    86 A    87 A    88 A                  
  6.908   6.914   6.950   6.976   7.327   7.490  14.708  14.736
 89 A    90 A    91 A    92 A    93 A    94 A    95 A    96 A                  
 14.748  14.769  14.853  14.859  68.725  68.743 165.903 166.088
 97 A    98 A    99 A   100 A   101 A   102 A   103 A   104 A                  

 Occupation and symmetry of molecular orbitals

 Point group: C1 (1 irreducible representation).

                           A     All 
 -------------------------------------
 All molecular orbitals:
  - Alpha                  104   104 
  - Beta                   104   104 
 -------------------------------------
 Alpha orbitals:
  - Frozen occupied        12    12  
  - Active occupied        12    12  
  - Active virtual         80    80  
  - Frozen virtual         0     0   
 -------------------------------------
 Beta orbitals:
  - Frozen occupied        12    12  
  - Active occupied        12    12  
  - Active virtual         80    80  
  - Frozen virtual         0     0   
 -------------------------------------

 Import integrals:   CPU 0.00 s  wall 0.00 s

 Import integrals:   CPU 13.87 s  wall 3.55 s

 MP2 amplitudes:   CPU 0.03 s  wall 0.01 s

Running a double precision version
           CCSD T amplitudes will be solved using DIIS.

           Start     Size      MaxIter   EConv     TConv     
           3         7         100       1.00e-07  1.00e-05  
 ------------------------------------------------------------------------------
           Energy (a.u.)   Ediff      Tdiff       Comment
 ------------------------------------------------------------------------------
          -881.04778938                           
     1    -881.04237866   5.41e-03   7.10e-01     
     2    -881.06472632   2.23e-02   9.78e-02     
     3    -881.06363997   1.09e-03   4.54e-02     
     4    -881.06629637   2.66e-03   2.03e-02     Switched to DIIS steps.
     5    -881.06725956   9.63e-04   1.41e-02     
     6    -881.06728863   2.91e-05   2.65e-03     
     7    -881.06728225   6.38e-06   1.32e-03     
     8    -881.06727982   2.43e-06   2.46e-04     
     9    -881.06727999   1.69e-07   1.13e-04     
    10    -881.06727997   2.34e-08   4.34e-05     
    11    -881.06728009   1.29e-07   2.75e-05     
    12    -881.06728029   1.93e-07   1.76e-05     
    13    -881.06728016   1.25e-07   4.48e-06     
    14    -881.06728017   5.78e-09   1.90e-06     
 ------------------------------------------------------------------------------
          -881.06728017                           CCSD T converged.

End of double precision
 SCF energy                 = -880.40910538
 MP2 energy                 = -881.04778938
 CCSD correlation energy     =   -0.65817479
 CCSD total energy           = -881.06728017

 CCSD  T1^2 = 0.0138  T2^2 = 0.2424  Leading amplitudes:

 Amplitude    Orbitals with energies
 -0.0343       20 (A) A                  ->    25 (A) A                   
              -0.6886                         -0.0105                     
 -0.0343       20 (A) B                  ->    25 (A) B                   
              -0.6886                         -0.0105                     
  0.0224       24 (A) A                  ->    43 (A) A                   
              -0.3670                          0.3821                     
  0.0224       24 (A) B                  ->    43 (A) B                   
              -0.3670                          0.3821                     

 Amplitude    Orbitals with energies
 -0.1632       24 (A) A      24 (A) B    ->    25 (A) A      25 (A) B     
              -0.3670       -0.3670           -0.0105       -0.0105       
  0.1632       24 (A) A      24 (A) B    ->    25 (A) B      25 (A) A     
              -0.3670       -0.3670           -0.0105       -0.0105       
  0.1632       24 (A) B      24 (A) A    ->    25 (A) A      25 (A) B     
              -0.3670       -0.3670           -0.0105       -0.0105       
 -0.1632       24 (A) B      24 (A) A    ->    25 (A) B      25 (A) A     
              -0.3670       -0.3670           -0.0105       -0.0105       

 Computing CCSD intemediates for later calculations in double precision
 Finished.

Running a double precision version
           CCSD Lambda amplitudes will be solved using DIIS.
           Start     Size      MaxIter   EConv     LConv     
           3         7         100       1.00e-07  1.00e-05  
 ------------------------------------------------------------------------------
            Enorm      Ldiff       Comment
 ------------------------------------------------------------------------------
     1     6.37e-02   4.11e-02     
     2     2.04e-02   9.97e-03     
     3     8.45e-03   1.36e-03     
     4     4.37e-03   1.66e-03     Switched to DIIS steps.
     5     1.08e-03   8.51e-04     
     6     5.04e-04   1.66e-04     
     7     1.27e-04   3.78e-05     
     8     5.21e-05   4.62e-06     
     9     1.76e-05   2.18e-06     
    10     7.45e-06   1.26e-06     
    11     3.51e-06   2.46e-07     
    12     1.41e-06   2.19e-07     
    13     7.93e-07   1.13e-09     
    14     3.75e-07   1.92e-08     
    15     1.54e-07   6.31e-10     
    16     6.75e-08   3.13e-09     
 ------------------------------------------------------------------------------
                                   CCSD Lambda converged.

 Computing density matrices in double precision...
           Orbital response amplitudes will be solved using DIIS.
           Start     Size      MaxIter   EConv     LConv     
           3         7         100       1.00e-06  1.00e-06  
 ------------------------------------------------------------------------------
            Enorm      Ldiff       Comment
 ------------------------------------------------------------------------------
     1     8.97e-02   3.33e-03     
     2     5.52e-02   3.18e-02     
     3     5.23e-02   2.86e-02     
     4     5.38e-03   2.35e-02     Switched to DIIS steps.
     5     4.52e-04   1.05e-03     
     6     1.65e-04   2.26e-05     
     7     4.00e-05   3.19e-05     
     8     1.62e-05   3.04e-06     
     9     1.12e-05   5.61e-08     
    10     8.37e-07   2.89e-08     
 ------------------------------------------------------------------------------
                                   Orbital response converged.

 Computing density matrices... Done.
 CCSD calculation:   CPU 445.50 s  wall 122.40 s

 Transferring MO TPDM to AO TPDM
 Transferring g2_o1o1o1o1
 Transferring g2_o1o1o1v1
 Transferring g2_o1o1v1v1
 Transferring g2_o1v1o1v1
 Transferring g2_o1v1v1v1
 Transferring g2_v1v1v1v1
 Adding separable TPDM
 Computing TPDM gradient
 --------------------------------------------------------
 2e gradient
  Atom          X               Y               Z
 --------------------------------------------------------
    1        -18.083803        0.000000      -15.253801  
    2         -9.917510        0.000000       15.253756  
    3         18.076509       -0.000000      -15.248291  
    4          9.924804        0.000000       15.248336  
 --------------------------------------------------------
 --------------------------------------------------------
 Final gradient
  Atom          X               Y               Z
 --------------------------------------------------------
    1        -18.083803        0.000000      -15.253801  
    2         -9.917510        0.000000       15.253756  
    3         18.076509       -0.000000      -15.248291  
    4          9.924804        0.000000       15.248336  
 --------------------------------------------------------
 Analytic gradient from two-electron contribution:   CPU 100.22 s  wall 27.57 s

 Total ccman2 time:   CPU 563.81 s  wall 154.74 s


 --------------------------------------------------------------

                    Orbital Energies (a.u.)
 --------------------------------------------------------------

 Alpha MOs
 -- Occupied --
-80.050 -80.050 -26.325 -26.325  -7.588  -7.587  -5.481  -5.480
 -5.479  -5.478  -5.478  -5.478  -1.626  -1.621  -0.940  -0.809
 -0.725  -0.699  -0.689  -0.689  -0.680  -0.530  -0.410  -0.367
 -- Virtual --
 -0.011   0.027   0.064   0.065   0.077   0.097   0.102   0.110
  0.113   0.158   0.180   0.210   0.294   0.301   0.336   0.368
  0.368   0.380   0.382   0.383   0.414   0.418   0.455   0.470
  0.475   0.621   0.666   0.710   0.786   0.792   0.869   0.898
  0.920   1.049   1.070   1.110   1.176   1.378   1.562   1.582
  1.594   1.609   1.647   1.672   1.766   1.824   1.827   1.938
  1.961   1.980   2.226   2.254   4.189   4.190   4.193   4.202
  4.217   4.220   4.228   4.263   4.493   4.547   6.886   6.896
  6.908   6.914   6.950   6.976   7.327   7.490  14.708  14.736
 14.748  14.769  14.853  14.859  68.725  68.743 165.903 166.088
 --------------------------------------------------------------

          Ground-State Mulliken Net Atomic Charges

     Atom                 Charge (a.u.)
  ----------------------------------------
      1 P                     0.199333
      2 F                    -0.199289
      3 P                     0.199395
      4 F                    -0.199438
  ----------------------------------------
  Sum of atomic charges =    -0.000000

 -----------------------------------------------------------------
                    Cartesian Multipole Moments
 -----------------------------------------------------------------
    Charge (ESU x 10^10)
                -0.0000
    Dipole Moment (Debye)
         X       0.0025      Y      -0.0000      Z       2.1059
       Tot       2.1059
    Quadrupole Moments (Debye-Ang)
        XX     -37.7401     XY       0.0000     YY     -35.3894
        XZ       0.0002     YZ      -0.0000     ZZ     -38.7360
    Octopole Moments (Debye-Ang^2)
       XXX      -0.0275    XXY       0.0000    XYY      -0.0119
       YYY      -0.0000    XXZ      -3.5508    XYZ      -0.0000
       YYZ      -7.1569    XZZ      -0.0100    YZZ      -0.0000
       ZZZ     -13.3868
    Hexadecapole Moments (Debye-Ang^3)
      XXXX    -332.6689   XXXY       0.0000   XXYY     -62.0427
      XYYY      -0.0000   YYYY     -48.6484   XXXZ      -0.0289
      XXYZ       0.0000   XYYZ      -0.0088   YYYZ      -0.0000
      XXZZ     -94.4271   XYZZ       0.0000   YYZZ     -36.1945
      XZZZ      -0.0190   YZZZ      -0.0000   ZZZZ    -159.3570
 -----------------------------------------------------------------
 DrvMan completing analytic gradient of the correlated energy
 Correlated dipole moment
            1
    1   0.0009822
    2  -0.0000000
    3   0.8285115
 Energy read as -881.067280169
 Full Analytical Gradient: (in a.u., or Hartree/Bohr)
             1             2             3             4
    1    0.00024790   -0.00008882   -0.00014327   -0.00001581
    2    0.00000000   -0.00000000   -0.00000000   -0.00000000
    3    0.00009347   -0.00004151    0.00013032   -0.00018228
 Gradient time:  CPU 0.67 s  wall 0.64 s
 ----------------------------------------------------------------
             Standard Nuclear Orientation (Angstroms)
    I     Atom           X                Y                Z
 ----------------------------------------------------------------
    1      P       1.0252955000    -0.0000000000     0.5893880965
    2      F       1.4362575292     0.0000000000    -0.9823134942
    3      P      -1.0262955000    -0.0000000000     0.5893880965
    4      F      -1.4362575292     0.0000000000    -0.9823134942
 ----------------------------------------------------------------
 Nuclear Repulsion Energy =   209.8286000151 hartrees
 There are       24 alpha and       24 beta electrons

                       Distance Matrix (Angstroms)
             P (  1)   F (  2)   P (  3)
   F (  2)  1.624542
   P (  3)  2.051591  2.921372
   F (  4)  2.920529  2.872515  1.624289

 Requested basis set is 6-311++G(d,p)
 There are 38 shells and 104 basis functions
 A cutoff of  1.0D-14 yielded    683 shell pairs
 There are      5355 function pairs (      5787 Cartesian)
 Smallest overlap matrix eigenvalue = 9.68E-04
 Guess MOs from SCF MO coefficient file

 -----------------------------------------------------------------------
  General SCF calculation program by
  Eric Jon Sundstrom, Paul Horn, Yuezhi Mao, Dmitri Zuev, Alec White,
  David Stuck, Shaama M.S., Shane Yost, Joonho Lee, David Small,
  Daniel Levine, Susi Lehtola, Hugh Burton, Evgeny Epifanovsky
 -----------------------------------------------------------------------
 Hartree-Fock
 using 4 threads for integral computing
 -------------------------------------------------------
 OpenMP Integral computing Module                
 Release: version 2.0, May 2017, Q-Chem Inc. Pleasanton 
 -------------------------------------------------------
 A restricted SCF calculation will be
 performed using DIIS
 SCF converges when DIIS error is below 1.0e-08
 ---------------------------------------
  Cycle       Energy         DIIS error
 ---------------------------------------
    1    -880.4091630971      2.73e-05  
    2    -880.4091645343      7.98e-06  
    3    -880.4091646677      3.88e-06  
    4    -880.4091646916      1.21e-06  
    5    -880.4091646958      3.68e-07  
    6    -880.4091646967      1.44e-07  
    7    -880.4091646969      5.36e-08  
    8    -880.4091646969      2.23e-08  
    9    -880.4091646969      6.91e-09  Convergence criterion met
 ---------------------------------------
 SCF time:   CPU 2.92s  wall 1.00s 
 SCF   energy in the final basis set =     -880.4091646969
 Total energy in the final basis set =     -880.4091646969


 ------------------------------------------------------------------------------

   CCMAN2: suite of methods based on coupled cluster
           and equation of motion theories.

   Components:
   * libvmm-1.3-trunk
     by Evgeny Epifanovsky, Ilya Kaliman.
   * libtensor-2.5-trunk
     by Evgeny Epifanovsky, Michael Wormit, Dmitry Zuev, Sam Manzer, 
        Ilya Kaliman.
   * libcc-2.5-trunk
     by Evgeny Epifanovsky, Arik Landau, Tomasz Kus, Kirill Khistyaev, 
        Dmitry Zuev, Prashant Manohar, Xintian Feng, Anna Krylov, 
        Matthew Goldey, Alec White, Thomas Jagau, Kaushik Nanda, 
        Anastasia Gunina, Alexander Kunitsa, Joonho Lee.

   CCMAN original authors:
   Anna I. Krylov, C. David Sherrill, Steven R. Gwaltney,
   Edward F. C. Byrd (2000)
   Sergey V. Levchenko, Lyudmila V. Slipchenko, Tao Wang,
   Ana-Maria C. Cristian (2003)
   Piotr A. Pieniazek, C. Melania Oana, Evgeny Epifanovsky (2007)
   Prashant Manohar (2009)

 ------------------------------------------------------------------------------


 Allocating and initializing 29808MB of RAM...
 Calculation will run on 4 cores.


 Alpha MOs, Restricted
 -- Occupied --                  
-80.050 -80.050 -26.325 -26.324  -7.587  -7.587  -5.481  -5.480
  1 A     2 A     3 A     4 A     5 A     6 A     7 A     8 A                  
 -5.479  -5.478  -5.478  -5.478  -1.626  -1.620  -0.940  -0.809
  9 A    10 A    11 A    12 A    13 A    14 A    15 A    16 A                  
 -0.725  -0.699  -0.689  -0.689  -0.680  -0.530  -0.410  -0.367
 17 A    18 A    19 A    20 A    21 A    22 A    23 A    24 A                  
 -- Virtual --                   
 -0.010   0.027   0.064   0.065   0.077   0.097   0.102   0.110
 25 A    26 A    27 A    28 A    29 A    30 A    31 A    32 A                  
  0.113   0.158   0.180   0.210   0.294   0.301   0.336   0.368
 33 A    34 A    35 A    36 A    37 A    38 A    39 A    40 A                  
  0.368   0.380   0.382   0.383   0.414   0.418   0.455   0.470
 41 A    42 A    43 A    44 A    45 A    46 A    47 A    48 A                  
  0.475   0.621   0.666   0.710   0.786   0.792   0.869   0.898
 49 A    50 A    51 A    52 A    53 A    54 A    55 A    56 A                  
  0.920   1.050   1.071   1.110   1.176   1.380   1.562   1.582
 57 A    58 A    59 A    60 A    61 A    62 A    63 A    64 A                  
  1.594   1.609   1.647   1.673   1.766   1.824   1.827   1.938
 65 A    66 A    67 A    68 A    69 A    70 A    71 A    72 A                  
  1.962   1.980   2.226   2.254   4.189   4.190   4.193   4.202
 73 A    74 A    75 A    76 A    77 A    78 A    79 A    80 A                  
  4.217   4.220   4.228   4.263   4.493   4.547   6.886   6.896
 81 A    82 A    83 A    84 A    85 A    86 A    87 A    88 A                  
  6.908   6.914   6.950   6.976   7.326   7.490  14.708  14.736
 89 A    90 A    91 A    92 A    93 A    94 A    95 A    96 A                  
 14.749  14.769  14.853  14.859  68.725  68.743 165.903 166.089
 97 A    98 A    99 A   100 A   101 A   102 A   103 A   104 A                  

 Beta MOs, Restricted
 -- Occupied --                  
-80.050 -80.050 -26.325 -26.324  -7.587  -7.587  -5.481  -5.480
  1 A     2 A     3 A     4 A     5 A     6 A     7 A     8 A                  
 -5.479  -5.478  -5.478  -5.478  -1.626  -1.620  -0.940  -0.809
  9 A    10 A    11 A    12 A    13 A    14 A    15 A    16 A                  
 -0.725  -0.699  -0.689  -0.689  -0.680  -0.530  -0.410  -0.367
 17 A    18 A    19 A    20 A    21 A    22 A    23 A    24 A                  
 -- Virtual --                   
 -0.010   0.027   0.064   0.065   0.077   0.097   0.102   0.110
 25 A    26 A    27 A    28 A    29 A    30 A    31 A    32 A                  
  0.113   0.158   0.180   0.210   0.294   0.301   0.336   0.368
 33 A    34 A    35 A    36 A    37 A    38 A    39 A    40 A                  
  0.368   0.380   0.382   0.383   0.414   0.418   0.455   0.470
 41 A    42 A    43 A    44 A    45 A    46 A    47 A    48 A                  
  0.475   0.621   0.666   0.710   0.786   0.792   0.869   0.898
 49 A    50 A    51 A    52 A    53 A    54 A    55 A    56 A                  
  0.920   1.050   1.071   1.110   1.176   1.380   1.562   1.582
 57 A    58 A    59 A    60 A    61 A    62 A    63 A    64 A                  
  1.594   1.609   1.647   1.673   1.766   1.824   1.827   1.938
 65 A    66 A    67 A    68 A    69 A    70 A    71 A    72 A                  
  1.962   1.980   2.226   2.254   4.189   4.190   4.193   4.202
 73 A    74 A    75 A    76 A    77 A    78 A    79 A    80 A                  
  4.217   4.220   4.228   4.263   4.493   4.547   6.886   6.896
 81 A    82 A    83 A    84 A    85 A    86 A    87 A    88 A                  
  6.908   6.914   6.950   6.976   7.326   7.490  14.708  14.736
 89 A    90 A    91 A    92 A    93 A    94 A    95 A    96 A                  
 14.749  14.769  14.853  14.859  68.725  68.743 165.903 166.089
 97 A    98 A    99 A   100 A   101 A   102 A   103 A   104 A                  

 Occupation and symmetry of molecular orbitals

 Point group: C1 (1 irreducible representation).

                           A     All 
 -------------------------------------
 All molecular orbitals:
  - Alpha                  104   104 
  - Beta                   104   104 
 -------------------------------------
 Alpha orbitals:
  - Frozen occupied        12    12  
  - Active occupied        12    12  
  - Active virtual         80    80  
  - Frozen virtual         0     0   
 -------------------------------------
 Beta orbitals:
  - Frozen occupied        12    12  
  - Active occupied        12    12  
  - Active virtual         80    80  
  - Frozen virtual         0     0   
 -------------------------------------

 Import integrals:   CPU 0.00 s  wall 0.00 s

 Import integrals:   CPU 13.90 s  wall 3.56 s

 MP2 amplitudes:   CPU 0.03 s  wall 0.01 s

Running a double precision version
           CCSD T amplitudes will be solved using DIIS.

           Start     Size      MaxIter   EConv     TConv     
           3         7         100       1.00e-07  1.00e-05  
 ------------------------------------------------------------------------------
           Energy (a.u.)   Ediff      Tdiff       Comment
 ------------------------------------------------------------------------------
          -881.04778121                           
     1    -881.04238998   5.39e-03   7.10e-01     
     2    -881.06472755   2.23e-02   9.78e-02     
     3    -881.06364255   1.09e-03   4.53e-02     
     4    -881.06629653   2.65e-03   2.03e-02     Switched to DIIS steps.
     5    -881.06725870   9.62e-04   1.41e-02     
     6    -881.06728773   2.90e-05   2.64e-03     
     7    -881.06728144   6.29e-06   1.31e-03     
     8    -881.06727904   2.40e-06   2.46e-04     
     9    -881.06727922   1.78e-07   1.14e-04     
    10    -881.06727920   1.59e-08   4.41e-05     
    11    -881.06727933   1.33e-07   2.79e-05     
    12    -881.06727953   1.95e-07   1.77e-05     
    13    -881.06727940   1.27e-07   4.48e-06     
    14    -881.06727941   5.67e-09   1.90e-06     
 ------------------------------------------------------------------------------
          -881.06727941                           CCSD T converged.

End of double precision
 SCF energy                 = -880.40916470
 MP2 energy                 = -881.04778121
 CCSD correlation energy     =   -0.65811471
 CCSD total energy           = -881.06727941

 CCSD  T1^2 = 0.0138  T2^2 = 0.2422  Leading amplitudes:

 Amplitude    Orbitals with energies
 -0.0343       20 (A) A                  ->    25 (A) A                   
              -0.6885                         -0.0104                     
 -0.0343       20 (A) B                  ->    25 (A) B                   
              -0.6885                         -0.0104                     
 -0.0223       19 (A) A                  ->    26 (A) A                   
              -0.6891                          0.0271                     
 -0.0223       19 (A) B                  ->    26 (A) B                   
              -0.6891                          0.0271                     

 Amplitude    Orbitals with energies
 -0.1628       24 (A) A      24 (A) B    ->    25 (A) A      25 (A) B     
              -0.3673       -0.3673           -0.0104       -0.0104       
  0.1628       24 (A) A      24 (A) B    ->    25 (A) B      25 (A) A     
              -0.3673       -0.3673           -0.0104       -0.0104       
  0.1628       24 (A) B      24 (A) A    ->    25 (A) A      25 (A) B     
              -0.3673       -0.3673           -0.0104       -0.0104       
 -0.1628       24 (A) B      24 (A) A    ->    25 (A) B      25 (A) A     
              -0.3673       -0.3673           -0.0104       -0.0104       

 Computing CCSD intemediates for later calculations in double precision
 Finished.

Running a double precision version
           CCSD Lambda amplitudes will be solved using DIIS.
           Start     Size      MaxIter   EConv     LConv     
           3         7         100       1.00e-07  1.00e-05  
 ------------------------------------------------------------------------------
            Enorm      Ldiff       Comment
 ------------------------------------------------------------------------------
     1     6.36e-02   4.10e-02     
     2     2.04e-02   9.97e-03     
     3     8.45e-03   1.35e-03     
     4     4.37e-03   1.66e-03     Switched to DIIS steps.
     5     1.08e-03   8.50e-04     
     6     5.04e-04   1.65e-04     
     7     1.27e-04   3.75e-05     
     8     5.22e-05   4.58e-06     
     9     1.77e-05   2.19e-06     
    10     7.55e-06   1.26e-06     
    11     3.59e-06   2.42e-07     
    12     1.46e-06   2.13e-07     
    13     8.22e-07   5.35e-09     
    14     3.83e-07   1.63e-08     
    15     1.55e-07   1.72e-09     
    16     6.82e-08   3.36e-09     
 ------------------------------------------------------------------------------
                                   CCSD Lambda converged.

 Computing density matrices in double precision...
           Orbital response amplitudes will be solved using DIIS.
           Start     Size      MaxIter   EConv     LConv     
           3         7         100       1.00e-06  1.00e-06  
 ------------------------------------------------------------------------------
            Enorm      Ldiff       Comment
 ------------------------------------------------------------------------------
     1     8.97e-02   3.32e-03     
     2     5.52e-02   3.17e-02     
     3     5.23e-02   2.86e-02     
     4     5.38e-03   2.35e-02     Switched to DIIS steps.
     5     4.53e-04   1.05e-03     
     6     1.67e-04   2.26e-05     
     7     6.07e-05   3.17e-05     
     8     5.82e-05   1.90e-06     
     9     4.63e-06   9.99e-07     
    10     7.86e-07   6.43e-08     
 ------------------------------------------------------------------------------
                                   Orbital response converged.

 Computing density matrices... Done.
 CCSD calculation:   CPU 445.60 s  wall 122.45 s

 Transferring MO TPDM to AO TPDM
 Transferring g2_o1o1o1o1
 Transferring g2_o1o1o1v1
 Transferring g2_o1o1v1v1
 Transferring g2_o1v1o1v1
 Transferring g2_o1v1v1v1
 Transferring g2_v1v1v1v1
 Adding separable TPDM
 Computing TPDM gradient
 --------------------------------------------------------
 2e gradient
  Atom          X               Y               Z
 --------------------------------------------------------
    1        -18.095048        0.000000      -15.247404  
    2         -9.935282       -0.000000       15.247448  
    3         18.102332        0.000000      -15.252926  
    4          9.927998       -0.000000       15.252882  
 --------------------------------------------------------
 --------------------------------------------------------
 Final gradient
  Atom          X               Y               Z
 --------------------------------------------------------
    1        -18.095048        0.000000      -15.247404  
    2         -9.935282       -0.000000       15.247448  
    3         18.102332        0.000000      -15.252926  
    4          9.927998       -0.000000       15.252882  
 --------------------------------------------------------
 Analytic gradient from two-electron contribution:   CPU 100.07 s  wall 27.40 s

 Total ccman2 time:   CPU 563.24 s  wall 154.50 s


 --------------------------------------------------------------

                    Orbital Energies (a.u.)
 --------------------------------------------------------------

 Alpha MOs
 -- Occupied --
-80.050 -80.050 -26.325 -26.324  -7.587  -7.587  -5.481  -5.480
 -5.479  -5.478  -5.478  -5.478  -1.626  -1.620  -0.940  -0.809
 -0.725  -0.699  -0.689  -0.689  -0.680  -0.530  -0.410  -0.367
 -- Virtual --
 -0.010   0.027   0.064   0.065   0.077   0.097   0.102   0.110
  0.113   0.158   0.180   0.210   0.294   0.301   0.336   0.368
  0.368   0.380   0.382   0.383   0.414   0.418   0.455   0.470
  0.475   0.621   0.666   0.710   0.786   0.792   0.869   0.898
  0.920   1.050   1.071   1.110   1.176   1.380   1.562   1.582
  1.594   1.609   1.647   1.673   1.766   1.824   1.827   1.938
  1.962   1.980   2.226   2.254   4.189   4.190   4.193   4.202
  4.217   4.220   4.228   4.263   4.493   4.547   6.886   6.896
  6.908   6.914   6.950   6.976   7.326   7.490  14.708  14.736
 14.749  14.769  14.853  14.859  68.725  68.743 165.903 166.089
 --------------------------------------------------------------

          Ground-State Mulliken Net Atomic Charges

     Atom                 Charge (a.u.)
  ----------------------------------------
      1 P                     0.199695
      2 F                    -0.199739
      3 P                     0.199633
      4 F                    -0.199589
  ----------------------------------------
  Sum of atomic charges =    -0.000000

 -----------------------------------------------------------------
                    Cartesian Multipole Moments
 -----------------------------------------------------------------
    Charge (ESU x 10^10)
                 0.0000
    Dipole Moment (Debye)
         X      -0.0025      Y      -0.0000      Z       2.1058
       Tot       2.1058
    Quadrupole Moments (Debye-Ang)
        XX     -37.7421     XY       0.0000     YY     -35.3819
        XZ      -0.0002     YZ       0.0000     ZZ     -38.7392
    Octopole Moments (Debye-Ang^2)
       XXX       0.0275    XXY      -0.0000    XYY       0.0118
       YYY      -0.0000    XXZ      -3.5419    XYZ       0.0000
       YYZ      -7.1512    XZZ       0.0100    YZZ       0.0000
       ZZZ     -13.3936
    Hexadecapole Moments (Debye-Ang^3)
      XXXX    -332.3498   XXXY       0.0000   XXYY     -61.9790
      XYYY       0.0000   YYYY     -48.6145   XXXZ       0.0289
      XXYZ      -0.0000   XYYZ       0.0088   YYYZ      -0.0000
      XXZZ     -94.3728   XYZZ       0.0000   YYZZ     -36.1887
      XZZZ       0.0190   YZZZ       0.0000   ZZZZ    -159.3813
 -----------------------------------------------------------------
 DrvMan completing analytic gradient of the correlated energy
 Correlated dipole moment
            1
    1  -0.0009841
    2  -0.0000000
    3   0.8284898
 Energy read as -881.067279407
 Full Analytical Gradient: (in a.u., or Hartree/Bohr)
             1             2             3             4
    1   -0.00065252    0.00005041    0.00054768    0.00005443
    2    0.00000000   -0.00000000   -0.00000000    0.00000000
    3    0.00025185   -0.00030388    0.00021510   -0.00016307
 Gradient time:  CPU 0.67 s  wall 0.64 s
 ----------------------------------------------------------------
             Standard Nuclear Orientation (Angstroms)
    I     Atom           X                Y                Z
 ----------------------------------------------------------------
    1      P       1.0262955000     0.0010000000     0.5893880965
    2      F       1.4362575292     0.0000000000    -0.9823134942
    3      P      -1.0262955000    -0.0000000000     0.5893880965
    4      F      -1.4362575292     0.0000000000    -0.9823134942
 ----------------------------------------------------------------
 Nuclear Repulsion Energy =   209.8000924645 hartrees
 There are       24 alpha and       24 beta electrons

                       Distance Matrix (Angstroms)
             P (  1)   F (  2)   P (  3)
   F (  2)  1.624289
   P (  3)  2.052591  2.921372
   F (  4)  2.921372  2.872515  1.624289

 Requested basis set is 6-311++G(d,p)
 There are 38 shells and 104 basis functions
 A cutoff of  1.0D-14 yielded    683 shell pairs
 There are      5355 function pairs (      5787 Cartesian)
 Smallest overlap matrix eigenvalue = 9.70E-04
 Guess MOs from SCF MO coefficient file

 -----------------------------------------------------------------------
  General SCF calculation program by
  Eric Jon Sundstrom, Paul Horn, Yuezhi Mao, Dmitri Zuev, Alec White,
  David Stuck, Shaama M.S., Shane Yost, Joonho Lee, David Small,
  Daniel Levine, Susi Lehtola, Hugh Burton, Evgeny Epifanovsky
 -----------------------------------------------------------------------
 Hartree-Fock
 using 4 threads for integral computing
 -------------------------------------------------------
 OpenMP Integral computing Module                
 Release: version 2.0, May 2017, Q-Chem Inc. Pleasanton 
 -------------------------------------------------------
 A restricted SCF calculation will be
 performed using DIIS
 SCF converges when DIIS error is below 1.0e-08
 ---------------------------------------
  Cycle       Energy         DIIS error
 ---------------------------------------
    1    -880.4091347280      1.74e-05  
    2    -880.4091353760      5.02e-06  
    3    -880.4091354511      2.35e-06  
    4    -880.4091354628      8.59e-07  
    5    -880.4091354658      3.15e-07  
    6    -880.4091354667      1.53e-07  
    7    -880.4091354670      6.05e-08  
    8    -880.4091354670      2.35e-08  
    9    -880.4091354671      1.02e-08  
   10    -880.4091354670      4.14e-09  Convergence criterion met
 ---------------------------------------
 SCF time:   CPU 3.22s  wall 1.00s 
 SCF   energy in the final basis set =     -880.4091354670
 Total energy in the final basis set =     -880.4091354670


 ------------------------------------------------------------------------------

   CCMAN2: suite of methods based on coupled cluster
           and equation of motion theories.

   Components:
   * libvmm-1.3-trunk
     by Evgeny Epifanovsky, Ilya Kaliman.
   * libtensor-2.5-trunk
     by Evgeny Epifanovsky, Michael Wormit, Dmitry Zuev, Sam Manzer, 
        Ilya Kaliman.
   * libcc-2.5-trunk
     by Evgeny Epifanovsky, Arik Landau, Tomasz Kus, Kirill Khistyaev, 
        Dmitry Zuev, Prashant Manohar, Xintian Feng, Anna Krylov, 
        Matthew Goldey, Alec White, Thomas Jagau, Kaushik Nanda, 
        Anastasia Gunina, Alexander Kunitsa, Joonho Lee.

   CCMAN original authors:
   Anna I. Krylov, C. David Sherrill, Steven R. Gwaltney,
   Edward F. C. Byrd (2000)
   Sergey V. Levchenko, Lyudmila V. Slipchenko, Tao Wang,
   Ana-Maria C. Cristian (2003)
   Piotr A. Pieniazek, C. Melania Oana, Evgeny Epifanovsky (2007)
   Prashant Manohar (2009)

 ------------------------------------------------------------------------------


 Allocating and initializing 29808MB of RAM...
 Calculation will run on 4 cores.


 Alpha MOs, Restricted
 -- Occupied --                  
-80.050 -80.050 -26.325 -26.325  -7.588  -7.587  -5.481  -5.480
  1 A     2 A     3 A     4 A     5 A     6 A     7 A     8 A                  
 -5.479  -5.478  -5.478  -5.478  -1.626  -1.620  -0.940  -0.809
  9 A    10 A    11 A    12 A    13 A    14 A    15 A    16 A                  
 -0.725  -0.699  -0.689  -0.689  -0.680  -0.530  -0.410  -0.367
 17 A    18 A    19 A    20 A    21 A    22 A    23 A    24 A                  
 -- Virtual --                   
 -0.010   0.027   0.064   0.065   0.077   0.097   0.102   0.110
 25 A    26 A    27 A    28 A    29 A    30 A    31 A    32 A                  
  0.113   0.158   0.180   0.210   0.294   0.301   0.336   0.368
 33 A    34 A    35 A    36 A    37 A    38 A    39 A    40 A                  
  0.368   0.380   0.382   0.383   0.414   0.418   0.455   0.470
 41 A    42 A    43 A    44 A    45 A    46 A    47 A    48 A                  
  0.475   0.621   0.666   0.710   0.786   0.792   0.869   0.898
 49 A    50 A    51 A    52 A    53 A    54 A    55 A    56 A                  
  0.920   1.050   1.070   1.110   1.176   1.379   1.562   1.582
 57 A    58 A    59 A    60 A    61 A    62 A    63 A    64 A                  
  1.594   1.609   1.647   1.672   1.766   1.824   1.827   1.938
 65 A    66 A    67 A    68 A    69 A    70 A    71 A    72 A                  
  1.961   1.980   2.226   2.254   4.189   4.190   4.193   4.202
 73 A    74 A    75 A    76 A    77 A    78 A    79 A    80 A                  
  4.217   4.220   4.228   4.263   4.493   4.547   6.886   6.896
 81 A    82 A    83 A    84 A    85 A    86 A    87 A    88 A                  
  6.908   6.914   6.950   6.976   7.327   7.490  14.708  14.736
 89 A    90 A    91 A    92 A    93 A    94 A    95 A    96 A                  
 14.748  14.769  14.853  14.859  68.725  68.743 165.903 166.088
 97 A    98 A    99 A   100 A   101 A   102 A   103 A   104 A                  

 Beta MOs, Restricted
 -- Occupied --                  
-80.050 -80.050 -26.325 -26.325  -7.588  -7.587  -5.481  -5.480
  1 A     2 A     3 A     4 A     5 A     6 A     7 A     8 A                  
 -5.479  -5.478  -5.478  -5.478  -1.626  -1.620  -0.940  -0.809
  9 A    10 A    11 A    12 A    13 A    14 A    15 A    16 A                  
 -0.725  -0.699  -0.689  -0.689  -0.680  -0.530  -0.410  -0.367
 17 A    18 A    19 A    20 A    21 A    22 A    23 A    24 A                  
 -- Virtual --                   
 -0.010   0.027   0.064   0.065   0.077   0.097   0.102   0.110
 25 A    26 A    27 A    28 A    29 A    30 A    31 A    32 A                  
  0.113   0.158   0.180   0.210   0.294   0.301   0.336   0.368
 33 A    34 A    35 A    36 A    37 A    38 A    39 A    40 A                  
  0.368   0.380   0.382   0.383   0.414   0.418   0.455   0.470
 41 A    42 A    43 A    44 A    45 A    46 A    47 A    48 A                  
  0.475   0.621   0.666   0.710   0.786   0.792   0.869   0.898
 49 A    50 A    51 A    52 A    53 A    54 A    55 A    56 A                  
  0.920   1.050   1.070   1.110   1.176   1.379   1.562   1.582
 57 A    58 A    59 A    60 A    61 A    62 A    63 A    64 A                  
  1.594   1.609   1.647   1.672   1.766   1.824   1.827   1.938
 65 A    66 A    67 A    68 A    69 A    70 A    71 A    72 A                  
  1.961   1.980   2.226   2.254   4.189   4.190   4.193   4.202
 73 A    74 A    75 A    76 A    77 A    78 A    79 A    80 A                  
  4.217   4.220   4.228   4.263   4.493   4.547   6.886   6.896
 81 A    82 A    83 A    84 A    85 A    86 A    87 A    88 A                  
  6.908   6.914   6.950   6.976   7.327   7.490  14.708  14.736
 89 A    90 A    91 A    92 A    93 A    94 A    95 A    96 A                  
 14.748  14.769  14.853  14.859  68.725  68.743 165.903 166.088
 97 A    98 A    99 A   100 A   101 A   102 A   103 A   104 A                  

 Occupation and symmetry of molecular orbitals

 Point group: C1 (1 irreducible representation).

                           A     All 
 -------------------------------------
 All molecular orbitals:
  - Alpha                  104   104 
  - Beta                   104   104 
 -------------------------------------
 Alpha orbitals:
  - Frozen occupied        12    12  
  - Active occupied        12    12  
  - Active virtual         80    80  
  - Frozen virtual         0     0   
 -------------------------------------
 Beta orbitals:
  - Frozen occupied        12    12  
  - Active occupied        12    12  
  - Active virtual         80    80  
  - Frozen virtual         0     0   
 -------------------------------------

 Import integrals:   CPU 0.00 s  wall 0.00 s

 Import integrals:   CPU 13.87 s  wall 3.55 s

 MP2 amplitudes:   CPU 0.03 s  wall 0.01 s

Running a double precision version
           CCSD T amplitudes will be solved using DIIS.

           Start     Size      MaxIter   EConv     TConv     
           3         7         100       1.00e-07  1.00e-05  
 ------------------------------------------------------------------------------
           Energy (a.u.)   Ediff      Tdiff       Comment
 ------------------------------------------------------------------------------
          -881.04778568                           
     1    -881.04238473   5.40e-03   7.10e-01     
     2    -881.06472733   2.23e-02   9.78e-02     
     3    -881.06364166   1.09e-03   4.54e-02     
     4    -881.06629685   2.66e-03   2.03e-02     Switched to DIIS steps.
     5    -881.06725953   9.63e-04   1.41e-02     
     6    -881.06728858   2.90e-05   2.64e-03     
     7    -881.06728225   6.34e-06   1.31e-03     
     8    -881.06727983   2.41e-06   2.46e-04     
     9    -881.06728000   1.73e-07   1.14e-04     
    10    -881.06727998   1.97e-08   4.38e-05     
    11    -881.06728012   1.31e-07   2.77e-05     
    12    -881.06728031   1.94e-07   1.77e-05     
    13    -881.06728018   1.26e-07   4.48e-06     
    14    -881.06728019   5.73e-09   1.90e-06     
 ------------------------------------------------------------------------------
          -881.06728019                           CCSD T converged.

End of double precision
 SCF energy                 = -880.40913547
 MP2 energy                 = -881.04778568
 CCSD correlation energy     =   -0.65814472
 CCSD total energy           = -881.06728019

 CCSD  T1^2 = 0.0138  T2^2 = 0.2423  Leading amplitudes:

 Amplitude    Orbitals with energies
 -0.0343       20 (A) A                  ->    25 (A) A                   
              -0.6886                         -0.0105                     
 -0.0343       20 (A) B                  ->    25 (A) B                   
              -0.6886                         -0.0105                     
 -0.0223       24 (A) A                  ->    43 (A) A                   
              -0.3671                          0.3821                     
 -0.0223       24 (A) B                  ->    43 (A) B                   
              -0.3671                          0.3821                     

 Amplitude    Orbitals with energies
 -0.1630       24 (A) A      24 (A) B    ->    25 (A) A      25 (A) B     
              -0.3671       -0.3671           -0.0105       -0.0105       
  0.1630       24 (A) A      24 (A) B    ->    25 (A) B      25 (A) A     
              -0.3671       -0.3671           -0.0105       -0.0105       
  0.1630       24 (A) B      24 (A) A    ->    25 (A) A      25 (A) B     
              -0.3671       -0.3671           -0.0105       -0.0105       
 -0.1630       24 (A) B      24 (A) A    ->    25 (A) B      25 (A) A     
              -0.3671       -0.3671           -0.0105       -0.0105       

 Computing CCSD intemediates for later calculations in double precision
 Finished.

Running a double precision version
           CCSD Lambda amplitudes will be solved using DIIS.
           Start     Size      MaxIter   EConv     LConv     
           3         7         100       1.00e-07  1.00e-05  
 ------------------------------------------------------------------------------
            Enorm      Ldiff       Comment
 ------------------------------------------------------------------------------
     1     6.37e-02   4.11e-02     
     2     2.04e-02   9.97e-03     
     3     8.45e-03   1.36e-03     
     4     4.37e-03   1.66e-03     Switched to DIIS steps.
     5     1.08e-03   8.50e-04     
     6     5.04e-04   1.65e-04     
     7     1.27e-04   3.77e-05     
     8     5.21e-05   4.60e-06     
     9     1.76e-05   2.19e-06     
    10     7.50e-06   1.26e-06     
    11     3.55e-06   2.44e-07     
    12     1.44e-06   2.16e-07     
    13     8.08e-07   3.22e-09     
    14     3.79e-07   1.78e-08     
    15     1.54e-07   1.19e-09     
    16     6.78e-08   3.25e-09     
 ------------------------------------------------------------------------------
                                   CCSD Lambda converged.

 Computing density matrices in double precision...
           Orbital response amplitudes will be solved using DIIS.
           Start     Size      MaxIter   EConv     LConv     
           3         7         100       1.00e-06  1.00e-06  
 ------------------------------------------------------------------------------
            Enorm      Ldiff       Comment
 ------------------------------------------------------------------------------
     1     8.97e-02   3.33e-03     
     2     5.52e-02   3.17e-02     
     3     5.23e-02   2.86e-02     
     4     5.38e-03   2.35e-02     Switched to DIIS steps.
     5     4.52e-04   1.05e-03     
     6     1.65e-04   2.26e-05     
     7     3.91e-05   3.20e-05     
     8     5.03e-06   3.11e-06     
     9     1.24e-06   3.96e-08     
    10     3.05e-07   9.68e-08     
 ------------------------------------------------------------------------------
                                   Orbital response converged.

 Computing density matrices... Done.
 CCSD calculation:   CPU 447.31 s  wall 122.92 s

 Transferring MO TPDM to AO TPDM
 Transferring g2_o1o1o1o1
 Transferring g2_o1o1o1v1
 Transferring g2_o1o1v1v1
 Transferring g2_o1v1o1v1
 Transferring g2_o1v1v1v1
 Transferring g2_v1v1v1v1
 Adding separable TPDM
 Computing TPDM gradient
 --------------------------------------------------------
 2e gradient
  Atom          X               Y               Z
 --------------------------------------------------------
    1        -18.089416       -0.018645      -15.250601  
    2         -9.926399        0.008937       15.250601  
    3         18.089415        0.008942      -15.250607  
    4          9.926401        0.000765       15.250607  
 --------------------------------------------------------
 --------------------------------------------------------
 Final gradient
  Atom          X               Y               Z
 --------------------------------------------------------
    1        -18.089416       -0.018645      -15.250601  
    2         -9.926399        0.008937       15.250601  
    3         18.089415        0.008942      -15.250607  
    4          9.926401        0.000765       15.250607  
 --------------------------------------------------------
 Analytic gradient from two-electron contribution:   CPU 100.32 s  wall 27.47 s

 Total ccman2 time:   CPU 565.31 s  wall 155.06 s


 --------------------------------------------------------------

                    Orbital Energies (a.u.)
 --------------------------------------------------------------

 Alpha MOs
 -- Occupied --
-80.050 -80.050 -26.325 -26.325  -7.588  -7.587  -5.481  -5.480
 -5.479  -5.478  -5.478  -5.478  -1.626  -1.620  -0.940  -0.809
 -0.725  -0.699  -0.689  -0.689  -0.680  -0.530  -0.410  -0.367
 -- Virtual --
 -0.010   0.027   0.064   0.065   0.077   0.097   0.102   0.110
  0.113   0.158   0.180   0.210   0.294   0.301   0.336   0.368
  0.368   0.380   0.382   0.383   0.414   0.418   0.455   0.470
  0.475   0.621   0.666   0.710   0.786   0.792   0.869   0.898
  0.920   1.050   1.070   1.110   1.176   1.379   1.562   1.582
  1.594   1.609   1.647   1.672   1.766   1.824   1.827   1.938
  1.961   1.980   2.226   2.254   4.189   4.190   4.193   4.202
  4.217   4.220   4.228   4.263   4.493   4.547   6.886   6.896
  6.908   6.914   6.950   6.976   7.327   7.490  14.708  14.736
 14.748  14.769  14.853  14.859  68.725  68.743 165.903 166.088
 --------------------------------------------------------------

          Ground-State Mulliken Net Atomic Charges

     Atom                 Charge (a.u.)
  ----------------------------------------
      1 P                     0.199514
      2 F                    -0.199514
      3 P                     0.199514
      4 F                    -0.199514
  ----------------------------------------
  Sum of atomic charges =     0.000000

 -----------------------------------------------------------------
                    Cartesian Multipole Moments
 -----------------------------------------------------------------
    Charge (ESU x 10^10)
                 0.0000
    Dipole Moment (Debye)
         X      -0.0000      Y       0.0007      Z       2.1058
       Tot       2.1058
    Quadrupole Moments (Debye-Ang)
        XX     -37.7411     XY       0.0018     YY     -35.3857
        XZ       0.0000     YZ      -0.0004     ZZ     -38.7376
    Octopole Moments (Debye-Ang^2)
       XXX       0.0000    XXY      -0.0129    XYY       0.0000
       YYY      -0.0400    XXZ      -3.5463    XYZ      -0.0012
       YYZ      -7.1540    XZZ       0.0000    YZZ      -0.0118
       ZZZ     -13.3902
    Hexadecapole Moments (Debye-Ang^3)
      XXXX    -332.5093   XXXY      -0.0347   XXYY     -62.0109
      XYYY      -0.0366   YYYY     -48.6316   XXXZ       0.0000
      XXYZ      -0.0114   XYYZ      -0.0000   YYYZ      -0.0258
      XXZZ     -94.3999   XYZZ      -0.0147   YYZZ     -36.1916
      XZZZ       0.0000   YZZZ      -0.0203   ZZZZ    -159.3691
 -----------------------------------------------------------------
 DrvMan completing analytic gradient of the correlated energy
 Correlated dipole moment
            1
    1  -0.0000001
    2   0.0002635
    3   0.8285013
 Energy read as -881.067280189
 Full Analytical Gradient: (in a.u., or Hartree/Bohr)
             1             2             3             4
    1   -0.00020129   -0.00001924    0.00020128    0.00001925
    2    0.00002620   -0.00001879   -0.00002610    0.00001870
    3    0.00017284   -0.00017282    0.00017268   -0.00017269
 Gradient time:  CPU 0.67 s  wall 0.64 s
 ----------------------------------------------------------------
             Standard Nuclear Orientation (Angstroms)
    I     Atom           X                Y                Z
 ----------------------------------------------------------------
    1      P       1.0262955000    -0.0000000000     0.5903880965
    2      F       1.4362575292     0.0000000000    -0.9823134942
    3      P      -1.0262955000    -0.0000000000     0.5893880965
    4      F      -1.4362575292     0.0000000000    -0.9823134942
 ----------------------------------------------------------------
 Nuclear Repulsion Energy =   209.7694128400 hartrees
 There are       24 alpha and       24 beta electrons

                       Distance Matrix (Angstroms)
             P (  1)   F (  2)   P (  3)
   F (  2)  1.625257
   P (  3)  2.052591  2.921372
   F (  4)  2.921910  2.872515  1.624289

 Requested basis set is 6-311++G(d,p)
 There are 38 shells and 104 basis functions
 A cutoff of  1.0D-14 yielded    683 shell pairs
 There are      5355 function pairs (      5787 Cartesian)
 Smallest overlap matrix eigenvalue = 9.70E-04
 Guess MOs from SCF MO coefficient file

 -----------------------------------------------------------------------
  General SCF calculation program by
  Eric Jon Sundstrom, Paul Horn, Yuezhi Mao, Dmitri Zuev, Alec White,
  David Stuck, Shaama M.S., Shane Yost, Joonho Lee, David Small,
  Daniel Levine, Susi Lehtola, Hugh Burton, Evgeny Epifanovsky
 -----------------------------------------------------------------------
 Hartree-Fock
 using 4 threads for integral computing
 -------------------------------------------------------
 OpenMP Integral computing Module                
 Release: version 2.0, May 2017, Q-Chem Inc. Pleasanton 
 -------------------------------------------------------
 A restricted SCF calculation will be
 performed using DIIS
 SCF converges when DIIS error is below 1.0e-08
 ---------------------------------------
  Cycle       Energy         DIIS error
 ---------------------------------------
    1    -880.4090979256      2.08e-05  
    2    -880.4090986388      6.26e-06  
    3    -880.4090987124      3.34e-06  
    4    -880.4090987294      8.34e-07  
    5    -880.4090987330      3.22e-07  
    6    -880.4090987341      1.53e-07  
    7    -880.4090987343      8.15e-08  
    8    -880.4090987343      2.52e-08  
    9    -880.4090987344      9.38e-09  Convergence criterion met
 ---------------------------------------
 SCF time:   CPU 2.92s  wall 1.00s 
 SCF   energy in the final basis set =     -880.4090987344
 Total energy in the final basis set =     -880.4090987344


 ------------------------------------------------------------------------------

   CCMAN2: suite of methods based on coupled cluster
           and equation of motion theories.

   Components:
   * libvmm-1.3-trunk
     by Evgeny Epifanovsky, Ilya Kaliman.
   * libtensor-2.5-trunk
     by Evgeny Epifanovsky, Michael Wormit, Dmitry Zuev, Sam Manzer, 
        Ilya Kaliman.
   * libcc-2.5-trunk
     by Evgeny Epifanovsky, Arik Landau, Tomasz Kus, Kirill Khistyaev, 
        Dmitry Zuev, Prashant Manohar, Xintian Feng, Anna Krylov, 
        Matthew Goldey, Alec White, Thomas Jagau, Kaushik Nanda, 
        Anastasia Gunina, Alexander Kunitsa, Joonho Lee.

   CCMAN original authors:
   Anna I. Krylov, C. David Sherrill, Steven R. Gwaltney,
   Edward F. C. Byrd (2000)
   Sergey V. Levchenko, Lyudmila V. Slipchenko, Tao Wang,
   Ana-Maria C. Cristian (2003)
   Piotr A. Pieniazek, C. Melania Oana, Evgeny Epifanovsky (2007)
   Prashant Manohar (2009)

 ------------------------------------------------------------------------------


 Allocating and initializing 29808MB of RAM...
 Calculation will run on 4 cores.


 Alpha MOs, Restricted
 -- Occupied --                  
-80.050 -80.050 -26.325 -26.324  -7.588  -7.587  -5.481  -5.480
  1 A     2 A     3 A     4 A     5 A     6 A     7 A     8 A                  
 -5.479  -5.478  -5.478  -5.478  -1.626  -1.620  -0.940  -0.809
  9 A    10 A    11 A    12 A    13 A    14 A    15 A    16 A                  
 -0.725  -0.699  -0.689  -0.688  -0.680  -0.530  -0.410  -0.367
 17 A    18 A    19 A    20 A    21 A    22 A    23 A    24 A                  
 -- Virtual --                   
 -0.011   0.027   0.063   0.065   0.077   0.097   0.102   0.110
 25 A    26 A    27 A    28 A    29 A    30 A    31 A    32 A                  
  0.113   0.158   0.180   0.210   0.294   0.301   0.336   0.368
 33 A    34 A    35 A    36 A    37 A    38 A    39 A    40 A                  
  0.368   0.380   0.382   0.383   0.414   0.418   0.455   0.470
 41 A    42 A    43 A    44 A    45 A    46 A    47 A    48 A                  
  0.475   0.621   0.666   0.710   0.786   0.792   0.869   0.898
 49 A    50 A    51 A    52 A    53 A    54 A    55 A    56 A                  
  0.920   1.050   1.070   1.110   1.175   1.379   1.562   1.582
 57 A    58 A    59 A    60 A    61 A    62 A    63 A    64 A                  
  1.594   1.609   1.647   1.673   1.766   1.824   1.827   1.938
 65 A    66 A    67 A    68 A    69 A    70 A    71 A    72 A                  
  1.961   1.980   2.226   2.254   4.189   4.190   4.193   4.202
 73 A    74 A    75 A    76 A    77 A    78 A    79 A    80 A                  
  4.217   4.220   4.228   4.263   4.492   4.546   6.886   6.896
 81 A    82 A    83 A    84 A    85 A    86 A    87 A    88 A                  
  6.908   6.914   6.950   6.976   7.326   7.490  14.708  14.736
 89 A    90 A    91 A    92 A    93 A    94 A    95 A    96 A                  
 14.748  14.769  14.853  14.859  68.725  68.743 165.903 166.088
 97 A    98 A    99 A   100 A   101 A   102 A   103 A   104 A                  

 Beta MOs, Restricted
 -- Occupied --                  
-80.050 -80.050 -26.325 -26.324  -7.588  -7.587  -5.481  -5.480
  1 A     2 A     3 A     4 A     5 A     6 A     7 A     8 A                  
 -5.479  -5.478  -5.478  -5.478  -1.626  -1.620  -0.940  -0.809
  9 A    10 A    11 A    12 A    13 A    14 A    15 A    16 A                  
 -0.725  -0.699  -0.689  -0.688  -0.680  -0.530  -0.410  -0.367
 17 A    18 A    19 A    20 A    21 A    22 A    23 A    24 A                  
 -- Virtual --                   
 -0.011   0.027   0.063   0.065   0.077   0.097   0.102   0.110
 25 A    26 A    27 A    28 A    29 A    30 A    31 A    32 A                  
  0.113   0.158   0.180   0.210   0.294   0.301   0.336   0.368
 33 A    34 A    35 A    36 A    37 A    38 A    39 A    40 A                  
  0.368   0.380   0.382   0.383   0.414   0.418   0.455   0.470
 41 A    42 A    43 A    44 A    45 A    46 A    47 A    48 A                  
  0.475   0.621   0.666   0.710   0.786   0.792   0.869   0.898
 49 A    50 A    51 A    52 A    53 A    54 A    55 A    56 A                  
  0.920   1.050   1.070   1.110   1.175   1.379   1.562   1.582
 57 A    58 A    59 A    60 A    61 A    62 A    63 A    64 A                  
  1.594   1.609   1.647   1.673   1.766   1.824   1.827   1.938
 65 A    66 A    67 A    68 A    69 A    70 A    71 A    72 A                  
  1.961   1.980   2.226   2.254   4.189   4.190   4.193   4.202
 73 A    74 A    75 A    76 A    77 A    78 A    79 A    80 A                  
  4.217   4.220   4.228   4.263   4.492   4.546   6.886   6.896
 81 A    82 A    83 A    84 A    85 A    86 A    87 A    88 A                  
  6.908   6.914   6.950   6.976   7.326   7.490  14.708  14.736
 89 A    90 A    91 A    92 A    93 A    94 A    95 A    96 A                  
 14.748  14.769  14.853  14.859  68.725  68.743 165.903 166.088
 97 A    98 A    99 A   100 A   101 A   102 A   103 A   104 A                  

 Occupation and symmetry of molecular orbitals

 Point group: C1 (1 irreducible representation).

                           A     All 
 -------------------------------------
 All molecular orbitals:
  - Alpha                  104   104 
  - Beta                   104   104 
 -------------------------------------
 Alpha orbitals:
  - Frozen occupied        12    12  
  - Active occupied        12    12  
  - Active virtual         80    80  
  - Frozen virtual         0     0   
 -------------------------------------
 Beta orbitals:
  - Frozen occupied        12    12  
  - Active occupied        12    12  
  - Active virtual         80    80  
  - Frozen virtual         0     0   
 -------------------------------------

 Import integrals:   CPU 0.00 s  wall 0.00 s

 Import integrals:   CPU 13.90 s  wall 3.56 s

 MP2 amplitudes:   CPU 0.03 s  wall 0.01 s

Running a double precision version
           CCSD T amplitudes will be solved using DIIS.

           Start     Size      MaxIter   EConv     TConv     
           3         7         100       1.00e-07  1.00e-05  
 ------------------------------------------------------------------------------
           Energy (a.u.)   Ediff      Tdiff       Comment
 ------------------------------------------------------------------------------
          -881.04778908                           
     1    -881.04237351   5.42e-03   7.10e-01     
     2    -881.06472767   2.24e-02   9.78e-02     
     3    -881.06363793   1.09e-03   4.54e-02     
     4    -881.06629512   2.66e-03   2.03e-02     Switched to DIIS steps.
     5    -881.06725865   9.64e-04   1.41e-02     
     6    -881.06728777   2.91e-05   2.65e-03     
     7    -881.06728143   6.33e-06   1.31e-03     
     8    -881.06727902   2.42e-06   2.46e-04     
     9    -881.06727919   1.73e-07   1.14e-04     
    10    -881.06727917   2.00e-08   4.38e-05     
    11    -881.06727930   1.31e-07   2.77e-05     
    12    -881.06727950   1.94e-07   1.77e-05     
    13    -881.06727937   1.26e-07   4.49e-06     
    14    -881.06727937   5.72e-09   1.90e-06     
 ------------------------------------------------------------------------------
          -881.06727937                           CCSD T converged.

End of double precision
 SCF energy                 = -880.40909873
 MP2 energy                 = -881.04778908
 CCSD correlation energy     =   -0.65818064
 CCSD total energy           = -881.06727937

 CCSD  T1^2 = 0.0138  T2^2 = 0.2423  Leading amplitudes:

 Amplitude    Orbitals with energies
 -0.0344       20 (A) A                  ->    25 (A) A                   
              -0.6884                         -0.0105                     
 -0.0344       20 (A) B                  ->    25 (A) B                   
              -0.6884                         -0.0105                     
 -0.0223       19 (A) A                  ->    26 (A) A                   
              -0.6889                          0.0271                     
 -0.0223       19 (A) B                  ->    26 (A) B                   
              -0.6889                          0.0271                     

 Amplitude    Orbitals with energies
 -0.1630       24 (A) A      24 (A) B    ->    25 (A) A      25 (A) B     
              -0.3672       -0.3672           -0.0105       -0.0105       
  0.1630       24 (A) A      24 (A) B    ->    25 (A) B      25 (A) A     
              -0.3672       -0.3672           -0.0105       -0.0105       
  0.1630       24 (A) B      24 (A) A    ->    25 (A) A      25 (A) B     
              -0.3672       -0.3672           -0.0105       -0.0105       
 -0.1630       24 (A) B      24 (A) A    ->    25 (A) B      25 (A) A     
              -0.3672       -0.3672           -0.0105       -0.0105       

 Computing CCSD intemediates for later calculations in double precision
 Finished.

Running a double precision version
           CCSD Lambda amplitudes will be solved using DIIS.
           Start     Size      MaxIter   EConv     LConv     
           3         7         100       1.00e-07  1.00e-05  
 ------------------------------------------------------------------------------
            Enorm      Ldiff       Comment
 ------------------------------------------------------------------------------
     1     6.37e-02   4.11e-02     
     2     2.04e-02   9.98e-03     
     3     8.46e-03   1.35e-03     
     4     4.38e-03   1.66e-03     Switched to DIIS steps.
     5     1.08e-03   8.51e-04     
     6     5.05e-04   1.66e-04     
     7     1.27e-04   3.77e-05     
     8     5.23e-05   4.60e-06     
     9     1.77e-05   2.20e-06     
    10     7.52e-06   1.27e-06     
    11     3.56e-06   2.46e-07     
    12     1.44e-06   2.17e-07     
    13     8.10e-07   3.19e-09     
    14     3.80e-07   1.77e-08     
    15     1.55e-07   1.20e-09     
    16     6.81e-08   3.28e-09     
 ------------------------------------------------------------------------------
                                   CCSD Lambda converged.

 Computing density matrices in double precision...
           Orbital response amplitudes will be solved using DIIS.
           Start     Size      MaxIter   EConv     LConv     
           3         7         100       1.00e-06  1.00e-06  
 ------------------------------------------------------------------------------
            Enorm      Ldiff       Comment
 ------------------------------------------------------------------------------
     1     8.97e-02   3.35e-03     
     2     5.52e-02   3.18e-02     
     3     5.24e-02   2.86e-02     
     4     5.39e-03   2.35e-02     Switched to DIIS steps.
     5     4.54e-04   1.06e-03     
     6     1.71e-04   2.24e-05     
     7     8.63e-05   3.13e-05     
     8     6.35e-05   7.20e-07     
     9     3.78e-06   1.75e-06     
    10     8.31e-07   6.39e-08     
 ------------------------------------------------------------------------------
                                   Orbital response converged.

 Computing density matrices... Done.
 CCSD calculation:   CPU 445.40 s  wall 122.41 s

 Transferring MO TPDM to AO TPDM
 Transferring g2_o1o1o1o1
 Transferring g2_o1o1o1v1
 Transferring g2_o1o1v1v1
 Transferring g2_o1v1o1v1
 Transferring g2_o1v1v1v1
 Transferring g2_v1v1v1v1
 Adding separable TPDM
 Computing TPDM gradient
 --------------------------------------------------------
 2e gradient
  Atom          X               Y               Z
 --------------------------------------------------------
    1        -18.093272       -0.000002      -15.251382  
    2         -9.921147        0.000001       15.239368  
    3         18.088583       -0.000000      -15.240887  
    4          9.925836        0.000001       15.252901  
 --------------------------------------------------------
 --------------------------------------------------------
 Final gradient
  Atom          X               Y               Z
 --------------------------------------------------------
    1        -18.093272       -0.000002      -15.251382  
    2         -9.921147        0.000001       15.239368  
    3         18.088583       -0.000000      -15.240887  
    4          9.925836        0.000001       15.252901  
 --------------------------------------------------------
 Analytic gradient from two-electron contribution:   CPU 100.29 s  wall 27.54 s

 Total ccman2 time:   CPU 563.78 s  wall 154.74 s


 --------------------------------------------------------------

                    Orbital Energies (a.u.)
 --------------------------------------------------------------

 Alpha MOs
 -- Occupied --
-80.050 -80.050 -26.325 -26.324  -7.588  -7.587  -5.481  -5.480
 -5.479  -5.478  -5.478  -5.478  -1.626  -1.620  -0.940  -0.809
 -0.725  -0.699  -0.689  -0.688  -0.680  -0.530  -0.410  -0.367
 -- Virtual --
 -0.011   0.027   0.063   0.065   0.077   0.097   0.102   0.110
  0.113   0.158   0.180   0.210   0.294   0.301   0.336   0.368
  0.368   0.380   0.382   0.383   0.414   0.418   0.455   0.470
  0.475   0.621   0.666   0.710   0.786   0.792   0.869   0.898
  0.920   1.050   1.070   1.110   1.175   1.379   1.562   1.582
  1.594   1.609   1.647   1.673   1.766   1.824   1.827   1.938
  1.961   1.980   2.226   2.254   4.189   4.190   4.193   4.202
  4.217   4.220   4.228   4.263   4.492   4.546   6.886   6.896
  6.908   6.914   6.950   6.976   7.326   7.490  14.708  14.736
 14.748  14.769  14.853  14.859  68.725  68.743 165.903 166.088
 --------------------------------------------------------------

          Ground-State Mulliken Net Atomic Charges

     Atom                 Charge (a.u.)
  ----------------------------------------
      1 P                     0.200125
      2 F                    -0.200308
      3 P                     0.199604
      4 F                    -0.199421
  ----------------------------------------
  Sum of atomic charges =    -0.000000

 -----------------------------------------------------------------
                    Cartesian Multipole Moments
 -----------------------------------------------------------------
    Charge (ESU x 10^10)
                 0.0000
    Dipole Moment (Debye)
         X      -0.0023      Y       0.0000      Z       2.1113
       Tot       2.1113
    Quadrupole Moments (Debye-Ang)
        XX     -37.7430     XY      -0.0000     YY     -35.3852
        XZ       0.0086     YZ      -0.0000     ZZ     -38.7368
    Octopole Moments (Debye-Ang^2)
       XXX      -0.0050    XXY       0.0000    XYY      -0.0029
       YYY       0.0000    XXZ      -3.5473    XYZ      -0.0000
       YYZ      -7.1623    XZZ      -0.0027    YZZ      -0.0000
       ZZZ     -13.4169
    Hexadecapole Moments (Debye-Ang^3)
      XXXX    -332.5234   XXXY      -0.0000   XXYY     -62.0111
      XYYY      -0.0000   YYYY     -48.6257   XXXZ      -0.0051
      XXYZ       0.0000   XYYZ      -0.0081   YYYZ      -0.0000
      XXZZ     -94.4161   XYZZ      -0.0000   YYZZ     -36.2064
      XZZZ      -0.0251   YZZZ      -0.0000   ZZZZ    -159.4509
 -----------------------------------------------------------------
 DrvMan completing analytic gradient of the correlated energy
 Correlated dipole moment
            1
    1  -0.0008857
    2   0.0000001
    3   0.8306518
 Energy read as -881.067279375
 Full Analytical Gradient: (in a.u., or Hartree/Bohr)
             1             2             3             4
    1   -0.00028010    0.00006633    0.00024366   -0.00002989
    2   -0.00000004   -0.00000001    0.00000007   -0.00000003
    3    0.00071440   -0.00065467    0.00015549   -0.00021522
 Gradient time:  CPU 0.67 s  wall 0.64 s
 ----------------------------------------------------------------
             Standard Nuclear Orientation (Angstroms)
    I     Atom           X                Y                Z
 ----------------------------------------------------------------
    1      P       1.0262955000    -0.0000000000     0.5883880965
    2      F       1.4362575292     0.0000000000    -0.9823134942
    3      P      -1.0262955000    -0.0000000000     0.5893880965
    4      F      -1.4362575292     0.0000000000    -0.9823134942
 ----------------------------------------------------------------
 Nuclear Repulsion Energy =   209.8308214023 hartrees
 There are       24 alpha and       24 beta electrons

                       Distance Matrix (Angstroms)
             P (  1)   F (  2)   P (  3)
   F (  2)  1.623321
   P (  3)  2.052591  2.921372
   F (  4)  2.920834  2.872515  1.624289

 Requested basis set is 6-311++G(d,p)
 There are 38 shells and 104 basis functions
 A cutoff of  1.0D-14 yielded    683 shell pairs
 There are      5355 function pairs (      5787 Cartesian)
 Smallest overlap matrix eigenvalue = 9.70E-04
 Guess MOs from SCF MO coefficient file

 -----------------------------------------------------------------------
  General SCF calculation program by
  Eric Jon Sundstrom, Paul Horn, Yuezhi Mao, Dmitri Zuev, Alec White,
  David Stuck, Shaama M.S., Shane Yost, Joonho Lee, David Small,
  Daniel Levine, Susi Lehtola, Hugh Burton, Evgeny Epifanovsky
 -----------------------------------------------------------------------
 Hartree-Fock
 using 4 threads for integral computing
 -------------------------------------------------------
 OpenMP Integral computing Module                
 Release: version 2.0, May 2017, Q-Chem Inc. Pleasanton 
 -------------------------------------------------------
 A restricted SCF calculation will be
 performed using DIIS
 SCF converges when DIIS error is below 1.0e-08
 ---------------------------------------
  Cycle       Energy         DIIS error
 ---------------------------------------
    1    -880.4091693953      3.58e-05  
    2    -880.4091710963      1.09e-05  
    3    -880.4091712353      5.59e-06  
    4    -880.4091712708      1.14e-06  
    5    -880.4091712754      4.11e-07  
    6    -880.4091712766      1.76e-07  
    7    -880.4091712768      9.22e-08  
    8    -880.4091712768      3.01e-08  
    9    -880.4091712768      1.06e-08  
   10    -880.4091712769      4.12e-09  Convergence criterion met
 ---------------------------------------
 SCF time:   CPU 3.23s  wall 1.00s 
 SCF   energy in the final basis set =     -880.4091712769
 Total energy in the final basis set =     -880.4091712769


 ------------------------------------------------------------------------------

   CCMAN2: suite of methods based on coupled cluster
           and equation of motion theories.

   Components:
   * libvmm-1.3-trunk
     by Evgeny Epifanovsky, Ilya Kaliman.
   * libtensor-2.5-trunk
     by Evgeny Epifanovsky, Michael Wormit, Dmitry Zuev, Sam Manzer, 
        Ilya Kaliman.
   * libcc-2.5-trunk
     by Evgeny Epifanovsky, Arik Landau, Tomasz Kus, Kirill Khistyaev, 
        Dmitry Zuev, Prashant Manohar, Xintian Feng, Anna Krylov, 
        Matthew Goldey, Alec White, Thomas Jagau, Kaushik Nanda, 
        Anastasia Gunina, Alexander Kunitsa, Joonho Lee.

   CCMAN original authors:
   Anna I. Krylov, C. David Sherrill, Steven R. Gwaltney,
   Edward F. C. Byrd (2000)
   Sergey V. Levchenko, Lyudmila V. Slipchenko, Tao Wang,
   Ana-Maria C. Cristian (2003)
   Piotr A. Pieniazek, C. Melania Oana, Evgeny Epifanovsky (2007)
   Prashant Manohar (2009)

 ------------------------------------------------------------------------------


 Allocating and initializing 29808MB of RAM...
 Calculation will run on 4 cores.


 Alpha MOs, Restricted
 -- Occupied --                  
-80.050 -80.050 -26.325 -26.324  -7.587  -7.587  -5.481  -5.480
  1 A     2 A     3 A     4 A     5 A     6 A     7 A     8 A                  
 -5.479  -5.478  -5.478  -5.478  -1.626  -1.621  -0.940  -0.809
  9 A    10 A    11 A    12 A    13 A    14 A    15 A    16 A                  
 -0.725  -0.700  -0.689  -0.689  -0.680  -0.530  -0.410  -0.367
 17 A    18 A    19 A    20 A    21 A    22 A    23 A    24 A                  
 -- Virtual --                   
 -0.010   0.027   0.064   0.065   0.077   0.097   0.102   0.110
 25 A    26 A    27 A    28 A    29 A    30 A    31 A    32 A                  
  0.113   0.158   0.180   0.210   0.294   0.301   0.336   0.368
 33 A    34 A    35 A    36 A    37 A    38 A    39 A    40 A                  
  0.368   0.380   0.382   0.383   0.414   0.418   0.455   0.470
 41 A    42 A    43 A    44 A    45 A    46 A    47 A    48 A                  
  0.475   0.621   0.666   0.710   0.786   0.792   0.869   0.898
 49 A    50 A    51 A    52 A    53 A    54 A    55 A    56 A                  
  0.920   1.050   1.071   1.111   1.176   1.379   1.562   1.582
 57 A    58 A    59 A    60 A    61 A    62 A    63 A    64 A                  
  1.594   1.609   1.647   1.672   1.766   1.824   1.827   1.938
 65 A    66 A    67 A    68 A    69 A    70 A    71 A    72 A                  
  1.961   1.980   2.226   2.254   4.189   4.190   4.193   4.201
 73 A    74 A    75 A    76 A    77 A    78 A    79 A    80 A                  
  4.217   4.220   4.228   4.263   4.493   4.547   6.885   6.896
 81 A    82 A    83 A    84 A    85 A    86 A    87 A    88 A                  
  6.908   6.913   6.949   6.976   7.327   7.490  14.708  14.736
 89 A    90 A    91 A    92 A    93 A    94 A    95 A    96 A                  
 14.749  14.769  14.853  14.859  68.725  68.743 165.903 166.088
 97 A    98 A    99 A   100 A   101 A   102 A   103 A   104 A                  

 Beta MOs, Restricted
 -- Occupied --                  
-80.050 -80.050 -26.325 -26.324  -7.587  -7.587  -5.481  -5.480
  1 A     2 A     3 A     4 A     5 A     6 A     7 A     8 A                  
 -5.479  -5.478  -5.478  -5.478  -1.626  -1.621  -0.940  -0.809
  9 A    10 A    11 A    12 A    13 A    14 A    15 A    16 A                  
 -0.725  -0.700  -0.689  -0.689  -0.680  -0.530  -0.410  -0.367
 17 A    18 A    19 A    20 A    21 A    22 A    23 A    24 A                  
 -- Virtual --                   
 -0.010   0.027   0.064   0.065   0.077   0.097   0.102   0.110
 25 A    26 A    27 A    28 A    29 A    30 A    31 A    32 A                  
  0.113   0.158   0.180   0.210   0.294   0.301   0.336   0.368
 33 A    34 A    35 A    36 A    37 A    38 A    39 A    40 A                  
  0.368   0.380   0.382   0.383   0.414   0.418   0.455   0.470
 41 A    42 A    43 A    44 A    45 A    46 A    47 A    48 A                  
  0.475   0.621   0.666   0.710   0.786   0.792   0.869   0.898
 49 A    50 A    51 A    52 A    53 A    54 A    55 A    56 A                  
  0.920   1.050   1.071   1.111   1.176   1.379   1.562   1.582
 57 A    58 A    59 A    60 A    61 A    62 A    63 A    64 A                  
  1.594   1.609   1.647   1.672   1.766   1.824   1.827   1.938
 65 A    66 A    67 A    68 A    69 A    70 A    71 A    72 A                  
  1.961   1.980   2.226   2.254   4.189   4.190   4.193   4.201
 73 A    74 A    75 A    76 A    77 A    78 A    79 A    80 A                  
  4.217   4.220   4.228   4.263   4.493   4.547   6.885   6.896
 81 A    82 A    83 A    84 A    85 A    86 A    87 A    88 A                  
  6.908   6.913   6.949   6.976   7.327   7.490  14.708  14.736
 89 A    90 A    91 A    92 A    93 A    94 A    95 A    96 A                  
 14.749  14.769  14.853  14.859  68.725  68.743 165.903 166.088
 97 A    98 A    99 A   100 A   101 A   102 A   103 A   104 A                  

 Occupation and symmetry of molecular orbitals

 Point group: C1 (1 irreducible representation).

                           A     All 
 -------------------------------------
 All molecular orbitals:
  - Alpha                  104   104 
  - Beta                   104   104 
 -------------------------------------
 Alpha orbitals:
  - Frozen occupied        12    12  
  - Active occupied        12    12  
  - Active virtual         80    80  
  - Frozen virtual         0     0   
 -------------------------------------
 Beta orbitals:
  - Frozen occupied        12    12  
  - Active occupied        12    12  
  - Active virtual         80    80  
  - Frozen virtual         0     0   
 -------------------------------------

 Import integrals:   CPU 0.00 s  wall 0.00 s

 Import integrals:   CPU 13.91 s  wall 3.57 s

 MP2 amplitudes:   CPU 0.03 s  wall 0.01 s

Running a double precision version
           CCSD T amplitudes will be solved using DIIS.

           Start     Size      MaxIter   EConv     TConv     
           3         7         100       1.00e-07  1.00e-05  
 ------------------------------------------------------------------------------
           Energy (a.u.)   Ediff      Tdiff       Comment
 ------------------------------------------------------------------------------
          -881.04778129                           
     1    -881.04239498   5.39e-03   7.10e-01     
     2    -881.06472602   2.23e-02   9.78e-02     
     3    -881.06364442   1.08e-03   4.53e-02     
     4    -881.06629761   2.65e-03   2.03e-02     Switched to DIIS steps.
     5    -881.06725944   9.62e-04   1.41e-02     
     6    -881.06728842   2.90e-05   2.64e-03     
     7    -881.06728208   6.34e-06   1.31e-03     
     8    -881.06727967   2.41e-06   2.46e-04     
     9    -881.06727984   1.73e-07   1.13e-04     
    10    -881.06727982   1.94e-08   4.37e-05     
    11    -881.06727995   1.31e-07   2.77e-05     
    12    -881.06728015   1.94e-07   1.76e-05     
    13    -881.06728002   1.26e-07   4.47e-06     
    14    -881.06728003   5.70e-09   1.90e-06     
 ------------------------------------------------------------------------------
          -881.06728003                           CCSD T converged.

End of double precision
 SCF energy                 = -880.40917128
 MP2 energy                 = -881.04778129
 CCSD correlation energy     =   -0.65810875
 CCSD total energy           = -881.06728003

 CCSD  T1^2 = 0.0137  T2^2 = 0.2422  Leading amplitudes:

 Amplitude    Orbitals with energies
 -0.0343       20 (A) A                  ->    25 (A) A                   
              -0.6887                         -0.0104                     
 -0.0343       20 (A) B                  ->    25 (A) B                   
              -0.6887                         -0.0104                     
 -0.0223       24 (A) A                  ->    43 (A) A                   
              -0.3671                          0.3821                     
 -0.0223       24 (A) B                  ->    43 (A) B                   
              -0.3671                          0.3821                     

 Amplitude    Orbitals with energies
 -0.1630       24 (A) A      24 (A) B    ->    25 (A) A      25 (A) B     
              -0.3671       -0.3671           -0.0104       -0.0104       
  0.1630       24 (A) A      24 (A) B    ->    25 (A) B      25 (A) A     
              -0.3671       -0.3671           -0.0104       -0.0104       
  0.1630       24 (A) B      24 (A) A    ->    25 (A) A      25 (A) B     
              -0.3671       -0.3671           -0.0104       -0.0104       
 -0.1630       24 (A) B      24 (A) A    ->    25 (A) B      25 (A) A     
              -0.3671       -0.3671           -0.0104       -0.0104       

 Computing CCSD intemediates for later calculations in double precision
 Finished.

Running a double precision version
           CCSD Lambda amplitudes will be solved using DIIS.
           Start     Size      MaxIter   EConv     LConv     
           3         7         100       1.00e-07  1.00e-05  
 ------------------------------------------------------------------------------
            Enorm      Ldiff       Comment
 ------------------------------------------------------------------------------
     1     6.37e-02   4.11e-02     
     2     2.04e-02   9.96e-03     
     3     8.44e-03   1.36e-03     
     4     4.37e-03   1.66e-03     Switched to DIIS steps.
     5     1.08e-03   8.50e-04     
     6     5.03e-04   1.65e-04     
     7     1.26e-04   3.76e-05     
     8     5.20e-05   4.61e-06     
     9     1.76e-05   2.17e-06     
    10     7.48e-06   1.25e-06     
    11     3.54e-06   2.42e-07     
    12     1.43e-06   2.15e-07     
    13     8.06e-07   3.24e-09     
    14     3.77e-07   1.77e-08     
    15     1.54e-07   1.16e-09     
    16     6.76e-08   3.23e-09     
 ------------------------------------------------------------------------------
                                   CCSD Lambda converged.

 Computing density matrices in double precision...
           Orbital response amplitudes will be solved using DIIS.
           Start     Size      MaxIter   EConv     LConv     
           3         7         100       1.00e-06  1.00e-06  
 ------------------------------------------------------------------------------
            Enorm      Ldiff       Comment
 ------------------------------------------------------------------------------
     1     8.96e-02   3.30e-03     
     2     5.51e-02   3.17e-02     
     3     5.23e-02   2.85e-02     
     4     5.38e-03   2.34e-02     Switched to DIIS steps.
     5     4.53e-04   1.05e-03     
     6     1.69e-04   2.28e-05     
     7     7.40e-05   3.14e-05     
     8     6.30e-05   1.25e-06     
     9     4.03e-06   1.43e-06     
    10     8.11e-07   6.35e-08     
 ------------------------------------------------------------------------------
                                   Orbital response converged.

 Computing density matrices... Done.
 CCSD calculation:   CPU 444.48 s  wall 122.18 s

 Transferring MO TPDM to AO TPDM
 Transferring g2_o1o1o1o1
 Transferring g2_o1o1o1v1
 Transferring g2_o1o1v1v1
 Transferring g2_o1v1o1v1
 Transferring g2_o1v1v1v1
 Transferring g2_v1v1v1v1
 Adding separable TPDM
 Computing TPDM gradient
 --------------------------------------------------------
 2e gradient
  Atom          X               Y               Z
 --------------------------------------------------------
    1        -18.085542       -0.000000      -15.249843  
    2         -9.931666        0.000000       15.261862  
    3         18.090247        0.000000      -15.260330  
    4          9.926962       -0.000000       15.248311  
 --------------------------------------------------------
 --------------------------------------------------------
 Final gradient
  Atom          X               Y               Z
 --------------------------------------------------------
    1        -18.085542       -0.000000      -15.249843  
    2         -9.931666        0.000000       15.261862  
    3         18.090247        0.000000      -15.260330  
    4          9.926962       -0.000000       15.248311  
 --------------------------------------------------------
 Analytic gradient from two-electron contribution:   CPU 99.71 s  wall 27.54 s

 Total ccman2 time:   CPU 562.26 s  wall 154.50 s


 --------------------------------------------------------------

                    Orbital Energies (a.u.)
 --------------------------------------------------------------

 Alpha MOs
 -- Occupied --
-80.050 -80.050 -26.325 -26.324  -7.587  -7.587  -5.481  -5.480
 -5.479  -5.478  -5.478  -5.478  -1.626  -1.621  -0.940  -0.809
 -0.725  -0.700  -0.689  -0.689  -0.680  -0.530  -0.410  -0.367
 -- Virtual --
 -0.010   0.027   0.064   0.065   0.077   0.097   0.102   0.110
  0.113   0.158   0.180   0.210   0.294   0.301   0.336   0.368
  0.368   0.380   0.382   0.383   0.414   0.418   0.455   0.470
  0.475   0.621   0.666   0.710   0.786   0.792   0.869   0.898
  0.920   1.050   1.071   1.111   1.176   1.379   1.562   1.582
  1.594   1.609   1.647   1.672   1.766   1.824   1.827   1.938
  1.961   1.980   2.226   2.254   4.189   4.190   4.193   4.201
  4.217   4.220   4.228   4.263   4.493   4.547   6.885   6.896
  6.908   6.913   6.949   6.976   7.327   7.490  14.708  14.736
 14.749  14.769  14.853  14.859  68.725  68.743 165.903 166.088
 --------------------------------------------------------------

          Ground-State Mulliken Net Atomic Charges

     Atom                 Charge (a.u.)
  ----------------------------------------
      1 P                     0.198901
      2 F                    -0.198718
      3 P                     0.199424
      4 F                    -0.199607
  ----------------------------------------
  Sum of atomic charges =     0.000000

 -----------------------------------------------------------------
                    Cartesian Multipole Moments
 -----------------------------------------------------------------
    Charge (ESU x 10^10)
                 0.0000
    Dipole Moment (Debye)
         X       0.0023      Y      -0.0000      Z       2.1004
       Tot       2.1004
    Quadrupole Moments (Debye-Ang)
        XX     -37.7392     XY      -0.0000     YY     -35.3862
        XZ      -0.0086     YZ       0.0000     ZZ     -38.7383
    Octopole Moments (Debye-Ang^2)
       XXX       0.0050    XXY      -0.0000    XYY       0.0029
       YYY      -0.0000    XXZ      -3.5454    XYZ      -0.0000
       YYZ      -7.1458    XZZ       0.0027    YZZ       0.0000
       ZZZ     -13.3635
    Hexadecapole Moments (Debye-Ang^3)
      XXXX    -332.4952   XXXY      -0.0000   XXYY     -62.0106
      XYYY      -0.0000   YYYY     -48.6372   XXXZ       0.0051
      XXYZ      -0.0000   XYYZ       0.0081   YYYZ       0.0000
      XXZZ     -94.3838   XYZZ      -0.0000   YYZZ     -36.1769
      XZZZ       0.0250   YZZZ       0.0000   ZZZZ    -159.2875
 -----------------------------------------------------------------
 DrvMan completing analytic gradient of the correlated energy
 Correlated dipole moment
            1
    1   0.0008862
    2  -0.0000000
    3   0.8263466
 Energy read as -881.067280026
 Full Analytical Gradient: (in a.u., or Hartree/Bohr)
             1             2             3             4
    1   -0.00012171   -0.00010562    0.00015886    0.00006847
    2   -0.00000000    0.00000000    0.00000000   -0.00000000
    3   -0.00037185    0.00031204    0.00018990   -0.00013009
 Gradient time:  CPU 0.67 s  wall 0.64 s
 ----------------------------------------------------------------
             Standard Nuclear Orientation (Angstroms)
    I     Atom           X                Y                Z
 ----------------------------------------------------------------
    1      P       1.0262955000    -0.0000000000     0.5893880965
    2      F       1.4372575292     0.0000000000    -0.9823134942
    3      P      -1.0262955000    -0.0000000000     0.5893880965
    4      F      -1.4362575292     0.0000000000    -0.9823134942
 ----------------------------------------------------------------
 Nuclear Repulsion Energy =   209.7810208561 hartrees
 There are       24 alpha and       24 beta electrons

                       Distance Matrix (Angstroms)
             P (  1)   F (  2)   P (  3)
   F (  2)  1.624542
   P (  3)  2.052591  2.922215
   F (  4)  2.921372  2.873515  1.624289

 Requested basis set is 6-311++G(d,p)
 There are 38 shells and 104 basis functions
 A cutoff of  1.0D-14 yielded    683 shell pairs
 There are      5355 function pairs (      5787 Cartesian)
 Smallest overlap matrix eigenvalue = 9.70E-04
 Guess MOs from SCF MO coefficient file

 -----------------------------------------------------------------------
  General SCF calculation program by
  Eric Jon Sundstrom, Paul Horn, Yuezhi Mao, Dmitri Zuev, Alec White,
  David Stuck, Shaama M.S., Shane Yost, Joonho Lee, David Small,
  Daniel Levine, Susi Lehtola, Hugh Burton, Evgeny Epifanovsky
 -----------------------------------------------------------------------
 Hartree-Fock
 using 4 threads for integral computing
 -------------------------------------------------------
 OpenMP Integral computing Module                
 Release: version 2.0, May 2017, Q-Chem Inc. Pleasanton 
 -------------------------------------------------------
 A restricted SCF calculation will be
 performed using DIIS
 SCF converges when DIIS error is below 1.0e-08
 ---------------------------------------
  Cycle       Energy         DIIS error
 ---------------------------------------
    1    -880.4091255166      2.28e-05  
    2    -880.4091262098      6.83e-06  
    3    -880.4091262654      3.52e-06  
    4    -880.4091262791      7.03e-07  
    5    -880.4091262805      2.13e-07  
    6    -880.4091262809      9.32e-08  
    7    -880.4091262809      4.89e-08  
    8    -880.4091262809      1.70e-08  
    9    -880.4091262809      5.63e-09  Convergence criterion met
 ---------------------------------------
 SCF time:   CPU 2.91s  wall 1.00s 
 SCF   energy in the final basis set =     -880.4091262809
 Total energy in the final basis set =     -880.4091262809


 ------------------------------------------------------------------------------

   CCMAN2: suite of methods based on coupled cluster
           and equation of motion theories.

   Components:
   * libvmm-1.3-trunk
     by Evgeny Epifanovsky, Ilya Kaliman.
   * libtensor-2.5-trunk
     by Evgeny Epifanovsky, Michael Wormit, Dmitry Zuev, Sam Manzer, 
        Ilya Kaliman.
   * libcc-2.5-trunk
     by Evgeny Epifanovsky, Arik Landau, Tomasz Kus, Kirill Khistyaev, 
        Dmitry Zuev, Prashant Manohar, Xintian Feng, Anna Krylov, 
        Matthew Goldey, Alec White, Thomas Jagau, Kaushik Nanda, 
        Anastasia Gunina, Alexander Kunitsa, Joonho Lee.

   CCMAN original authors:
   Anna I. Krylov, C. David Sherrill, Steven R. Gwaltney,
   Edward F. C. Byrd (2000)
   Sergey V. Levchenko, Lyudmila V. Slipchenko, Tao Wang,
   Ana-Maria C. Cristian (2003)
   Piotr A. Pieniazek, C. Melania Oana, Evgeny Epifanovsky (2007)
   Prashant Manohar (2009)

 ------------------------------------------------------------------------------


 Allocating and initializing 29808MB of RAM...
 Calculation will run on 4 cores.


 Alpha MOs, Restricted
 -- Occupied --                  
-80.050 -80.050 -26.325 -26.325  -7.588  -7.587  -5.481  -5.480
  1 A     2 A     3 A     4 A     5 A     6 A     7 A     8 A                  
 -5.479  -5.478  -5.478  -5.478  -1.626  -1.620  -0.940  -0.809
  9 A    10 A    11 A    12 A    13 A    14 A    15 A    16 A                  
 -0.725  -0.699  -0.689  -0.689  -0.680  -0.530  -0.410  -0.367
 17 A    18 A    19 A    20 A    21 A    22 A    23 A    24 A                  
 -- Virtual --                   
 -0.010   0.027   0.064   0.065   0.077   0.097   0.102   0.110
 25 A    26 A    27 A    28 A    29 A    30 A    31 A    32 A                  
  0.113   0.158   0.180   0.210   0.294   0.301   0.336   0.368
 33 A    34 A    35 A    36 A    37 A    38 A    39 A    40 A                  
  0.368   0.380   0.382   0.383   0.414   0.418   0.455   0.470
 41 A    42 A    43 A    44 A    45 A    46 A    47 A    48 A                  
  0.475   0.621   0.666   0.710   0.786   0.792   0.869   0.898
 49 A    50 A    51 A    52 A    53 A    54 A    55 A    56 A                  
  0.920   1.050   1.070   1.110   1.176   1.379   1.562   1.582
 57 A    58 A    59 A    60 A    61 A    62 A    63 A    64 A                  
  1.594   1.609   1.647   1.672   1.766   1.824   1.827   1.938
 65 A    66 A    67 A    68 A    69 A    70 A    71 A    72 A                  
  1.961   1.979   2.226   2.254   4.189   4.190   4.193   4.202
 73 A    74 A    75 A    76 A    77 A    78 A    79 A    80 A                  
  4.217   4.220   4.228   4.263   4.493   4.547   6.886   6.896
 81 A    82 A    83 A    84 A    85 A    86 A    87 A    88 A                  
  6.908   6.914   6.950   6.975   7.326   7.490  14.708  14.736
 89 A    90 A    91 A    92 A    93 A    94 A    95 A    96 A                  
 14.748  14.769  14.853  14.859  68.725  68.743 165.903 166.088
 97 A    98 A    99 A   100 A   101 A   102 A   103 A   104 A                  

 Beta MOs, Restricted
 -- Occupied --                  
-80.050 -80.050 -26.325 -26.325  -7.588  -7.587  -5.481  -5.480
  1 A     2 A     3 A     4 A     5 A     6 A     7 A     8 A                  
 -5.479  -5.478  -5.478  -5.478  -1.626  -1.620  -0.940  -0.809
  9 A    10 A    11 A    12 A    13 A    14 A    15 A    16 A                  
 -0.725  -0.699  -0.689  -0.689  -0.680  -0.530  -0.410  -0.367
 17 A    18 A    19 A    20 A    21 A    22 A    23 A    24 A                  
 -- Virtual --                   
 -0.010   0.027   0.064   0.065   0.077   0.097   0.102   0.110
 25 A    26 A    27 A    28 A    29 A    30 A    31 A    32 A                  
  0.113   0.158   0.180   0.210   0.294   0.301   0.336   0.368
 33 A    34 A    35 A    36 A    37 A    38 A    39 A    40 A                  
  0.368   0.380   0.382   0.383   0.414   0.418   0.455   0.470
 41 A    42 A    43 A    44 A    45 A    46 A    47 A    48 A                  
  0.475   0.621   0.666   0.710   0.786   0.792   0.869   0.898
 49 A    50 A    51 A    52 A    53 A    54 A    55 A    56 A                  
  0.920   1.050   1.070   1.110   1.176   1.379   1.562   1.582
 57 A    58 A    59 A    60 A    61 A    62 A    63 A    64 A                  
  1.594   1.609   1.647   1.672   1.766   1.824   1.827   1.938
 65 A    66 A    67 A    68 A    69 A    70 A    71 A    72 A                  
  1.961   1.979   2.226   2.254   4.189   4.190   4.193   4.202
 73 A    74 A    75 A    76 A    77 A    78 A    79 A    80 A                  
  4.217   4.220   4.228   4.263   4.493   4.547   6.886   6.896
 81 A    82 A    83 A    84 A    85 A    86 A    87 A    88 A                  
  6.908   6.914   6.950   6.975   7.326   7.490  14.708  14.736
 89 A    90 A    91 A    92 A    93 A    94 A    95 A    96 A                  
 14.748  14.769  14.853  14.859  68.725  68.743 165.903 166.088
 97 A    98 A    99 A   100 A   101 A   102 A   103 A   104 A                  

 Occupation and symmetry of molecular orbitals

 Point group: C1 (1 irreducible representation).

                           A     All 
 -------------------------------------
 All molecular orbitals:
  - Alpha                  104   104 
  - Beta                   104   104 
 -------------------------------------
 Alpha orbitals:
  - Frozen occupied        12    12  
  - Active occupied        12    12  
  - Active virtual         80    80  
  - Frozen virtual         0     0   
 -------------------------------------
 Beta orbitals:
  - Frozen occupied        12    12  
  - Active occupied        12    12  
  - Active virtual         80    80  
  - Frozen virtual         0     0   
 -------------------------------------

 Import integrals:   CPU 0.00 s  wall 0.00 s

 Import integrals:   CPU 13.91 s  wall 3.57 s

 MP2 amplitudes:   CPU 0.03 s  wall 0.01 s

Running a double precision version
           CCSD T amplitudes will be solved using DIIS.

           Start     Size      MaxIter   EConv     TConv     
           3         7         100       1.00e-07  1.00e-05  
 ------------------------------------------------------------------------------
           Energy (a.u.)   Ediff      Tdiff       Comment
 ------------------------------------------------------------------------------
          -881.04778746                           
     1    -881.04238148   5.41e-03   7.10e-01     
     2    -881.06472767   2.23e-02   9.78e-02     
     3    -881.06364074   1.09e-03   4.54e-02     
     4    -881.06629655   2.66e-03   2.03e-02     Switched to DIIS steps.
     5    -881.06725947   9.63e-04   1.41e-02     
     6    -881.06728855   2.91e-05   2.64e-03     
     7    -881.06728222   6.33e-06   1.31e-03     
     8    -881.06727980   2.41e-06   2.46e-04     
     9    -881.06727998   1.75e-07   1.14e-04     
    10    -881.06727996   1.90e-08   4.39e-05     
    11    -881.06728009   1.31e-07   2.78e-05     
    12    -881.06728029   1.94e-07   1.77e-05     
    13    -881.06728016   1.27e-07   4.48e-06     
    14    -881.06728016   5.74e-09   1.90e-06     
 ------------------------------------------------------------------------------
          -881.06728016                           CCSD T converged.

End of double precision
 SCF energy                 = -880.40912628
 MP2 energy                 = -881.04778746
 CCSD correlation energy     =   -0.65815388
 CCSD total energy           = -881.06728016

 CCSD  T1^2 = 0.0138  T2^2 = 0.2423  Leading amplitudes:

 Amplitude    Orbitals with energies
 -0.0343       20 (A) A                  ->    25 (A) A                   
              -0.6886                         -0.0105                     
 -0.0343       20 (A) B                  ->    25 (A) B                   
              -0.6886                         -0.0105                     
  0.0223       24 (A) A                  ->    43 (A) A                   
              -0.3672                          0.3821                     
  0.0223       24 (A) B                  ->    43 (A) B                   
              -0.3672                          0.3821                     

 Amplitude    Orbitals with energies
 -0.1630       24 (A) A      24 (A) B    ->    25 (A) A      25 (A) B     
              -0.3672       -0.3672           -0.0105       -0.0105       
  0.1630       24 (A) A      24 (A) B    ->    25 (A) B      25 (A) A     
              -0.3672       -0.3672           -0.0105       -0.0105       
  0.1630       24 (A) B      24 (A) A    ->    25 (A) A      25 (A) B     
              -0.3672       -0.3672           -0.0105       -0.0105       
 -0.1630       24 (A) B      24 (A) A    ->    25 (A) B      25 (A) A     
              -0.3672       -0.3672           -0.0105       -0.0105       

 Computing CCSD intemediates for later calculations in double precision
 Finished.

Running a double precision version
           CCSD Lambda amplitudes will be solved using DIIS.
           Start     Size      MaxIter   EConv     LConv     
           3         7         100       1.00e-07  1.00e-05  
 ------------------------------------------------------------------------------
            Enorm      Ldiff       Comment
 ------------------------------------------------------------------------------
     1     6.37e-02   4.11e-02     
     2     2.04e-02   9.97e-03     
     3     8.45e-03   1.36e-03     
     4     4.37e-03   1.66e-03     Switched to DIIS steps.
     5     1.08e-03   8.51e-04     
     6     5.04e-04   1.65e-04     
     7     1.27e-04   3.77e-05     
     8     5.22e-05   4.61e-06     
     9     1.77e-05   2.19e-06     
    10     7.52e-06   1.26e-06     
    11     3.56e-06   2.44e-07     
    12     1.45e-06   2.16e-07     
    13     8.13e-07   3.79e-09     
    14     3.80e-07   1.74e-08     
    15     1.55e-07   1.34e-09     
    16     6.80e-08   3.29e-09     
 ------------------------------------------------------------------------------
                                   CCSD Lambda converged.

 Computing density matrices in double precision...
           Orbital response amplitudes will be solved using DIIS.
           Start     Size      MaxIter   EConv     LConv     
           3         7         100       1.00e-06  1.00e-06  
 ------------------------------------------------------------------------------
            Enorm      Ldiff       Comment
 ------------------------------------------------------------------------------
     1     8.97e-02   3.33e-03     
     2     5.52e-02   3.17e-02     
     3     5.23e-02   2.86e-02     
     4     5.38e-03   2.35e-02     Switched to DIIS steps.
     5     4.53e-04   1.05e-03     
     6     1.66e-04   2.26e-05     
     7     4.48e-05   3.20e-05     
     8     3.60e-05   2.78e-06     
     9     7.38e-06   3.13e-07     
    10     7.77e-07   5.68e-08     
 ------------------------------------------------------------------------------
                                   Orbital response converged.

 Computing density matrices... Done.
 CCSD calculation:   CPU 446.79 s  wall 122.81 s

 Transferring MO TPDM to AO TPDM
 Transferring g2_o1o1o1o1
 Transferring g2_o1o1o1v1
 Transferring g2_o1o1v1v1
 Transferring g2_o1v1o1v1
 Transferring g2_o1v1v1v1
 Transferring g2_v1v1v1v1
 Adding separable TPDM
 Computing TPDM gradient
 --------------------------------------------------------
 2e gradient
  Atom          X               Y               Z
 --------------------------------------------------------
    1        -18.081587       -0.000000      -15.244745  
    2         -9.931027        0.000000       15.244789  
    3         18.088872        0.000000      -15.250266  
    4          9.923743       -0.000000       15.250222  
 --------------------------------------------------------
 --------------------------------------------------------
 Final gradient
  Atom          X               Y               Z
 --------------------------------------------------------
    1        -18.081587       -0.000000      -15.244745  
    2         -9.931027        0.000000       15.244789  
    3         18.088872        0.000000      -15.250266  
    4          9.923743       -0.000000       15.250222  
 --------------------------------------------------------
 Analytic gradient from two-electron contribution:   CPU 99.48 s  wall 27.25 s

 Total ccman2 time:   CPU 563.75 s  wall 154.68 s


 --------------------------------------------------------------

                    Orbital Energies (a.u.)
 --------------------------------------------------------------

 Alpha MOs
 -- Occupied --
-80.050 -80.050 -26.325 -26.325  -7.588  -7.587  -5.481  -5.480
 -5.479  -5.478  -5.478  -5.478  -1.626  -1.620  -0.940  -0.809
 -0.725  -0.699  -0.689  -0.689  -0.680  -0.530  -0.410  -0.367
 -- Virtual --
 -0.010   0.027   0.064   0.065   0.077   0.097   0.102   0.110
  0.113   0.158   0.180   0.210   0.294   0.301   0.336   0.368
  0.368   0.380   0.382   0.383   0.414   0.418   0.455   0.470
  0.475   0.621   0.666   0.710   0.786   0.792   0.869   0.898
  0.920   1.050   1.070   1.110   1.176   1.379   1.562   1.582
  1.594   1.609   1.647   1.672   1.766   1.824   1.827   1.938
  1.961   1.979   2.226   2.254   4.189   4.190   4.193   4.202
  4.217   4.220   4.228   4.263   4.493   4.547   6.886   6.896
  6.908   6.914   6.950   6.975   7.326   7.490  14.708  14.736
 14.748  14.769  14.853  14.859  68.725  68.743 165.903 166.088
 --------------------------------------------------------------

          Ground-State Mulliken Net Atomic Charges

     Atom                 Charge (a.u.)
  ----------------------------------------
      1 P                     0.199632
      2 F                    -0.199676
      3 P                     0.199570
      4 F                    -0.199526
  ----------------------------------------
  Sum of atomic charges =    -0.000000

 -----------------------------------------------------------------
                    Cartesian Multipole Moments
 -----------------------------------------------------------------
    Charge (ESU x 10^10)
                -0.0000
    Dipole Moment (Debye)
         X      -0.0025      Y       0.0000      Z       2.1063
       Tot       2.1063
    Quadrupole Moments (Debye-Ang)
        XX     -37.7435     XY      -0.0000     YY     -35.3855
        XZ       0.0008     YZ       0.0000     ZZ     -38.7389
    Octopole Moments (Debye-Ang^2)
       XXX      -0.0291    XXY      -0.0000    XYY      -0.0058
       YYY       0.0000    XXZ      -3.5388    XYZ      -0.0000
       YYZ      -7.1532    XZZ      -0.0094    YZZ       0.0000
       ZZZ     -13.3916
    Hexadecapole Moments (Debye-Ang^3)
      XXXX    -332.6022   XXXY      -0.0000   XXYY     -62.0238
      XYYY      -0.0000   YYYY     -48.6298   XXXZ       0.0236
      XXYZ      -0.0000   XYYZ       0.0052   YYYZ       0.0000
      XXZZ     -94.4186   XYZZ      -0.0000   YYZZ     -36.1919
      XZZZ       0.0123   YZZZ       0.0000   ZZZZ    -159.3781
 -----------------------------------------------------------------
 DrvMan completing analytic gradient of the correlated energy
 Correlated dipole moment
            1
    1  -0.0009839
    2   0.0000000
    3   0.8286845
 Energy read as -881.067280165
 Full Analytical Gradient: (in a.u., or Hartree/Bohr)
             1             2             3             4
    1   -0.00027102    0.00006938    0.00016624    0.00003540
    2   -0.00000000    0.00000000    0.00000000   -0.00000000
    3    0.00025867   -0.00031063    0.00022185   -0.00016989
 Gradient time:  CPU 0.68 s  wall 0.64 s
 ----------------------------------------------------------------
             Standard Nuclear Orientation (Angstroms)
    I     Atom           X                Y                Z
 ----------------------------------------------------------------
    1      P       1.0262955000    -0.0000000000     0.5893880965
    2      F       1.4352575292     0.0000000000    -0.9823134942
    3      P      -1.0262955000    -0.0000000000     0.5893880965
    4      F      -1.4362575292     0.0000000000    -0.9823134942
 ----------------------------------------------------------------
 Nuclear Repulsion Energy =   209.8191907517 hartrees
 There are       24 alpha and       24 beta electrons

                       Distance Matrix (Angstroms)
             P (  1)   F (  2)   P (  3)
   F (  2)  1.624037
   P (  3)  2.052591  2.920529
   F (  4)  2.921372  2.871515  1.624289

 Requested basis set is 6-311++G(d,p)
 There are 38 shells and 104 basis functions
 A cutoff of  1.0D-14 yielded    683 shell pairs
 There are      5355 function pairs (      5787 Cartesian)
 Smallest overlap matrix eigenvalue = 9.70E-04
 Guess MOs from SCF MO coefficient file

 -----------------------------------------------------------------------
  General SCF calculation program by
  Eric Jon Sundstrom, Paul Horn, Yuezhi Mao, Dmitri Zuev, Alec White,
  David Stuck, Shaama M.S., Shane Yost, Joonho Lee, David Small,
  Daniel Levine, Susi Lehtola, Hugh Burton, Evgeny Epifanovsky
 -----------------------------------------------------------------------
 Hartree-Fock
 using 4 threads for integral computing
 -------------------------------------------------------
 OpenMP Integral computing Module                
 Release: version 2.0, May 2017, Q-Chem Inc. Pleasanton 
 -------------------------------------------------------
 A restricted SCF calculation will be
 performed using DIIS
 SCF converges when DIIS error is below 1.0e-08
 ---------------------------------------
  Cycle       Energy         DIIS error
 ---------------------------------------
    1    -880.4091438256      1.90e-05  
    2    -880.4091444730      5.12e-06  
    3    -880.4091445412      2.23e-06  
    4    -880.4091445496      7.86e-07  
    5    -880.4091445516      2.02e-07  
    6    -880.4091445518      7.87e-08  
    7    -880.4091445519      3.98e-08  
    8    -880.4091445519      1.22e-08  
    9    -880.4091445519      3.78e-09  Convergence criterion met
 ---------------------------------------
 SCF time:   CPU 2.92s  wall 1.00s 
 SCF   energy in the final basis set =     -880.4091445519
 Total energy in the final basis set =     -880.4091445519


 ------------------------------------------------------------------------------

   CCMAN2: suite of methods based on coupled cluster
           and equation of motion theories.

   Components:
   * libvmm-1.3-trunk
     by Evgeny Epifanovsky, Ilya Kaliman.
   * libtensor-2.5-trunk
     by Evgeny Epifanovsky, Michael Wormit, Dmitry Zuev, Sam Manzer, 
        Ilya Kaliman.
   * libcc-2.5-trunk
     by Evgeny Epifanovsky, Arik Landau, Tomasz Kus, Kirill Khistyaev, 
        Dmitry Zuev, Prashant Manohar, Xintian Feng, Anna Krylov, 
        Matthew Goldey, Alec White, Thomas Jagau, Kaushik Nanda, 
        Anastasia Gunina, Alexander Kunitsa, Joonho Lee.

   CCMAN original authors:
   Anna I. Krylov, C. David Sherrill, Steven R. Gwaltney,
   Edward F. C. Byrd (2000)
   Sergey V. Levchenko, Lyudmila V. Slipchenko, Tao Wang,
   Ana-Maria C. Cristian (2003)
   Piotr A. Pieniazek, C. Melania Oana, Evgeny Epifanovsky (2007)
   Prashant Manohar (2009)

 ------------------------------------------------------------------------------


 Allocating and initializing 29808MB of RAM...
 Calculation will run on 4 cores.


 Alpha MOs, Restricted
 -- Occupied --                  
-80.050 -80.050 -26.325 -26.325  -7.587  -7.587  -5.481  -5.480
  1 A     2 A     3 A     4 A     5 A     6 A     7 A     8 A                  
 -5.479  -5.478  -5.478  -5.478  -1.626  -1.620  -0.940  -0.809
  9 A    10 A    11 A    12 A    13 A    14 A    15 A    16 A                  
 -0.725  -0.699  -0.689  -0.689  -0.680  -0.530  -0.410  -0.367
 17 A    18 A    19 A    20 A    21 A    22 A    23 A    24 A                  
 -- Virtual --                   
 -0.010   0.027   0.064   0.065   0.077   0.097   0.102   0.110
 25 A    26 A    27 A    28 A    29 A    30 A    31 A    32 A                  
  0.113   0.158   0.180   0.210   0.294   0.301   0.336   0.368
 33 A    34 A    35 A    36 A    37 A    38 A    39 A    40 A                  
  0.368   0.380   0.382   0.383   0.414   0.418   0.455   0.470
 41 A    42 A    43 A    44 A    45 A    46 A    47 A    48 A                  
  0.475   0.621   0.666   0.710   0.786   0.792   0.869   0.898
 49 A    50 A    51 A    52 A    53 A    54 A    55 A    56 A                  
  0.920   1.050   1.070   1.110   1.176   1.379   1.562   1.582
 57 A    58 A    59 A    60 A    61 A    62 A    63 A    64 A                  
  1.594   1.609   1.647   1.673   1.766   1.824   1.827   1.938
 65 A    66 A    67 A    68 A    69 A    70 A    71 A    72 A                  
  1.961   1.980   2.226   2.254   4.189   4.190   4.193   4.202
 73 A    74 A    75 A    76 A    77 A    78 A    79 A    80 A                  
  4.217   4.220   4.228   4.263   4.493   4.547   6.886   6.896
 81 A    82 A    83 A    84 A    85 A    86 A    87 A    88 A                  
  6.908   6.914   6.950   6.976   7.327   7.490  14.708  14.736
 89 A    90 A    91 A    92 A    93 A    94 A    95 A    96 A                  
 14.749  14.769  14.853  14.859  68.725  68.743 165.903 166.088
 97 A    98 A    99 A   100 A   101 A   102 A   103 A   104 A                  

 Beta MOs, Restricted
 -- Occupied --                  
-80.050 -80.050 -26.325 -26.325  -7.587  -7.587  -5.481  -5.480
  1 A     2 A     3 A     4 A     5 A     6 A     7 A     8 A                  
 -5.479  -5.478  -5.478  -5.478  -1.626  -1.620  -0.940  -0.809
  9 A    10 A    11 A    12 A    13 A    14 A    15 A    16 A                  
 -0.725  -0.699  -0.689  -0.689  -0.680  -0.530  -0.410  -0.367
 17 A    18 A    19 A    20 A    21 A    22 A    23 A    24 A                  
 -- Virtual --                   
 -0.010   0.027   0.064   0.065   0.077   0.097   0.102   0.110
 25 A    26 A    27 A    28 A    29 A    30 A    31 A    32 A                  
  0.113   0.158   0.180   0.210   0.294   0.301   0.336   0.368
 33 A    34 A    35 A    36 A    37 A    38 A    39 A    40 A                  
  0.368   0.380   0.382   0.383   0.414   0.418   0.455   0.470
 41 A    42 A    43 A    44 A    45 A    46 A    47 A    48 A                  
  0.475   0.621   0.666   0.710   0.786   0.792   0.869   0.898
 49 A    50 A    51 A    52 A    53 A    54 A    55 A    56 A                  
  0.920   1.050   1.070   1.110   1.176   1.379   1.562   1.582
 57 A    58 A    59 A    60 A    61 A    62 A    63 A    64 A                  
  1.594   1.609   1.647   1.673   1.766   1.824   1.827   1.938
 65 A    66 A    67 A    68 A    69 A    70 A    71 A    72 A                  
  1.961   1.980   2.226   2.254   4.189   4.190   4.193   4.202
 73 A    74 A    75 A    76 A    77 A    78 A    79 A    80 A                  
  4.217   4.220   4.228   4.263   4.493   4.547   6.886   6.896
 81 A    82 A    83 A    84 A    85 A    86 A    87 A    88 A                  
  6.908   6.914   6.950   6.976   7.327   7.490  14.708  14.736
 89 A    90 A    91 A    92 A    93 A    94 A    95 A    96 A                  
 14.749  14.769  14.853  14.859  68.725  68.743 165.903 166.088
 97 A    98 A    99 A   100 A   101 A   102 A   103 A   104 A                  

 Occupation and symmetry of molecular orbitals

 Point group: C1 (1 irreducible representation).

                           A     All 
 -------------------------------------
 All molecular orbitals:
  - Alpha                  104   104 
  - Beta                   104   104 
 -------------------------------------
 Alpha orbitals:
  - Frozen occupied        12    12  
  - Active occupied        12    12  
  - Active virtual         80    80  
  - Frozen virtual         0     0   
 -------------------------------------
 Beta orbitals:
  - Frozen occupied        12    12  
  - Active occupied        12    12  
  - Active virtual         80    80  
  - Frozen virtual         0     0   
 -------------------------------------

 Import integrals:   CPU 0.00 s  wall 0.00 s

 Import integrals:   CPU 13.88 s  wall 3.56 s

 MP2 amplitudes:   CPU 0.03 s  wall 0.01 s

Running a double precision version
           CCSD T amplitudes will be solved using DIIS.

           Start     Size      MaxIter   EConv     TConv     
           3         7         100       1.00e-07  1.00e-05  
 ------------------------------------------------------------------------------
           Energy (a.u.)   Ediff      Tdiff       Comment
 ------------------------------------------------------------------------------
          -881.04778377                           
     1    -881.04238787   5.40e-03   7.10e-01     
     2    -881.06472688   2.23e-02   9.78e-02     
     3    -881.06364246   1.08e-03   4.53e-02     
     4    -881.06629704   2.65e-03   2.03e-02     Switched to DIIS steps.
     5    -881.06725948   9.62e-04   1.41e-02     
     6    -881.06728849   2.90e-05   2.64e-03     
     7    -881.06728215   6.34e-06   1.31e-03     
     8    -881.06727974   2.42e-06   2.46e-04     
     9    -881.06727991   1.72e-07   1.13e-04     
    10    -881.06727989   2.05e-08   4.37e-05     
    11    -881.06728002   1.30e-07   2.76e-05     
    12    -881.06728021   1.94e-07   1.77e-05     
    13    -881.06728009   1.26e-07   4.47e-06     
    14    -881.06728009   5.71e-09   1.90e-06     
 ------------------------------------------------------------------------------
          -881.06728009                           CCSD T converged.

End of double precision
 SCF energy                 = -880.40914455
 MP2 energy                 = -881.04778377
 CCSD correlation energy     =   -0.65813554
 CCSD total energy           = -881.06728009

 CCSD  T1^2 = 0.0138  T2^2 = 0.2423  Leading amplitudes:

 Amplitude    Orbitals with energies
  0.0343       20 (A) A                  ->    25 (A) A                   
              -0.6886                         -0.0104                     
  0.0343       20 (A) B                  ->    25 (A) B                   
              -0.6886                         -0.0104                     
 -0.0223       24 (A) A                  ->    43 (A) A                   
              -0.3671                          0.3821                     
 -0.0223       24 (A) B                  ->    43 (A) B                   
              -0.3671                          0.3821                     

 Amplitude    Orbitals with energies
 -0.1630       24 (A) A      24 (A) B    ->    25 (A) A      25 (A) B     
              -0.3671       -0.3671           -0.0104       -0.0104       
  0.1630       24 (A) A      24 (A) B    ->    25 (A) B      25 (A) A     
              -0.3671       -0.3671           -0.0104       -0.0104       
  0.1630       24 (A) B      24 (A) A    ->    25 (A) A      25 (A) B     
              -0.3671       -0.3671           -0.0104       -0.0104       
 -0.1630       24 (A) B      24 (A) A    ->    25 (A) B      25 (A) A     
              -0.3671       -0.3671           -0.0104       -0.0104       

 Computing CCSD intemediates for later calculations in double precision
 Finished.

Running a double precision version
           CCSD Lambda amplitudes will be solved using DIIS.
           Start     Size      MaxIter   EConv     LConv     
           3         7         100       1.00e-07  1.00e-05  
 ------------------------------------------------------------------------------
            Enorm      Ldiff       Comment
 ------------------------------------------------------------------------------
     1     6.37e-02   4.11e-02     
     2     2.04e-02   9.96e-03     
     3     8.45e-03   1.36e-03     
     4     4.37e-03   1.66e-03     Switched to DIIS steps.
     5     1.08e-03   8.50e-04     
     6     5.04e-04   1.65e-04     
     7     1.27e-04   3.76e-05     
     8     5.21e-05   4.60e-06     
     9     1.76e-05   2.19e-06     
    10     7.48e-06   1.26e-06     
    11     3.53e-06   2.45e-07     
    12     1.43e-06   2.17e-07     
    13     8.03e-07   2.65e-09     
    14     3.77e-07   1.81e-08     
    15     1.54e-07   1.03e-09     
    16     6.77e-08   3.22e-09     
 ------------------------------------------------------------------------------
                                   CCSD Lambda converged.

 Computing density matrices in double precision...
           Orbital response amplitudes will be solved using DIIS.
           Start     Size      MaxIter   EConv     LConv     
           3         7         100       1.00e-06  1.00e-06  
 ------------------------------------------------------------------------------
            Enorm      Ldiff       Comment
 ------------------------------------------------------------------------------
     1     8.97e-02   3.32e-03     
     2     5.52e-02   3.17e-02     
     3     5.23e-02   2.86e-02     
     4     5.38e-03   2.35e-02     Switched to DIIS steps.
     5     4.52e-04   1.05e-03     
     6     1.65e-04   2.27e-05     
     7     4.17e-05   3.19e-05     
     8     2.56e-05   2.95e-06     
     9     9.36e-06   1.57e-07     
    10     7.88e-07   4.78e-08     
 ------------------------------------------------------------------------------
                                   Orbital response converged.

 Computing density matrices... Done.
 CCSD calculation:   CPU 444.60 s  wall 122.21 s

 Transferring MO TPDM to AO TPDM
 Transferring g2_o1o1o1o1
 Transferring g2_o1o1o1v1
 Transferring g2_o1o1v1v1
 Transferring g2_o1v1o1v1
 Transferring g2_o1v1v1v1
 Transferring g2_v1v1v1v1
 Adding separable TPDM
 Computing TPDM gradient
 --------------------------------------------------------
 2e gradient
  Atom          X               Y               Z
 --------------------------------------------------------
    1        -18.097262        0.000000      -15.256461  
    2         -9.921766       -0.000000       15.256416  
    3         18.089968       -0.000000      -15.250951  
    4          9.929060       -0.000000       15.250995  
 --------------------------------------------------------
 --------------------------------------------------------
 Final gradient
  Atom          X               Y               Z
 --------------------------------------------------------
    1        -18.097262        0.000000      -15.256461  
    2         -9.921766       -0.000000       15.256416  
    3         18.089968       -0.000000      -15.250951  
    4          9.929060       -0.000000       15.250995  
 --------------------------------------------------------
 Analytic gradient from two-electron contribution:   CPU 100.62 s  wall 27.60 s

 Total ccman2 time:   CPU 562.70 s  wall 154.43 s


 --------------------------------------------------------------

                    Orbital Energies (a.u.)
 --------------------------------------------------------------

 Alpha MOs
 -- Occupied --
-80.050 -80.050 -26.325 -26.325  -7.587  -7.587  -5.481  -5.480
 -5.479  -5.478  -5.478  -5.478  -1.626  -1.620  -0.940  -0.809
 -0.725  -0.699  -0.689  -0.689  -0.680  -0.530  -0.410  -0.367
 -- Virtual --
 -0.010   0.027   0.064   0.065   0.077   0.097   0.102   0.110
  0.113   0.158   0.180   0.210   0.294   0.301   0.336   0.368
  0.368   0.380   0.382   0.383   0.414   0.418   0.455   0.470
  0.475   0.621   0.666   0.710   0.786   0.792   0.869   0.898
  0.920   1.050   1.070   1.110   1.176   1.379   1.562   1.582
  1.594   1.609   1.647   1.673   1.766   1.824   1.827   1.938
  1.961   1.980   2.226   2.254   4.189   4.190   4.193   4.202
  4.217   4.220   4.228   4.263   4.493   4.547   6.886   6.896
  6.908   6.914   6.950   6.976   7.327   7.490  14.708  14.736
 14.749  14.769  14.853  14.859  68.725  68.743 165.903 166.088
 --------------------------------------------------------------

          Ground-State Mulliken Net Atomic Charges

     Atom                 Charge (a.u.)
  ----------------------------------------
      1 P                     0.199396
      2 F                    -0.199352
      3 P                     0.199458
      4 F                    -0.199502
  ----------------------------------------
  Sum of atomic charges =    -0.000000

 -----------------------------------------------------------------
                    Cartesian Multipole Moments
 -----------------------------------------------------------------
    Charge (ESU x 10^10)
                -0.0000
    Dipole Moment (Debye)
         X       0.0025      Y      -0.0000      Z       2.1054
       Tot       2.1054
    Quadrupole Moments (Debye-Ang)
        XX     -37.7387     XY      -0.0000     YY     -35.3858
        XZ      -0.0008     YZ      -0.0000     ZZ     -38.7362
    Octopole Moments (Debye-Ang^2)
       XXX       0.0291    XXY      -0.0000    XYY       0.0058
       YYY      -0.0000    XXZ      -3.5539    XYZ      -0.0000
       YYZ      -7.1549    XZZ       0.0094    YZZ      -0.0000
       ZZZ     -13.3888
    Hexadecapole Moments (Debye-Ang^3)
      XXXX    -332.4164   XXXY      -0.0000   XXYY     -61.9979
      XYYY      -0.0000   YYYY     -48.6332   XXXZ      -0.0236
      XXYZ      -0.0000   XYYZ      -0.0052   YYYZ      -0.0000
      XXZZ     -94.3813   XYZZ      -0.0000   YYZZ     -36.1913
      XZZZ      -0.0123   YZZZ      -0.0000   ZZZZ    -159.3602
 -----------------------------------------------------------------
 DrvMan completing analytic gradient of the correlated energy
 Correlated dipole moment
            1
    1   0.0009826
    2  -0.0000000
    3   0.8283169
 Energy read as -881.067280093
 Full Analytical Gradient: (in a.u., or Hartree/Bohr)
             1             2             3             4
    1   -0.00013179   -0.00010785    0.00023648    0.00000316
    2   -0.00000000    0.00000000    0.00000000   -0.00000000
    3    0.00008671   -0.00003469    0.00012350   -0.00017552
 Gradient time:  CPU 0.67 s  wall 0.64 s
 ----------------------------------------------------------------
             Standard Nuclear Orientation (Angstroms)
    I     Atom           X                Y                Z
 ----------------------------------------------------------------
    1      P       1.0262955000    -0.0000000000     0.5893880965
    2      F       1.4362575292     0.0010000000    -0.9823134942
    3      P      -1.0262955000    -0.0000000000     0.5893880965
    4      F      -1.4362575292     0.0000000000    -0.9823134942
 ----------------------------------------------------------------
 Nuclear Repulsion Energy =   209.8000984444 hartrees
 There are       24 alpha and       24 beta electrons

                       Distance Matrix (Angstroms)
             P (  1)   F (  2)   P (  3)
   F (  2)  1.624289
   P (  3)  2.052591  2.921372
   F (  4)  2.921372  2.872515  1.624289

 Requested basis set is 6-311++G(d,p)
 There are 38 shells and 104 basis functions
 A cutoff of  1.0D-14 yielded    683 shell pairs
 There are      5355 function pairs (      5787 Cartesian)
 Smallest overlap matrix eigenvalue = 9.70E-04
 Guess MOs from SCF MO coefficient file

 -----------------------------------------------------------------------
  General SCF calculation program by
  Eric Jon Sundstrom, Paul Horn, Yuezhi Mao, Dmitri Zuev, Alec White,
  David Stuck, Shaama M.S., Shane Yost, Joonho Lee, David Small,
  Daniel Levine, Susi Lehtola, Hugh Burton, Evgeny Epifanovsky
 -----------------------------------------------------------------------
 Hartree-Fock
 using 4 threads for integral computing
 -------------------------------------------------------
 OpenMP Integral computing Module                
 Release: version 2.0, May 2017, Q-Chem Inc. Pleasanton 
 -------------------------------------------------------
 A restricted SCF calculation will be
 performed using DIIS
 SCF converges when DIIS error is below 1.0e-08
 ---------------------------------------
  Cycle       Energy         DIIS error
 ---------------------------------------
    1    -880.4091351202      1.30e-05  
    2    -880.4091354476      3.50e-06  
    3    -880.4091354853      1.31e-06  
    4    -880.4091354892      5.57e-07  
    5    -880.4091354903      1.63e-07  
    6    -880.4091354905      7.05e-08  
    7    -880.4091354905      3.32e-08  
    8    -880.4091354905      1.07e-08  
    9    -880.4091354905      3.01e-09  Convergence criterion met
 ---------------------------------------
 SCF time:   CPU 2.91s  wall 0.00s 
 SCF   energy in the final basis set =     -880.4091354905
 Total energy in the final basis set =     -880.4091354905


 ------------------------------------------------------------------------------

   CCMAN2: suite of methods based on coupled cluster
           and equation of motion theories.

   Components:
   * libvmm-1.3-trunk
     by Evgeny Epifanovsky, Ilya Kaliman.
   * libtensor-2.5-trunk
     by Evgeny Epifanovsky, Michael Wormit, Dmitry Zuev, Sam Manzer, 
        Ilya Kaliman.
   * libcc-2.5-trunk
     by Evgeny Epifanovsky, Arik Landau, Tomasz Kus, Kirill Khistyaev, 
        Dmitry Zuev, Prashant Manohar, Xintian Feng, Anna Krylov, 
        Matthew Goldey, Alec White, Thomas Jagau, Kaushik Nanda, 
        Anastasia Gunina, Alexander Kunitsa, Joonho Lee.

   CCMAN original authors:
   Anna I. Krylov, C. David Sherrill, Steven R. Gwaltney,
   Edward F. C. Byrd (2000)
   Sergey V. Levchenko, Lyudmila V. Slipchenko, Tao Wang,
   Ana-Maria C. Cristian (2003)
   Piotr A. Pieniazek, C. Melania Oana, Evgeny Epifanovsky (2007)
   Prashant Manohar (2009)

 ------------------------------------------------------------------------------


 Allocating and initializing 29808MB of RAM...
 Calculation will run on 4 cores.


 Alpha MOs, Restricted
 -- Occupied --                  
-80.050 -80.050 -26.325 -26.325  -7.588  -7.587  -5.481  -5.480
  1 A     2 A     3 A     4 A     5 A     6 A     7 A     8 A                  
 -5.479  -5.478  -5.478  -5.478  -1.626  -1.620  -0.940  -0.809
  9 A    10 A    11 A    12 A    13 A    14 A    15 A    16 A                  
 -0.725  -0.699  -0.689  -0.689  -0.680  -0.530  -0.410  -0.367
 17 A    18 A    19 A    20 A    21 A    22 A    23 A    24 A                  
 -- Virtual --                   
 -0.010   0.027   0.064   0.065   0.077   0.097   0.102   0.110
 25 A    26 A    27 A    28 A    29 A    30 A    31 A    32 A                  
  0.113   0.158   0.180   0.210   0.294   0.301   0.336   0.368
 33 A    34 A    35 A    36 A    37 A    38 A    39 A    40 A                  
  0.368   0.380   0.382   0.383   0.414   0.418   0.455   0.470
 41 A    42 A    43 A    44 A    45 A    46 A    47 A    48 A                  
  0.475   0.621   0.666   0.710   0.786   0.792   0.869   0.898
 49 A    50 A    51 A    52 A    53 A    54 A    55 A    56 A                  
  0.920   1.050   1.070   1.110   1.176   1.379   1.562   1.582
 57 A    58 A    59 A    60 A    61 A    62 A    63 A    64 A                  
  1.594   1.609   1.647   1.672   1.766   1.824   1.827   1.938
 65 A    66 A    67 A    68 A    69 A    70 A    71 A    72 A                  
  1.961   1.980   2.226   2.254   4.189   4.190   4.193   4.202
 73 A    74 A    75 A    76 A    77 A    78 A    79 A    80 A                  
  4.217   4.220   4.228   4.263   4.493   4.547   6.886   6.896
 81 A    82 A    83 A    84 A    85 A    86 A    87 A    88 A                  
  6.908   6.914   6.950   6.976   7.327   7.490  14.708  14.736
 89 A    90 A    91 A    92 A    93 A    94 A    95 A    96 A                  
 14.748  14.769  14.853  14.859  68.725  68.743 165.903 166.088
 97 A    98 A    99 A   100 A   101 A   102 A   103 A   104 A                  

 Beta MOs, Restricted
 -- Occupied --                  
-80.050 -80.050 -26.325 -26.325  -7.588  -7.587  -5.481  -5.480
  1 A     2 A     3 A     4 A     5 A     6 A     7 A     8 A                  
 -5.479  -5.478  -5.478  -5.478  -1.626  -1.620  -0.940  -0.809
  9 A    10 A    11 A    12 A    13 A    14 A    15 A    16 A                  
 -0.725  -0.699  -0.689  -0.689  -0.680  -0.530  -0.410  -0.367
 17 A    18 A    19 A    20 A    21 A    22 A    23 A    24 A                  
 -- Virtual --                   
 -0.010   0.027   0.064   0.065   0.077   0.097   0.102   0.110
 25 A    26 A    27 A    28 A    29 A    30 A    31 A    32 A                  
  0.113   0.158   0.180   0.210   0.294   0.301   0.336   0.368
 33 A    34 A    35 A    36 A    37 A    38 A    39 A    40 A                  
  0.368   0.380   0.382   0.383   0.414   0.418   0.455   0.470
 41 A    42 A    43 A    44 A    45 A    46 A    47 A    48 A                  
  0.475   0.621   0.666   0.710   0.786   0.792   0.869   0.898
 49 A    50 A    51 A    52 A    53 A    54 A    55 A    56 A                  
  0.920   1.050   1.070   1.110   1.176   1.379   1.562   1.582
 57 A    58 A    59 A    60 A    61 A    62 A    63 A    64 A                  
  1.594   1.609   1.647   1.672   1.766   1.824   1.827   1.938
 65 A    66 A    67 A    68 A    69 A    70 A    71 A    72 A                  
  1.961   1.980   2.226   2.254   4.189   4.190   4.193   4.202
 73 A    74 A    75 A    76 A    77 A    78 A    79 A    80 A                  
  4.217   4.220   4.228   4.263   4.493   4.547   6.886   6.896
 81 A    82 A    83 A    84 A    85 A    86 A    87 A    88 A                  
  6.908   6.914   6.950   6.976   7.327   7.490  14.708  14.736
 89 A    90 A    91 A    92 A    93 A    94 A    95 A    96 A                  
 14.748  14.769  14.853  14.859  68.725  68.743 165.903 166.088
 97 A    98 A    99 A   100 A   101 A   102 A   103 A   104 A                  

 Occupation and symmetry of molecular orbitals

 Point group: C1 (1 irreducible representation).

                           A     All 
 -------------------------------------
 All molecular orbitals:
  - Alpha                  104   104 
  - Beta                   104   104 
 -------------------------------------
 Alpha orbitals:
  - Frozen occupied        12    12  
  - Active occupied        12    12  
  - Active virtual         80    80  
  - Frozen virtual         0     0   
 -------------------------------------
 Beta orbitals:
  - Frozen occupied        12    12  
  - Active occupied        12    12  
  - Active virtual         80    80  
  - Frozen virtual         0     0   
 -------------------------------------

 Import integrals:   CPU 0.00 s  wall 0.00 s

 Import integrals:   CPU 13.87 s  wall 3.55 s

 MP2 amplitudes:   CPU 0.03 s  wall 0.01 s

Running a double precision version
           CCSD T amplitudes will be solved using DIIS.

           Start     Size      MaxIter   EConv     TConv     
           3         7         100       1.00e-07  1.00e-05  
 ------------------------------------------------------------------------------
           Energy (a.u.)   Ediff      Tdiff       Comment
 ------------------------------------------------------------------------------
          -881.04778569                           
     1    -881.04238475   5.40e-03   7.10e-01     
     2    -881.06472734   2.23e-02   9.78e-02     
     3    -881.06364167   1.09e-03   4.54e-02     
     4    -881.06629687   2.66e-03   2.03e-02     Switched to DIIS steps.
     5    -881.06725955   9.63e-04   1.41e-02     
     6    -881.06728859   2.90e-05   2.64e-03     
     7    -881.06728226   6.34e-06   1.31e-03     
     8    -881.06727984   2.41e-06   2.46e-04     
     9    -881.06728002   1.73e-07   1.14e-04     
    10    -881.06728000   1.97e-08   4.38e-05     
    11    -881.06728013   1.31e-07   2.77e-05     
    12    -881.06728032   1.94e-07   1.77e-05     
    13    -881.06728020   1.26e-07   4.48e-06     
    14    -881.06728020   5.73e-09   1.90e-06     
 ------------------------------------------------------------------------------
          -881.06728020                           CCSD T converged.

End of double precision
 SCF energy                 = -880.40913549
 MP2 energy                 = -881.04778569
 CCSD correlation energy     =   -0.65814471
 CCSD total energy           = -881.06728020

 CCSD  T1^2 = 0.0138  T2^2 = 0.2423  Leading amplitudes:

 Amplitude    Orbitals with energies
 -0.0343       20 (A) A                  ->    25 (A) A                   
              -0.6886                         -0.0105                     
 -0.0343       20 (A) B                  ->    25 (A) B                   
              -0.6886                         -0.0105                     
 -0.0223       24 (A) A                  ->    43 (A) A                   
              -0.3671                          0.3821                     
 -0.0223       24 (A) B                  ->    43 (A) B                   
              -0.3671                          0.3821                     

 Amplitude    Orbitals with energies
 -0.1630       24 (A) A      24 (A) B    ->    25 (A) A      25 (A) B     
              -0.3671       -0.3671           -0.0105       -0.0105       
  0.1630       24 (A) A      24 (A) B    ->    25 (A) B      25 (A) A     
              -0.3671       -0.3671           -0.0105       -0.0105       
  0.1630       24 (A) B      24 (A) A    ->    25 (A) A      25 (A) B     
              -0.3671       -0.3671           -0.0105       -0.0105       
 -0.1630       24 (A) B      24 (A) A    ->    25 (A) B      25 (A) A     
              -0.3671       -0.3671           -0.0105       -0.0105       

 Computing CCSD intemediates for later calculations in double precision
 Finished.

Running a double precision version
           CCSD Lambda amplitudes will be solved using DIIS.
           Start     Size      MaxIter   EConv     LConv     
           3         7         100       1.00e-07  1.00e-05  
 ------------------------------------------------------------------------------
            Enorm      Ldiff       Comment
 ------------------------------------------------------------------------------
     1     6.37e-02   4.11e-02     
     2     2.04e-02   9.97e-03     
     3     8.45e-03   1.36e-03     
     4     4.37e-03   1.66e-03     Switched to DIIS steps.
     5     1.08e-03   8.50e-04     
     6     5.04e-04   1.65e-04     
     7     1.27e-04   3.77e-05     
     8     5.21e-05   4.60e-06     
     9     1.76e-05   2.19e-06     
    10     7.50e-06   1.26e-06     
    11     3.55e-06   2.44e-07     
    12     1.44e-06   2.16e-07     
    13     8.08e-07   3.22e-09     
    14     3.79e-07   1.78e-08     
    15     1.54e-07   1.19e-09     
    16     6.78e-08   3.25e-09     
 ------------------------------------------------------------------------------
                                   CCSD Lambda converged.

 Computing density matrices in double precision...
           Orbital response amplitudes will be solved using DIIS.
           Start     Size      MaxIter   EConv     LConv     
           3         7         100       1.00e-06  1.00e-06  
 ------------------------------------------------------------------------------
            Enorm      Ldiff       Comment
 ------------------------------------------------------------------------------
     1     8.97e-02   3.33e-03     
     2     5.52e-02   3.17e-02     
     3     5.23e-02   2.86e-02     
     4     5.38e-03   2.35e-02     Switched to DIIS steps.
     5     4.52e-04   1.05e-03     
     6     1.65e-04   2.26e-05     
     7     3.91e-05   3.20e-05     
     8     5.03e-06   3.11e-06     
     9     1.25e-06   3.96e-08     
    10     3.17e-07   9.67e-08     
 ------------------------------------------------------------------------------
                                   Orbital response converged.

 Computing density matrices... Done.
 CCSD calculation:   CPU 447.71 s  wall 122.99 s

 Transferring MO TPDM to AO TPDM
 Transferring g2_o1o1o1o1
 Transferring g2_o1o1o1v1
 Transferring g2_o1o1v1v1
 Transferring g2_o1v1o1v1
 Transferring g2_o1v1v1v1
 Transferring g2_v1v1v1v1
 Adding separable TPDM
 Computing TPDM gradient
 --------------------------------------------------------
 2e gradient
  Atom          X               Y               Z
 --------------------------------------------------------
    1        -18.089422        0.008411      -15.250602  
    2         -9.926398       -0.011228       15.250601  
    3         18.089420        0.001293      -15.250608  
    4          9.926400        0.001524       15.250608  
 --------------------------------------------------------
 --------------------------------------------------------
 Final gradient
  Atom          X               Y               Z
 --------------------------------------------------------
    1        -18.089422        0.008411      -15.250602  
    2         -9.926398       -0.011228       15.250601  
    3         18.089420        0.001293      -15.250608  
    4          9.926400        0.001524       15.250608  
 --------------------------------------------------------
 Analytic gradient from two-electron contribution:   CPU 99.30 s  wall 27.24 s

 Total ccman2 time:   CPU 564.29 s  wall 154.80 s


 --------------------------------------------------------------

                    Orbital Energies (a.u.)
 --------------------------------------------------------------

 Alpha MOs
 -- Occupied --
-80.050 -80.050 -26.325 -26.325  -7.588  -7.587  -5.481  -5.480
 -5.479  -5.478  -5.478  -5.478  -1.626  -1.620  -0.940  -0.809
 -0.725  -0.699  -0.689  -0.689  -0.680  -0.530  -0.410  -0.367
 -- Virtual --
 -0.010   0.027   0.064   0.065   0.077   0.097   0.102   0.110
  0.113   0.158   0.180   0.210   0.294   0.301   0.336   0.368
  0.368   0.380   0.382   0.383   0.414   0.418   0.455   0.470
  0.475   0.621   0.666   0.710   0.786   0.792   0.869   0.898
  0.920   1.050   1.070   1.110   1.176   1.379   1.562   1.582
  1.594   1.609   1.647   1.672   1.766   1.824   1.827   1.938
  1.961   1.980   2.226   2.254   4.189   4.190   4.193   4.202
  4.217   4.220   4.228   4.263   4.493   4.547   6.886   6.896
  6.908   6.914   6.950   6.976   7.327   7.490  14.708  14.736
 14.748  14.769  14.853  14.859  68.725  68.743 165.903 166.088
 --------------------------------------------------------------

          Ground-State Mulliken Net Atomic Charges

     Atom                 Charge (a.u.)
  ----------------------------------------
      1 P                     0.199514
      2 F                    -0.199514
      3 P                     0.199514
      4 F                    -0.199514
  ----------------------------------------
  Sum of atomic charges =     0.000000

 -----------------------------------------------------------------
                    Cartesian Multipole Moments
 -----------------------------------------------------------------
    Charge (ESU x 10^10)
                -0.0000
    Dipole Moment (Debye)
         X       0.0000      Y      -0.0007      Z       2.1058
       Tot       2.1058
    Quadrupole Moments (Debye-Ang)
        XX     -37.7411     XY      -0.0021     YY     -35.3857
        XZ       0.0000     YZ       0.0015     ZZ     -38.7376
    Octopole Moments (Debye-Ang^2)
       XXX       0.0000    XXY      -0.0059    XYY      -0.0000
       YYY      -0.0131    XXZ      -3.5463    XYZ       0.0021
       YYZ      -7.1540    XZZ       0.0000    YZZ      -0.0076
       ZZZ     -13.3902
    Hexadecapole Moments (Debye-Ang^3)
      XXXX    -332.5093   XXXY      -0.0262   XXYY     -62.0108
      XYYY      -0.0217   YYYY     -48.6315   XXXZ       0.0000
      XXYZ       0.0096   XYYZ       0.0000   YYYZ       0.0150
      XXZZ     -94.3999   XYZZ      -0.0098   YYZZ     -36.1916
      XZZZ       0.0000   YZZZ       0.0136   ZZZZ    -159.3691
 -----------------------------------------------------------------
 DrvMan completing analytic gradient of the correlated energy
 Correlated dipole moment
            1
    1   0.0000007
    2  -0.0002636
    3   0.8285010
 Energy read as -881.067280201
 Full Analytical Gradient: (in a.u., or Hartree/Bohr)
             1             2             3             4
    1   -0.00020136   -0.00001924    0.00020132    0.00001927
    2   -0.00001881    0.00001345    0.00001869   -0.00001333
    3    0.00017282   -0.00017283    0.00017270   -0.00017270
 Gradient time:  CPU 0.67 s  wall 0.64 s
 ----------------------------------------------------------------
             Standard Nuclear Orientation (Angstroms)
    I     Atom           X                Y                Z
 ----------------------------------------------------------------
    1      P       1.0262955000    -0.0000000000     0.5893880965
    2      F       1.4362575292     0.0000000000    -0.9813134942
    3      P      -1.0262955000    -0.0000000000     0.5893880965
    4      F      -1.4362575292     0.0000000000    -0.9823134942
 ----------------------------------------------------------------
 Nuclear Repulsion Energy =   209.8308273822 hartrees
 There are       24 alpha and       24 beta electrons

                       Distance Matrix (Angstroms)
             P (  1)   F (  2)   P (  3)
   F (  2)  1.623321
   P (  3)  2.052591  2.920834
   F (  4)  2.921372  2.872515  1.624289

 Requested basis set is 6-311++G(d,p)
 There are 38 shells and 104 basis functions
 A cutoff of  1.0D-14 yielded    683 shell pairs
 There are      5355 function pairs (      5787 Cartesian)
 Smallest overlap matrix eigenvalue = 9.70E-04
 Guess MOs from SCF MO coefficient file

 -----------------------------------------------------------------------
  General SCF calculation program by
  Eric Jon Sundstrom, Paul Horn, Yuezhi Mao, Dmitri Zuev, Alec White,
  David Stuck, Shaama M.S., Shane Yost, Joonho Lee, David Small,
  Daniel Levine, Susi Lehtola, Hugh Burton, Evgeny Epifanovsky
 -----------------------------------------------------------------------
 Hartree-Fock
 using 4 threads for integral computing
 -------------------------------------------------------
 OpenMP Integral computing Module                
 Release: version 2.0, May 2017, Q-Chem Inc. Pleasanton 
 -------------------------------------------------------
 A restricted SCF calculation will be
 performed using DIIS
 SCF converges when DIIS error is below 1.0e-08
 ---------------------------------------
  Cycle       Energy         DIIS error
 ---------------------------------------
    1    -880.4091707451      1.92e-05  
    2    -880.4091712697      5.56e-06  
    3    -880.4091713159      2.94e-06  
    4    -880.4091713265      6.57e-07  
    5    -880.4091713281      2.05e-07  
    6    -880.4091713284      8.80e-08  
    7    -880.4091713285      4.76e-08  
    8    -880.4091713285      1.61e-08  
    9    -880.4091713285      4.72e-09  Convergence criterion met
 ---------------------------------------
 SCF time:   CPU 2.92s  wall 1.00s 
 SCF   energy in the final basis set =     -880.4091713285
 Total energy in the final basis set =     -880.4091713285


 ------------------------------------------------------------------------------

   CCMAN2: suite of methods based on coupled cluster
           and equation of motion theories.

   Components:
   * libvmm-1.3-trunk
     by Evgeny Epifanovsky, Ilya Kaliman.
   * libtensor-2.5-trunk
     by Evgeny Epifanovsky, Michael Wormit, Dmitry Zuev, Sam Manzer, 
        Ilya Kaliman.
   * libcc-2.5-trunk
     by Evgeny Epifanovsky, Arik Landau, Tomasz Kus, Kirill Khistyaev, 
        Dmitry Zuev, Prashant Manohar, Xintian Feng, Anna Krylov, 
        Matthew Goldey, Alec White, Thomas Jagau, Kaushik Nanda, 
        Anastasia Gunina, Alexander Kunitsa, Joonho Lee.

   CCMAN original authors:
   Anna I. Krylov, C. David Sherrill, Steven R. Gwaltney,
   Edward F. C. Byrd (2000)
   Sergey V. Levchenko, Lyudmila V. Slipchenko, Tao Wang,
   Ana-Maria C. Cristian (2003)
   Piotr A. Pieniazek, C. Melania Oana, Evgeny Epifanovsky (2007)
   Prashant Manohar (2009)

 ------------------------------------------------------------------------------


 Allocating and initializing 29808MB of RAM...
 Calculation will run on 4 cores.


 Alpha MOs, Restricted
 -- Occupied --                  
-80.050 -80.050 -26.325 -26.324  -7.587  -7.587  -5.481  -5.480
  1 A     2 A     3 A     4 A     5 A     6 A     7 A     8 A                  
 -5.479  -5.478  -5.478  -5.478  -1.626  -1.621  -0.940  -0.809
  9 A    10 A    11 A    12 A    13 A    14 A    15 A    16 A                  
 -0.725  -0.700  -0.689  -0.689  -0.680  -0.530  -0.410  -0.367
 17 A    18 A    19 A    20 A    21 A    22 A    23 A    24 A                  
 -- Virtual --                   
 -0.010   0.027   0.064   0.065   0.077   0.097   0.102   0.110
 25 A    26 A    27 A    28 A    29 A    30 A    31 A    32 A                  
  0.113   0.158   0.180   0.210   0.294   0.301   0.336   0.368
 33 A    34 A    35 A    36 A    37 A    38 A    39 A    40 A                  
  0.368   0.380   0.382   0.383   0.414   0.418   0.455   0.470
 41 A    42 A    43 A    44 A    45 A    46 A    47 A    48 A                  
  0.475   0.621   0.666   0.710   0.786   0.792   0.869   0.898
 49 A    50 A    51 A    52 A    53 A    54 A    55 A    56 A                  
  0.920   1.050   1.071   1.111   1.176   1.379   1.562   1.582
 57 A    58 A    59 A    60 A    61 A    62 A    63 A    64 A                  
  1.594   1.609   1.647   1.672   1.766   1.824   1.827   1.938
 65 A    66 A    67 A    68 A    69 A    70 A    71 A    72 A                  
  1.961   1.980   2.226   2.254   4.189   4.190   4.193   4.201
 73 A    74 A    75 A    76 A    77 A    78 A    79 A    80 A                  
  4.217   4.220   4.228   4.263   4.493   4.547   6.885   6.896
 81 A    82 A    83 A    84 A    85 A    86 A    87 A    88 A                  
  6.908   6.913   6.949   6.976   7.327   7.490  14.708  14.736
 89 A    90 A    91 A    92 A    93 A    94 A    95 A    96 A                  
 14.749  14.769  14.853  14.859  68.725  68.743 165.903 166.088
 97 A    98 A    99 A   100 A   101 A   102 A   103 A   104 A                  

 Beta MOs, Restricted
 -- Occupied --                  
-80.050 -80.050 -26.325 -26.324  -7.587  -7.587  -5.481  -5.480
  1 A     2 A     3 A     4 A     5 A     6 A     7 A     8 A                  
 -5.479  -5.478  -5.478  -5.478  -1.626  -1.621  -0.940  -0.809
  9 A    10 A    11 A    12 A    13 A    14 A    15 A    16 A                  
 -0.725  -0.700  -0.689  -0.689  -0.680  -0.530  -0.410  -0.367
 17 A    18 A    19 A    20 A    21 A    22 A    23 A    24 A                  
 -- Virtual --                   
 -0.010   0.027   0.064   0.065   0.077   0.097   0.102   0.110
 25 A    26 A    27 A    28 A    29 A    30 A    31 A    32 A                  
  0.113   0.158   0.180   0.210   0.294   0.301   0.336   0.368
 33 A    34 A    35 A    36 A    37 A    38 A    39 A    40 A                  
  0.368   0.380   0.382   0.383   0.414   0.418   0.455   0.470
 41 A    42 A    43 A    44 A    45 A    46 A    47 A    48 A                  
  0.475   0.621   0.666   0.710   0.786   0.792   0.869   0.898
 49 A    50 A    51 A    52 A    53 A    54 A    55 A    56 A                  
  0.920   1.050   1.071   1.111   1.176   1.379   1.562   1.582
 57 A    58 A    59 A    60 A    61 A    62 A    63 A    64 A                  
  1.594   1.609   1.647   1.672   1.766   1.824   1.827   1.938
 65 A    66 A    67 A    68 A    69 A    70 A    71 A    72 A                  
  1.961   1.980   2.226   2.254   4.189   4.190   4.193   4.201
 73 A    74 A    75 A    76 A    77 A    78 A    79 A    80 A                  
  4.217   4.220   4.228   4.263   4.493   4.547   6.885   6.896
 81 A    82 A    83 A    84 A    85 A    86 A    87 A    88 A                  
  6.908   6.913   6.949   6.976   7.327   7.490  14.708  14.736
 89 A    90 A    91 A    92 A    93 A    94 A    95 A    96 A                  
 14.749  14.769  14.853  14.859  68.725  68.743 165.903 166.088
 97 A    98 A    99 A   100 A   101 A   102 A   103 A   104 A                  

 Occupation and symmetry of molecular orbitals

 Point group: C1 (1 irreducible representation).

                           A     All 
 -------------------------------------
 All molecular orbitals:
  - Alpha                  104   104 
  - Beta                   104   104 
 -------------------------------------
 Alpha orbitals:
  - Frozen occupied        12    12  
  - Active occupied        12    12  
  - Active virtual         80    80  
  - Frozen virtual         0     0   
 -------------------------------------
 Beta orbitals:
  - Frozen occupied        12    12  
  - Active occupied        12    12  
  - Active virtual         80    80  
  - Frozen virtual         0     0   
 -------------------------------------

 Import integrals:   CPU 0.00 s  wall 0.00 s

 Import integrals:   CPU 13.87 s  wall 3.55 s

 MP2 amplitudes:   CPU 0.03 s  wall 0.01 s

Running a double precision version
           CCSD T amplitudes will be solved using DIIS.

           Start     Size      MaxIter   EConv     TConv     
           3         7         100       1.00e-07  1.00e-05  
 ------------------------------------------------------------------------------
           Energy (a.u.)   Ediff      Tdiff       Comment
 ------------------------------------------------------------------------------
          -881.04778134                           
     1    -881.04239502   5.39e-03   7.10e-01     
     2    -881.06472606   2.23e-02   9.78e-02     
     3    -881.06364446   1.08e-03   4.53e-02     
     4    -881.06629765   2.65e-03   2.03e-02     Switched to DIIS steps.
     5    -881.06725949   9.62e-04   1.41e-02     
     6    -881.06728846   2.90e-05   2.64e-03     
     7    -881.06728212   6.34e-06   1.31e-03     
     8    -881.06727971   2.41e-06   2.46e-04     
     9    -881.06727988   1.73e-07   1.13e-04     
    10    -881.06727987   1.94e-08   4.37e-05     
    11    -881.06728000   1.31e-07   2.77e-05     
    12    -881.06728019   1.94e-07   1.76e-05     
    13    -881.06728006   1.26e-07   4.47e-06     
    14    -881.06728007   5.70e-09   1.90e-06     
 ------------------------------------------------------------------------------
          -881.06728007                           CCSD T converged.

End of double precision
 SCF energy                 = -880.40917133
 MP2 energy                 = -881.04778134
 CCSD correlation energy     =   -0.65810874
 CCSD total energy           = -881.06728007

 CCSD  T1^2 = 0.0137  T2^2 = 0.2422  Leading amplitudes:

 Amplitude    Orbitals with energies
  0.0343       20 (A) A                  ->    25 (A) A                   
              -0.6887                         -0.0104                     
  0.0343       20 (A) B                  ->    25 (A) B                   
              -0.6887                         -0.0104                     
 -0.0223       24 (A) A                  ->    43 (A) A                   
              -0.3671                          0.3821                     
 -0.0223       24 (A) B                  ->    43 (A) B                   
              -0.3671                          0.3821                     

 Amplitude    Orbitals with energies
 -0.1630       24 (A) A      24 (A) B    ->    25 (A) A      25 (A) B     
              -0.3671       -0.3671           -0.0104       -0.0104       
  0.1630       24 (A) A      24 (A) B    ->    25 (A) B      25 (A) A     
              -0.3671       -0.3671           -0.0104       -0.0104       
  0.1630       24 (A) B      24 (A) A    ->    25 (A) A      25 (A) B     
              -0.3671       -0.3671           -0.0104       -0.0104       
 -0.1630       24 (A) B      24 (A) A    ->    25 (A) B      25 (A) A     
              -0.3671       -0.3671           -0.0104       -0.0104       

 Computing CCSD intemediates for later calculations in double precision
 Finished.

Running a double precision version
           CCSD Lambda amplitudes will be solved using DIIS.
           Start     Size      MaxIter   EConv     LConv     
           3         7         100       1.00e-07  1.00e-05  
 ------------------------------------------------------------------------------
            Enorm      Ldiff       Comment
 ------------------------------------------------------------------------------
     1     6.37e-02   4.11e-02     
     2     2.04e-02   9.96e-03     
     3     8.44e-03   1.36e-03     
     4     4.37e-03   1.66e-03     Switched to DIIS steps.
     5     1.08e-03   8.50e-04     
     6     5.03e-04   1.65e-04     
     7     1.26e-04   3.76e-05     
     8     5.20e-05   4.61e-06     
     9     1.76e-05   2.17e-06     
    10     7.48e-06   1.25e-06     
    11     3.54e-06   2.42e-07     
    12     1.43e-06   2.15e-07     
    13     8.06e-07   3.24e-09     
    14     3.77e-07   1.77e-08     
    15     1.54e-07   1.16e-09     
    16     6.76e-08   3.23e-09     
 ------------------------------------------------------------------------------
                                   CCSD Lambda converged.

 Computing density matrices in double precision...
           Orbital response amplitudes will be solved using DIIS.
           Start     Size      MaxIter   EConv     LConv     
           3         7         100       1.00e-06  1.00e-06  
 ------------------------------------------------------------------------------
            Enorm      Ldiff       Comment
 ------------------------------------------------------------------------------
     1     8.96e-02   3.30e-03     
     2     5.51e-02   3.17e-02     
     3     5.23e-02   2.85e-02     
     4     5.38e-03   2.34e-02     Switched to DIIS steps.
     5     4.52e-04   1.05e-03     
     6     1.68e-04   2.28e-05     
     7     6.86e-05   3.15e-05     
     8     6.19e-05   1.50e-06     
     9     4.22e-06   1.27e-06     
    10     8.52e-07   6.24e-08     
 ------------------------------------------------------------------------------
                                   Orbital response converged.

 Computing density matrices... Done.
 CCSD calculation:   CPU 446.37 s  wall 122.70 s

 Transferring MO TPDM to AO TPDM
 Transferring g2_o1o1o1o1
 Transferring g2_o1o1o1v1
 Transferring g2_o1o1v1v1
 Transferring g2_o1v1o1v1
 Transferring g2_o1v1v1v1
 Transferring g2_v1v1v1v1
 Adding separable TPDM
 Computing TPDM gradient
 --------------------------------------------------------
 2e gradient
  Atom          X               Y               Z
 --------------------------------------------------------
    1        -18.084900        0.000000      -15.260657  
    2         -9.932316        0.000000       15.259442  
    3         18.090903       -0.000000      -15.249516  
    4          9.926312       -0.000000       15.250732  
 --------------------------------------------------------
 --------------------------------------------------------
 Final gradient
  Atom          X               Y               Z
 --------------------------------------------------------
    1        -18.084900        0.000000      -15.260657  
    2         -9.932316        0.000000       15.259442  
    3         18.090903       -0.000000      -15.249516  
    4          9.926312       -0.000000       15.250732  
 --------------------------------------------------------
 Analytic gradient from two-electron contribution:   CPU 102.58 s  wall 28.00 s

 Total ccman2 time:   CPU 566.38 s  wall 155.31 s


 --------------------------------------------------------------

                    Orbital Energies (a.u.)
 --------------------------------------------------------------

 Alpha MOs
 -- Occupied --
-80.050 -80.050 -26.325 -26.324  -7.587  -7.587  -5.481  -5.480
 -5.479  -5.478  -5.478  -5.478  -1.626  -1.621  -0.940  -0.809
 -0.725  -0.700  -0.689  -0.689  -0.680  -0.530  -0.410  -0.367
 -- Virtual --
 -0.010   0.027   0.064   0.065   0.077   0.097   0.102   0.110
  0.113   0.158   0.180   0.210   0.294   0.301   0.336   0.368
  0.368   0.380   0.382   0.383   0.414   0.418   0.455   0.470
  0.475   0.621   0.666   0.710   0.786   0.792   0.869   0.898
  0.920   1.050   1.071   1.111   1.176   1.379   1.562   1.582
  1.594   1.609   1.647   1.672   1.766   1.824   1.827   1.938
  1.961   1.980   2.226   2.254   4.189   4.190   4.193   4.201
  4.217   4.220   4.228   4.263   4.493   4.547   6.885   6.896
  6.908   6.913   6.949   6.976   7.327   7.490  14.708  14.736
 14.749  14.769  14.853  14.859  68.725  68.743 165.903 166.088
 --------------------------------------------------------------

          Ground-State Mulliken Net Atomic Charges

     Atom                 Charge (a.u.)
  ----------------------------------------
      1 P                     0.198942
      2 F                    -0.198763
      3 P                     0.199383
      4 F                    -0.199562
  ----------------------------------------
  Sum of atomic charges =     0.000000

 -----------------------------------------------------------------
                    Cartesian Multipole Moments
 -----------------------------------------------------------------
    Charge (ESU x 10^10)
                 0.0000
    Dipole Moment (Debye)
         X       0.0036      Y       0.0000      Z       2.1004
       Tot       2.1004
    Quadrupole Moments (Debye-Ang)
        XX     -37.7392     XY       0.0000     YY     -35.3862
        XZ      -0.0063     YZ       0.0000     ZZ     -38.7362
    Octopole Moments (Debye-Ang^2)
       XXX       0.0160    XXY       0.0000    XYY       0.0037
       YYY       0.0000    XXZ      -3.5643    XYZ       0.0000
       YYZ      -7.1634    XZZ       0.0064    YZZ       0.0000
       ZZZ     -13.4216
    Hexadecapole Moments (Debye-Ang^3)
      XXXX    -332.4951   XXXY       0.0000   XXYY     -62.0106
      XYYY       0.0000   YYYY     -48.6372   XXXZ      -0.0416
      XXYZ       0.0000   XYYZ      -0.0104   YYYZ       0.0000
      XXZZ     -94.3874   XYZZ       0.0000   YYZZ     -36.1840
      XZZZ      -0.0414   YZZZ       0.0000   ZZZZ    -159.3143
 -----------------------------------------------------------------
 DrvMan completing analytic gradient of the correlated energy
 Correlated dipole moment
            1
    1   0.0014220
    2   0.0000001
    3   0.8263472
 Energy read as -881.067280070
 Full Analytical Gradient: (in a.u., or Hartree/Bohr)
             1             2             3             4
    1   -0.00006971   -0.00015770    0.00021094    0.00001646
    2    0.00000001   -0.00000000   -0.00000001    0.00000000
    3   -0.00031204    0.00032615    0.00013011   -0.00014423
 Gradient time:  CPU 0.67 s  wall 0.64 s
 ----------------------------------------------------------------
             Standard Nuclear Orientation (Angstroms)
    I     Atom           X                Y                Z
 ----------------------------------------------------------------
    1      P       1.0262955000    -0.0000000000     0.5893880965
    2      F       1.4362575292     0.0000000000    -0.9833134942
    3      P      -1.0262955000    -0.0000000000     0.5893880965
    4      F      -1.4362575292     0.0000000000    -0.9823134942
 ----------------------------------------------------------------
 Nuclear Repulsion Energy =   209.7694188199 hartrees
 There are       24 alpha and       24 beta electrons

                       Distance Matrix (Angstroms)
             P (  1)   F (  2)   P (  3)
   F (  2)  1.625257
   P (  3)  2.052591  2.921910
   F (  4)  2.921372  2.872515  1.624289

 Requested basis set is 6-311++G(d,p)
 There are 38 shells and 104 basis functions
 A cutoff of  1.0D-14 yielded    683 shell pairs
 There are      5355 function pairs (      5787 Cartesian)
 Smallest overlap matrix eigenvalue = 9.70E-04
 Guess MOs from SCF MO coefficient file

 -----------------------------------------------------------------------
  General SCF calculation program by
  Eric Jon Sundstrom, Paul Horn, Yuezhi Mao, Dmitri Zuev, Alec White,
  David Stuck, Shaama M.S., Shane Yost, Joonho Lee, David Small,
  Daniel Levine, Susi Lehtola, Hugh Burton, Evgeny Epifanovsky
 -----------------------------------------------------------------------
 Hartree-Fock
 using 4 threads for integral computing
 -------------------------------------------------------
 OpenMP Integral computing Module                
 Release: version 2.0, May 2017, Q-Chem Inc. Pleasanton 
 -------------------------------------------------------
 A restricted SCF calculation will be
 performed using DIIS
 SCF converges when DIIS error is below 1.0e-08
 ---------------------------------------
  Cycle       Energy         DIIS error
 ---------------------------------------
    1    -880.4090972091      3.40e-05  
    2    -880.4090986437      1.01e-05  
    3    -880.4090987550      5.18e-06  
    4    -880.4090987829      1.01e-06  
    5    -880.4090987854      2.83e-07  
    6    -880.4090987859      1.14e-07  
    7    -880.4090987859      5.97e-08  
    8    -880.4090987859      2.28e-08  
    9    -880.4090987859      8.18e-09  Convergence criterion met
 ---------------------------------------
 SCF time:   CPU 2.92s  wall 1.00s 
 SCF   energy in the final basis set =     -880.4090987859
 Total energy in the final basis set =     -880.4090987859


 ------------------------------------------------------------------------------

   CCMAN2: suite of methods based on coupled cluster
           and equation of motion theories.

   Components:
   * libvmm-1.3-trunk
     by Evgeny Epifanovsky, Ilya Kaliman.
   * libtensor-2.5-trunk
     by Evgeny Epifanovsky, Michael Wormit, Dmitry Zuev, Sam Manzer, 
        Ilya Kaliman.
   * libcc-2.5-trunk
     by Evgeny Epifanovsky, Arik Landau, Tomasz Kus, Kirill Khistyaev, 
        Dmitry Zuev, Prashant Manohar, Xintian Feng, Anna Krylov, 
        Matthew Goldey, Alec White, Thomas Jagau, Kaushik Nanda, 
        Anastasia Gunina, Alexander Kunitsa, Joonho Lee.

   CCMAN original authors:
   Anna I. Krylov, C. David Sherrill, Steven R. Gwaltney,
   Edward F. C. Byrd (2000)
   Sergey V. Levchenko, Lyudmila V. Slipchenko, Tao Wang,
   Ana-Maria C. Cristian (2003)
   Piotr A. Pieniazek, C. Melania Oana, Evgeny Epifanovsky (2007)
   Prashant Manohar (2009)

 ------------------------------------------------------------------------------


 Allocating and initializing 29808MB of RAM...
 Calculation will run on 4 cores.


 Alpha MOs, Restricted
 -- Occupied --                  
-80.050 -80.050 -26.325 -26.324  -7.588  -7.587  -5.481  -5.480
  1 A     2 A     3 A     4 A     5 A     6 A     7 A     8 A                  
 -5.479  -5.478  -5.478  -5.478  -1.626  -1.620  -0.940  -0.809
  9 A    10 A    11 A    12 A    13 A    14 A    15 A    16 A                  
 -0.725  -0.699  -0.689  -0.688  -0.680  -0.530  -0.410  -0.367
 17 A    18 A    19 A    20 A    21 A    22 A    23 A    24 A                  
 -- Virtual --                   
 -0.011   0.027   0.063   0.065   0.077   0.097   0.102   0.110
 25 A    26 A    27 A    28 A    29 A    30 A    31 A    32 A                  
  0.113   0.158   0.180   0.210   0.294   0.301   0.336   0.368
 33 A    34 A    35 A    36 A    37 A    38 A    39 A    40 A                  
  0.368   0.380   0.382   0.383   0.414   0.418   0.455   0.470
 41 A    42 A    43 A    44 A    45 A    46 A    47 A    48 A                  
  0.475   0.621   0.666   0.710   0.786   0.792   0.869   0.898
 49 A    50 A    51 A    52 A    53 A    54 A    55 A    56 A                  
  0.920   1.050   1.070   1.110   1.175   1.379   1.562   1.582
 57 A    58 A    59 A    60 A    61 A    62 A    63 A    64 A                  
  1.594   1.609   1.647   1.673   1.766   1.824   1.827   1.938
 65 A    66 A    67 A    68 A    69 A    70 A    71 A    72 A                  
  1.961   1.980   2.226   2.254   4.189   4.190   4.193   4.202
 73 A    74 A    75 A    76 A    77 A    78 A    79 A    80 A                  
  4.217   4.220   4.228   4.263   4.492   4.546   6.886   6.896
 81 A    82 A    83 A    84 A    85 A    86 A    87 A    88 A                  
  6.908   6.914   6.950   6.976   7.326   7.490  14.708  14.736
 89 A    90 A    91 A    92 A    93 A    94 A    95 A    96 A                  
 14.748  14.769  14.853  14.859  68.725  68.743 165.903 166.088
 97 A    98 A    99 A   100 A   101 A   102 A   103 A   104 A                  

 Beta MOs, Restricted
 -- Occupied --                  
-80.050 -80.050 -26.325 -26.324  -7.588  -7.587  -5.481  -5.480
  1 A     2 A     3 A     4 A     5 A     6 A     7 A     8 A                  
 -5.479  -5.478  -5.478  -5.478  -1.626  -1.620  -0.940  -0.809
  9 A    10 A    11 A    12 A    13 A    14 A    15 A    16 A                  
 -0.725  -0.699  -0.689  -0.688  -0.680  -0.530  -0.410  -0.367
 17 A    18 A    19 A    20 A    21 A    22 A    23 A    24 A                  
 -- Virtual --                   
 -0.011   0.027   0.063   0.065   0.077   0.097   0.102   0.110
 25 A    26 A    27 A    28 A    29 A    30 A    31 A    32 A                  
  0.113   0.158   0.180   0.210   0.294   0.301   0.336   0.368
 33 A    34 A    35 A    36 A    37 A    38 A    39 A    40 A                  
  0.368   0.380   0.382   0.383   0.414   0.418   0.455   0.470
 41 A    42 A    43 A    44 A    45 A    46 A    47 A    48 A                  
  0.475   0.621   0.666   0.710   0.786   0.792   0.869   0.898
 49 A    50 A    51 A    52 A    53 A    54 A    55 A    56 A                  
  0.920   1.050   1.070   1.110   1.175   1.379   1.562   1.582
 57 A    58 A    59 A    60 A    61 A    62 A    63 A    64 A                  
  1.594   1.609   1.647   1.673   1.766   1.824   1.827   1.938
 65 A    66 A    67 A    68 A    69 A    70 A    71 A    72 A                  
  1.961   1.980   2.226   2.254   4.189   4.190   4.193   4.202
 73 A    74 A    75 A    76 A    77 A    78 A    79 A    80 A                  
  4.217   4.220   4.228   4.263   4.492   4.546   6.886   6.896
 81 A    82 A    83 A    84 A    85 A    86 A    87 A    88 A                  
  6.908   6.914   6.950   6.976   7.326   7.490  14.708  14.736
 89 A    90 A    91 A    92 A    93 A    94 A    95 A    96 A                  
 14.748  14.769  14.853  14.859  68.725  68.743 165.903 166.088
 97 A    98 A    99 A   100 A   101 A   102 A   103 A   104 A                  

 Occupation and symmetry of molecular orbitals

 Point group: C1 (1 irreducible representation).

                           A     All 
 -------------------------------------
 All molecular orbitals:
  - Alpha                  104   104 
  - Beta                   104   104 
 -------------------------------------
 Alpha orbitals:
  - Frozen occupied        12    12  
  - Active occupied        12    12  
  - Active virtual         80    80  
  - Frozen virtual         0     0   
 -------------------------------------
 Beta orbitals:
  - Frozen occupied        12    12  
  - Active occupied        12    12  
  - Active virtual         80    80  
  - Frozen virtual         0     0   
 -------------------------------------

 Import integrals:   CPU 0.00 s  wall 0.00 s

 Import integrals:   CPU 13.90 s  wall 3.56 s

 MP2 amplitudes:   CPU 0.03 s  wall 0.01 s

Running a double precision version
           CCSD T amplitudes will be solved using DIIS.

           Start     Size      MaxIter   EConv     TConv     
           3         7         100       1.00e-07  1.00e-05  
 ------------------------------------------------------------------------------
           Energy (a.u.)   Ediff      Tdiff       Comment
 ------------------------------------------------------------------------------
          -881.04778912                           
     1    -881.04237356   5.42e-03   7.10e-01     
     2    -881.06472771   2.24e-02   9.78e-02     
     3    -881.06363797   1.09e-03   4.54e-02     
     4    -881.06629517   2.66e-03   2.03e-02     Switched to DIIS steps.
     5    -881.06725869   9.64e-04   1.41e-02     
     6    -881.06728781   2.91e-05   2.65e-03     
     7    -881.06728148   6.33e-06   1.31e-03     
     8    -881.06727906   2.42e-06   2.46e-04     
     9    -881.06727923   1.73e-07   1.14e-04     
    10    -881.06727921   2.00e-08   4.38e-05     
    11    -881.06727934   1.31e-07   2.77e-05     
    12    -881.06727954   1.94e-07   1.77e-05     
    13    -881.06727941   1.26e-07   4.49e-06     
    14    -881.06727942   5.71e-09   1.90e-06     
 ------------------------------------------------------------------------------
          -881.06727942                           CCSD T converged.

End of double precision
 SCF energy                 = -880.40909879
 MP2 energy                 = -881.04778912
 CCSD correlation energy     =   -0.65818063
 CCSD total energy           = -881.06727942

 CCSD  T1^2 = 0.0138  T2^2 = 0.2423  Leading amplitudes:

 Amplitude    Orbitals with energies
 -0.0344       20 (A) A                  ->    25 (A) A                   
              -0.6884                         -0.0105                     
 -0.0344       20 (A) B                  ->    25 (A) B                   
              -0.6884                         -0.0105                     
 -0.0223       19 (A) A                  ->    26 (A) A                   
              -0.6889                          0.0271                     
 -0.0223       19 (A) B                  ->    26 (A) B                   
              -0.6889                          0.0271                     

 Amplitude    Orbitals with energies
 -0.1630       24 (A) A      24 (A) B    ->    25 (A) A      25 (A) B     
              -0.3672       -0.3672           -0.0105       -0.0105       
  0.1630       24 (A) A      24 (A) B    ->    25 (A) B      25 (A) A     
              -0.3672       -0.3672           -0.0105       -0.0105       
  0.1630       24 (A) B      24 (A) A    ->    25 (A) A      25 (A) B     
              -0.3672       -0.3672           -0.0105       -0.0105       
 -0.1630       24 (A) B      24 (A) A    ->    25 (A) B      25 (A) A     
              -0.3672       -0.3672           -0.0105       -0.0105       

 Computing CCSD intemediates for later calculations in double precision
 Finished.

Running a double precision version
           CCSD Lambda amplitudes will be solved using DIIS.
           Start     Size      MaxIter   EConv     LConv     
           3         7         100       1.00e-07  1.00e-05  
 ------------------------------------------------------------------------------
            Enorm      Ldiff       Comment
 ------------------------------------------------------------------------------
     1     6.37e-02   4.11e-02     
     2     2.04e-02   9.98e-03     
     3     8.46e-03   1.35e-03     
     4     4.38e-03   1.66e-03     Switched to DIIS steps.
     5     1.08e-03   8.51e-04     
     6     5.05e-04   1.66e-04     
     7     1.27e-04   3.77e-05     
     8     5.23e-05   4.60e-06     
     9     1.77e-05   2.20e-06     
    10     7.52e-06   1.27e-06     
    11     3.56e-06   2.46e-07     
    12     1.44e-06   2.17e-07     
    13     8.10e-07   3.19e-09     
    14     3.80e-07   1.77e-08     
    15     1.55e-07   1.20e-09     
    16     6.81e-08   3.28e-09     
 ------------------------------------------------------------------------------
                                   CCSD Lambda converged.

 Computing density matrices in double precision...
           Orbital response amplitudes will be solved using DIIS.
           Start     Size      MaxIter   EConv     LConv     
           3         7         100       1.00e-06  1.00e-06  
 ------------------------------------------------------------------------------
            Enorm      Ldiff       Comment
 ------------------------------------------------------------------------------
     1     8.97e-02   3.35e-03     
     2     5.52e-02   3.18e-02     
     3     5.24e-02   2.86e-02     
     4     5.39e-03   2.35e-02     Switched to DIIS steps.
     5     4.54e-04   1.06e-03     
     6     1.71e-04   2.24e-05     
     7     8.55e-05   3.13e-05     
     8     6.36e-05   7.48e-07     
     9     3.80e-06   1.73e-06     
    10     8.85e-07   6.28e-08     
 ------------------------------------------------------------------------------
                                   Orbital response converged.

 Computing density matrices... Done.
 CCSD calculation:   CPU 445.18 s  wall 122.36 s

 Transferring MO TPDM to AO TPDM
 Transferring g2_o1o1o1o1
 Transferring g2_o1o1o1v1
 Transferring g2_o1o1v1v1
 Transferring g2_o1v1o1v1
 Transferring g2_o1v1v1v1
 Transferring g2_v1v1v1v1
 Adding separable TPDM
 Computing TPDM gradient
 --------------------------------------------------------
 2e gradient
  Atom          X               Y               Z
 --------------------------------------------------------
    1        -18.093932        0.000000      -15.240573  
    2         -9.920494       -0.000000       15.241787  
    3         18.087938       -0.000000      -15.251696  
    4          9.926488        0.000000       15.250483  
 --------------------------------------------------------
 --------------------------------------------------------
 Final gradient
  Atom          X               Y               Z
 --------------------------------------------------------
    1        -18.093932        0.000000      -15.240573  
    2         -9.920494       -0.000000       15.241787  
    3         18.087938       -0.000000      -15.251696  
    4          9.926488        0.000000       15.250483  
 --------------------------------------------------------
 Analytic gradient from two-electron contribution:   CPU 100.23 s  wall 27.50 s

 Total ccman2 time:   CPU 562.93 s  wall 154.49 s


 --------------------------------------------------------------

                    Orbital Energies (a.u.)
 --------------------------------------------------------------

 Alpha MOs
 -- Occupied --
-80.050 -80.050 -26.325 -26.324  -7.588  -7.587  -5.481  -5.480
 -5.479  -5.478  -5.478  -5.478  -1.626  -1.620  -0.940  -0.809
 -0.725  -0.699  -0.689  -0.688  -0.680  -0.530  -0.410  -0.367
 -- Virtual --
 -0.011   0.027   0.063   0.065   0.077   0.097   0.102   0.110
  0.113   0.158   0.180   0.210   0.294   0.301   0.336   0.368
  0.368   0.380   0.382   0.383   0.414   0.418   0.455   0.470
  0.475   0.621   0.666   0.710   0.786   0.792   0.869   0.898
  0.920   1.050   1.070   1.110   1.175   1.379   1.562   1.582
  1.594   1.609   1.647   1.673   1.766   1.824   1.827   1.938
  1.961   1.980   2.226   2.254   4.189   4.190   4.193   4.202
  4.217   4.220   4.228   4.263   4.492   4.546   6.886   6.896
  6.908   6.914   6.950   6.976   7.326   7.490  14.708  14.736
 14.748  14.769  14.853  14.859  68.725  68.743 165.903 166.088
 --------------------------------------------------------------

          Ground-State Mulliken Net Atomic Charges

     Atom                 Charge (a.u.)
  ----------------------------------------
      1 P                     0.200085
      2 F                    -0.200263
      3 P                     0.199644
      4 F                    -0.199466
  ----------------------------------------
  Sum of atomic charges =    -0.000000

 -----------------------------------------------------------------
                    Cartesian Multipole Moments
 -----------------------------------------------------------------
    Charge (ESU x 10^10)
                 0.0000
    Dipole Moment (Debye)
         X      -0.0036      Y       0.0000      Z       2.1113
       Tot       2.1113
    Quadrupole Moments (Debye-Ang)
        XX     -37.7430     XY       0.0000     YY     -35.3852
        XZ       0.0063     YZ      -0.0000     ZZ     -38.7389
    Octopole Moments (Debye-Ang^2)
       XXX      -0.0159    XXY       0.0000    XYY      -0.0037
       YYY       0.0000    XXZ      -3.5284    XYZ       0.0000
       YYZ      -7.1447    XZZ      -0.0065    YZZ      -0.0000
       ZZZ     -13.3588
    Hexadecapole Moments (Debye-Ang^3)
      XXXX    -332.5233   XXXY       0.0000   XXYY     -62.0111
      XYYY       0.0000   YYYY     -48.6257   XXXZ       0.0415
      XXYZ       0.0000   XYYZ       0.0104   YYYZ      -0.0000
      XXZZ     -94.4125   XYZZ       0.0000   YYZZ     -36.1992
      XZZZ       0.0414   YZZZ      -0.0000   ZZZZ    -159.4241
 -----------------------------------------------------------------
 DrvMan completing analytic gradient of the correlated energy
 Correlated dipole moment
            1
    1  -0.0014199
    2   0.0000000
    3   0.8306522
 Energy read as -881.067279416
 Full Analytical Gradient: (in a.u., or Hartree/Bohr)
             1             2             3             4
    1   -0.00033208    0.00011824    0.00019176    0.00002207
    2    0.00000000   -0.00000000   -0.00000000    0.00000000
    3    0.00065471   -0.00066880    0.00021520   -0.00020112
 Gradient time:  CPU 0.67 s  wall 0.64 s
Dipole drv :
gprntSymmMtrx error report: 
 Final Hessian.
            1           2           3           4           5           6
    1   0.2382401   0.0000000  -0.0419063  -0.0368390   0.0000000   0.0694189
    2   0.0000000   0.0138634  -0.0000047   0.0000000  -0.0099492   0.0000013
    3  -0.0419063  -0.0000047   0.2874098   0.0454973   0.0000000  -0.2557860
    4  -0.0368390   0.0000000   0.0454973   0.0468933   0.0000000  -0.0730095
    5   0.0000000  -0.0099492   0.0000000   0.0000000   0.0071165  -0.0000005
    6   0.0694189   0.0000013  -0.2557860  -0.0730095  -0.0000005   0.2632531
    7  -0.1828159   0.0000000   0.0224336  -0.0185854   0.0000000   0.0050790
    8   0.0000000  -0.0138133   0.0000000   0.0000000   0.0098927   0.0000000
    9  -0.0224336  -0.0000099  -0.0091025   0.0260244   0.0000039  -0.0225202
   10  -0.0185854   0.0000000  -0.0260244   0.0085314   0.0000000  -0.0014874
   11   0.0000000   0.0098927   0.0000000   0.0000000  -0.0070537   0.0000000
   12  -0.0050790   0.0000010  -0.0225202   0.0014874  -0.0000002   0.0150520
            7           8           9          10          11          12
    1  -0.1828159   0.0000000  -0.0224336  -0.0185854   0.0000000  -0.0050790
    2   0.0000000  -0.0138133  -0.0000099   0.0000000   0.0098927   0.0000010
    3   0.0224336   0.0000000  -0.0091025  -0.0260244   0.0000000  -0.0225202
    4  -0.0185854   0.0000000   0.0260244   0.0085314   0.0000000   0.0014874
    5   0.0000000   0.0098927   0.0000039   0.0000000  -0.0070537  -0.0000002
    6   0.0050790   0.0000000  -0.0225202  -0.0014874   0.0000000   0.0150520
    7   0.2382401   0.0000000   0.0419063  -0.0368390   0.0000000  -0.0694189
    8   0.0000000   0.0138634   0.0000047   0.0000000  -0.0099492  -0.0000013
    9   0.0419063   0.0000047   0.2874098  -0.0454973   0.0000000  -0.2557860
   10  -0.0368390   0.0000000  -0.0454973   0.0468933   0.0000000   0.0730095
   11   0.0000000  -0.0099492   0.0000000   0.0000000   0.0071165   0.0000005
   12  -0.0694189  -0.0000013  -0.2557860   0.0730095   0.0000005   0.2632531
 ----------------------------------------------------------------
             Standard Nuclear Orientation (Angstroms)
    I     Atom           X                Y                Z
 ----------------------------------------------------------------
    1      P       1.0262955000    -0.0000000000     0.5893880965
    2      F       1.4362575292     0.0000000000    -0.9823134942
    3      P      -1.0262955000    -0.0000000000     0.5893880965
    4      F      -1.4362575292     0.0000000000    -0.9823134942
 ----------------------------------------------------------------
 Nuclear Repulsion Energy =   209.8001091164 hartrees
 There are       24 alpha and       24 beta electrons
 old dipole drv.
            1           2           3           4           5           6
    1   0.5202719   0.0000000  -0.4688227  -0.5203261   0.0000000   0.7519495
    2  -0.0000000   0.1394289   0.0000265   0.0000000  -0.1395116   0.0000187
    3   0.0057482   0.0000000   1.1390895   0.0972548   0.0000000  -1.1390461
            7           8           9          10          11          12
    1   0.5202719   0.0000000   0.4688227  -0.5203261   0.0000000  -0.7519495
    2  -0.0000000   0.1394289  -0.0000265   0.0000000  -0.1395116  -0.0000187
    3  -0.0057482   0.0000000   1.1390895  -0.0972548   0.0000000  -1.1390461
 New transposed dipole drv.
            1           2           3
    1   0.5202719  -0.0000000   0.0057482
    2   0.0000000   0.1394289   0.0000000
    3  -0.4688227   0.0000265   1.1390895
    4  -0.5203261   0.0000000   0.0972548
    5   0.0000000  -0.1395116   0.0000000
    6   0.7519495   0.0000187  -1.1390461
    7   0.5202719  -0.0000000  -0.0057482
    8   0.0000000   0.1394289   0.0000000
    9   0.4688227  -0.0000265   1.1390895
   10  -0.5203261   0.0000000  -0.0972548
   11   0.0000000  -0.1395116   0.0000000
   12  -0.7519495  -0.0000187  -1.1390461
FINAL TENSOR RESULT:
Order 2, Length 12
    Atom      X          Y          Z
     1 Order 1, Length 12
    Atom      X          Y          Z
     1    2.382400815967122e-01   0.000000000000000e+00  -4.190632195742455e-02
     2   -3.683901621141408e-02   0.000000000000000e+00   6.941891840465296e-02
     3   -1.828158721100726e-01   0.000000000000000e+00  -2.243356297258204e-02
     4   -1.858544744621909e-02   0.000000000000000e+00  -5.078975866988215e-03

Order 1, Length 12
    Atom      X          Y          Z
     1    0.000000000000000e+00   1.386338591992678e-02  -4.676870775378338e-06
     2    0.000000000000000e+00  -9.949151705144604e-03   1.278277982821003e-06
     3    0.000000000000000e+00  -1.381327652167653e-02  -9.895980827092377e-06
     4    0.000000000000000e+00   9.892673568933103e-03   9.695238913970555e-07

Order 1, Length 12
    Atom      X          Y          Z
     1   -4.190632195742455e-02  -4.676870775378338e-06   2.874098043777183e-01
     2    4.549734824172538e-02   0.000000000000000e+00  -2.557859865607364e-01
     3    2.243356297258204e-02   0.000000000000000e+00  -9.102525665602452e-03
     4   -2.602443893815932e-02   0.000000000000000e+00  -2.252017043566091e-02


     2 Order 1, Length 12
    Atom      X          Y          Z
     1   -3.683901621141408e-02   0.000000000000000e+00   4.549734824172538e-02
     2    4.689327992998903e-02   0.000000000000000e+00  -7.300947484568127e-02
     3   -1.858544744621909e-02   0.000000000000000e+00   2.602443893815932e-02
     4    8.531438146799672e-03   0.000000000000000e+00   1.487363398909456e-03

Order 1, Length 12
    Atom      X          Y          Z
     1    0.000000000000000e+00  -9.949151705144604e-03   0.000000000000000e+00
     2    0.000000000000000e+00   7.116522891555895e-03  -5.039646420884589e-07
     3    0.000000000000000e+00   9.892673568933103e-03   3.914009637711250e-06
     4    0.000000000000000e+00  -7.053676017291685e-03  -1.952105506625866e-07

Order 1, Length 12
    Atom      X          Y          Z
     1    6.941891840465296e-02   1.278277982821003e-06  -2.557859865607364e-01
     2   -7.300947484568127e-02  -5.039646420884589e-07   2.632530829182246e-01
     3    5.078975866988215e-03   0.000000000000000e+00  -2.252017043566091e-02
     4   -1.487363398909456e-03   0.000000000000000e+00   1.505195166590841e-02


     3 Order 1, Length 12
    Atom      X          Y          Z
     1   -1.828158721100726e-01   0.000000000000000e+00   2.243356297258204e-02
     2   -1.858544744621909e-02   0.000000000000000e+00   5.078975866988215e-03
     3    2.382400815967122e-01   0.000000000000000e+00   4.190632195742455e-02
     4   -3.683901621141408e-02   0.000000000000000e+00  -6.941891840465296e-02

Order 1, Length 12
    Atom      X          Y          Z
     1    0.000000000000000e+00  -1.381327652167653e-02   0.000000000000000e+00
     2    0.000000000000000e+00   9.892673568933103e-03   0.000000000000000e+00
     3    0.000000000000000e+00   1.386338591992678e-02   4.676870775378338e-06
     4    0.000000000000000e+00  -9.949151705144604e-03  -1.278277982821003e-06

Order 1, Length 12
    Atom      X          Y          Z
     1   -2.243356297258204e-02  -9.895980827092377e-06  -9.102525665602452e-03
     2    2.602443893815932e-02   3.914009637711250e-06  -2.252017043566091e-02
     3    4.190632195742455e-02   4.676870775378338e-06   2.874098043777183e-01
     4   -4.549734824172538e-02   0.000000000000000e+00  -2.557859865607364e-01


     4 Order 1, Length 12
    Atom      X          Y          Z
     1   -1.858544744621909e-02   0.000000000000000e+00  -2.602443893815932e-02
     2    8.531438146799672e-03   0.000000000000000e+00  -1.487363398909456e-03
     3   -3.683901621141408e-02   0.000000000000000e+00  -4.549734824172538e-02
     4    4.689327992998903e-02   0.000000000000000e+00   7.300947484568127e-02

Order 1, Length 12
    Atom      X          Y          Z
     1    0.000000000000000e+00   9.892673568933103e-03   0.000000000000000e+00
     2    0.000000000000000e+00  -7.053676017291685e-03   0.000000000000000e+00
     3    0.000000000000000e+00  -9.949151705144604e-03   0.000000000000000e+00
     4    0.000000000000000e+00   7.116522891555895e-03   5.039646420884589e-07

Order 1, Length 12
    Atom      X          Y          Z
     1   -5.078975866988215e-03   9.695238913970555e-07  -2.252017043566091e-02
     2    1.487363398909456e-03  -1.952105506625866e-07   1.505195166590841e-02
     3   -6.941891840465296e-02  -1.278277982821003e-06  -2.557859865607364e-01
     4    7.300947484568127e-02   5.039646420884589e-07   2.632530829182246e-01


 # Finishing finite difference calculation for IDERIV #
 ######################################################
 ######################################################
 Requested basis set is 6-311++G(d,p)
 There are 38 shells and 104 basis functions
 **********************************************************************
 **                                                                  **
 **                       VIBRATIONAL ANALYSIS                       **
 **                       --------------------                       **
 **                                                                  **
 **        VIBRATIONAL FREQUENCIES (CM**-1) AND NORMAL MODES         **
 **     FORCE CONSTANTS (mDYN/ANGSTROM) AND REDUCED MASSES (AMU)     **
 **                  INFRARED INTENSITIES (KM/MOL)                   **
 **                                                                  **
 **********************************************************************


 Mode:                 1                      2                      3
 Frequency:       163.24                 208.24                 366.78
 Force Cnst:      0.3002                 0.6152                 1.9278
 Red. Mass:      19.1181                24.0788                24.3218
 IR Active:          YES                    YES                    YES
 IR Intens:        4.242                  0.000                 21.604
 Raman Active:       YES                    YES                    YES
               X      Y      Z        X      Y      Z        X      Y      Z
 P         -0.002  0.000  0.071    0.000 -0.461  0.000   -0.311 -0.000 -0.354
 F         -0.694 -0.000 -0.115   -0.000  0.537 -0.000    0.507  0.000 -0.143
 P          0.002 -0.000  0.071    0.000  0.461 -0.000   -0.311  0.000  0.354
 F          0.694  0.000 -0.115    0.000 -0.537 -0.000    0.507 -0.000  0.143
 TransDip  -0.000 -0.000  0.066    0.000  0.000  0.000   -0.149 -0.000 -0.000

 Mode:                 4                      5                      6
 Frequency:       577.12                 766.83                 823.03
 Force Cnst:      5.8992                 7.7196                 9.0196
 Red. Mass:      30.0609                22.2819                22.5998
 IR Active:          YES                    YES                    YES
 IR Intens:       16.473                 94.159                195.087
 Raman Active:       YES                    YES                    YES
               X      Y      Z        X      Y      Z        X      Y      Z
 P         -0.670  0.000 -0.116    0.093 -0.000 -0.358    0.166  0.000 -0.350
 F         -0.048 -0.000  0.189   -0.151  0.000  0.583   -0.154 -0.000  0.571
 P          0.670 -0.000 -0.116    0.093  0.000  0.358   -0.166 -0.000 -0.350
 F          0.048  0.000  0.189   -0.151 -0.000 -0.583    0.154  0.000  0.571
 TransDip   0.000  0.000 -0.130    0.311  0.000 -0.000   -0.000  0.000 -0.447

 STANDARD THERMODYNAMIC QUANTITIES AT   298.15 K  AND     1.00 ATM

   This Molecule has  0 Imaginary Frequencies
   Zero point vibrational energy:        4.153 kcal/mol

   Atom    1 Element P  Has Mass   30.97376
   Atom    2 Element F  Has Mass   18.99840
   Atom    3 Element P  Has Mass   30.97376
   Atom    4 Element F  Has Mass   18.99840
   Molecular Mass:    99.944320 amu
   Principal axes and moments of inertia in amu*Bohr^2:
                             1           2           3
    Eigenvalues --      207.75465   512.90987   720.66451
          X               1.00000    -0.00000    -0.00000
          Y               0.00000    -0.00000     1.00000
          Z               0.00000     1.00000     0.00000
   Rotational Symmetry Number is   2
   The Molecule is an Asymmetric Top
   Translational Enthalpy:        0.889 kcal/mol
   Rotational Enthalpy:           0.889 kcal/mol
   Vibrational Enthalpy:          5.311 kcal/mol
   gas constant (RT):             0.592 kcal/mol
   Translational Entropy:        39.716  cal/mol.K
   Rotational Entropy:           24.466  cal/mol.K
   Vibrational Entropy:           6.580  cal/mol.K

   Total Enthalpy:                7.681 kcal/mol
   Total Entropy:                70.762  cal/mol.K
Archival summary:
1\1\garfield\FREQ\ProcedureUnspecified\BasisUnspecified\22\taweetha\TueMay708:56:382019TueMay708:56:382019\0\\#,FREQ,ProcedureUnspecified,BasisUnspecified,\\0,1\P\F,1,1.62429\P,1,2.05259,2,104.619\F,3,1.62429,1,104.619,2,0,0\\HF=-880.409099\\@

 Total job time:  1691.11s(wall), 5926.49s(cpu) 
 Tue May  7 08:56:38 2019

        *************************************************************
        *                                                           *
        *  Thank you very much for using Q-Chem.  Have a nice day.  *
        *                                                           *
        *************************************************************
