# Supplementary material for: Geometric and energetic data from ab initio calculations of haloethene, haloimine, halomethylenephosphine, haloiminophosphine, halodiazene, halodiphosphene and halocyclopropane
Source: Data Brief. 2019 Nov 2;27:104738. doi: 10.1016/j.dib.2019.104738 (PMC6861602; doi:10.1016/j.dib.2019.104738)
Supplement: Multimedia component 8 [file mmc8.zip › PP/CCSD/freq/FEPPIE.out]

Q-Chem Developer Version!
                  Welcome to Q-Chem
     A Quantum Leap Into The Future Of Chemistry


 Q-Chem 5.1, Q-Chem, Inc., Pleasanton, CA (2018)

 Yihan Shao,  Zhengting Gan,  E. Epifanovsky,  A. T. B. Gilbert,  M. Wormit,  
 J. Kussmann,  A. W. Lange,  A. Behn,  Jia Deng,  Xintian Feng,  D. Ghosh,  
 M. Goldey,  P. R. Horn,  L. D. Jacobson,  I. Kaliman,  T. Kus,  A. Landau,  
 Jie Liu,  E. I. Proynov,  R. M. Richard,  R. P. Steele,  E. J. Sundstrom,  
 H. L. Woodcock III,  P. M. Zimmerman,  D. Zuev,  B. Albrecht,  E. Alguire,  
 S. A. Baeppler,  D. Barton,  Z. Benda,  Y. A. Bernard,  E. J. Berquist,  
 K. B. Bravaya,  H. Burton,  D. Casanova,  Chun-Min Chang,  Yunqing Chen,  
 A. Chien,  K. D. Closser,  M. P. Coons,  S. Coriani,  S. Dasgupta,  
 A. L. Dempwolff,  M. Diedenhofen,  Hainam Do,  R. G. Edgar,  Po-Tung Fang,  
 S. Faraji,  S. Fatehi,  Qingguo Feng,  K. D. Fenk,  J. Fosso-Tande,  
 Qinghui Ge,  A. Ghysels,  G. Gidofalvi,  J. Gomes,  J. Gonthier,  A. Gunina,  
 D. Hait,  M. W. D. Hanson-Heine,  P. H. P. Harbach,  A. W. Hauser,  
 J. E. Herr,  E. G. Hohenstein,  Z. C. Holden,  Kerwin Hui,  B. C. Huynh,  
 T.-C. Jagau,  Hyunjun Ji,  B. Kaduk,  K. Khistyaev,  Jaehoon Kim,  
 P. Klunzinger,  K. Koh,  D. Kosenkov,  L. Koulias,  T. Kowalczyk,  
 C. M. Krauter,  A. Kunitsa,  Ka Un Lao,  A. Laurent,  K. V. Lawler,  
 Joonho Lee,  D. Lefrancois,  S. Lehtola,  D. S. Levine,  Yi-Pei Li,  
 You-Sheng Lin,  Fenglai Liu,  E. Livshits,  A. Luenser,  P. Manohar,  
 E. Mansoor,  S. F. Manzer,  Shan-Ping Mao,  Yuezhi Mao,  N. Mardirossian,  
 A. V. Marenich,  T. Markovich,  L. A. Martinez-Martinez,  S. A. Maurer,  
 N. J. Mayhall,  S. C. McKenzie,  J.-M. Mewes,  A. F. Morrison,  
 J. W. Mullinax,  K. Nanda,  T. S. Nguyen-Beck,  R. Olivares-Amaya,  
 J. A. Parkhill,  T. M. Perrine,  F. Plasser,  P. Pokhilko,  S. Prager,  
 A. Prociuk,  E. Ramos,  D. R. Rehn,  F. Rob,  M. Schneider,  N. Sergueev,  
 S. M. Sharada,  S. Sharma,  D. W. Small,  T. Stauch,  T. Stein,  
 Yu-Chuan Su,  A. J. W. Thom,  A. Tkatchenko,  T. Tsuchimochi,  N. M. Tubman,  
 L. Vogt,  M. L. Vidal,  O. Vydrov,  M. A. Watson,  J. Wenzel,  
 M. de Wergifosse,  T. A. Wesolowski,  A. White,  J. Witte,  A. Yamada,  
 Jun Yang,  K. Yao,  S. Yeganeh,  S. R. Yost,  Zhi-Qiang You,  A. Zech,  
 Igor Ying Zhang,  Xing Zhang,  Yan Zhao,  Ying Zhu,  B. R. Brooks,  
 G. K. L. Chan,  C. J. Cramer,  M. S. Gordon,  W. J. Hehre,  A. Klamt,  
 M. W. Schmidt,  C. D. Sherrill,  D. G. Truhlar,  A. Aspuru-Guzik,  R. Baer,  
 A. T. Bell,  N. A. Besley,  Jeng-Da Chai,  A. E. DePrince, III,  
 R. A. DiStasio Jr.,  A. Dreuw,  B. D. Dunietz,  T. R. Furlani,  
 Chao-Ping Hsu,  Yousung Jung,  Jing Kong,  D. S. Lambrecht,  WanZhen Liang,  
 C. Ochsenfeld,  V. A. Rassolov,  L. V. Slipchenko,  J. E. Subotnik,  
 T. Van Voorhis,  J. M. Herbert,  A. I. Krylov,  P. M. W. Gill,  M. Head-Gordon

 Contributors to earlier versions of Q-Chem not listed above: 
 R. D. Adamson,  B. Austin,  J. Baker,  G. J. O. Beran,  K. Brandhorst,  
 S. T. Brown,  E. F. C. Byrd,  A. K. Chakraborty,  C.-L. Cheng,  
 Siu Hung Chien,  D. M. Chipman,  D. L. Crittenden,  H. Dachsel,  
 R. J. Doerksen,  A. D. Dutoi,  L. Fusti-Molnar,  W. A. Goddard III,  
 A. Golubeva-Zadorozhnaya,  S. R. Gwaltney,  G. Hawkins,  A. Heyden,  
 S. Hirata,  G. Kedziora,  F. J. Keil,  C. Kelley,  Jihan Kim,  R. A. King,  
 R. Z. Khaliullin,  P. P. Korambath,  W. Kurlancheek,  A. M. Lee,  M. S. Lee,  
 S. V. Levchenko,  Ching Yeh Lin,  D. Liotard,  R. C. Lochan,  I. Lotan,  
 P. E. Maslen,  N. Nair,  D. P. O'Neill,  D. Neuhauser,  E. Neuscamman,  
 C. M. Oana,  R. Olson,  B. Peters,  R. Peverati,  P. A. Pieniazek,  
 Y. M. Rhee,  J. Ritchie,  M. A. Rohrdanz,  E. Rosta,  N. J. Russ,  
 H. F. Schaefer III,  N. E. Schultz,  N. Shenvi,  A. C. Simmonett,  A. Sodt,  
 D. Stuck,  K. S. Thanthiriwatte,  V. Vanovschi,  Tao Wang,  A. Warshel,  
 C. F. Williams,  Q. Wu,  X. Xu,  W. Zhang

 Please cite Q-Chem as follows:
 Y. Shao et al., Mol. Phys. 113, 184-215 (2015)
 DOI: 10.1080/00268976.2014.952696

 Q-Chem 5.1.2 for Intel X86 EM64T Linux

 Parts of Q-Chem use Armadillo 8.300.2 (Tropical Shenanigans).
 http://arma.sourceforge.net/

 Q-Chem begins on Tue May  7 09:22:49 2019  

Host: 
0

     Scratch files written to /scratch/taweetham/qchem5620//
Input Ideriv = 1
Curr. Ideriv = -1
Max.  Ideriv = 1


!!********************************************.
!!******************Warning*******************.
!!Desired Analytical derivatives not available.
!!Finite difference job might take a long time.
!!********************************************.
!!********************************************.


 2-order derivative to be evaluated numerically with 1-order analytical derivatives

Checking the input file for inconsistencies... 	...done.

--------------------------------------------------------------
User input:
--------------------------------------------------------------
F=I_c.out
$molecule
0 1
I 
P  1 2.474302
P  2 2.040153 1 107.029811
F  3 1.622304 2 107.935617 1 -0.000000 0
$end

$rem
   JOB_TYPE 	FREQUENCY
   BASIS 		6-311++G**
   METHOD	ccsd
   MEM_TOTAL	30000
   N_FROZEN_CORE      FC
$end


--------------------------------------------------------------
 ----------------------------------------------------------------
             Standard Nuclear Orientation (Angstroms)
    I     Atom           X                Y                Z
 ----------------------------------------------------------------
    1      I       1.2246247324    -0.1227561771     0.0000000000
    2      P      -0.8048861223     1.2926081146    -0.0000000000
    3      P      -2.4108243643     0.0343606721     0.0000000000
    4      F      -1.8521615019    -1.4887171573     0.0000000000
 ----------------------------------------------------------------
 Molecular Point Group                 Cs    NOp =  2
 Largest Abelian Subgroup              Cs    NOp =  2
 Nuclear Repulsion Energy =   487.0545570814 hartrees
 There are       46 alpha and       46 beta electrons
 Requested basis set is 6-311++G(d,p)
 There are 56 shells and 144 basis functions
 Total memory of 30000MB is distributed as follows: 
   QALLOC including MEM_STATIC uses 192MB
   MEM_STATIC is set to 192MB
   CCMAN JOB total memory use is  29808MB
 Warning: actual memory use might exceed 30000MB

 Total QAlloc Memory Limit    192 MB
 Mega-Array Size       188 MB
 MEM_STATIC part       192 MB

                       Distance Matrix (Angstroms)
             I (  1)   P (  2)   P (  3)
   P (  2)  2.474302
   P (  3)  3.638843  2.040153
   F (  4)  3.366372  2.971962  1.622304

 A cutoff of  1.0D-14 yielded   1319 shell pairs
 There are      9272 function pairs (     10357 Cartesian)

 -------------------------------------------------------
 OpenMP Integral Computing Module                       
 Release: version 1.0, May 2013, Q-Chem Inc. Pittsburgh 
 -------------------------------------------------------
 Integral Job Info:
 Integral job number is                      11
 Integral operator is                         1
 short-range coefficients                     0
 long-range coefficients              100000000
 Omega coefficients                           0
 if combine SR and LR in K                    0
 Integral screening is                        0
 Integral computing path is                   2
 max size of driver memory is            800000
 size of driver memory is                593474
 size of scratch memory is             11861008
 max col of scratch BK array               1296
 max len of scratch array in speh3          155
 max len of scratch index in speh4           18
 max int batch size is                      520
 min int batch size is                       52
 fixed nKL is                                52
 max L of basis functions is                  2
 order of int derivative is                   0
 number of shells is                         56
 number of basis is                         152
 number of cartesian basis is               152
 number of contracted shell pairs          1319
 number of primitive shell pairs           2957
 maxK2 (contraction) of shell pair           36
 max number of K2 of shell pair               1
 max number of CS2 of shell pair            212
 max number of PS2 of shell pair            212
 mem total for path MDJ                  525116
 -------------------------------------------------------
 Smallest overlap matrix eigenvalue = 9.41E-04
 Guess from superposition of atomic densities
 Warning:  Energy on first SCF cycle will be non-variational
 SAD guess density has 92.000000 electrons

 -----------------------------------------------------------------------
  General SCF calculation program by
  Eric Jon Sundstrom, Paul Horn, Yuezhi Mao, Dmitri Zuev, Alec White,
  David Stuck, Shaama M.S., Shane Yost, Joonho Lee, David Small,
  Daniel Levine, Susi Lehtola, Hugh Burton, Evgeny Epifanovsky
 -----------------------------------------------------------------------
 Hartree-Fock
 using 4 threads for integral computing
 -------------------------------------------------------
 OpenMP Integral computing Module                
 Release: version 2.0, May 2017, Q-Chem Inc. Pleasanton 
 -------------------------------------------------------
 A restricted SCF calculation will be
 performed using DIIS
 SCF converges when DIIS error is below 1.0e-08
 ---------------------------------------
  Cycle       Energy         DIIS error
 ---------------------------------------
    1   -7697.9933876105      3.69e-02  
    2   -7697.7090860674      4.55e-03  
    3   -7697.7528275939      2.86e-03  
    4   -7697.7686279400      5.10e-04  
    5   -7697.7695875667      1.86e-04  
    6   -7697.7697626435      4.80e-05  
    7   -7697.7697812432      1.56e-05  
    8   -7697.7697836387      7.64e-06  
    9   -7697.7697840530      2.70e-06  
   10   -7697.7697841415      6.92e-07  
   11   -7697.7697841470      3.01e-07  
   12   -7697.7697841476      1.12e-07  
   13   -7697.7697841478      3.32e-08  
   14   -7697.7697841479      9.61e-09  Convergence criterion met
 ---------------------------------------
 SCF time:   CPU 11.67s  wall 4.00s 
 SCF   energy in the final basis set =    -7697.7697841479
 Total energy in the final basis set =    -7697.7697841479


 ------------------------------------------------------------------------------

   CCMAN2: suite of methods based on coupled cluster
           and equation of motion theories.

   Components:
   * libvmm-1.3-trunk
     by Evgeny Epifanovsky, Ilya Kaliman.
   * libtensor-2.5-trunk
     by Evgeny Epifanovsky, Michael Wormit, Dmitry Zuev, Sam Manzer, 
        Ilya Kaliman.
   * libcc-2.5-trunk
     by Evgeny Epifanovsky, Arik Landau, Tomasz Kus, Kirill Khistyaev, 
        Dmitry Zuev, Prashant Manohar, Xintian Feng, Anna Krylov, 
        Matthew Goldey, Alec White, Thomas Jagau, Kaushik Nanda, 
        Anastasia Gunina, Alexander Kunitsa, Joonho Lee.

   CCMAN original authors:
   Anna I. Krylov, C. David Sherrill, Steven R. Gwaltney,
   Edward F. C. Byrd (2000)
   Sergey V. Levchenko, Lyudmila V. Slipchenko, Tao Wang,
   Ana-Maria C. Cristian (2003)
   Piotr A. Pieniazek, C. Melania Oana, Evgeny Epifanovsky (2007)
   Prashant Manohar (2009)

 ------------------------------------------------------------------------------


 Allocating and initializing 29808MB of RAM...
 Calculation will run on 4 cores.


 Alpha MOs, Restricted
 -- Occupied --                  
******* -180.88 -169.69 -169.69 -169.69  -80.06  -80.02  -37.93
  1 A'    2 A'    3 A'    1 A"    4 A'    5 A'    6 A'    7 A'                 
-33.123 -33.119 -33.118 -26.327 -24.307 -24.305 -24.305 -24.301
  8 A'    2 A"    9 A'   10 A'   11 A'    3 A"   12 A'    4 A"                 
-24.301  -7.594  -7.559  -7.251  -5.487  -5.485  -5.484  -5.484
 13 A'   14 A'   15 A'   16 A'   17 A'   18 A'    5 A"   19 A'                 
 -5.474  -5.473  -5.452  -5.450  -5.450  -2.408  -2.403  -2.402
  6 A"   20 A'   21 A'   22 A'    7 A"   23 A'    8 A"   24 A'                 
 -2.390  -2.390  -1.628  -0.955  -0.859  -0.761  -0.700  -0.697
  9 A"   25 A'   26 A'   27 A'   28 A'   29 A'   30 A'   10 A"                 
 -0.598  -0.439  -0.435  -0.424  -0.372  -0.351
 31 A'   32 A'   33 A'   11 A"   34 A'   12 A"                                 
 -- Virtual --                   
 -0.017   0.013   0.064   0.067   0.080   0.083   0.105   0.110
 13 A"   35 A'   36 A'   37 A'   14 A"   38 A'   39 A'   15 A"                 
  0.111   0.152   0.159   0.177   0.280   0.302   0.308   0.341
 40 A'   41 A'   42 A'   43 A'   44 A'   45 A'   16 A"   46 A'                 
  0.351   0.352   0.380   0.385   0.389   0.414   0.424   0.438
 47 A'   17 A"   48 A'   18 A"   49 A'   50 A'   19 A"   51 A'                 
  0.488   0.550   0.557   0.580   0.584   0.667   0.682   0.721
 52 A'   20 A"   53 A'   21 A"   54 A'   55 A'   56 A'   22 A"                 
  0.755   0.793   0.818   0.877   0.898   0.951   1.072   1.082
 57 A'   58 A'   59 A'   23 A"   60 A'   24 A"   61 A'   25 A"                 
  1.113   1.180   1.393   1.538   1.560   1.580   1.617   1.641
 62 A'   63 A'   64 A'   26 A"   65 A'   27 A"   66 A'   67 A'                 
  1.647   1.771   1.830   1.836   1.933   1.971   1.983   2.243
 68 A'   28 A"   29 A"   69 A'   70 A'   71 A'   72 A'   73 A'                 
  4.186   4.188   4.221   4.232   4.478   4.491   4.492   4.511
 30 A"   74 A'   31 A"   75 A'   32 A"   76 A'   33 A"   77 A'                 
  4.546   4.634   4.770   6.528   6.547   6.566   6.895   6.930
 78 A'   79 A'   80 A'   34 A"   81 A'   82 A'   35 A"   83 A'                 
  6.943   7.252   7.461  14.711  14.751  14.759  14.778  14.853
 84 A'   85 A'   86 A'   36 A"   37 A"   87 A'   88 A'   89 A'                 
 14.874  28.871  29.525  29.542  29.557  29.871  29.876  29.877
 90 A'   91 A'   38 A"   92 A'   93 A'   39 A"   40 A"   94 A'                 
 29.898  29.959  68.730 130.585 130.598 130.615 154.269 165.846
 95 A'   96 A'   97 A'   41 A"   98 A'   99 A'  100 A'  101 A'                 
166.0681912.187
102 A'  103 A'                                                                 

 Beta MOs, Restricted
 -- Occupied --                  
******* -180.88 -169.69 -169.69 -169.69  -80.06  -80.02  -37.93
  1 A'    2 A'    3 A'    1 A"    4 A'    5 A'    6 A'    7 A'                 
-33.123 -33.119 -33.118 -26.327 -24.307 -24.305 -24.305 -24.301
  8 A'    2 A"    9 A'   10 A'   11 A'    3 A"   12 A'    4 A"                 
-24.301  -7.594  -7.559  -7.251  -5.487  -5.485  -5.484  -5.484
 13 A'   14 A'   15 A'   16 A'   17 A'   18 A'    5 A"   19 A'                 
 -5.474  -5.473  -5.452  -5.450  -5.450  -2.408  -2.403  -2.402
  6 A"   20 A'   21 A'   22 A'    7 A"   23 A'    8 A"   24 A'                 
 -2.390  -2.390  -1.628  -0.955  -0.859  -0.761  -0.700  -0.697
  9 A"   25 A'   26 A'   27 A'   28 A'   29 A'   30 A'   10 A"                 
 -0.598  -0.439  -0.435  -0.424  -0.372  -0.351
 31 A'   32 A'   33 A'   11 A"   34 A'   12 A"                                 
 -- Virtual --                   
 -0.017   0.013   0.064   0.067   0.080   0.083   0.105   0.110
 13 A"   35 A'   36 A'   37 A'   14 A"   38 A'   39 A'   15 A"                 
  0.111   0.152   0.159   0.177   0.280   0.302   0.308   0.341
 40 A'   41 A'   42 A'   43 A'   44 A'   45 A'   16 A"   46 A'                 
  0.351   0.352   0.380   0.385   0.389   0.414   0.424   0.438
 47 A'   17 A"   48 A'   18 A"   49 A'   50 A'   19 A"   51 A'                 
  0.488   0.550   0.557   0.580   0.584   0.667   0.682   0.721
 52 A'   20 A"   53 A'   21 A"   54 A'   55 A'   56 A'   22 A"                 
  0.755   0.793   0.818   0.877   0.898   0.951   1.072   1.082
 57 A'   58 A'   59 A'   23 A"   60 A'   24 A"   61 A'   25 A"                 
  1.113   1.180   1.393   1.538   1.560   1.580   1.617   1.641
 62 A'   63 A'   64 A'   26 A"   65 A'   27 A"   66 A'   67 A'                 
  1.647   1.771   1.830   1.836   1.933   1.971   1.983   2.243
 68 A'   28 A"   29 A"   69 A'   70 A'   71 A'   72 A'   73 A'                 
  4.186   4.188   4.221   4.232   4.478   4.491   4.492   4.511
 30 A"   74 A'   31 A"   75 A'   32 A"   76 A'   33 A"   77 A'                 
  4.546   4.634   4.770   6.528   6.547   6.566   6.895   6.930
 78 A'   79 A'   80 A'   34 A"   81 A'   82 A'   35 A"   83 A'                 
  6.943   7.252   7.461  14.711  14.751  14.759  14.778  14.853
 84 A'   85 A'   86 A'   36 A"   37 A"   87 A'   88 A'   89 A'                 
 14.874  28.871  29.525  29.542  29.557  29.871  29.876  29.877
 90 A'   91 A'   38 A"   92 A'   93 A'   39 A"   40 A"   94 A'                 
 29.898  29.959  68.730 130.585 130.598 130.615 154.269 165.846
 95 A'   96 A'   97 A'   41 A"   98 A'   99 A'  100 A'  101 A'                 
166.0681912.187
102 A'  103 A'                                                                 

 Occupation and symmetry of molecular orbitals

 Point group: Cs (2 irreducible representations).

                           A'   A"    All 
 ------------------------------------------
 All molecular orbitals:
  - Alpha                  103  41    144 
  - Beta                   103  41    144 
 ------------------------------------------
 Alpha orbitals:
  - Frozen occupied        22   7     29  
  - Active occupied        12   5     17  
  - Active virtual         69   29    98  
  - Frozen virtual         0    0     0   
 ------------------------------------------
 Beta orbitals:
  - Frozen occupied        22   7     29  
  - Active occupied        12   5     17  
  - Active virtual         69   29    98  
  - Frozen virtual         0    0     0   
 ------------------------------------------

 Import integrals:   CPU 0.00 s  wall 0.00 s

 Import integrals:   CPU 60.63 s  wall 15.77 s

 MP2 amplitudes:   CPU 0.14 s  wall 0.11 s

Running a double precision version
           CCSD T amplitudes will be solved using DIIS.

           Start     Size      MaxIter   EConv     TConv     
           3         7         100       1.00e-07  1.00e-05  
 ------------------------------------------------------------------------------
           Energy (a.u.)   Ediff      Tdiff       Comment
 ------------------------------------------------------------------------------
         -7698.40779142                           
     1   -7698.40509853   2.69e-03   7.84e-01     
     2   -7698.42482037   1.97e-02   1.01e-01     
     3   -7698.42469674   1.24e-04   4.42e-02     
     4   -7698.42693718   2.24e-03   1.70e-02     Switched to DIIS steps.
     5   -7698.42774654   8.09e-04   1.38e-02     
     6   -7698.42779094   4.44e-05   2.73e-03     
     7   -7698.42778644   4.50e-06   1.32e-03     
     8   -7698.42778598   4.58e-07   2.71e-04     
     9   -7698.42778700   1.01e-06   1.46e-04     
    10   -7698.42778727   2.73e-07   5.82e-05     
    11   -7698.42778740   1.31e-07   2.97e-05     
    12   -7698.42778751   1.12e-07   1.51e-05     
    13   -7698.42778741   9.78e-08   3.68e-06     
 ------------------------------------------------------------------------------
         -7698.42778741                           CCSD T converged.

End of double precision
 SCF energy                 = -7697.76978415
 MP2 energy                 = -7698.40779142
 CCSD correlation energy     =    -0.65800327
 CCSD total energy           = -7698.42778741

 CCSD  T1^2 = 0.0131  T2^2 = 0.2793  Leading amplitudes:

 Amplitude    Orbitals with energies
  0.0261       10 (A") A                 ->    13 (A") A                  
              -0.6968                         -0.0169                     
  0.0261       10 (A") B                 ->    13 (A") B                  
              -0.6968                         -0.0169                     
  0.0220       31 (A') A                 ->    35 (A') A                  
              -0.5985                          0.0134                     
  0.0220       31 (A') B                 ->    35 (A') B                  
              -0.5985                          0.0134                     

 Amplitude    Orbitals with energies
 -0.1166       12 (A") A     12 (A") B   ->    13 (A") A     13 (A") B    
              -0.3505       -0.3505           -0.0169       -0.0169       
  0.1166       12 (A") A     12 (A") B   ->    13 (A") B     13 (A") A    
              -0.3505       -0.3505           -0.0169       -0.0169       
  0.1166       12 (A") B     12 (A") A   ->    13 (A") A     13 (A") B    
              -0.3505       -0.3505           -0.0169       -0.0169       
 -0.1166       12 (A") B     12 (A") A   ->    13 (A") B     13 (A") A    
              -0.3505       -0.3505           -0.0169       -0.0169       

 Computing CCSD intemediates for later calculations in double precision
 Finished.

Running a double precision version
           CCSD Lambda amplitudes will be solved using DIIS.
           Start     Size      MaxIter   EConv     LConv     
           3         7         100       1.00e-07  1.00e-05  
 ------------------------------------------------------------------------------
            Enorm      Ldiff       Comment
 ------------------------------------------------------------------------------
     1     6.35e-02   4.59e-02     
     2     1.78e-02   7.27e-03     
     3     7.46e-03   1.91e-03     
     4     4.08e-03   1.32e-03     Switched to DIIS steps.
     5     1.11e-03   7.54e-04     
     6     5.41e-04   1.68e-04     
     7     1.72e-04   4.41e-05     
     8     7.86e-05   1.95e-06     
     9     3.03e-05   4.39e-06     
    10     1.20e-05   1.86e-06     
    11     5.21e-06   4.61e-07     
    12     1.89e-06   1.40e-07     
    13     9.50e-07   2.41e-08     
    14     4.27e-07   1.01e-08     
    15     1.94e-07   4.73e-09     
    16     9.48e-08   7.53e-10     
 ------------------------------------------------------------------------------
                                   CCSD Lambda converged.

 Computing density matrices in double precision...
           Orbital response amplitudes will be solved using DIIS.
           Start     Size      MaxIter   EConv     LConv     
           3         7         100       1.00e-06  1.00e-06  
 ------------------------------------------------------------------------------
            Enorm      Ldiff       Comment
 ------------------------------------------------------------------------------
     1     9.21e-02   4.98e-03     
     2     6.61e-02   2.21e-02     
     3     7.14e-02   2.59e-02     
     4     8.76e-03   3.07e-02     Switched to DIIS steps.
     5     3.61e-03   4.16e-04     
     6     6.13e-04   1.66e-04     
     7     3.42e-04   1.18e-04     
     8     1.20e-04   1.50e-05     
     9     3.66e-05   1.64e-05     
    10     1.35e-05   4.83e-06     
    11     4.55e-06   7.25e-07     
    12     1.37e-06   3.39e-07     
    13     1.68e-07   1.48e-07     
 ------------------------------------------------------------------------------
                                   Orbital response converged.

 Computing density matrices... Done.
 CCSD calculation:   CPU 530.75 s  wall 138.74 s

 Transferring MO TPDM to AO TPDM
 Transferring g2_o1o1o1o1
 Transferring g2_o1o1o1v1
 Transferring g2_o1o1v1v1
 Transferring g2_o1v1o1v1
 Transferring g2_o1v1v1v1
 Transferring g2_v1v1v1v1
 Adding separable TPDM
 Computing TPDM gradient
 --------------------------------------------------------
 2e gradient
  Atom          X               Y               Z
 --------------------------------------------------------
    1        -58.398665       17.552143        0.000000  
    2         14.034855      -38.640234        0.000000  
    3         36.632747        0.172809       -0.000000  
    4          7.731062       20.915281        0.000000  
 --------------------------------------------------------
 --------------------------------------------------------
 Final gradient
  Atom          X               Y               Z
 --------------------------------------------------------
    1        -58.398665       17.552143        0.000000  
    2         14.034855      -38.640234        0.000000  
    3         36.632747        0.172809       -0.000000  
    4          7.731062       20.915281        0.000000  
 --------------------------------------------------------
 Analytic gradient from two-electron contribution:   CPU 329.46 s  wall 100.43 s

 Total ccman2 time:   CPU 924.86 s  wall 256.31 s


 --------------------------------------------------------------
             Orbital Energies (a.u.) and Symmetries
 --------------------------------------------------------------

 Alpha MOs, Restricted
 -- Occupied --                  
******* -180.88 -169.69 -169.69  -80.06  -80.02  -37.93  -33.12
  1 A'    2 A'    3 A'    4 A'    5 A'    6 A'    7 A'    8 A'                 
-33.118 -26.327 -24.307 -24.305 -24.301  -7.594  -7.559  -7.251
  9 A'   10 A'   11 A'   12 A'   13 A'   14 A'   15 A'   16 A'                 
 -5.487  -5.485  -5.484  -5.473  -5.452  -5.450-169.686 -33.119
 17 A'   18 A'   19 A'   20 A'   21 A'   22 A'    1 A"    2 A"                 
-24.305 -24.301  -5.484  -5.474  -5.450  -2.408  -2.402  -2.390
  3 A"    4 A"    5 A"    6 A"    7 A"   23 A'   24 A'   25 A'                 
 -1.628  -0.955  -0.859  -0.761  -0.700  -0.598  -0.439  -0.435
 26 A'   27 A'   28 A'   29 A'   30 A'   31 A'   32 A'   33 A'                 
 -0.372  -2.403  -2.390  -0.697  -0.424  -0.351
 34 A'    8 A"    9 A"   10 A"   11 A"   12 A"                                 
 -- Virtual --                   
  0.013   0.064   0.067   0.083   0.105   0.111   0.152   0.159
 35 A'   36 A'   37 A'   38 A'   39 A'   40 A'   41 A'   42 A'                 
  0.177   0.280   0.302   0.341   0.351   0.380   0.389   0.414
 43 A'   44 A'   45 A'   46 A'   47 A'   48 A'   49 A'   50 A'                 
  0.438   0.488   0.557   0.584   0.667   0.682   0.755   0.793
 51 A'   52 A'   53 A'   54 A'   55 A'   56 A'   57 A'   58 A'                 
  0.818   0.898   1.072   1.113   1.180   1.393   1.560   1.617
 59 A'   60 A'   61 A'   62 A'   63 A'   64 A'   65 A'   66 A'                 
  1.641   1.647   1.836   1.933   1.971   1.983   2.243   4.188
 67 A'   68 A'   69 A'   70 A'   71 A'   72 A'   73 A'   74 A'                 
  4.232   4.491   4.511   4.546   4.634   4.770   6.547   6.566
 75 A'   76 A'   77 A'   78 A'   79 A'   80 A'   81 A'   82 A'                 
  6.930   6.943   7.252   7.461  14.759  14.778  14.853  14.874
 83 A'   84 A'   85 A'   86 A'   87 A'   88 A'   89 A'   90 A'                 
 28.871  29.542  29.557  29.877  29.898  29.959  68.730 130.598
 91 A'   92 A'   93 A'   94 A'   95 A'   96 A'   97 A'   98 A'                 
130.615 154.269 165.846 166.0681912.187  -0.017   0.080   0.110
 99 A'  100 A'  101 A'  102 A'  103 A'   13 A"   14 A"   15 A"                 
  0.308   0.352   0.385   0.424   0.550   0.580   0.721   0.877
 16 A"   17 A"   18 A"   19 A"   20 A"   21 A"   22 A"   23 A"                 
  0.951   1.082   1.538   1.580   1.771   1.830   4.186   4.221
 24 A"   25 A"   26 A"   27 A"   28 A"   29 A"   30 A"   31 A"                 
  4.478   4.492   6.528   6.895  14.711  14.751  29.525  29.871
 32 A"   33 A"   34 A"   35 A"   36 A"   37 A"   38 A"   39 A"                 
 29.876 130.585
 40 A"   41 A"                                                                 

 Beta MOs, Restricted
 -- Occupied --                  
******* -180.88 -169.69 -169.69  -80.06  -80.02  -37.93  -33.12
  1 A'    2 A'    3 A'    4 A'    5 A'    6 A'    7 A'    8 A'                 
-33.118 -26.327 -24.307 -24.305 -24.301  -7.594  -7.559  -7.251
  9 A'   10 A'   11 A'   12 A'   13 A'   14 A'   15 A'   16 A'                 
 -5.487  -5.485  -5.484  -5.473  -5.452  -5.450-169.686 -33.119
 17 A'   18 A'   19 A'   20 A'   21 A'   22 A'    1 A"    2 A"                 
-24.305 -24.301  -5.484  -5.474  -5.450  -2.408  -2.402  -2.390
  3 A"    4 A"    5 A"    6 A"    7 A"   23 A'   24 A'   25 A'                 
 -1.628  -0.955  -0.859  -0.761  -0.700  -0.598  -0.439  -0.435
 26 A'   27 A'   28 A'   29 A'   30 A'   31 A'   32 A'   33 A'                 
 -0.372  -2.403  -2.390  -0.697  -0.424  -0.351
 34 A'    8 A"    9 A"   10 A"   11 A"   12 A"                                 
 -- Virtual --                   
  0.013   0.064   0.067   0.083   0.105   0.111   0.152   0.159
 35 A'   36 A'   37 A'   38 A'   39 A'   40 A'   41 A'   42 A'                 
  0.177   0.280   0.302   0.341   0.351   0.380   0.389   0.414
 43 A'   44 A'   45 A'   46 A'   47 A'   48 A'   49 A'   50 A'                 
  0.438   0.488   0.557   0.584   0.667   0.682   0.755   0.793
 51 A'   52 A'   53 A'   54 A'   55 A'   56 A'   57 A'   58 A'                 
  0.818   0.898   1.072   1.113   1.180   1.393   1.560   1.617
 59 A'   60 A'   61 A'   62 A'   63 A'   64 A'   65 A'   66 A'                 
  1.641   1.647   1.836   1.933   1.971   1.983   2.243   4.188
 67 A'   68 A'   69 A'   70 A'   71 A'   72 A'   73 A'   74 A'                 
  4.232   4.491   4.511   4.546   4.634   4.770   6.547   6.566
 75 A'   76 A'   77 A'   78 A'   79 A'   80 A'   81 A'   82 A'                 
  6.930   6.943   7.252   7.461  14.759  14.778  14.853  14.874
 83 A'   84 A'   85 A'   86 A'   87 A'   88 A'   89 A'   90 A'                 
 28.871  29.542  29.557  29.877  29.898  29.959  68.730 130.598
 91 A'   92 A'   93 A'   94 A'   95 A'   96 A'   97 A'   98 A'                 
130.615 154.269 165.846 166.0681912.187  -0.017   0.080   0.110
 99 A'  100 A'  101 A'  102 A'  103 A'   13 A"   14 A"   15 A"                 
  0.308   0.352   0.385   0.424   0.550   0.580   0.721   0.877
 16 A"   17 A"   18 A"   19 A"   20 A"   21 A"   22 A"   23 A"                 
  0.951   1.082   1.538   1.580   1.771   1.830   4.186   4.221
 24 A"   25 A"   26 A"   27 A"   28 A"   29 A"   30 A"   31 A"                 
  4.478   4.492   6.528   6.895  14.711  14.751  29.525  29.871
 32 A"   33 A"   34 A"   35 A"   36 A"   37 A"   38 A"   39 A"                 
 29.876 130.585
 40 A"   41 A"                                                                 
 --------------------------------------------------------------

          Ground-State Mulliken Net Atomic Charges

     Atom                 Charge (a.u.)
  ----------------------------------------
      1 I                    -0.112234
      2 P                     0.177912
      3 P                     0.131975
      4 F                    -0.197653
  ----------------------------------------
  Sum of atomic charges =    -0.000000

 -----------------------------------------------------------------
                    Cartesian Multipole Moments
 -----------------------------------------------------------------
    Charge (ESU x 10^10)
                 0.0000
    Dipole Moment (Debye)
         X      -0.6573      Y       0.9841      Z      -0.0000
       Tot       1.1834
    Quadrupole Moments (Debye-Ang)
        XX     -57.8855     XY      -2.7239     YY     -62.8532
        XZ      -0.0000     YZ       0.0000     ZZ     -60.1278
    Octopole Moments (Debye-Ang^2)
       XXX      51.3047    XXY      -8.3498    XYY      20.3414
       YYY     -18.4502    XXZ      -0.0000    XYZ      -0.0000
       YYZ       0.0000    XZZ      14.5496    YZZ      -7.4491
       ZZZ       0.0000
    Hexadecapole Moments (Debye-Ang^3)
      XXXX    -943.6416   XXXY       6.9530   XXYY    -205.7896
      XYYY       8.5550   YYYY    -303.3006   XXXZ       0.0000
      XXYZ       0.0000   XYYZ       0.0000   YYYZ       0.0000
      XXZZ    -173.8570   XYZZ       7.8024   YYZZ     -63.0313
      XZZZ       0.0000   YZZZ       0.0000   ZZZZ     -88.4306
 -----------------------------------------------------------------
 DrvMan completing analytic gradient of the correlated energy
 Correlated dipole moment
            1
    1  -0.2585864
    2   0.3871583
    3  -0.0000000
 Energy read as -7698.427787414
 Full Analytical Gradient: (in a.u., or Hartree/Bohr)
             1             2             3             4
    1   -0.00001503   -0.00001928    0.00004151   -0.00000720
    2    0.00001001   -0.00002899    0.00002039   -0.00000142
    3    0.00000000    0.00000000   -0.00000000   -0.00000000
 Gradient time:  CPU 0.73 s  wall 0.77 s
 ######################################################
 ######################################################
 # Starting finite difference calculation for IDERIV  #
 Finite diff step size:  1.88973e-03 a.u.
 ----------------------------------------------------------------
             Standard Nuclear Orientation (Angstroms)
    I     Atom           X                Y                Z
 ----------------------------------------------------------------
    1      I       1.2256247324    -0.1227561771     0.0000000000
    2      P      -0.8048861223     1.2926081146    -0.0000000000
    3      P      -2.4108243643     0.0343606721     0.0000000000
    4      F      -1.8521615019    -1.4887171573     0.0000000000
 ----------------------------------------------------------------
 Nuclear Repulsion Energy =   486.9461210039 hartrees
 There are       46 alpha and       46 beta electrons

                       Distance Matrix (Angstroms)
             I (  1)   P (  2)   P (  3)
   P (  2)  2.475122
   P (  3)  3.639842  2.040153
   F (  4)  3.367286  2.971962  1.622304

 Requested basis set is 6-311++G(d,p)
 There are 56 shells and 144 basis functions
 A cutoff of  1.0D-14 yielded   1319 shell pairs
 There are      9272 function pairs (     10357 Cartesian)
 Smallest overlap matrix eigenvalue = 9.41E-04
 Guess MOs from SCF MO coefficient file

 -----------------------------------------------------------------------
  General SCF calculation program by
  Eric Jon Sundstrom, Paul Horn, Yuezhi Mao, Dmitri Zuev, Alec White,
  David Stuck, Shaama M.S., Shane Yost, Joonho Lee, David Small,
  Daniel Levine, Susi Lehtola, Hugh Burton, Evgeny Epifanovsky
 -----------------------------------------------------------------------
 Hartree-Fock
 using 4 threads for integral computing
 -------------------------------------------------------
 OpenMP Integral computing Module                
 Release: version 2.0, May 2017, Q-Chem Inc. Pleasanton 
 -------------------------------------------------------
 A restricted SCF calculation will be
 performed using DIIS
 SCF converges when DIIS error is below 1.0e-08
 ---------------------------------------
  Cycle       Energy         DIIS error
 ---------------------------------------
    1   -7697.7697783294      4.60e-06  
    2   -7697.7697784125      1.25e-06  
    3   -7697.7697784208      6.49e-07  
    4   -7697.7697784228      1.91e-07  
    5   -7697.7697784231      7.77e-08  
    6   -7697.7697784233      3.36e-08  
    7   -7697.7697784233      1.54e-08  
    8   -7697.7697784233      5.57e-09  Convergence criterion met
 ---------------------------------------
 SCF time:   CPU 6.32s  wall 2.00s 
 SCF   energy in the final basis set =    -7697.7697784233
 Total energy in the final basis set =    -7697.7697784233


 ------------------------------------------------------------------------------

   CCMAN2: suite of methods based on coupled cluster
           and equation of motion theories.

   Components:
   * libvmm-1.3-trunk
     by Evgeny Epifanovsky, Ilya Kaliman.
   * libtensor-2.5-trunk
     by Evgeny Epifanovsky, Michael Wormit, Dmitry Zuev, Sam Manzer, 
        Ilya Kaliman.
   * libcc-2.5-trunk
     by Evgeny Epifanovsky, Arik Landau, Tomasz Kus, Kirill Khistyaev, 
        Dmitry Zuev, Prashant Manohar, Xintian Feng, Anna Krylov, 
        Matthew Goldey, Alec White, Thomas Jagau, Kaushik Nanda, 
        Anastasia Gunina, Alexander Kunitsa, Joonho Lee.

   CCMAN original authors:
   Anna I. Krylov, C. David Sherrill, Steven R. Gwaltney,
   Edward F. C. Byrd (2000)
   Sergey V. Levchenko, Lyudmila V. Slipchenko, Tao Wang,
   Ana-Maria C. Cristian (2003)
   Piotr A. Pieniazek, C. Melania Oana, Evgeny Epifanovsky (2007)
   Prashant Manohar (2009)

 ------------------------------------------------------------------------------


 Allocating and initializing 29808MB of RAM...
 Calculation will run on 4 cores.


 Alpha MOs, Restricted
 -- Occupied --                  
******* -180.88 -169.69 -169.69 -169.69  -80.06  -80.02  -37.93
  1 A     2 A     3 A     4 A     5 A     6 A     7 A     8 A                  
-33.123 -33.119 -33.118 -26.327 -24.307 -24.305 -24.305 -24.301
  9 A    10 A    11 A    12 A    13 A    14 A    15 A    16 A                  
-24.301  -7.594  -7.559  -7.251  -5.487  -5.485  -5.484  -5.484
 17 A    18 A    19 A    20 A    21 A    22 A    23 A    24 A                  
 -5.474  -5.473  -5.452  -5.450  -5.450  -2.408  -2.403  -2.402
 25 A    26 A    27 A    28 A    29 A    30 A    31 A    32 A                  
 -2.390  -2.390  -1.628  -0.954  -0.859  -0.761  -0.700  -0.697
 33 A    34 A    35 A    36 A    37 A    38 A    39 A    40 A                  
 -0.598  -0.439  -0.435  -0.424  -0.372  -0.351
 41 A    42 A    43 A    44 A    45 A    46 A                                  
 -- Virtual --                   
 -0.017   0.013   0.064   0.067   0.080   0.083   0.105   0.110
 47 A    48 A    49 A    50 A    51 A    52 A    53 A    54 A                  
  0.111   0.152   0.159   0.177   0.280   0.302   0.308   0.341
 55 A    56 A    57 A    58 A    59 A    60 A    61 A    62 A                  
  0.351   0.352   0.380   0.385   0.389   0.414   0.424   0.438
 63 A    64 A    65 A    66 A    67 A    68 A    69 A    70 A                  
  0.487   0.550   0.557   0.580   0.584   0.667   0.681   0.720
 71 A    72 A    73 A    74 A    75 A    76 A    77 A    78 A                  
  0.755   0.793   0.818   0.877   0.898   0.951   1.071   1.082
 79 A    80 A    81 A    82 A    83 A    84 A    85 A    86 A                  
  1.113   1.179   1.393   1.538   1.560   1.580   1.617   1.641
 87 A    88 A    89 A    90 A    91 A    92 A    93 A    94 A                  
  1.647   1.771   1.830   1.836   1.933   1.971   1.983   2.242
 95 A    96 A    97 A    98 A    99 A   100 A   101 A   102 A                  
  4.186   4.188   4.221   4.232   4.478   4.491   4.492   4.511
103 A   104 A   105 A   106 A   107 A   108 A   109 A   110 A                  
  4.546   4.634   4.770   6.528   6.547   6.566   6.895   6.930
111 A   112 A   113 A   114 A   115 A   116 A   117 A   118 A                  
  6.943   7.252   7.461  14.711  14.751  14.759  14.778  14.853
119 A   120 A   121 A   122 A   123 A   124 A   125 A   126 A                  
 14.874  28.871  29.525  29.542  29.557  29.871  29.876  29.877
127 A   128 A   129 A   130 A   131 A   132 A   133 A   134 A                  
 29.898  29.959  68.730 130.585 130.598 130.615 154.269 165.846
135 A   136 A   137 A   138 A   139 A   140 A   141 A   142 A                  
166.0681912.187
143 A   144 A                                                                  

 Beta MOs, Restricted
 -- Occupied --                  
******* -180.88 -169.69 -169.69 -169.69  -80.06  -80.02  -37.93
  1 A     2 A     3 A     4 A     5 A     6 A     7 A     8 A                  
-33.123 -33.119 -33.118 -26.327 -24.307 -24.305 -24.305 -24.301
  9 A    10 A    11 A    12 A    13 A    14 A    15 A    16 A                  
-24.301  -7.594  -7.559  -7.251  -5.487  -5.485  -5.484  -5.484
 17 A    18 A    19 A    20 A    21 A    22 A    23 A    24 A                  
 -5.474  -5.473  -5.452  -5.450  -5.450  -2.408  -2.403  -2.402
 25 A    26 A    27 A    28 A    29 A    30 A    31 A    32 A                  
 -2.390  -2.390  -1.628  -0.954  -0.859  -0.761  -0.700  -0.697
 33 A    34 A    35 A    36 A    37 A    38 A    39 A    40 A                  
 -0.598  -0.439  -0.435  -0.424  -0.372  -0.351
 41 A    42 A    43 A    44 A    45 A    46 A                                  
 -- Virtual --                   
 -0.017   0.013   0.064   0.067   0.080   0.083   0.105   0.110
 47 A    48 A    49 A    50 A    51 A    52 A    53 A    54 A                  
  0.111   0.152   0.159   0.177   0.280   0.302   0.308   0.341
 55 A    56 A    57 A    58 A    59 A    60 A    61 A    62 A                  
  0.351   0.352   0.380   0.385   0.389   0.414   0.424   0.438
 63 A    64 A    65 A    66 A    67 A    68 A    69 A    70 A                  
  0.487   0.550   0.557   0.580   0.584   0.667   0.681   0.720
 71 A    72 A    73 A    74 A    75 A    76 A    77 A    78 A                  
  0.755   0.793   0.818   0.877   0.898   0.951   1.071   1.082
 79 A    80 A    81 A    82 A    83 A    84 A    85 A    86 A                  
  1.113   1.179   1.393   1.538   1.560   1.580   1.617   1.641
 87 A    88 A    89 A    90 A    91 A    92 A    93 A    94 A                  
  1.647   1.771   1.830   1.836   1.933   1.971   1.983   2.242
 95 A    96 A    97 A    98 A    99 A   100 A   101 A   102 A                  
  4.186   4.188   4.221   4.232   4.478   4.491   4.492   4.511
103 A   104 A   105 A   106 A   107 A   108 A   109 A   110 A                  
  4.546   4.634   4.770   6.528   6.547   6.566   6.895   6.930
111 A   112 A   113 A   114 A   115 A   116 A   117 A   118 A                  
  6.943   7.252   7.461  14.711  14.751  14.759  14.778  14.853
119 A   120 A   121 A   122 A   123 A   124 A   125 A   126 A                  
 14.874  28.871  29.525  29.542  29.557  29.871  29.876  29.877
127 A   128 A   129 A   130 A   131 A   132 A   133 A   134 A                  
 29.898  29.959  68.730 130.585 130.598 130.615 154.269 165.846
135 A   136 A   137 A   138 A   139 A   140 A   141 A   142 A                  
166.0681912.187
143 A   144 A                                                                  

 Occupation and symmetry of molecular orbitals

 Point group: C1 (1 irreducible representation).

                           A     All 
 -------------------------------------
 All molecular orbitals:
  - Alpha                  144   144 
  - Beta                   144   144 
 -------------------------------------
 Alpha orbitals:
  - Frozen occupied        29    29  
  - Active occupied        17    17  
  - Active virtual         98    98  
  - Frozen virtual         0     0   
 -------------------------------------
 Beta orbitals:
  - Frozen occupied        29    29  
  - Active occupied        17    17  
  - Active virtual         98    98  
  - Frozen virtual         0     0   
 -------------------------------------

 Import integrals:   CPU 0.00 s  wall 0.00 s

 Import integrals:   CPU 67.00 s  wall 17.45 s

 MP2 amplitudes:   CPU 0.19 s  wall 0.13 s

Running a double precision version
           CCSD T amplitudes will be solved using DIIS.

           Start     Size      MaxIter   EConv     TConv     
           3         7         100       1.00e-07  1.00e-05  
 ------------------------------------------------------------------------------
           Energy (a.u.)   Ediff      Tdiff       Comment
 ------------------------------------------------------------------------------
         -7698.40778527                           
     1   -7698.40509542   2.69e-03   7.84e-01     
     2   -7698.42481916   1.97e-02   1.01e-01     
     3   -7698.42469583   1.23e-04   4.42e-02     
     4   -7698.42693678   2.24e-03   1.70e-02     Switched to DIIS steps.
     5   -7698.42774640   8.10e-04   1.38e-02     
     6   -7698.42779082   4.44e-05   2.73e-03     
     7   -7698.42778632   4.50e-06   1.32e-03     
     8   -7698.42778587   4.56e-07   2.71e-04     
     9   -7698.42778688   1.02e-06   1.46e-04     
    10   -7698.42778716   2.74e-07   5.83e-05     
    11   -7698.42778729   1.31e-07   2.98e-05     
    12   -7698.42778740   1.13e-07   1.52e-05     
    13   -7698.42778730   9.79e-08   3.68e-06     
 ------------------------------------------------------------------------------
         -7698.42778730                           CCSD T converged.

End of double precision
 SCF energy                 = -7697.76977842
 MP2 energy                 = -7698.40778527
 CCSD correlation energy     =    -0.65800888
 CCSD total energy           = -7698.42778730

 CCSD  T1^2 = 0.0131  T2^2 = 0.2794  Leading amplitudes:

 Amplitude    Orbitals with energies
 -0.0261       40 (A) A                  ->    47 (A) A                   
              -0.6968                         -0.0169                     
 -0.0261       40 (A) B                  ->    47 (A) B                   
              -0.6968                         -0.0169                     
 -0.0220       41 (A) A                  ->    48 (A) A                   
              -0.5985                          0.0133                     
 -0.0220       41 (A) B                  ->    48 (A) B                   
              -0.5985                          0.0133                     

 Amplitude    Orbitals with energies
 -0.1165       46 (A) A      46 (A) B    ->    47 (A) A      47 (A) B     
              -0.3506       -0.3506           -0.0169       -0.0169       
  0.1165       46 (A) A      46 (A) B    ->    47 (A) B      47 (A) A     
              -0.3506       -0.3506           -0.0169       -0.0169       
  0.1165       46 (A) B      46 (A) A    ->    47 (A) A      47 (A) B     
              -0.3506       -0.3506           -0.0169       -0.0169       
 -0.1165       46 (A) B      46 (A) A    ->    47 (A) B      47 (A) A     
              -0.3506       -0.3506           -0.0169       -0.0169       

 Computing CCSD intemediates for later calculations in double precision
 Finished.

Running a double precision version
           CCSD Lambda amplitudes will be solved using DIIS.
           Start     Size      MaxIter   EConv     LConv     
           3         7         100       1.00e-07  1.00e-05  
 ------------------------------------------------------------------------------
            Enorm      Ldiff       Comment
 ------------------------------------------------------------------------------
     1     6.35e-02   4.60e-02     
     2     1.78e-02   7.27e-03     
     3     7.46e-03   1.91e-03     
     4     4.08e-03   1.32e-03     Switched to DIIS steps.
     5     1.11e-03   7.54e-04     
     6     5.42e-04   1.68e-04     
     7     1.72e-04   4.41e-05     
     8     7.87e-05   1.95e-06     
     9     3.03e-05   4.40e-06     
    10     1.20e-05   1.86e-06     
    11     5.22e-06   4.61e-07     
    12     1.90e-06   1.40e-07     
    13     9.52e-07   2.44e-08     
    14     4.28e-07   9.96e-09     
    15     1.95e-07   4.77e-09     
    16     9.49e-08   7.49e-10     
 ------------------------------------------------------------------------------
                                   CCSD Lambda converged.

 Computing density matrices in double precision...
           Orbital response amplitudes will be solved using DIIS.
           Start     Size      MaxIter   EConv     LConv     
           3         7         100       1.00e-06  1.00e-06  
 ------------------------------------------------------------------------------
            Enorm      Ldiff       Comment
 ------------------------------------------------------------------------------
     1     9.22e-02   4.97e-03     
     2     6.62e-02   2.21e-02     
     3     7.15e-02   2.59e-02     
     4     8.78e-03   3.07e-02     Switched to DIIS steps.
     5     3.61e-03   4.11e-04     
     6     6.13e-04   1.66e-04     
     7     3.42e-04   1.18e-04     
     8     1.20e-04   1.49e-05     
     9     3.67e-05   1.64e-05     
    10     1.35e-05   4.85e-06     
    11     4.55e-06   7.22e-07     
    12     1.37e-06   3.41e-07     
    13     1.68e-07   1.48e-07     
 ------------------------------------------------------------------------------
                                   Orbital response converged.

 Computing density matrices... Done.
 CCSD calculation:   CPU 1733.33 s  wall 443.96 s

 Transferring MO TPDM to AO TPDM
 Transferring g2_o1o1o1o1
 Transferring g2_o1o1o1v1
 Transferring g2_o1o1v1v1
 Transferring g2_o1v1o1v1
 Transferring g2_o1v1v1v1
 Transferring g2_v1v1v1v1
 Adding separable TPDM
 Computing TPDM gradient
 --------------------------------------------------------
 2e gradient
  Atom          X               Y               Z
 --------------------------------------------------------
    1        -58.375596       17.536148        0.000000  
    2         14.023486      -38.620385        0.000000  
    3         36.626325        0.172811       -0.000000  
    4          7.725785       20.911426        0.000000  
 --------------------------------------------------------
 --------------------------------------------------------
 Final gradient
  Atom          X               Y               Z
 --------------------------------------------------------
    1        -58.375596       17.536148        0.000000  
    2         14.023486      -38.620385        0.000000  
    3         36.626325        0.172811       -0.000000  
    4          7.725785       20.911426        0.000000  
 --------------------------------------------------------
 Analytic gradient from two-electron contribution:   CPU 351.03 s  wall 106.19 s

 Total ccman2 time:   CPU 2155.27 s  wall 568.99 s


 --------------------------------------------------------------

                    Orbital Energies (a.u.)
 --------------------------------------------------------------

 Alpha MOs
 -- Occupied --
*******-180.881-169.687-169.686-169.686 -80.057 -80.018 -37.935
-33.123 -33.119 -33.118 -26.327 -24.307 -24.305 -24.305 -24.301
-24.301  -7.594  -7.559  -7.251  -5.487  -5.485  -5.484  -5.484
 -5.474  -5.473  -5.452  -5.450  -5.450  -2.408  -2.403  -2.402
 -2.390  -2.390  -1.628  -0.954  -0.859  -0.761  -0.700  -0.697
 -0.598  -0.439  -0.435  -0.424  -0.372  -0.351
 -- Virtual --
 -0.017   0.013   0.064   0.067   0.080   0.083   0.105   0.110
  0.111   0.152   0.159   0.177   0.280   0.302   0.308   0.341
  0.351   0.352   0.380   0.385   0.389   0.414   0.424   0.438
  0.487   0.550   0.557   0.580   0.584   0.667   0.681   0.720
  0.755   0.793   0.818   0.877   0.898   0.951   1.071   1.082
  1.113   1.179   1.393   1.538   1.560   1.580   1.617   1.641
  1.647   1.771   1.830   1.836   1.933   1.971   1.983   2.242
  4.186   4.188   4.221   4.232   4.478   4.491   4.492   4.511
  4.546   4.634   4.770   6.528   6.547   6.566   6.895   6.930
  6.943   7.252   7.461  14.711  14.751  14.759  14.778  14.853
 14.874  28.871  29.525  29.542  29.557  29.871  29.876  29.877
 29.898  29.959  68.730 130.585 130.598 130.615 154.269 165.846
166.0681912.187
 --------------------------------------------------------------

          Ground-State Mulliken Net Atomic Charges

     Atom                 Charge (a.u.)
  ----------------------------------------
      1 I                    -0.112340
      2 P                     0.178004
      3 P                     0.131995
      4 F                    -0.197658
  ----------------------------------------
  Sum of atomic charges =     0.000000

 -----------------------------------------------------------------
                    Cartesian Multipole Moments
 -----------------------------------------------------------------
    Charge (ESU x 10^10)
                 0.0000
    Dipole Moment (Debye)
         X      -0.6597      Y       0.9846      Z       0.0000
       Tot       1.1851
    Quadrupole Moments (Debye-Ang)
        XX     -57.8815     XY      -2.7246     YY     -62.8537
        XZ       0.0000     YZ      -0.0000     ZZ     -60.1292
    Octopole Moments (Debye-Ang^2)
       XXX      51.2085    XXY      -8.3530    XYY      20.3081
       YYY     -18.4479    XXZ       0.0000    XYZ       0.0000
       YYZ       0.0000    XZZ      14.5170    YZZ      -7.4491
       ZZZ       0.0000
    Hexadecapole Moments (Debye-Ang^3)
      XXXX    -943.9877   XXXY       6.9556   XXYY    -205.8592
      XYYY       8.5629   YYYY    -303.3001   XXXZ      -0.0000
      XXYZ      -0.0000   XYYZ       0.0000   YYYZ      -0.0000
      XXZZ    -173.9268   XYZZ       7.8054   YYZZ     -63.0325
      XZZZ       0.0000   YZZZ      -0.0000   ZZZZ     -88.4357
 -----------------------------------------------------------------
 DrvMan completing analytic gradient of the correlated energy
 Correlated dipole moment
            1
    1  -0.2595272
    2   0.3873675
    3   0.0000000
 Energy read as -7698.427787302
 Full Analytical Gradient: (in a.u., or Hartree/Bohr)
             1             2             3             4
    1    0.00014046   -0.00014565    0.00000817   -0.00000298
    2   -0.00007492    0.00004592    0.00003277   -0.00000377
    3   -0.00000000   -0.00000000    0.00000000   -0.00000000
 Gradient time:  CPU 0.75 s  wall 0.78 s
 ----------------------------------------------------------------
             Standard Nuclear Orientation (Angstroms)
    I     Atom           X                Y                Z
 ----------------------------------------------------------------
    1      I       1.2236247324    -0.1227561771     0.0000000000
    2      P      -0.8048861223     1.2926081146    -0.0000000000
    3      P      -2.4108243643     0.0343606721     0.0000000000
    4      F      -1.8521615019    -1.4887171573     0.0000000000
 ----------------------------------------------------------------
 Nuclear Repulsion Energy =   487.1630488198 hartrees
 There are       46 alpha and       46 beta electrons

                       Distance Matrix (Angstroms)
             I (  1)   P (  2)   P (  3)
   P (  2)  2.473482
   P (  3)  3.637844  2.040153
   F (  4)  3.365458  2.971962  1.622304

 Requested basis set is 6-311++G(d,p)
 There are 56 shells and 144 basis functions
 A cutoff of  1.0D-14 yielded   1319 shell pairs
 There are      9272 function pairs (     10357 Cartesian)
 Smallest overlap matrix eigenvalue = 9.41E-04
 Guess MOs from SCF MO coefficient file

 -----------------------------------------------------------------------
  General SCF calculation program by
  Eric Jon Sundstrom, Paul Horn, Yuezhi Mao, Dmitri Zuev, Alec White,
  David Stuck, Shaama M.S., Shane Yost, Joonho Lee, David Small,
  Daniel Levine, Susi Lehtola, Hugh Burton, Evgeny Epifanovsky
 -----------------------------------------------------------------------
 Hartree-Fock
 using 4 threads for integral computing
 -------------------------------------------------------
 OpenMP Integral computing Module                
 Release: version 2.0, May 2017, Q-Chem Inc. Pleasanton 
 -------------------------------------------------------
 A restricted SCF calculation will be
 performed using DIIS
 SCF converges when DIIS error is below 1.0e-08
 ---------------------------------------
  Cycle       Energy         DIIS error
 ---------------------------------------
    1   -7697.7697891757      9.21e-06  
    2   -7697.7697895084      2.50e-06  
    3   -7697.7697895417      1.30e-06  
    4   -7697.7697895497      3.82e-07  
    5   -7697.7697895510      1.55e-07  
    6   -7697.7697895513      6.68e-08  
    7   -7697.7697895514      3.05e-08  
    8   -7697.7697895515      1.11e-08  
    9   -7697.7697895514      4.52e-09  Convergence criterion met
 ---------------------------------------
 SCF time:   CPU 7.09s  wall 2.00s 
 SCF   energy in the final basis set =    -7697.7697895514
 Total energy in the final basis set =    -7697.7697895514


 ------------------------------------------------------------------------------

   CCMAN2: suite of methods based on coupled cluster
           and equation of motion theories.

   Components:
   * libvmm-1.3-trunk
     by Evgeny Epifanovsky, Ilya Kaliman.
   * libtensor-2.5-trunk
     by Evgeny Epifanovsky, Michael Wormit, Dmitry Zuev, Sam Manzer, 
        Ilya Kaliman.
   * libcc-2.5-trunk
     by Evgeny Epifanovsky, Arik Landau, Tomasz Kus, Kirill Khistyaev, 
        Dmitry Zuev, Prashant Manohar, Xintian Feng, Anna Krylov, 
        Matthew Goldey, Alec White, Thomas Jagau, Kaushik Nanda, 
        Anastasia Gunina, Alexander Kunitsa, Joonho Lee.

   CCMAN original authors:
   Anna I. Krylov, C. David Sherrill, Steven R. Gwaltney,
   Edward F. C. Byrd (2000)
   Sergey V. Levchenko, Lyudmila V. Slipchenko, Tao Wang,
   Ana-Maria C. Cristian (2003)
   Piotr A. Pieniazek, C. Melania Oana, Evgeny Epifanovsky (2007)
   Prashant Manohar (2009)

 ------------------------------------------------------------------------------


 Allocating and initializing 29808MB of RAM...
 Calculation will run on 4 cores.


 Alpha MOs, Restricted
 -- Occupied --                  
******* -180.88 -169.69 -169.69 -169.69  -80.06  -80.02  -37.93
  1 A     2 A     3 A     4 A     5 A     6 A     7 A     8 A                  
-33.123 -33.119 -33.118 -26.327 -24.307 -24.306 -24.305 -24.301
  9 A    10 A    11 A    12 A    13 A    14 A    15 A    16 A                  
-24.301  -7.594  -7.559  -7.251  -5.487  -5.485  -5.484  -5.484
 17 A    18 A    19 A    20 A    21 A    22 A    23 A    24 A                  
 -5.474  -5.473  -5.452  -5.450  -5.450  -2.408  -2.403  -2.402
 25 A    26 A    27 A    28 A    29 A    30 A    31 A    32 A                  
 -2.390  -2.390  -1.628  -0.955  -0.859  -0.761  -0.700  -0.697
 33 A    34 A    35 A    36 A    37 A    38 A    39 A    40 A                  
 -0.598  -0.439  -0.435  -0.424  -0.372  -0.350
 41 A    42 A    43 A    44 A    45 A    46 A                                  
 -- Virtual --                   
 -0.017   0.013   0.064   0.067   0.080   0.083   0.105   0.110
 47 A    48 A    49 A    50 A    51 A    52 A    53 A    54 A                  
  0.111   0.152   0.159   0.177   0.280   0.302   0.308   0.341
 55 A    56 A    57 A    58 A    59 A    60 A    61 A    62 A                  
  0.351   0.352   0.380   0.385   0.389   0.414   0.424   0.438
 63 A    64 A    65 A    66 A    67 A    68 A    69 A    70 A                  
  0.488   0.549   0.557   0.580   0.584   0.667   0.682   0.721
 71 A    72 A    73 A    74 A    75 A    76 A    77 A    78 A                  
  0.755   0.793   0.818   0.877   0.898   0.951   1.072   1.082
 79 A    80 A    81 A    82 A    83 A    84 A    85 A    86 A                  
  1.113   1.180   1.393   1.538   1.560   1.580   1.617   1.641
 87 A    88 A    89 A    90 A    91 A    92 A    93 A    94 A                  
  1.647   1.771   1.830   1.836   1.933   1.972   1.983   2.243
 95 A    96 A    97 A    98 A    99 A   100 A   101 A   102 A                  
  4.186   4.188   4.221   4.232   4.478   4.491   4.492   4.511
103 A   104 A   105 A   106 A   107 A   108 A   109 A   110 A                  
  4.546   4.634   4.770   6.528   6.547   6.566   6.895   6.930
111 A   112 A   113 A   114 A   115 A   116 A   117 A   118 A                  
  6.943   7.253   7.461  14.711  14.751  14.759  14.778  14.853
119 A   120 A   121 A   122 A   123 A   124 A   125 A   126 A                  
 14.874  28.871  29.525  29.541  29.557  29.871  29.876  29.877
127 A   128 A   129 A   130 A   131 A   132 A   133 A   134 A                  
 29.898  29.959  68.730 130.585 130.598 130.615 154.269 165.846
135 A   136 A   137 A   138 A   139 A   140 A   141 A   142 A                  
166.0681912.187
143 A   144 A                                                                  

 Beta MOs, Restricted
 -- Occupied --                  
******* -180.88 -169.69 -169.69 -169.69  -80.06  -80.02  -37.93
  1 A     2 A     3 A     4 A     5 A     6 A     7 A     8 A                  
-33.123 -33.119 -33.118 -26.327 -24.307 -24.306 -24.305 -24.301
  9 A    10 A    11 A    12 A    13 A    14 A    15 A    16 A                  
-24.301  -7.594  -7.559  -7.251  -5.487  -5.485  -5.484  -5.484
 17 A    18 A    19 A    20 A    21 A    22 A    23 A    24 A                  
 -5.474  -5.473  -5.452  -5.450  -5.450  -2.408  -2.403  -2.402
 25 A    26 A    27 A    28 A    29 A    30 A    31 A    32 A                  
 -2.390  -2.390  -1.628  -0.955  -0.859  -0.761  -0.700  -0.697
 33 A    34 A    35 A    36 A    37 A    38 A    39 A    40 A                  
 -0.598  -0.439  -0.435  -0.424  -0.372  -0.350
 41 A    42 A    43 A    44 A    45 A    46 A                                  
 -- Virtual --                   
 -0.017   0.013   0.064   0.067   0.080   0.083   0.105   0.110
 47 A    48 A    49 A    50 A    51 A    52 A    53 A    54 A                  
  0.111   0.152   0.159   0.177   0.280   0.302   0.308   0.341
 55 A    56 A    57 A    58 A    59 A    60 A    61 A    62 A                  
  0.351   0.352   0.380   0.385   0.389   0.414   0.424   0.438
 63 A    64 A    65 A    66 A    67 A    68 A    69 A    70 A                  
  0.488   0.549   0.557   0.580   0.584   0.667   0.682   0.721
 71 A    72 A    73 A    74 A    75 A    76 A    77 A    78 A                  
  0.755   0.793   0.818   0.877   0.898   0.951   1.072   1.082
 79 A    80 A    81 A    82 A    83 A    84 A    85 A    86 A                  
  1.113   1.180   1.393   1.538   1.560   1.580   1.617   1.641
 87 A    88 A    89 A    90 A    91 A    92 A    93 A    94 A                  
  1.647   1.771   1.830   1.836   1.933   1.972   1.983   2.243
 95 A    96 A    97 A    98 A    99 A   100 A   101 A   102 A                  
  4.186   4.188   4.221   4.232   4.478   4.491   4.492   4.511
103 A   104 A   105 A   106 A   107 A   108 A   109 A   110 A                  
  4.546   4.634   4.770   6.528   6.547   6.566   6.895   6.930
111 A   112 A   113 A   114 A   115 A   116 A   117 A   118 A                  
  6.943   7.253   7.461  14.711  14.751  14.759  14.778  14.853
119 A   120 A   121 A   122 A   123 A   124 A   125 A   126 A                  
 14.874  28.871  29.525  29.541  29.557  29.871  29.876  29.877
127 A   128 A   129 A   130 A   131 A   132 A   133 A   134 A                  
 29.898  29.959  68.730 130.585 130.598 130.615 154.269 165.846
135 A   136 A   137 A   138 A   139 A   140 A   141 A   142 A                  
166.0681912.187
143 A   144 A                                                                  

 Occupation and symmetry of molecular orbitals

 Point group: C1 (1 irreducible representation).

                           A     All 
 -------------------------------------
 All molecular orbitals:
  - Alpha                  144   144 
  - Beta                   144   144 
 -------------------------------------
 Alpha orbitals:
  - Frozen occupied        29    29  
  - Active occupied        17    17  
  - Active virtual         98    98  
  - Frozen virtual         0     0   
 -------------------------------------
 Beta orbitals:
  - Frozen occupied        29    29  
  - Active occupied        17    17  
  - Active virtual         98    98  
  - Frozen virtual         0     0   
 -------------------------------------

 Import integrals:   CPU 0.00 s  wall 0.00 s

 Import integrals:   CPU 66.68 s  wall 17.26 s

 MP2 amplitudes:   CPU 0.16 s  wall 0.12 s

Running a double precision version
           CCSD T amplitudes will be solved using DIIS.

           Start     Size      MaxIter   EConv     TConv     
           3         7         100       1.00e-07  1.00e-05  
 ------------------------------------------------------------------------------
           Energy (a.u.)   Ediff      Tdiff       Comment
 ------------------------------------------------------------------------------
         -7698.40779729                           
     1   -7698.40510134   2.70e-03   7.84e-01     
     2   -7698.42482129   1.97e-02   1.01e-01     
     3   -7698.42469735   1.24e-04   4.42e-02     
     4   -7698.42693728   2.24e-03   1.70e-02     Switched to DIIS steps.
     5   -7698.42774638   8.09e-04   1.38e-02     
     6   -7698.42779077   4.44e-05   2.73e-03     
     7   -7698.42778627   4.50e-06   1.32e-03     
     8   -7698.42778581   4.60e-07   2.71e-04     
     9   -7698.42778682   1.01e-06   1.46e-04     
    10   -7698.42778709   2.72e-07   5.81e-05     
    11   -7698.42778722   1.31e-07   2.97e-05     
    12   -7698.42778734   1.12e-07   1.51e-05     
    13   -7698.42778724   9.76e-08   3.67e-06     
 ------------------------------------------------------------------------------
         -7698.42778724                           CCSD T converged.

End of double precision
 SCF energy                 = -7697.76978955
 MP2 energy                 = -7698.40779729
 CCSD correlation energy     =    -0.65799769
 CCSD total energy           = -7698.42778724

 CCSD  T1^2 = 0.0131  T2^2 = 0.2793  Leading amplitudes:

 Amplitude    Orbitals with energies
  0.0261       40 (A) A                  ->    47 (A) A                   
              -0.6968                         -0.0168                     
  0.0261       40 (A) B                  ->    47 (A) B                   
              -0.6968                         -0.0168                     
 -0.0219       41 (A) A                  ->    48 (A) A                   
              -0.5985                          0.0135                     
 -0.0219       41 (A) B                  ->    48 (A) B                   
              -0.5985                          0.0135                     

 Amplitude    Orbitals with energies
 -0.1166       46 (A) A      46 (A) B    ->    47 (A) A      47 (A) B     
              -0.3505       -0.3505           -0.0168       -0.0168       
  0.1166       46 (A) A      46 (A) B    ->    47 (A) B      47 (A) A     
              -0.3505       -0.3505           -0.0168       -0.0168       
  0.1166       46 (A) B      46 (A) A    ->    47 (A) A      47 (A) B     
              -0.3505       -0.3505           -0.0168       -0.0168       
 -0.1166       46 (A) B      46 (A) A    ->    47 (A) B      47 (A) A     
              -0.3505       -0.3505           -0.0168       -0.0168       

 Computing CCSD intemediates for later calculations in double precision
 Finished.

Running a double precision version
           CCSD Lambda amplitudes will be solved using DIIS.
           Start     Size      MaxIter   EConv     LConv     
           3         7         100       1.00e-07  1.00e-05  
 ------------------------------------------------------------------------------
            Enorm      Ldiff       Comment
 ------------------------------------------------------------------------------
     1     6.35e-02   4.59e-02     
     2     1.78e-02   7.27e-03     
     3     7.45e-03   1.91e-03     
     4     4.08e-03   1.32e-03     Switched to DIIS steps.
     5     1.11e-03   7.53e-04     
     6     5.41e-04   1.68e-04     
     7     1.71e-04   4.41e-05     
     8     7.85e-05   1.95e-06     
     9     3.03e-05   4.39e-06     
    10     1.20e-05   1.85e-06     
    11     5.20e-06   4.61e-07     
    12     1.89e-06   1.41e-07     
    13     9.48e-07   2.39e-08     
    14     4.27e-07   1.01e-08     
    15     1.94e-07   4.69e-09     
    16     9.46e-08   7.57e-10     
 ------------------------------------------------------------------------------
                                   CCSD Lambda converged.

 Computing density matrices in double precision...
           Orbital response amplitudes will be solved using DIIS.
           Start     Size      MaxIter   EConv     LConv     
           3         7         100       1.00e-06  1.00e-06  
 ------------------------------------------------------------------------------
            Enorm      Ldiff       Comment
 ------------------------------------------------------------------------------
     1     9.21e-02   4.99e-03     
     2     6.61e-02   2.21e-02     
     3     7.13e-02   2.59e-02     
     4     8.74e-03   3.06e-02     Switched to DIIS steps.
     5     3.61e-03   4.20e-04     
     6     6.12e-04   1.67e-04     
     7     3.42e-04   1.18e-04     
     8     1.20e-04   1.51e-05     
     9     3.66e-05   1.63e-05     
    10     1.35e-05   4.82e-06     
    11     4.55e-06   7.28e-07     
    12     1.37e-06   3.36e-07     
    13     1.68e-07   1.48e-07     
 ------------------------------------------------------------------------------
                                   Orbital response converged.

 Computing density matrices... Done.
 CCSD calculation:   CPU 1733.13 s  wall 444.17 s

 Transferring MO TPDM to AO TPDM
 Transferring g2_o1o1o1o1
 Transferring g2_o1o1o1v1
 Transferring g2_o1o1v1v1
 Transferring g2_o1v1o1v1
 Transferring g2_o1v1v1v1
 Transferring g2_v1v1v1v1
 Adding separable TPDM
 Computing TPDM gradient
 --------------------------------------------------------
 2e gradient
  Atom          X               Y               Z
 --------------------------------------------------------
    1        -58.421725       17.568150       -0.000000  
    2         14.046216      -38.660099        0.000000  
    3         36.639167        0.172804        0.000000  
    4          7.736342       20.919145        0.000000  
 --------------------------------------------------------
 --------------------------------------------------------
 Final gradient
  Atom          X               Y               Z
 --------------------------------------------------------
    1        -58.421725       17.568150       -0.000000  
    2         14.046216      -38.660099        0.000000  
    3         36.639167        0.172804        0.000000  
    4          7.736342       20.919145        0.000000  
 --------------------------------------------------------
 Analytic gradient from two-electron contribution:   CPU 349.93 s  wall 105.65 s

 Total ccman2 time:   CPU 2153.79 s  wall 568.49 s


 --------------------------------------------------------------

                    Orbital Energies (a.u.)
 --------------------------------------------------------------

 Alpha MOs
 -- Occupied --
*******-180.881-169.687-169.687-169.686 -80.057 -80.018 -37.935
-33.123 -33.119 -33.118 -26.327 -24.307 -24.306 -24.305 -24.301
-24.301  -7.594  -7.559  -7.251  -5.487  -5.485  -5.484  -5.484
 -5.474  -5.473  -5.452  -5.450  -5.450  -2.408  -2.403  -2.402
 -2.390  -2.390  -1.628  -0.955  -0.859  -0.761  -0.700  -0.697
 -0.598  -0.439  -0.435  -0.424  -0.372  -0.350
 -- Virtual --
 -0.017   0.013   0.064   0.067   0.080   0.083   0.105   0.110
  0.111   0.152   0.159   0.177   0.280   0.302   0.308   0.341
  0.351   0.352   0.380   0.385   0.389   0.414   0.424   0.438
  0.488   0.549   0.557   0.580   0.584   0.667   0.682   0.721
  0.755   0.793   0.818   0.877   0.898   0.951   1.072   1.082
  1.113   1.180   1.393   1.538   1.560   1.580   1.617   1.641
  1.647   1.771   1.830   1.836   1.933   1.972   1.983   2.243
  4.186   4.188   4.221   4.232   4.478   4.491   4.492   4.511
  4.546   4.634   4.770   6.528   6.547   6.566   6.895   6.930
  6.943   7.253   7.461  14.711  14.751  14.759  14.778  14.853
 14.874  28.871  29.525  29.541  29.557  29.871  29.876  29.877
 29.898  29.959  68.730 130.585 130.598 130.615 154.269 165.846
166.0681912.187
 --------------------------------------------------------------

          Ground-State Mulliken Net Atomic Charges

     Atom                 Charge (a.u.)
  ----------------------------------------
      1 I                    -0.112128
      2 P                     0.177820
      3 P                     0.131955
      4 F                    -0.197647
  ----------------------------------------
  Sum of atomic charges =    -0.000000

 -----------------------------------------------------------------
                    Cartesian Multipole Moments
 -----------------------------------------------------------------
    Charge (ESU x 10^10)
                -0.0000
    Dipole Moment (Debye)
         X      -0.6549      Y       0.9835      Z      -0.0000
       Tot       1.1816
    Quadrupole Moments (Debye-Ang)
        XX     -57.8895     XY      -2.7231     YY     -62.8527
        XZ       0.0000     YZ      -0.0000     ZZ     -60.1263
    Octopole Moments (Debye-Ang^2)
       XXX      51.4009    XXY      -8.3467    XYY      20.3746
       YYY     -18.4526    XXZ      -0.0000    XYZ       0.0000
       YYZ      -0.0000    XZZ      14.5821    YZZ      -7.4491
       ZZZ      -0.0000
    Hexadecapole Moments (Debye-Ang^3)
      XXXX    -943.2960   XXXY       6.9505   XXYY    -205.7201
      XYYY       8.5471   YYYY    -303.3010   XXXZ       0.0000
      XXYZ      -0.0000   XYYZ       0.0000   YYYZ      -0.0000
      XXZZ    -173.7872   XYZZ       7.7994   YYZZ     -63.0300
      XZZZ       0.0000   YZZZ      -0.0000   ZZZZ     -88.4254
 -----------------------------------------------------------------
 DrvMan completing analytic gradient of the correlated energy
 Correlated dipole moment
            1
    1  -0.2576463
    2   0.3869504
    3  -0.0000000
 Energy read as -7698.427787238
 Full Analytical Gradient: (in a.u., or Hartree/Bohr)
             1             2             3             4
    1   -0.00017099    0.00010742    0.00007499   -0.00001142
    2    0.00009526   -0.00010420    0.00000803    0.00000091
    3    0.00000000   -0.00000000    0.00000000    0.00000000
 Gradient time:  CPU 0.72 s  wall 0.75 s
 ----------------------------------------------------------------
             Standard Nuclear Orientation (Angstroms)
    I     Atom           X                Y                Z
 ----------------------------------------------------------------
    1      I       1.2246247324    -0.1217561771     0.0000000000
    2      P      -0.8048861223     1.2926081146    -0.0000000000
    3      P      -2.4108243643     0.0343606721     0.0000000000
    4      F      -1.8521615019    -1.4887171573     0.0000000000
 ----------------------------------------------------------------
 Nuclear Repulsion Energy =   487.0861924283 hartrees
 There are       46 alpha and       46 beta electrons

                       Distance Matrix (Angstroms)
             I (  1)   P (  2)   P (  3)
   P (  2)  2.473730
   P (  3)  3.638800  2.040153
   F (  4)  3.366778  2.971962  1.622304

 Requested basis set is 6-311++G(d,p)
 There are 56 shells and 144 basis functions
 A cutoff of  1.0D-14 yielded   1319 shell pairs
 There are      9272 function pairs (     10357 Cartesian)
 Smallest overlap matrix eigenvalue = 9.41E-04
 Guess MOs from SCF MO coefficient file

 -----------------------------------------------------------------------
  General SCF calculation program by
  Eric Jon Sundstrom, Paul Horn, Yuezhi Mao, Dmitri Zuev, Alec White,
  David Stuck, Shaama M.S., Shane Yost, Joonho Lee, David Small,
  Daniel Levine, Susi Lehtola, Hugh Burton, Evgeny Epifanovsky
 -----------------------------------------------------------------------
 Hartree-Fock
 using 4 threads for integral computing
 -------------------------------------------------------
 OpenMP Integral computing Module                
 Release: version 2.0, May 2017, Q-Chem Inc. Pleasanton 
 -------------------------------------------------------
 A restricted SCF calculation will be
 performed using DIIS
 SCF converges when DIIS error is below 1.0e-08
 ---------------------------------------
  Cycle       Energy         DIIS error
 ---------------------------------------
    1   -7697.7697889851      3.92e-06  
    2   -7697.7697890656      1.10e-06  
    3   -7697.7697890784      4.89e-07  
    4   -7697.7697890806      2.48e-07  
    5   -7697.7697890814      7.69e-08  
    6   -7697.7697890814      2.59e-08  
    7   -7697.7697890814      1.11e-08  
    8   -7697.7697890815      4.43e-09  Convergence criterion met
 ---------------------------------------
 SCF time:   CPU 6.30s  wall 1.00s 
 SCF   energy in the final basis set =    -7697.7697890815
 Total energy in the final basis set =    -7697.7697890815


 ------------------------------------------------------------------------------

   CCMAN2: suite of methods based on coupled cluster
           and equation of motion theories.

   Components:
   * libvmm-1.3-trunk
     by Evgeny Epifanovsky, Ilya Kaliman.
   * libtensor-2.5-trunk
     by Evgeny Epifanovsky, Michael Wormit, Dmitry Zuev, Sam Manzer, 
        Ilya Kaliman.
   * libcc-2.5-trunk
     by Evgeny Epifanovsky, Arik Landau, Tomasz Kus, Kirill Khistyaev, 
        Dmitry Zuev, Prashant Manohar, Xintian Feng, Anna Krylov, 
        Matthew Goldey, Alec White, Thomas Jagau, Kaushik Nanda, 
        Anastasia Gunina, Alexander Kunitsa, Joonho Lee.

   CCMAN original authors:
   Anna I. Krylov, C. David Sherrill, Steven R. Gwaltney,
   Edward F. C. Byrd (2000)
   Sergey V. Levchenko, Lyudmila V. Slipchenko, Tao Wang,
   Ana-Maria C. Cristian (2003)
   Piotr A. Pieniazek, C. Melania Oana, Evgeny Epifanovsky (2007)
   Prashant Manohar (2009)

 ------------------------------------------------------------------------------


 Allocating and initializing 29808MB of RAM...
 Calculation will run on 4 cores.


 Alpha MOs, Restricted
 -- Occupied --                  
******* -180.88 -169.69 -169.69 -169.69  -80.06  -80.02  -37.93
  1 A     2 A     3 A     4 A     5 A     6 A     7 A     8 A                  
-33.123 -33.119 -33.118 -26.327 -24.307 -24.306 -24.305 -24.301
  9 A    10 A    11 A    12 A    13 A    14 A    15 A    16 A                  
-24.301  -7.594  -7.559  -7.251  -5.487  -5.485  -5.484  -5.484
 17 A    18 A    19 A    20 A    21 A    22 A    23 A    24 A                  
 -5.474  -5.473  -5.452  -5.450  -5.450  -2.408  -2.403  -2.402
 25 A    26 A    27 A    28 A    29 A    30 A    31 A    32 A                  
 -2.390  -2.390  -1.628  -0.955  -0.859  -0.761  -0.700  -0.697
 33 A    34 A    35 A    36 A    37 A    38 A    39 A    40 A                  
 -0.598  -0.439  -0.435  -0.424  -0.372  -0.350
 41 A    42 A    43 A    44 A    45 A    46 A                                  
 -- Virtual --                   
 -0.017   0.013   0.064   0.067   0.080   0.083   0.105   0.110
 47 A    48 A    49 A    50 A    51 A    52 A    53 A    54 A                  
  0.111   0.152   0.159   0.177   0.280   0.302   0.308   0.341
 55 A    56 A    57 A    58 A    59 A    60 A    61 A    62 A                  
  0.351   0.352   0.380   0.385   0.389   0.414   0.424   0.438
 63 A    64 A    65 A    66 A    67 A    68 A    69 A    70 A                  
  0.488   0.549   0.557   0.580   0.584   0.667   0.682   0.721
 71 A    72 A    73 A    74 A    75 A    76 A    77 A    78 A                  
  0.755   0.793   0.818   0.877   0.898   0.951   1.072   1.082
 79 A    80 A    81 A    82 A    83 A    84 A    85 A    86 A                  
  1.113   1.180   1.393   1.538   1.560   1.580   1.617   1.641
 87 A    88 A    89 A    90 A    91 A    92 A    93 A    94 A                  
  1.647   1.771   1.830   1.836   1.933   1.972   1.983   2.243
 95 A    96 A    97 A    98 A    99 A   100 A   101 A   102 A                  
  4.186   4.188   4.221   4.232   4.478   4.491   4.492   4.511
103 A   104 A   105 A   106 A   107 A   108 A   109 A   110 A                  
  4.546   4.634   4.770   6.528   6.547   6.566   6.895   6.930
111 A   112 A   113 A   114 A   115 A   116 A   117 A   118 A                  
  6.943   7.252   7.461  14.711  14.751  14.759  14.778  14.853
119 A   120 A   121 A   122 A   123 A   124 A   125 A   126 A                  
 14.874  28.871  29.525  29.541  29.557  29.871  29.876  29.877
127 A   128 A   129 A   130 A   131 A   132 A   133 A   134 A                  
 29.898  29.959  68.730 130.585 130.598 130.615 154.269 165.846
135 A   136 A   137 A   138 A   139 A   140 A   141 A   142 A                  
166.0681912.187
143 A   144 A                                                                  

 Beta MOs, Restricted
 -- Occupied --                  
******* -180.88 -169.69 -169.69 -169.69  -80.06  -80.02  -37.93
  1 A     2 A     3 A     4 A     5 A     6 A     7 A     8 A                  
-33.123 -33.119 -33.118 -26.327 -24.307 -24.306 -24.305 -24.301
  9 A    10 A    11 A    12 A    13 A    14 A    15 A    16 A                  
-24.301  -7.594  -7.559  -7.251  -5.487  -5.485  -5.484  -5.484
 17 A    18 A    19 A    20 A    21 A    22 A    23 A    24 A                  
 -5.474  -5.473  -5.452  -5.450  -5.450  -2.408  -2.403  -2.402
 25 A    26 A    27 A    28 A    29 A    30 A    31 A    32 A                  
 -2.390  -2.390  -1.628  -0.955  -0.859  -0.761  -0.700  -0.697
 33 A    34 A    35 A    36 A    37 A    38 A    39 A    40 A                  
 -0.598  -0.439  -0.435  -0.424  -0.372  -0.350
 41 A    42 A    43 A    44 A    45 A    46 A                                  
 -- Virtual --                   
 -0.017   0.013   0.064   0.067   0.080   0.083   0.105   0.110
 47 A    48 A    49 A    50 A    51 A    52 A    53 A    54 A                  
  0.111   0.152   0.159   0.177   0.280   0.302   0.308   0.341
 55 A    56 A    57 A    58 A    59 A    60 A    61 A    62 A                  
  0.351   0.352   0.380   0.385   0.389   0.414   0.424   0.438
 63 A    64 A    65 A    66 A    67 A    68 A    69 A    70 A                  
  0.488   0.549   0.557   0.580   0.584   0.667   0.682   0.721
 71 A    72 A    73 A    74 A    75 A    76 A    77 A    78 A                  
  0.755   0.793   0.818   0.877   0.898   0.951   1.072   1.082
 79 A    80 A    81 A    82 A    83 A    84 A    85 A    86 A                  
  1.113   1.180   1.393   1.538   1.560   1.580   1.617   1.641
 87 A    88 A    89 A    90 A    91 A    92 A    93 A    94 A                  
  1.647   1.771   1.830   1.836   1.933   1.972   1.983   2.243
 95 A    96 A    97 A    98 A    99 A   100 A   101 A   102 A                  
  4.186   4.188   4.221   4.232   4.478   4.491   4.492   4.511
103 A   104 A   105 A   106 A   107 A   108 A   109 A   110 A                  
  4.546   4.634   4.770   6.528   6.547   6.566   6.895   6.930
111 A   112 A   113 A   114 A   115 A   116 A   117 A   118 A                  
  6.943   7.252   7.461  14.711  14.751  14.759  14.778  14.853
119 A   120 A   121 A   122 A   123 A   124 A   125 A   126 A                  
 14.874  28.871  29.525  29.541  29.557  29.871  29.876  29.877
127 A   128 A   129 A   130 A   131 A   132 A   133 A   134 A                  
 29.898  29.959  68.730 130.585 130.598 130.615 154.269 165.846
135 A   136 A   137 A   138 A   139 A   140 A   141 A   142 A                  
166.0681912.187
143 A   144 A                                                                  

 Occupation and symmetry of molecular orbitals

 Point group: C1 (1 irreducible representation).

                           A     All 
 -------------------------------------
 All molecular orbitals:
  - Alpha                  144   144 
  - Beta                   144   144 
 -------------------------------------
 Alpha orbitals:
  - Frozen occupied        29    29  
  - Active occupied        17    17  
  - Active virtual         98    98  
  - Frozen virtual         0     0   
 -------------------------------------
 Beta orbitals:
  - Frozen occupied        29    29  
  - Active occupied        17    17  
  - Active virtual         98    98  
  - Frozen virtual         0     0   
 -------------------------------------

 Import integrals:   CPU 0.00 s  wall 0.00 s

 Import integrals:   CPU 67.24 s  wall 17.58 s

 MP2 amplitudes:   CPU 0.17 s  wall 0.12 s

Running a double precision version
           CCSD T amplitudes will be solved using DIIS.

           Start     Size      MaxIter   EConv     TConv     
           3         7         100       1.00e-07  1.00e-05  
 ------------------------------------------------------------------------------
           Energy (a.u.)   Ediff      Tdiff       Comment
 ------------------------------------------------------------------------------
         -7698.40779478                           
     1   -7698.40510040   2.69e-03   7.84e-01     
     2   -7698.42482088   1.97e-02   1.01e-01     
     3   -7698.42469717   1.24e-04   4.42e-02     
     4   -7698.42693727   2.24e-03   1.70e-02     Switched to DIIS steps.
     5   -7698.42774646   8.09e-04   1.38e-02     
     6   -7698.42779086   4.44e-05   2.73e-03     
     7   -7698.42778636   4.50e-06   1.32e-03     
     8   -7698.42778590   4.59e-07   2.71e-04     
     9   -7698.42778691   1.01e-06   1.46e-04     
    10   -7698.42778718   2.73e-07   5.82e-05     
    11   -7698.42778731   1.31e-07   2.97e-05     
    12   -7698.42778743   1.12e-07   1.51e-05     
    13   -7698.42778733   9.78e-08   3.68e-06     
 ------------------------------------------------------------------------------
         -7698.42778733                           CCSD T converged.

End of double precision
 SCF energy                 = -7697.76978908
 MP2 energy                 = -7698.40779478
 CCSD correlation energy     =    -0.65799825
 CCSD total energy           = -7698.42778733

 CCSD  T1^2 = 0.0131  T2^2 = 0.2793  Leading amplitudes:

 Amplitude    Orbitals with energies
 -0.0261       40 (A) A                  ->    47 (A) A                   
              -0.6968                         -0.0168                     
 -0.0261       40 (A) B                  ->    47 (A) B                   
              -0.6968                         -0.0168                     
 -0.0219       41 (A) A                  ->    48 (A) A                   
              -0.5985                          0.0135                     
 -0.0219       41 (A) B                  ->    48 (A) B                   
              -0.5985                          0.0135                     

 Amplitude    Orbitals with energies
 -0.1166       46 (A) A      46 (A) B    ->    47 (A) A      47 (A) B     
              -0.3505       -0.3505           -0.0168       -0.0168       
  0.1166       46 (A) A      46 (A) B    ->    47 (A) B      47 (A) A     
              -0.3505       -0.3505           -0.0168       -0.0168       
  0.1166       46 (A) B      46 (A) A    ->    47 (A) A      47 (A) B     
              -0.3505       -0.3505           -0.0168       -0.0168       
 -0.1166       46 (A) B      46 (A) A    ->    47 (A) B      47 (A) A     
              -0.3505       -0.3505           -0.0168       -0.0168       

 Computing CCSD intemediates for later calculations in double precision
 Finished.

Running a double precision version
           CCSD Lambda amplitudes will be solved using DIIS.
           Start     Size      MaxIter   EConv     LConv     
           3         7         100       1.00e-07  1.00e-05  
 ------------------------------------------------------------------------------
            Enorm      Ldiff       Comment
 ------------------------------------------------------------------------------
     1     6.35e-02   4.59e-02     
     2     1.78e-02   7.27e-03     
     3     7.46e-03   1.91e-03     
     4     4.08e-03   1.32e-03     Switched to DIIS steps.
     5     1.11e-03   7.53e-04     
     6     5.41e-04   1.68e-04     
     7     1.71e-04   4.41e-05     
     8     7.85e-05   1.95e-06     
     9     3.03e-05   4.39e-06     
    10     1.20e-05   1.85e-06     
    11     5.20e-06   4.61e-07     
    12     1.89e-06   1.41e-07     
    13     9.50e-07   2.40e-08     
    14     4.27e-07   1.01e-08     
    15     1.94e-07   4.72e-09     
    16     9.48e-08   7.59e-10     
 ------------------------------------------------------------------------------
                                   CCSD Lambda converged.

 Computing density matrices in double precision...
           Orbital response amplitudes will be solved using DIIS.
           Start     Size      MaxIter   EConv     LConv     
           3         7         100       1.00e-06  1.00e-06  
 ------------------------------------------------------------------------------
            Enorm      Ldiff       Comment
 ------------------------------------------------------------------------------
     1     9.21e-02   4.99e-03     
     2     6.61e-02   2.21e-02     
     3     7.13e-02   2.59e-02     
     4     8.75e-03   3.06e-02     Switched to DIIS steps.
     5     3.61e-03   4.19e-04     
     6     6.12e-04   1.67e-04     
     7     3.42e-04   1.18e-04     
     8     1.20e-04   1.51e-05     
     9     3.66e-05   1.63e-05     
    10     1.35e-05   4.83e-06     
    11     4.55e-06   7.26e-07     
    12     1.37e-06   3.38e-07     
    13     1.68e-07   1.48e-07     
 ------------------------------------------------------------------------------
                                   Orbital response converged.

 Computing density matrices... Done.
 CCSD calculation:   CPU 1729.92 s  wall 443.30 s

 Transferring MO TPDM to AO TPDM
 Transferring g2_o1o1o1o1
 Transferring g2_o1o1o1v1
 Transferring g2_o1o1v1v1
 Transferring g2_o1v1o1v1
 Transferring g2_o1v1v1v1
 Transferring g2_v1v1v1v1
 Adding separable TPDM
 Computing TPDM gradient
 --------------------------------------------------------
 2e gradient
  Atom          X               Y               Z
 --------------------------------------------------------
    1        -58.414441       17.543003       -0.000000  
    2         14.053594      -38.637123       -0.000000  
    3         36.633066        0.177278        0.000000  
    4          7.727781       20.916842       -0.000000  
 --------------------------------------------------------
 --------------------------------------------------------
 Final gradient
  Atom          X               Y               Z
 --------------------------------------------------------
    1        -58.414441       17.543003       -0.000000  
    2         14.053594      -38.637123       -0.000000  
    3         36.633066        0.177278        0.000000  
    4          7.727781       20.916842       -0.000000  
 --------------------------------------------------------
 Analytic gradient from two-electron contribution:   CPU 353.00 s  wall 106.96 s

 Total ccman2 time:   CPU 2154.20 s  wall 569.25 s


 --------------------------------------------------------------

                    Orbital Energies (a.u.)
 --------------------------------------------------------------

 Alpha MOs
 -- Occupied --
*******-180.881-169.687-169.687-169.686 -80.057 -80.018 -37.935
-33.123 -33.119 -33.118 -26.327 -24.307 -24.306 -24.305 -24.301
-24.301  -7.594  -7.559  -7.251  -5.487  -5.485  -5.484  -5.484
 -5.474  -5.473  -5.452  -5.450  -5.450  -2.408  -2.403  -2.402
 -2.390  -2.390  -1.628  -0.955  -0.859  -0.761  -0.700  -0.697
 -0.598  -0.439  -0.435  -0.424  -0.372  -0.350
 -- Virtual --
 -0.017   0.013   0.064   0.067   0.080   0.083   0.105   0.110
  0.111   0.152   0.159   0.177   0.280   0.302   0.308   0.341
  0.351   0.352   0.380   0.385   0.389   0.414   0.424   0.438
  0.488   0.549   0.557   0.580   0.584   0.667   0.682   0.721
  0.755   0.793   0.818   0.877   0.898   0.951   1.072   1.082
  1.113   1.180   1.393   1.538   1.560   1.580   1.617   1.641
  1.647   1.771   1.830   1.836   1.933   1.972   1.983   2.243
  4.186   4.188   4.221   4.232   4.478   4.491   4.492   4.511
  4.546   4.634   4.770   6.528   6.547   6.566   6.895   6.930
  6.943   7.252   7.461  14.711  14.751  14.759  14.778  14.853
 14.874  28.871  29.525  29.541  29.557  29.871  29.876  29.877
 29.898  29.959  68.730 130.585 130.598 130.615 154.269 165.846
166.0681912.187
 --------------------------------------------------------------

          Ground-State Mulliken Net Atomic Charges

     Atom                 Charge (a.u.)
  ----------------------------------------
      1 I                    -0.112127
      2 P                     0.177805
      3 P                     0.132002
      4 F                    -0.197679
  ----------------------------------------
  Sum of atomic charges =    -0.000000

 -----------------------------------------------------------------
                    Cartesian Multipole Moments
 -----------------------------------------------------------------
    Charge (ESU x 10^10)
                 0.0000
    Dipole Moment (Debye)
         X      -0.6553      Y       0.9831      Z       0.0000
       Tot       1.1815
    Quadrupole Moments (Debye-Ang)
        XX     -57.8852     XY      -2.7216     YY     -62.8563
        XZ      -0.0000     YZ      -0.0000     ZZ     -60.1266
    Octopole Moments (Debye-Ang^2)
       XXX      51.3158    XXY      -8.3785    XYY      20.3430
       YYY     -18.5410    XXZ       0.0000    XYZ       0.0000
       YYZ      -0.0000    XZZ      14.5524    YZZ      -7.4788
       ZZZ       0.0000
    Hexadecapole Moments (Debye-Ang^3)
      XXXX    -943.6268   XXXY       6.8621   XXYY    -205.7987
      XYYY       8.4638   YYYY    -303.2783   XXXZ      -0.0000
      XXYZ      -0.0000   XYYZ       0.0000   YYYZ      -0.0000
      XXZZ    -173.8571   XYZZ       7.7678   YYZZ     -63.0244
      XZZZ      -0.0000   YZZZ      -0.0000   ZZZZ     -88.4266
 -----------------------------------------------------------------
 DrvMan completing analytic gradient of the correlated energy
 Correlated dipole moment
            1
    1  -0.2578234
    2   0.3867684
    3   0.0000000
 Energy read as -7698.427787329
 Full Analytical Gradient: (in a.u., or Hartree/Bohr)
             1             2             3             4
    1   -0.00010022    0.00007702    0.00003623   -0.00001303
    2    0.00008381   -0.00010975    0.00001886    0.00000707
    3    0.00000000   -0.00000000    0.00000000   -0.00000000
 Gradient time:  CPU 0.77 s  wall 0.79 s
 ----------------------------------------------------------------
             Standard Nuclear Orientation (Angstroms)
    I     Atom           X                Y                Z
 ----------------------------------------------------------------
    1      I       1.2246247324    -0.1237561771     0.0000000000
    2      P      -0.8048861223     1.2926081146    -0.0000000000
    3      P      -2.4108243643     0.0343606721     0.0000000000
    4      F      -1.8521615019    -1.4887171573     0.0000000000
 ----------------------------------------------------------------
 Nuclear Repulsion Energy =   487.0229091938 hartrees
 There are       46 alpha and       46 beta electrons

                       Distance Matrix (Angstroms)
             I (  1)   P (  2)   P (  3)
   P (  2)  2.474874
   P (  3)  3.638886  2.040153
   F (  4)  3.365967  2.971962  1.622304

 Requested basis set is 6-311++G(d,p)
 There are 56 shells and 144 basis functions
 A cutoff of  1.0D-14 yielded   1319 shell pairs
 There are      9272 function pairs (     10357 Cartesian)
 Smallest overlap matrix eigenvalue = 9.41E-04
 Guess MOs from SCF MO coefficient file

 -----------------------------------------------------------------------
  General SCF calculation program by
  Eric Jon Sundstrom, Paul Horn, Yuezhi Mao, Dmitri Zuev, Alec White,
  David Stuck, Shaama M.S., Shane Yost, Joonho Lee, David Small,
  Daniel Levine, Susi Lehtola, Hugh Burton, Evgeny Epifanovsky
 -----------------------------------------------------------------------
 Hartree-Fock
 using 4 threads for integral computing
 -------------------------------------------------------
 OpenMP Integral computing Module                
 Release: version 2.0, May 2017, Q-Chem Inc. Pleasanton 
 -------------------------------------------------------
 A restricted SCF calculation will be
 performed using DIIS
 SCF converges when DIIS error is below 1.0e-08
 ---------------------------------------
  Cycle       Energy         DIIS error
 ---------------------------------------
    1   -7697.7697787730      7.36e-06  
    2   -7697.7697790221      1.99e-06  
    3   -7697.7697790537      1.02e-06  
    4   -7697.7697790597      3.68e-07  
    5   -7697.7697790612      1.41e-07  
    6   -7697.7697790615      5.06e-08  
    7   -7697.7697790615      2.16e-08  
    8   -7697.7697790615      8.86e-09  Convergence criterion met
 ---------------------------------------
 SCF time:   CPU 6.37s  wall 2.00s 
 SCF   energy in the final basis set =    -7697.7697790615
 Total energy in the final basis set =    -7697.7697790615


 ------------------------------------------------------------------------------

   CCMAN2: suite of methods based on coupled cluster
           and equation of motion theories.

   Components:
   * libvmm-1.3-trunk
     by Evgeny Epifanovsky, Ilya Kaliman.
   * libtensor-2.5-trunk
     by Evgeny Epifanovsky, Michael Wormit, Dmitry Zuev, Sam Manzer, 
        Ilya Kaliman.
   * libcc-2.5-trunk
     by Evgeny Epifanovsky, Arik Landau, Tomasz Kus, Kirill Khistyaev, 
        Dmitry Zuev, Prashant Manohar, Xintian Feng, Anna Krylov, 
        Matthew Goldey, Alec White, Thomas Jagau, Kaushik Nanda, 
        Anastasia Gunina, Alexander Kunitsa, Joonho Lee.

   CCMAN original authors:
   Anna I. Krylov, C. David Sherrill, Steven R. Gwaltney,
   Edward F. C. Byrd (2000)
   Sergey V. Levchenko, Lyudmila V. Slipchenko, Tao Wang,
   Ana-Maria C. Cristian (2003)
   Piotr A. Pieniazek, C. Melania Oana, Evgeny Epifanovsky (2007)
   Prashant Manohar (2009)

 ------------------------------------------------------------------------------


 Allocating and initializing 29808MB of RAM...
 Calculation will run on 4 cores.


 Alpha MOs, Restricted
 -- Occupied --                  
******* -180.88 -169.69 -169.69 -169.69  -80.06  -80.02  -37.93
  1 A     2 A     3 A     4 A     5 A     6 A     7 A     8 A                  
-33.123 -33.119 -33.118 -26.327 -24.307 -24.305 -24.305 -24.301
  9 A    10 A    11 A    12 A    13 A    14 A    15 A    16 A                  
-24.301  -7.594  -7.559  -7.251  -5.487  -5.485  -5.484  -5.484
 17 A    18 A    19 A    20 A    21 A    22 A    23 A    24 A                  
 -5.474  -5.473  -5.452  -5.450  -5.450  -2.408  -2.403  -2.402
 25 A    26 A    27 A    28 A    29 A    30 A    31 A    32 A                  
 -2.390  -2.390  -1.628  -0.955  -0.859  -0.761  -0.700  -0.697
 33 A    34 A    35 A    36 A    37 A    38 A    39 A    40 A                  
 -0.598  -0.439  -0.435  -0.424  -0.372  -0.351
 41 A    42 A    43 A    44 A    45 A    46 A                                  
 -- Virtual --                   
 -0.017   0.013   0.064   0.067   0.080   0.083   0.105   0.110
 47 A    48 A    49 A    50 A    51 A    52 A    53 A    54 A                  
  0.111   0.152   0.158   0.177   0.280   0.302   0.308   0.341
 55 A    56 A    57 A    58 A    59 A    60 A    61 A    62 A                  
  0.351   0.352   0.380   0.385   0.389   0.414   0.424   0.438
 63 A    64 A    65 A    66 A    67 A    68 A    69 A    70 A                  
  0.488   0.550   0.557   0.580   0.584   0.667   0.682   0.720
 71 A    72 A    73 A    74 A    75 A    76 A    77 A    78 A                  
  0.755   0.793   0.818   0.877   0.898   0.951   1.072   1.082
 79 A    80 A    81 A    82 A    83 A    84 A    85 A    86 A                  
  1.113   1.179   1.393   1.538   1.560   1.580   1.617   1.641
 87 A    88 A    89 A    90 A    91 A    92 A    93 A    94 A                  
  1.647   1.771   1.830   1.836   1.933   1.971   1.983   2.243
 95 A    96 A    97 A    98 A    99 A   100 A   101 A   102 A                  
  4.186   4.188   4.221   4.232   4.478   4.491   4.492   4.511
103 A   104 A   105 A   106 A   107 A   108 A   109 A   110 A                  
  4.546   4.634   4.770   6.528   6.547   6.566   6.895   6.930
111 A   112 A   113 A   114 A   115 A   116 A   117 A   118 A                  
  6.943   7.252   7.461  14.711  14.751  14.759  14.778  14.853
119 A   120 A   121 A   122 A   123 A   124 A   125 A   126 A                  
 14.874  28.871  29.525  29.542  29.557  29.871  29.876  29.877
127 A   128 A   129 A   130 A   131 A   132 A   133 A   134 A                  
 29.898  29.959  68.730 130.585 130.598 130.615 154.269 165.846
135 A   136 A   137 A   138 A   139 A   140 A   141 A   142 A                  
166.0681912.187
143 A   144 A                                                                  

 Beta MOs, Restricted
 -- Occupied --                  
******* -180.88 -169.69 -169.69 -169.69  -80.06  -80.02  -37.93
  1 A     2 A     3 A     4 A     5 A     6 A     7 A     8 A                  
-33.123 -33.119 -33.118 -26.327 -24.307 -24.305 -24.305 -24.301
  9 A    10 A    11 A    12 A    13 A    14 A    15 A    16 A                  
-24.301  -7.594  -7.559  -7.251  -5.487  -5.485  -5.484  -5.484
 17 A    18 A    19 A    20 A    21 A    22 A    23 A    24 A                  
 -5.474  -5.473  -5.452  -5.450  -5.450  -2.408  -2.403  -2.402
 25 A    26 A    27 A    28 A    29 A    30 A    31 A    32 A                  
 -2.390  -2.390  -1.628  -0.955  -0.859  -0.761  -0.700  -0.697
 33 A    34 A    35 A    36 A    37 A    38 A    39 A    40 A                  
 -0.598  -0.439  -0.435  -0.424  -0.372  -0.351
 41 A    42 A    43 A    44 A    45 A    46 A                                  
 -- Virtual --                   
 -0.017   0.013   0.064   0.067   0.080   0.083   0.105   0.110
 47 A    48 A    49 A    50 A    51 A    52 A    53 A    54 A                  
  0.111   0.152   0.158   0.177   0.280   0.302   0.308   0.341
 55 A    56 A    57 A    58 A    59 A    60 A    61 A    62 A                  
  0.351   0.352   0.380   0.385   0.389   0.414   0.424   0.438
 63 A    64 A    65 A    66 A    67 A    68 A    69 A    70 A                  
  0.488   0.550   0.557   0.580   0.584   0.667   0.682   0.720
 71 A    72 A    73 A    74 A    75 A    76 A    77 A    78 A                  
  0.755   0.793   0.818   0.877   0.898   0.951   1.072   1.082
 79 A    80 A    81 A    82 A    83 A    84 A    85 A    86 A                  
  1.113   1.179   1.393   1.538   1.560   1.580   1.617   1.641
 87 A    88 A    89 A    90 A    91 A    92 A    93 A    94 A                  
  1.647   1.771   1.830   1.836   1.933   1.971   1.983   2.243
 95 A    96 A    97 A    98 A    99 A   100 A   101 A   102 A                  
  4.186   4.188   4.221   4.232   4.478   4.491   4.492   4.511
103 A   104 A   105 A   106 A   107 A   108 A   109 A   110 A                  
  4.546   4.634   4.770   6.528   6.547   6.566   6.895   6.930
111 A   112 A   113 A   114 A   115 A   116 A   117 A   118 A                  
  6.943   7.252   7.461  14.711  14.751  14.759  14.778  14.853
119 A   120 A   121 A   122 A   123 A   124 A   125 A   126 A                  
 14.874  28.871  29.525  29.542  29.557  29.871  29.876  29.877
127 A   128 A   129 A   130 A   131 A   132 A   133 A   134 A                  
 29.898  29.959  68.730 130.585 130.598 130.615 154.269 165.846
135 A   136 A   137 A   138 A   139 A   140 A   141 A   142 A                  
166.0681912.187
143 A   144 A                                                                  

 Occupation and symmetry of molecular orbitals

 Point group: C1 (1 irreducible representation).

                           A     All 
 -------------------------------------
 All molecular orbitals:
  - Alpha                  144   144 
  - Beta                   144   144 
 -------------------------------------
 Alpha orbitals:
  - Frozen occupied        29    29  
  - Active occupied        17    17  
  - Active virtual         98    98  
  - Frozen virtual         0     0   
 -------------------------------------
 Beta orbitals:
  - Frozen occupied        29    29  
  - Active occupied        17    17  
  - Active virtual         98    98  
  - Frozen virtual         0     0   
 -------------------------------------

 Import integrals:   CPU 0.00 s  wall 0.00 s

 Import integrals:   CPU 66.55 s  wall 17.33 s

 MP2 amplitudes:   CPU 0.16 s  wall 0.12 s

Running a double precision version
           CCSD T amplitudes will be solved using DIIS.

           Start     Size      MaxIter   EConv     TConv     
           3         7         100       1.00e-07  1.00e-05  
 ------------------------------------------------------------------------------
           Energy (a.u.)   Ediff      Tdiff       Comment
 ------------------------------------------------------------------------------
         -7698.40778793                           
     1   -7698.40509652   2.69e-03   7.84e-01     
     2   -7698.42481972   1.97e-02   1.01e-01     
     3   -7698.42469617   1.24e-04   4.42e-02     
     4   -7698.42693695   2.24e-03   1.70e-02     Switched to DIIS steps.
     5   -7698.42774648   8.10e-04   1.38e-02     
     6   -7698.42779089   4.44e-05   2.73e-03     
     7   -7698.42778639   4.50e-06   1.32e-03     
     8   -7698.42778593   4.58e-07   2.71e-04     
     9   -7698.42778695   1.02e-06   1.46e-04     
    10   -7698.42778722   2.73e-07   5.82e-05     
    11   -7698.42778735   1.31e-07   2.98e-05     
    12   -7698.42778747   1.12e-07   1.52e-05     
    13   -7698.42778737   9.78e-08   3.68e-06     
 ------------------------------------------------------------------------------
         -7698.42778737                           CCSD T converged.

End of double precision
 SCF energy                 = -7697.76977906
 MP2 energy                 = -7698.40778793
 CCSD correlation energy     =    -0.65800831
 CCSD total energy           = -7698.42778737

 CCSD  T1^2 = 0.0131  T2^2 = 0.2793  Leading amplitudes:

 Amplitude    Orbitals with energies
  0.0261       40 (A) A                  ->    47 (A) A                   
              -0.6968                         -0.0169                     
  0.0261       40 (A) B                  ->    47 (A) B                   
              -0.6968                         -0.0169                     
 -0.0220       41 (A) A                  ->    48 (A) A                   
              -0.5985                          0.0133                     
 -0.0220       41 (A) B                  ->    48 (A) B                   
              -0.5985                          0.0133                     

 Amplitude    Orbitals with energies
 -0.1165       46 (A) A      46 (A) B    ->    47 (A) A      47 (A) B     
              -0.3505       -0.3505           -0.0169       -0.0169       
  0.1165       46 (A) A      46 (A) B    ->    47 (A) B      47 (A) A     
              -0.3505       -0.3505           -0.0169       -0.0169       
  0.1165       46 (A) B      46 (A) A    ->    47 (A) A      47 (A) B     
              -0.3505       -0.3505           -0.0169       -0.0169       
 -0.1165       46 (A) B      46 (A) A    ->    47 (A) B      47 (A) A     
              -0.3505       -0.3505           -0.0169       -0.0169       

 Computing CCSD intemediates for later calculations in double precision
 Finished.

Running a double precision version
           CCSD Lambda amplitudes will be solved using DIIS.
           Start     Size      MaxIter   EConv     LConv     
           3         7         100       1.00e-07  1.00e-05  
 ------------------------------------------------------------------------------
            Enorm      Ldiff       Comment
 ------------------------------------------------------------------------------
     1     6.35e-02   4.60e-02     
     2     1.78e-02   7.27e-03     
     3     7.46e-03   1.91e-03     
     4     4.08e-03   1.32e-03     Switched to DIIS steps.
     5     1.11e-03   7.54e-04     
     6     5.42e-04   1.68e-04     
     7     1.72e-04   4.41e-05     
     8     7.87e-05   1.95e-06     
     9     3.03e-05   4.40e-06     
    10     1.20e-05   1.86e-06     
    11     5.21e-06   4.61e-07     
    12     1.89e-06   1.40e-07     
    13     9.51e-07   2.43e-08     
    14     4.27e-07   1.00e-08     
    15     1.94e-07   4.74e-09     
    16     9.47e-08   7.47e-10     
 ------------------------------------------------------------------------------
                                   CCSD Lambda converged.

 Computing density matrices in double precision...
           Orbital response amplitudes will be solved using DIIS.
           Start     Size      MaxIter   EConv     LConv     
           3         7         100       1.00e-06  1.00e-06  
 ------------------------------------------------------------------------------
            Enorm      Ldiff       Comment
 ------------------------------------------------------------------------------
     1     9.22e-02   4.97e-03     
     2     6.62e-02   2.21e-02     
     3     7.14e-02   2.59e-02     
     4     8.77e-03   3.07e-02     Switched to DIIS steps.
     5     3.61e-03   4.13e-04     
     6     6.13e-04   1.66e-04     
     7     3.42e-04   1.18e-04     
     8     1.20e-04   1.50e-05     
     9     3.67e-05   1.64e-05     
    10     1.35e-05   4.84e-06     
    11     4.55e-06   7.23e-07     
    12     1.37e-06   3.40e-07     
    13     1.68e-07   1.48e-07     
 ------------------------------------------------------------------------------
                                   Orbital response converged.

 Computing density matrices... Done.
 CCSD calculation:   CPU 1732.26 s  wall 443.80 s

 Transferring MO TPDM to AO TPDM
 Transferring g2_o1o1o1o1
 Transferring g2_o1o1o1v1
 Transferring g2_o1o1v1v1
 Transferring g2_o1v1o1v1
 Transferring g2_o1v1v1v1
 Transferring g2_v1v1v1v1
 Adding separable TPDM
 Computing TPDM gradient
 --------------------------------------------------------
 2e gradient
  Atom          X               Y               Z
 --------------------------------------------------------
    1        -58.382885       17.561272        0.000000  
    2         14.016123      -38.643333       -0.000000  
    3         36.632416        0.168339       -0.000000  
    4          7.734346       20.913722        0.000000  
 --------------------------------------------------------
 --------------------------------------------------------
 Final gradient
  Atom          X               Y               Z
 --------------------------------------------------------
    1        -58.382885       17.561272        0.000000  
    2         14.016123      -38.643333       -0.000000  
    3         36.632416        0.168339       -0.000000  
    4          7.734346       20.913722        0.000000  
 --------------------------------------------------------
 Analytic gradient from two-electron contribution:   CPU 350.21 s  wall 106.23 s

 Total ccman2 time:   CPU 2152.71 s  wall 568.69 s


 --------------------------------------------------------------

                    Orbital Energies (a.u.)
 --------------------------------------------------------------

 Alpha MOs
 -- Occupied --
*******-180.881-169.687-169.686-169.686 -80.057 -80.018 -37.935
-33.123 -33.119 -33.118 -26.327 -24.307 -24.305 -24.305 -24.301
-24.301  -7.594  -7.559  -7.251  -5.487  -5.485  -5.484  -5.484
 -5.474  -5.473  -5.452  -5.450  -5.450  -2.408  -2.403  -2.402
 -2.390  -2.390  -1.628  -0.955  -0.859  -0.761  -0.700  -0.697
 -0.598  -0.439  -0.435  -0.424  -0.372  -0.351
 -- Virtual --
 -0.017   0.013   0.064   0.067   0.080   0.083   0.105   0.110
  0.111   0.152   0.158   0.177   0.280   0.302   0.308   0.341
  0.351   0.352   0.380   0.385   0.389   0.414   0.424   0.438
  0.488   0.550   0.557   0.580   0.584   0.667   0.682   0.720
  0.755   0.793   0.818   0.877   0.898   0.951   1.072   1.082
  1.113   1.179   1.393   1.538   1.560   1.580   1.617   1.641
  1.647   1.771   1.830   1.836   1.933   1.971   1.983   2.243
  4.186   4.188   4.221   4.232   4.478   4.491   4.492   4.511
  4.546   4.634   4.770   6.528   6.547   6.566   6.895   6.930
  6.943   7.252   7.461  14.711  14.751  14.759  14.778  14.853
 14.874  28.871  29.525  29.542  29.557  29.871  29.876  29.877
 29.898  29.959  68.730 130.585 130.598 130.615 154.269 165.846
166.0681912.187
 --------------------------------------------------------------

          Ground-State Mulliken Net Atomic Charges

     Atom                 Charge (a.u.)
  ----------------------------------------
      1 I                    -0.112340
      2 P                     0.178020
      3 P                     0.131947
      4 F                    -0.197627
  ----------------------------------------
  Sum of atomic charges =    -0.000000

 -----------------------------------------------------------------
                    Cartesian Multipole Moments
 -----------------------------------------------------------------
    Charge (ESU x 10^10)
                -0.0000
    Dipole Moment (Debye)
         X      -0.6592      Y       0.9851      Z       0.0000
       Tot       1.1853
    Quadrupole Moments (Debye-Ang)
        XX     -57.8859     XY      -2.7261     YY     -62.8502
        XZ      -0.0000     YZ      -0.0000     ZZ     -60.1289
    Octopole Moments (Debye-Ang^2)
       XXX      51.2936    XXY      -8.3211    XYY      20.3397
       YYY     -18.3595    XXZ       0.0000    XYZ       0.0000
       YYZ       0.0000    XZZ      14.5468    YZZ      -7.4194
       ZZZ      -0.0000
    Hexadecapole Moments (Debye-Ang^3)
      XXXX    -943.6565   XXXY       7.0440   XXYY    -205.7805
      XYYY       8.6461   YYYY    -303.3231   XXXZ      -0.0000
      XXYZ       0.0000   XYYZ      -0.0000   YYYZ      -0.0000
      XXZZ    -173.8568   XYZZ       7.8370   YYZZ     -63.0382
      XZZZ      -0.0000   YZZZ      -0.0000   ZZZZ     -88.4346
 -----------------------------------------------------------------
 DrvMan completing analytic gradient of the correlated energy
 Correlated dipole moment
            1
    1  -0.2593492
    2   0.3875495
    3   0.0000000
 Energy read as -7698.427787368
 Full Analytical Gradient: (in a.u., or Hartree/Bohr)
             1             2             3             4
    1    0.00006995   -0.00011546    0.00004690   -0.00000139
    2   -0.00006375    0.00005173    0.00002196   -0.00000994
    3   -0.00000000   -0.00000000   -0.00000000    0.00000000
 Gradient time:  CPU 0.73 s  wall 0.75 s
 ----------------------------------------------------------------
             Standard Nuclear Orientation (Angstroms)
    I     Atom           X                Y                Z
 ----------------------------------------------------------------
    1      I       1.2246247324    -0.1227561771     0.0010000000
    2      P      -0.8048861223     1.2926081146    -0.0000000000
    3      P      -2.4108243643     0.0343606721     0.0000000000
    4      F      -1.8521615019    -1.4887171573     0.0000000000
 ----------------------------------------------------------------
 Nuclear Repulsion Energy =   487.0545355214 hartrees
 There are       46 alpha and       46 beta electrons

                       Distance Matrix (Angstroms)
             I (  1)   P (  2)   P (  3)
   P (  2)  2.474302
   P (  3)  3.638843  2.040153
   F (  4)  3.366373  2.971962  1.622304

 Requested basis set is 6-311++G(d,p)
 There are 56 shells and 144 basis functions
 A cutoff of  1.0D-14 yielded   1319 shell pairs
 There are      9272 function pairs (     10357 Cartesian)
 Smallest overlap matrix eigenvalue = 9.41E-04
 Guess MOs from SCF MO coefficient file

 -----------------------------------------------------------------------
  General SCF calculation program by
  Eric Jon Sundstrom, Paul Horn, Yuezhi Mao, Dmitri Zuev, Alec White,
  David Stuck, Shaama M.S., Shane Yost, Joonho Lee, David Small,
  Daniel Levine, Susi Lehtola, Hugh Burton, Evgeny Epifanovsky
 -----------------------------------------------------------------------
 Hartree-Fock
 using 4 threads for integral computing
 -------------------------------------------------------
 OpenMP Integral computing Module                
 Release: version 2.0, May 2017, Q-Chem Inc. Pleasanton 
 -------------------------------------------------------
 A restricted SCF calculation will be
 performed using DIIS
 SCF converges when DIIS error is below 1.0e-08
 ---------------------------------------
  Cycle       Energy         DIIS error
 ---------------------------------------
    1   -7697.7697840174      4.48e-06  
    2   -7697.7697841213      1.26e-06  
    3   -7697.7697841371      6.06e-07  
    4   -7697.7697841397      2.55e-07  
    5   -7697.7697841404      8.62e-08  
    6   -7697.7697841407      2.98e-08  
    7   -7697.7697841407      1.26e-08  
    8   -7697.7697841406      5.06e-09  Convergence criterion met
 ---------------------------------------
 SCF time:   CPU 6.40s  wall 2.00s 
 SCF   energy in the final basis set =    -7697.7697841406
 Total energy in the final basis set =    -7697.7697841406


 ------------------------------------------------------------------------------

   CCMAN2: suite of methods based on coupled cluster
           and equation of motion theories.

   Components:
   * libvmm-1.3-trunk
     by Evgeny Epifanovsky, Ilya Kaliman.
   * libtensor-2.5-trunk
     by Evgeny Epifanovsky, Michael Wormit, Dmitry Zuev, Sam Manzer, 
        Ilya Kaliman.
   * libcc-2.5-trunk
     by Evgeny Epifanovsky, Arik Landau, Tomasz Kus, Kirill Khistyaev, 
        Dmitry Zuev, Prashant Manohar, Xintian Feng, Anna Krylov, 
        Matthew Goldey, Alec White, Thomas Jagau, Kaushik Nanda, 
        Anastasia Gunina, Alexander Kunitsa, Joonho Lee.

   CCMAN original authors:
   Anna I. Krylov, C. David Sherrill, Steven R. Gwaltney,
   Edward F. C. Byrd (2000)
   Sergey V. Levchenko, Lyudmila V. Slipchenko, Tao Wang,
   Ana-Maria C. Cristian (2003)
   Piotr A. Pieniazek, C. Melania Oana, Evgeny Epifanovsky (2007)
   Prashant Manohar (2009)

 ------------------------------------------------------------------------------


 Allocating and initializing 29808MB of RAM...
 Calculation will run on 4 cores.


 Alpha MOs, Restricted
 -- Occupied --                  
******* -180.88 -169.69 -169.69 -169.69  -80.06  -80.02  -37.93
  1 A     2 A     3 A     4 A     5 A     6 A     7 A     8 A                  
-33.123 -33.119 -33.118 -26.327 -24.307 -24.305 -24.305 -24.301
  9 A    10 A    11 A    12 A    13 A    14 A    15 A    16 A                  
-24.301  -7.594  -7.559  -7.251  -5.487  -5.485  -5.484  -5.484
 17 A    18 A    19 A    20 A    21 A    22 A    23 A    24 A                  
 -5.474  -5.473  -5.452  -5.450  -5.450  -2.408  -2.403  -2.402
 25 A    26 A    27 A    28 A    29 A    30 A    31 A    32 A                  
 -2.390  -2.390  -1.628  -0.955  -0.859  -0.761  -0.700  -0.697
 33 A    34 A    35 A    36 A    37 A    38 A    39 A    40 A                  
 -0.598  -0.439  -0.435  -0.424  -0.372  -0.351
 41 A    42 A    43 A    44 A    45 A    46 A                                  
 -- Virtual --                   
 -0.017   0.013   0.064   0.067   0.080   0.083   0.105   0.110
 47 A    48 A    49 A    50 A    51 A    52 A    53 A    54 A                  
  0.111   0.152   0.159   0.177   0.280   0.302   0.308   0.341
 55 A    56 A    57 A    58 A    59 A    60 A    61 A    62 A                  
  0.351   0.352   0.380   0.385   0.389   0.414   0.424   0.438
 63 A    64 A    65 A    66 A    67 A    68 A    69 A    70 A                  
  0.488   0.550   0.557   0.580   0.584   0.667   0.682   0.721
 71 A    72 A    73 A    74 A    75 A    76 A    77 A    78 A                  
  0.755   0.793   0.818   0.877   0.898   0.951   1.072   1.082
 79 A    80 A    81 A    82 A    83 A    84 A    85 A    86 A                  
  1.113   1.180   1.393   1.538   1.560   1.580   1.617   1.641
 87 A    88 A    89 A    90 A    91 A    92 A    93 A    94 A                  
  1.647   1.771   1.830   1.836   1.933   1.971   1.983   2.243
 95 A    96 A    97 A    98 A    99 A   100 A   101 A   102 A                  
  4.186   4.188   4.221   4.232   4.478   4.491   4.492   4.511
103 A   104 A   105 A   106 A   107 A   108 A   109 A   110 A                  
  4.546   4.634   4.770   6.528   6.547   6.566   6.895   6.930
111 A   112 A   113 A   114 A   115 A   116 A   117 A   118 A                  
  6.943   7.252   7.461  14.711  14.751  14.759  14.778  14.853
119 A   120 A   121 A   122 A   123 A   124 A   125 A   126 A                  
 14.874  28.871  29.525  29.542  29.557  29.871  29.876  29.877
127 A   128 A   129 A   130 A   131 A   132 A   133 A   134 A                  
 29.898  29.959  68.730 130.585 130.598 130.615 154.269 165.846
135 A   136 A   137 A   138 A   139 A   140 A   141 A   142 A                  
166.0681912.187
143 A   144 A                                                                  

 Beta MOs, Restricted
 -- Occupied --                  
******* -180.88 -169.69 -169.69 -169.69  -80.06  -80.02  -37.93
  1 A     2 A     3 A     4 A     5 A     6 A     7 A     8 A                  
-33.123 -33.119 -33.118 -26.327 -24.307 -24.305 -24.305 -24.301
  9 A    10 A    11 A    12 A    13 A    14 A    15 A    16 A                  
-24.301  -7.594  -7.559  -7.251  -5.487  -5.485  -5.484  -5.484
 17 A    18 A    19 A    20 A    21 A    22 A    23 A    24 A                  
 -5.474  -5.473  -5.452  -5.450  -5.450  -2.408  -2.403  -2.402
 25 A    26 A    27 A    28 A    29 A    30 A    31 A    32 A                  
 -2.390  -2.390  -1.628  -0.955  -0.859  -0.761  -0.700  -0.697
 33 A    34 A    35 A    36 A    37 A    38 A    39 A    40 A                  
 -0.598  -0.439  -0.435  -0.424  -0.372  -0.351
 41 A    42 A    43 A    44 A    45 A    46 A                                  
 -- Virtual --                   
 -0.017   0.013   0.064   0.067   0.080   0.083   0.105   0.110
 47 A    48 A    49 A    50 A    51 A    52 A    53 A    54 A                  
  0.111   0.152   0.159   0.177   0.280   0.302   0.308   0.341
 55 A    56 A    57 A    58 A    59 A    60 A    61 A    62 A                  
  0.351   0.352   0.380   0.385   0.389   0.414   0.424   0.438
 63 A    64 A    65 A    66 A    67 A    68 A    69 A    70 A                  
  0.488   0.550   0.557   0.580   0.584   0.667   0.682   0.721
 71 A    72 A    73 A    74 A    75 A    76 A    77 A    78 A                  
  0.755   0.793   0.818   0.877   0.898   0.951   1.072   1.082
 79 A    80 A    81 A    82 A    83 A    84 A    85 A    86 A                  
  1.113   1.180   1.393   1.538   1.560   1.580   1.617   1.641
 87 A    88 A    89 A    90 A    91 A    92 A    93 A    94 A                  
  1.647   1.771   1.830   1.836   1.933   1.971   1.983   2.243
 95 A    96 A    97 A    98 A    99 A   100 A   101 A   102 A                  
  4.186   4.188   4.221   4.232   4.478   4.491   4.492   4.511
103 A   104 A   105 A   106 A   107 A   108 A   109 A   110 A                  
  4.546   4.634   4.770   6.528   6.547   6.566   6.895   6.930
111 A   112 A   113 A   114 A   115 A   116 A   117 A   118 A                  
  6.943   7.252   7.461  14.711  14.751  14.759  14.778  14.853
119 A   120 A   121 A   122 A   123 A   124 A   125 A   126 A                  
 14.874  28.871  29.525  29.542  29.557  29.871  29.876  29.877
127 A   128 A   129 A   130 A   131 A   132 A   133 A   134 A                  
 29.898  29.959  68.730 130.585 130.598 130.615 154.269 165.846
135 A   136 A   137 A   138 A   139 A   140 A   141 A   142 A                  
166.0681912.187
143 A   144 A                                                                  

 Occupation and symmetry of molecular orbitals

 Point group: C1 (1 irreducible representation).

                           A     All 
 -------------------------------------
 All molecular orbitals:
  - Alpha                  144   144 
  - Beta                   144   144 
 -------------------------------------
 Alpha orbitals:
  - Frozen occupied        29    29  
  - Active occupied        17    17  
  - Active virtual         98    98  
  - Frozen virtual         0     0   
 -------------------------------------
 Beta orbitals:
  - Frozen occupied        29    29  
  - Active occupied        17    17  
  - Active virtual         98    98  
  - Frozen virtual         0     0   
 -------------------------------------

 Import integrals:   CPU 0.00 s  wall 0.00 s

 Import integrals:   CPU 66.58 s  wall 17.21 s

 MP2 amplitudes:   CPU 0.16 s  wall 0.12 s

Running a double precision version
           CCSD T amplitudes will be solved using DIIS.

           Start     Size      MaxIter   EConv     TConv     
           3         7         100       1.00e-07  1.00e-05  
 ------------------------------------------------------------------------------
           Energy (a.u.)   Ediff      Tdiff       Comment
 ------------------------------------------------------------------------------
         -7698.40779141                           
     1   -7698.40509852   2.69e-03   7.84e-01     
     2   -7698.42482036   1.97e-02   1.01e-01     
     3   -7698.42469673   1.24e-04   4.42e-02     
     4   -7698.42693717   2.24e-03   1.70e-02     Switched to DIIS steps.
     5   -7698.42774653   8.09e-04   1.38e-02     
     6   -7698.42779093   4.44e-05   2.73e-03     
     7   -7698.42778643   4.50e-06   1.32e-03     
     8   -7698.42778597   4.58e-07   2.71e-04     
     9   -7698.42778699   1.01e-06   1.46e-04     
    10   -7698.42778726   2.73e-07   5.82e-05     
    11   -7698.42778739   1.31e-07   2.97e-05     
    12   -7698.42778750   1.12e-07   1.51e-05     
    13   -7698.42778741   9.78e-08   3.68e-06     
 ------------------------------------------------------------------------------
         -7698.42778741                           CCSD T converged.

End of double precision
 SCF energy                 = -7697.76978414
 MP2 energy                 = -7698.40779141
 CCSD correlation energy     =    -0.65800327
 CCSD total energy           = -7698.42778741

 CCSD  T1^2 = 0.0131  T2^2 = 0.2793  Leading amplitudes:

 Amplitude    Orbitals with energies
 -0.0261       40 (A) A                  ->    47 (A) A                   
              -0.6968                         -0.0169                     
 -0.0261       40 (A) B                  ->    47 (A) B                   
              -0.6968                         -0.0169                     
  0.0220       41 (A) A                  ->    48 (A) A                   
              -0.5985                          0.0134                     
  0.0220       41 (A) B                  ->    48 (A) B                   
              -0.5985                          0.0134                     

 Amplitude    Orbitals with energies
 -0.1166       46 (A) A      46 (A) B    ->    47 (A) A      47 (A) B     
              -0.3505       -0.3505           -0.0169       -0.0169       
  0.1166       46 (A) A      46 (A) B    ->    47 (A) B      47 (A) A     
              -0.3505       -0.3505           -0.0169       -0.0169       
  0.1166       46 (A) B      46 (A) A    ->    47 (A) A      47 (A) B     
              -0.3505       -0.3505           -0.0169       -0.0169       
 -0.1166       46 (A) B      46 (A) A    ->    47 (A) B      47 (A) A     
              -0.3505       -0.3505           -0.0169       -0.0169       

 Computing CCSD intemediates for later calculations in double precision
 Finished.

Running a double precision version
           CCSD Lambda amplitudes will be solved using DIIS.
           Start     Size      MaxIter   EConv     LConv     
           3         7         100       1.00e-07  1.00e-05  
 ------------------------------------------------------------------------------
            Enorm      Ldiff       Comment
 ------------------------------------------------------------------------------
     1     6.35e-02   4.59e-02     
     2     1.78e-02   7.27e-03     
     3     7.46e-03   1.91e-03     
     4     4.08e-03   1.32e-03     Switched to DIIS steps.
     5     1.11e-03   7.54e-04     
     6     5.41e-04   1.68e-04     
     7     1.72e-04   4.41e-05     
     8     7.86e-05   1.95e-06     
     9     3.03e-05   4.39e-06     
    10     1.20e-05   1.86e-06     
    11     5.21e-06   4.61e-07     
    12     1.89e-06   1.40e-07     
    13     9.50e-07   2.41e-08     
    14     4.27e-07   1.01e-08     
    15     1.94e-07   4.73e-09     
    16     9.48e-08   7.53e-10     
 ------------------------------------------------------------------------------
                                   CCSD Lambda converged.

 Computing density matrices in double precision...
           Orbital response amplitudes will be solved using DIIS.
           Start     Size      MaxIter   EConv     LConv     
           3         7         100       1.00e-06  1.00e-06  
 ------------------------------------------------------------------------------
            Enorm      Ldiff       Comment
 ------------------------------------------------------------------------------
     1     9.21e-02   4.98e-03     
     2     6.61e-02   2.21e-02     
     3     7.14e-02   2.59e-02     
     4     8.76e-03   3.07e-02     Switched to DIIS steps.
     5     3.61e-03   4.16e-04     
     6     6.13e-04   1.66e-04     
     7     3.42e-04   1.18e-04     
     8     1.20e-04   1.50e-05     
     9     3.66e-05   1.64e-05     
    10     1.35e-05   4.83e-06     
    11     4.55e-06   7.25e-07     
    12     1.37e-06   3.39e-07     
    13     1.68e-07   1.48e-07     
 ------------------------------------------------------------------------------
                                   Orbital response converged.

 Computing density matrices... Done.
 CCSD calculation:   CPU 1732.30 s  wall 443.84 s

 Transferring MO TPDM to AO TPDM
 Transferring g2_o1o1o1o1
 Transferring g2_o1o1o1v1
 Transferring g2_o1o1v1v1
 Transferring g2_o1v1o1v1
 Transferring g2_o1v1v1v1
 Transferring g2_v1v1v1v1
 Adding separable TPDM
 Computing TPDM gradient
 --------------------------------------------------------
 2e gradient
  Atom          X               Y               Z
 --------------------------------------------------------
    1        -58.398652       17.552139       -0.023762  
    2         14.034845      -38.640229        0.015502  
    3         36.632746        0.172807        0.004292  
    4          7.731061       20.915283        0.003968  
 --------------------------------------------------------
 --------------------------------------------------------
 Final gradient
  Atom          X               Y               Z
 --------------------------------------------------------
    1        -58.398652       17.552139       -0.023762  
    2         14.034845      -38.640229        0.015502  
    3         36.632746        0.172807        0.004292  
    4          7.731061       20.915283        0.003968  
 --------------------------------------------------------
 Analytic gradient from two-electron contribution:   CPU 351.16 s  wall 106.63 s

 Total ccman2 time:   CPU 2153.99 s  wall 569.09 s


 --------------------------------------------------------------

                    Orbital Energies (a.u.)
 --------------------------------------------------------------

 Alpha MOs
 -- Occupied --
*******-180.881-169.687-169.686-169.686 -80.057 -80.018 -37.935
-33.123 -33.119 -33.118 -26.327 -24.307 -24.305 -24.305 -24.301
-24.301  -7.594  -7.559  -7.251  -5.487  -5.485  -5.484  -5.484
 -5.474  -5.473  -5.452  -5.450  -5.450  -2.408  -2.403  -2.402
 -2.390  -2.390  -1.628  -0.955  -0.859  -0.761  -0.700  -0.697
 -0.598  -0.439  -0.435  -0.424  -0.372  -0.351
 -- Virtual --
 -0.017   0.013   0.064   0.067   0.080   0.083   0.105   0.110
  0.111   0.152   0.159   0.177   0.280   0.302   0.308   0.341
  0.351   0.352   0.380   0.385   0.389   0.414   0.424   0.438
  0.488   0.550   0.557   0.580   0.584   0.667   0.682   0.721
  0.755   0.793   0.818   0.877   0.898   0.951   1.072   1.082
  1.113   1.180   1.393   1.538   1.560   1.580   1.617   1.641
  1.647   1.771   1.830   1.836   1.933   1.971   1.983   2.243
  4.186   4.188   4.221   4.232   4.478   4.491   4.492   4.511
  4.546   4.634   4.770   6.528   6.547   6.566   6.895   6.930
  6.943   7.252   7.461  14.711  14.751  14.759  14.778  14.853
 14.874  28.871  29.525  29.542  29.557  29.871  29.876  29.877
 29.898  29.959  68.730 130.585 130.598 130.615 154.269 165.846
166.0681912.187
 --------------------------------------------------------------

          Ground-State Mulliken Net Atomic Charges

     Atom                 Charge (a.u.)
  ----------------------------------------
      1 I                    -0.112234
      2 P                     0.177912
      3 P                     0.131975
      4 F                    -0.197653
  ----------------------------------------
  Sum of atomic charges =    -0.000000

 -----------------------------------------------------------------
                    Cartesian Multipole Moments
 -----------------------------------------------------------------
    Charge (ESU x 10^10)
                 0.0000
    Dipole Moment (Debye)
         X      -0.6573      Y       0.9841      Z      -0.0000
       Tot       1.1834
    Quadrupole Moments (Debye-Ang)
        XX     -57.8855     XY      -2.7239     YY     -62.8532
        XZ       0.0003     YZ      -0.0009     ZZ     -60.1278
    Octopole Moments (Debye-Ang^2)
       XXX      51.3047    XXY      -8.3498    XYY      20.3414
       YYY     -18.4502    XXZ      -0.0233    XYZ      -0.0018
       YYZ      -0.0286    XZZ      14.5496    YZZ      -7.4491
       ZZZ      -0.0879
    Hexadecapole Moments (Debye-Ang^3)
      XXXX    -943.6417   XXXY       6.9530   XXYY    -205.7896
      XYYY       8.5550   YYYY    -303.3005   XXXZ      -0.0976
      XXYZ      -0.0051   XYYZ      -0.0327   YYYZ       0.0092
      XXZZ    -173.8570   XYZZ       7.8024   YYZZ     -63.0313
      XZZZ      -0.1089   YZZZ       0.0100   ZZZZ     -88.4307
 -----------------------------------------------------------------
 DrvMan completing analytic gradient of the correlated energy
 Correlated dipole moment
            1
    1  -0.2585874
    2   0.3871590
    3  -0.0000130
 Energy read as -7698.427787407
 Full Analytical Gradient: (in a.u., or Hartree/Bohr)
             1             2             3             4
    1   -0.00001500   -0.00001932    0.00004151   -0.00000719
    2    0.00000998   -0.00002895    0.00002040   -0.00000142
    3    0.00000524   -0.00000908    0.00001189   -0.00000805
 Gradient time:  CPU 0.73 s  wall 0.77 s
 ----------------------------------------------------------------
             Standard Nuclear Orientation (Angstroms)
    I     Atom           X                Y                Z
 ----------------------------------------------------------------
    1      I       1.2246247324    -0.1227561771     0.0000000000
    2      P      -0.8038861223     1.2926081146    -0.0000000000
    3      P      -2.4108243643     0.0343606721     0.0000000000
    4      F      -1.8521615019    -1.4887171573     0.0000000000
 ----------------------------------------------------------------
 Nuclear Repulsion Energy =   487.0855725021 hartrees
 There are       46 alpha and       46 beta electrons

                       Distance Matrix (Angstroms)
             I (  1)   P (  2)   P (  3)
   P (  2)  2.473482
   P (  3)  3.638843  2.040940
   F (  4)  3.366372  2.972314  1.622304

 Requested basis set is 6-311++G(d,p)
 There are 56 shells and 144 basis functions
 A cutoff of  1.0D-14 yielded   1319 shell pairs
 There are      9272 function pairs (     10357 Cartesian)
 Smallest overlap matrix eigenvalue = 9.42E-04
 Guess MOs from SCF MO coefficient file

 -----------------------------------------------------------------------
  General SCF calculation program by
  Eric Jon Sundstrom, Paul Horn, Yuezhi Mao, Dmitri Zuev, Alec White,
  David Stuck, Shaama M.S., Shane Yost, Joonho Lee, David Small,
  Daniel Levine, Susi Lehtola, Hugh Burton, Evgeny Epifanovsky
 -----------------------------------------------------------------------
 Hartree-Fock
 using 4 threads for integral computing
 -------------------------------------------------------
 OpenMP Integral computing Module                
 Release: version 2.0, May 2017, Q-Chem Inc. Pleasanton 
 -------------------------------------------------------
 A restricted SCF calculation will be
 performed using DIIS
 SCF converges when DIIS error is below 1.0e-08
 ---------------------------------------
  Cycle       Energy         DIIS error
 ---------------------------------------
    1   -7697.7697624515      7.93e-06  
    2   -7697.7697627262      2.17e-06  
    3   -7697.7697627559      9.32e-07  
    4   -7697.7697627606      3.59e-07  
    5   -7697.7697627614      1.25e-07  
    6   -7697.7697627616      4.78e-08  
    7   -7697.7697627618      2.15e-08  
    8   -7697.7697627617      9.47e-09  Convergence criterion met
 ---------------------------------------
 SCF time:   CPU 6.30s  wall 2.00s 
 SCF   energy in the final basis set =    -7697.7697627617
 Total energy in the final basis set =    -7697.7697627617


 ------------------------------------------------------------------------------

   CCMAN2: suite of methods based on coupled cluster
           and equation of motion theories.

   Components:
   * libvmm-1.3-trunk
     by Evgeny Epifanovsky, Ilya Kaliman.
   * libtensor-2.5-trunk
     by Evgeny Epifanovsky, Michael Wormit, Dmitry Zuev, Sam Manzer, 
        Ilya Kaliman.
   * libcc-2.5-trunk
     by Evgeny Epifanovsky, Arik Landau, Tomasz Kus, Kirill Khistyaev, 
        Dmitry Zuev, Prashant Manohar, Xintian Feng, Anna Krylov, 
        Matthew Goldey, Alec White, Thomas Jagau, Kaushik Nanda, 
        Anastasia Gunina, Alexander Kunitsa, Joonho Lee.

   CCMAN original authors:
   Anna I. Krylov, C. David Sherrill, Steven R. Gwaltney,
   Edward F. C. Byrd (2000)
   Sergey V. Levchenko, Lyudmila V. Slipchenko, Tao Wang,
   Ana-Maria C. Cristian (2003)
   Piotr A. Pieniazek, C. Melania Oana, Evgeny Epifanovsky (2007)
   Prashant Manohar (2009)

 ------------------------------------------------------------------------------


 Allocating and initializing 29808MB of RAM...
 Calculation will run on 4 cores.


 Alpha MOs, Restricted
 -- Occupied --                  
******* -180.88 -169.69 -169.69 -169.69  -80.06  -80.02  -37.93
  1 A     2 A     3 A     4 A     5 A     6 A     7 A     8 A                  
-33.123 -33.119 -33.118 -26.327 -24.307 -24.306 -24.305 -24.301
  9 A    10 A    11 A    12 A    13 A    14 A    15 A    16 A                  
-24.301  -7.594  -7.559  -7.251  -5.487  -5.485  -5.484  -5.484
 17 A    18 A    19 A    20 A    21 A    22 A    23 A    24 A                  
 -5.474  -5.473  -5.452  -5.450  -5.450  -2.408  -2.403  -2.402
 25 A    26 A    27 A    28 A    29 A    30 A    31 A    32 A                  
 -2.390  -2.390  -1.628  -0.954  -0.859  -0.761  -0.700  -0.697
 33 A    34 A    35 A    36 A    37 A    38 A    39 A    40 A                  
 -0.599  -0.439  -0.435  -0.424  -0.372  -0.350
 41 A    42 A    43 A    44 A    45 A    46 A                                  
 -- Virtual --                   
 -0.017   0.014   0.064   0.067   0.080   0.083   0.105   0.110
 47 A    48 A    49 A    50 A    51 A    52 A    53 A    54 A                  
  0.111   0.152   0.158   0.177   0.280   0.302   0.308   0.341
 55 A    56 A    57 A    58 A    59 A    60 A    61 A    62 A                  
  0.351   0.352   0.380   0.385   0.389   0.414   0.424   0.438
 63 A    64 A    65 A    66 A    67 A    68 A    69 A    70 A                  
  0.488   0.549   0.557   0.580   0.584   0.667   0.682   0.721
 71 A    72 A    73 A    74 A    75 A    76 A    77 A    78 A                  
  0.755   0.793   0.818   0.877   0.898   0.951   1.071   1.082
 79 A    80 A    81 A    82 A    83 A    84 A    85 A    86 A                  
  1.113   1.180   1.392   1.538   1.560   1.580   1.617   1.641
 87 A    88 A    89 A    90 A    91 A    92 A    93 A    94 A                  
  1.647   1.771   1.830   1.836   1.934   1.971   1.983   2.243
 95 A    96 A    97 A    98 A    99 A   100 A   101 A   102 A                  
  4.186   4.188   4.221   4.232   4.478   4.491   4.492   4.511
103 A   104 A   105 A   106 A   107 A   108 A   109 A   110 A                  
  4.546   4.634   4.770   6.528   6.547   6.566   6.895   6.930
111 A   112 A   113 A   114 A   115 A   116 A   117 A   118 A                  
  6.943   7.253   7.461  14.711  14.751  14.759  14.778  14.853
119 A   120 A   121 A   122 A   123 A   124 A   125 A   126 A                  
 14.874  28.871  29.525  29.541  29.557  29.871  29.876  29.877
127 A   128 A   129 A   130 A   131 A   132 A   133 A   134 A                  
 29.898  29.959  68.730 130.585 130.598 130.615 154.269 165.846
135 A   136 A   137 A   138 A   139 A   140 A   141 A   142 A                  
166.0681912.187
143 A   144 A                                                                  

 Beta MOs, Restricted
 -- Occupied --                  
******* -180.88 -169.69 -169.69 -169.69  -80.06  -80.02  -37.93
  1 A     2 A     3 A     4 A     5 A     6 A     7 A     8 A                  
-33.123 -33.119 -33.118 -26.327 -24.307 -24.306 -24.305 -24.301
  9 A    10 A    11 A    12 A    13 A    14 A    15 A    16 A                  
-24.301  -7.594  -7.559  -7.251  -5.487  -5.485  -5.484  -5.484
 17 A    18 A    19 A    20 A    21 A    22 A    23 A    24 A                  
 -5.474  -5.473  -5.452  -5.450  -5.450  -2.408  -2.403  -2.402
 25 A    26 A    27 A    28 A    29 A    30 A    31 A    32 A                  
 -2.390  -2.390  -1.628  -0.954  -0.859  -0.761  -0.700  -0.697
 33 A    34 A    35 A    36 A    37 A    38 A    39 A    40 A                  
 -0.599  -0.439  -0.435  -0.424  -0.372  -0.350
 41 A    42 A    43 A    44 A    45 A    46 A                                  
 -- Virtual --                   
 -0.017   0.014   0.064   0.067   0.080   0.083   0.105   0.110
 47 A    48 A    49 A    50 A    51 A    52 A    53 A    54 A                  
  0.111   0.152   0.158   0.177   0.280   0.302   0.308   0.341
 55 A    56 A    57 A    58 A    59 A    60 A    61 A    62 A                  
  0.351   0.352   0.380   0.385   0.389   0.414   0.424   0.438
 63 A    64 A    65 A    66 A    67 A    68 A    69 A    70 A                  
  0.488   0.549   0.557   0.580   0.584   0.667   0.682   0.721
 71 A    72 A    73 A    74 A    75 A    76 A    77 A    78 A                  
  0.755   0.793   0.818   0.877   0.898   0.951   1.071   1.082
 79 A    80 A    81 A    82 A    83 A    84 A    85 A    86 A                  
  1.113   1.180   1.392   1.538   1.560   1.580   1.617   1.641
 87 A    88 A    89 A    90 A    91 A    92 A    93 A    94 A                  
  1.647   1.771   1.830   1.836   1.934   1.971   1.983   2.243
 95 A    96 A    97 A    98 A    99 A   100 A   101 A   102 A                  
  4.186   4.188   4.221   4.232   4.478   4.491   4.492   4.511
103 A   104 A   105 A   106 A   107 A   108 A   109 A   110 A                  
  4.546   4.634   4.770   6.528   6.547   6.566   6.895   6.930
111 A   112 A   113 A   114 A   115 A   116 A   117 A   118 A                  
  6.943   7.253   7.461  14.711  14.751  14.759  14.778  14.853
119 A   120 A   121 A   122 A   123 A   124 A   125 A   126 A                  
 14.874  28.871  29.525  29.541  29.557  29.871  29.876  29.877
127 A   128 A   129 A   130 A   131 A   132 A   133 A   134 A                  
 29.898  29.959  68.730 130.585 130.598 130.615 154.269 165.846
135 A   136 A   137 A   138 A   139 A   140 A   141 A   142 A                  
166.0681912.187
143 A   144 A                                                                  

 Occupation and symmetry of molecular orbitals

 Point group: C1 (1 irreducible representation).

                           A     All 
 -------------------------------------
 All molecular orbitals:
  - Alpha                  144   144 
  - Beta                   144   144 
 -------------------------------------
 Alpha orbitals:
  - Frozen occupied        29    29  
  - Active occupied        17    17  
  - Active virtual         98    98  
  - Frozen virtual         0     0   
 -------------------------------------
 Beta orbitals:
  - Frozen occupied        29    29  
  - Active occupied        17    17  
  - Active virtual         98    98  
  - Frozen virtual         0     0   
 -------------------------------------

 Import integrals:   CPU 0.00 s  wall 0.00 s

 Import integrals:   CPU 66.68 s  wall 17.30 s

 MP2 amplitudes:   CPU 0.16 s  wall 0.12 s

Running a double precision version
           CCSD T amplitudes will be solved using DIIS.

           Start     Size      MaxIter   EConv     TConv     
           3         7         100       1.00e-07  1.00e-05  
 ------------------------------------------------------------------------------
           Energy (a.u.)   Ediff      Tdiff       Comment
 ------------------------------------------------------------------------------
         -7698.40780020                           
     1   -7698.40509345   2.71e-03   7.84e-01     
     2   -7698.42482042   1.97e-02   1.01e-01     
     3   -7698.42469533   1.25e-04   4.42e-02     
     4   -7698.42693659   2.24e-03   1.70e-02     Switched to DIIS steps.
     5   -7698.42774621   8.10e-04   1.38e-02     
     6   -7698.42779067   4.45e-05   2.73e-03     
     7   -7698.42778614   4.53e-06   1.32e-03     
     8   -7698.42778567   4.68e-07   2.71e-04     
     9   -7698.42778668   1.01e-06   1.46e-04     
    10   -7698.42778695   2.70e-07   5.80e-05     
    11   -7698.42778708   1.31e-07   2.97e-05     
    12   -7698.42778719   1.13e-07   1.51e-05     
    13   -7698.42778710   9.73e-08   3.67e-06     
 ------------------------------------------------------------------------------
         -7698.42778710                           CCSD T converged.

End of double precision
 SCF energy                 = -7697.76976276
 MP2 energy                 = -7698.40780020
 CCSD correlation energy     =    -0.65802433
 CCSD total energy           = -7698.42778710

 CCSD  T1^2 = 0.0131  T2^2 = 0.2794  Leading amplitudes:

 Amplitude    Orbitals with energies
 -0.0261       40 (A) A                  ->    47 (A) A                   
              -0.6968                         -0.0169                     
 -0.0261       40 (A) B                  ->    47 (A) B                   
              -0.6968                         -0.0169                     
  0.0219       41 (A) A                  ->    48 (A) A                   
              -0.5985                          0.0135                     
  0.0219       41 (A) B                  ->    48 (A) B                   
              -0.5985                          0.0135                     

 Amplitude    Orbitals with energies
 -0.1169       46 (A) A      46 (A) B    ->    47 (A) A      47 (A) B     
              -0.3504       -0.3504           -0.0169       -0.0169       
  0.1169       46 (A) A      46 (A) B    ->    47 (A) B      47 (A) A     
              -0.3504       -0.3504           -0.0169       -0.0169       
  0.1169       46 (A) B      46 (A) A    ->    47 (A) A      47 (A) B     
              -0.3504       -0.3504           -0.0169       -0.0169       
 -0.1169       46 (A) B      46 (A) A    ->    47 (A) B      47 (A) A     
              -0.3504       -0.3504           -0.0169       -0.0169       

 Computing CCSD intemediates for later calculations in double precision
 Finished.

Running a double precision version
           CCSD Lambda amplitudes will be solved using DIIS.
           Start     Size      MaxIter   EConv     LConv     
           3         7         100       1.00e-07  1.00e-05  
 ------------------------------------------------------------------------------
            Enorm      Ldiff       Comment
 ------------------------------------------------------------------------------
     1     6.35e-02   4.60e-02     
     2     1.78e-02   7.27e-03     
     3     7.46e-03   1.92e-03     
     4     4.08e-03   1.32e-03     Switched to DIIS steps.
     5     1.11e-03   7.54e-04     
     6     5.42e-04   1.68e-04     
     7     1.71e-04   4.42e-05     
     8     7.85e-05   1.96e-06     
     9     3.03e-05   4.39e-06     
    10     1.20e-05   1.86e-06     
    11     5.20e-06   4.65e-07     
    12     1.88e-06   1.43e-07     
    13     9.45e-07   2.31e-08     
    14     4.25e-07   1.06e-08     
    15     1.93e-07   4.60e-09     
    16     9.41e-08   7.36e-10     
 ------------------------------------------------------------------------------
                                   CCSD Lambda converged.

 Computing density matrices in double precision...
           Orbital response amplitudes will be solved using DIIS.
           Start     Size      MaxIter   EConv     LConv     
           3         7         100       1.00e-06  1.00e-06  
 ------------------------------------------------------------------------------
            Enorm      Ldiff       Comment
 ------------------------------------------------------------------------------
     1     9.22e-02   4.98e-03     
     2     6.62e-02   2.21e-02     
     3     7.14e-02   2.59e-02     
     4     8.75e-03   3.06e-02     Switched to DIIS steps.
     5     3.62e-03   4.19e-04     
     6     6.13e-04   1.68e-04     
     7     3.43e-04   1.18e-04     
     8     1.21e-04   1.50e-05     
     9     3.68e-05   1.64e-05     
    10     1.35e-05   4.84e-06     
    11     4.57e-06   7.26e-07     
    12     1.37e-06   3.38e-07     
    13     1.69e-07   1.48e-07     
 ------------------------------------------------------------------------------
                                   Orbital response converged.

 Computing density matrices... Done.
 CCSD calculation:   CPU 1732.90 s  wall 444.09 s

 Transferring MO TPDM to AO TPDM
 Transferring g2_o1o1o1o1
 Transferring g2_o1o1o1v1
 Transferring g2_o1o1v1v1
 Transferring g2_o1v1o1v1
 Transferring g2_o1v1v1v1
 Transferring g2_v1v1v1v1
 Adding separable TPDM
 Computing TPDM gradient
 --------------------------------------------------------
 2e gradient
  Atom          X               Y               Z
 --------------------------------------------------------
    1        -58.409134       17.570403       -0.000003  
    2         14.048750      -38.644283        0.000004  
    3         36.628102        0.161376       -0.000001  
    4          7.732283       20.912504       -0.000000  
 --------------------------------------------------------
 --------------------------------------------------------
 Final gradient
  Atom          X               Y               Z
 --------------------------------------------------------
    1        -58.409134       17.570403       -0.000003  
    2         14.048750      -38.644283        0.000004  
    3         36.628102        0.161376       -0.000001  
    4          7.732283       20.912504       -0.000000  
 --------------------------------------------------------
 Analytic gradient from two-electron contribution:   CPU 353.21 s  wall 106.86 s

 Total ccman2 time:   CPU 2156.92 s  wall 569.69 s


 --------------------------------------------------------------

                    Orbital Energies (a.u.)
 --------------------------------------------------------------

 Alpha MOs
 -- Occupied --
*******-180.881-169.687-169.687-169.686 -80.057 -80.018 -37.935
-33.123 -33.119 -33.118 -26.327 -24.307 -24.306 -24.305 -24.301
-24.301  -7.594  -7.559  -7.251  -5.487  -5.485  -5.484  -5.484
 -5.474  -5.473  -5.452  -5.450  -5.450  -2.408  -2.403  -2.402
 -2.390  -2.390  -1.628  -0.954  -0.859  -0.761  -0.700  -0.697
 -0.599  -0.439  -0.435  -0.424  -0.372  -0.350
 -- Virtual --
 -0.017   0.014   0.064   0.067   0.080   0.083   0.105   0.110
  0.111   0.152   0.158   0.177   0.280   0.302   0.308   0.341
  0.351   0.352   0.380   0.385   0.389   0.414   0.424   0.438
  0.488   0.549   0.557   0.580   0.584   0.667   0.682   0.721
  0.755   0.793   0.818   0.877   0.898   0.951   1.071   1.082
  1.113   1.180   1.392   1.538   1.560   1.580   1.617   1.641
  1.647   1.771   1.830   1.836   1.934   1.971   1.983   2.243
  4.186   4.188   4.221   4.232   4.478   4.491   4.492   4.511
  4.546   4.634   4.770   6.528   6.547   6.566   6.895   6.930
  6.943   7.253   7.461  14.711  14.751  14.759  14.778  14.853
 14.874  28.871  29.525  29.541  29.557  29.871  29.876  29.877
 29.898  29.959  68.730 130.585 130.598 130.615 154.269 165.846
166.0681912.187
 --------------------------------------------------------------

          Ground-State Mulliken Net Atomic Charges

     Atom                 Charge (a.u.)
  ----------------------------------------
      1 I                    -0.112095
      2 P                     0.177668
      3 P                     0.132073
      4 F                    -0.197646
  ----------------------------------------
  Sum of atomic charges =     0.000000

 -----------------------------------------------------------------
                    Cartesian Multipole Moments
 -----------------------------------------------------------------
    Charge (ESU x 10^10)
                -0.0000
    Dipole Moment (Debye)
         X      -0.6558      Y       0.9834      Z      -0.0000
       Tot       1.1820
    Quadrupole Moments (Debye-Ang)
        XX     -57.8853     XY      -2.7231     YY     -62.8549
        XZ       0.0000     YZ       0.0000     ZZ     -60.1289
    Octopole Moments (Debye-Ang^2)
       XXX      51.2641    XXY      -8.3483    XYY      20.3316
       YYY     -18.4564    XXZ      -0.0000    XYZ       0.0000
       YYZ      -0.0000    XZZ      14.5440    YZZ      -7.4511
       ZZZ       0.0000
    Hexadecapole Moments (Debye-Ang^3)
      XXXX    -943.5055   XXXY       6.9055   XXYY    -205.7654
      XYYY       8.5045   YYYY    -303.3172   XXXZ       0.0000
      XXYZ       0.0000   XYYZ       0.0000   YYYZ       0.0000
      XXZZ    -173.8454   XYZZ       7.7884   YYZZ     -63.0347
      XZZZ      -0.0000   YZZZ       0.0000   ZZZZ     -88.4365
 -----------------------------------------------------------------
 DrvMan completing analytic gradient of the correlated energy
 Correlated dipole moment
            1
    1  -0.2580087
    2   0.3868805
    3  -0.0000001
 Energy read as -7698.427787097
 Full Analytical Gradient: (in a.u., or Hartree/Bohr)
             1             2             3             4
    1   -0.00014176    0.00035156   -0.00020514   -0.00000465
    2    0.00010640    0.00005158   -0.00016151    0.00000352
    3    0.00000002   -0.00000001   -0.00000001    0.00000001
 Gradient time:  CPU 0.76 s  wall 0.78 s
 ----------------------------------------------------------------
             Standard Nuclear Orientation (Angstroms)
    I     Atom           X                Y                Z
 ----------------------------------------------------------------
    1      I       1.2246247324    -0.1227561771     0.0000000000
    2      P      -0.8058861223     1.2926081146    -0.0000000000
    3      P      -2.4108243643     0.0343606721     0.0000000000
    4      F      -1.8521615019    -1.4887171573     0.0000000000
 ----------------------------------------------------------------
 Nuclear Repulsion Energy =   487.0235802781 hartrees
 There are       46 alpha and       46 beta electrons

                       Distance Matrix (Angstroms)
             I (  1)   P (  2)   P (  3)
   P (  2)  2.475122
   P (  3)  3.638843  2.039366
   F (  4)  3.366372  2.971609  1.622304

 Requested basis set is 6-311++G(d,p)
 There are 56 shells and 144 basis functions
 A cutoff of  1.0D-14 yielded   1319 shell pairs
 There are      9272 function pairs (     10357 Cartesian)
 Smallest overlap matrix eigenvalue = 9.39E-04
 Guess MOs from SCF MO coefficient file

 -----------------------------------------------------------------------
  General SCF calculation program by
  Eric Jon Sundstrom, Paul Horn, Yuezhi Mao, Dmitri Zuev, Alec White,
  David Stuck, Shaama M.S., Shane Yost, Joonho Lee, David Small,
  Daniel Levine, Susi Lehtola, Hugh Burton, Evgeny Epifanovsky
 -----------------------------------------------------------------------
 Hartree-Fock
 using 4 threads for integral computing
 -------------------------------------------------------
 OpenMP Integral computing Module                
 Release: version 2.0, May 2017, Q-Chem Inc. Pleasanton 
 -------------------------------------------------------
 A restricted SCF calculation will be
 performed using DIIS
 SCF converges when DIIS error is below 1.0e-08
 ---------------------------------------
  Cycle       Energy         DIIS error
 ---------------------------------------
    1   -7697.7698037243      1.50e-05  
    2   -7697.7698046557      4.06e-06  
    3   -7697.7698047441      1.72e-06  
    4   -7697.7698047571      6.12e-07  
    5   -7697.7698047589      1.88e-07  
    6   -7697.7698047593      7.99e-08  
    7   -7697.7698047595      4.05e-08  
    8   -7697.7698047594      1.79e-08  
    9   -7697.7698047596      5.84e-09  Convergence criterion met
 ---------------------------------------
 SCF time:   CPU 7.09s  wall 2.00s 
 SCF   energy in the final basis set =    -7697.7698047596
 Total energy in the final basis set =    -7697.7698047596


 ------------------------------------------------------------------------------

   CCMAN2: suite of methods based on coupled cluster
           and equation of motion theories.

   Components:
   * libvmm-1.3-trunk
     by Evgeny Epifanovsky, Ilya Kaliman.
   * libtensor-2.5-trunk
     by Evgeny Epifanovsky, Michael Wormit, Dmitry Zuev, Sam Manzer, 
        Ilya Kaliman.
   * libcc-2.5-trunk
     by Evgeny Epifanovsky, Arik Landau, Tomasz Kus, Kirill Khistyaev, 
        Dmitry Zuev, Prashant Manohar, Xintian Feng, Anna Krylov, 
        Matthew Goldey, Alec White, Thomas Jagau, Kaushik Nanda, 
        Anastasia Gunina, Alexander Kunitsa, Joonho Lee.

   CCMAN original authors:
   Anna I. Krylov, C. David Sherrill, Steven R. Gwaltney,
   Edward F. C. Byrd (2000)
   Sergey V. Levchenko, Lyudmila V. Slipchenko, Tao Wang,
   Ana-Maria C. Cristian (2003)
   Piotr A. Pieniazek, C. Melania Oana, Evgeny Epifanovsky (2007)
   Prashant Manohar (2009)

 ------------------------------------------------------------------------------


 Allocating and initializing 29808MB of RAM...
 Calculation will run on 4 cores.


 Alpha MOs, Restricted
 -- Occupied --                  
******* -180.88 -169.69 -169.69 -169.69  -80.06  -80.02  -37.93
  1 A     2 A     3 A     4 A     5 A     6 A     7 A     8 A                  
-33.123 -33.119 -33.118 -26.327 -24.307 -24.305 -24.305 -24.301
  9 A    10 A    11 A    12 A    13 A    14 A    15 A    16 A                  
-24.301  -7.594  -7.559  -7.251  -5.487  -5.485  -5.484  -5.484
 17 A    18 A    19 A    20 A    21 A    22 A    23 A    24 A                  
 -5.474  -5.473  -5.452  -5.450  -5.450  -2.408  -2.403  -2.402
 25 A    26 A    27 A    28 A    29 A    30 A    31 A    32 A                  
 -2.390  -2.390  -1.628  -0.955  -0.859  -0.761  -0.700  -0.697
 33 A    34 A    35 A    36 A    37 A    38 A    39 A    40 A                  
 -0.598  -0.439  -0.435  -0.424  -0.372  -0.351
 41 A    42 A    43 A    44 A    45 A    46 A                                  
 -- Virtual --                   
 -0.017   0.013   0.064   0.067   0.080   0.083   0.105   0.110
 47 A    48 A    49 A    50 A    51 A    52 A    53 A    54 A                  
  0.111   0.152   0.159   0.177   0.280   0.302   0.308   0.341
 55 A    56 A    57 A    58 A    59 A    60 A    61 A    62 A                  
  0.351   0.352   0.380   0.385   0.389   0.414   0.424   0.438
 63 A    64 A    65 A    66 A    67 A    68 A    69 A    70 A                  
  0.488   0.550   0.557   0.580   0.584   0.667   0.681   0.720
 71 A    72 A    73 A    74 A    75 A    76 A    77 A    78 A                  
  0.755   0.793   0.818   0.877   0.898   0.951   1.072   1.083
 79 A    80 A    81 A    82 A    83 A    84 A    85 A    86 A                  
  1.113   1.180   1.394   1.538   1.560   1.580   1.617   1.641
 87 A    88 A    89 A    90 A    91 A    92 A    93 A    94 A                  
  1.647   1.771   1.830   1.836   1.933   1.972   1.983   2.243
 95 A    96 A    97 A    98 A    99 A   100 A   101 A   102 A                  
  4.186   4.188   4.221   4.232   4.478   4.491   4.492   4.511
103 A   104 A   105 A   106 A   107 A   108 A   109 A   110 A                  
  4.546   4.634   4.770   6.528   6.547   6.566   6.895   6.930
111 A   112 A   113 A   114 A   115 A   116 A   117 A   118 A                  
  6.943   7.252   7.461  14.711  14.751  14.759  14.778  14.853
119 A   120 A   121 A   122 A   123 A   124 A   125 A   126 A                  
 14.873  28.871  29.525  29.542  29.557  29.871  29.876  29.877
127 A   128 A   129 A   130 A   131 A   132 A   133 A   134 A                  
 29.898  29.959  68.730 130.585 130.598 130.615 154.269 165.846
135 A   136 A   137 A   138 A   139 A   140 A   141 A   142 A                  
166.0681912.187
143 A   144 A                                                                  

 Beta MOs, Restricted
 -- Occupied --                  
******* -180.88 -169.69 -169.69 -169.69  -80.06  -80.02  -37.93
  1 A     2 A     3 A     4 A     5 A     6 A     7 A     8 A                  
-33.123 -33.119 -33.118 -26.327 -24.307 -24.305 -24.305 -24.301
  9 A    10 A    11 A    12 A    13 A    14 A    15 A    16 A                  
-24.301  -7.594  -7.559  -7.251  -5.487  -5.485  -5.484  -5.484
 17 A    18 A    19 A    20 A    21 A    22 A    23 A    24 A                  
 -5.474  -5.473  -5.452  -5.450  -5.450  -2.408  -2.403  -2.402
 25 A    26 A    27 A    28 A    29 A    30 A    31 A    32 A                  
 -2.390  -2.390  -1.628  -0.955  -0.859  -0.761  -0.700  -0.697
 33 A    34 A    35 A    36 A    37 A    38 A    39 A    40 A                  
 -0.598  -0.439  -0.435  -0.424  -0.372  -0.351
 41 A    42 A    43 A    44 A    45 A    46 A                                  
 -- Virtual --                   
 -0.017   0.013   0.064   0.067   0.080   0.083   0.105   0.110
 47 A    48 A    49 A    50 A    51 A    52 A    53 A    54 A                  
  0.111   0.152   0.159   0.177   0.280   0.302   0.308   0.341
 55 A    56 A    57 A    58 A    59 A    60 A    61 A    62 A                  
  0.351   0.352   0.380   0.385   0.389   0.414   0.424   0.438
 63 A    64 A    65 A    66 A    67 A    68 A    69 A    70 A                  
  0.488   0.550   0.557   0.580   0.584   0.667   0.681   0.720
 71 A    72 A    73 A    74 A    75 A    76 A    77 A    78 A                  
  0.755   0.793   0.818   0.877   0.898   0.951   1.072   1.083
 79 A    80 A    81 A    82 A    83 A    84 A    85 A    86 A                  
  1.113   1.180   1.394   1.538   1.560   1.580   1.617   1.641
 87 A    88 A    89 A    90 A    91 A    92 A    93 A    94 A                  
  1.647   1.771   1.830   1.836   1.933   1.972   1.983   2.243
 95 A    96 A    97 A    98 A    99 A   100 A   101 A   102 A                  
  4.186   4.188   4.221   4.232   4.478   4.491   4.492   4.511
103 A   104 A   105 A   106 A   107 A   108 A   109 A   110 A                  
  4.546   4.634   4.770   6.528   6.547   6.566   6.895   6.930
111 A   112 A   113 A   114 A   115 A   116 A   117 A   118 A                  
  6.943   7.252   7.461  14.711  14.751  14.759  14.778  14.853
119 A   120 A   121 A   122 A   123 A   124 A   125 A   126 A                  
 14.873  28.871  29.525  29.542  29.557  29.871  29.876  29.877
127 A   128 A   129 A   130 A   131 A   132 A   133 A   134 A                  
 29.898  29.959  68.730 130.585 130.598 130.615 154.269 165.846
135 A   136 A   137 A   138 A   139 A   140 A   141 A   142 A                  
166.0681912.187
143 A   144 A                                                                  

 Occupation and symmetry of molecular orbitals

 Point group: C1 (1 irreducible representation).

                           A     All 
 -------------------------------------
 All molecular orbitals:
  - Alpha                  144   144 
  - Beta                   144   144 
 -------------------------------------
 Alpha orbitals:
  - Frozen occupied        29    29  
  - Active occupied        17    17  
  - Active virtual         98    98  
  - Frozen virtual         0     0   
 -------------------------------------
 Beta orbitals:
  - Frozen occupied        29    29  
  - Active occupied        17    17  
  - Active virtual         98    98  
  - Frozen virtual         0     0   
 -------------------------------------

 Import integrals:   CPU 0.00 s  wall 0.00 s

 Import integrals:   CPU 66.85 s  wall 17.34 s

 MP2 amplitudes:   CPU 0.16 s  wall 0.12 s

Running a double precision version
           CCSD T amplitudes will be solved using DIIS.

           Start     Size      MaxIter   EConv     TConv     
           3         7         100       1.00e-07  1.00e-05  
 ------------------------------------------------------------------------------
           Energy (a.u.)   Ediff      Tdiff       Comment
 ------------------------------------------------------------------------------
         -7698.40778197                           
     1   -7698.40510289   2.68e-03   7.84e-01     
     2   -7698.42481961   1.97e-02   1.01e-01     
     3   -7698.42469743   1.22e-04   4.42e-02     
     4   -7698.42693706   2.24e-03   1.70e-02     Switched to DIIS steps.
     5   -7698.42774616   8.09e-04   1.38e-02     
     6   -7698.42779050   4.43e-05   2.72e-03     
     7   -7698.42778604   4.47e-06   1.32e-03     
     8   -7698.42778559   4.48e-07   2.71e-04     
     9   -7698.42778661   1.02e-06   1.46e-04     
    10   -7698.42778688   2.75e-07   5.84e-05     
    11   -7698.42778701   1.31e-07   2.98e-05     
    12   -7698.42778713   1.12e-07   1.52e-05     
    13   -7698.42778703   9.82e-08   3.69e-06     
 ------------------------------------------------------------------------------
         -7698.42778703                           CCSD T converged.

End of double precision
 SCF energy                 = -7697.76980476
 MP2 energy                 = -7698.40778197
 CCSD correlation energy     =    -0.65798227
 CCSD total energy           = -7698.42778703

 CCSD  T1^2 = 0.0131  T2^2 = 0.2793  Leading amplitudes:

 Amplitude    Orbitals with energies
  0.0261       40 (A) A                  ->    47 (A) A                   
              -0.6968                         -0.0168                     
  0.0261       40 (A) B                  ->    47 (A) B                   
              -0.6968                         -0.0168                     
 -0.0220       41 (A) A                  ->    48 (A) A                   
              -0.5984                          0.0132                     
 -0.0220       41 (A) B                  ->    48 (A) B                   
              -0.5984                          0.0132                     

 Amplitude    Orbitals with energies
 -0.1163       46 (A) A      46 (A) B    ->    47 (A) A      47 (A) B     
              -0.3506       -0.3506           -0.0168       -0.0168       
  0.1163       46 (A) A      46 (A) B    ->    47 (A) B      47 (A) A     
              -0.3506       -0.3506           -0.0168       -0.0168       
  0.1163       46 (A) B      46 (A) A    ->    47 (A) A      47 (A) B     
              -0.3506       -0.3506           -0.0168       -0.0168       
 -0.1163       46 (A) B      46 (A) A    ->    47 (A) B      47 (A) A     
              -0.3506       -0.3506           -0.0168       -0.0168       

 Computing CCSD intemediates for later calculations in double precision
 Finished.

Running a double precision version
           CCSD Lambda amplitudes will be solved using DIIS.
           Start     Size      MaxIter   EConv     LConv     
           3         7         100       1.00e-07  1.00e-05  
 ------------------------------------------------------------------------------
            Enorm      Ldiff       Comment
 ------------------------------------------------------------------------------
     1     6.34e-02   4.59e-02     
     2     1.78e-02   7.27e-03     
     3     7.45e-03   1.91e-03     
     4     4.08e-03   1.32e-03     Switched to DIIS steps.
     5     1.11e-03   7.53e-04     
     6     5.41e-04   1.68e-04     
     7     1.72e-04   4.40e-05     
     8     7.87e-05   1.94e-06     
     9     3.03e-05   4.39e-06     
    10     1.20e-05   1.85e-06     
    11     5.22e-06   4.57e-07     
    12     1.90e-06   1.38e-07     
    13     9.56e-07   2.52e-08     
    14     4.30e-07   9.54e-09     
    15     1.96e-07   4.85e-09     
    16     9.54e-08   7.68e-10     
 ------------------------------------------------------------------------------
                                   CCSD Lambda converged.

 Computing density matrices in double precision...
           Orbital response amplitudes will be solved using DIIS.
           Start     Size      MaxIter   EConv     LConv     
           3         7         100       1.00e-06  1.00e-06  
 ------------------------------------------------------------------------------
            Enorm      Ldiff       Comment
 ------------------------------------------------------------------------------
     1     9.21e-02   4.98e-03     
     2     6.61e-02   2.21e-02     
     3     7.14e-02   2.59e-02     
     4     8.77e-03   3.07e-02     Switched to DIIS steps.
     5     3.60e-03   4.12e-04     
     6     6.12e-04   1.65e-04     
     7     3.41e-04   1.18e-04     
     8     1.20e-04   1.51e-05     
     9     3.65e-05   1.63e-05     
    10     1.35e-05   4.83e-06     
    11     4.53e-06   7.23e-07     
    12     1.37e-06   3.39e-07     
    13     1.68e-07   1.48e-07     
 ------------------------------------------------------------------------------
                                   Orbital response converged.

 Computing density matrices... Done.
 CCSD calculation:   CPU 1734.19 s  wall 444.48 s

 Transferring MO TPDM to AO TPDM
 Transferring g2_o1o1o1o1
 Transferring g2_o1o1o1v1
 Transferring g2_o1o1v1v1
 Transferring g2_o1v1o1v1
 Transferring g2_o1v1v1v1
 Transferring g2_v1v1v1v1
 Adding separable TPDM
 Computing TPDM gradient
 --------------------------------------------------------
 2e gradient
  Atom          X               Y               Z
 --------------------------------------------------------
    1        -58.388181       17.533900        0.000000  
    2         14.020965      -38.636210        0.000000  
    3         36.637374        0.184247       -0.000000  
    4          7.729843       20.918063        0.000000  
 --------------------------------------------------------
 --------------------------------------------------------
 Final gradient
  Atom          X               Y               Z
 --------------------------------------------------------
    1        -58.388181       17.533900        0.000000  
    2         14.020965      -38.636210        0.000000  
    3         36.637374        0.184247       -0.000000  
    4          7.729843       20.918063        0.000000  
 --------------------------------------------------------
 Analytic gradient from two-electron contribution:   CPU 350.57 s  wall 106.65 s

 Total ccman2 time:   CPU 2155.63 s  wall 569.87 s


 --------------------------------------------------------------

                    Orbital Energies (a.u.)
 --------------------------------------------------------------

 Alpha MOs
 -- Occupied --
*******-180.881-169.687-169.686-169.686 -80.057 -80.018 -37.935
-33.123 -33.119 -33.118 -26.327 -24.307 -24.305 -24.305 -24.301
-24.301  -7.594  -7.559  -7.251  -5.487  -5.485  -5.484  -5.484
 -5.474  -5.473  -5.452  -5.450  -5.450  -2.408  -2.403  -2.402
 -2.390  -2.390  -1.628  -0.955  -0.859  -0.761  -0.700  -0.697
 -0.598  -0.439  -0.435  -0.424  -0.372  -0.351
 -- Virtual --
 -0.017   0.013   0.064   0.067   0.080   0.083   0.105   0.110
  0.111   0.152   0.159   0.177   0.280   0.302   0.308   0.341
  0.351   0.352   0.380   0.385   0.389   0.414   0.424   0.438
  0.488   0.550   0.557   0.580   0.584   0.667   0.681   0.720
  0.755   0.793   0.818   0.877   0.898   0.951   1.072   1.083
  1.113   1.180   1.394   1.538   1.560   1.580   1.617   1.641
  1.647   1.771   1.830   1.836   1.933   1.972   1.983   2.243
  4.186   4.188   4.221   4.232   4.478   4.491   4.492   4.511
  4.546   4.634   4.770   6.528   6.547   6.566   6.895   6.930
  6.943   7.252   7.461  14.711  14.751  14.759  14.778  14.853
 14.873  28.871  29.525  29.542  29.557  29.871  29.876  29.877
 29.898  29.959  68.730 130.585 130.598 130.615 154.269 165.846
166.0681912.187
 --------------------------------------------------------------

          Ground-State Mulliken Net Atomic Charges

     Atom                 Charge (a.u.)
  ----------------------------------------
      1 I                    -0.112373
      2 P                     0.178156
      3 P                     0.131876
      4 F                    -0.197660
  ----------------------------------------
  Sum of atomic charges =     0.000000

 -----------------------------------------------------------------
                    Cartesian Multipole Moments
 -----------------------------------------------------------------
    Charge (ESU x 10^10)
                 0.0000
    Dipole Moment (Debye)
         X      -0.6587      Y       0.9848      Z      -0.0000
       Tot       1.1848
    Quadrupole Moments (Debye-Ang)
        XX     -57.8857     XY      -2.7247     YY     -62.8515
        XZ       0.0000     YZ       0.0000     ZZ     -60.1266
    Octopole Moments (Debye-Ang^2)
       XXX      51.3454    XXY      -8.3513    XYY      20.3511
       YYY     -18.4440    XXZ      -0.0000    XYZ      -0.0000
       YYZ       0.0000    XZZ      14.5551    YZZ      -7.4471
       ZZZ      -0.0000
    Hexadecapole Moments (Debye-Ang^3)
      XXXX    -943.7781   XXXY       7.0005   XXYY    -205.8138
      XYYY       8.6054   YYYY    -303.2839   XXXZ       0.0000
      XXYZ      -0.0000   XYYZ      -0.0000   YYYZ       0.0000
      XXZZ    -173.8685   XYZZ       7.8164   YYZZ     -63.0278
      XZZZ       0.0000   YZZZ       0.0000   ZZZZ     -88.4246
 -----------------------------------------------------------------
 DrvMan completing analytic gradient of the correlated energy
 Correlated dipole moment
            1
    1  -0.2591633
    2   0.3874369
    3  -0.0000000
 Energy read as -7698.427787028
 Full Analytical Gradient: (in a.u., or Hartree/Bohr)
             1             2             3             4
    1    0.00011128   -0.00039051    0.00028900   -0.00000977
    2   -0.00008606   -0.00011066    0.00020307   -0.00000636
    3   -0.00000000    0.00000000   -0.00000000   -0.00000000
 Gradient time:  CPU 0.78 s  wall 0.81 s
 ----------------------------------------------------------------
             Standard Nuclear Orientation (Angstroms)
    I     Atom           X                Y                Z
 ----------------------------------------------------------------
    1      I       1.2246247324    -0.1227561771     0.0000000000
    2      P      -0.8048861223     1.2936081146    -0.0000000000
    3      P      -2.4108243643     0.0343606721     0.0000000000
    4      F      -1.8521615019    -1.4887171573     0.0000000000
 ----------------------------------------------------------------
 Nuclear Repulsion Energy =   486.9900403897 hartrees
 There are       46 alpha and       46 beta electrons

                       Distance Matrix (Angstroms)
             I (  1)   P (  2)   P (  3)
   P (  2)  2.474874
   P (  3)  3.638843  2.040770
   F (  4)  3.366372  2.972898  1.622304

 Requested basis set is 6-311++G(d,p)
 There are 56 shells and 144 basis functions
 A cutoff of  1.0D-14 yielded   1319 shell pairs
 There are      9272 function pairs (     10357 Cartesian)
 Smallest overlap matrix eigenvalue = 9.42E-04
 Guess MOs from SCF MO coefficient file

 -----------------------------------------------------------------------
  General SCF calculation program by
  Eric Jon Sundstrom, Paul Horn, Yuezhi Mao, Dmitri Zuev, Alec White,
  David Stuck, Shaama M.S., Shane Yost, Joonho Lee, David Small,
  Daniel Levine, Susi Lehtola, Hugh Burton, Evgeny Epifanovsky
 -----------------------------------------------------------------------
 Hartree-Fock
 using 4 threads for integral computing
 -------------------------------------------------------
 OpenMP Integral computing Module                
 Release: version 2.0, May 2017, Q-Chem Inc. Pleasanton 
 -------------------------------------------------------
 A restricted SCF calculation will be
 performed using DIIS
 SCF converges when DIIS error is below 1.0e-08
 ---------------------------------------
  Cycle       Energy         DIIS error
 ---------------------------------------
    1   -7697.7697567084      1.06e-05  
    2   -7697.7697571551      3.06e-06  
    3   -7697.7697572010      1.39e-06  
    4   -7697.7697572098      5.16e-07  
    5   -7697.7697572113      1.75e-07  
    6   -7697.7697572115      6.31e-08  
    7   -7697.7697572116      2.65e-08  
    8   -7697.7697572115      8.23e-09  Convergence criterion met
 ---------------------------------------
 SCF time:   CPU 6.38s  wall 2.00s 
 SCF   energy in the final basis set =    -7697.7697572115
 Total energy in the final basis set =    -7697.7697572115


 ------------------------------------------------------------------------------

   CCMAN2: suite of methods based on coupled cluster
           and equation of motion theories.

   Components:
   * libvmm-1.3-trunk
     by Evgeny Epifanovsky, Ilya Kaliman.
   * libtensor-2.5-trunk
     by Evgeny Epifanovsky, Michael Wormit, Dmitry Zuev, Sam Manzer, 
        Ilya Kaliman.
   * libcc-2.5-trunk
     by Evgeny Epifanovsky, Arik Landau, Tomasz Kus, Kirill Khistyaev, 
        Dmitry Zuev, Prashant Manohar, Xintian Feng, Anna Krylov, 
        Matthew Goldey, Alec White, Thomas Jagau, Kaushik Nanda, 
        Anastasia Gunina, Alexander Kunitsa, Joonho Lee.

   CCMAN original authors:
   Anna I. Krylov, C. David Sherrill, Steven R. Gwaltney,
   Edward F. C. Byrd (2000)
   Sergey V. Levchenko, Lyudmila V. Slipchenko, Tao Wang,
   Ana-Maria C. Cristian (2003)
   Piotr A. Pieniazek, C. Melania Oana, Evgeny Epifanovsky (2007)
   Prashant Manohar (2009)

 ------------------------------------------------------------------------------


 Allocating and initializing 29808MB of RAM...
 Calculation will run on 4 cores.


 Alpha MOs, Restricted
 -- Occupied --                  
******* -180.88 -169.69 -169.69 -169.69  -80.06  -80.02  -37.93
  1 A     2 A     3 A     4 A     5 A     6 A     7 A     8 A                  
-33.123 -33.119 -33.118 -26.327 -24.307 -24.305 -24.305 -24.301
  9 A    10 A    11 A    12 A    13 A    14 A    15 A    16 A                  
-24.301  -7.594  -7.559  -7.251  -5.487  -5.485  -5.484  -5.484
 17 A    18 A    19 A    20 A    21 A    22 A    23 A    24 A                  
 -5.474  -5.473  -5.452  -5.450  -5.450  -2.408  -2.403  -2.402
 25 A    26 A    27 A    28 A    29 A    30 A    31 A    32 A                  
 -2.390  -2.390  -1.628  -0.954  -0.859  -0.761  -0.701  -0.697
 33 A    34 A    35 A    36 A    37 A    38 A    39 A    40 A                  
 -0.598  -0.439  -0.435  -0.424  -0.372  -0.350
 41 A    42 A    43 A    44 A    45 A    46 A                                  
 -- Virtual --                   
 -0.017   0.013   0.064   0.067   0.080   0.083   0.105   0.110
 47 A    48 A    49 A    50 A    51 A    52 A    53 A    54 A                  
  0.111   0.152   0.158   0.177   0.280   0.302   0.308   0.341
 55 A    56 A    57 A    58 A    59 A    60 A    61 A    62 A                  
  0.351   0.352   0.380   0.385   0.389   0.414   0.424   0.438
 63 A    64 A    65 A    66 A    67 A    68 A    69 A    70 A                  
  0.488   0.550   0.557   0.580   0.584   0.667   0.682   0.721
 71 A    72 A    73 A    74 A    75 A    76 A    77 A    78 A                  
  0.755   0.793   0.818   0.877   0.898   0.951   1.071   1.082
 79 A    80 A    81 A    82 A    83 A    84 A    85 A    86 A                  
  1.113   1.179   1.392   1.538   1.560   1.580   1.617   1.641
 87 A    88 A    89 A    90 A    91 A    92 A    93 A    94 A                  
  1.647   1.770   1.830   1.836   1.933   1.971   1.982   2.243
 95 A    96 A    97 A    98 A    99 A   100 A   101 A   102 A                  
  4.186   4.188   4.221   4.232   4.478   4.491   4.492   4.511
103 A   104 A   105 A   106 A   107 A   108 A   109 A   110 A                  
  4.546   4.634   4.770   6.528   6.547   6.566   6.895   6.930
111 A   112 A   113 A   114 A   115 A   116 A   117 A   118 A                  
  6.943   7.252   7.461  14.711  14.751  14.759  14.778  14.853
119 A   120 A   121 A   122 A   123 A   124 A   125 A   126 A                  
 14.874  28.871  29.525  29.542  29.557  29.871  29.876  29.877
127 A   128 A   129 A   130 A   131 A   132 A   133 A   134 A                  
 29.898  29.959  68.730 130.585 130.598 130.615 154.269 165.846
135 A   136 A   137 A   138 A   139 A   140 A   141 A   142 A                  
166.0681912.187
143 A   144 A                                                                  

 Beta MOs, Restricted
 -- Occupied --                  
******* -180.88 -169.69 -169.69 -169.69  -80.06  -80.02  -37.93
  1 A     2 A     3 A     4 A     5 A     6 A     7 A     8 A                  
-33.123 -33.119 -33.118 -26.327 -24.307 -24.305 -24.305 -24.301
  9 A    10 A    11 A    12 A    13 A    14 A    15 A    16 A                  
-24.301  -7.594  -7.559  -7.251  -5.487  -5.485  -5.484  -5.484
 17 A    18 A    19 A    20 A    21 A    22 A    23 A    24 A                  
 -5.474  -5.473  -5.452  -5.450  -5.450  -2.408  -2.403  -2.402
 25 A    26 A    27 A    28 A    29 A    30 A    31 A    32 A                  
 -2.390  -2.390  -1.628  -0.954  -0.859  -0.761  -0.701  -0.697
 33 A    34 A    35 A    36 A    37 A    38 A    39 A    40 A                  
 -0.598  -0.439  -0.435  -0.424  -0.372  -0.350
 41 A    42 A    43 A    44 A    45 A    46 A                                  
 -- Virtual --                   
 -0.017   0.013   0.064   0.067   0.080   0.083   0.105   0.110
 47 A    48 A    49 A    50 A    51 A    52 A    53 A    54 A                  
  0.111   0.152   0.158   0.177   0.280   0.302   0.308   0.341
 55 A    56 A    57 A    58 A    59 A    60 A    61 A    62 A                  
  0.351   0.352   0.380   0.385   0.389   0.414   0.424   0.438
 63 A    64 A    65 A    66 A    67 A    68 A    69 A    70 A                  
  0.488   0.550   0.557   0.580   0.584   0.667   0.682   0.721
 71 A    72 A    73 A    74 A    75 A    76 A    77 A    78 A                  
  0.755   0.793   0.818   0.877   0.898   0.951   1.071   1.082
 79 A    80 A    81 A    82 A    83 A    84 A    85 A    86 A                  
  1.113   1.179   1.392   1.538   1.560   1.580   1.617   1.641
 87 A    88 A    89 A    90 A    91 A    92 A    93 A    94 A                  
  1.647   1.770   1.830   1.836   1.933   1.971   1.982   2.243
 95 A    96 A    97 A    98 A    99 A   100 A   101 A   102 A                  
  4.186   4.188   4.221   4.232   4.478   4.491   4.492   4.511
103 A   104 A   105 A   106 A   107 A   108 A   109 A   110 A                  
  4.546   4.634   4.770   6.528   6.547   6.566   6.895   6.930
111 A   112 A   113 A   114 A   115 A   116 A   117 A   118 A                  
  6.943   7.252   7.461  14.711  14.751  14.759  14.778  14.853
119 A   120 A   121 A   122 A   123 A   124 A   125 A   126 A                  
 14.874  28.871  29.525  29.542  29.557  29.871  29.876  29.877
127 A   128 A   129 A   130 A   131 A   132 A   133 A   134 A                  
 29.898  29.959  68.730 130.585 130.598 130.615 154.269 165.846
135 A   136 A   137 A   138 A   139 A   140 A   141 A   142 A                  
166.0681912.187
143 A   144 A                                                                  

 Occupation and symmetry of molecular orbitals

 Point group: C1 (1 irreducible representation).

                           A     All 
 -------------------------------------
 All molecular orbitals:
  - Alpha                  144   144 
  - Beta                   144   144 
 -------------------------------------
 Alpha orbitals:
  - Frozen occupied        29    29  
  - Active occupied        17    17  
  - Active virtual         98    98  
  - Frozen virtual         0     0   
 -------------------------------------
 Beta orbitals:
  - Frozen occupied        29    29  
  - Active occupied        17    17  
  - Active virtual         98    98  
  - Frozen virtual         0     0   
 -------------------------------------

 Import integrals:   CPU 0.00 s  wall 0.00 s

 Import integrals:   CPU 66.43 s  wall 17.23 s

 MP2 amplitudes:   CPU 0.16 s  wall 0.12 s

Running a double precision version
           CCSD T amplitudes will be solved using DIIS.

           Start     Size      MaxIter   EConv     TConv     
           3         7         100       1.00e-07  1.00e-05  
 ------------------------------------------------------------------------------
           Energy (a.u.)   Ediff      Tdiff       Comment
 ------------------------------------------------------------------------------
         -7698.40779277                           
     1   -7698.40508964   2.70e-03   7.84e-01     
     2   -7698.42481947   1.97e-02   1.01e-01     
     3   -7698.42469430   1.25e-04   4.42e-02     
     4   -7698.42693628   2.24e-03   1.70e-02     Switched to DIIS steps.
     5   -7698.42774627   8.10e-04   1.38e-02     
     6   -7698.42779075   4.45e-05   2.73e-03     
     7   -7698.42778623   4.52e-06   1.32e-03     
     8   -7698.42778577   4.63e-07   2.72e-04     
     9   -7698.42778678   1.01e-06   1.46e-04     
    10   -7698.42778706   2.72e-07   5.82e-05     
    11   -7698.42778719   1.31e-07   2.97e-05     
    12   -7698.42778730   1.13e-07   1.52e-05     
    13   -7698.42778720   9.76e-08   3.68e-06     
 ------------------------------------------------------------------------------
         -7698.42778720                           CCSD T converged.

End of double precision
 SCF energy                 = -7697.76975721
 MP2 energy                 = -7698.40779277
 CCSD correlation energy     =    -0.65802999
 CCSD total energy           = -7698.42778720

 CCSD  T1^2 = 0.0131  T2^2 = 0.2794  Leading amplitudes:

 Amplitude    Orbitals with energies
 -0.0261       40 (A) A                  ->    47 (A) A                   
              -0.6968                         -0.0169                     
 -0.0261       40 (A) B                  ->    47 (A) B                   
              -0.6968                         -0.0169                     
  0.0220       41 (A) A                  ->    48 (A) A                   
              -0.5985                          0.0133                     
  0.0220       41 (A) B                  ->    48 (A) B                   
              -0.5985                          0.0133                     

 Amplitude    Orbitals with energies
 -0.1167       46 (A) A      46 (A) B    ->    47 (A) A      47 (A) B     
              -0.3505       -0.3505           -0.0169       -0.0169       
  0.1167       46 (A) A      46 (A) B    ->    47 (A) B      47 (A) A     
              -0.3505       -0.3505           -0.0169       -0.0169       
  0.1167       46 (A) B      46 (A) A    ->    47 (A) A      47 (A) B     
              -0.3505       -0.3505           -0.0169       -0.0169       
 -0.1167       46 (A) B      46 (A) A    ->    47 (A) B      47 (A) A     
              -0.3505       -0.3505           -0.0169       -0.0169       

 Computing CCSD intemediates for later calculations in double precision
 Finished.

Running a double precision version
           CCSD Lambda amplitudes will be solved using DIIS.
           Start     Size      MaxIter   EConv     LConv     
           3         7         100       1.00e-07  1.00e-05  
 ------------------------------------------------------------------------------
            Enorm      Ldiff       Comment
 ------------------------------------------------------------------------------
     1     6.35e-02   4.60e-02     
     2     1.78e-02   7.27e-03     
     3     7.46e-03   1.92e-03     
     4     4.08e-03   1.32e-03     Switched to DIIS steps.
     5     1.11e-03   7.54e-04     
     6     5.42e-04   1.69e-04     
     7     1.72e-04   4.42e-05     
     8     7.87e-05   1.96e-06     
     9     3.03e-05   4.40e-06     
    10     1.20e-05   1.86e-06     
    11     5.21e-06   4.64e-07     
    12     1.89e-06   1.42e-07     
    13     9.49e-07   2.38e-08     
    14     4.27e-07   1.03e-08     
    15     1.94e-07   4.69e-09     
    16     9.44e-08   7.42e-10     
 ------------------------------------------------------------------------------
                                   CCSD Lambda converged.

 Computing density matrices in double precision...
           Orbital response amplitudes will be solved using DIIS.
           Start     Size      MaxIter   EConv     LConv     
           3         7         100       1.00e-06  1.00e-06  
 ------------------------------------------------------------------------------
            Enorm      Ldiff       Comment
 ------------------------------------------------------------------------------
     1     9.22e-02   4.96e-03     
     2     6.62e-02   2.21e-02     
     3     7.14e-02   2.59e-02     
     4     8.77e-03   3.07e-02     Switched to DIIS steps.
     5     3.62e-03   4.14e-04     
     6     6.13e-04   1.67e-04     
     7     3.43e-04   1.18e-04     
     8     1.21e-04   1.50e-05     
     9     3.68e-05   1.64e-05     
    10     1.35e-05   4.84e-06     
    11     4.57e-06   7.25e-07     
    12     1.37e-06   3.40e-07     
    13     1.68e-07   1.48e-07     
 ------------------------------------------------------------------------------
                                   Orbital response converged.

 Computing density matrices... Done.
 CCSD calculation:   CPU 1733.22 s  wall 444.22 s

 Transferring MO TPDM to AO TPDM
 Transferring g2_o1o1o1o1
 Transferring g2_o1o1o1v1
 Transferring g2_o1o1v1v1
 Transferring g2_o1v1o1v1
 Transferring g2_o1v1v1v1
 Transferring g2_v1v1v1v1
 Adding separable TPDM
 Computing TPDM gradient
 --------------------------------------------------------
 2e gradient
  Atom          X               Y               Z
 --------------------------------------------------------
    1        -58.377772       17.554696       -0.000000  
    2         14.028760      -38.643976        0.000000  
    3         36.619487        0.174543       -0.000000  
    4          7.729525       20.914738        0.000000  
 --------------------------------------------------------
 --------------------------------------------------------
 Final gradient
  Atom          X               Y               Z
 --------------------------------------------------------
    1        -58.377772       17.554696       -0.000000  
    2         14.028760      -38.643976        0.000000  
    3         36.619487        0.174543       -0.000000  
    4          7.729525       20.914738        0.000000  
 --------------------------------------------------------
 Analytic gradient from two-electron contribution:   CPU 352.08 s  wall 106.92 s

 Total ccman2 time:   CPU 2155.61 s  wall 569.76 s


 --------------------------------------------------------------

                    Orbital Energies (a.u.)
 --------------------------------------------------------------

 Alpha MOs
 -- Occupied --
*******-180.881-169.687-169.686-169.686 -80.057 -80.018 -37.935
-33.123 -33.119 -33.118 -26.327 -24.307 -24.305 -24.305 -24.301
-24.301  -7.594  -7.559  -7.251  -5.487  -5.485  -5.484  -5.484
 -5.474  -5.473  -5.452  -5.450  -5.450  -2.408  -2.403  -2.402
 -2.390  -2.390  -1.628  -0.954  -0.859  -0.761  -0.701  -0.697
 -0.598  -0.439  -0.435  -0.424  -0.372  -0.350
 -- Virtual --
 -0.017   0.013   0.064   0.067   0.080   0.083   0.105   0.110
  0.111   0.152   0.158   0.177   0.280   0.302   0.308   0.341
  0.351   0.352   0.380   0.385   0.389   0.414   0.424   0.438
  0.488   0.550   0.557   0.580   0.584   0.667   0.682   0.721
  0.755   0.793   0.818   0.877   0.898   0.951   1.071   1.082
  1.113   1.179   1.392   1.538   1.560   1.580   1.617   1.641
  1.647   1.770   1.830   1.836   1.933   1.971   1.982   2.243
  4.186   4.188   4.221   4.232   4.478   4.491   4.492   4.511
  4.546   4.634   4.770   6.528   6.547   6.566   6.895   6.930
  6.943   7.252   7.461  14.711  14.751  14.759  14.778  14.853
 14.874  28.871  29.525  29.542  29.557  29.871  29.876  29.877
 29.898  29.959  68.730 130.585 130.598 130.615 154.269 165.846
166.0681912.187
 --------------------------------------------------------------

          Ground-State Mulliken Net Atomic Charges

     Atom                 Charge (a.u.)
  ----------------------------------------
      1 I                    -0.112404
      2 P                     0.177997
      3 P                     0.131940
      4 F                    -0.197533
  ----------------------------------------
  Sum of atomic charges =    -0.000000

 -----------------------------------------------------------------
                    Cartesian Multipole Moments
 -----------------------------------------------------------------
    Charge (ESU x 10^10)
                 0.0000
    Dipole Moment (Debye)
         X      -0.6592      Y       0.9858      Z      -0.0000
       Tot       1.1859
    Quadrupole Moments (Debye-Ang)
        XX     -57.8899     XY      -2.7266     YY     -62.8479
        XZ       0.0000     YZ       0.0000     ZZ     -60.1310
    Octopole Moments (Debye-Ang^2)
       XXX      51.3041    XXY      -8.3608    XYY      20.3365
       YYY     -18.4823    XXZ      -0.0000    XYZ      -0.0000
       YYZ       0.0000    XZZ      14.5501    YZZ      -7.4629
       ZZZ      -0.0000
    Hexadecapole Moments (Debye-Ang^3)
      XXXX    -943.7202   XXXY       6.9684   XXYY    -205.8132
      XYYY       8.5770   YYYY    -303.4781   XXXZ       0.0000
      XXYZ       0.0000   XYYZ      -0.0000   YYYZ       0.0000
      XXZZ    -173.8674   XYZZ       7.8132   YYZZ     -63.0666
      XZZZ       0.0000   YZZZ       0.0000   ZZZZ     -88.4434
 -----------------------------------------------------------------
 DrvMan completing analytic gradient of the correlated energy
 Correlated dipole moment
            1
    1  -0.2593534
    2   0.3878274
    3  -0.0000000
 Energy read as -7698.427787201
 Full Analytical Gradient: (in a.u., or Hartree/Bohr)
             1             2             3             4
    1    0.00005989    0.00006164   -0.00008470   -0.00003683
    2   -0.00007071    0.00025588   -0.00013218   -0.00005300
    3   -0.00000000    0.00000000   -0.00000000    0.00000000
 Gradient time:  CPU 0.79 s  wall 0.82 s
 ----------------------------------------------------------------
             Standard Nuclear Orientation (Angstroms)
    I     Atom           X                Y                Z
 ----------------------------------------------------------------
    1      I       1.2246247324    -0.1227561771     0.0000000000
    2      P      -0.8048861223     1.2916081146    -0.0000000000
    3      P      -2.4108243643     0.0343606721     0.0000000000
    4      F      -1.8521615019    -1.4887171573     0.0000000000
 ----------------------------------------------------------------
 Nuclear Repulsion Energy =   487.1190796710 hartrees
 There are       46 alpha and       46 beta electrons

                       Distance Matrix (Angstroms)
             I (  1)   P (  2)   P (  3)
   P (  2)  2.473730
   P (  3)  3.638843  2.039536
   F (  4)  3.366372  2.971026  1.622304

 Requested basis set is 6-311++G(d,p)
 There are 56 shells and 144 basis functions
 A cutoff of  1.0D-14 yielded   1319 shell pairs
 There are      9272 function pairs (     10357 Cartesian)
 Smallest overlap matrix eigenvalue = 9.39E-04
 Guess MOs from SCF MO coefficient file

 -----------------------------------------------------------------------
  General SCF calculation program by
  Eric Jon Sundstrom, Paul Horn, Yuezhi Mao, Dmitri Zuev, Alec White,
  David Stuck, Shaama M.S., Shane Yost, Joonho Lee, David Small,
  Daniel Levine, Susi Lehtola, Hugh Burton, Evgeny Epifanovsky
 -----------------------------------------------------------------------
 Hartree-Fock
 using 4 threads for integral computing
 -------------------------------------------------------
 OpenMP Integral computing Module                
 Release: version 2.0, May 2017, Q-Chem Inc. Pleasanton 
 -------------------------------------------------------
 A restricted SCF calculation will be
 performed using DIIS
 SCF converges when DIIS error is below 1.0e-08
 ---------------------------------------
  Cycle       Energy         DIIS error
 ---------------------------------------
    1   -7697.7698097348      1.25e-05  
    2   -7697.7698103872      3.64e-06  
    3   -7697.7698104631      1.87e-06  
    4   -7697.7698104795      6.50e-07  
    5   -7697.7698104833      2.76e-07  
    6   -7697.7698104841      9.69e-08  
    7   -7697.7698104843      3.72e-08  
    8   -7697.7698104843      1.87e-08  
    9   -7697.7698104843      7.72e-09  Convergence criterion met
 ---------------------------------------
 SCF time:   CPU 7.23s  wall 2.00s 
 SCF   energy in the final basis set =    -7697.7698104843
 Total energy in the final basis set =    -7697.7698104843


 ------------------------------------------------------------------------------

   CCMAN2: suite of methods based on coupled cluster
           and equation of motion theories.

   Components:
   * libvmm-1.3-trunk
     by Evgeny Epifanovsky, Ilya Kaliman.
   * libtensor-2.5-trunk
     by Evgeny Epifanovsky, Michael Wormit, Dmitry Zuev, Sam Manzer, 
        Ilya Kaliman.
   * libcc-2.5-trunk
     by Evgeny Epifanovsky, Arik Landau, Tomasz Kus, Kirill Khistyaev, 
        Dmitry Zuev, Prashant Manohar, Xintian Feng, Anna Krylov, 
        Matthew Goldey, Alec White, Thomas Jagau, Kaushik Nanda, 
        Anastasia Gunina, Alexander Kunitsa, Joonho Lee.

   CCMAN original authors:
   Anna I. Krylov, C. David Sherrill, Steven R. Gwaltney,
   Edward F. C. Byrd (2000)
   Sergey V. Levchenko, Lyudmila V. Slipchenko, Tao Wang,
   Ana-Maria C. Cristian (2003)
   Piotr A. Pieniazek, C. Melania Oana, Evgeny Epifanovsky (2007)
   Prashant Manohar (2009)

 ------------------------------------------------------------------------------


 Allocating and initializing 29808MB of RAM...
 Calculation will run on 4 cores.


 Alpha MOs, Restricted
 -- Occupied --                  
******* -180.88 -169.69 -169.69 -169.69  -80.06  -80.02  -37.93
  1 A     2 A     3 A     4 A     5 A     6 A     7 A     8 A                  
-33.123 -33.119 -33.118 -26.327 -24.307 -24.306 -24.305 -24.301
  9 A    10 A    11 A    12 A    13 A    14 A    15 A    16 A                  
-24.301  -7.594  -7.559  -7.251  -5.487  -5.485  -5.484  -5.484
 17 A    18 A    19 A    20 A    21 A    22 A    23 A    24 A                  
 -5.474  -5.473  -5.452  -5.450  -5.450  -2.408  -2.403  -2.402
 25 A    26 A    27 A    28 A    29 A    30 A    31 A    32 A                  
 -2.390  -2.390  -1.628  -0.955  -0.859  -0.761  -0.700  -0.697
 33 A    34 A    35 A    36 A    37 A    38 A    39 A    40 A                  
 -0.598  -0.439  -0.435  -0.424  -0.372  -0.351
 41 A    42 A    43 A    44 A    45 A    46 A                                  
 -- Virtual --                   
 -0.017   0.013   0.064   0.067   0.080   0.083   0.105   0.110
 47 A    48 A    49 A    50 A    51 A    52 A    53 A    54 A                  
  0.111   0.152   0.159   0.177   0.280   0.302   0.308   0.341
 55 A    56 A    57 A    58 A    59 A    60 A    61 A    62 A                  
  0.351   0.352   0.380   0.385   0.389   0.414   0.424   0.438
 63 A    64 A    65 A    66 A    67 A    68 A    69 A    70 A                  
  0.488   0.549   0.557   0.580   0.584   0.667   0.682   0.720
 71 A    72 A    73 A    74 A    75 A    76 A    77 A    78 A                  
  0.755   0.793   0.818   0.877   0.898   0.951   1.072   1.083
 79 A    80 A    81 A    82 A    83 A    84 A    85 A    86 A                  
  1.113   1.180   1.394   1.538   1.560   1.580   1.617   1.641
 87 A    88 A    89 A    90 A    91 A    92 A    93 A    94 A                  
  1.647   1.771   1.830   1.836   1.933   1.972   1.983   2.243
 95 A    96 A    97 A    98 A    99 A   100 A   101 A   102 A                  
  4.186   4.188   4.221   4.232   4.478   4.491   4.492   4.511
103 A   104 A   105 A   106 A   107 A   108 A   109 A   110 A                  
  4.546   4.634   4.770   6.528   6.547   6.566   6.895   6.930
111 A   112 A   113 A   114 A   115 A   116 A   117 A   118 A                  
  6.943   7.252   7.461  14.711  14.751  14.759  14.778  14.853
119 A   120 A   121 A   122 A   123 A   124 A   125 A   126 A                  
 14.874  28.871  29.525  29.541  29.557  29.871  29.876  29.877
127 A   128 A   129 A   130 A   131 A   132 A   133 A   134 A                  
 29.898  29.959  68.731 130.585 130.598 130.615 154.269 165.846
135 A   136 A   137 A   138 A   139 A   140 A   141 A   142 A                  
166.0681912.187
143 A   144 A                                                                  

 Beta MOs, Restricted
 -- Occupied --                  
******* -180.88 -169.69 -169.69 -169.69  -80.06  -80.02  -37.93
  1 A     2 A     3 A     4 A     5 A     6 A     7 A     8 A                  
-33.123 -33.119 -33.118 -26.327 -24.307 -24.306 -24.305 -24.301
  9 A    10 A    11 A    12 A    13 A    14 A    15 A    16 A                  
-24.301  -7.594  -7.559  -7.251  -5.487  -5.485  -5.484  -5.484
 17 A    18 A    19 A    20 A    21 A    22 A    23 A    24 A                  
 -5.474  -5.473  -5.452  -5.450  -5.450  -2.408  -2.403  -2.402
 25 A    26 A    27 A    28 A    29 A    30 A    31 A    32 A                  
 -2.390  -2.390  -1.628  -0.955  -0.859  -0.761  -0.700  -0.697
 33 A    34 A    35 A    36 A    37 A    38 A    39 A    40 A                  
 -0.598  -0.439  -0.435  -0.424  -0.372  -0.351
 41 A    42 A    43 A    44 A    45 A    46 A                                  
 -- Virtual --                   
 -0.017   0.013   0.064   0.067   0.080   0.083   0.105   0.110
 47 A    48 A    49 A    50 A    51 A    52 A    53 A    54 A                  
  0.111   0.152   0.159   0.177   0.280   0.302   0.308   0.341
 55 A    56 A    57 A    58 A    59 A    60 A    61 A    62 A                  
  0.351   0.352   0.380   0.385   0.389   0.414   0.424   0.438
 63 A    64 A    65 A    66 A    67 A    68 A    69 A    70 A                  
  0.488   0.549   0.557   0.580   0.584   0.667   0.682   0.720
 71 A    72 A    73 A    74 A    75 A    76 A    77 A    78 A                  
  0.755   0.793   0.818   0.877   0.898   0.951   1.072   1.083
 79 A    80 A    81 A    82 A    83 A    84 A    85 A    86 A                  
  1.113   1.180   1.394   1.538   1.560   1.580   1.617   1.641
 87 A    88 A    89 A    90 A    91 A    92 A    93 A    94 A                  
  1.647   1.771   1.830   1.836   1.933   1.972   1.983   2.243
 95 A    96 A    97 A    98 A    99 A   100 A   101 A   102 A                  
  4.186   4.188   4.221   4.232   4.478   4.491   4.492   4.511
103 A   104 A   105 A   106 A   107 A   108 A   109 A   110 A                  
  4.546   4.634   4.770   6.528   6.547   6.566   6.895   6.930
111 A   112 A   113 A   114 A   115 A   116 A   117 A   118 A                  
  6.943   7.252   7.461  14.711  14.751  14.759  14.778  14.853
119 A   120 A   121 A   122 A   123 A   124 A   125 A   126 A                  
 14.874  28.871  29.525  29.541  29.557  29.871  29.876  29.877
127 A   128 A   129 A   130 A   131 A   132 A   133 A   134 A                  
 29.898  29.959  68.731 130.585 130.598 130.615 154.269 165.846
135 A   136 A   137 A   138 A   139 A   140 A   141 A   142 A                  
166.0681912.187
143 A   144 A                                                                  

 Occupation and symmetry of molecular orbitals

 Point group: C1 (1 irreducible representation).

                           A     All 
 -------------------------------------
 All molecular orbitals:
  - Alpha                  144   144 
  - Beta                   144   144 
 -------------------------------------
 Alpha orbitals:
  - Frozen occupied        29    29  
  - Active occupied        17    17  
  - Active virtual         98    98  
  - Frozen virtual         0     0   
 -------------------------------------
 Beta orbitals:
  - Frozen occupied        29    29  
  - Active occupied        17    17  
  - Active virtual         98    98  
  - Frozen virtual         0     0   
 -------------------------------------

 Import integrals:   CPU 0.00 s  wall 0.00 s

 Import integrals:   CPU 67.17 s  wall 17.52 s

 MP2 amplitudes:   CPU 0.16 s  wall 0.12 s

Running a double precision version
           CCSD T amplitudes will be solved using DIIS.

           Start     Size      MaxIter   EConv     TConv     
           3         7         100       1.00e-07  1.00e-05  
 ------------------------------------------------------------------------------
           Energy (a.u.)   Ediff      Tdiff       Comment
 ------------------------------------------------------------------------------
         -7698.40778956                           
     1   -7698.40510686   2.68e-03   7.84e-01     
     2   -7698.42482073   1.97e-02   1.01e-01     
     3   -7698.42469863   1.22e-04   4.42e-02     
     4   -7698.42693753   2.24e-03   1.70e-02     Switched to DIIS steps.
     5   -7698.42774627   8.09e-04   1.38e-02     
     6   -7698.42779059   4.43e-05   2.72e-03     
     7   -7698.42778611   4.48e-06   1.32e-03     
     8   -7698.42778566   4.53e-07   2.71e-04     
     9   -7698.42778667   1.01e-06   1.46e-04     
    10   -7698.42778695   2.74e-07   5.82e-05     
    11   -7698.42778708   1.31e-07   2.97e-05     
    12   -7698.42778719   1.12e-07   1.51e-05     
    13   -7698.42778709   9.79e-08   3.68e-06     
 ------------------------------------------------------------------------------
         -7698.42778709                           CCSD T converged.

End of double precision
 SCF energy                 = -7697.76981048
 MP2 energy                 = -7698.40778956
 CCSD correlation energy     =    -0.65797661
 CCSD total energy           = -7698.42778709

 CCSD  T1^2 = 0.0130  T2^2 = 0.2792  Leading amplitudes:

 Amplitude    Orbitals with energies
 -0.0261       40 (A) A                  ->    47 (A) A                   
              -0.6968                         -0.0168                     
 -0.0261       40 (A) B                  ->    47 (A) B                   
              -0.6968                         -0.0168                     
 -0.0220       41 (A) A                  ->    48 (A) A                   
              -0.5985                          0.0134                     
 -0.0220       41 (A) B                  ->    48 (A) B                   
              -0.5985                          0.0134                     

 Amplitude    Orbitals with energies
 -0.1165       46 (A) A      46 (A) B    ->    47 (A) A      47 (A) B     
              -0.3506       -0.3506           -0.0168       -0.0168       
  0.1165       46 (A) A      46 (A) B    ->    47 (A) B      47 (A) A     
              -0.3506       -0.3506           -0.0168       -0.0168       
  0.1165       46 (A) B      46 (A) A    ->    47 (A) A      47 (A) B     
              -0.3506       -0.3506           -0.0168       -0.0168       
 -0.1165       46 (A) B      46 (A) A    ->    47 (A) B      47 (A) A     
              -0.3506       -0.3506           -0.0168       -0.0168       

 Computing CCSD intemediates for later calculations in double precision
 Finished.

Running a double precision version
           CCSD Lambda amplitudes will be solved using DIIS.
           Start     Size      MaxIter   EConv     LConv     
           3         7         100       1.00e-07  1.00e-05  
 ------------------------------------------------------------------------------
            Enorm      Ldiff       Comment
 ------------------------------------------------------------------------------
     1     6.34e-02   4.59e-02     
     2     1.78e-02   7.27e-03     
     3     7.45e-03   1.91e-03     
     4     4.07e-03   1.32e-03     Switched to DIIS steps.
     5     1.11e-03   7.53e-04     
     6     5.41e-04   1.68e-04     
     7     1.71e-04   4.40e-05     
     8     7.85e-05   1.94e-06     
     9     3.03e-05   4.39e-06     
    10     1.20e-05   1.85e-06     
    11     5.20e-06   4.58e-07     
    12     1.89e-06   1.39e-07     
    13     9.52e-07   2.45e-08     
    14     4.28e-07   9.83e-09     
    15     1.95e-07   4.76e-09     
    16     9.51e-08   7.64e-10     
 ------------------------------------------------------------------------------
                                   CCSD Lambda converged.

 Computing density matrices in double precision...
           Orbital response amplitudes will be solved using DIIS.
           Start     Size      MaxIter   EConv     LConv     
           3         7         100       1.00e-06  1.00e-06  
 ------------------------------------------------------------------------------
            Enorm      Ldiff       Comment
 ------------------------------------------------------------------------------
     1     9.21e-02   5.00e-03     
     2     6.61e-02   2.21e-02     
     3     7.13e-02   2.59e-02     
     4     8.75e-03   3.06e-02     Switched to DIIS steps.
     5     3.60e-03   4.18e-04     
     6     6.12e-04   1.66e-04     
     7     3.41e-04   1.18e-04     
     8     1.20e-04   1.50e-05     
     9     3.65e-05   1.63e-05     
    10     1.34e-05   4.82e-06     
    11     4.53e-06   7.24e-07     
    12     1.37e-06   3.38e-07     
    13     1.68e-07   1.48e-07     
 ------------------------------------------------------------------------------
                                   Orbital response converged.

 Computing density matrices... Done.
 CCSD calculation:   CPU 1733.98 s  wall 444.33 s

 Transferring MO TPDM to AO TPDM
 Transferring g2_o1o1o1o1
 Transferring g2_o1o1o1v1
 Transferring g2_o1o1v1v1
 Transferring g2_o1v1o1v1
 Transferring g2_o1v1v1v1
 Transferring g2_v1v1v1v1
 Adding separable TPDM
 Computing TPDM gradient
 --------------------------------------------------------
 2e gradient
  Atom          X               Y               Z
 --------------------------------------------------------
    1        -58.419554       17.549575       -0.000000  
    2         14.040949      -38.636453        0.000000  
    3         36.646003        0.171053       -0.000000  
    4          7.732602       20.915825        0.000000  
 --------------------------------------------------------
 --------------------------------------------------------
 Final gradient
  Atom          X               Y               Z
 --------------------------------------------------------
    1        -58.419554       17.549575       -0.000000  
    2         14.040949      -38.636453        0.000000  
    3         36.646003        0.171053       -0.000000  
    4          7.732602       20.915825        0.000000  
 --------------------------------------------------------
 Analytic gradient from two-electron contribution:   CPU 352.32 s  wall 106.96 s

 Total ccman2 time:   CPU 2157.47 s  wall 570.24 s


 --------------------------------------------------------------

                    Orbital Energies (a.u.)
 --------------------------------------------------------------

 Alpha MOs
 -- Occupied --
*******-180.881-169.687-169.687-169.686 -80.057 -80.018 -37.935
-33.123 -33.119 -33.118 -26.327 -24.307 -24.306 -24.305 -24.301
-24.301  -7.594  -7.559  -7.251  -5.487  -5.485  -5.484  -5.484
 -5.474  -5.473  -5.452  -5.450  -5.450  -2.408  -2.403  -2.402
 -2.390  -2.390  -1.628  -0.955  -0.859  -0.761  -0.700  -0.697
 -0.598  -0.439  -0.435  -0.424  -0.372  -0.351
 -- Virtual --
 -0.017   0.013   0.064   0.067   0.080   0.083   0.105   0.110
  0.111   0.152   0.159   0.177   0.280   0.302   0.308   0.341
  0.351   0.352   0.380   0.385   0.389   0.414   0.424   0.438
  0.488   0.549   0.557   0.580   0.584   0.667   0.682   0.720
  0.755   0.793   0.818   0.877   0.898   0.951   1.072   1.083
  1.113   1.180   1.394   1.538   1.560   1.580   1.617   1.641
  1.647   1.771   1.830   1.836   1.933   1.972   1.983   2.243
  4.186   4.188   4.221   4.232   4.478   4.491   4.492   4.511
  4.546   4.634   4.770   6.528   6.547   6.566   6.895   6.930
  6.943   7.252   7.461  14.711  14.751  14.759  14.778  14.853
 14.874  28.871  29.525  29.541  29.557  29.871  29.876  29.877
 29.898  29.959  68.731 130.585 130.598 130.615 154.269 165.846
166.0681912.187
 --------------------------------------------------------------

          Ground-State Mulliken Net Atomic Charges

     Atom                 Charge (a.u.)
  ----------------------------------------
      1 I                    -0.112064
      2 P                     0.177827
      3 P                     0.132010
      4 F                    -0.197773
  ----------------------------------------
  Sum of atomic charges =     0.000000

 -----------------------------------------------------------------
                    Cartesian Multipole Moments
 -----------------------------------------------------------------
    Charge (ESU x 10^10)
                 0.0000
    Dipole Moment (Debye)
         X      -0.6553      Y       0.9824      Z       0.0000
       Tot       1.1809
    Quadrupole Moments (Debye-Ang)
        XX     -57.8811     XY      -2.7211     YY     -62.8585
        XZ       0.0000     YZ       0.0000     ZZ     -60.1245
    Octopole Moments (Debye-Ang^2)
       XXX      51.3053    XXY      -8.3388    XYY      20.3462
       YYY     -18.4181    XXZ       0.0000    XYZ      -0.0000
       YYZ       0.0000    XZZ      14.5491    YZZ      -7.4353
       ZZZ       0.0000
    Hexadecapole Moments (Debye-Ang^3)
      XXXX    -943.5630   XXXY       6.9377   XXYY    -205.7660
      XYYY       8.5329   YYYY    -303.1231   XXXZ       0.0000
      XXYZ       0.0000   XYYZ      -0.0000   YYYZ       0.0000
      XXZZ    -173.8465   XYZZ       7.7916   YYZZ     -62.9959
      XZZZ       0.0000   YZZZ       0.0000   ZZZZ     -88.4177
 -----------------------------------------------------------------
 DrvMan completing analytic gradient of the correlated energy
 Correlated dipole moment
            1
    1  -0.2578207
    2   0.3864910
    3   0.0000000
 Energy read as -7698.427787092
 Full Analytical Gradient: (in a.u., or Hartree/Bohr)
             1             2             3             4
    1   -0.00009019   -0.00010061    0.00016834    0.00002245
    2    0.00009078   -0.00031427    0.00017322    0.00005027
    3    0.00000000    0.00000000   -0.00000000    0.00000000
 Gradient time:  CPU 0.76 s  wall 0.78 s
 ----------------------------------------------------------------
             Standard Nuclear Orientation (Angstroms)
    I     Atom           X                Y                Z
 ----------------------------------------------------------------
    1      I       1.2246247324    -0.1227561771     0.0000000000
    2      P      -0.8048861223     1.2926081146     0.0010000000
    3      P      -2.4108243643     0.0343606721     0.0000000000
    4      F      -1.8521615019    -1.4887171573     0.0000000000
 ----------------------------------------------------------------
 Nuclear Repulsion Energy =   487.0545348238 hartrees
 There are       46 alpha and       46 beta electrons

                       Distance Matrix (Angstroms)
             I (  1)   P (  2)   P (  3)
   P (  2)  2.474302
   P (  3)  3.638843  2.040153
   F (  4)  3.366372  2.971962  1.622304

 Requested basis set is 6-311++G(d,p)
 There are 56 shells and 144 basis functions
 A cutoff of  1.0D-14 yielded   1319 shell pairs
 There are      9272 function pairs (     10357 Cartesian)
 Smallest overlap matrix eigenvalue = 9.41E-04
 Guess MOs from SCF MO coefficient file

 -----------------------------------------------------------------------
  General SCF calculation program by
  Eric Jon Sundstrom, Paul Horn, Yuezhi Mao, Dmitri Zuev, Alec White,
  David Stuck, Shaama M.S., Shane Yost, Joonho Lee, David Small,
  Daniel Levine, Susi Lehtola, Hugh Burton, Evgeny Epifanovsky
 -----------------------------------------------------------------------
 Hartree-Fock
 using 4 threads for integral computing
 -------------------------------------------------------
 OpenMP Integral computing Module                
 Release: version 2.0, May 2017, Q-Chem Inc. Pleasanton 
 -------------------------------------------------------
 A restricted SCF calculation will be
 performed using DIIS
 SCF converges when DIIS error is below 1.0e-08
 ---------------------------------------
  Cycle       Energy         DIIS error
 ---------------------------------------
    1   -7697.7697837427      8.10e-06  
    2   -7697.7697840626      2.37e-06  
    3   -7697.7697841083      1.18e-06  
    4   -7697.7697841171      4.75e-07  
    5   -7697.7697841195      2.07e-07  
    6   -7697.7697841201      9.44e-08  
    7   -7697.7697841205      4.21e-08  
    8   -7697.7697841204      2.03e-08  
    9   -7697.7697841204      7.24e-09  Convergence criterion met
 ---------------------------------------
 SCF time:   CPU 7.11s  wall 2.00s 
 SCF   energy in the final basis set =    -7697.7697841204
 Total energy in the final basis set =    -7697.7697841204


 ------------------------------------------------------------------------------

   CCMAN2: suite of methods based on coupled cluster
           and equation of motion theories.

   Components:
   * libvmm-1.3-trunk
     by Evgeny Epifanovsky, Ilya Kaliman.
   * libtensor-2.5-trunk
     by Evgeny Epifanovsky, Michael Wormit, Dmitry Zuev, Sam Manzer, 
        Ilya Kaliman.
   * libcc-2.5-trunk
     by Evgeny Epifanovsky, Arik Landau, Tomasz Kus, Kirill Khistyaev, 
        Dmitry Zuev, Prashant Manohar, Xintian Feng, Anna Krylov, 
        Matthew Goldey, Alec White, Thomas Jagau, Kaushik Nanda, 
        Anastasia Gunina, Alexander Kunitsa, Joonho Lee.

   CCMAN original authors:
   Anna I. Krylov, C. David Sherrill, Steven R. Gwaltney,
   Edward F. C. Byrd (2000)
   Sergey V. Levchenko, Lyudmila V. Slipchenko, Tao Wang,
   Ana-Maria C. Cristian (2003)
   Piotr A. Pieniazek, C. Melania Oana, Evgeny Epifanovsky (2007)
   Prashant Manohar (2009)

 ------------------------------------------------------------------------------


 Allocating and initializing 29808MB of RAM...
 Calculation will run on 4 cores.


 Alpha MOs, Restricted
 -- Occupied --                  
******* -180.88 -169.69 -169.69 -169.69  -80.06  -80.02  -37.93
  1 A     2 A     3 A     4 A     5 A     6 A     7 A     8 A                  
-33.123 -33.119 -33.118 -26.327 -24.307 -24.305 -24.305 -24.301
  9 A    10 A    11 A    12 A    13 A    14 A    15 A    16 A                  
-24.301  -7.594  -7.559  -7.251  -5.487  -5.485  -5.484  -5.484
 17 A    18 A    19 A    20 A    21 A    22 A    23 A    24 A                  
 -5.474  -5.473  -5.452  -5.450  -5.450  -2.408  -2.403  -2.402
 25 A    26 A    27 A    28 A    29 A    30 A    31 A    32 A                  
 -2.390  -2.390  -1.628  -0.955  -0.859  -0.761  -0.700  -0.697
 33 A    34 A    35 A    36 A    37 A    38 A    39 A    40 A                  
 -0.598  -0.439  -0.435  -0.424  -0.372  -0.351
 41 A    42 A    43 A    44 A    45 A    46 A                                  
 -- Virtual --                   
 -0.017   0.013   0.064   0.067   0.080   0.083   0.105   0.110
 47 A    48 A    49 A    50 A    51 A    52 A    53 A    54 A                  
  0.111   0.152   0.159   0.177   0.280   0.302   0.308   0.341
 55 A    56 A    57 A    58 A    59 A    60 A    61 A    62 A                  
  0.351   0.352   0.380   0.385   0.389   0.414   0.424   0.438
 63 A    64 A    65 A    66 A    67 A    68 A    69 A    70 A                  
  0.488   0.550   0.557   0.580   0.584   0.667   0.682   0.721
 71 A    72 A    73 A    74 A    75 A    76 A    77 A    78 A                  
  0.755   0.793   0.818   0.877   0.898   0.951   1.072   1.082
 79 A    80 A    81 A    82 A    83 A    84 A    85 A    86 A                  
  1.113   1.180   1.393   1.538   1.560   1.580   1.617   1.641
 87 A    88 A    89 A    90 A    91 A    92 A    93 A    94 A                  
  1.647   1.771   1.830   1.836   1.933   1.971   1.983   2.243
 95 A    96 A    97 A    98 A    99 A   100 A   101 A   102 A                  
  4.186   4.188   4.221   4.232   4.478   4.491   4.492   4.511
103 A   104 A   105 A   106 A   107 A   108 A   109 A   110 A                  
  4.546   4.634   4.770   6.528   6.547   6.566   6.895   6.930
111 A   112 A   113 A   114 A   115 A   116 A   117 A   118 A                  
  6.943   7.252   7.461  14.711  14.751  14.759  14.778  14.853
119 A   120 A   121 A   122 A   123 A   124 A   125 A   126 A                  
 14.874  28.871  29.525  29.542  29.557  29.871  29.876  29.877
127 A   128 A   129 A   130 A   131 A   132 A   133 A   134 A                  
 29.898  29.959  68.730 130.585 130.598 130.615 154.269 165.846
135 A   136 A   137 A   138 A   139 A   140 A   141 A   142 A                  
166.0681912.187
143 A   144 A                                                                  

 Beta MOs, Restricted
 -- Occupied --                  
******* -180.88 -169.69 -169.69 -169.69  -80.06  -80.02  -37.93
  1 A     2 A     3 A     4 A     5 A     6 A     7 A     8 A                  
-33.123 -33.119 -33.118 -26.327 -24.307 -24.305 -24.305 -24.301
  9 A    10 A    11 A    12 A    13 A    14 A    15 A    16 A                  
-24.301  -7.594  -7.559  -7.251  -5.487  -5.485  -5.484  -5.484
 17 A    18 A    19 A    20 A    21 A    22 A    23 A    24 A                  
 -5.474  -5.473  -5.452  -5.450  -5.450  -2.408  -2.403  -2.402
 25 A    26 A    27 A    28 A    29 A    30 A    31 A    32 A                  
 -2.390  -2.390  -1.628  -0.955  -0.859  -0.761  -0.700  -0.697
 33 A    34 A    35 A    36 A    37 A    38 A    39 A    40 A                  
 -0.598  -0.439  -0.435  -0.424  -0.372  -0.351
 41 A    42 A    43 A    44 A    45 A    46 A                                  
 -- Virtual --                   
 -0.017   0.013   0.064   0.067   0.080   0.083   0.105   0.110
 47 A    48 A    49 A    50 A    51 A    52 A    53 A    54 A                  
  0.111   0.152   0.159   0.177   0.280   0.302   0.308   0.341
 55 A    56 A    57 A    58 A    59 A    60 A    61 A    62 A                  
  0.351   0.352   0.380   0.385   0.389   0.414   0.424   0.438
 63 A    64 A    65 A    66 A    67 A    68 A    69 A    70 A                  
  0.488   0.550   0.557   0.580   0.584   0.667   0.682   0.721
 71 A    72 A    73 A    74 A    75 A    76 A    77 A    78 A                  
  0.755   0.793   0.818   0.877   0.898   0.951   1.072   1.082
 79 A    80 A    81 A    82 A    83 A    84 A    85 A    86 A                  
  1.113   1.180   1.393   1.538   1.560   1.580   1.617   1.641
 87 A    88 A    89 A    90 A    91 A    92 A    93 A    94 A                  
  1.647   1.771   1.830   1.836   1.933   1.971   1.983   2.243
 95 A    96 A    97 A    98 A    99 A   100 A   101 A   102 A                  
  4.186   4.188   4.221   4.232   4.478   4.491   4.492   4.511
103 A   104 A   105 A   106 A   107 A   108 A   109 A   110 A                  
  4.546   4.634   4.770   6.528   6.547   6.566   6.895   6.930
111 A   112 A   113 A   114 A   115 A   116 A   117 A   118 A                  
  6.943   7.252   7.461  14.711  14.751  14.759  14.778  14.853
119 A   120 A   121 A   122 A   123 A   124 A   125 A   126 A                  
 14.874  28.871  29.525  29.542  29.557  29.871  29.876  29.877
127 A   128 A   129 A   130 A   131 A   132 A   133 A   134 A                  
 29.898  29.959  68.730 130.585 130.598 130.615 154.269 165.846
135 A   136 A   137 A   138 A   139 A   140 A   141 A   142 A                  
166.0681912.187
143 A   144 A                                                                  

 Occupation and symmetry of molecular orbitals

 Point group: C1 (1 irreducible representation).

                           A     All 
 -------------------------------------
 All molecular orbitals:
  - Alpha                  144   144 
  - Beta                   144   144 
 -------------------------------------
 Alpha orbitals:
  - Frozen occupied        29    29  
  - Active occupied        17    17  
  - Active virtual         98    98  
  - Frozen virtual         0     0   
 -------------------------------------
 Beta orbitals:
  - Frozen occupied        29    29  
  - Active occupied        17    17  
  - Active virtual         98    98  
  - Frozen virtual         0     0   
 -------------------------------------

 Import integrals:   CPU 0.00 s  wall 0.00 s

 Import integrals:   CPU 66.24 s  wall 17.11 s

 MP2 amplitudes:   CPU 0.16 s  wall 0.12 s

Running a double precision version
           CCSD T amplitudes will be solved using DIIS.

           Start     Size      MaxIter   EConv     TConv     
           3         7         100       1.00e-07  1.00e-05  
 ------------------------------------------------------------------------------
           Energy (a.u.)   Ediff      Tdiff       Comment
 ------------------------------------------------------------------------------
         -7698.40779140                           
     1   -7698.40509851   2.69e-03   7.84e-01     
     2   -7698.42482035   1.97e-02   1.01e-01     
     3   -7698.42469672   1.24e-04   4.42e-02     
     4   -7698.42693716   2.24e-03   1.70e-02     Switched to DIIS steps.
     5   -7698.42774652   8.09e-04   1.38e-02     
     6   -7698.42779092   4.44e-05   2.73e-03     
     7   -7698.42778642   4.50e-06   1.32e-03     
     8   -7698.42778596   4.58e-07   2.71e-04     
     9   -7698.42778698   1.01e-06   1.46e-04     
    10   -7698.42778725   2.73e-07   5.82e-05     
    11   -7698.42778738   1.31e-07   2.97e-05     
    12   -7698.42778749   1.12e-07   1.51e-05     
    13   -7698.42778740   9.78e-08   3.68e-06     
 ------------------------------------------------------------------------------
         -7698.42778740                           CCSD T converged.

End of double precision
 SCF energy                 = -7697.76978412
 MP2 energy                 = -7698.40779140
 CCSD correlation energy     =    -0.65800328
 CCSD total energy           = -7698.42778740

 CCSD  T1^2 = 0.0131  T2^2 = 0.2793  Leading amplitudes:

 Amplitude    Orbitals with energies
 -0.0261       40 (A) A                  ->    47 (A) A                   
              -0.6968                         -0.0169                     
 -0.0261       40 (A) B                  ->    47 (A) B                   
              -0.6968                         -0.0169                     
  0.0220       41 (A) A                  ->    48 (A) A                   
              -0.5985                          0.0134                     
  0.0220       41 (A) B                  ->    48 (A) B                   
              -0.5985                          0.0134                     

 Amplitude    Orbitals with energies
 -0.1166       46 (A) A      46 (A) B    ->    47 (A) A      47 (A) B     
              -0.3505       -0.3505           -0.0169       -0.0169       
  0.1166       46 (A) A      46 (A) B    ->    47 (A) B      47 (A) A     
              -0.3505       -0.3505           -0.0169       -0.0169       
  0.1166       46 (A) B      46 (A) A    ->    47 (A) A      47 (A) B     
              -0.3505       -0.3505           -0.0169       -0.0169       
 -0.1166       46 (A) B      46 (A) A    ->    47 (A) B      47 (A) A     
              -0.3505       -0.3505           -0.0169       -0.0169       

 Computing CCSD intemediates for later calculations in double precision
 Finished.

Running a double precision version
           CCSD Lambda amplitudes will be solved using DIIS.
           Start     Size      MaxIter   EConv     LConv     
           3         7         100       1.00e-07  1.00e-05  
 ------------------------------------------------------------------------------
            Enorm      Ldiff       Comment
 ------------------------------------------------------------------------------
     1     6.35e-02   4.59e-02     
     2     1.78e-02   7.27e-03     
     3     7.46e-03   1.91e-03     
     4     4.08e-03   1.32e-03     Switched to DIIS steps.
     5     1.11e-03   7.54e-04     
     6     5.41e-04   1.68e-04     
     7     1.72e-04   4.41e-05     
     8     7.86e-05   1.95e-06     
     9     3.03e-05   4.39e-06     
    10     1.20e-05   1.86e-06     
    11     5.21e-06   4.61e-07     
    12     1.89e-06   1.40e-07     
    13     9.50e-07   2.41e-08     
    14     4.27e-07   1.01e-08     
    15     1.94e-07   4.73e-09     
    16     9.48e-08   7.53e-10     
 ------------------------------------------------------------------------------
                                   CCSD Lambda converged.

 Computing density matrices in double precision...
           Orbital response amplitudes will be solved using DIIS.
           Start     Size      MaxIter   EConv     LConv     
           3         7         100       1.00e-06  1.00e-06  
 ------------------------------------------------------------------------------
            Enorm      Ldiff       Comment
 ------------------------------------------------------------------------------
     1     9.21e-02   4.98e-03     
     2     6.62e-02   2.21e-02     
     3     7.14e-02   2.59e-02     
     4     8.76e-03   3.07e-02     Switched to DIIS steps.
     5     3.61e-03   4.16e-04     
     6     6.13e-04   1.66e-04     
     7     3.42e-04   1.18e-04     
     8     1.20e-04   1.50e-05     
     9     3.66e-05   1.64e-05     
    10     1.35e-05   4.83e-06     
    11     4.55e-06   7.25e-07     
    12     1.37e-06   3.39e-07     
    13     1.68e-07   1.48e-07     
 ------------------------------------------------------------------------------
                                   Orbital response converged.

 Computing density matrices... Done.
 CCSD calculation:   CPU 1735.20 s  wall 444.69 s

 Transferring MO TPDM to AO TPDM
 Transferring g2_o1o1o1o1
 Transferring g2_o1o1o1v1
 Transferring g2_o1o1v1v1
 Transferring g2_o1v1o1v1
 Transferring g2_o1v1v1v1
 Transferring g2_v1v1v1v1
 Adding separable TPDM
 Computing TPDM gradient
 --------------------------------------------------------
 2e gradient
  Atom          X               Y               Z
 --------------------------------------------------------
    1        -58.398657       17.552136        0.015988  
    2         14.034852      -38.640222       -0.026896  
    3         36.632743        0.172803        0.010325  
    4          7.731062       20.915283        0.000583  
 --------------------------------------------------------
 --------------------------------------------------------
 Final gradient
  Atom          X               Y               Z
 --------------------------------------------------------
    1        -58.398657       17.552136        0.015988  
    2         14.034852      -38.640222       -0.026896  
    3         36.632743        0.172803        0.010325  
    4          7.731062       20.915283        0.000583  
 --------------------------------------------------------
 Analytic gradient from two-electron contribution:   CPU 353.19 s  wall 107.08 s

 Total ccman2 time:   CPU 2158.39 s  wall 570.25 s


 --------------------------------------------------------------

                    Orbital Energies (a.u.)
 --------------------------------------------------------------

 Alpha MOs
 -- Occupied --
*******-180.881-169.687-169.686-169.686 -80.057 -80.018 -37.935
-33.123 -33.119 -33.118 -26.327 -24.307 -24.305 -24.305 -24.301
-24.301  -7.594  -7.559  -7.251  -5.487  -5.485  -5.484  -5.484
 -5.474  -5.473  -5.452  -5.450  -5.450  -2.408  -2.403  -2.402
 -2.390  -2.390  -1.628  -0.955  -0.859  -0.761  -0.700  -0.697
 -0.598  -0.439  -0.435  -0.424  -0.372  -0.351
 -- Virtual --
 -0.017   0.013   0.064   0.067   0.080   0.083   0.105   0.110
  0.111   0.152   0.159   0.177   0.280   0.302   0.308   0.341
  0.351   0.352   0.380   0.385   0.389   0.414   0.424   0.438
  0.488   0.550   0.557   0.580   0.584   0.667   0.682   0.721
  0.755   0.793   0.818   0.877   0.898   0.951   1.072   1.082
  1.113   1.180   1.393   1.538   1.560   1.580   1.617   1.641
  1.647   1.771   1.830   1.836   1.933   1.971   1.983   2.243
  4.186   4.188   4.221   4.232   4.478   4.491   4.492   4.511
  4.546   4.634   4.770   6.528   6.547   6.566   6.895   6.930
  6.943   7.252   7.461  14.711  14.751  14.759  14.778  14.853
 14.874  28.871  29.525  29.542  29.557  29.871  29.876  29.877
 29.898  29.959  68.730 130.585 130.598 130.615 154.269 165.846
166.0681912.187
 --------------------------------------------------------------

          Ground-State Mulliken Net Atomic Charges

     Atom                 Charge (a.u.)
  ----------------------------------------
      1 I                    -0.112234
      2 P                     0.177912
      3 P                     0.131975
      4 F                    -0.197653
  ----------------------------------------
  Sum of atomic charges =     0.000000

 -----------------------------------------------------------------
                    Cartesian Multipole Moments
 -----------------------------------------------------------------
    Charge (ESU x 10^10)
                 0.0000
    Dipole Moment (Debye)
         X      -0.6573      Y       0.9841      Z      -0.0001
       Tot       1.1834
    Quadrupole Moments (Debye-Ang)
        XX     -57.8855     XY      -2.7239     YY     -62.8532
        XZ      -0.0006     YZ       0.0009     ZZ     -60.1278
    Octopole Moments (Debye-Ang^2)
       XXX      51.3047    XXY      -8.3498    XYY      20.3414
       YYY     -18.4502    XXZ      -0.0175    XYZ       0.0006
       YYZ      -0.0142    XZZ      14.5496    YZZ      -7.4491
       ZZZ      -0.0400
    Hexadecapole Moments (Debye-Ang^3)
      XXXX    -943.6417   XXXY       6.9530   XXYY    -205.7896
      XYYY       8.5550   YYYY    -303.3006   XXXZ       0.0255
      XXYZ      -0.0107   XYYZ       0.0099   YYYZ      -0.0534
      XXZZ    -173.8570   XYZZ       7.8024   YYZZ     -63.0313
      XZZZ       0.0337   YZZZ      -0.0497   ZZZZ     -88.4306
 -----------------------------------------------------------------
 DrvMan completing analytic gradient of the correlated energy
 Correlated dipole moment
            1
    1  -0.2585873
    2   0.3871590
    3  -0.0000340
 Energy read as -7698.427787396
 Full Analytical Gradient: (in a.u., or Hartree/Bohr)
             1             2             3             4
    1   -0.00001499   -0.00001928    0.00004148   -0.00000721
    2    0.00000999   -0.00002892    0.00002037   -0.00000144
    3   -0.00000907    0.00001573   -0.00002060    0.00001394
 Gradient time:  CPU 0.77 s  wall 0.80 s
 ----------------------------------------------------------------
             Standard Nuclear Orientation (Angstroms)
    I     Atom           X                Y                Z
 ----------------------------------------------------------------
    1      I       1.2246247324    -0.1227561771     0.0000000000
    2      P      -0.8048861223     1.2926081146    -0.0000000000
    3      P      -2.4098243643     0.0343606721     0.0000000000
    4      F      -1.8521615019    -1.4887171573     0.0000000000
 ----------------------------------------------------------------
 Nuclear Repulsion Energy =   487.1181736320 hartrees
 There are       46 alpha and       46 beta electrons

                       Distance Matrix (Angstroms)
             I (  1)   P (  2)   P (  3)
   P (  2)  2.474302
   P (  3)  3.637844  2.039366
   F (  4)  3.366372  2.971962  1.621960

 Requested basis set is 6-311++G(d,p)
 There are 56 shells and 144 basis functions
 A cutoff of  1.0D-14 yielded   1319 shell pairs
 There are      9272 function pairs (     10357 Cartesian)
 Smallest overlap matrix eigenvalue = 9.39E-04
 Guess MOs from SCF MO coefficient file

 -----------------------------------------------------------------------
  General SCF calculation program by
  Eric Jon Sundstrom, Paul Horn, Yuezhi Mao, Dmitri Zuev, Alec White,
  David Stuck, Shaama M.S., Shane Yost, Joonho Lee, David Small,
  Daniel Levine, Susi Lehtola, Hugh Burton, Evgeny Epifanovsky
 -----------------------------------------------------------------------
 Hartree-Fock
 using 4 threads for integral computing
 -------------------------------------------------------
 OpenMP Integral computing Module                
 Release: version 2.0, May 2017, Q-Chem Inc. Pleasanton 
 -------------------------------------------------------
 A restricted SCF calculation will be
 performed using DIIS
 SCF converges when DIIS error is below 1.0e-08
 ---------------------------------------
  Cycle       Energy         DIIS error
 ---------------------------------------
    1   -7697.7698232564      1.08e-05  
    2   -7697.7698237347      3.00e-06  
    3   -7697.7698237945      1.21e-06  
    4   -7697.7698238048      5.08e-07  
    5   -7697.7698238071      2.15e-07  
    6   -7697.7698238078      1.06e-07  
    7   -7697.7698238080      4.64e-08  
    8   -7697.7698238081      2.34e-08  
    9   -7697.7698238081      8.31e-09  Convergence criterion met
 ---------------------------------------
 SCF time:   CPU 7.08s  wall 2.00s 
 SCF   energy in the final basis set =    -7697.7698238081
 Total energy in the final basis set =    -7697.7698238081


 ------------------------------------------------------------------------------

   CCMAN2: suite of methods based on coupled cluster
           and equation of motion theories.

   Components:
   * libvmm-1.3-trunk
     by Evgeny Epifanovsky, Ilya Kaliman.
   * libtensor-2.5-trunk
     by Evgeny Epifanovsky, Michael Wormit, Dmitry Zuev, Sam Manzer, 
        Ilya Kaliman.
   * libcc-2.5-trunk
     by Evgeny Epifanovsky, Arik Landau, Tomasz Kus, Kirill Khistyaev, 
        Dmitry Zuev, Prashant Manohar, Xintian Feng, Anna Krylov, 
        Matthew Goldey, Alec White, Thomas Jagau, Kaushik Nanda, 
        Anastasia Gunina, Alexander Kunitsa, Joonho Lee.

   CCMAN original authors:
   Anna I. Krylov, C. David Sherrill, Steven R. Gwaltney,
   Edward F. C. Byrd (2000)
   Sergey V. Levchenko, Lyudmila V. Slipchenko, Tao Wang,
   Ana-Maria C. Cristian (2003)
   Piotr A. Pieniazek, C. Melania Oana, Evgeny Epifanovsky (2007)
   Prashant Manohar (2009)

 ------------------------------------------------------------------------------


 Allocating and initializing 29808MB of RAM...
 Calculation will run on 4 cores.


 Alpha MOs, Restricted
 -- Occupied --                  
******* -180.88 -169.69 -169.69 -169.69  -80.06  -80.02  -37.93
  1 A     2 A     3 A     4 A     5 A     6 A     7 A     8 A                  
-33.123 -33.119 -33.118 -26.328 -24.307 -24.305 -24.305 -24.301
  9 A    10 A    11 A    12 A    13 A    14 A    15 A    16 A                  
-24.301  -7.594  -7.559  -7.251  -5.487  -5.485  -5.484  -5.484
 17 A    18 A    19 A    20 A    21 A    22 A    23 A    24 A                  
 -5.474  -5.473  -5.452  -5.450  -5.450  -2.408  -2.403  -2.402
 25 A    26 A    27 A    28 A    29 A    30 A    31 A    32 A                  
 -2.390  -2.390  -1.628  -0.955  -0.859  -0.761  -0.701  -0.697
 33 A    34 A    35 A    36 A    37 A    38 A    39 A    40 A                  
 -0.598  -0.439  -0.435  -0.424  -0.372  -0.351
 41 A    42 A    43 A    44 A    45 A    46 A                                  
 -- Virtual --                   
 -0.017   0.013   0.064   0.067   0.080   0.083   0.105   0.110
 47 A    48 A    49 A    50 A    51 A    52 A    53 A    54 A                  
  0.111   0.152   0.159   0.177   0.280   0.302   0.308   0.341
 55 A    56 A    57 A    58 A    59 A    60 A    61 A    62 A                  
  0.351   0.352   0.380   0.385   0.389   0.414   0.424   0.438
 63 A    64 A    65 A    66 A    67 A    68 A    69 A    70 A                  
  0.488   0.550   0.557   0.580   0.584   0.667   0.682   0.720
 71 A    72 A    73 A    74 A    75 A    76 A    77 A    78 A                  
  0.755   0.793   0.818   0.877   0.898   0.951   1.072   1.083
 79 A    80 A    81 A    82 A    83 A    84 A    85 A    86 A                  
  1.113   1.180   1.394   1.538   1.560   1.580   1.617   1.641
 87 A    88 A    89 A    90 A    91 A    92 A    93 A    94 A                  
  1.647   1.771   1.830   1.836   1.933   1.972   1.983   2.243
 95 A    96 A    97 A    98 A    99 A   100 A   101 A   102 A                  
  4.186   4.188   4.221   4.232   4.478   4.491   4.492   4.511
103 A   104 A   105 A   106 A   107 A   108 A   109 A   110 A                  
  4.546   4.634   4.770   6.528   6.547   6.566   6.895   6.930
111 A   112 A   113 A   114 A   115 A   116 A   117 A   118 A                  
  6.943   7.253   7.462  14.711  14.751  14.759  14.778  14.853
119 A   120 A   121 A   122 A   123 A   124 A   125 A   126 A                  
 14.873  28.871  29.525  29.542  29.557  29.871  29.876  29.877
127 A   128 A   129 A   130 A   131 A   132 A   133 A   134 A                  
 29.898  29.959  68.730 130.585 130.598 130.615 154.269 165.846
135 A   136 A   137 A   138 A   139 A   140 A   141 A   142 A                  
166.0691912.187
143 A   144 A                                                                  

 Beta MOs, Restricted
 -- Occupied --                  
******* -180.88 -169.69 -169.69 -169.69  -80.06  -80.02  -37.93
  1 A     2 A     3 A     4 A     5 A     6 A     7 A     8 A                  
-33.123 -33.119 -33.118 -26.328 -24.307 -24.305 -24.305 -24.301
  9 A    10 A    11 A    12 A    13 A    14 A    15 A    16 A                  
-24.301  -7.594  -7.559  -7.251  -5.487  -5.485  -5.484  -5.484
 17 A    18 A    19 A    20 A    21 A    22 A    23 A    24 A                  
 -5.474  -5.473  -5.452  -5.450  -5.450  -2.408  -2.403  -2.402
 25 A    26 A    27 A    28 A    29 A    30 A    31 A    32 A                  
 -2.390  -2.390  -1.628  -0.955  -0.859  -0.761  -0.701  -0.697
 33 A    34 A    35 A    36 A    37 A    38 A    39 A    40 A                  
 -0.598  -0.439  -0.435  -0.424  -0.372  -0.351
 41 A    42 A    43 A    44 A    45 A    46 A                                  
 -- Virtual --                   
 -0.017   0.013   0.064   0.067   0.080   0.083   0.105   0.110
 47 A    48 A    49 A    50 A    51 A    52 A    53 A    54 A                  
  0.111   0.152   0.159   0.177   0.280   0.302   0.308   0.341
 55 A    56 A    57 A    58 A    59 A    60 A    61 A    62 A                  
  0.351   0.352   0.380   0.385   0.389   0.414   0.424   0.438
 63 A    64 A    65 A    66 A    67 A    68 A    69 A    70 A                  
  0.488   0.550   0.557   0.580   0.584   0.667   0.682   0.720
 71 A    72 A    73 A    74 A    75 A    76 A    77 A    78 A                  
  0.755   0.793   0.818   0.877   0.898   0.951   1.072   1.083
 79 A    80 A    81 A    82 A    83 A    84 A    85 A    86 A                  
  1.113   1.180   1.394   1.538   1.560   1.580   1.617   1.641
 87 A    88 A    89 A    90 A    91 A    92 A    93 A    94 A                  
  1.647   1.771   1.830   1.836   1.933   1.972   1.983   2.243
 95 A    96 A    97 A    98 A    99 A   100 A   101 A   102 A                  
  4.186   4.188   4.221   4.232   4.478   4.491   4.492   4.511
103 A   104 A   105 A   106 A   107 A   108 A   109 A   110 A                  
  4.546   4.634   4.770   6.528   6.547   6.566   6.895   6.930
111 A   112 A   113 A   114 A   115 A   116 A   117 A   118 A                  
  6.943   7.253   7.462  14.711  14.751  14.759  14.778  14.853
119 A   120 A   121 A   122 A   123 A   124 A   125 A   126 A                  
 14.873  28.871  29.525  29.542  29.557  29.871  29.876  29.877
127 A   128 A   129 A   130 A   131 A   132 A   133 A   134 A                  
 29.898  29.959  68.730 130.585 130.598 130.615 154.269 165.846
135 A   136 A   137 A   138 A   139 A   140 A   141 A   142 A                  
166.0691912.187
143 A   144 A                                                                  

 Occupation and symmetry of molecular orbitals

 Point group: C1 (1 irreducible representation).

                           A     All 
 -------------------------------------
 All molecular orbitals:
  - Alpha                  144   144 
  - Beta                   144   144 
 -------------------------------------
 Alpha orbitals:
  - Frozen occupied        29    29  
  - Active occupied        17    17  
  - Active virtual         98    98  
  - Frozen virtual         0     0   
 -------------------------------------
 Beta orbitals:
  - Frozen occupied        29    29  
  - Active occupied        17    17  
  - Active virtual         98    98  
  - Frozen virtual         0     0   
 -------------------------------------

 Import integrals:   CPU 0.00 s  wall 0.00 s

 Import integrals:   CPU 67.11 s  wall 17.37 s

 MP2 amplitudes:   CPU 0.16 s  wall 0.12 s

Running a double precision version
           CCSD T amplitudes will be solved using DIIS.

           Start     Size      MaxIter   EConv     TConv     
           3         7         100       1.00e-07  1.00e-05  
 ------------------------------------------------------------------------------
           Energy (a.u.)   Ediff      Tdiff       Comment
 ------------------------------------------------------------------------------
         -7698.40778781                           
     1   -7698.40510884   2.68e-03   7.84e-01     
     2   -7698.42482042   1.97e-02   1.01e-01     
     3   -7698.42469897   1.21e-04   4.42e-02     
     4   -7698.42693761   2.24e-03   1.70e-02     Switched to DIIS steps.
     5   -7698.42774613   8.09e-04   1.38e-02     
     6   -7698.42779044   4.43e-05   2.72e-03     
     7   -7698.42778598   4.47e-06   1.32e-03     
     8   -7698.42778553   4.45e-07   2.71e-04     
     9   -7698.42778655   1.02e-06   1.46e-04     
    10   -7698.42778683   2.76e-07   5.84e-05     
    11   -7698.42778696   1.31e-07   2.98e-05     
    12   -7698.42778707   1.12e-07   1.51e-05     
    13   -7698.42778697   9.82e-08   3.69e-06     
 ------------------------------------------------------------------------------
         -7698.42778697                           CCSD T converged.

End of double precision
 SCF energy                 = -7697.76982381
 MP2 energy                 = -7698.40778781
 CCSD correlation energy     =    -0.65796316
 CCSD total energy           = -7698.42778697

 CCSD  T1^2 = 0.0131  T2^2 = 0.2792  Leading amplitudes:

 Amplitude    Orbitals with energies
 -0.0261       40 (A) A                  ->    47 (A) A                   
              -0.6969                         -0.0167                     
 -0.0261       40 (A) B                  ->    47 (A) B                   
              -0.6969                         -0.0167                     
 -0.0219       41 (A) A                  ->    48 (A) A                   
              -0.5984                          0.0134                     
 -0.0219       41 (A) B                  ->    48 (A) B                   
              -0.5984                          0.0134                     

 Amplitude    Orbitals with energies
 -0.1163       46 (A) A      46 (A) B    ->    47 (A) A      47 (A) B     
              -0.3506       -0.3506           -0.0167       -0.0167       
  0.1163       46 (A) A      46 (A) B    ->    47 (A) B      47 (A) A     
              -0.3506       -0.3506           -0.0167       -0.0167       
  0.1163       46 (A) B      46 (A) A    ->    47 (A) A      47 (A) B     
              -0.3506       -0.3506           -0.0167       -0.0167       
 -0.1163       46 (A) B      46 (A) A    ->    47 (A) B      47 (A) A     
              -0.3506       -0.3506           -0.0167       -0.0167       

 Computing CCSD intemediates for later calculations in double precision
 Finished.

Running a double precision version
           CCSD Lambda amplitudes will be solved using DIIS.
           Start     Size      MaxIter   EConv     LConv     
           3         7         100       1.00e-07  1.00e-05  
 ------------------------------------------------------------------------------
            Enorm      Ldiff       Comment
 ------------------------------------------------------------------------------
     1     6.34e-02   4.59e-02     
     2     1.78e-02   7.27e-03     
     3     7.45e-03   1.91e-03     
     4     4.07e-03   1.32e-03     Switched to DIIS steps.
     5     1.11e-03   7.53e-04     
     6     5.41e-04   1.68e-04     
     7     1.71e-04   4.40e-05     
     8     7.85e-05   1.95e-06     
     9     3.03e-05   4.37e-06     
    10     1.20e-05   1.84e-06     
    11     5.21e-06   4.55e-07     
    12     1.90e-06   1.37e-07     
    13     9.54e-07   2.50e-08     
    14     4.29e-07   9.52e-09     
    15     1.96e-07   4.85e-09     
    16     9.55e-08   7.88e-10     
 ------------------------------------------------------------------------------
                                   CCSD Lambda converged.

 Computing density matrices in double precision...
           Orbital response amplitudes will be solved using DIIS.
           Start     Size      MaxIter   EConv     LConv     
           3         7         100       1.00e-06  1.00e-06  
 ------------------------------------------------------------------------------
            Enorm      Ldiff       Comment
 ------------------------------------------------------------------------------
     1     9.21e-02   5.01e-03     
     2     6.61e-02   2.21e-02     
     3     7.12e-02   2.58e-02     
     4     8.75e-03   3.06e-02     Switched to DIIS steps.
     5     3.60e-03   4.17e-04     
     6     6.11e-04   1.65e-04     
     7     3.41e-04   1.18e-04     
     8     1.20e-04   1.52e-05     
     9     3.64e-05   1.62e-05     
    10     1.34e-05   4.81e-06     
    11     4.53e-06   7.28e-07     
    12     1.36e-06   3.35e-07     
    13     1.68e-07   1.47e-07     
 ------------------------------------------------------------------------------
                                   Orbital response converged.

 Computing density matrices... Done.
 CCSD calculation:   CPU 1734.57 s  wall 444.63 s

 Transferring MO TPDM to AO TPDM
 Transferring g2_o1o1o1o1
 Transferring g2_o1o1o1v1
 Transferring g2_o1o1v1v1
 Transferring g2_o1v1o1v1
 Transferring g2_o1v1v1v1
 Transferring g2_v1v1v1v1
 Adding separable TPDM
 Computing TPDM gradient
 --------------------------------------------------------
 2e gradient
  Atom          X               Y               Z
 --------------------------------------------------------
    1        -58.405736       17.552708        0.000003  
    2         14.032029      -38.656341       -0.000004  
    3         36.636367        0.179174        0.000001  
    4          7.737340       20.924459        0.000000  
 --------------------------------------------------------
 --------------------------------------------------------
 Final gradient
  Atom          X               Y               Z
 --------------------------------------------------------
    1        -58.405736       17.552708        0.000003  
    2         14.032029      -38.656341       -0.000004  
    3         36.636367        0.179174        0.000001  
    4          7.737340       20.924459        0.000000  
 --------------------------------------------------------
 Analytic gradient from two-electron contribution:   CPU 351.05 s  wall 106.92 s

 Total ccman2 time:   CPU 2156.46 s  wall 570.27 s


 --------------------------------------------------------------

                    Orbital Energies (a.u.)
 --------------------------------------------------------------

 Alpha MOs
 -- Occupied --
*******-180.881-169.687-169.686-169.686 -80.057 -80.018 -37.935
-33.123 -33.119 -33.118 -26.328 -24.307 -24.305 -24.305 -24.301
-24.301  -7.594  -7.559  -7.251  -5.487  -5.485  -5.484  -5.484
 -5.474  -5.473  -5.452  -5.450  -5.450  -2.408  -2.403  -2.402
 -2.390  -2.390  -1.628  -0.955  -0.859  -0.761  -0.701  -0.697
 -0.598  -0.439  -0.435  -0.424  -0.372  -0.351
 -- Virtual --
 -0.017   0.013   0.064   0.067   0.080   0.083   0.105   0.110
  0.111   0.152   0.159   0.177   0.280   0.302   0.308   0.341
  0.351   0.352   0.380   0.385   0.389   0.414   0.424   0.438
  0.488   0.550   0.557   0.580   0.584   0.667   0.682   0.720
  0.755   0.793   0.818   0.877   0.898   0.951   1.072   1.083
  1.113   1.180   1.394   1.538   1.560   1.580   1.617   1.641
  1.647   1.771   1.830   1.836   1.933   1.972   1.983   2.243
  4.186   4.188   4.221   4.232   4.478   4.491   4.492   4.511
  4.546   4.634   4.770   6.528   6.547   6.566   6.895   6.930
  6.943   7.253   7.462  14.711  14.751  14.759  14.778  14.853
 14.873  28.871  29.525  29.542  29.557  29.871  29.876  29.877
 29.898  29.959  68.730 130.585 130.598 130.615 154.269 165.846
166.0691912.187
 --------------------------------------------------------------

          Ground-State Mulliken Net Atomic Charges

     Atom                 Charge (a.u.)
  ----------------------------------------
      1 I                    -0.112366
      2 P                     0.178084
      3 P                     0.131621
      4 F                    -0.197339
  ----------------------------------------
  Sum of atomic charges =    -0.000000

 -----------------------------------------------------------------
                    Cartesian Multipole Moments
 -----------------------------------------------------------------
    Charge (ESU x 10^10)
                -0.0000
    Dipole Moment (Debye)
         X      -0.6553      Y       0.9826      Z       0.0000
       Tot       1.1811
    Quadrupole Moments (Debye-Ang)
        XX     -57.8983     XY      -2.7192     YY     -62.8488
        XZ      -0.0000     YZ      -0.0000     ZZ     -60.1254
    Octopole Moments (Debye-Ang^2)
       XXX      51.3050    XXY      -8.3605    XYY      20.3273
       YYY     -18.4492    XXZ       0.0000    XYZ       0.0000
       YYZ      -0.0000    XZZ      14.5320    YZZ      -7.4489
       ZZZ       0.0000
    Hexadecapole Moments (Debye-Ang^3)
      XXXX    -943.4251   XXXY       6.9784   XXYY    -205.7315
      XYYY       8.5658   YYYY    -303.2688   XXXZ      -0.0000
      XXYZ      -0.0000   XYYZ       0.0000   YYYZ      -0.0000
      XXZZ    -173.7893   XYZZ       7.8032   YYZZ     -63.0261
      XZZZ      -0.0000   YZZZ      -0.0000   ZZZZ     -88.4213
 -----------------------------------------------------------------
 DrvMan completing analytic gradient of the correlated energy
 Correlated dipole moment
            1
    1  -0.2578164
    2   0.3865762
    3   0.0000001
 Energy read as -7698.427786973
 Full Analytical Gradient: (in a.u., or Hartree/Bohr)
             1             2             3             4
    1   -0.00004848   -0.00026675    0.00042715   -0.00011193
    2    0.00000471   -0.00015590    0.00001574    0.00013545
    3   -0.00000002   -0.00000003    0.00000006   -0.00000002
 Gradient time:  CPU 0.73 s  wall 0.76 s
 ----------------------------------------------------------------
             Standard Nuclear Orientation (Angstroms)
    I     Atom           X                Y                Z
 ----------------------------------------------------------------
    1      I       1.2246247324    -0.1227561771     0.0000000000
    2      P      -0.8048861223     1.2926081146    -0.0000000000
    3      P      -2.4118243643     0.0343606721     0.0000000000
    4      F      -1.8521615019    -1.4887171573     0.0000000000
 ----------------------------------------------------------------
 Nuclear Repulsion Energy =   486.9909592084 hartrees
 There are       46 alpha and       46 beta electrons

                       Distance Matrix (Angstroms)
             I (  1)   P (  2)   P (  3)
   P (  2)  2.474302
   P (  3)  3.639842  2.040940
   F (  4)  3.366372  2.971962  1.622649

 Requested basis set is 6-311++G(d,p)
 There are 56 shells and 144 basis functions
 A cutoff of  1.0D-14 yielded   1319 shell pairs
 There are      9272 function pairs (     10357 Cartesian)
 Smallest overlap matrix eigenvalue = 9.43E-04
 Guess MOs from SCF MO coefficient file

 -----------------------------------------------------------------------
  General SCF calculation program by
  Eric Jon Sundstrom, Paul Horn, Yuezhi Mao, Dmitri Zuev, Alec White,
  David Stuck, Shaama M.S., Shane Yost, Joonho Lee, David Small,
  Daniel Levine, Susi Lehtola, Hugh Burton, Evgeny Epifanovsky
 -----------------------------------------------------------------------
 Hartree-Fock
 using 4 threads for integral computing
 -------------------------------------------------------
 OpenMP Integral computing Module                
 Release: version 2.0, May 2017, Q-Chem Inc. Pleasanton 
 -------------------------------------------------------
 A restricted SCF calculation will be
 performed using DIIS
 SCF converges when DIIS error is below 1.0e-08
 ---------------------------------------
  Cycle       Energy         DIIS error
 ---------------------------------------
    1   -7697.7697422193      1.90e-05  
    2   -7697.7697435063      5.17e-06  
    3   -7697.7697436379      2.06e-06  
    4   -7697.7697436599      7.94e-07  
    5   -7697.7697436643      3.00e-07  
    6   -7697.7697436652      1.35e-07  
    7   -7697.7697436654      5.03e-08  
    8   -7697.7697436654      2.82e-08  
    9   -7697.7697436655      7.75e-09  Convergence criterion met
 ---------------------------------------
 SCF time:   CPU 7.12s  wall 2.00s 
 SCF   energy in the final basis set =    -7697.7697436655
 Total energy in the final basis set =    -7697.7697436655


 ------------------------------------------------------------------------------

   CCMAN2: suite of methods based on coupled cluster
           and equation of motion theories.

   Components:
   * libvmm-1.3-trunk
     by Evgeny Epifanovsky, Ilya Kaliman.
   * libtensor-2.5-trunk
     by Evgeny Epifanovsky, Michael Wormit, Dmitry Zuev, Sam Manzer, 
        Ilya Kaliman.
   * libcc-2.5-trunk
     by Evgeny Epifanovsky, Arik Landau, Tomasz Kus, Kirill Khistyaev, 
        Dmitry Zuev, Prashant Manohar, Xintian Feng, Anna Krylov, 
        Matthew Goldey, Alec White, Thomas Jagau, Kaushik Nanda, 
        Anastasia Gunina, Alexander Kunitsa, Joonho Lee.

   CCMAN original authors:
   Anna I. Krylov, C. David Sherrill, Steven R. Gwaltney,
   Edward F. C. Byrd (2000)
   Sergey V. Levchenko, Lyudmila V. Slipchenko, Tao Wang,
   Ana-Maria C. Cristian (2003)
   Piotr A. Pieniazek, C. Melania Oana, Evgeny Epifanovsky (2007)
   Prashant Manohar (2009)

 ------------------------------------------------------------------------------


 Allocating and initializing 29808MB of RAM...
 Calculation will run on 4 cores.


 Alpha MOs, Restricted
 -- Occupied --                  
******* -180.88 -169.69 -169.69 -169.69  -80.06  -80.02  -37.93
  1 A     2 A     3 A     4 A     5 A     6 A     7 A     8 A                  
-33.123 -33.119 -33.118 -26.327 -24.307 -24.306 -24.305 -24.301
  9 A    10 A    11 A    12 A    13 A    14 A    15 A    16 A                  
-24.301  -7.594  -7.559  -7.251  -5.487  -5.485  -5.484  -5.484
 17 A    18 A    19 A    20 A    21 A    22 A    23 A    24 A                  
 -5.474  -5.473  -5.452  -5.450  -5.450  -2.408  -2.403  -2.402
 25 A    26 A    27 A    28 A    29 A    30 A    31 A    32 A                  
 -2.390  -2.390  -1.627  -0.954  -0.859  -0.761  -0.700  -0.697
 33 A    34 A    35 A    36 A    37 A    38 A    39 A    40 A                  
 -0.599  -0.439  -0.435  -0.424  -0.372  -0.350
 41 A    42 A    43 A    44 A    45 A    46 A                                  
 -- Virtual --                   
 -0.017   0.013   0.064   0.067   0.080   0.083   0.105   0.110
 47 A    48 A    49 A    50 A    51 A    52 A    53 A    54 A                  
  0.111   0.152   0.158   0.177   0.280   0.302   0.308   0.341
 55 A    56 A    57 A    58 A    59 A    60 A    61 A    62 A                  
  0.351   0.352   0.380   0.385   0.389   0.414   0.424   0.438
 63 A    64 A    65 A    66 A    67 A    68 A    69 A    70 A                  
  0.487   0.550   0.557   0.580   0.584   0.667   0.682   0.721
 71 A    72 A    73 A    74 A    75 A    76 A    77 A    78 A                  
  0.755   0.793   0.818   0.877   0.898   0.951   1.071   1.082
 79 A    80 A    81 A    82 A    83 A    84 A    85 A    86 A                  
  1.113   1.179   1.392   1.538   1.560   1.580   1.617   1.641
 87 A    88 A    89 A    90 A    91 A    92 A    93 A    94 A                  
  1.647   1.770   1.830   1.836   1.933   1.971   1.983   2.243
 95 A    96 A    97 A    98 A    99 A   100 A   101 A   102 A                  
  4.186   4.188   4.221   4.232   4.478   4.491   4.492   4.511
103 A   104 A   105 A   106 A   107 A   108 A   109 A   110 A                  
  4.546   4.634   4.770   6.528   6.547   6.566   6.895   6.930
111 A   112 A   113 A   114 A   115 A   116 A   117 A   118 A                  
  6.943   7.252   7.461  14.711  14.751  14.759  14.778  14.853
119 A   120 A   121 A   122 A   123 A   124 A   125 A   126 A                  
 14.874  28.871  29.525  29.541  29.557  29.871  29.876  29.877
127 A   128 A   129 A   130 A   131 A   132 A   133 A   134 A                  
 29.898  29.959  68.731 130.585 130.598 130.615 154.269 165.846
135 A   136 A   137 A   138 A   139 A   140 A   141 A   142 A                  
166.0681912.187
143 A   144 A                                                                  

 Beta MOs, Restricted
 -- Occupied --                  
******* -180.88 -169.69 -169.69 -169.69  -80.06  -80.02  -37.93
  1 A     2 A     3 A     4 A     5 A     6 A     7 A     8 A                  
-33.123 -33.119 -33.118 -26.327 -24.307 -24.306 -24.305 -24.301
  9 A    10 A    11 A    12 A    13 A    14 A    15 A    16 A                  
-24.301  -7.594  -7.559  -7.251  -5.487  -5.485  -5.484  -5.484
 17 A    18 A    19 A    20 A    21 A    22 A    23 A    24 A                  
 -5.474  -5.473  -5.452  -5.450  -5.450  -2.408  -2.403  -2.402
 25 A    26 A    27 A    28 A    29 A    30 A    31 A    32 A                  
 -2.390  -2.390  -1.627  -0.954  -0.859  -0.761  -0.700  -0.697
 33 A    34 A    35 A    36 A    37 A    38 A    39 A    40 A                  
 -0.599  -0.439  -0.435  -0.424  -0.372  -0.350
 41 A    42 A    43 A    44 A    45 A    46 A                                  
 -- Virtual --                   
 -0.017   0.013   0.064   0.067   0.080   0.083   0.105   0.110
 47 A    48 A    49 A    50 A    51 A    52 A    53 A    54 A                  
  0.111   0.152   0.158   0.177   0.280   0.302   0.308   0.341
 55 A    56 A    57 A    58 A    59 A    60 A    61 A    62 A                  
  0.351   0.352   0.380   0.385   0.389   0.414   0.424   0.438
 63 A    64 A    65 A    66 A    67 A    68 A    69 A    70 A                  
  0.487   0.550   0.557   0.580   0.584   0.667   0.682   0.721
 71 A    72 A    73 A    74 A    75 A    76 A    77 A    78 A                  
  0.755   0.793   0.818   0.877   0.898   0.951   1.071   1.082
 79 A    80 A    81 A    82 A    83 A    84 A    85 A    86 A                  
  1.113   1.179   1.392   1.538   1.560   1.580   1.617   1.641
 87 A    88 A    89 A    90 A    91 A    92 A    93 A    94 A                  
  1.647   1.770   1.830   1.836   1.933   1.971   1.983   2.243
 95 A    96 A    97 A    98 A    99 A   100 A   101 A   102 A                  
  4.186   4.188   4.221   4.232   4.478   4.491   4.492   4.511
103 A   104 A   105 A   106 A   107 A   108 A   109 A   110 A                  
  4.546   4.634   4.770   6.528   6.547   6.566   6.895   6.930
111 A   112 A   113 A   114 A   115 A   116 A   117 A   118 A                  
  6.943   7.252   7.461  14.711  14.751  14.759  14.778  14.853
119 A   120 A   121 A   122 A   123 A   124 A   125 A   126 A                  
 14.874  28.871  29.525  29.541  29.557  29.871  29.876  29.877
127 A   128 A   129 A   130 A   131 A   132 A   133 A   134 A                  
 29.898  29.959  68.731 130.585 130.598 130.615 154.269 165.846
135 A   136 A   137 A   138 A   139 A   140 A   141 A   142 A                  
166.0681912.187
143 A   144 A                                                                  

 Occupation and symmetry of molecular orbitals

 Point group: C1 (1 irreducible representation).

                           A     All 
 -------------------------------------
 All molecular orbitals:
  - Alpha                  144   144 
  - Beta                   144   144 
 -------------------------------------
 Alpha orbitals:
  - Frozen occupied        29    29  
  - Active occupied        17    17  
  - Active virtual         98    98  
  - Frozen virtual         0     0   
 -------------------------------------
 Beta orbitals:
  - Frozen occupied        29    29  
  - Active occupied        17    17  
  - Active virtual         98    98  
  - Frozen virtual         0     0   
 -------------------------------------

 Import integrals:   CPU 0.00 s  wall 0.00 s

 Import integrals:   CPU 67.01 s  wall 17.26 s

 MP2 amplitudes:   CPU 0.16 s  wall 0.12 s

Running a double precision version
           CCSD T amplitudes will be solved using DIIS.

           Start     Size      MaxIter   EConv     TConv     
           3         7         100       1.00e-07  1.00e-05  
 ------------------------------------------------------------------------------
           Energy (a.u.)   Ediff      Tdiff       Comment
 ------------------------------------------------------------------------------
         -7698.40779433                           
     1   -7698.40508745   2.71e-03   7.84e-01     
     2   -7698.42481959   1.97e-02   1.01e-01     
     3   -7698.42469376   1.26e-04   4.42e-02     
     4   -7698.42693601   2.24e-03   1.70e-02     Switched to DIIS steps.
     5   -7698.42774621   8.10e-04   1.38e-02     
     6   -7698.42779070   4.45e-05   2.73e-03     
     7   -7698.42778617   4.53e-06   1.32e-03     
     8   -7698.42778570   4.71e-07   2.72e-04     
     9   -7698.42778671   1.01e-06   1.46e-04     
    10   -7698.42778698   2.70e-07   5.80e-05     
    11   -7698.42778711   1.31e-07   2.97e-05     
    12   -7698.42778722   1.13e-07   1.52e-05     
    13   -7698.42778712   9.73e-08   3.67e-06     
 ------------------------------------------------------------------------------
         -7698.42778712                           CCSD T converged.

End of double precision
 SCF energy                 = -7697.76974367
 MP2 energy                 = -7698.40779433
 CCSD correlation energy     =    -0.65804346
 CCSD total energy           = -7698.42778712

 CCSD  T1^2 = 0.0131  T2^2 = 0.2794  Leading amplitudes:

 Amplitude    Orbitals with energies
  0.0261       40 (A) A                  ->    47 (A) A                   
              -0.6967                         -0.0170                     
  0.0261       40 (A) B                  ->    47 (A) B                   
              -0.6967                         -0.0170                     
 -0.0220       41 (A) A                  ->    48 (A) A                   
              -0.5985                          0.0134                     
 -0.0220       41 (A) B                  ->    48 (A) B                   
              -0.5985                          0.0134                     

 Amplitude    Orbitals with energies
 -0.1168       46 (A) A      46 (A) B    ->    47 (A) A      47 (A) B     
              -0.3505       -0.3505           -0.0170       -0.0170       
  0.1168       46 (A) A      46 (A) B    ->    47 (A) B      47 (A) A     
              -0.3505       -0.3505           -0.0170       -0.0170       
  0.1168       46 (A) B      46 (A) A    ->    47 (A) A      47 (A) B     
              -0.3505       -0.3505           -0.0170       -0.0170       
 -0.1168       46 (A) B      46 (A) A    ->    47 (A) B      47 (A) A     
              -0.3505       -0.3505           -0.0170       -0.0170       

 Computing CCSD intemediates for later calculations in double precision
 Finished.

Running a double precision version
           CCSD Lambda amplitudes will be solved using DIIS.
           Start     Size      MaxIter   EConv     LConv     
           3         7         100       1.00e-07  1.00e-05  
 ------------------------------------------------------------------------------
            Enorm      Ldiff       Comment
 ------------------------------------------------------------------------------
     1     6.35e-02   4.60e-02     
     2     1.78e-02   7.27e-03     
     3     7.46e-03   1.92e-03     
     4     4.08e-03   1.33e-03     Switched to DIIS steps.
     5     1.11e-03   7.54e-04     
     6     5.42e-04   1.69e-04     
     7     1.72e-04   4.42e-05     
     8     7.87e-05   1.95e-06     
     9     3.03e-05   4.41e-06     
    10     1.20e-05   1.87e-06     
    11     5.21e-06   4.66e-07     
    12     1.89e-06   1.44e-07     
    13     9.47e-07   2.33e-08     
    14     4.26e-07   1.06e-08     
    15     1.93e-07   4.60e-09     
    16     9.41e-08   7.16e-10     
 ------------------------------------------------------------------------------
                                   CCSD Lambda converged.

 Computing density matrices in double precision...
           Orbital response amplitudes will be solved using DIIS.
           Start     Size      MaxIter   EConv     LConv     
           3         7         100       1.00e-06  1.00e-06  
 ------------------------------------------------------------------------------
            Enorm      Ldiff       Comment
 ------------------------------------------------------------------------------
     1     9.22e-02   4.95e-03     
     2     6.62e-02   2.21e-02     
     3     7.15e-02   2.59e-02     
     4     8.77e-03   3.07e-02     Switched to DIIS steps.
     5     3.62e-03   4.14e-04     
     6     6.14e-04   1.67e-04     
     7     3.43e-04   1.18e-04     
     8     1.21e-04   1.48e-05     
     9     3.69e-05   1.65e-05     
    10     1.36e-05   4.86e-06     
    11     4.57e-06   7.22e-07     
    12     1.38e-06   3.42e-07     
    13     1.69e-07   1.49e-07     
 ------------------------------------------------------------------------------
                                   Orbital response converged.

 Computing density matrices... Done.
 CCSD calculation:   CPU 1733.92 s  wall 444.08 s

 Transferring MO TPDM to AO TPDM
 Transferring g2_o1o1o1o1
 Transferring g2_o1o1o1v1
 Transferring g2_o1o1v1v1
 Transferring g2_o1v1o1v1
 Transferring g2_o1v1v1v1
 Transferring g2_v1v1v1v1
 Adding separable TPDM
 Computing TPDM gradient
 --------------------------------------------------------
 2e gradient
  Atom          X               Y               Z
 --------------------------------------------------------
    1        -58.391592       17.551574        0.000000  
    2         14.037693      -38.624131       -0.000000  
    3         36.629103        0.166454        0.000000  
    4          7.724796       20.906102       -0.000000  
 --------------------------------------------------------
 --------------------------------------------------------
 Final gradient
  Atom          X               Y               Z
 --------------------------------------------------------
    1        -58.391592       17.551574        0.000000  
    2         14.037693      -38.624131       -0.000000  
    3         36.629103        0.166454        0.000000  
    4          7.724796       20.906102       -0.000000  
 --------------------------------------------------------
 Analytic gradient from two-electron contribution:   CPU 356.58 s  wall 108.01 s

 Total ccman2 time:   CPU 2161.44 s  wall 570.78 s


 --------------------------------------------------------------

                    Orbital Energies (a.u.)
 --------------------------------------------------------------

 Alpha MOs
 -- Occupied --
*******-180.881-169.687-169.686-169.686 -80.057 -80.018 -37.935
-33.123 -33.119 -33.118 -26.327 -24.307 -24.306 -24.305 -24.301
-24.301  -7.594  -7.559  -7.251  -5.487  -5.485  -5.484  -5.484
 -5.474  -5.473  -5.452  -5.450  -5.450  -2.408  -2.403  -2.402
 -2.390  -2.390  -1.627  -0.954  -0.859  -0.761  -0.700  -0.697
 -0.599  -0.439  -0.435  -0.424  -0.372  -0.350
 -- Virtual --
 -0.017   0.013   0.064   0.067   0.080   0.083   0.105   0.110
  0.111   0.152   0.158   0.177   0.280   0.302   0.308   0.341
  0.351   0.352   0.380   0.385   0.389   0.414   0.424   0.438
  0.487   0.550   0.557   0.580   0.584   0.667   0.682   0.721
  0.755   0.793   0.818   0.877   0.898   0.951   1.071   1.082
  1.113   1.179   1.392   1.538   1.560   1.580   1.617   1.641
  1.647   1.770   1.830   1.836   1.933   1.971   1.983   2.243
  4.186   4.188   4.221   4.232   4.478   4.491   4.492   4.511
  4.546   4.634   4.770   6.528   6.547   6.566   6.895   6.930
  6.943   7.252   7.461  14.711  14.751  14.759  14.778  14.853
 14.874  28.871  29.525  29.541  29.557  29.871  29.876  29.877
 29.898  29.959  68.731 130.585 130.598 130.615 154.269 165.846
166.0681912.187
 --------------------------------------------------------------

          Ground-State Mulliken Net Atomic Charges

     Atom                 Charge (a.u.)
  ----------------------------------------
      1 I                    -0.112102
      2 P                     0.177741
      3 P                     0.132329
      4 F                    -0.197967
  ----------------------------------------
  Sum of atomic charges =    -0.000000

 -----------------------------------------------------------------
                    Cartesian Multipole Moments
 -----------------------------------------------------------------
    Charge (ESU x 10^10)
                -0.0000
    Dipole Moment (Debye)
         X      -0.6592      Y       0.9855      Z       0.0000
       Tot       1.1857
    Quadrupole Moments (Debye-Ang)
        XX     -57.8728     XY      -2.7286     YY     -62.8576
        XZ      -0.0000     YZ      -0.0000     ZZ     -60.1302
    Octopole Moments (Debye-Ang^2)
       XXX      51.3044    XXY      -8.3391    XYY      20.3554
       YYY     -18.4513    XXZ       0.0000    XYZ       0.0000
       YYZ      -0.0000    XZZ      14.5672    YZZ      -7.4493
       ZZZ       0.0000
    Hexadecapole Moments (Debye-Ang^3)
      XXXX    -943.8582   XXXY       6.9276   XXYY    -205.8477
      XYYY       8.5441   YYYY    -303.3323   XXXZ      -0.0000
      XXYZ      -0.0000   XYYZ       0.0000   YYYZ      -0.0000
      XXZZ    -173.9246   XYZZ       7.8016   YYZZ     -63.0365
      XZZZ      -0.0000   YZZZ      -0.0000   ZZZZ     -88.4398
 -----------------------------------------------------------------
 DrvMan completing analytic gradient of the correlated energy
 Correlated dipole moment
            1
    1  -0.2593572
    2   0.3877435
    3   0.0000000
 Energy read as -7698.427787124
 Full Analytical Gradient: (in a.u., or Hartree/Bohr)
             1             2             3             4
    1    0.00001835    0.00022738   -0.00034331    0.00009758
    2    0.00001531    0.00009721    0.00002560   -0.00013812
    3    0.00000000   -0.00000000    0.00000000   -0.00000000
 Gradient time:  CPU 0.77 s  wall 0.79 s
 ----------------------------------------------------------------
             Standard Nuclear Orientation (Angstroms)
    I     Atom           X                Y                Z
 ----------------------------------------------------------------
    1      I       1.2246247324    -0.1227561771     0.0000000000
    2      P      -0.8048861223     1.2926081146    -0.0000000000
    3      P      -2.4108243643     0.0353606721     0.0000000000
    4      F      -1.8521615019    -1.4887171573     0.0000000000
 ----------------------------------------------------------------
 Nuclear Repulsion Energy =   487.0453546279 hartrees
 There are       46 alpha and       46 beta electrons

                       Distance Matrix (Angstroms)
             I (  1)   P (  2)   P (  3)
   P (  2)  2.474302
   P (  3)  3.638886  2.039536
   F (  4)  3.366372  2.971962  1.623243

 Requested basis set is 6-311++G(d,p)
 There are 56 shells and 144 basis functions
 A cutoff of  1.0D-14 yielded   1319 shell pairs
 There are      9272 function pairs (     10357 Cartesian)
 Smallest overlap matrix eigenvalue = 9.39E-04
 Guess MOs from SCF MO coefficient file

 -----------------------------------------------------------------------
  General SCF calculation program by
  Eric Jon Sundstrom, Paul Horn, Yuezhi Mao, Dmitri Zuev, Alec White,
  David Stuck, Shaama M.S., Shane Yost, Joonho Lee, David Small,
  Daniel Levine, Susi Lehtola, Hugh Burton, Evgeny Epifanovsky
 -----------------------------------------------------------------------
 Hartree-Fock
 using 4 threads for integral computing
 -------------------------------------------------------
 OpenMP Integral computing Module                
 Release: version 2.0, May 2017, Q-Chem Inc. Pleasanton 
 -------------------------------------------------------
 A restricted SCF calculation will be
 performed using DIIS
 SCF converges when DIIS error is below 1.0e-08
 ---------------------------------------
  Cycle       Energy         DIIS error
 ---------------------------------------
    1   -7697.7697692763      1.51e-05  
    2   -7697.7697700538      4.69e-06  
    3   -7697.7697701246      2.44e-06  
    4   -7697.7697701412      5.91e-07  
    5   -7697.7697701433      1.97e-07  
    6   -7697.7697701437      7.68e-08  
    7   -7697.7697701438      3.52e-08  
    8   -7697.7697701437      1.57e-08  
    9   -7697.7697701439      4.77e-09  Convergence criterion met
 ---------------------------------------
 SCF time:   CPU 7.14s  wall 2.00s 
 SCF   energy in the final basis set =    -7697.7697701439
 Total energy in the final basis set =    -7697.7697701439


 ------------------------------------------------------------------------------

   CCMAN2: suite of methods based on coupled cluster
           and equation of motion theories.

   Components:
   * libvmm-1.3-trunk
     by Evgeny Epifanovsky, Ilya Kaliman.
   * libtensor-2.5-trunk
     by Evgeny Epifanovsky, Michael Wormit, Dmitry Zuev, Sam Manzer, 
        Ilya Kaliman.
   * libcc-2.5-trunk
     by Evgeny Epifanovsky, Arik Landau, Tomasz Kus, Kirill Khistyaev, 
        Dmitry Zuev, Prashant Manohar, Xintian Feng, Anna Krylov, 
        Matthew Goldey, Alec White, Thomas Jagau, Kaushik Nanda, 
        Anastasia Gunina, Alexander Kunitsa, Joonho Lee.

   CCMAN original authors:
   Anna I. Krylov, C. David Sherrill, Steven R. Gwaltney,
   Edward F. C. Byrd (2000)
   Sergey V. Levchenko, Lyudmila V. Slipchenko, Tao Wang,
   Ana-Maria C. Cristian (2003)
   Piotr A. Pieniazek, C. Melania Oana, Evgeny Epifanovsky (2007)
   Prashant Manohar (2009)

 ------------------------------------------------------------------------------


 Allocating and initializing 29808MB of RAM...
 Calculation will run on 4 cores.


 Alpha MOs, Restricted
 -- Occupied --                  
******* -180.88 -169.69 -169.69 -169.69  -80.06  -80.02  -37.93
  1 A     2 A     3 A     4 A     5 A     6 A     7 A     8 A                  
-33.123 -33.119 -33.118 -26.327 -24.307 -24.306 -24.305 -24.301
  9 A    10 A    11 A    12 A    13 A    14 A    15 A    16 A                  
-24.301  -7.594  -7.559  -7.251  -5.487  -5.485  -5.484  -5.484
 17 A    18 A    19 A    20 A    21 A    22 A    23 A    24 A                  
 -5.474  -5.473  -5.452  -5.450  -5.450  -2.408  -2.403  -2.402
 25 A    26 A    27 A    28 A    29 A    30 A    31 A    32 A                  
 -2.390  -2.390  -1.627  -0.955  -0.859  -0.761  -0.700  -0.696
 33 A    34 A    35 A    36 A    37 A    38 A    39 A    40 A                  
 -0.598  -0.439  -0.435  -0.424  -0.372  -0.351
 41 A    42 A    43 A    44 A    45 A    46 A                                  
 -- Virtual --                   
 -0.017   0.013   0.064   0.067   0.080   0.083   0.105   0.110
 47 A    48 A    49 A    50 A    51 A    52 A    53 A    54 A                  
  0.111   0.152   0.158   0.177   0.280   0.302   0.308   0.341
 55 A    56 A    57 A    58 A    59 A    60 A    61 A    62 A                  
  0.351   0.352   0.380   0.385   0.389   0.414   0.424   0.438
 63 A    64 A    65 A    66 A    67 A    68 A    69 A    70 A                  
  0.487   0.550   0.557   0.580   0.584   0.667   0.682   0.720
 71 A    72 A    73 A    74 A    75 A    76 A    77 A    78 A                  
  0.755   0.793   0.818   0.877   0.898   0.951   1.072   1.083
 79 A    80 A    81 A    82 A    83 A    84 A    85 A    86 A                  
  1.112   1.179   1.393   1.538   1.560   1.580   1.617   1.641
 87 A    88 A    89 A    90 A    91 A    92 A    93 A    94 A                  
  1.647   1.771   1.830   1.836   1.933   1.972   1.983   2.243
 95 A    96 A    97 A    98 A    99 A   100 A   101 A   102 A                  
  4.186   4.188   4.221   4.232   4.478   4.491   4.492   4.510
103 A   104 A   105 A   106 A   107 A   108 A   109 A   110 A                  
  4.546   4.634   4.770   6.528   6.547   6.566   6.895   6.930
111 A   112 A   113 A   114 A   115 A   116 A   117 A   118 A                  
  6.944   7.252   7.461  14.711  14.751  14.759  14.778  14.853
119 A   120 A   121 A   122 A   123 A   124 A   125 A   126 A                  
 14.873  28.871  29.525  29.541  29.557  29.871  29.876  29.877
127 A   128 A   129 A   130 A   131 A   132 A   133 A   134 A                  
 29.898  29.959  68.731 130.585 130.598 130.615 154.269 165.846
135 A   136 A   137 A   138 A   139 A   140 A   141 A   142 A                  
166.0681912.187
143 A   144 A                                                                  

 Beta MOs, Restricted
 -- Occupied --                  
******* -180.88 -169.69 -169.69 -169.69  -80.06  -80.02  -37.93
  1 A     2 A     3 A     4 A     5 A     6 A     7 A     8 A                  
-33.123 -33.119 -33.118 -26.327 -24.307 -24.306 -24.305 -24.301
  9 A    10 A    11 A    12 A    13 A    14 A    15 A    16 A                  
-24.301  -7.594  -7.559  -7.251  -5.487  -5.485  -5.484  -5.484
 17 A    18 A    19 A    20 A    21 A    22 A    23 A    24 A                  
 -5.474  -5.473  -5.452  -5.450  -5.450  -2.408  -2.403  -2.402
 25 A    26 A    27 A    28 A    29 A    30 A    31 A    32 A                  
 -2.390  -2.390  -1.627  -0.955  -0.859  -0.761  -0.700  -0.696
 33 A    34 A    35 A    36 A    37 A    38 A    39 A    40 A                  
 -0.598  -0.439  -0.435  -0.424  -0.372  -0.351
 41 A    42 A    43 A    44 A    45 A    46 A                                  
 -- Virtual --                   
 -0.017   0.013   0.064   0.067   0.080   0.083   0.105   0.110
 47 A    48 A    49 A    50 A    51 A    52 A    53 A    54 A                  
  0.111   0.152   0.158   0.177   0.280   0.302   0.308   0.341
 55 A    56 A    57 A    58 A    59 A    60 A    61 A    62 A                  
  0.351   0.352   0.380   0.385   0.389   0.414   0.424   0.438
 63 A    64 A    65 A    66 A    67 A    68 A    69 A    70 A                  
  0.487   0.550   0.557   0.580   0.584   0.667   0.682   0.720
 71 A    72 A    73 A    74 A    75 A    76 A    77 A    78 A                  
  0.755   0.793   0.818   0.877   0.898   0.951   1.072   1.083
 79 A    80 A    81 A    82 A    83 A    84 A    85 A    86 A                  
  1.112   1.179   1.393   1.538   1.560   1.580   1.617   1.641
 87 A    88 A    89 A    90 A    91 A    92 A    93 A    94 A                  
  1.647   1.771   1.830   1.836   1.933   1.972   1.983   2.243
 95 A    96 A    97 A    98 A    99 A   100 A   101 A   102 A                  
  4.186   4.188   4.221   4.232   4.478   4.491   4.492   4.510
103 A   104 A   105 A   106 A   107 A   108 A   109 A   110 A                  
  4.546   4.634   4.770   6.528   6.547   6.566   6.895   6.930
111 A   112 A   113 A   114 A   115 A   116 A   117 A   118 A                  
  6.944   7.252   7.461  14.711  14.751  14.759  14.778  14.853
119 A   120 A   121 A   122 A   123 A   124 A   125 A   126 A                  
 14.873  28.871  29.525  29.541  29.557  29.871  29.876  29.877
127 A   128 A   129 A   130 A   131 A   132 A   133 A   134 A                  
 29.898  29.959  68.731 130.585 130.598 130.615 154.269 165.846
135 A   136 A   137 A   138 A   139 A   140 A   141 A   142 A                  
166.0681912.187
143 A   144 A                                                                  

 Occupation and symmetry of molecular orbitals

 Point group: C1 (1 irreducible representation).

                           A     All 
 -------------------------------------
 All molecular orbitals:
  - Alpha                  144   144 
  - Beta                   144   144 
 -------------------------------------
 Alpha orbitals:
  - Frozen occupied        29    29  
  - Active occupied        17    17  
  - Active virtual         98    98  
  - Frozen virtual         0     0   
 -------------------------------------
 Beta orbitals:
  - Frozen occupied        29    29  
  - Active occupied        17    17  
  - Active virtual         98    98  
  - Frozen virtual         0     0   
 -------------------------------------

 Import integrals:   CPU 0.00 s  wall 0.00 s

 Import integrals:   CPU 66.71 s  wall 17.36 s

 MP2 amplitudes:   CPU 0.16 s  wall 0.12 s

Running a double precision version
           CCSD T amplitudes will be solved using DIIS.

           Start     Size      MaxIter   EConv     TConv     
           3         7         100       1.00e-07  1.00e-05  
 ------------------------------------------------------------------------------
           Energy (a.u.)   Ediff      Tdiff       Comment
 ------------------------------------------------------------------------------
         -7698.40779098                           
     1   -7698.40509405   2.70e-03   7.84e-01     
     2   -7698.42482129   1.97e-02   1.01e-01     
     3   -7698.42469486   1.26e-04   4.42e-02     
     4   -7698.42693591   2.24e-03   1.70e-02     Switched to DIIS steps.
     5   -7698.42774586   8.10e-04   1.38e-02     
     6   -7698.42779030   4.44e-05   2.73e-03     
     7   -7698.42778584   4.47e-06   1.32e-03     
     8   -7698.42778538   4.61e-07   2.72e-04     
     9   -7698.42778639   1.02e-06   1.46e-04     
    10   -7698.42778667   2.73e-07   5.82e-05     
    11   -7698.42778680   1.32e-07   2.98e-05     
    12   -7698.42778691   1.13e-07   1.52e-05     
    13   -7698.42778681   9.81e-08   3.69e-06     
 ------------------------------------------------------------------------------
         -7698.42778681                           CCSD T converged.

End of double precision
 SCF energy                 = -7697.76977014
 MP2 energy                 = -7698.40779098
 CCSD correlation energy     =    -0.65801667
 CCSD total energy           = -7698.42778681

 CCSD  T1^2 = 0.0131  T2^2 = 0.2793  Leading amplitudes:

 Amplitude    Orbitals with energies
 -0.0261       40 (A) A                  ->    47 (A) A                   
              -0.6964                         -0.0168                     
 -0.0261       40 (A) B                  ->    47 (A) B                   
              -0.6964                         -0.0168                     
 -0.0220       41 (A) A                  ->    48 (A) A                   
              -0.5984                          0.0133                     
 -0.0220       41 (A) B                  ->    48 (A) B                   
              -0.5984                          0.0133                     

 Amplitude    Orbitals with energies
 -0.1164       46 (A) A      46 (A) B    ->    47 (A) A      47 (A) B     
              -0.3506       -0.3506           -0.0168       -0.0168       
  0.1164       46 (A) A      46 (A) B    ->    47 (A) B      47 (A) A     
              -0.3506       -0.3506           -0.0168       -0.0168       
  0.1164       46 (A) B      46 (A) A    ->    47 (A) A      47 (A) B     
              -0.3506       -0.3506           -0.0168       -0.0168       
 -0.1164       46 (A) B      46 (A) A    ->    47 (A) B      47 (A) A     
              -0.3506       -0.3506           -0.0168       -0.0168       

 Computing CCSD intemediates for later calculations in double precision
 Finished.

Running a double precision version
           CCSD Lambda amplitudes will be solved using DIIS.
           Start     Size      MaxIter   EConv     LConv     
           3         7         100       1.00e-07  1.00e-05  
 ------------------------------------------------------------------------------
            Enorm      Ldiff       Comment
 ------------------------------------------------------------------------------
     1     6.35e-02   4.59e-02     
     2     1.78e-02   7.28e-03     
     3     7.47e-03   1.91e-03     
     4     4.08e-03   1.32e-03     Switched to DIIS steps.
     5     1.11e-03   7.54e-04     
     6     5.42e-04   1.68e-04     
     7     1.72e-04   4.41e-05     
     8     7.87e-05   1.94e-06     
     9     3.03e-05   4.41e-06     
    10     1.20e-05   1.86e-06     
    11     5.22e-06   4.61e-07     
    12     1.90e-06   1.40e-07     
    13     9.57e-07   2.48e-08     
    14     4.30e-07   9.82e-09     
    15     1.96e-07   4.80e-09     
    16     9.56e-08   7.58e-10     
 ------------------------------------------------------------------------------
                                   CCSD Lambda converged.

 Computing density matrices in double precision...
           Orbital response amplitudes will be solved using DIIS.
           Start     Size      MaxIter   EConv     LConv     
           3         7         100       1.00e-06  1.00e-06  
 ------------------------------------------------------------------------------
            Enorm      Ldiff       Comment
 ------------------------------------------------------------------------------
     1     9.22e-02   4.96e-03     
     2     6.62e-02   2.21e-02     
     3     7.14e-02   2.59e-02     
     4     8.76e-03   3.07e-02     Switched to DIIS steps.
     5     3.60e-03   4.18e-04     
     6     6.13e-04   1.66e-04     
     7     3.41e-04   1.18e-04     
     8     1.20e-04   1.51e-05     
     9     3.65e-05   1.63e-05     
    10     1.35e-05   4.83e-06     
    11     4.55e-06   7.24e-07     
    12     1.37e-06   3.40e-07     
    13     1.68e-07   1.49e-07     
 ------------------------------------------------------------------------------
                                   Orbital response converged.

 Computing density matrices... Done.
 CCSD calculation:   CPU 1736.03 s  wall 445.23 s

 Transferring MO TPDM to AO TPDM
 Transferring g2_o1o1o1o1
 Transferring g2_o1o1o1v1
 Transferring g2_o1o1v1v1
 Transferring g2_o1v1o1v1
 Transferring g2_o1v1v1v1
 Transferring g2_v1v1v1v1
 Adding separable TPDM
 Computing TPDM gradient
 --------------------------------------------------------
 2e gradient
  Atom          X               Y               Z
 --------------------------------------------------------
    1        -58.399933       17.557871        0.000000  
    2         14.023788      -38.639835       -0.000000  
    3         36.638874        0.174692        0.000000  
    4          7.737272       20.907272       -0.000000  
 --------------------------------------------------------
 --------------------------------------------------------
 Final gradient
  Atom          X               Y               Z
 --------------------------------------------------------
    1        -58.399933       17.557871        0.000000  
    2         14.023788      -38.639835       -0.000000  
    3         36.638874        0.174692        0.000000  
    4          7.737272       20.907272       -0.000000  
 --------------------------------------------------------
 Analytic gradient from two-electron contribution:   CPU 353.38 s  wall 107.12 s

 Total ccman2 time:   CPU 2160.31 s  wall 571.17 s


 --------------------------------------------------------------

                    Orbital Energies (a.u.)
 --------------------------------------------------------------

 Alpha MOs
 -- Occupied --
*******-180.881-169.687-169.687-169.686 -80.057 -80.018 -37.935
-33.123 -33.119 -33.118 -26.327 -24.307 -24.306 -24.305 -24.301
-24.301  -7.594  -7.559  -7.251  -5.487  -5.485  -5.484  -5.484
 -5.474  -5.473  -5.452  -5.450  -5.450  -2.408  -2.403  -2.402
 -2.390  -2.390  -1.627  -0.955  -0.859  -0.761  -0.700  -0.696
 -0.598  -0.439  -0.435  -0.424  -0.372  -0.351
 -- Virtual --
 -0.017   0.013   0.064   0.067   0.080   0.083   0.105   0.110
  0.111   0.152   0.158   0.177   0.280   0.302   0.308   0.341
  0.351   0.352   0.380   0.385   0.389   0.414   0.424   0.438
  0.487   0.550   0.557   0.580   0.584   0.667   0.682   0.720
  0.755   0.793   0.818   0.877   0.898   0.951   1.072   1.083
  1.112   1.179   1.393   1.538   1.560   1.580   1.617   1.641
  1.647   1.771   1.830   1.836   1.933   1.972   1.983   2.243
  4.186   4.188   4.221   4.232   4.478   4.491   4.492   4.510
  4.546   4.634   4.770   6.528   6.547   6.566   6.895   6.930
  6.944   7.252   7.461  14.711  14.751  14.759  14.778  14.853
 14.873  28.871  29.525  29.541  29.557  29.871  29.876  29.877
 29.898  29.959  68.731 130.585 130.598 130.615 154.269 165.846
166.0681912.187
 --------------------------------------------------------------

          Ground-State Mulliken Net Atomic Charges

     Atom                 Charge (a.u.)
  ----------------------------------------
      1 I                    -0.112038
      2 P                     0.178002
      3 P                     0.132486
      4 F                    -0.198449
  ----------------------------------------
  Sum of atomic charges =     0.000000

 -----------------------------------------------------------------
                    Cartesian Multipole Moments
 -----------------------------------------------------------------
    Charge (ESU x 10^10)
                 0.0000
    Dipole Moment (Debye)
         X      -0.6553      Y       0.9892      Z       0.0000
       Tot       1.1866
    Quadrupole Moments (Debye-Ang)
        XX     -57.8812     XY      -2.7357     YY     -62.8592
        XZ      -0.0000     YZ      -0.0000     ZZ     -60.1249
    Octopole Moments (Debye-Ang^2)
       XXX      51.2939    XXY      -8.3406    XYY      20.3571
       YYY     -18.4719    XXZ       0.0000    XYZ       0.0000
       YYZ      -0.0000    XZZ      14.5475    YZZ      -7.4560
       ZZZ       0.0000
    Hexadecapole Moments (Debye-Ang^3)
      XXXX    -943.5343   XXXY       6.9890   XXYY    -205.8232
      XYYY       8.6072   YYYY    -303.3316   XXXZ      -0.0000
      XXYZ      -0.0000   XYYZ       0.0000   YYYZ      -0.0000
      XXZZ    -173.8435   XYZZ       7.8226   YYZZ     -63.0322
      XZZZ      -0.0000   YZZZ      -0.0000   ZZZZ     -88.4156
 -----------------------------------------------------------------
 DrvMan completing analytic gradient of the correlated energy
 Correlated dipole moment
            1
    1  -0.2578041
    2   0.3891888
    3   0.0000000
 Energy read as -7698.427786812
 Full Analytical Gradient: (in a.u., or Hartree/Bohr)
             1             2             3             4
    1   -0.00000267   -0.00020186    0.00003741    0.00016712
    2    0.00000846   -0.00018180    0.00061534   -0.00044200
    3    0.00000000   -0.00000000    0.00000000   -0.00000000
 Gradient time:  CPU 0.78 s  wall 0.81 s
 ----------------------------------------------------------------
             Standard Nuclear Orientation (Angstroms)
    I     Atom           X                Y                Z
 ----------------------------------------------------------------
    1      I       1.2246247324    -0.1227561771     0.0000000000
    2      P      -0.8048861223     1.2926081146    -0.0000000000
    3      P      -2.4108243643     0.0333606721     0.0000000000
    4      F      -1.8521615019    -1.4887171573     0.0000000000
 ----------------------------------------------------------------
 Nuclear Repulsion Energy =   487.0637803420 hartrees
 There are       46 alpha and       46 beta electrons

                       Distance Matrix (Angstroms)
             I (  1)   P (  2)   P (  3)
   P (  2)  2.474302
   P (  3)  3.638800  2.040770
   F (  4)  3.366372  2.971962  1.621365

 Requested basis set is 6-311++G(d,p)
 There are 56 shells and 144 basis functions
 A cutoff of  1.0D-14 yielded   1319 shell pairs
 There are      9272 function pairs (     10357 Cartesian)
 Smallest overlap matrix eigenvalue = 9.42E-04
 Guess MOs from SCF MO coefficient file

 -----------------------------------------------------------------------
  General SCF calculation program by
  Eric Jon Sundstrom, Paul Horn, Yuezhi Mao, Dmitri Zuev, Alec White,
  David Stuck, Shaama M.S., Shane Yost, Joonho Lee, David Small,
  Daniel Levine, Susi Lehtola, Hugh Burton, Evgeny Epifanovsky
 -----------------------------------------------------------------------
 Hartree-Fock
 using 4 threads for integral computing
 -------------------------------------------------------
 OpenMP Integral computing Module                
 Release: version 2.0, May 2017, Q-Chem Inc. Pleasanton 
 -------------------------------------------------------
 A restricted SCF calculation will be
 performed using DIIS
 SCF converges when DIIS error is below 1.0e-08
 ---------------------------------------
  Cycle       Energy         DIIS error
 ---------------------------------------
    1   -7697.7697949082      2.69e-05  
    2   -7697.7697968162      8.47e-06  
    3   -7697.7697969724      4.49e-06  
    4   -7697.7697970148      7.65e-07  
    5   -7697.7697970185      2.74e-07  
    6   -7697.7697970194      1.21e-07  
    7   -7697.7697970196      6.88e-08  
    8   -7697.7697970197      2.37e-08  
    9   -7697.7697970197      1.00e-08  
   10   -7697.7697970197      2.75e-09  Convergence criterion met
 ---------------------------------------
 SCF time:   CPU 7.89s  wall 2.00s 
 SCF   energy in the final basis set =    -7697.7697970197
 Total energy in the final basis set =    -7697.7697970197


 ------------------------------------------------------------------------------

   CCMAN2: suite of methods based on coupled cluster
           and equation of motion theories.

   Components:
   * libvmm-1.3-trunk
     by Evgeny Epifanovsky, Ilya Kaliman.
   * libtensor-2.5-trunk
     by Evgeny Epifanovsky, Michael Wormit, Dmitry Zuev, Sam Manzer, 
        Ilya Kaliman.
   * libcc-2.5-trunk
     by Evgeny Epifanovsky, Arik Landau, Tomasz Kus, Kirill Khistyaev, 
        Dmitry Zuev, Prashant Manohar, Xintian Feng, Anna Krylov, 
        Matthew Goldey, Alec White, Thomas Jagau, Kaushik Nanda, 
        Anastasia Gunina, Alexander Kunitsa, Joonho Lee.

   CCMAN original authors:
   Anna I. Krylov, C. David Sherrill, Steven R. Gwaltney,
   Edward F. C. Byrd (2000)
   Sergey V. Levchenko, Lyudmila V. Slipchenko, Tao Wang,
   Ana-Maria C. Cristian (2003)
   Piotr A. Pieniazek, C. Melania Oana, Evgeny Epifanovsky (2007)
   Prashant Manohar (2009)

 ------------------------------------------------------------------------------


 Allocating and initializing 29808MB of RAM...
 Calculation will run on 4 cores.


 Alpha MOs, Restricted
 -- Occupied --                  
******* -180.88 -169.69 -169.69 -169.69  -80.06  -80.02  -37.93
  1 A     2 A     3 A     4 A     5 A     6 A     7 A     8 A                  
-33.123 -33.119 -33.118 -26.328 -24.307 -24.305 -24.305 -24.301
  9 A    10 A    11 A    12 A    13 A    14 A    15 A    16 A                  
-24.301  -7.594  -7.559  -7.251  -5.487  -5.485  -5.484  -5.484
 17 A    18 A    19 A    20 A    21 A    22 A    23 A    24 A                  
 -5.474  -5.473  -5.452  -5.450  -5.450  -2.408  -2.403  -2.402
 25 A    26 A    27 A    28 A    29 A    30 A    31 A    32 A                  
 -2.390  -2.390  -1.628  -0.954  -0.859  -0.761  -0.701  -0.697
 33 A    34 A    35 A    36 A    37 A    38 A    39 A    40 A                  
 -0.599  -0.439  -0.435  -0.424  -0.372  -0.350
 41 A    42 A    43 A    44 A    45 A    46 A                                  
 -- Virtual --                   
 -0.017   0.013   0.064   0.067   0.080   0.083   0.105   0.110
 47 A    48 A    49 A    50 A    51 A    52 A    53 A    54 A                  
  0.111   0.152   0.159   0.177   0.280   0.302   0.308   0.341
 55 A    56 A    57 A    58 A    59 A    60 A    61 A    62 A                  
  0.351   0.352   0.380   0.385   0.389   0.414   0.424   0.438
 63 A    64 A    65 A    66 A    67 A    68 A    69 A    70 A                  
  0.488   0.550   0.557   0.580   0.584   0.667   0.682   0.721
 71 A    72 A    73 A    74 A    75 A    76 A    77 A    78 A                  
  0.755   0.793   0.818   0.877   0.898   0.951   1.071   1.082
 79 A    80 A    81 A    82 A    83 A    84 A    85 A    86 A                  
  1.113   1.180   1.392   1.538   1.560   1.580   1.616   1.641
 87 A    88 A    89 A    90 A    91 A    92 A    93 A    94 A                  
  1.647   1.771   1.830   1.836   1.933   1.971   1.983   2.242
 95 A    96 A    97 A    98 A    99 A   100 A   101 A   102 A                  
  4.186   4.187   4.220   4.232   4.478   4.491   4.492   4.511
103 A   104 A   105 A   106 A   107 A   108 A   109 A   110 A                  
  4.546   4.634   4.770   6.528   6.547   6.566   6.895   6.929
111 A   112 A   113 A   114 A   115 A   116 A   117 A   118 A                  
  6.943   7.253   7.461  14.711  14.751  14.759  14.778  14.853
119 A   120 A   121 A   122 A   123 A   124 A   125 A   126 A                  
 14.874  28.871  29.525  29.542  29.557  29.871  29.876  29.877
127 A   128 A   129 A   130 A   131 A   132 A   133 A   134 A                  
 29.898  29.959  68.730 130.585 130.598 130.615 154.269 165.847
135 A   136 A   137 A   138 A   139 A   140 A   141 A   142 A                  
166.0681912.187
143 A   144 A                                                                  

 Beta MOs, Restricted
 -- Occupied --                  
******* -180.88 -169.69 -169.69 -169.69  -80.06  -80.02  -37.93
  1 A     2 A     3 A     4 A     5 A     6 A     7 A     8 A                  
-33.123 -33.119 -33.118 -26.328 -24.307 -24.305 -24.305 -24.301
  9 A    10 A    11 A    12 A    13 A    14 A    15 A    16 A                  
-24.301  -7.594  -7.559  -7.251  -5.487  -5.485  -5.484  -5.484
 17 A    18 A    19 A    20 A    21 A    22 A    23 A    24 A                  
 -5.474  -5.473  -5.452  -5.450  -5.450  -2.408  -2.403  -2.402
 25 A    26 A    27 A    28 A    29 A    30 A    31 A    32 A                  
 -2.390  -2.390  -1.628  -0.954  -0.859  -0.761  -0.701  -0.697
 33 A    34 A    35 A    36 A    37 A    38 A    39 A    40 A                  
 -0.599  -0.439  -0.435  -0.424  -0.372  -0.350
 41 A    42 A    43 A    44 A    45 A    46 A                                  
 -- Virtual --                   
 -0.017   0.013   0.064   0.067   0.080   0.083   0.105   0.110
 47 A    48 A    49 A    50 A    51 A    52 A    53 A    54 A                  
  0.111   0.152   0.159   0.177   0.280   0.302   0.308   0.341
 55 A    56 A    57 A    58 A    59 A    60 A    61 A    62 A                  
  0.351   0.352   0.380   0.385   0.389   0.414   0.424   0.438
 63 A    64 A    65 A    66 A    67 A    68 A    69 A    70 A                  
  0.488   0.550   0.557   0.580   0.584   0.667   0.682   0.721
 71 A    72 A    73 A    74 A    75 A    76 A    77 A    78 A                  
  0.755   0.793   0.818   0.877   0.898   0.951   1.071   1.082
 79 A    80 A    81 A    82 A    83 A    84 A    85 A    86 A                  
  1.113   1.180   1.392   1.538   1.560   1.580   1.616   1.641
 87 A    88 A    89 A    90 A    91 A    92 A    93 A    94 A                  
  1.647   1.771   1.830   1.836   1.933   1.971   1.983   2.242
 95 A    96 A    97 A    98 A    99 A   100 A   101 A   102 A                  
  4.186   4.187   4.220   4.232   4.478   4.491   4.492   4.511
103 A   104 A   105 A   106 A   107 A   108 A   109 A   110 A                  
  4.546   4.634   4.770   6.528   6.547   6.566   6.895   6.929
111 A   112 A   113 A   114 A   115 A   116 A   117 A   118 A                  
  6.943   7.253   7.461  14.711  14.751  14.759  14.778  14.853
119 A   120 A   121 A   122 A   123 A   124 A   125 A   126 A                  
 14.874  28.871  29.525  29.542  29.557  29.871  29.876  29.877
127 A   128 A   129 A   130 A   131 A   132 A   133 A   134 A                  
 29.898  29.959  68.730 130.585 130.598 130.615 154.269 165.847
135 A   136 A   137 A   138 A   139 A   140 A   141 A   142 A                  
166.0681912.187
143 A   144 A                                                                  

 Occupation and symmetry of molecular orbitals

 Point group: C1 (1 irreducible representation).

                           A     All 
 -------------------------------------
 All molecular orbitals:
  - Alpha                  144   144 
  - Beta                   144   144 
 -------------------------------------
 Alpha orbitals:
  - Frozen occupied        29    29  
  - Active occupied        17    17  
  - Active virtual         98    98  
  - Frozen virtual         0     0   
 -------------------------------------
 Beta orbitals:
  - Frozen occupied        29    29  
  - Active occupied        17    17  
  - Active virtual         98    98  
  - Frozen virtual         0     0   
 -------------------------------------

 Import integrals:   CPU 0.00 s  wall 0.00 s

 Import integrals:   CPU 66.77 s  wall 17.26 s

 MP2 amplitudes:   CPU 0.16 s  wall 0.12 s

Running a double precision version
           CCSD T amplitudes will be solved using DIIS.

           Start     Size      MaxIter   EConv     TConv     
           3         7         100       1.00e-07  1.00e-05  
 ------------------------------------------------------------------------------
           Energy (a.u.)   Ediff      Tdiff       Comment
 ------------------------------------------------------------------------------
         -7698.40779075                           
     1   -7698.40510186   2.69e-03   7.84e-01     
     2   -7698.42481832   1.97e-02   1.01e-01     
     3   -7698.42469748   1.21e-04   4.42e-02     
     4   -7698.42693731   2.24e-03   1.70e-02     Switched to DIIS steps.
     5   -7698.42774609   8.09e-04   1.38e-02     
     6   -7698.42779045   4.44e-05   2.73e-03     
     7   -7698.42778592   4.53e-06   1.32e-03     
     8   -7698.42778546   4.55e-07   2.71e-04     
     9   -7698.42778647   1.01e-06   1.46e-04     
    10   -7698.42778675   2.72e-07   5.82e-05     
    11   -7698.42778688   1.30e-07   2.97e-05     
    12   -7698.42778699   1.12e-07   1.51e-05     
    13   -7698.42778689   9.74e-08   3.67e-06     
 ------------------------------------------------------------------------------
         -7698.42778689                           CCSD T converged.

End of double precision
 SCF energy                 = -7697.76979702
 MP2 energy                 = -7698.40779075
 CCSD correlation energy     =    -0.65798987
 CCSD total energy           = -7698.42778689

 CCSD  T1^2 = 0.0130  T2^2 = 0.2793  Leading amplitudes:

 Amplitude    Orbitals with energies
  0.0261       40 (A) A                  ->    47 (A) A                   
              -0.6971                         -0.0169                     
  0.0261       40 (A) B                  ->    47 (A) B                   
              -0.6971                         -0.0169                     
  0.0219       41 (A) A                  ->    48 (A) A                   
              -0.5985                          0.0135                     
  0.0219       41 (A) B                  ->    48 (A) B                   
              -0.5985                          0.0135                     

 Amplitude    Orbitals with energies
 -0.1168       46 (A) A      46 (A) B    ->    47 (A) A      47 (A) B     
              -0.3504       -0.3504           -0.0169       -0.0169       
  0.1168       46 (A) A      46 (A) B    ->    47 (A) B      47 (A) A     
              -0.3504       -0.3504           -0.0169       -0.0169       
  0.1168       46 (A) B      46 (A) A    ->    47 (A) A      47 (A) B     
              -0.3504       -0.3504           -0.0169       -0.0169       
 -0.1168       46 (A) B      46 (A) A    ->    47 (A) B      47 (A) A     
              -0.3504       -0.3504           -0.0169       -0.0169       

 Computing CCSD intemediates for later calculations in double precision
 Finished.

Running a double precision version
           CCSD Lambda amplitudes will be solved using DIIS.
           Start     Size      MaxIter   EConv     LConv     
           3         7         100       1.00e-07  1.00e-05  
 ------------------------------------------------------------------------------
            Enorm      Ldiff       Comment
 ------------------------------------------------------------------------------
     1     6.35e-02   4.60e-02     
     2     1.78e-02   7.26e-03     
     3     7.45e-03   1.92e-03     
     4     4.07e-03   1.32e-03     Switched to DIIS steps.
     5     1.11e-03   7.53e-04     
     6     5.41e-04   1.68e-04     
     7     1.71e-04   4.42e-05     
     8     7.85e-05   1.96e-06     
     9     3.03e-05   4.37e-06     
    10     1.20e-05   1.85e-06     
    11     5.20e-06   4.61e-07     
    12     1.88e-06   1.41e-07     
    13     9.44e-07   2.35e-08     
    14     4.24e-07   1.03e-08     
    15     1.93e-07   4.66e-09     
    16     9.40e-08   7.47e-10     
 ------------------------------------------------------------------------------
                                   CCSD Lambda converged.

 Computing density matrices in double precision...
           Orbital response amplitudes will be solved using DIIS.
           Start     Size      MaxIter   EConv     LConv     
           3         7         100       1.00e-06  1.00e-06  
 ------------------------------------------------------------------------------
            Enorm      Ldiff       Comment
 ------------------------------------------------------------------------------
     1     9.21e-02   5.00e-03     
     2     6.61e-02   2.21e-02     
     3     7.13e-02   2.58e-02     
     4     8.76e-03   3.06e-02     Switched to DIIS steps.
     5     3.62e-03   4.13e-04     
     6     6.13e-04   1.67e-04     
     7     3.43e-04   1.18e-04     
     8     1.21e-04   1.49e-05     
     9     3.68e-05   1.64e-05     
    10     1.35e-05   4.84e-06     
    11     4.56e-06   7.25e-07     
    12     1.37e-06   3.37e-07     
    13     1.68e-07   1.46e-07     
 ------------------------------------------------------------------------------
                                   Orbital response converged.

 Computing density matrices... Done.
 CCSD calculation:   CPU 1734.53 s  wall 444.37 s

 Transferring MO TPDM to AO TPDM
 Transferring g2_o1o1o1o1
 Transferring g2_o1o1o1v1
 Transferring g2_o1o1v1v1
 Transferring g2_o1v1o1v1
 Transferring g2_o1v1v1v1
 Transferring g2_v1v1v1v1
 Adding separable TPDM
 Computing TPDM gradient
 --------------------------------------------------------
 2e gradient
  Atom          X               Y               Z
 --------------------------------------------------------
    1        -58.397386       17.546417       -0.000000  
    2         14.045913      -38.640619        0.000000  
    3         36.626631        0.170901       -0.000000  
    4          7.724842       20.923301        0.000000  
 --------------------------------------------------------
 --------------------------------------------------------
 Final gradient
  Atom          X               Y               Z
 --------------------------------------------------------
    1        -58.397386       17.546417       -0.000000  
    2         14.045913      -38.640619        0.000000  
    3         36.626631        0.170901       -0.000000  
    4          7.724842       20.923301        0.000000  
 --------------------------------------------------------
 Analytic gradient from two-electron contribution:   CPU 352.84 s  wall 106.96 s

 Total ccman2 time:   CPU 2158.07 s  wall 569.99 s


 --------------------------------------------------------------

                    Orbital Energies (a.u.)
 --------------------------------------------------------------

 Alpha MOs
 -- Occupied --
*******-180.881-169.687-169.686-169.686 -80.057 -80.018 -37.935
-33.123 -33.119 -33.118 -26.328 -24.307 -24.305 -24.305 -24.301
-24.301  -7.594  -7.559  -7.251  -5.487  -5.485  -5.484  -5.484
 -5.474  -5.473  -5.452  -5.450  -5.450  -2.408  -2.403  -2.402
 -2.390  -2.390  -1.628  -0.954  -0.859  -0.761  -0.701  -0.697
 -0.599  -0.439  -0.435  -0.424  -0.372  -0.350
 -- Virtual --
 -0.017   0.013   0.064   0.067   0.080   0.083   0.105   0.110
  0.111   0.152   0.159   0.177   0.280   0.302   0.308   0.341
  0.351   0.352   0.380   0.385   0.389   0.414   0.424   0.438
  0.488   0.550   0.557   0.580   0.584   0.667   0.682   0.721
  0.755   0.793   0.818   0.877   0.898   0.951   1.071   1.082
  1.113   1.180   1.392   1.538   1.560   1.580   1.616   1.641
  1.647   1.771   1.830   1.836   1.933   1.971   1.983   2.242
  4.186   4.187   4.220   4.232   4.478   4.491   4.492   4.511
  4.546   4.634   4.770   6.528   6.547   6.566   6.895   6.929
  6.943   7.253   7.461  14.711  14.751  14.759  14.778  14.853
 14.874  28.871  29.525  29.542  29.557  29.871  29.876  29.877
 29.898  29.959  68.730 130.585 130.598 130.615 154.269 165.847
166.0681912.187
 --------------------------------------------------------------

          Ground-State Mulliken Net Atomic Charges

     Atom                 Charge (a.u.)
  ----------------------------------------
      1 I                    -0.112430
      2 P                     0.177822
      3 P                     0.131463
      4 F                    -0.196855
  ----------------------------------------
  Sum of atomic charges =    -0.000000

 -----------------------------------------------------------------
                    Cartesian Multipole Moments
 -----------------------------------------------------------------
    Charge (ESU x 10^10)
                -0.0000
    Dipole Moment (Debye)
         X      -0.6593      Y       0.9789      Z       0.0000
       Tot       1.1802
    Quadrupole Moments (Debye-Ang)
        XX     -57.8898     XY      -2.7121     YY     -62.8472
        XZ       0.0000     YZ      -0.0000     ZZ     -60.1306
    Octopole Moments (Debye-Ang^2)
       XXX      51.3155    XXY      -8.3590    XYY      20.3256
       YYY     -18.4286    XXZ      -0.0000    XYZ       0.0000
       YYZ       0.0000    XZZ      14.5517    YZZ      -7.4422
       ZZZ      -0.0000
    Hexadecapole Moments (Debye-Ang^3)
      XXXX    -943.7490   XXXY       6.9170   XXYY    -205.7559
      XYYY       8.5028   YYYY    -303.2696   XXXZ       0.0000
      XXYZ      -0.0000   XYYZ       0.0000   YYYZ       0.0000
      XXZZ    -173.8704   XYZZ       7.7822   YYZZ     -63.0303
      XZZZ       0.0000   YZZZ      -0.0000   ZZZZ     -88.4456
 -----------------------------------------------------------------
 DrvMan completing analytic gradient of the correlated energy
 Correlated dipole moment
            1
    1  -0.2593698
    2   0.3851271
    3   0.0000000
 Energy read as -7698.427786891
 Full Analytical Gradient: (in a.u., or Hartree/Bohr)
             1             2             3             4
    1   -0.00002741    0.00016272    0.00004731   -0.00018261
    2    0.00001154    0.00012358   -0.00057674    0.00044161
    3    0.00000000    0.00000000    0.00000000   -0.00000000
 Gradient time:  CPU 0.77 s  wall 0.80 s
 ----------------------------------------------------------------
             Standard Nuclear Orientation (Angstroms)
    I     Atom           X                Y                Z
 ----------------------------------------------------------------
    1      I       1.2246247324    -0.1227561771     0.0000000000
    2      P      -0.8048861223     1.2926081146    -0.0000000000
    3      P      -2.4108243643     0.0343606721     0.0010000000
    4      F      -1.8521615019    -1.4887171573     0.0000000000
 ----------------------------------------------------------------
 Nuclear Repulsion Energy =   487.0545373392 hartrees
 There are       46 alpha and       46 beta electrons

                       Distance Matrix (Angstroms)
             I (  1)   P (  2)   P (  3)
   P (  2)  2.474302
   P (  3)  3.638843  2.040153
   F (  4)  3.366372  2.971962  1.622304

 Requested basis set is 6-311++G(d,p)
 There are 56 shells and 144 basis functions
 A cutoff of  1.0D-14 yielded   1319 shell pairs
 There are      9272 function pairs (     10357 Cartesian)
 Smallest overlap matrix eigenvalue = 9.41E-04
 Guess MOs from SCF MO coefficient file

 -----------------------------------------------------------------------
  General SCF calculation program by
  Eric Jon Sundstrom, Paul Horn, Yuezhi Mao, Dmitri Zuev, Alec White,
  David Stuck, Shaama M.S., Shane Yost, Joonho Lee, David Small,
  Daniel Levine, Susi Lehtola, Hugh Burton, Evgeny Epifanovsky
 -----------------------------------------------------------------------
 Hartree-Fock
 using 4 threads for integral computing
 -------------------------------------------------------
 OpenMP Integral computing Module                
 Release: version 2.0, May 2017, Q-Chem Inc. Pleasanton 
 -------------------------------------------------------
 A restricted SCF calculation will be
 performed using DIIS
 SCF converges when DIIS error is below 1.0e-08
 ---------------------------------------
  Cycle       Energy         DIIS error
 ---------------------------------------
    1   -7697.7697832290      1.55e-05  
    2   -7697.7697839971      4.79e-06  
    3   -7697.7697840745      2.65e-06  
    4   -7697.7697840939      5.87e-07  
    5   -7697.7697840972      2.30e-07  
    6   -7697.7697840981      1.15e-07  
    7   -7697.7697840984      6.33e-08  
    8   -7697.7697840984      2.26e-08  
    9   -7697.7697840984      7.41e-09  Convergence criterion met
 ---------------------------------------
 SCF time:   CPU 7.08s  wall 2.00s 
 SCF   energy in the final basis set =    -7697.7697840984
 Total energy in the final basis set =    -7697.7697840984


 ------------------------------------------------------------------------------

   CCMAN2: suite of methods based on coupled cluster
           and equation of motion theories.

   Components:
   * libvmm-1.3-trunk
     by Evgeny Epifanovsky, Ilya Kaliman.
   * libtensor-2.5-trunk
     by Evgeny Epifanovsky, Michael Wormit, Dmitry Zuev, Sam Manzer, 
        Ilya Kaliman.
   * libcc-2.5-trunk
     by Evgeny Epifanovsky, Arik Landau, Tomasz Kus, Kirill Khistyaev, 
        Dmitry Zuev, Prashant Manohar, Xintian Feng, Anna Krylov, 
        Matthew Goldey, Alec White, Thomas Jagau, Kaushik Nanda, 
        Anastasia Gunina, Alexander Kunitsa, Joonho Lee.

   CCMAN original authors:
   Anna I. Krylov, C. David Sherrill, Steven R. Gwaltney,
   Edward F. C. Byrd (2000)
   Sergey V. Levchenko, Lyudmila V. Slipchenko, Tao Wang,
   Ana-Maria C. Cristian (2003)
   Piotr A. Pieniazek, C. Melania Oana, Evgeny Epifanovsky (2007)
   Prashant Manohar (2009)

 ------------------------------------------------------------------------------


 Allocating and initializing 29808MB of RAM...
 Calculation will run on 4 cores.


 Alpha MOs, Restricted
 -- Occupied --                  
******* -180.88 -169.69 -169.69 -169.69  -80.06  -80.02  -37.93
  1 A     2 A     3 A     4 A     5 A     6 A     7 A     8 A                  
-33.123 -33.119 -33.118 -26.327 -24.307 -24.305 -24.305 -24.301
  9 A    10 A    11 A    12 A    13 A    14 A    15 A    16 A                  
-24.301  -7.594  -7.559  -7.251  -5.487  -5.485  -5.484  -5.484
 17 A    18 A    19 A    20 A    21 A    22 A    23 A    24 A                  
 -5.474  -5.473  -5.452  -5.450  -5.450  -2.408  -2.403  -2.402
 25 A    26 A    27 A    28 A    29 A    30 A    31 A    32 A                  
 -2.390  -2.390  -1.628  -0.955  -0.859  -0.761  -0.700  -0.697
 33 A    34 A    35 A    36 A    37 A    38 A    39 A    40 A                  
 -0.598  -0.439  -0.435  -0.424  -0.372  -0.351
 41 A    42 A    43 A    44 A    45 A    46 A                                  
 -- Virtual --                   
 -0.017   0.013   0.064   0.067   0.080   0.083   0.105   0.110
 47 A    48 A    49 A    50 A    51 A    52 A    53 A    54 A                  
  0.111   0.152   0.159   0.177   0.280   0.302   0.308   0.341
 55 A    56 A    57 A    58 A    59 A    60 A    61 A    62 A                  
  0.351   0.352   0.380   0.385   0.389   0.414   0.424   0.438
 63 A    64 A    65 A    66 A    67 A    68 A    69 A    70 A                  
  0.488   0.550   0.557   0.580   0.584   0.667   0.682   0.721
 71 A    72 A    73 A    74 A    75 A    76 A    77 A    78 A                  
  0.755   0.793   0.818   0.877   0.898   0.951   1.072   1.082
 79 A    80 A    81 A    82 A    83 A    84 A    85 A    86 A                  
  1.113   1.180   1.393   1.538   1.560   1.580   1.617   1.641
 87 A    88 A    89 A    90 A    91 A    92 A    93 A    94 A                  
  1.647   1.771   1.830   1.836   1.933   1.971   1.983   2.243
 95 A    96 A    97 A    98 A    99 A   100 A   101 A   102 A                  
  4.186   4.188   4.221   4.232   4.478   4.491   4.492   4.511
103 A   104 A   105 A   106 A   107 A   108 A   109 A   110 A                  
  4.546   4.634   4.770   6.528   6.547   6.566   6.895   6.930
111 A   112 A   113 A   114 A   115 A   116 A   117 A   118 A                  
  6.943   7.252   7.461  14.711  14.751  14.759  14.778  14.853
119 A   120 A   121 A   122 A   123 A   124 A   125 A   126 A                  
 14.874  28.871  29.525  29.542  29.557  29.871  29.876  29.877
127 A   128 A   129 A   130 A   131 A   132 A   133 A   134 A                  
 29.898  29.959  68.730 130.585 130.598 130.615 154.269 165.846
135 A   136 A   137 A   138 A   139 A   140 A   141 A   142 A                  
166.0681912.187
143 A   144 A                                                                  

 Beta MOs, Restricted
 -- Occupied --                  
******* -180.88 -169.69 -169.69 -169.69  -80.06  -80.02  -37.93
  1 A     2 A     3 A     4 A     5 A     6 A     7 A     8 A                  
-33.123 -33.119 -33.118 -26.327 -24.307 -24.305 -24.305 -24.301
  9 A    10 A    11 A    12 A    13 A    14 A    15 A    16 A                  
-24.301  -7.594  -7.559  -7.251  -5.487  -5.485  -5.484  -5.484
 17 A    18 A    19 A    20 A    21 A    22 A    23 A    24 A                  
 -5.474  -5.473  -5.452  -5.450  -5.450  -2.408  -2.403  -2.402
 25 A    26 A    27 A    28 A    29 A    30 A    31 A    32 A                  
 -2.390  -2.390  -1.628  -0.955  -0.859  -0.761  -0.700  -0.697
 33 A    34 A    35 A    36 A    37 A    38 A    39 A    40 A                  
 -0.598  -0.439  -0.435  -0.424  -0.372  -0.351
 41 A    42 A    43 A    44 A    45 A    46 A                                  
 -- Virtual --                   
 -0.017   0.013   0.064   0.067   0.080   0.083   0.105   0.110
 47 A    48 A    49 A    50 A    51 A    52 A    53 A    54 A                  
  0.111   0.152   0.159   0.177   0.280   0.302   0.308   0.341
 55 A    56 A    57 A    58 A    59 A    60 A    61 A    62 A                  
  0.351   0.352   0.380   0.385   0.389   0.414   0.424   0.438
 63 A    64 A    65 A    66 A    67 A    68 A    69 A    70 A                  
  0.488   0.550   0.557   0.580   0.584   0.667   0.682   0.721
 71 A    72 A    73 A    74 A    75 A    76 A    77 A    78 A                  
  0.755   0.793   0.818   0.877   0.898   0.951   1.072   1.082
 79 A    80 A    81 A    82 A    83 A    84 A    85 A    86 A                  
  1.113   1.180   1.393   1.538   1.560   1.580   1.617   1.641
 87 A    88 A    89 A    90 A    91 A    92 A    93 A    94 A                  
  1.647   1.771   1.830   1.836   1.933   1.971   1.983   2.243
 95 A    96 A    97 A    98 A    99 A   100 A   101 A   102 A                  
  4.186   4.188   4.221   4.232   4.478   4.491   4.492   4.511
103 A   104 A   105 A   106 A   107 A   108 A   109 A   110 A                  
  4.546   4.634   4.770   6.528   6.547   6.566   6.895   6.930
111 A   112 A   113 A   114 A   115 A   116 A   117 A   118 A                  
  6.943   7.252   7.461  14.711  14.751  14.759  14.778  14.853
119 A   120 A   121 A   122 A   123 A   124 A   125 A   126 A                  
 14.874  28.871  29.525  29.542  29.557  29.871  29.876  29.877
127 A   128 A   129 A   130 A   131 A   132 A   133 A   134 A                  
 29.898  29.959  68.730 130.585 130.598 130.615 154.269 165.846
135 A   136 A   137 A   138 A   139 A   140 A   141 A   142 A                  
166.0681912.187
143 A   144 A                                                                  

 Occupation and symmetry of molecular orbitals

 Point group: C1 (1 irreducible representation).

                           A     All 
 -------------------------------------
 All molecular orbitals:
  - Alpha                  144   144 
  - Beta                   144   144 
 -------------------------------------
 Alpha orbitals:
  - Frozen occupied        29    29  
  - Active occupied        17    17  
  - Active virtual         98    98  
  - Frozen virtual         0     0   
 -------------------------------------
 Beta orbitals:
  - Frozen occupied        29    29  
  - Active occupied        17    17  
  - Active virtual         98    98  
  - Frozen virtual         0     0   
 -------------------------------------

 Import integrals:   CPU 0.00 s  wall 0.00 s

 Import integrals:   CPU 66.52 s  wall 17.20 s

 MP2 amplitudes:   CPU 0.16 s  wall 0.12 s

Running a double precision version
           CCSD T amplitudes will be solved using DIIS.

           Start     Size      MaxIter   EConv     TConv     
           3         7         100       1.00e-07  1.00e-05  
 ------------------------------------------------------------------------------
           Energy (a.u.)   Ediff      Tdiff       Comment
 ------------------------------------------------------------------------------
         -7698.40779140                           
     1   -7698.40509850   2.69e-03   7.84e-01     
     2   -7698.42482034   1.97e-02   1.01e-01     
     3   -7698.42469671   1.24e-04   4.42e-02     
     4   -7698.42693715   2.24e-03   1.70e-02     Switched to DIIS steps.
     5   -7698.42774651   8.09e-04   1.38e-02     
     6   -7698.42779091   4.44e-05   2.73e-03     
     7   -7698.42778641   4.50e-06   1.32e-03     
     8   -7698.42778596   4.58e-07   2.71e-04     
     9   -7698.42778697   1.01e-06   1.46e-04     
    10   -7698.42778724   2.73e-07   5.82e-05     
    11   -7698.42778738   1.31e-07   2.97e-05     
    12   -7698.42778749   1.12e-07   1.51e-05     
    13   -7698.42778739   9.78e-08   3.68e-06     
 ------------------------------------------------------------------------------
         -7698.42778739                           CCSD T converged.

End of double precision
 SCF energy                 = -7697.76978410
 MP2 energy                 = -7698.40779140
 CCSD correlation energy     =    -0.65800329
 CCSD total energy           = -7698.42778739

 CCSD  T1^2 = 0.0131  T2^2 = 0.2793  Leading amplitudes:

 Amplitude    Orbitals with energies
 -0.0261       40 (A) A                  ->    47 (A) A                   
              -0.6968                         -0.0169                     
 -0.0261       40 (A) B                  ->    47 (A) B                   
              -0.6968                         -0.0169                     
  0.0220       41 (A) A                  ->    48 (A) A                   
              -0.5985                          0.0134                     
  0.0220       41 (A) B                  ->    48 (A) B                   
              -0.5985                          0.0134                     

 Amplitude    Orbitals with energies
 -0.1166       46 (A) A      46 (A) B    ->    47 (A) A      47 (A) B     
              -0.3505       -0.3505           -0.0169       -0.0169       
  0.1166       46 (A) A      46 (A) B    ->    47 (A) B      47 (A) A     
              -0.3505       -0.3505           -0.0169       -0.0169       
  0.1166       46 (A) B      46 (A) A    ->    47 (A) A      47 (A) B     
              -0.3505       -0.3505           -0.0169       -0.0169       
 -0.1166       46 (A) B      46 (A) A    ->    47 (A) B      47 (A) A     
              -0.3505       -0.3505           -0.0169       -0.0169       

 Computing CCSD intemediates for later calculations in double precision
 Finished.

Running a double precision version
           CCSD Lambda amplitudes will be solved using DIIS.
           Start     Size      MaxIter   EConv     LConv     
           3         7         100       1.00e-07  1.00e-05  
 ------------------------------------------------------------------------------
            Enorm      Ldiff       Comment
 ------------------------------------------------------------------------------
     1     6.35e-02   4.59e-02     
     2     1.78e-02   7.27e-03     
     3     7.46e-03   1.91e-03     
     4     4.08e-03   1.32e-03     Switched to DIIS steps.
     5     1.11e-03   7.54e-04     
     6     5.41e-04   1.68e-04     
     7     1.72e-04   4.41e-05     
     8     7.86e-05   1.95e-06     
     9     3.03e-05   4.39e-06     
    10     1.20e-05   1.86e-06     
    11     5.21e-06   4.61e-07     
    12     1.89e-06   1.40e-07     
    13     9.50e-07   2.41e-08     
    14     4.27e-07   1.01e-08     
    15     1.94e-07   4.73e-09     
    16     9.48e-08   7.53e-10     
 ------------------------------------------------------------------------------
                                   CCSD Lambda converged.

 Computing density matrices in double precision...
           Orbital response amplitudes will be solved using DIIS.
           Start     Size      MaxIter   EConv     LConv     
           3         7         100       1.00e-06  1.00e-06  
 ------------------------------------------------------------------------------
            Enorm      Ldiff       Comment
 ------------------------------------------------------------------------------
     1     9.21e-02   4.98e-03     
     2     6.62e-02   2.21e-02     
     3     7.14e-02   2.59e-02     
     4     8.76e-03   3.07e-02     Switched to DIIS steps.
     5     3.61e-03   4.16e-04     
     6     6.13e-04   1.66e-04     
     7     3.42e-04   1.18e-04     
     8     1.20e-04   1.50e-05     
     9     3.66e-05   1.64e-05     
    10     1.35e-05   4.83e-06     
    11     4.55e-06   7.25e-07     
    12     1.37e-06   3.39e-07     
    13     1.68e-07   1.48e-07     
 ------------------------------------------------------------------------------
                                   Orbital response converged.

 Computing density matrices... Done.
 CCSD calculation:   CPU 1732.96 s  wall 444.13 s

 Transferring MO TPDM to AO TPDM
 Transferring g2_o1o1o1o1
 Transferring g2_o1o1o1v1
 Transferring g2_o1o1v1v1
 Transferring g2_o1v1o1v1
 Transferring g2_o1v1v1v1
 Transferring g2_v1v1v1v1
 Adding separable TPDM
 Computing TPDM gradient
 --------------------------------------------------------
 2e gradient
  Atom          X               Y               Z
 --------------------------------------------------------
    1        -58.398660       17.552144        0.003634  
    2         14.034857      -38.640231        0.009843  
    3         36.632737        0.172810       -0.022584  
    4          7.731066       20.915276        0.009107  
 --------------------------------------------------------
 --------------------------------------------------------
 Final gradient
  Atom          X               Y               Z
 --------------------------------------------------------
    1        -58.398660       17.552144        0.003634  
    2         14.034857      -38.640231        0.009843  
    3         36.632737        0.172810       -0.022584  
    4          7.731066       20.915276        0.009107  
 --------------------------------------------------------
 Analytic gradient from two-electron contribution:   CPU 351.31 s  wall 106.90 s

 Total ccman2 time:   CPU 2154.70 s  wall 569.64 s


 --------------------------------------------------------------

                    Orbital Energies (a.u.)
 --------------------------------------------------------------

 Alpha MOs
 -- Occupied --
*******-180.881-169.687-169.686-169.686 -80.057 -80.018 -37.935
-33.123 -33.119 -33.118 -26.327 -24.307 -24.305 -24.305 -24.301
-24.301  -7.594  -7.559  -7.251  -5.487  -5.485  -5.484  -5.484
 -5.474  -5.473  -5.452  -5.450  -5.450  -2.408  -2.403  -2.402
 -2.390  -2.390  -1.628  -0.955  -0.859  -0.761  -0.700  -0.697
 -0.598  -0.439  -0.435  -0.424  -0.372  -0.351
 -- Virtual --
 -0.017   0.013   0.064   0.067   0.080   0.083   0.105   0.110
  0.111   0.152   0.159   0.177   0.280   0.302   0.308   0.341
  0.351   0.352   0.380   0.385   0.389   0.414   0.424   0.438
  0.488   0.550   0.557   0.580   0.584   0.667   0.682   0.721
  0.755   0.793   0.818   0.877   0.898   0.951   1.072   1.082
  1.113   1.180   1.393   1.538   1.560   1.580   1.617   1.641
  1.647   1.771   1.830   1.836   1.933   1.971   1.983   2.243
  4.186   4.188   4.221   4.232   4.478   4.491   4.492   4.511
  4.546   4.634   4.770   6.528   6.547   6.566   6.895   6.930
  6.943   7.252   7.461  14.711  14.751  14.759  14.778  14.853
 14.874  28.871  29.525  29.542  29.557  29.871  29.876  29.877
 29.898  29.959  68.730 130.585 130.598 130.615 154.269 165.846
166.0681912.187
 --------------------------------------------------------------

          Ground-State Mulliken Net Atomic Charges

     Atom                 Charge (a.u.)
  ----------------------------------------
      1 I                    -0.112234
      2 P                     0.177912
      3 P                     0.131975
      4 F                    -0.197653
  ----------------------------------------
  Sum of atomic charges =     0.000000

 -----------------------------------------------------------------
                    Cartesian Multipole Moments
 -----------------------------------------------------------------
    Charge (ESU x 10^10)
                 0.0000
    Dipole Moment (Debye)
         X      -0.6573      Y       0.9841      Z       0.0008
       Tot       1.1834
    Quadrupole Moments (Debye-Ang)
        XX     -57.8855     XY      -2.7239     YY     -62.8532
        XZ      -0.0016     YZ      -0.0017     ZZ     -60.1278
    Octopole Moments (Debye-Ang^2)
       XXX      51.3047    XXY      -8.3498    XYY      20.3414
       YYY     -18.4502    XXZ      -0.0091    XYZ       0.0017
       YYZ      -0.0121    XZZ      14.5496    YZZ      -7.4491
       ZZZ      -0.0391
    Hexadecapole Moments (Debye-Ang^3)
      XXXX    -943.6416   XXXY       6.9530   XXYY    -205.7896
      XYYY       8.5549   YYYY    -303.3006   XXXZ       0.0957
      XXYZ      -0.0050   XYYZ       0.0265   YYYZ      -0.0037
      XXZZ    -173.8570   XYZZ       7.8024   YYZZ     -63.0313
      XZZZ       0.0941   YZZZ      -0.0061   ZZZZ     -88.4306
 -----------------------------------------------------------------
 DrvMan completing analytic gradient of the correlated energy
 Correlated dipole moment
            1
    1  -0.2585864
    2   0.3871594
    3   0.0003279
 Energy read as -7698.427787390
 Full Analytical Gradient: (in a.u., or Hartree/Bohr)
             1             2             3             4
    1   -0.00001504   -0.00001924    0.00004143   -0.00000716
    2    0.00001000   -0.00002894    0.00002048   -0.00000155
    3    0.00001190   -0.00002059    0.00002689   -0.00001820
 Gradient time:  CPU 0.78 s  wall 0.81 s
 ----------------------------------------------------------------
             Standard Nuclear Orientation (Angstroms)
    I     Atom           X                Y                Z
 ----------------------------------------------------------------
    1      I       1.2246247324    -0.1227561771     0.0000000000
    2      P      -0.8048861223     1.2926081146    -0.0000000000
    3      P      -2.4108243643     0.0343606721     0.0000000000
    4      F      -1.8511615019    -1.4887171573     0.0000000000
 ----------------------------------------------------------------
 Nuclear Repulsion Energy =   487.0684164047 hartrees
 There are       46 alpha and       46 beta electrons

                       Distance Matrix (Angstroms)
             I (  1)   P (  2)   P (  3)
   P (  2)  2.474302
   P (  3)  3.638843  2.040153
   F (  4)  3.365458  2.971609  1.622649

 Requested basis set is 6-311++G(d,p)
 There are 56 shells and 144 basis functions
 A cutoff of  1.0D-14 yielded   1319 shell pairs
 There are      9272 function pairs (     10357 Cartesian)
 Smallest overlap matrix eigenvalue = 9.41E-04
 Guess MOs from SCF MO coefficient file

 -----------------------------------------------------------------------
  General SCF calculation program by
  Eric Jon Sundstrom, Paul Horn, Yuezhi Mao, Dmitri Zuev, Alec White,
  David Stuck, Shaama M.S., Shane Yost, Joonho Lee, David Small,
  Daniel Levine, Susi Lehtola, Hugh Burton, Evgeny Epifanovsky
 -----------------------------------------------------------------------
 Hartree-Fock
 using 4 threads for integral computing
 -------------------------------------------------------
 OpenMP Integral computing Module                
 Release: version 2.0, May 2017, Q-Chem Inc. Pleasanton 
 -------------------------------------------------------
 A restricted SCF calculation will be
 performed using DIIS
 SCF converges when DIIS error is below 1.0e-08
 ---------------------------------------
  Cycle       Energy         DIIS error
 ---------------------------------------
    1   -7697.7697699822      1.08e-05  
    2   -7697.7697704614      3.04e-06  
    3   -7697.7697705244      1.32e-06  
    4   -7697.7697705322      4.96e-07  
    5   -7697.7697705346      1.76e-07  
    6   -7697.7697705351      8.88e-08  
    7   -7697.7697705354      4.20e-08  
    8   -7697.7697705353      1.47e-08  
    9   -7697.7697705353      5.80e-09  Convergence criterion met
 ---------------------------------------
 SCF time:   CPU 7.10s  wall 2.00s 
 SCF   energy in the final basis set =    -7697.7697705353
 Total energy in the final basis set =    -7697.7697705353


 ------------------------------------------------------------------------------

   CCMAN2: suite of methods based on coupled cluster
           and equation of motion theories.

   Components:
   * libvmm-1.3-trunk
     by Evgeny Epifanovsky, Ilya Kaliman.
   * libtensor-2.5-trunk
     by Evgeny Epifanovsky, Michael Wormit, Dmitry Zuev, Sam Manzer, 
        Ilya Kaliman.
   * libcc-2.5-trunk
     by Evgeny Epifanovsky, Arik Landau, Tomasz Kus, Kirill Khistyaev, 
        Dmitry Zuev, Prashant Manohar, Xintian Feng, Anna Krylov, 
        Matthew Goldey, Alec White, Thomas Jagau, Kaushik Nanda, 
        Anastasia Gunina, Alexander Kunitsa, Joonho Lee.

   CCMAN original authors:
   Anna I. Krylov, C. David Sherrill, Steven R. Gwaltney,
   Edward F. C. Byrd (2000)
   Sergey V. Levchenko, Lyudmila V. Slipchenko, Tao Wang,
   Ana-Maria C. Cristian (2003)
   Piotr A. Pieniazek, C. Melania Oana, Evgeny Epifanovsky (2007)
   Prashant Manohar (2009)

 ------------------------------------------------------------------------------


 Allocating and initializing 29808MB of RAM...
 Calculation will run on 4 cores.


 Alpha MOs, Restricted
 -- Occupied --                  
******* -180.88 -169.69 -169.69 -169.69  -80.06  -80.02  -37.93
  1 A     2 A     3 A     4 A     5 A     6 A     7 A     8 A                  
-33.123 -33.119 -33.118 -26.327 -24.307 -24.306 -24.305 -24.301
  9 A    10 A    11 A    12 A    13 A    14 A    15 A    16 A                  
-24.301  -7.594  -7.559  -7.251  -5.487  -5.485  -5.484  -5.484
 17 A    18 A    19 A    20 A    21 A    22 A    23 A    24 A                  
 -5.474  -5.473  -5.452  -5.450  -5.450  -2.408  -2.403  -2.402
 25 A    26 A    27 A    28 A    29 A    30 A    31 A    32 A                  
 -2.390  -2.390  -1.627  -0.955  -0.859  -0.761  -0.700  -0.697
 33 A    34 A    35 A    36 A    37 A    38 A    39 A    40 A                  
 -0.598  -0.439  -0.435  -0.424  -0.372  -0.351
 41 A    42 A    43 A    44 A    45 A    46 A                                  
 -- Virtual --                   
 -0.017   0.013   0.064   0.067   0.080   0.083   0.105   0.110
 47 A    48 A    49 A    50 A    51 A    52 A    53 A    54 A                  
  0.111   0.152   0.158   0.177   0.280   0.302   0.308   0.341
 55 A    56 A    57 A    58 A    59 A    60 A    61 A    62 A                  
  0.351   0.352   0.380   0.385   0.389   0.414   0.424   0.438
 63 A    64 A    65 A    66 A    67 A    68 A    69 A    70 A                  
  0.488   0.550   0.557   0.580   0.584   0.667   0.682   0.720
 71 A    72 A    73 A    74 A    75 A    76 A    77 A    78 A                  
  0.755   0.793   0.818   0.877   0.898   0.951   1.072   1.082
 79 A    80 A    81 A    82 A    83 A    84 A    85 A    86 A                  
  1.113   1.179   1.393   1.538   1.560   1.580   1.617   1.641
 87 A    88 A    89 A    90 A    91 A    92 A    93 A    94 A                  
  1.647   1.771   1.830   1.836   1.933   1.971   1.983   2.243
 95 A    96 A    97 A    98 A    99 A   100 A   101 A   102 A                  
  4.186   4.188   4.221   4.232   4.478   4.491   4.492   4.511
103 A   104 A   105 A   106 A   107 A   108 A   109 A   110 A                  
  4.546   4.634   4.770   6.528   6.547   6.566   6.895   6.930
111 A   112 A   113 A   114 A   115 A   116 A   117 A   118 A                  
  6.943   7.252   7.461  14.711  14.751  14.759  14.778  14.853
119 A   120 A   121 A   122 A   123 A   124 A   125 A   126 A                  
 14.874  28.871  29.525  29.542  29.557  29.871  29.876  29.877
127 A   128 A   129 A   130 A   131 A   132 A   133 A   134 A                  
 29.898  29.959  68.731 130.585 130.598 130.615 154.269 165.846
135 A   136 A   137 A   138 A   139 A   140 A   141 A   142 A                  
166.0681912.187
143 A   144 A                                                                  

 Beta MOs, Restricted
 -- Occupied --                  
******* -180.88 -169.69 -169.69 -169.69  -80.06  -80.02  -37.93
  1 A     2 A     3 A     4 A     5 A     6 A     7 A     8 A                  
-33.123 -33.119 -33.118 -26.327 -24.307 -24.306 -24.305 -24.301
  9 A    10 A    11 A    12 A    13 A    14 A    15 A    16 A                  
-24.301  -7.594  -7.559  -7.251  -5.487  -5.485  -5.484  -5.484
 17 A    18 A    19 A    20 A    21 A    22 A    23 A    24 A                  
 -5.474  -5.473  -5.452  -5.450  -5.450  -2.408  -2.403  -2.402
 25 A    26 A    27 A    28 A    29 A    30 A    31 A    32 A                  
 -2.390  -2.390  -1.627  -0.955  -0.859  -0.761  -0.700  -0.697
 33 A    34 A    35 A    36 A    37 A    38 A    39 A    40 A                  
 -0.598  -0.439  -0.435  -0.424  -0.372  -0.351
 41 A    42 A    43 A    44 A    45 A    46 A                                  
 -- Virtual --                   
 -0.017   0.013   0.064   0.067   0.080   0.083   0.105   0.110
 47 A    48 A    49 A    50 A    51 A    52 A    53 A    54 A                  
  0.111   0.152   0.158   0.177   0.280   0.302   0.308   0.341
 55 A    56 A    57 A    58 A    59 A    60 A    61 A    62 A                  
  0.351   0.352   0.380   0.385   0.389   0.414   0.424   0.438
 63 A    64 A    65 A    66 A    67 A    68 A    69 A    70 A                  
  0.488   0.550   0.557   0.580   0.584   0.667   0.682   0.720
 71 A    72 A    73 A    74 A    75 A    76 A    77 A    78 A                  
  0.755   0.793   0.818   0.877   0.898   0.951   1.072   1.082
 79 A    80 A    81 A    82 A    83 A    84 A    85 A    86 A                  
  1.113   1.179   1.393   1.538   1.560   1.580   1.617   1.641
 87 A    88 A    89 A    90 A    91 A    92 A    93 A    94 A                  
  1.647   1.771   1.830   1.836   1.933   1.971   1.983   2.243
 95 A    96 A    97 A    98 A    99 A   100 A   101 A   102 A                  
  4.186   4.188   4.221   4.232   4.478   4.491   4.492   4.511
103 A   104 A   105 A   106 A   107 A   108 A   109 A   110 A                  
  4.546   4.634   4.770   6.528   6.547   6.566   6.895   6.930
111 A   112 A   113 A   114 A   115 A   116 A   117 A   118 A                  
  6.943   7.252   7.461  14.711  14.751  14.759  14.778  14.853
119 A   120 A   121 A   122 A   123 A   124 A   125 A   126 A                  
 14.874  28.871  29.525  29.542  29.557  29.871  29.876  29.877
127 A   128 A   129 A   130 A   131 A   132 A   133 A   134 A                  
 29.898  29.959  68.731 130.585 130.598 130.615 154.269 165.846
135 A   136 A   137 A   138 A   139 A   140 A   141 A   142 A                  
166.0681912.187
143 A   144 A                                                                  

 Occupation and symmetry of molecular orbitals

 Point group: C1 (1 irreducible representation).

                           A     All 
 -------------------------------------
 All molecular orbitals:
  - Alpha                  144   144 
  - Beta                   144   144 
 -------------------------------------
 Alpha orbitals:
  - Frozen occupied        29    29  
  - Active occupied        17    17  
  - Active virtual         98    98  
  - Frozen virtual         0     0   
 -------------------------------------
 Beta orbitals:
  - Frozen occupied        29    29  
  - Active occupied        17    17  
  - Active virtual         98    98  
  - Frozen virtual         0     0   
 -------------------------------------

 Import integrals:   CPU 0.00 s  wall 0.00 s

 Import integrals:   CPU 66.64 s  wall 17.22 s

 MP2 amplitudes:   CPU 0.16 s  wall 0.12 s

Running a double precision version
           CCSD T amplitudes will be solved using DIIS.

           Start     Size      MaxIter   EConv     TConv     
           3         7         100       1.00e-07  1.00e-05  
 ------------------------------------------------------------------------------
           Energy (a.u.)   Ediff      Tdiff       Comment
 ------------------------------------------------------------------------------
         -7698.40779149                           
     1   -7698.40509541   2.70e-03   7.84e-01     
     2   -7698.42482053   1.97e-02   1.01e-01     
     3   -7698.42469585   1.25e-04   4.42e-02     
     4   -7698.42693677   2.24e-03   1.70e-02     Switched to DIIS steps.
     5   -7698.42774645   8.10e-04   1.38e-02     
     6   -7698.42779087   4.44e-05   2.73e-03     
     7   -7698.42778637   4.50e-06   1.32e-03     
     8   -7698.42778591   4.63e-07   2.71e-04     
     9   -7698.42778692   1.01e-06   1.46e-04     
    10   -7698.42778719   2.72e-07   5.81e-05     
    11   -7698.42778732   1.31e-07   2.97e-05     
    12   -7698.42778743   1.13e-07   1.51e-05     
    13   -7698.42778734   9.77e-08   3.68e-06     
 ------------------------------------------------------------------------------
         -7698.42778734                           CCSD T converged.

End of double precision
 SCF energy                 = -7697.76977054
 MP2 energy                 = -7698.40779149
 CCSD correlation energy     =    -0.65801680
 CCSD total energy           = -7698.42778734

 CCSD  T1^2 = 0.0131  T2^2 = 0.2793  Leading amplitudes:

 Amplitude    Orbitals with energies
  0.0261       40 (A) A                  ->    47 (A) A                   
              -0.6967                         -0.0169                     
  0.0261       40 (A) B                  ->    47 (A) B                   
              -0.6967                         -0.0169                     
 -0.0220       41 (A) A                  ->    48 (A) A                   
              -0.5985                          0.0134                     
 -0.0220       41 (A) B                  ->    48 (A) B                   
              -0.5985                          0.0134                     

 Amplitude    Orbitals with energies
 -0.1166       46 (A) A      46 (A) B    ->    47 (A) A      47 (A) B     
              -0.3505       -0.3505           -0.0169       -0.0169       
  0.1166       46 (A) A      46 (A) B    ->    47 (A) B      47 (A) A     
              -0.3505       -0.3505           -0.0169       -0.0169       
  0.1166       46 (A) B      46 (A) A    ->    47 (A) A      47 (A) B     
              -0.3505       -0.3505           -0.0169       -0.0169       
 -0.1166       46 (A) B      46 (A) A    ->    47 (A) B      47 (A) A     
              -0.3505       -0.3505           -0.0169       -0.0169       

 Computing CCSD intemediates for later calculations in double precision
 Finished.

Running a double precision version
           CCSD Lambda amplitudes will be solved using DIIS.
           Start     Size      MaxIter   EConv     LConv     
           3         7         100       1.00e-07  1.00e-05  
 ------------------------------------------------------------------------------
            Enorm      Ldiff       Comment
 ------------------------------------------------------------------------------
     1     6.35e-02   4.60e-02     
     2     1.78e-02   7.27e-03     
     3     7.46e-03   1.91e-03     
     4     4.08e-03   1.32e-03     Switched to DIIS steps.
     5     1.11e-03   7.54e-04     
     6     5.42e-04   1.68e-04     
     7     1.72e-04   4.41e-05     
     8     7.87e-05   1.94e-06     
     9     3.03e-05   4.41e-06     
    10     1.20e-05   1.86e-06     
    11     5.21e-06   4.63e-07     
    12     1.89e-06   1.41e-07     
    13     9.50e-07   2.40e-08     
    14     4.27e-07   1.02e-08     
    15     1.94e-07   4.69e-09     
    16     9.46e-08   7.37e-10     
 ------------------------------------------------------------------------------
                                   CCSD Lambda converged.

 Computing density matrices in double precision...
           Orbital response amplitudes will be solved using DIIS.
           Start     Size      MaxIter   EConv     LConv     
           3         7         100       1.00e-06  1.00e-06  
 ------------------------------------------------------------------------------
            Enorm      Ldiff       Comment
 ------------------------------------------------------------------------------
     1     9.22e-02   4.97e-03     
     2     6.62e-02   2.21e-02     
     3     7.14e-02   2.59e-02     
     4     8.77e-03   3.07e-02     Switched to DIIS steps.
     5     3.61e-03   4.15e-04     
     6     6.13e-04   1.66e-04     
     7     3.42e-04   1.18e-04     
     8     1.20e-04   1.50e-05     
     9     3.67e-05   1.64e-05     
    10     1.35e-05   4.84e-06     
    11     4.55e-06   7.23e-07     
    12     1.37e-06   3.40e-07     
    13     1.68e-07   1.48e-07     
 ------------------------------------------------------------------------------
                                   Orbital response converged.

 Computing density matrices... Done.
 CCSD calculation:   CPU 1734.75 s  wall 444.52 s

 Transferring MO TPDM to AO TPDM
 Transferring g2_o1o1o1o1
 Transferring g2_o1o1o1v1
 Transferring g2_o1o1v1v1
 Transferring g2_o1v1o1v1
 Transferring g2_o1v1v1v1
 Transferring g2_v1v1v1v1
 Adding separable TPDM
 Computing TPDM gradient
 --------------------------------------------------------
 2e gradient
  Atom          X               Y               Z
 --------------------------------------------------------
    1        -58.404179       17.549326        0.000001  
    2         14.035161      -38.639951        0.000000  
    3         36.640163        0.177884       -0.000003  
    4          7.728855       20.912741        0.000001  
 --------------------------------------------------------
 --------------------------------------------------------
 Final gradient
  Atom          X               Y               Z
 --------------------------------------------------------
    1        -58.404179       17.549326        0.000001  
    2         14.035161      -38.639951        0.000000  
    3         36.640163        0.177884       -0.000003  
    4          7.728855       20.912741        0.000001  
 --------------------------------------------------------
 Analytic gradient from two-electron contribution:   CPU 354.04 s  wall 107.58 s

 Total ccman2 time:   CPU 2159.35 s  wall 570.72 s


 --------------------------------------------------------------

                    Orbital Energies (a.u.)
 --------------------------------------------------------------

 Alpha MOs
 -- Occupied --
*******-180.881-169.687-169.686-169.686 -80.057 -80.018 -37.935
-33.123 -33.119 -33.118 -26.327 -24.307 -24.306 -24.305 -24.301
-24.301  -7.594  -7.559  -7.251  -5.487  -5.485  -5.484  -5.484
 -5.474  -5.473  -5.452  -5.450  -5.450  -2.408  -2.403  -2.402
 -2.390  -2.390  -1.627  -0.955  -0.859  -0.761  -0.700  -0.697
 -0.598  -0.439  -0.435  -0.424  -0.372  -0.351
 -- Virtual --
 -0.017   0.013   0.064   0.067   0.080   0.083   0.105   0.110
  0.111   0.152   0.158   0.177   0.280   0.302   0.308   0.341
  0.351   0.352   0.380   0.385   0.389   0.414   0.424   0.438
  0.488   0.550   0.557   0.580   0.584   0.667   0.682   0.720
  0.755   0.793   0.818   0.877   0.898   0.951   1.072   1.082
  1.113   1.179   1.393   1.538   1.560   1.580   1.617   1.641
  1.647   1.771   1.830   1.836   1.933   1.971   1.983   2.243
  4.186   4.188   4.221   4.232   4.478   4.491   4.492   4.511
  4.546   4.634   4.770   6.528   6.547   6.566   6.895   6.930
  6.943   7.252   7.461  14.711  14.751  14.759  14.778  14.853
 14.874  28.871  29.525  29.542  29.557  29.871  29.876  29.877
 29.898  29.959  68.731 130.585 130.598 130.615 154.269 165.846
166.0681912.187
 --------------------------------------------------------------

          Ground-State Mulliken Net Atomic Charges

     Atom                 Charge (a.u.)
  ----------------------------------------
      1 I                    -0.112135
      2 P                     0.177893
      3 P                     0.132210
      4 F                    -0.197969
  ----------------------------------------
  Sum of atomic charges =    -0.000000

 -----------------------------------------------------------------
                    Cartesian Multipole Moments
 -----------------------------------------------------------------
    Charge (ESU x 10^10)
                 0.0000
    Dipole Moment (Debye)
         X      -0.6583      Y       0.9857      Z      -0.0000
       Tot       1.1853
    Quadrupole Moments (Debye-Ang)
        XX     -57.8783     XY      -2.7277     YY     -62.8554
        XZ       0.0000     YZ       0.0000     ZZ     -60.1275
    Octopole Moments (Debye-Ang^2)
       XXX      51.2677    XXY      -8.3428    XYY      20.3356
       YYY     -18.4474    XXZ      -0.0000    XYZ       0.0000
       YYZ       0.0000    XZZ      14.5451    YZZ      -7.4473
       ZZZ      -0.0000
    Hexadecapole Moments (Debye-Ang^3)
      XXXX    -943.4435   XXXY       6.9475   XXYY    -205.7617
      XYYY       8.5682   YYYY    -303.3162   XXXZ       0.0000
      XXYZ      -0.0000   XYYZ       0.0000   YYYZ       0.0000
      XXZZ    -173.8373   XYZZ       7.8052   YYZZ     -63.0318
      XZZZ       0.0000   YZZZ       0.0000   ZZZZ     -88.4287
 -----------------------------------------------------------------
 DrvMan completing analytic gradient of the correlated energy
 Correlated dipole moment
            1
    1  -0.2589942
    2   0.3878121
    3  -0.0000001
 Energy read as -7698.427787335
 Full Analytical Gradient: (in a.u., or Hartree/Bohr)
             1             2             3             4
    1   -0.00001084   -0.00001676   -0.00006323    0.00009083
    2    0.00000415   -0.00005859    0.00019517   -0.00014073
    3   -0.00000001    0.00000004   -0.00000002   -0.00000001
 Gradient time:  CPU 0.78 s  wall 0.80 s
 ----------------------------------------------------------------
             Standard Nuclear Orientation (Angstroms)
    I     Atom           X                Y                Z
 ----------------------------------------------------------------
    1      I       1.2246247324    -0.1227561771     0.0000000000
    2      P      -0.8048861223     1.2926081146    -0.0000000000
    3      P      -2.4108243643     0.0343606721     0.0000000000
    4      F      -1.8531615019    -1.4887171573     0.0000000000
 ----------------------------------------------------------------
 Nuclear Repulsion Energy =   487.0406952363 hartrees
 There are       46 alpha and       46 beta electrons

                       Distance Matrix (Angstroms)
             I (  1)   P (  2)   P (  3)
   P (  2)  2.474302
   P (  3)  3.638843  2.040153
   F (  4)  3.367286  2.972314  1.621960

 Requested basis set is 6-311++G(d,p)
 There are 56 shells and 144 basis functions
 A cutoff of  1.0D-14 yielded   1319 shell pairs
 There are      9272 function pairs (     10357 Cartesian)
 Smallest overlap matrix eigenvalue = 9.41E-04
 Guess MOs from SCF MO coefficient file

 -----------------------------------------------------------------------
  General SCF calculation program by
  Eric Jon Sundstrom, Paul Horn, Yuezhi Mao, Dmitri Zuev, Alec White,
  David Stuck, Shaama M.S., Shane Yost, Joonho Lee, David Small,
  Daniel Levine, Susi Lehtola, Hugh Burton, Evgeny Epifanovsky
 -----------------------------------------------------------------------
 Hartree-Fock
 using 4 threads for integral computing
 -------------------------------------------------------
 OpenMP Integral computing Module                
 Release: version 2.0, May 2017, Q-Chem Inc. Pleasanton 
 -------------------------------------------------------
 A restricted SCF calculation will be
 performed using DIIS
 SCF converges when DIIS error is below 1.0e-08
 ---------------------------------------
  Cycle       Energy         DIIS error
 ---------------------------------------
    1   -7697.7697967008      1.50e-05  
    2   -7697.7697974573      4.18e-06  
    3   -7697.7697975370      2.10e-06  
    4   -7697.7697975492      5.74e-07  
    5   -7697.7697975517      1.62e-07  
    6   -7697.7697975518      6.58e-08  
    7   -7697.7697975519      3.76e-08  
    8   -7697.7697975520      1.25e-08  
    9   -7697.7697975519      5.84e-09  Convergence criterion met
 ---------------------------------------
 SCF time:   CPU 7.08s  wall 2.00s 
 SCF   energy in the final basis set =    -7697.7697975519
 Total energy in the final basis set =    -7697.7697975519


 ------------------------------------------------------------------------------

   CCMAN2: suite of methods based on coupled cluster
           and equation of motion theories.

   Components:
   * libvmm-1.3-trunk
     by Evgeny Epifanovsky, Ilya Kaliman.
   * libtensor-2.5-trunk
     by Evgeny Epifanovsky, Michael Wormit, Dmitry Zuev, Sam Manzer, 
        Ilya Kaliman.
   * libcc-2.5-trunk
     by Evgeny Epifanovsky, Arik Landau, Tomasz Kus, Kirill Khistyaev, 
        Dmitry Zuev, Prashant Manohar, Xintian Feng, Anna Krylov, 
        Matthew Goldey, Alec White, Thomas Jagau, Kaushik Nanda, 
        Anastasia Gunina, Alexander Kunitsa, Joonho Lee.

   CCMAN original authors:
   Anna I. Krylov, C. David Sherrill, Steven R. Gwaltney,
   Edward F. C. Byrd (2000)
   Sergey V. Levchenko, Lyudmila V. Slipchenko, Tao Wang,
   Ana-Maria C. Cristian (2003)
   Piotr A. Pieniazek, C. Melania Oana, Evgeny Epifanovsky (2007)
   Prashant Manohar (2009)

 ------------------------------------------------------------------------------


 Allocating and initializing 29808MB of RAM...
 Calculation will run on 4 cores.


 Alpha MOs, Restricted
 -- Occupied --                  
******* -180.88 -169.69 -169.69 -169.69  -80.06  -80.02  -37.93
  1 A     2 A     3 A     4 A     5 A     6 A     7 A     8 A                  
-33.123 -33.119 -33.118 -26.328 -24.307 -24.305 -24.305 -24.301
  9 A    10 A    11 A    12 A    13 A    14 A    15 A    16 A                  
-24.301  -7.594  -7.559  -7.251  -5.487  -5.485  -5.484  -5.484
 17 A    18 A    19 A    20 A    21 A    22 A    23 A    24 A                  
 -5.474  -5.473  -5.452  -5.450  -5.450  -2.408  -2.403  -2.402
 25 A    26 A    27 A    28 A    29 A    30 A    31 A    32 A                  
 -2.390  -2.390  -1.628  -0.955  -0.859  -0.761  -0.701  -0.697
 33 A    34 A    35 A    36 A    37 A    38 A    39 A    40 A                  
 -0.598  -0.439  -0.435  -0.424  -0.372  -0.351
 41 A    42 A    43 A    44 A    45 A    46 A                                  
 -- Virtual --                   
 -0.017   0.013   0.064   0.067   0.080   0.083   0.105   0.110
 47 A    48 A    49 A    50 A    51 A    52 A    53 A    54 A                  
  0.111   0.152   0.159   0.177   0.280   0.302   0.308   0.341
 55 A    56 A    57 A    58 A    59 A    60 A    61 A    62 A                  
  0.351   0.352   0.380   0.385   0.389   0.414   0.424   0.438
 63 A    64 A    65 A    66 A    67 A    68 A    69 A    70 A                  
  0.488   0.550   0.557   0.580   0.584   0.667   0.682   0.721
 71 A    72 A    73 A    74 A    75 A    76 A    77 A    78 A                  
  0.755   0.793   0.818   0.877   0.898   0.951   1.072   1.082
 79 A    80 A    81 A    82 A    83 A    84 A    85 A    86 A                  
  1.113   1.180   1.393   1.538   1.560   1.580   1.617   1.641
 87 A    88 A    89 A    90 A    91 A    92 A    93 A    94 A                  
  1.647   1.771   1.830   1.836   1.933   1.972   1.983   2.242
 95 A    96 A    97 A    98 A    99 A   100 A   101 A   102 A                  
  4.186   4.188   4.221   4.232   4.478   4.491   4.492   4.511
103 A   104 A   105 A   106 A   107 A   108 A   109 A   110 A                  
  4.546   4.634   4.770   6.528   6.547   6.566   6.895   6.930
111 A   112 A   113 A   114 A   115 A   116 A   117 A   118 A                  
  6.943   7.253   7.461  14.711  14.751  14.759  14.778  14.853
119 A   120 A   121 A   122 A   123 A   124 A   125 A   126 A                  
 14.874  28.871  29.525  29.542  29.557  29.871  29.876  29.877
127 A   128 A   129 A   130 A   131 A   132 A   133 A   134 A                  
 29.898  29.959  68.730 130.585 130.598 130.615 154.269 165.846
135 A   136 A   137 A   138 A   139 A   140 A   141 A   142 A                  
166.0681912.187
143 A   144 A                                                                  

 Beta MOs, Restricted
 -- Occupied --                  
******* -180.88 -169.69 -169.69 -169.69  -80.06  -80.02  -37.93
  1 A     2 A     3 A     4 A     5 A     6 A     7 A     8 A                  
-33.123 -33.119 -33.118 -26.328 -24.307 -24.305 -24.305 -24.301
  9 A    10 A    11 A    12 A    13 A    14 A    15 A    16 A                  
-24.301  -7.594  -7.559  -7.251  -5.487  -5.485  -5.484  -5.484
 17 A    18 A    19 A    20 A    21 A    22 A    23 A    24 A                  
 -5.474  -5.473  -5.452  -5.450  -5.450  -2.408  -2.403  -2.402
 25 A    26 A    27 A    28 A    29 A    30 A    31 A    32 A                  
 -2.390  -2.390  -1.628  -0.955  -0.859  -0.761  -0.701  -0.697
 33 A    34 A    35 A    36 A    37 A    38 A    39 A    40 A                  
 -0.598  -0.439  -0.435  -0.424  -0.372  -0.351
 41 A    42 A    43 A    44 A    45 A    46 A                                  
 -- Virtual --                   
 -0.017   0.013   0.064   0.067   0.080   0.083   0.105   0.110
 47 A    48 A    49 A    50 A    51 A    52 A    53 A    54 A                  
  0.111   0.152   0.159   0.177   0.280   0.302   0.308   0.341
 55 A    56 A    57 A    58 A    59 A    60 A    61 A    62 A                  
  0.351   0.352   0.380   0.385   0.389   0.414   0.424   0.438
 63 A    64 A    65 A    66 A    67 A    68 A    69 A    70 A                  
  0.488   0.550   0.557   0.580   0.584   0.667   0.682   0.721
 71 A    72 A    73 A    74 A    75 A    76 A    77 A    78 A                  
  0.755   0.793   0.818   0.877   0.898   0.951   1.072   1.082
 79 A    80 A    81 A    82 A    83 A    84 A    85 A    86 A                  
  1.113   1.180   1.393   1.538   1.560   1.580   1.617   1.641
 87 A    88 A    89 A    90 A    91 A    92 A    93 A    94 A                  
  1.647   1.771   1.830   1.836   1.933   1.972   1.983   2.242
 95 A    96 A    97 A    98 A    99 A   100 A   101 A   102 A                  
  4.186   4.188   4.221   4.232   4.478   4.491   4.492   4.511
103 A   104 A   105 A   106 A   107 A   108 A   109 A   110 A                  
  4.546   4.634   4.770   6.528   6.547   6.566   6.895   6.930
111 A   112 A   113 A   114 A   115 A   116 A   117 A   118 A                  
  6.943   7.253   7.461  14.711  14.751  14.759  14.778  14.853
119 A   120 A   121 A   122 A   123 A   124 A   125 A   126 A                  
 14.874  28.871  29.525  29.542  29.557  29.871  29.876  29.877
127 A   128 A   129 A   130 A   131 A   132 A   133 A   134 A                  
 29.898  29.959  68.730 130.585 130.598 130.615 154.269 165.846
135 A   136 A   137 A   138 A   139 A   140 A   141 A   142 A                  
166.0681912.187
143 A   144 A                                                                  

 Occupation and symmetry of molecular orbitals

 Point group: C1 (1 irreducible representation).

                           A     All 
 -------------------------------------
 All molecular orbitals:
  - Alpha                  144   144 
  - Beta                   144   144 
 -------------------------------------
 Alpha orbitals:
  - Frozen occupied        29    29  
  - Active occupied        17    17  
  - Active virtual         98    98  
  - Frozen virtual         0     0   
 -------------------------------------
 Beta orbitals:
  - Frozen occupied        29    29  
  - Active occupied        17    17  
  - Active virtual         98    98  
  - Frozen virtual         0     0   
 -------------------------------------

 Import integrals:   CPU 0.00 s  wall 0.00 s

 Import integrals:   CPU 66.53 s  wall 17.18 s

 MP2 amplitudes:   CPU 0.16 s  wall 0.12 s

Running a double precision version
           CCSD T amplitudes will be solved using DIIS.

           Start     Size      MaxIter   EConv     TConv     
           3         7         100       1.00e-07  1.00e-05  
 ------------------------------------------------------------------------------
           Energy (a.u.)   Ediff      Tdiff       Comment
 ------------------------------------------------------------------------------
         -7698.40779117                           
     1   -7698.40510145   2.69e-03   7.84e-01     
     2   -7698.42482003   1.97e-02   1.01e-01     
     3   -7698.42469744   1.23e-04   4.42e-02     
     4   -7698.42693740   2.24e-03   1.70e-02     Switched to DIIS steps.
     5   -7698.42774644   8.09e-04   1.38e-02     
     6   -7698.42779083   4.44e-05   2.72e-03     
     7   -7698.42778633   4.50e-06   1.32e-03     
     8   -7698.42778587   4.53e-07   2.71e-04     
     9   -7698.42778689   1.02e-06   1.46e-04     
    10   -7698.42778717   2.74e-07   5.83e-05     
    11   -7698.42778730   1.31e-07   2.98e-05     
    12   -7698.42778741   1.12e-07   1.51e-05     
    13   -7698.42778731   9.79e-08   3.68e-06     
 ------------------------------------------------------------------------------
         -7698.42778731                           CCSD T converged.

End of double precision
 SCF energy                 = -7697.76979755
 MP2 energy                 = -7698.40779117
 CCSD correlation energy     =    -0.65798976
 CCSD total energy           = -7698.42778731

 CCSD  T1^2 = 0.0131  T2^2 = 0.2793  Leading amplitudes:

 Amplitude    Orbitals with energies
  0.0261       40 (A) A                  ->    47 (A) A                   
              -0.6969                         -0.0168                     
  0.0261       40 (A) B                  ->    47 (A) B                   
              -0.6969                         -0.0168                     
 -0.0219       41 (A) A                  ->    48 (A) A                   
              -0.5985                          0.0134                     
 -0.0219       41 (A) B                  ->    48 (A) B                   
              -0.5985                          0.0134                     

 Amplitude    Orbitals with energies
 -0.1166       46 (A) A      46 (A) B    ->    47 (A) A      47 (A) B     
              -0.3505       -0.3505           -0.0168       -0.0168       
  0.1166       46 (A) A      46 (A) B    ->    47 (A) B      47 (A) A     
              -0.3505       -0.3505           -0.0168       -0.0168       
  0.1166       46 (A) B      46 (A) A    ->    47 (A) A      47 (A) B     
              -0.3505       -0.3505           -0.0168       -0.0168       
 -0.1166       46 (A) B      46 (A) A    ->    47 (A) B      47 (A) A     
              -0.3505       -0.3505           -0.0168       -0.0168       

 Computing CCSD intemediates for later calculations in double precision
 Finished.

Running a double precision version
           CCSD Lambda amplitudes will be solved using DIIS.
           Start     Size      MaxIter   EConv     LConv     
           3         7         100       1.00e-07  1.00e-05  
 ------------------------------------------------------------------------------
            Enorm      Ldiff       Comment
 ------------------------------------------------------------------------------
     1     6.35e-02   4.59e-02     
     2     1.78e-02   7.27e-03     
     3     7.45e-03   1.91e-03     
     4     4.07e-03   1.32e-03     Switched to DIIS steps.
     5     1.11e-03   7.53e-04     
     6     5.41e-04   1.68e-04     
     7     1.71e-04   4.41e-05     
     8     7.85e-05   1.96e-06     
     9     3.03e-05   4.38e-06     
    10     1.20e-05   1.85e-06     
    11     5.21e-06   4.59e-07     
    12     1.89e-06   1.40e-07     
    13     9.51e-07   2.43e-08     
    14     4.28e-07   9.93e-09     
    15     1.95e-07   4.77e-09     
    16     9.50e-08   7.69e-10     
 ------------------------------------------------------------------------------
                                   CCSD Lambda converged.

 Computing density matrices in double precision...
           Orbital response amplitudes will be solved using DIIS.
           Start     Size      MaxIter   EConv     LConv     
           3         7         100       1.00e-06  1.00e-06  
 ------------------------------------------------------------------------------
            Enorm      Ldiff       Comment
 ------------------------------------------------------------------------------
     1     9.21e-02   5.00e-03     
     2     6.61e-02   2.21e-02     
     3     7.13e-02   2.59e-02     
     4     8.75e-03   3.06e-02     Switched to DIIS steps.
     5     3.61e-03   4.16e-04     
     6     6.12e-04   1.66e-04     
     7     3.42e-04   1.18e-04     
     8     1.20e-04   1.51e-05     
     9     3.66e-05   1.63e-05     
    10     1.35e-05   4.83e-06     
    11     4.55e-06   7.27e-07     
    12     1.37e-06   3.37e-07     
    13     1.68e-07   1.47e-07     
 ------------------------------------------------------------------------------
                                   Orbital response converged.

 Computing density matrices... Done.
 CCSD calculation:   CPU 1733.90 s  wall 444.42 s

 Transferring MO TPDM to AO TPDM
 Transferring g2_o1o1o1o1
 Transferring g2_o1o1o1v1
 Transferring g2_o1o1v1v1
 Transferring g2_o1v1o1v1
 Transferring g2_o1v1v1v1
 Transferring g2_v1v1v1v1
 Adding separable TPDM
 Computing TPDM gradient
 --------------------------------------------------------
 2e gradient
  Atom          X               Y               Z
 --------------------------------------------------------
    1        -58.393145       17.554962       -0.000000  
    2         14.034551      -38.640522        0.000000  
    3         36.625311        0.167739       -0.000000  
    4          7.733283       20.917821        0.000000  
 --------------------------------------------------------
 --------------------------------------------------------
 Final gradient
  Atom          X               Y               Z
 --------------------------------------------------------
    1        -58.393145       17.554962       -0.000000  
    2         14.034551      -38.640522        0.000000  
    3         36.625311        0.167739       -0.000000  
    4          7.733283       20.917821        0.000000  
 --------------------------------------------------------
 Analytic gradient from two-electron contribution:   CPU 355.32 s  wall 107.52 s

 Total ccman2 time:   CPU 2159.57 s  wall 570.51 s


 --------------------------------------------------------------

                    Orbital Energies (a.u.)
 --------------------------------------------------------------

 Alpha MOs
 -- Occupied --
*******-180.881-169.687-169.686-169.686 -80.057 -80.018 -37.935
-33.123 -33.119 -33.118 -26.328 -24.307 -24.305 -24.305 -24.301
-24.301  -7.594  -7.559  -7.251  -5.487  -5.485  -5.484  -5.484
 -5.474  -5.473  -5.452  -5.450  -5.450  -2.408  -2.403  -2.402
 -2.390  -2.390  -1.628  -0.955  -0.859  -0.761  -0.701  -0.697
 -0.598  -0.439  -0.435  -0.424  -0.372  -0.351
 -- Virtual --
 -0.017   0.013   0.064   0.067   0.080   0.083   0.105   0.110
  0.111   0.152   0.159   0.177   0.280   0.302   0.308   0.341
  0.351   0.352   0.380   0.385   0.389   0.414   0.424   0.438
  0.488   0.550   0.557   0.580   0.584   0.667   0.682   0.721
  0.755   0.793   0.818   0.877   0.898   0.951   1.072   1.082
  1.113   1.180   1.393   1.538   1.560   1.580   1.617   1.641
  1.647   1.771   1.830   1.836   1.933   1.972   1.983   2.242
  4.186   4.188   4.221   4.232   4.478   4.491   4.492   4.511
  4.546   4.634   4.770   6.528   6.547   6.566   6.895   6.930
  6.943   7.253   7.461  14.711  14.751  14.759  14.778  14.853
 14.874  28.871  29.525  29.542  29.557  29.871  29.876  29.877
 29.898  29.959  68.730 130.585 130.598 130.615 154.269 165.846
166.0681912.187
 --------------------------------------------------------------

          Ground-State Mulliken Net Atomic Charges

     Atom                 Charge (a.u.)
  ----------------------------------------
      1 I                    -0.112333
      2 P                     0.177931
      3 P                     0.131739
      4 F                    -0.197337
  ----------------------------------------
  Sum of atomic charges =    -0.000000

 -----------------------------------------------------------------
                    Cartesian Multipole Moments
 -----------------------------------------------------------------
    Charge (ESU x 10^10)
                -0.0000
    Dipole Moment (Debye)
         X      -0.6562      Y       0.9824      Z      -0.0000
       Tot       1.1814
    Quadrupole Moments (Debye-Ang)
        XX     -57.8928     XY      -2.7201     YY     -62.8511
        XZ       0.0000     YZ       0.0000     ZZ     -60.1280
    Octopole Moments (Debye-Ang^2)
       XXX      51.3417    XXY      -8.3568    XYY      20.3471
       YYY     -18.4530    XXZ      -0.0000    XYZ      -0.0000
       YYZ       0.0000    XZZ      14.5540    YZZ      -7.4509
       ZZZ      -0.0000
    Hexadecapole Moments (Debye-Ang^3)
      XXXX    -943.8399   XXXY       6.9585   XXYY    -205.8175
      XYYY       8.5417   YYYY    -303.2849   XXXZ       0.0000
      XXYZ       0.0000   XYYZ      -0.0000   YYYZ       0.0000
      XXZZ    -173.8766   XYZZ       7.7996   YYZZ     -63.0307
      XZZZ       0.0000   YZZZ       0.0000   ZZZZ     -88.4324
 -----------------------------------------------------------------
 DrvMan completing analytic gradient of the correlated energy
 Correlated dipole moment
            1
    1  -0.2581798
    2   0.3865063
    3  -0.0000000
 Energy read as -7698.427787311
 Full Analytical Gradient: (in a.u., or Hartree/Bohr)
             1             2             3             4
    1   -0.00001926   -0.00002188    0.00014627   -0.00010514
    2    0.00001582    0.00000069   -0.00015456    0.00013805
    3   -0.00000000    0.00000000   -0.00000000   -0.00000000
 Gradient time:  CPU 0.76 s  wall 0.79 s
 ----------------------------------------------------------------
             Standard Nuclear Orientation (Angstroms)
    I     Atom           X                Y                Z
 ----------------------------------------------------------------
    1      I       1.2246247324    -0.1227561771     0.0000000000
    2      P      -0.8048861223     1.2926081146    -0.0000000000
    3      P      -2.4108243643     0.0343606721     0.0000000000
    4      F      -1.8521615019    -1.4877171573     0.0000000000
 ----------------------------------------------------------------
 Nuclear Repulsion Energy =   487.0966622577 hartrees
 There are       46 alpha and       46 beta electrons

                       Distance Matrix (Angstroms)
             I (  1)   P (  2)   P (  3)
   P (  2)  2.474302
   P (  3)  3.638843  2.040153
   F (  4)  3.365967  2.971026  1.621365

 Requested basis set is 6-311++G(d,p)
 There are 56 shells and 144 basis functions
 A cutoff of  1.0D-14 yielded   1319 shell pairs
 There are      9272 function pairs (     10357 Cartesian)
 Smallest overlap matrix eigenvalue = 9.41E-04
 Guess MOs from SCF MO coefficient file

 -----------------------------------------------------------------------
  General SCF calculation program by
  Eric Jon Sundstrom, Paul Horn, Yuezhi Mao, Dmitri Zuev, Alec White,
  David Stuck, Shaama M.S., Shane Yost, Joonho Lee, David Small,
  Daniel Levine, Susi Lehtola, Hugh Burton, Evgeny Epifanovsky
 -----------------------------------------------------------------------
 Hartree-Fock
 using 4 threads for integral computing
 -------------------------------------------------------
 OpenMP Integral computing Module                
 Release: version 2.0, May 2017, Q-Chem Inc. Pleasanton 
 -------------------------------------------------------
 A restricted SCF calculation will be
 performed using DIIS
 SCF converges when DIIS error is below 1.0e-08
 ---------------------------------------
  Cycle       Energy         DIIS error
 ---------------------------------------
    1   -7697.7698183567      1.10e-05  
    2   -7697.7698187206      3.06e-06  
    3   -7697.7698187537      1.60e-06  
    4   -7697.7698187602      4.08e-07  
    5   -7697.7698187611      1.04e-07  
    6   -7697.7698187612      4.02e-08  
    7   -7697.7698187612      2.00e-08  
    8   -7697.7698187612      6.87e-09  Convergence criterion met
 ---------------------------------------
 SCF time:   CPU 6.30s  wall 2.00s 
 SCF   energy in the final basis set =    -7697.7698187612
 Total energy in the final basis set =    -7697.7698187612


 ------------------------------------------------------------------------------

   CCMAN2: suite of methods based on coupled cluster
           and equation of motion theories.

   Components:
   * libvmm-1.3-trunk
     by Evgeny Epifanovsky, Ilya Kaliman.
   * libtensor-2.5-trunk
     by Evgeny Epifanovsky, Michael Wormit, Dmitry Zuev, Sam Manzer, 
        Ilya Kaliman.
   * libcc-2.5-trunk
     by Evgeny Epifanovsky, Arik Landau, Tomasz Kus, Kirill Khistyaev, 
        Dmitry Zuev, Prashant Manohar, Xintian Feng, Anna Krylov, 
        Matthew Goldey, Alec White, Thomas Jagau, Kaushik Nanda, 
        Anastasia Gunina, Alexander Kunitsa, Joonho Lee.

   CCMAN original authors:
   Anna I. Krylov, C. David Sherrill, Steven R. Gwaltney,
   Edward F. C. Byrd (2000)
   Sergey V. Levchenko, Lyudmila V. Slipchenko, Tao Wang,
   Ana-Maria C. Cristian (2003)
   Piotr A. Pieniazek, C. Melania Oana, Evgeny Epifanovsky (2007)
   Prashant Manohar (2009)

 ------------------------------------------------------------------------------


 Allocating and initializing 29808MB of RAM...
 Calculation will run on 4 cores.


 Alpha MOs, Restricted
 -- Occupied --                  
******* -180.88 -169.69 -169.69 -169.69  -80.06  -80.02  -37.93
  1 A     2 A     3 A     4 A     5 A     6 A     7 A     8 A                  
-33.123 -33.119 -33.118 -26.328 -24.307 -24.305 -24.305 -24.301
  9 A    10 A    11 A    12 A    13 A    14 A    15 A    16 A                  
-24.301  -7.594  -7.559  -7.251  -5.487  -5.485  -5.484  -5.484
 17 A    18 A    19 A    20 A    21 A    22 A    23 A    24 A                  
 -5.474  -5.473  -5.452  -5.450  -5.450  -2.408  -2.403  -2.402
 25 A    26 A    27 A    28 A    29 A    30 A    31 A    32 A                  
 -2.390  -2.390  -1.628  -0.955  -0.859  -0.761  -0.701  -0.697
 33 A    34 A    35 A    36 A    37 A    38 A    39 A    40 A                  
 -0.598  -0.439  -0.435  -0.424  -0.372  -0.350
 41 A    42 A    43 A    44 A    45 A    46 A                                  
 -- Virtual --                   
 -0.017   0.013   0.064   0.067   0.080   0.083   0.105   0.110
 47 A    48 A    49 A    50 A    51 A    52 A    53 A    54 A                  
  0.111   0.152   0.159   0.177   0.280   0.302   0.308   0.341
 55 A    56 A    57 A    58 A    59 A    60 A    61 A    62 A                  
  0.351   0.352   0.380   0.385   0.389   0.414   0.424   0.438
 63 A    64 A    65 A    66 A    67 A    68 A    69 A    70 A                  
  0.488   0.550   0.557   0.580   0.584   0.667   0.682   0.721
 71 A    72 A    73 A    74 A    75 A    76 A    77 A    78 A                  
  0.755   0.793   0.818   0.877   0.898   0.951   1.072   1.082
 79 A    80 A    81 A    82 A    83 A    84 A    85 A    86 A                  
  1.113   1.180   1.393   1.538   1.560   1.580   1.616   1.641
 87 A    88 A    89 A    90 A    91 A    92 A    93 A    94 A                  
  1.647   1.771   1.830   1.836   1.933   1.972   1.983   2.242
 95 A    96 A    97 A    98 A    99 A   100 A   101 A   102 A                  
  4.186   4.187   4.220   4.232   4.478   4.491   4.492   4.511
103 A   104 A   105 A   106 A   107 A   108 A   109 A   110 A                  
  4.546   4.634   4.770   6.528   6.547   6.566   6.895   6.929
111 A   112 A   113 A   114 A   115 A   116 A   117 A   118 A                  
  6.943   7.253   7.461  14.711  14.751  14.759  14.778  14.853
119 A   120 A   121 A   122 A   123 A   124 A   125 A   126 A                  
 14.874  28.871  29.525  29.542  29.557  29.871  29.876  29.877
127 A   128 A   129 A   130 A   131 A   132 A   133 A   134 A                  
 29.898  29.959  68.730 130.585 130.598 130.615 154.269 165.847
135 A   136 A   137 A   138 A   139 A   140 A   141 A   142 A                  
166.0681912.187
143 A   144 A                                                                  

 Beta MOs, Restricted
 -- Occupied --                  
******* -180.88 -169.69 -169.69 -169.69  -80.06  -80.02  -37.93
  1 A     2 A     3 A     4 A     5 A     6 A     7 A     8 A                  
-33.123 -33.119 -33.118 -26.328 -24.307 -24.305 -24.305 -24.301
  9 A    10 A    11 A    12 A    13 A    14 A    15 A    16 A                  
-24.301  -7.594  -7.559  -7.251  -5.487  -5.485  -5.484  -5.484
 17 A    18 A    19 A    20 A    21 A    22 A    23 A    24 A                  
 -5.474  -5.473  -5.452  -5.450  -5.450  -2.408  -2.403  -2.402
 25 A    26 A    27 A    28 A    29 A    30 A    31 A    32 A                  
 -2.390  -2.390  -1.628  -0.955  -0.859  -0.761  -0.701  -0.697
 33 A    34 A    35 A    36 A    37 A    38 A    39 A    40 A                  
 -0.598  -0.439  -0.435  -0.424  -0.372  -0.350
 41 A    42 A    43 A    44 A    45 A    46 A                                  
 -- Virtual --                   
 -0.017   0.013   0.064   0.067   0.080   0.083   0.105   0.110
 47 A    48 A    49 A    50 A    51 A    52 A    53 A    54 A                  
  0.111   0.152   0.159   0.177   0.280   0.302   0.308   0.341
 55 A    56 A    57 A    58 A    59 A    60 A    61 A    62 A                  
  0.351   0.352   0.380   0.385   0.389   0.414   0.424   0.438
 63 A    64 A    65 A    66 A    67 A    68 A    69 A    70 A                  
  0.488   0.550   0.557   0.580   0.584   0.667   0.682   0.721
 71 A    72 A    73 A    74 A    75 A    76 A    77 A    78 A                  
  0.755   0.793   0.818   0.877   0.898   0.951   1.072   1.082
 79 A    80 A    81 A    82 A    83 A    84 A    85 A    86 A                  
  1.113   1.180   1.393   1.538   1.560   1.580   1.616   1.641
 87 A    88 A    89 A    90 A    91 A    92 A    93 A    94 A                  
  1.647   1.771   1.830   1.836   1.933   1.972   1.983   2.242
 95 A    96 A    97 A    98 A    99 A   100 A   101 A   102 A                  
  4.186   4.187   4.220   4.232   4.478   4.491   4.492   4.511
103 A   104 A   105 A   106 A   107 A   108 A   109 A   110 A                  
  4.546   4.634   4.770   6.528   6.547   6.566   6.895   6.929
111 A   112 A   113 A   114 A   115 A   116 A   117 A   118 A                  
  6.943   7.253   7.461  14.711  14.751  14.759  14.778  14.853
119 A   120 A   121 A   122 A   123 A   124 A   125 A   126 A                  
 14.874  28.871  29.525  29.542  29.557  29.871  29.876  29.877
127 A   128 A   129 A   130 A   131 A   132 A   133 A   134 A                  
 29.898  29.959  68.730 130.585 130.598 130.615 154.269 165.847
135 A   136 A   137 A   138 A   139 A   140 A   141 A   142 A                  
166.0681912.187
143 A   144 A                                                                  

 Occupation and symmetry of molecular orbitals

 Point group: C1 (1 irreducible representation).

                           A     All 
 -------------------------------------
 All molecular orbitals:
  - Alpha                  144   144 
  - Beta                   144   144 
 -------------------------------------
 Alpha orbitals:
  - Frozen occupied        29    29  
  - Active occupied        17    17  
  - Active virtual         98    98  
  - Frozen virtual         0     0   
 -------------------------------------
 Beta orbitals:
  - Frozen occupied        29    29  
  - Active occupied        17    17  
  - Active virtual         98    98  
  - Frozen virtual         0     0   
 -------------------------------------

 Import integrals:   CPU 0.00 s  wall 0.00 s

 Import integrals:   CPU 66.94 s  wall 17.36 s

 MP2 amplitudes:   CPU 0.16 s  wall 0.12 s

Running a double precision version
           CCSD T amplitudes will be solved using DIIS.

           Start     Size      MaxIter   EConv     TConv     
           3         7         100       1.00e-07  1.00e-05  
 ------------------------------------------------------------------------------
           Energy (a.u.)   Ediff      Tdiff       Comment
 ------------------------------------------------------------------------------
         -7698.40778581                           
     1   -7698.40510864   2.68e-03   7.84e-01     
     2   -7698.42481848   1.97e-02   1.01e-01     
     3   -7698.42469925   1.19e-04   4.42e-02     
     4   -7698.42693788   2.24e-03   1.69e-02     Switched to DIIS steps.
     5   -7698.42774621   8.08e-04   1.38e-02     
     6   -7698.42779049   4.43e-05   2.72e-03     
     7   -7698.42778598   4.51e-06   1.32e-03     
     8   -7698.42778553   4.50e-07   2.71e-04     
     9   -7698.42778654   1.01e-06   1.46e-04     
    10   -7698.42778681   2.74e-07   5.82e-05     
    11   -7698.42778695   1.30e-07   2.97e-05     
    12   -7698.42778706   1.12e-07   1.51e-05     
    13   -7698.42778696   9.76e-08   3.67e-06     
 ------------------------------------------------------------------------------
         -7698.42778696                           CCSD T converged.

End of double precision
 SCF energy                 = -7697.76981876
 MP2 energy                 = -7698.40778581
 CCSD correlation energy     =    -0.65796820
 CCSD total energy           = -7698.42778696

 CCSD  T1^2 = 0.0130  T2^2 = 0.2793  Leading amplitudes:

 Amplitude    Orbitals with energies
 -0.0261       40 (A) A                  ->    47 (A) A                   
              -0.6971                         -0.0168                     
 -0.0261       40 (A) B                  ->    47 (A) B                   
              -0.6971                         -0.0168                     
 -0.0219       41 (A) A                  ->    48 (A) A                   
              -0.5985                          0.0134                     
 -0.0219       41 (A) B                  ->    48 (A) B                   
              -0.5985                          0.0134                     

 Amplitude    Orbitals with energies
 -0.1166       46 (A) A      46 (A) B    ->    47 (A) A      47 (A) B     
              -0.3505       -0.3505           -0.0168       -0.0168       
  0.1166       46 (A) A      46 (A) B    ->    47 (A) B      47 (A) A     
              -0.3505       -0.3505           -0.0168       -0.0168       
  0.1166       46 (A) B      46 (A) A    ->    47 (A) A      47 (A) B     
              -0.3505       -0.3505           -0.0168       -0.0168       
 -0.1166       46 (A) B      46 (A) A    ->    47 (A) B      47 (A) A     
              -0.3505       -0.3505           -0.0168       -0.0168       

 Computing CCSD intemediates for later calculations in double precision
 Finished.

Running a double precision version
           CCSD Lambda amplitudes will be solved using DIIS.
           Start     Size      MaxIter   EConv     LConv     
           3         7         100       1.00e-07  1.00e-05  
 ------------------------------------------------------------------------------
            Enorm      Ldiff       Comment
 ------------------------------------------------------------------------------
     1     6.34e-02   4.59e-02     
     2     1.78e-02   7.26e-03     
     3     7.44e-03   1.92e-03     
     4     4.07e-03   1.32e-03     Switched to DIIS steps.
     5     1.11e-03   7.53e-04     
     6     5.40e-04   1.68e-04     
     7     1.71e-04   4.41e-05     
     8     7.84e-05   1.95e-06     
     9     3.03e-05   4.37e-06     
    10     1.20e-05   1.85e-06     
    11     5.20e-06   4.59e-07     
    12     1.89e-06   1.39e-07     
    13     9.46e-07   2.40e-08     
    14     4.25e-07   1.00e-08     
    15     1.93e-07   4.70e-09     
    16     9.42e-08   7.52e-10     
 ------------------------------------------------------------------------------
                                   CCSD Lambda converged.

 Computing density matrices in double precision...
           Orbital response amplitudes will be solved using DIIS.
           Start     Size      MaxIter   EConv     LConv     
           3         7         100       1.00e-06  1.00e-06  
 ------------------------------------------------------------------------------
            Enorm      Ldiff       Comment
 ------------------------------------------------------------------------------
     1     9.21e-02   5.01e-03     
     2     6.61e-02   2.21e-02     
     3     7.13e-02   2.58e-02     
     4     8.76e-03   3.06e-02     Switched to DIIS steps.
     5     3.61e-03   4.12e-04     
     6     6.12e-04   1.66e-04     
     7     3.42e-04   1.18e-04     
     8     1.20e-04   1.49e-05     
     9     3.67e-05   1.64e-05     
    10     1.35e-05   4.83e-06     
    11     4.54e-06   7.23e-07     
    12     1.36e-06   3.37e-07     
    13     1.68e-07   1.46e-07     
 ------------------------------------------------------------------------------
                                   Orbital response converged.

 Computing density matrices... Done.
 CCSD calculation:   CPU 1734.95 s  wall 444.68 s

 Transferring MO TPDM to AO TPDM
 Transferring g2_o1o1o1o1
 Transferring g2_o1o1o1v1
 Transferring g2_o1o1v1v1
 Transferring g2_o1v1o1v1
 Transferring g2_o1v1v1v1
 Transferring g2_v1v1v1v1
 Adding separable TPDM
 Computing TPDM gradient
 --------------------------------------------------------
 2e gradient
  Atom          X               Y               Z
 --------------------------------------------------------
    1        -58.402504       17.552991       -0.000000  
    2         14.033276      -38.639967        0.000000  
    3         36.639565        0.164696       -0.000000  
    4          7.729663       20.922280        0.000000  
 --------------------------------------------------------
 --------------------------------------------------------
 Final gradient
  Atom          X               Y               Z
 --------------------------------------------------------
    1        -58.402504       17.552991       -0.000000  
    2         14.033276      -38.639967        0.000000  
    3         36.639565        0.164696       -0.000000  
    4          7.729663       20.922280        0.000000  
 --------------------------------------------------------
 Analytic gradient from two-electron contribution:   CPU 352.43 s  wall 107.03 s

 Total ccman2 time:   CPU 2157.95 s  wall 570.42 s


 --------------------------------------------------------------

                    Orbital Energies (a.u.)
 --------------------------------------------------------------

 Alpha MOs
 -- Occupied --
*******-180.881-169.687-169.686-169.686 -80.057 -80.018 -37.935
-33.123 -33.119 -33.118 -26.328 -24.307 -24.305 -24.305 -24.301
-24.301  -7.594  -7.559  -7.251  -5.487  -5.485  -5.484  -5.484
 -5.474  -5.473  -5.452  -5.450  -5.450  -2.408  -2.403  -2.402
 -2.390  -2.390  -1.628  -0.955  -0.859  -0.761  -0.701  -0.697
 -0.598  -0.439  -0.435  -0.424  -0.372  -0.350
 -- Virtual --
 -0.017   0.013   0.064   0.067   0.080   0.083   0.105   0.110
  0.111   0.152   0.159   0.177   0.280   0.302   0.308   0.341
  0.351   0.352   0.380   0.385   0.389   0.414   0.424   0.438
  0.488   0.550   0.557   0.580   0.584   0.667   0.682   0.721
  0.755   0.793   0.818   0.877   0.898   0.951   1.072   1.082
  1.113   1.180   1.393   1.538   1.560   1.580   1.616   1.641
  1.647   1.771   1.830   1.836   1.933   1.972   1.983   2.242
  4.186   4.187   4.220   4.232   4.478   4.491   4.492   4.511
  4.546   4.634   4.770   6.528   6.547   6.566   6.895   6.929
  6.943   7.253   7.461  14.711  14.751  14.759  14.778  14.853
 14.874  28.871  29.525  29.542  29.557  29.871  29.876  29.877
 29.898  29.959  68.730 130.585 130.598 130.615 154.269 165.847
166.0681912.187
 --------------------------------------------------------------

          Ground-State Mulliken Net Atomic Charges

     Atom                 Charge (a.u.)
  ----------------------------------------
      1 I                    -0.112366
      2 P                     0.177845
      3 P                     0.131471
      4 F                    -0.196949
  ----------------------------------------
  Sum of atomic charges =    -0.000000

 -----------------------------------------------------------------
                    Cartesian Multipole Moments
 -----------------------------------------------------------------
    Charge (ESU x 10^10)
                -0.0000
    Dipole Moment (Debye)
         X      -0.6592      Y       0.9782      Z      -0.0000
       Tot       1.1796
    Quadrupole Moments (Debye-Ang)
        XX     -57.8857     XY      -2.7123     YY     -62.8475
        XZ       0.0000     YZ       0.0000     ZZ     -60.1284
    Octopole Moments (Debye-Ang^2)
       XXX      51.3051    XXY      -8.3772    XYY      20.3234
       YYY     -18.4943    XXZ      -0.0000    XYZ      -0.0000
       YYZ       0.0000    XZZ      14.5484    YZZ      -7.4588
       ZZZ      -0.0000
    Hexadecapole Moments (Debye-Ang^3)
      XXXX    -943.6851   XXXY       7.0439   XXYY    -205.7400
      XYYY       8.6328   YYYY    -303.1883   XXXZ       0.0000
      XXYZ       0.0000   XYYZ      -0.0000   YYYZ       0.0000
      XXZZ    -173.8597   XYZZ       7.8205   YYZZ     -63.0168
      XZZZ       0.0000   YZZZ       0.0000   ZZZZ     -88.4367
 -----------------------------------------------------------------
 DrvMan completing analytic gradient of the correlated energy
 Correlated dipole moment
            1
    1  -0.2593667
    2   0.3848495
    3  -0.0000000
 Energy read as -7698.427786959
 Full Analytical Gradient: (in a.u., or Hartree/Bohr)
             1             2             3             4
    1   -0.00001737   -0.00001435    0.00017883   -0.00014711
    2    0.00001852   -0.00008068   -0.00042267    0.00048483
    3   -0.00000000    0.00000000   -0.00000000    0.00000000
 Gradient time:  CPU 0.76 s  wall 0.78 s
 ----------------------------------------------------------------
             Standard Nuclear Orientation (Angstroms)
    I     Atom           X                Y                Z
 ----------------------------------------------------------------
    1      I       1.2246247324    -0.1227561771     0.0000000000
    2      P      -0.8048861223     1.2926081146    -0.0000000000
    3      P      -2.4108243643     0.0343606721     0.0000000000
    4      F      -1.8521615019    -1.4897171573     0.0000000000
 ----------------------------------------------------------------
 Nuclear Repulsion Energy =   487.0124804968 hartrees
 There are       46 alpha and       46 beta electrons

                       Distance Matrix (Angstroms)
             I (  1)   P (  2)   P (  3)
   P (  2)  2.474302
   P (  3)  3.638843  2.040153
   F (  4)  3.366778  2.972898  1.623243

 Requested basis set is 6-311++G(d,p)
 There are 56 shells and 144 basis functions
 A cutoff of  1.0D-14 yielded   1319 shell pairs
 There are      9272 function pairs (     10357 Cartesian)
 Smallest overlap matrix eigenvalue = 9.41E-04
 Guess MOs from SCF MO coefficient file

 -----------------------------------------------------------------------
  General SCF calculation program by
  Eric Jon Sundstrom, Paul Horn, Yuezhi Mao, Dmitri Zuev, Alec White,
  David Stuck, Shaama M.S., Shane Yost, Joonho Lee, David Small,
  Daniel Levine, Susi Lehtola, Hugh Burton, Evgeny Epifanovsky
 -----------------------------------------------------------------------
 Hartree-Fock
 using 4 threads for integral computing
 -------------------------------------------------------
 OpenMP Integral computing Module                
 Release: version 2.0, May 2017, Q-Chem Inc. Pleasanton 
 -------------------------------------------------------
 A restricted SCF calculation will be
 performed using DIIS
 SCF converges when DIIS error is below 1.0e-08
 ---------------------------------------
  Cycle       Energy         DIIS error
 ---------------------------------------
    1   -7697.7697471457      2.40e-05  
    2   -7697.7697484995      7.07e-06  
    3   -7697.7697486030      3.73e-06  
    4   -7697.7697486301      6.80e-07  
    5   -7697.7697486322      1.94e-07  
    6   -7697.7697486326      8.55e-08  
    7   -7697.7697486326      4.49e-08  
    8   -7697.7697486327      1.50e-08  
    9   -7697.7697486327      7.06e-09  Convergence criterion met
 ---------------------------------------
 SCF time:   CPU 7.15s  wall 2.00s 
 SCF   energy in the final basis set =    -7697.7697486327
 Total energy in the final basis set =    -7697.7697486327


 ------------------------------------------------------------------------------

   CCMAN2: suite of methods based on coupled cluster
           and equation of motion theories.

   Components:
   * libvmm-1.3-trunk
     by Evgeny Epifanovsky, Ilya Kaliman.
   * libtensor-2.5-trunk
     by Evgeny Epifanovsky, Michael Wormit, Dmitry Zuev, Sam Manzer, 
        Ilya Kaliman.
   * libcc-2.5-trunk
     by Evgeny Epifanovsky, Arik Landau, Tomasz Kus, Kirill Khistyaev, 
        Dmitry Zuev, Prashant Manohar, Xintian Feng, Anna Krylov,
[truncated: 50,793 more chars]
