# Supplementary material for: Geometric and energetic data from ab initio calculations of haloethene, haloimine, halomethylenephosphine, haloiminophosphine, halodiazene, halodiphosphene and halocyclopropane
Source: Data Brief. 2019 Nov 2;27:104738. doi: 10.1016/j.dib.2019.104738 (PMC6861602; doi:10.1016/j.dib.2019.104738)
Supplement: Multimedia component 8 [file mmc8.zip › PP/CCSD/freq/HEPPBrE.out]

Q-Chem Developer Version!
                  Welcome to Q-Chem
     A Quantum Leap Into The Future Of Chemistry


 Q-Chem 5.1, Q-Chem, Inc., Pleasanton, CA (2018)

 Yihan Shao,  Zhengting Gan,  E. Epifanovsky,  A. T. B. Gilbert,  M. Wormit,  
 J. Kussmann,  A. W. Lange,  A. Behn,  Jia Deng,  Xintian Feng,  D. Ghosh,  
 M. Goldey,  P. R. Horn,  L. D. Jacobson,  I. Kaliman,  T. Kus,  A. Landau,  
 Jie Liu,  E. I. Proynov,  R. M. Richard,  R. P. Steele,  E. J. Sundstrom,  
 H. L. Woodcock III,  P. M. Zimmerman,  D. Zuev,  B. Albrecht,  E. Alguire,  
 S. A. Baeppler,  D. Barton,  Z. Benda,  Y. A. Bernard,  E. J. Berquist,  
 K. B. Bravaya,  H. Burton,  D. Casanova,  Chun-Min Chang,  Yunqing Chen,  
 A. Chien,  K. D. Closser,  M. P. Coons,  S. Coriani,  S. Dasgupta,  
 A. L. Dempwolff,  M. Diedenhofen,  Hainam Do,  R. G. Edgar,  Po-Tung Fang,  
 S. Faraji,  S. Fatehi,  Qingguo Feng,  K. D. Fenk,  J. Fosso-Tande,  
 Qinghui Ge,  A. Ghysels,  G. Gidofalvi,  J. Gomes,  J. Gonthier,  A. Gunina,  
 D. Hait,  M. W. D. Hanson-Heine,  P. H. P. Harbach,  A. W. Hauser,  
 J. E. Herr,  E. G. Hohenstein,  Z. C. Holden,  Kerwin Hui,  B. C. Huynh,  
 T.-C. Jagau,  Hyunjun Ji,  B. Kaduk,  K. Khistyaev,  Jaehoon Kim,  
 P. Klunzinger,  K. Koh,  D. Kosenkov,  L. Koulias,  T. Kowalczyk,  
 C. M. Krauter,  A. Kunitsa,  Ka Un Lao,  A. Laurent,  K. V. Lawler,  
 Joonho Lee,  D. Lefrancois,  S. Lehtola,  D. S. Levine,  Yi-Pei Li,  
 You-Sheng Lin,  Fenglai Liu,  E. Livshits,  A. Luenser,  P. Manohar,  
 E. Mansoor,  S. F. Manzer,  Shan-Ping Mao,  Yuezhi Mao,  N. Mardirossian,  
 A. V. Marenich,  T. Markovich,  L. A. Martinez-Martinez,  S. A. Maurer,  
 N. J. Mayhall,  S. C. McKenzie,  J.-M. Mewes,  A. F. Morrison,  
 J. W. Mullinax,  K. Nanda,  T. S. Nguyen-Beck,  R. Olivares-Amaya,  
 J. A. Parkhill,  T. M. Perrine,  F. Plasser,  P. Pokhilko,  S. Prager,  
 A. Prociuk,  E. Ramos,  D. R. Rehn,  F. Rob,  M. Schneider,  N. Sergueev,  
 S. M. Sharada,  S. Sharma,  D. W. Small,  T. Stauch,  T. Stein,  
 Yu-Chuan Su,  A. J. W. Thom,  A. Tkatchenko,  T. Tsuchimochi,  N. M. Tubman,  
 L. Vogt,  M. L. Vidal,  O. Vydrov,  M. A. Watson,  J. Wenzel,  
 M. de Wergifosse,  T. A. Wesolowski,  A. White,  J. Witte,  A. Yamada,  
 Jun Yang,  K. Yao,  S. Yeganeh,  S. R. Yost,  Zhi-Qiang You,  A. Zech,  
 Igor Ying Zhang,  Xing Zhang,  Yan Zhao,  Ying Zhu,  B. R. Brooks,  
 G. K. L. Chan,  C. J. Cramer,  M. S. Gordon,  W. J. Hehre,  A. Klamt,  
 M. W. Schmidt,  C. D. Sherrill,  D. G. Truhlar,  A. Aspuru-Guzik,  R. Baer,  
 A. T. Bell,  N. A. Besley,  Jeng-Da Chai,  A. E. DePrince, III,  
 R. A. DiStasio Jr.,  A. Dreuw,  B. D. Dunietz,  T. R. Furlani,  
 Chao-Ping Hsu,  Yousung Jung,  Jing Kong,  D. S. Lambrecht,  WanZhen Liang,  
 C. Ochsenfeld,  V. A. Rassolov,  L. V. Slipchenko,  J. E. Subotnik,  
 T. Van Voorhis,  J. M. Herbert,  A. I. Krylov,  P. M. W. Gill,  M. Head-Gordon

 Contributors to earlier versions of Q-Chem not listed above: 
 R. D. Adamson,  B. Austin,  J. Baker,  G. J. O. Beran,  K. Brandhorst,  
 S. T. Brown,  E. F. C. Byrd,  A. K. Chakraborty,  C.-L. Cheng,  
 Siu Hung Chien,  D. M. Chipman,  D. L. Crittenden,  H. Dachsel,  
 R. J. Doerksen,  A. D. Dutoi,  L. Fusti-Molnar,  W. A. Goddard III,  
 A. Golubeva-Zadorozhnaya,  S. R. Gwaltney,  G. Hawkins,  A. Heyden,  
 S. Hirata,  G. Kedziora,  F. J. Keil,  C. Kelley,  Jihan Kim,  R. A. King,  
 R. Z. Khaliullin,  P. P. Korambath,  W. Kurlancheek,  A. M. Lee,  M. S. Lee,  
 S. V. Levchenko,  Ching Yeh Lin,  D. Liotard,  R. C. Lochan,  I. Lotan,  
 P. E. Maslen,  N. Nair,  D. P. O'Neill,  D. Neuhauser,  E. Neuscamman,  
 C. M. Oana,  R. Olson,  B. Peters,  R. Peverati,  P. A. Pieniazek,  
 Y. M. Rhee,  J. Ritchie,  M. A. Rohrdanz,  E. Rosta,  N. J. Russ,  
 H. F. Schaefer III,  N. E. Schultz,  N. Shenvi,  A. C. Simmonett,  A. Sodt,  
 D. Stuck,  K. S. Thanthiriwatte,  V. Vanovschi,  Tao Wang,  A. Warshel,  
 C. F. Williams,  Q. Wu,  X. Xu,  W. Zhang

 Please cite Q-Chem as follows:
 Y. Shao et al., Mol. Phys. 113, 184-215 (2015)
 DOI: 10.1080/00268976.2014.952696

 Q-Chem 5.1.2 for Intel X86 EM64T Linux

 Parts of Q-Chem use Armadillo 8.300.2 (Tropical Shenanigans).
 http://arma.sourceforge.net/

 Q-Chem begins on Tue May  7 15:58:00 2019  

Host: 
0

     Scratch files written to /scratch/taweetham/qchem6597//
Input Ideriv = 1
Curr. Ideriv = -1
Max.  Ideriv = 1


!!********************************************.
!!******************Warning*******************.
!!Desired Analytical derivatives not available.
!!Finite difference job might take a long time.
!!********************************************.
!!********************************************.


 2-order derivative to be evaluated numerically with 1-order analytical derivatives

Checking the input file for inconsistencies... 	...done.

--------------------------------------------------------------
User input:
--------------------------------------------------------------
H=Br_c.out
$molecule
0 1
Br
P  1 2.260168
P  2 2.037820 1 107.940952
H  3 1.414947 2 99.343632 1 -0.000000 0
$end

$rem
   JOB_TYPE 	FREQUENCY
   BASIS 		6-311++G**
   METHOD	ccsd
   MEM_TOTAL	30000
   N_FROZEN_CORE      FC
$end


--------------------------------------------------------------
 ----------------------------------------------------------------
             Standard Nuclear Orientation (Angstroms)
    I     Atom           X                Y                Z
 ----------------------------------------------------------------
    1      Br      1.2771720999    -0.1625048771    -0.0000000000
    2      P      -0.6970730408     0.9378203078     0.0000000000
    3      P      -2.1892245550    -0.4500536818    -0.0000000000
    4      H      -1.4065595611    -1.6288286901    -0.0000000000
 ----------------------------------------------------------------
 Molecular Point Group                 Cs    NOp =  2
 Largest Abelian Subgroup              Cs    NOp =  2
 Nuclear Repulsion Energy =   275.8654457986 hartrees
 There are       33 alpha and       33 beta electrons
 Requested basis set is 6-311++G(d,p)
 There are 50 shells and 115 basis functions
 Total memory of 30000MB is distributed as follows: 
   QALLOC including MEM_STATIC uses 192MB
   MEM_STATIC is set to 192MB
   CCMAN JOB total memory use is  29808MB
 Warning: actual memory use might exceed 30000MB

 Total QAlloc Memory Limit    192 MB
 Mega-Array Size       188 MB
 MEM_STATIC part       192 MB

                       Distance Matrix (Angstroms)
             Br(  1)   P (  2)   P (  3)
   P (  2)  2.260168
   P (  3)  3.478303  2.037820
   H (  4)  3.058189  2.662904  1.414947

 A cutoff of  1.0D-14 yielded   1144 shell pairs
 There are      6349 function pairs (      6938 Cartesian)

 -------------------------------------------------------
 OpenMP Integral Computing Module                       
 Release: version 1.0, May 2013, Q-Chem Inc. Pittsburgh 
 -------------------------------------------------------
 Integral Job Info:
 Integral job number is                      11
 Integral operator is                         1
 short-range coefficients                     0
 long-range coefficients              100000000
 Omega coefficients                           0
 if combine SR and LR in K                    0
 Integral screening is                        0
 Integral computing path is                   2
 max size of driver memory is            800000
 size of driver memory is                593474
 size of scratch memory is             29623520
 max col of scratch BK array               1296
 max len of scratch array in speh3          155
 max len of scratch index in speh4           18
 max int batch size is                      520
 min int batch size is                       52
 fixed nKL is                                45
 max L of basis functions is                  2
 order of int derivative is                   0
 number of shells is                         50
 number of basis is                         120
 number of cartesian basis is               120
 number of contracted shell pairs          1144
 number of primitive shell pairs           2966
 maxK2 (contraction) of shell pair           36
 max number of K2 of shell pair               1
 max number of CS2 of shell pair            189
 max number of PS2 of shell pair            258
 mem total for path MDJ                  520540
 -------------------------------------------------------
 Smallest overlap matrix eigenvalue = 5.45E-04
 Guess from superposition of atomic densities
 Warning:  Energy on first SCF cycle will be non-variational
 SAD guess density has 66.000000 electrons

 -----------------------------------------------------------------------
  General SCF calculation program by
  Eric Jon Sundstrom, Paul Horn, Yuezhi Mao, Dmitri Zuev, Alec White,
  David Stuck, Shaama M.S., Shane Yost, Joonho Lee, David Small,
  Daniel Levine, Susi Lehtola, Hugh Burton, Evgeny Epifanovsky
 -----------------------------------------------------------------------
 Hartree-Fock
 using 4 threads for integral computing
 -------------------------------------------------------
 OpenMP Integral computing Module                
 Release: version 2.0, May 2017, Q-Chem Inc. Pleasanton 
 -------------------------------------------------------
 A restricted SCF calculation will be
 performed using DIIS
 SCF converges when DIIS error is below 1.0e-08
 ---------------------------------------
  Cycle       Energy         DIIS error
 ---------------------------------------
    1   -3254.5872726621      4.06e-02  
    2   -3254.3862801650      3.61e-03  
    3   -3254.4148450926      2.07e-03  
    4   -3254.4234500010      4.98e-04  
    5   -3254.4244486230      2.08e-04  
    6   -3254.4246066984      4.87e-05  
    7   -3254.4246276591      2.17e-05  
    8   -3254.4246309145      1.01e-05  
    9   -3254.4246316498      4.55e-06  
   10   -3254.4246318283      1.50e-06  
   11   -3254.4246318547      5.52e-07  
   12   -3254.4246318580      1.72e-07  
   13   -3254.4246318583      3.42e-08  
   14   -3254.4246318583      7.44e-09  Convergence criterion met
 ---------------------------------------
 SCF time:   CPU 8.35s  wall 2.00s 
 SCF   energy in the final basis set =    -3254.4246318583
 Total energy in the final basis set =    -3254.4246318583


 ------------------------------------------------------------------------------

   CCMAN2: suite of methods based on coupled cluster
           and equation of motion theories.

   Components:
   * libvmm-1.3-trunk
     by Evgeny Epifanovsky, Ilya Kaliman.
   * libtensor-2.5-trunk
     by Evgeny Epifanovsky, Michael Wormit, Dmitry Zuev, Sam Manzer, 
        Ilya Kaliman.
   * libcc-2.5-trunk
     by Evgeny Epifanovsky, Arik Landau, Tomasz Kus, Kirill Khistyaev, 
        Dmitry Zuev, Prashant Manohar, Xintian Feng, Anna Krylov, 
        Matthew Goldey, Alec White, Thomas Jagau, Kaushik Nanda, 
        Anastasia Gunina, Alexander Kunitsa, Joonho Lee.

   CCMAN original authors:
   Anna I. Krylov, C. David Sherrill, Steven R. Gwaltney,
   Edward F. C. Byrd (2000)
   Sergey V. Levchenko, Lyudmila V. Slipchenko, Tao Wang,
   Ana-Maria C. Cristian (2003)
   Piotr A. Pieniazek, C. Melania Oana, Evgeny Epifanovsky (2007)
   Prashant Manohar (2009)

 ------------------------------------------------------------------------------


 Allocating and initializing 29808MB of RAM...
 Calculation will run on 4 cores.


 Alpha MOs, Restricted
 -- Occupied --                  
-490.04  -80.03  -79.99  -65.17  -58.53  -58.53  -58.53   -9.85
  1 A'    2 A'    3 A'    4 A'    5 A'    1 A"    6 A'    7 A'                 
 -7.564  -7.529  -7.462  -7.455  -7.454  -5.457  -5.455  -5.455
  8 A'    9 A'   10 A'    2 A"   11 A'   12 A'    3 A"   13 A'                 
 -5.422  -5.421  -5.421  -3.201  -3.198  -3.197  -3.189  -3.189
 14 A'    4 A"   15 A'   16 A'    5 A"   17 A'    6 A"   18 A'                 
 -1.041  -0.910  -0.712  -0.547  -0.470  -0.458  -0.424  -0.387
 19 A'   20 A'   21 A'   22 A'   23 A'    7 A"   24 A'   25 A'                 
 -0.356
  8 A"                                                                         
 -- Virtual --                   
 -0.016   0.040   0.055   0.067   0.081   0.082   0.098   0.112
  9 A"   26 A'   27 A'   28 A'   29 A'   10 A"   30 A'   11 A"                 
  0.112   0.119   0.127   0.129   0.147   0.166   0.185   0.203
 31 A'   32 A'   12 A"   33 A'   34 A'   35 A'   36 A'   37 A'                 
  0.217   0.331   0.381   0.387   0.395   0.432   0.444   0.491
 38 A'   39 A'   40 A'   41 A'   13 A"   14 A"   42 A'   43 A'                 
  0.547   0.573   0.586   0.667   0.682   0.720   0.739   0.782
 44 A'   15 A"   45 A'   16 A"   46 A'   47 A'   17 A"   18 A"                 
  0.785   0.803   0.838   0.842   0.847   0.886   0.919   1.011
 48 A'   49 A'   50 A'   19 A"   51 A'   52 A'   53 A'   20 A"                 
  1.094   1.105   1.109   1.306   1.415   1.675   1.691   1.795
 54 A'   21 A"   55 A'   56 A'   57 A'   22 A"   58 A'   23 A"                 
  1.818   1.865   1.949   1.985   2.036   2.305   2.328   2.344
 59 A'   24 A"   60 A'   61 A'   62 A'   25 A"   63 A'   64 A'                 
  2.424   2.908   4.539   4.548   4.556   4.575   4.751   7.189
 65 A'   66 A'   26 A"   67 A'   27 A"   68 A'   69 A'   70 A'                 
  7.263   7.483   8.211   8.229   8.288  14.742  14.780  14.795
 71 A'   72 A'   28 A"   73 A'   74 A'   29 A"   30 A"   75 A'                 
 14.808  14.856  14.906  49.477 165.870 166.115 293.896 293.912
 76 A'   77 A'   78 A'   79 A'   80 A'   81 A'   31 A"   82 A'                 
293.9841028.418
 83 A'   84 A'                                                                 

 Beta MOs, Restricted
 -- Occupied --                  
-490.04  -80.03  -79.99  -65.17  -58.53  -58.53  -58.53   -9.85
  1 A'    2 A'    3 A'    4 A'    5 A'    1 A"    6 A'    7 A'                 
 -7.564  -7.529  -7.462  -7.455  -7.454  -5.457  -5.455  -5.455
  8 A'    9 A'   10 A'    2 A"   11 A'   12 A'    3 A"   13 A'                 
 -5.422  -5.421  -5.421  -3.201  -3.198  -3.197  -3.189  -3.189
 14 A'    4 A"   15 A'   16 A'    5 A"   17 A'    6 A"   18 A'                 
 -1.041  -0.910  -0.712  -0.547  -0.470  -0.458  -0.424  -0.387
 19 A'   20 A'   21 A'   22 A'   23 A'    7 A"   24 A'   25 A'                 
 -0.356
  8 A"                                                                         
 -- Virtual --                   
 -0.016   0.040   0.055   0.067   0.081   0.082   0.098   0.112
  9 A"   26 A'   27 A'   28 A'   29 A'   10 A"   30 A'   11 A"                 
  0.112   0.119   0.127   0.129   0.147   0.166   0.185   0.203
 31 A'   32 A'   12 A"   33 A'   34 A'   35 A'   36 A'   37 A'                 
  0.217   0.331   0.381   0.387   0.395   0.432   0.444   0.491
 38 A'   39 A'   40 A'   41 A'   13 A"   14 A"   42 A'   43 A'                 
  0.547   0.573   0.586   0.667   0.682   0.720   0.739   0.782
 44 A'   15 A"   45 A'   16 A"   46 A'   47 A'   17 A"   18 A"                 
  0.785   0.803   0.838   0.842   0.847   0.886   0.919   1.011
 48 A'   49 A'   50 A'   19 A"   51 A'   52 A'   53 A'   20 A"                 
  1.094   1.105   1.109   1.306   1.415   1.675   1.691   1.795
 54 A'   21 A"   55 A'   56 A'   57 A'   22 A"   58 A'   23 A"                 
  1.818   1.865   1.949   1.985   2.036   2.305   2.328   2.344
 59 A'   24 A"   60 A'   61 A'   62 A'   25 A"   63 A'   64 A'                 
  2.424   2.908   4.539   4.548   4.556   4.575   4.751   7.189
 65 A'   66 A'   26 A"   67 A'   27 A"   68 A'   69 A'   70 A'                 
  7.263   7.483   8.211   8.229   8.288  14.742  14.780  14.795
 71 A'   72 A'   28 A"   73 A'   74 A'   29 A"   30 A"   75 A'                 
 14.808  14.856  14.906  49.477 165.870 166.115 293.896 293.912
 76 A'   77 A'   78 A'   79 A'   80 A'   81 A'   31 A"   82 A'                 
293.9841028.418
 83 A'   84 A'                                                                 

 Occupation and symmetry of molecular orbitals

 Point group: Cs (2 irreducible representations).

                           A'   A"    All 
 ------------------------------------------
 All molecular orbitals:
  - Alpha                  84   31    115 
  - Beta                   84   31    115 
 ------------------------------------------
 Alpha orbitals:
  - Frozen occupied        15   4     19  
  - Active occupied        10   4     14  
  - Active virtual         59   23    82  
  - Frozen virtual         0    0     0   
 ------------------------------------------
 Beta orbitals:
  - Frozen occupied        15   4     19  
  - Active occupied        10   4     14  
  - Active virtual         59   23    82  
  - Frozen virtual         0    0     0   
 ------------------------------------------

 Import integrals:   CPU 0.00 s  wall 0.00 s

 Import integrals:   CPU 21.21 s  wall 5.49 s

 MP2 amplitudes:   CPU 0.10 s  wall 0.08 s

Running a double precision version
           CCSD T amplitudes will be solved using DIIS.

           Start     Size      MaxIter   EConv     TConv     
           3         7         100       1.00e-07  1.00e-05  
 ------------------------------------------------------------------------------
           Energy (a.u.)   Ediff      Tdiff       Comment
 ------------------------------------------------------------------------------
         -3254.93203562                           
     1   -3254.93582757   3.79e-03   7.26e-01     
     2   -3254.95062987   1.48e-02   9.11e-02     
     3   -3254.95202864   1.40e-03   3.69e-02     
     4   -3254.95382496   1.80e-03   1.42e-02     Switched to DIIS steps.
     5   -3254.95426504   4.40e-04   1.00e-02     
     6   -3254.95426634   1.30e-06   2.29e-03     
     7   -3254.95426476   1.58e-06   8.35e-04     
     8   -3254.95426707   2.31e-06   2.08e-04     
     9   -3254.95426695   1.22e-07   8.02e-05     
    10   -3254.95426714   1.88e-07   3.27e-05     
    11   -3254.95426719   4.83e-08   1.95e-05     
    12   -3254.95426716   2.99e-08   4.22e-06     
 ------------------------------------------------------------------------------
         -3254.95426716                           CCSD T converged.

End of double precision
 SCF energy                 = -3254.42463186
 MP2 energy                 = -3254.93203562
 CCSD correlation energy     =    -0.52963530
 CCSD total energy           = -3254.95426716

 CCSD  T1^2 = 0.0086  T2^2 = 0.2462  Leading amplitudes:

 Amplitude    Orbitals with energies
  0.0225       8 (A") A                  ->    13 (A") A                  
              -0.3557                          0.3951                     
  0.0225       8 (A") B                  ->    13 (A") B                  
              -0.3557                          0.3951                     
 -0.0193       22 (A') A                 ->    26 (A') A                  
              -0.5473                          0.0400                     
 -0.0193       22 (A') B                 ->    26 (A') B                  
              -0.5473                          0.0400                     

 Amplitude    Orbitals with energies
 -0.1457       8 (A") A      8 (A") B    ->    9 (A") A      9 (A") B     
              -0.3557       -0.3557           -0.0163       -0.0163       
  0.1457       8 (A") A      8 (A") B    ->    9 (A") B      9 (A") A     
              -0.3557       -0.3557           -0.0163       -0.0163       
  0.1457       8 (A") B      8 (A") A    ->    9 (A") A      9 (A") B     
              -0.3557       -0.3557           -0.0163       -0.0163       
 -0.1457       8 (A") B      8 (A") A    ->    9 (A") B      9 (A") A     
              -0.3557       -0.3557           -0.0163       -0.0163       

 Computing CCSD intemediates for later calculations in double precision
 Finished.

Running a double precision version
           CCSD Lambda amplitudes will be solved using DIIS.
           Start     Size      MaxIter   EConv     LConv     
           3         7         100       1.00e-07  1.00e-05  
 ------------------------------------------------------------------------------
            Enorm      Ldiff       Comment
 ------------------------------------------------------------------------------
     1     5.51e-02   4.50e-02     
     2     1.15e-02   5.01e-03     
     3     5.01e-03   2.45e-03     
     4     2.15e-03   1.29e-03     Switched to DIIS steps.
     5     7.99e-04   4.88e-04     
     6     3.50e-04   1.43e-04     
     7     1.23e-04   3.79e-05     
     8     5.05e-05   3.24e-06     
     9     1.91e-05   4.29e-06     
    10     6.98e-06   1.50e-06     
    11     2.07e-06   6.85e-07     
    12     9.26e-07   1.81e-07     
    13     4.15e-07   9.62e-08     
    14     1.94e-07   1.97e-08     
    15     8.97e-08   1.40e-08     
 ------------------------------------------------------------------------------
                                   CCSD Lambda converged.

 Computing density matrices in double precision...
           Orbital response amplitudes will be solved using DIIS.
           Start     Size      MaxIter   EConv     LConv     
           3         7         100       1.00e-06  1.00e-06  
 ------------------------------------------------------------------------------
            Enorm      Ldiff       Comment
 ------------------------------------------------------------------------------
     1     1.02e-01   2.29e-03     
     2     1.05e-01   3.52e-03     
     3     1.26e-01   2.09e-02     
     4     9.35e-03   5.65e-02     Switched to DIIS steps.
     5     1.28e-03   9.93e-04     
     6     3.31e-04   1.53e-04     
     7     2.33e-04   1.47e-05     
     8     8.57e-05   3.31e-05     
     9     2.24e-05   1.41e-06     
    10     4.92e-06   1.08e-07     
    11     2.32e-06   1.53e-07     
    12     6.03e-07   7.96e-08     
 ------------------------------------------------------------------------------
                                   Orbital response converged.

 Computing density matrices... Done.
 CCSD calculation:   CPU 190.15 s  wall 51.02 s

 Transferring MO TPDM to AO TPDM
 Transferring g2_o1o1o1o1
 Transferring g2_o1o1o1v1
 Transferring g2_o1o1v1v1
 Transferring g2_o1v1o1v1
 Transferring g2_o1v1v1v1
 Transferring g2_v1v1v1v1
 Adding separable TPDM
 Computing TPDM gradient
 --------------------------------------------------------
 2e gradient
  Atom          X               Y               Z
 --------------------------------------------------------
    1        -38.363817       12.787347       -0.000000  
    2         11.600894      -27.727593        0.000000  
    3         28.216372       10.066859       -0.000000  
    4         -1.453450        4.873388        0.000000  
 --------------------------------------------------------
 --------------------------------------------------------
 Final gradient
  Atom          X               Y               Z
 --------------------------------------------------------
    1        -38.363817       12.787347       -0.000000  
    2         11.600894      -27.727593        0.000000  
    3         28.216372       10.066859       -0.000000  
    4         -1.453450        4.873388        0.000000  
 --------------------------------------------------------
 Analytic gradient from two-electron contribution:   CPU 129.55 s  wall 37.39 s

 Total ccman2 time:   CPU 344.28 s  wall 95.04 s


 --------------------------------------------------------------
             Orbital Energies (a.u.) and Symmetries
 --------------------------------------------------------------

 Alpha MOs, Restricted
 -- Occupied --                  
-490.04  -80.03  -79.99  -65.17  -58.53  -58.53   -9.85   -7.56
  1 A'    2 A'    3 A'    4 A'    5 A'    6 A'    7 A'    8 A'                 
 -7.529  -7.462  -7.454  -5.457  -5.455  -5.422  -5.421 -58.528
  9 A'   10 A'   11 A'   12 A'   13 A'   14 A'   15 A'    1 A"                 
 -7.455  -5.455  -5.421  -3.201  -3.197  -3.189  -1.041  -0.910
  2 A"    3 A"    4 A"   16 A'   17 A'   18 A'   19 A'   20 A'                 
 -0.712  -0.547  -0.470  -0.424  -0.387  -3.198  -3.189  -0.458
 21 A'   22 A'   23 A'   24 A'   25 A'    5 A"    6 A"    7 A"                 
 -0.356
  8 A"                                                                         
 -- Virtual --                   
  0.040   0.055   0.067   0.081   0.098   0.112   0.119   0.129
 26 A'   27 A'   28 A'   29 A'   30 A'   31 A'   32 A'   33 A'                 
  0.147   0.166   0.185   0.203   0.217   0.331   0.381   0.387
 34 A'   35 A'   36 A'   37 A'   38 A'   39 A'   40 A'   41 A'                 
  0.444   0.491   0.547   0.586   0.682   0.720   0.785   0.803
 42 A'   43 A'   44 A'   45 A'   46 A'   47 A'   48 A'   49 A'                 
  0.838   0.847   0.886   0.919   1.094   1.109   1.306   1.415
 50 A'   51 A'   52 A'   53 A'   54 A'   55 A'   56 A'   57 A'                 
  1.691   1.818   1.949   1.985   2.036   2.328   2.344   2.424
 58 A'   59 A'   60 A'   61 A'   62 A'   63 A'   64 A'   65 A'                 
  2.908   4.548   4.575   4.751   7.189   7.263   7.483   8.229
 66 A'   67 A'   68 A'   69 A'   70 A'   71 A'   72 A'   73 A'                 
  8.288  14.795  14.808  14.856  14.906  49.477 165.870 166.115
 74 A'   75 A'   76 A'   77 A'   78 A'   79 A'   80 A'   81 A'                 
293.912 293.9841028.418  -0.016   0.082   0.112   0.127   0.395
 82 A'   83 A'   84 A'    9 A"   10 A"   11 A"   12 A"   13 A"                 
  0.432   0.573   0.667   0.739   0.782   0.842   1.011   1.105
 14 A"   15 A"   16 A"   17 A"   18 A"   19 A"   20 A"   21 A"                 
  1.675   1.795   1.865   2.305   4.539   4.556   8.211  14.742
 22 A"   23 A"   24 A"   25 A"   26 A"   27 A"   28 A"   29 A"                 
 14.780 293.896
 30 A"   31 A"                                                                 

 Beta MOs, Restricted
 -- Occupied --                  
-490.04  -80.03  -79.99  -65.17  -58.53  -58.53   -9.85   -7.56
  1 A'    2 A'    3 A'    4 A'    5 A'    6 A'    7 A'    8 A'                 
 -7.529  -7.462  -7.454  -5.457  -5.455  -5.422  -5.421 -58.528
  9 A'   10 A'   11 A'   12 A'   13 A'   14 A'   15 A'    1 A"                 
 -7.455  -5.455  -5.421  -3.201  -3.197  -3.189  -1.041  -0.910
  2 A"    3 A"    4 A"   16 A'   17 A'   18 A'   19 A'   20 A'                 
 -0.712  -0.547  -0.470  -0.424  -0.387  -3.198  -3.189  -0.458
 21 A'   22 A'   23 A'   24 A'   25 A'    5 A"    6 A"    7 A"                 
 -0.356
  8 A"                                                                         
 -- Virtual --                   
  0.040   0.055   0.067   0.081   0.098   0.112   0.119   0.129
 26 A'   27 A'   28 A'   29 A'   30 A'   31 A'   32 A'   33 A'                 
  0.147   0.166   0.185   0.203   0.217   0.331   0.381   0.387
 34 A'   35 A'   36 A'   37 A'   38 A'   39 A'   40 A'   41 A'                 
  0.444   0.491   0.547   0.586   0.682   0.720   0.785   0.803
 42 A'   43 A'   44 A'   45 A'   46 A'   47 A'   48 A'   49 A'                 
  0.838   0.847   0.886   0.919   1.094   1.109   1.306   1.415
 50 A'   51 A'   52 A'   53 A'   54 A'   55 A'   56 A'   57 A'                 
  1.691   1.818   1.949   1.985   2.036   2.328   2.344   2.424
 58 A'   59 A'   60 A'   61 A'   62 A'   63 A'   64 A'   65 A'                 
  2.908   4.548   4.575   4.751   7.189   7.263   7.483   8.229
 66 A'   67 A'   68 A'   69 A'   70 A'   71 A'   72 A'   73 A'                 
  8.288  14.795  14.808  14.856  14.906  49.477 165.870 166.115
 74 A'   75 A'   76 A'   77 A'   78 A'   79 A'   80 A'   81 A'                 
293.912 293.9841028.418  -0.016   0.082   0.112   0.127   0.395
 82 A'   83 A'   84 A'    9 A"   10 A"   11 A"   12 A"   13 A"                 
  0.432   0.573   0.667   0.739   0.782   0.842   1.011   1.105
 14 A"   15 A"   16 A"   17 A"   18 A"   19 A"   20 A"   21 A"                 
  1.675   1.795   1.865   2.305   4.539   4.556   8.211  14.742
 22 A"   23 A"   24 A"   25 A"   26 A"   27 A"   28 A"   29 A"                 
 14.780 293.896
 30 A"   31 A"                                                                 
 --------------------------------------------------------------

          Ground-State Mulliken Net Atomic Charges

     Atom                 Charge (a.u.)
  ----------------------------------------
      1 Br                   -0.220556
      2 P                     0.197048
      3 P                     0.120010
      4 H                    -0.096502
  ----------------------------------------
  Sum of atomic charges =    -0.000000

 -----------------------------------------------------------------
                    Cartesian Multipole Moments
 -----------------------------------------------------------------
    Charge (ESU x 10^10)
                -0.0000
    Dipole Moment (Debye)
         X      -0.9274      Y      -0.4507      Z      -0.0000
       Tot       1.0311
    Quadrupole Moments (Debye-Ang)
        XX     -47.7647     XY       0.5406     YY     -45.2405
        XZ       0.0000     YZ      -0.0000     ZZ     -45.9550
    Octopole Moments (Debye-Ang^2)
       XXX      56.9045    XXY      -4.5097    XYY      13.0501
       YYY     -10.3004    XXZ       0.0000    XYZ       0.0000
       YYZ      -0.0000    XZZ      15.0171    YZZ      -2.1634
       ZZZ      -0.0000
    Hexadecapole Moments (Debye-Ang^3)
      XXXX    -708.9267   XXXY     -13.4216   XXYY    -132.8045
      XYYY      -1.7279   YYYY    -171.4020   XXXZ      -0.0000
      XXYZ      -0.0000   XYYZ       0.0000   YYYZ      -0.0000
      XXZZ    -126.7099   XYZZ      -1.2247   YYZZ     -38.9617
      XZZZ       0.0000   YZZZ      -0.0000   ZZZZ     -67.8171
 -----------------------------------------------------------------
 DrvMan completing analytic gradient of the correlated energy
 Correlated dipole moment
            1
    1  -0.3648781
    2  -0.1773089
    3  -0.0000000
 Energy read as -3254.954267157
 Full Analytical Gradient: (in a.u., or Hartree/Bohr)
             1             2             3             4
    1    0.00009124   -0.00014361    0.00009236   -0.00003999
    2   -0.00007661    0.00006435   -0.00004345    0.00005571
    3   -0.00000000    0.00000000    0.00000000   -0.00000000
 Gradient time:  CPU 0.68 s  wall 0.65 s
 ######################################################
 ######################################################
 # Starting finite difference calculation for IDERIV  #
 Finite diff step size:  1.88973e-03 a.u.
 ----------------------------------------------------------------
             Standard Nuclear Orientation (Angstroms)
    I     Atom           X                Y                Z
 ----------------------------------------------------------------
    1      Br      1.2781720999    -0.1625048771    -0.0000000000
    2      P      -0.6970730408     0.9378203078     0.0000000000
    3      P      -2.1892245550    -0.4500536818    -0.0000000000
    4      H      -1.4065595611    -1.6288286901    -0.0000000000
 ----------------------------------------------------------------
 Nuclear Repulsion Energy =   275.7933411516 hartrees
 There are       33 alpha and       33 beta electrons

                       Distance Matrix (Angstroms)
             Br(  1)   P (  2)   P (  3)
   P (  2)  2.261042
   P (  3)  3.479299  2.037820
   H (  4)  3.059067  2.662904  1.414947

 Requested basis set is 6-311++G(d,p)
 There are 50 shells and 115 basis functions
 A cutoff of  1.0D-14 yielded   1144 shell pairs
 There are      6349 function pairs (      6938 Cartesian)
 Smallest overlap matrix eigenvalue = 5.45E-04
 Guess MOs from SCF MO coefficient file

 -----------------------------------------------------------------------
  General SCF calculation program by
  Eric Jon Sundstrom, Paul Horn, Yuezhi Mao, Dmitri Zuev, Alec White,
  David Stuck, Shaama M.S., Shane Yost, Joonho Lee, David Small,
  Daniel Levine, Susi Lehtola, Hugh Burton, Evgeny Epifanovsky
 -----------------------------------------------------------------------
 Hartree-Fock
 using 4 threads for integral computing
 -------------------------------------------------------
 OpenMP Integral computing Module                
 Release: version 2.0, May 2017, Q-Chem Inc. Pleasanton 
 -------------------------------------------------------
 A restricted SCF calculation will be
 performed using DIIS
 SCF converges when DIIS error is below 1.0e-08
 ---------------------------------------
  Cycle       Energy         DIIS error
 ---------------------------------------
    1   -3254.4246243173      6.83e-06  
    2   -3254.4246244342      1.80e-06  
    3   -3254.4246244451      8.70e-07  
    4   -3254.4246244471      2.62e-07  
    5   -3254.4246244475      9.35e-08  
    6   -3254.4246244475      3.69e-08  
    7   -3254.4246244475      1.86e-08  
    8   -3254.4246244475      7.03e-09  Convergence criterion met
 ---------------------------------------
 SCF time:   CPU 4.68s  wall 1.00s 
 SCF   energy in the final basis set =    -3254.4246244475
 Total energy in the final basis set =    -3254.4246244475


 ------------------------------------------------------------------------------

   CCMAN2: suite of methods based on coupled cluster
           and equation of motion theories.

   Components:
   * libvmm-1.3-trunk
     by Evgeny Epifanovsky, Ilya Kaliman.
   * libtensor-2.5-trunk
     by Evgeny Epifanovsky, Michael Wormit, Dmitry Zuev, Sam Manzer, 
        Ilya Kaliman.
   * libcc-2.5-trunk
     by Evgeny Epifanovsky, Arik Landau, Tomasz Kus, Kirill Khistyaev, 
        Dmitry Zuev, Prashant Manohar, Xintian Feng, Anna Krylov, 
        Matthew Goldey, Alec White, Thomas Jagau, Kaushik Nanda, 
        Anastasia Gunina, Alexander Kunitsa, Joonho Lee.

   CCMAN original authors:
   Anna I. Krylov, C. David Sherrill, Steven R. Gwaltney,
   Edward F. C. Byrd (2000)
   Sergey V. Levchenko, Lyudmila V. Slipchenko, Tao Wang,
   Ana-Maria C. Cristian (2003)
   Piotr A. Pieniazek, C. Melania Oana, Evgeny Epifanovsky (2007)
   Prashant Manohar (2009)

 ------------------------------------------------------------------------------


 Allocating and initializing 29808MB of RAM...
 Calculation will run on 4 cores.


 Alpha MOs, Restricted
 -- Occupied --                  
-490.04  -80.03  -79.99  -65.17  -58.53  -58.53  -58.53   -9.85
  1 A     2 A     3 A     4 A     5 A     6 A     7 A     8 A                  
 -7.564  -7.529  -7.462  -7.455  -7.454  -5.457  -5.455  -5.455
  9 A    10 A    11 A    12 A    13 A    14 A    15 A    16 A                  
 -5.422  -5.421  -5.421  -3.201  -3.198  -3.197  -3.189  -3.189
 17 A    18 A    19 A    20 A    21 A    22 A    23 A    24 A                  
 -1.041  -0.910  -0.712  -0.547  -0.470  -0.458  -0.424  -0.387
 25 A    26 A    27 A    28 A    29 A    30 A    31 A    32 A                  
 -0.356
 33 A                                                                          
 -- Virtual --                   
 -0.016   0.040   0.055   0.067   0.081   0.082   0.098   0.112
 34 A    35 A    36 A    37 A    38 A    39 A    40 A    41 A                  
  0.112   0.119   0.127   0.129   0.147   0.166   0.185   0.203
 42 A    43 A    44 A    45 A    46 A    47 A    48 A    49 A                  
  0.217   0.331   0.381   0.387   0.395   0.432   0.444   0.491
 50 A    51 A    52 A    53 A    54 A    55 A    56 A    57 A                  
  0.547   0.573   0.586   0.667   0.682   0.720   0.739   0.782
 58 A    59 A    60 A    61 A    62 A    63 A    64 A    65 A                  
  0.785   0.802   0.837   0.842   0.847   0.886   0.919   1.011
 66 A    67 A    68 A    69 A    70 A    71 A    72 A    73 A                  
  1.094   1.105   1.109   1.305   1.415   1.675   1.691   1.795
 74 A    75 A    76 A    77 A    78 A    79 A    80 A    81 A                  
  1.818   1.865   1.949   1.985   2.036   2.305   2.328   2.344
 82 A    83 A    84 A    85 A    86 A    87 A    88 A    89 A                  
  2.424   2.908   4.539   4.549   4.556   4.575   4.751   7.189
 90 A    91 A    92 A    93 A    94 A    95 A    96 A    97 A                  
  7.263   7.483   8.211   8.229   8.288  14.742  14.780  14.795
 98 A    99 A   100 A   101 A   102 A   103 A   104 A   105 A                  
 14.807  14.856  14.906  49.477 165.870 166.115 293.896 293.912
106 A   107 A   108 A   109 A   110 A   111 A   112 A   113 A                  
293.9841028.418
114 A   115 A                                                                  

 Beta MOs, Restricted
 -- Occupied --                  
-490.04  -80.03  -79.99  -65.17  -58.53  -58.53  -58.53   -9.85
  1 A     2 A     3 A     4 A     5 A     6 A     7 A     8 A                  
 -7.564  -7.529  -7.462  -7.455  -7.454  -5.457  -5.455  -5.455
  9 A    10 A    11 A    12 A    13 A    14 A    15 A    16 A                  
 -5.422  -5.421  -5.421  -3.201  -3.198  -3.197  -3.189  -3.189
 17 A    18 A    19 A    20 A    21 A    22 A    23 A    24 A                  
 -1.041  -0.910  -0.712  -0.547  -0.470  -0.458  -0.424  -0.387
 25 A    26 A    27 A    28 A    29 A    30 A    31 A    32 A                  
 -0.356
 33 A                                                                          
 -- Virtual --                   
 -0.016   0.040   0.055   0.067   0.081   0.082   0.098   0.112
 34 A    35 A    36 A    37 A    38 A    39 A    40 A    41 A                  
  0.112   0.119   0.127   0.129   0.147   0.166   0.185   0.203
 42 A    43 A    44 A    45 A    46 A    47 A    48 A    49 A                  
  0.217   0.331   0.381   0.387   0.395   0.432   0.444   0.491
 50 A    51 A    52 A    53 A    54 A    55 A    56 A    57 A                  
  0.547   0.573   0.586   0.667   0.682   0.720   0.739   0.782
 58 A    59 A    60 A    61 A    62 A    63 A    64 A    65 A                  
  0.785   0.802   0.837   0.842   0.847   0.886   0.919   1.011
 66 A    67 A    68 A    69 A    70 A    71 A    72 A    73 A                  
  1.094   1.105   1.109   1.305   1.415   1.675   1.691   1.795
 74 A    75 A    76 A    77 A    78 A    79 A    80 A    81 A                  
  1.818   1.865   1.949   1.985   2.036   2.305   2.328   2.344
 82 A    83 A    84 A    85 A    86 A    87 A    88 A    89 A                  
  2.424   2.908   4.539   4.549   4.556   4.575   4.751   7.189
 90 A    91 A    92 A    93 A    94 A    95 A    96 A    97 A                  
  7.263   7.483   8.211   8.229   8.288  14.742  14.780  14.795
 98 A    99 A   100 A   101 A   102 A   103 A   104 A   105 A                  
 14.807  14.856  14.906  49.477 165.870 166.115 293.896 293.912
106 A   107 A   108 A   109 A   110 A   111 A   112 A   113 A                  
293.9841028.418
114 A   115 A                                                                  

 Occupation and symmetry of molecular orbitals

 Point group: C1 (1 irreducible representation).

                           A     All 
 -------------------------------------
 All molecular orbitals:
  - Alpha                  115   115 
  - Beta                   115   115 
 -------------------------------------
 Alpha orbitals:
  - Frozen occupied        19    19  
  - Active occupied        14    14  
  - Active virtual         82    82  
  - Frozen virtual         0     0   
 -------------------------------------
 Beta orbitals:
  - Frozen occupied        19    19  
  - Active occupied        14    14  
  - Active virtual         82    82  
  - Frozen virtual         0     0   
 -------------------------------------

 Import integrals:   CPU 0.00 s  wall 0.00 s

 Import integrals:   CPU 22.82 s  wall 6.05 s

 MP2 amplitudes:   CPU 0.04 s  wall 0.02 s

Running a double precision version
           CCSD T amplitudes will be solved using DIIS.

           Start     Size      MaxIter   EConv     TConv     
           3         7         100       1.00e-07  1.00e-05  
 ------------------------------------------------------------------------------
           Energy (a.u.)   Ediff      Tdiff       Comment
 ------------------------------------------------------------------------------
         -3254.93202992                           
     1   -3254.93582357   3.79e-03   7.26e-01     
     2   -3254.95062848   1.48e-02   9.11e-02     
     3   -3254.95202732   1.40e-03   3.69e-02     
     4   -3254.95382406   1.80e-03   1.42e-02     Switched to DIIS steps.
     5   -3254.95426464   4.41e-04   1.00e-02     
     6   -3254.95426598   1.34e-06   2.29e-03     
     7   -3254.95426439   1.59e-06   8.36e-04     
     8   -3254.95426671   2.32e-06   2.08e-04     
     9   -3254.95426659   1.21e-07   8.04e-05     
    10   -3254.95426678   1.88e-07   3.28e-05     
    11   -3254.95426683   4.84e-08   1.95e-05     
    12   -3254.95426680   3.01e-08   4.23e-06     
 ------------------------------------------------------------------------------
         -3254.95426680                           CCSD T converged.

End of double precision
 SCF energy                 = -3254.42462445
 MP2 energy                 = -3254.93202992
 CCSD correlation energy     =    -0.52964235
 CCSD total energy           = -3254.95426680

 CCSD  T1^2 = 0.0086  T2^2 = 0.2462  Leading amplitudes:

 Amplitude    Orbitals with energies
  0.0225       33 (A) A                  ->    54 (A) A                   
              -0.3557                          0.3950                     
  0.0225       33 (A) B                  ->    54 (A) B                   
              -0.3557                          0.3950                     
  0.0193       28 (A) A                  ->    35 (A) A                   
              -0.5473                          0.0399                     
  0.0193       28 (A) B                  ->    35 (A) B                   
              -0.5473                          0.0399                     

 Amplitude    Orbitals with energies
 -0.1457       33 (A) A      33 (A) B    ->    34 (A) A      34 (A) B     
              -0.3557       -0.3557           -0.0163       -0.0163       
  0.1457       33 (A) A      33 (A) B    ->    34 (A) B      34 (A) A     
              -0.3557       -0.3557           -0.0163       -0.0163       
  0.1457       33 (A) B      33 (A) A    ->    34 (A) A      34 (A) B     
              -0.3557       -0.3557           -0.0163       -0.0163       
 -0.1457       33 (A) B      33 (A) A    ->    34 (A) B      34 (A) A     
              -0.3557       -0.3557           -0.0163       -0.0163       

 Computing CCSD intemediates for later calculations in double precision
 Finished.

Running a double precision version
           CCSD Lambda amplitudes will be solved using DIIS.
           Start     Size      MaxIter   EConv     LConv     
           3         7         100       1.00e-07  1.00e-05  
 ------------------------------------------------------------------------------
            Enorm      Ldiff       Comment
 ------------------------------------------------------------------------------
     1     5.51e-02   4.50e-02     
     2     1.15e-02   5.01e-03     
     3     5.02e-03   2.45e-03     
     4     2.15e-03   1.29e-03     Switched to DIIS steps.
     5     8.00e-04   4.89e-04     
     6     3.51e-04   1.43e-04     
     7     1.23e-04   3.79e-05     
     8     5.06e-05   3.25e-06     
     9     1.92e-05   4.31e-06     
    10     6.99e-06   1.50e-06     
    11     2.07e-06   6.86e-07     
    12     9.28e-07   1.81e-07     
    13     4.16e-07   9.64e-08     
    14     1.95e-07   1.97e-08     
    15     9.00e-08   1.40e-08     
 ------------------------------------------------------------------------------
                                   CCSD Lambda converged.

 Computing density matrices in double precision...
           Orbital response amplitudes will be solved using DIIS.
           Start     Size      MaxIter   EConv     LConv     
           3         7         100       1.00e-06  1.00e-06  
 ------------------------------------------------------------------------------
            Enorm      Ldiff       Comment
 ------------------------------------------------------------------------------
     1     1.02e-01   2.30e-03     
     2     1.05e-01   3.49e-03     
     3     1.26e-01   2.09e-02     
     4     9.36e-03   5.65e-02     Switched to DIIS steps.
     5     1.29e-03   1.00e-03     
     6     3.75e-04   1.46e-04     
     7     2.30e-04   2.05e-05     
     8     8.35e-05   3.47e-05     
     9     2.26e-05   1.20e-06     
    10     4.91e-06   9.33e-08     
    11     2.32e-06   1.51e-07     
    12     6.02e-07   7.93e-08     
 ------------------------------------------------------------------------------
                                   Orbital response converged.

 Computing density matrices... Done.
 CCSD calculation:   CPU 627.21 s  wall 167.06 s

 Transferring MO TPDM to AO TPDM
 Transferring g2_o1o1o1o1
 Transferring g2_o1o1o1v1
 Transferring g2_o1o1v1v1
 Transferring g2_o1v1o1v1
 Transferring g2_o1v1v1v1
 Transferring g2_v1v1v1v1
 Adding separable TPDM
 Computing TPDM gradient
 --------------------------------------------------------
 2e gradient
  Atom          X               Y               Z
 --------------------------------------------------------
    1        -38.345057       12.773389        0.000000  
    2         11.587492      -27.712156       -0.000000  
    3         28.211630       10.065912        0.000000  
    4         -1.454066        4.872855       -0.000000  
 --------------------------------------------------------
 --------------------------------------------------------
 Final gradient
  Atom          X               Y               Z
 --------------------------------------------------------
    1        -38.345057       12.773389        0.000000  
    2         11.587492      -27.712156       -0.000000  
    3         28.211630       10.065912        0.000000  
    4         -1.454066        4.872855       -0.000000  
 --------------------------------------------------------
 Analytic gradient from two-electron contribution:   CPU 135.30 s  wall 38.21 s

 Total ccman2 time:   CPU 788.31 s  wall 212.26 s


 --------------------------------------------------------------

                    Orbital Energies (a.u.)
 --------------------------------------------------------------

 Alpha MOs
 -- Occupied --
******* -80.025 -79.986 -65.169 -58.529 -58.528 -58.528  -9.849
 -7.564  -7.529  -7.462  -7.455  -7.454  -5.457  -5.455  -5.455
 -5.422  -5.421  -5.421  -3.201  -3.198  -3.197  -3.189  -3.189
 -1.041  -0.910  -0.712  -0.547  -0.470  -0.458  -0.424  -0.387
 -0.356
 -- Virtual --
 -0.016   0.040   0.055   0.067   0.081   0.082   0.098   0.112
  0.112   0.119   0.127   0.129   0.147   0.166   0.185   0.203
  0.217   0.331   0.381   0.387   0.395   0.432   0.444   0.491
  0.547   0.573   0.586   0.667   0.682   0.720   0.739   0.782
  0.785   0.802   0.837   0.842   0.847   0.886   0.919   1.011
  1.094   1.105   1.109   1.305   1.415   1.675   1.691   1.795
  1.818   1.865   1.949   1.985   2.036   2.305   2.328   2.344
  2.424   2.908   4.539   4.549   4.556   4.575   4.751   7.189
  7.263   7.483   8.211   8.229   8.288  14.742  14.780  14.795
 14.807  14.856  14.906  49.477 165.870 166.115 293.896 293.912
293.9841028.418
 --------------------------------------------------------------

          Ground-State Mulliken Net Atomic Charges

     Atom                 Charge (a.u.)
  ----------------------------------------
      1 Br                   -0.220829
      2 P                     0.197241
      3 P                     0.120026
      4 H                    -0.096438
  ----------------------------------------
  Sum of atomic charges =    -0.000000

 -----------------------------------------------------------------
                    Cartesian Multipole Moments
 -----------------------------------------------------------------
    Charge (ESU x 10^10)
                 0.0000
    Dipole Moment (Debye)
         X      -0.9322      Y      -0.4502      Z      -0.0000
       Tot       1.0352
    Quadrupole Moments (Debye-Ang)
        XX     -47.7625     XY       0.5411     YY     -45.2397
        XZ       0.0000     YZ      -0.0000     ZZ     -45.9563
    Octopole Moments (Debye-Ang^2)
       XXX      56.8236    XXY      -4.5124    XYY      13.0244
       YYY     -10.2982    XXZ      -0.0000    XYZ       0.0000
       YYZ      -0.0000    XZZ      14.9929    YZZ      -2.1630
       ZZZ      -0.0000
    Hexadecapole Moments (Debye-Ang^3)
      XXXX    -709.1492   XXXY     -13.4086   XXYY    -132.8493
      XYYY      -1.7183   YYYY    -171.3936   XXXZ       0.0000
      XXYZ      -0.0000   XYYZ       0.0000   YYYZ      -0.0000
      XXZZ    -126.7561   XYZZ      -1.2211   YYZZ     -38.9616
      XZZZ       0.0000   YZZZ       0.0000   ZZZZ     -67.8204
 -----------------------------------------------------------------
 DrvMan completing analytic gradient of the correlated energy
 Correlated dipole moment
            1
    1  -0.3667471
    2  -0.1771169
    3  -0.0000000
 Energy read as -3254.954266799
 Full Analytical Gradient: (in a.u., or Hartree/Bohr)
             1             2             3             4
    1    0.00028821   -0.00030695    0.00005679   -0.00003805
    2   -0.00016157    0.00014577   -0.00004101    0.00005682
    3   -0.00000000    0.00000000    0.00000000   -0.00000000
 Gradient time:  CPU 0.67 s  wall 0.64 s
 ----------------------------------------------------------------
             Standard Nuclear Orientation (Angstroms)
    I     Atom           X                Y                Z
 ----------------------------------------------------------------
    1      Br      1.2761720999    -0.1625048771    -0.0000000000
    2      P      -0.6970730408     0.9378203078     0.0000000000
    3      P      -2.1892245550    -0.4500536818    -0.0000000000
    4      H      -1.4065595611    -1.6288286901    -0.0000000000
 ----------------------------------------------------------------
 Nuclear Repulsion Energy =   275.9375953781 hartrees
 There are       33 alpha and       33 beta electrons

                       Distance Matrix (Angstroms)
             Br(  1)   P (  2)   P (  3)
   P (  2)  2.259295
   P (  3)  3.477306  2.037820
   H (  4)  3.057312  2.662904  1.414947

 Requested basis set is 6-311++G(d,p)
 There are 50 shells and 115 basis functions
 A cutoff of  1.0D-14 yielded   1144 shell pairs
 There are      6349 function pairs (      6938 Cartesian)
 Smallest overlap matrix eigenvalue = 5.45E-04
 Guess MOs from SCF MO coefficient file

 -----------------------------------------------------------------------
  General SCF calculation program by
  Eric Jon Sundstrom, Paul Horn, Yuezhi Mao, Dmitri Zuev, Alec White,
  David Stuck, Shaama M.S., Shane Yost, Joonho Lee, David Small,
  Daniel Levine, Susi Lehtola, Hugh Burton, Evgeny Epifanovsky
 -----------------------------------------------------------------------
 Hartree-Fock
 using 4 threads for integral computing
 -------------------------------------------------------
 OpenMP Integral computing Module                
 Release: version 2.0, May 2017, Q-Chem Inc. Pleasanton 
 -------------------------------------------------------
 A restricted SCF calculation will be
 performed using DIIS
 SCF converges when DIIS error is below 1.0e-08
 ---------------------------------------
  Cycle       Energy         DIIS error
 ---------------------------------------
    1   -3254.4246383496      1.37e-05  
    2   -3254.4246388179      3.61e-06  
    3   -3254.4246388612      1.74e-06  
    4   -3254.4246388696      5.25e-07  
    5   -3254.4246388708      1.87e-07  
    6   -3254.4246388710      7.35e-08  
    7   -3254.4246388710      3.71e-08  
    8   -3254.4246388711      1.40e-08  
    9   -3254.4246388711      4.89e-09  Convergence criterion met
 ---------------------------------------
 SCF time:   CPU 5.26s  wall 2.00s 
 SCF   energy in the final basis set =    -3254.4246388711
 Total energy in the final basis set =    -3254.4246388711


 ------------------------------------------------------------------------------

   CCMAN2: suite of methods based on coupled cluster
           and equation of motion theories.

   Components:
   * libvmm-1.3-trunk
     by Evgeny Epifanovsky, Ilya Kaliman.
   * libtensor-2.5-trunk
     by Evgeny Epifanovsky, Michael Wormit, Dmitry Zuev, Sam Manzer, 
        Ilya Kaliman.
   * libcc-2.5-trunk
     by Evgeny Epifanovsky, Arik Landau, Tomasz Kus, Kirill Khistyaev, 
        Dmitry Zuev, Prashant Manohar, Xintian Feng, Anna Krylov, 
        Matthew Goldey, Alec White, Thomas Jagau, Kaushik Nanda, 
        Anastasia Gunina, Alexander Kunitsa, Joonho Lee.

   CCMAN original authors:
   Anna I. Krylov, C. David Sherrill, Steven R. Gwaltney,
   Edward F. C. Byrd (2000)
   Sergey V. Levchenko, Lyudmila V. Slipchenko, Tao Wang,
   Ana-Maria C. Cristian (2003)
   Piotr A. Pieniazek, C. Melania Oana, Evgeny Epifanovsky (2007)
   Prashant Manohar (2009)

 ------------------------------------------------------------------------------


 Allocating and initializing 29808MB of RAM...
 Calculation will run on 4 cores.


 Alpha MOs, Restricted
 -- Occupied --                  
-490.04  -80.03  -79.99  -65.17  -58.53  -58.53  -58.53   -9.85
  1 A     2 A     3 A     4 A     5 A     6 A     7 A     8 A                  
 -7.564  -7.529  -7.462  -7.455  -7.454  -5.457  -5.455  -5.455
  9 A    10 A    11 A    12 A    13 A    14 A    15 A    16 A                  
 -5.422  -5.421  -5.421  -3.201  -3.198  -3.198  -3.189  -3.189
 17 A    18 A    19 A    20 A    21 A    22 A    23 A    24 A                  
 -1.041  -0.910  -0.712  -0.547  -0.470  -0.458  -0.424  -0.387
 25 A    26 A    27 A    28 A    29 A    30 A    31 A    32 A                  
 -0.356
 33 A                                                                          
 -- Virtual --                   
 -0.016   0.040   0.055   0.067   0.081   0.082   0.098   0.112
 34 A    35 A    36 A    37 A    38 A    39 A    40 A    41 A                  
  0.112   0.119   0.127   0.129   0.147   0.166   0.185   0.203
 42 A    43 A    44 A    45 A    46 A    47 A    48 A    49 A                  
  0.217   0.331   0.381   0.387   0.395   0.432   0.444   0.491
 50 A    51 A    52 A    53 A    54 A    55 A    56 A    57 A                  
  0.547   0.573   0.586   0.667   0.682   0.720   0.739   0.782
 58 A    59 A    60 A    61 A    62 A    63 A    64 A    65 A                  
  0.785   0.803   0.838   0.842   0.848   0.886   0.919   1.011
 66 A    67 A    68 A    69 A    70 A    71 A    72 A    73 A                  
  1.094   1.105   1.109   1.306   1.415   1.675   1.691   1.795
 74 A    75 A    76 A    77 A    78 A    79 A    80 A    81 A                  
  1.818   1.865   1.949   1.985   2.036   2.305   2.328   2.344
 82 A    83 A    84 A    85 A    86 A    87 A    88 A    89 A                  
  2.424   2.908   4.539   4.548   4.556   4.575   4.751   7.189
 90 A    91 A    92 A    93 A    94 A    95 A    96 A    97 A                  
  7.263   7.483   8.211   8.229   8.288  14.742  14.780  14.795
 98 A    99 A   100 A   101 A   102 A   103 A   104 A   105 A                  
 14.808  14.856  14.906  49.477 165.870 166.115 293.896 293.912
106 A   107 A   108 A   109 A   110 A   111 A   112 A   113 A                  
293.9841028.418
114 A   115 A                                                                  

 Beta MOs, Restricted
 -- Occupied --                  
-490.04  -80.03  -79.99  -65.17  -58.53  -58.53  -58.53   -9.85
  1 A     2 A     3 A     4 A     5 A     6 A     7 A     8 A                  
 -7.564  -7.529  -7.462  -7.455  -7.454  -5.457  -5.455  -5.455
  9 A    10 A    11 A    12 A    13 A    14 A    15 A    16 A                  
 -5.422  -5.421  -5.421  -3.201  -3.198  -3.198  -3.189  -3.189
 17 A    18 A    19 A    20 A    21 A    22 A    23 A    24 A                  
 -1.041  -0.910  -0.712  -0.547  -0.470  -0.458  -0.424  -0.387
 25 A    26 A    27 A    28 A    29 A    30 A    31 A    32 A                  
 -0.356
 33 A                                                                          
 -- Virtual --                   
 -0.016   0.040   0.055   0.067   0.081   0.082   0.098   0.112
 34 A    35 A    36 A    37 A    38 A    39 A    40 A    41 A                  
  0.112   0.119   0.127   0.129   0.147   0.166   0.185   0.203
 42 A    43 A    44 A    45 A    46 A    47 A    48 A    49 A                  
  0.217   0.331   0.381   0.387   0.395   0.432   0.444   0.491
 50 A    51 A    52 A    53 A    54 A    55 A    56 A    57 A                  
  0.547   0.573   0.586   0.667   0.682   0.720   0.739   0.782
 58 A    59 A    60 A    61 A    62 A    63 A    64 A    65 A                  
  0.785   0.803   0.838   0.842   0.848   0.886   0.919   1.011
 66 A    67 A    68 A    69 A    70 A    71 A    72 A    73 A                  
  1.094   1.105   1.109   1.306   1.415   1.675   1.691   1.795
 74 A    75 A    76 A    77 A    78 A    79 A    80 A    81 A                  
  1.818   1.865   1.949   1.985   2.036   2.305   2.328   2.344
 82 A    83 A    84 A    85 A    86 A    87 A    88 A    89 A                  
  2.424   2.908   4.539   4.548   4.556   4.575   4.751   7.189
 90 A    91 A    92 A    93 A    94 A    95 A    96 A    97 A                  
  7.263   7.483   8.211   8.229   8.288  14.742  14.780  14.795
 98 A    99 A   100 A   101 A   102 A   103 A   104 A   105 A                  
 14.808  14.856  14.906  49.477 165.870 166.115 293.896 293.912
106 A   107 A   108 A   109 A   110 A   111 A   112 A   113 A                  
293.9841028.418
114 A   115 A                                                                  

 Occupation and symmetry of molecular orbitals

 Point group: C1 (1 irreducible representation).

                           A     All 
 -------------------------------------
 All molecular orbitals:
  - Alpha                  115   115 
  - Beta                   115   115 
 -------------------------------------
 Alpha orbitals:
  - Frozen occupied        19    19  
  - Active occupied        14    14  
  - Active virtual         82    82  
  - Frozen virtual         0     0   
 -------------------------------------
 Beta orbitals:
  - Frozen occupied        19    19  
  - Active occupied        14    14  
  - Active virtual         82    82  
  - Frozen virtual         0     0   
 -------------------------------------

 Import integrals:   CPU 0.00 s  wall 0.00 s

 Import integrals:   CPU 22.29 s  wall 5.72 s

 MP2 amplitudes:   CPU 0.04 s  wall 0.02 s

Running a double precision version
           CCSD T amplitudes will be solved using DIIS.

           Start     Size      MaxIter   EConv     TConv     
           3         7         100       1.00e-07  1.00e-05  
 ------------------------------------------------------------------------------
           Energy (a.u.)   Ediff      Tdiff       Comment
 ------------------------------------------------------------------------------
         -3254.93204097                           
     1   -3254.93583119   3.79e-03   7.26e-01     
     2   -3254.95063089   1.48e-02   9.11e-02     
     3   -3254.95202959   1.40e-03   3.69e-02     
     4   -3254.95382548   1.80e-03   1.42e-02     Switched to DIIS steps.
     5   -3254.95426505   4.40e-04   1.00e-02     
     6   -3254.95426632   1.27e-06   2.29e-03     
     7   -3254.95426475   1.58e-06   8.34e-04     
     8   -3254.95426706   2.31e-06   2.08e-04     
     9   -3254.95426693   1.24e-07   8.00e-05     
    10   -3254.95426712   1.88e-07   3.26e-05     
    11   -3254.95426717   4.82e-08   1.94e-05     
    12   -3254.95426714   2.97e-08   4.21e-06     
 ------------------------------------------------------------------------------
         -3254.95426714                           CCSD T converged.

End of double precision
 SCF energy                 = -3254.42463887
 MP2 energy                 = -3254.93204097
 CCSD correlation energy     =    -0.52962827
 CCSD total energy           = -3254.95426714

 CCSD  T1^2 = 0.0086  T2^2 = 0.2462  Leading amplitudes:

 Amplitude    Orbitals with energies
  0.0225       33 (A) A                  ->    54 (A) A                   
              -0.3556                          0.3951                     
  0.0225       33 (A) B                  ->    54 (A) B                   
              -0.3556                          0.3951                     
 -0.0192       28 (A) A                  ->    35 (A) A                   
              -0.5474                          0.0401                     
 -0.0192       28 (A) B                  ->    35 (A) B                   
              -0.5474                          0.0401                     

 Amplitude    Orbitals with energies
 -0.1457       33 (A) A      33 (A) B    ->    34 (A) A      34 (A) B     
              -0.3556       -0.3556           -0.0162       -0.0162       
  0.1457       33 (A) A      33 (A) B    ->    34 (A) B      34 (A) A     
              -0.3556       -0.3556           -0.0162       -0.0162       
  0.1457       33 (A) B      33 (A) A    ->    34 (A) A      34 (A) B     
              -0.3556       -0.3556           -0.0162       -0.0162       
 -0.1457       33 (A) B      33 (A) A    ->    34 (A) B      34 (A) A     
              -0.3556       -0.3556           -0.0162       -0.0162       

 Computing CCSD intemediates for later calculations in double precision
 Finished.

Running a double precision version
           CCSD Lambda amplitudes will be solved using DIIS.
           Start     Size      MaxIter   EConv     LConv     
           3         7         100       1.00e-07  1.00e-05  
 ------------------------------------------------------------------------------
            Enorm      Ldiff       Comment
 ------------------------------------------------------------------------------
     1     5.50e-02   4.50e-02     
     2     1.15e-02   5.00e-03     
     3     5.01e-03   2.45e-03     
     4     2.15e-03   1.29e-03     Switched to DIIS steps.
     5     7.98e-04   4.88e-04     
     6     3.50e-04   1.43e-04     
     7     1.23e-04   3.78e-05     
     8     5.04e-05   3.23e-06     
     9     1.91e-05   4.28e-06     
    10     6.97e-06   1.50e-06     
    11     2.07e-06   6.84e-07     
    12     9.23e-07   1.81e-07     
    13     4.14e-07   9.60e-08     
    14     1.93e-07   1.97e-08     
    15     8.93e-08   1.40e-08     
 ------------------------------------------------------------------------------
                                   CCSD Lambda converged.

 Computing density matrices in double precision...
           Orbital response amplitudes will be solved using DIIS.
           Start     Size      MaxIter   EConv     LConv     
           3         7         100       1.00e-06  1.00e-06  
 ------------------------------------------------------------------------------
            Enorm      Ldiff       Comment
 ------------------------------------------------------------------------------
     1     1.02e-01   2.27e-03     
     2     1.05e-01   3.55e-03     
     3     1.25e-01   2.08e-02     
     4     9.34e-03   5.64e-02     Switched to DIIS steps.
     5     1.27e-03   9.84e-04     
     6     2.89e-04   1.60e-04     
     7     2.27e-04   8.19e-06     
     8     8.86e-05   3.06e-05     
     9     2.22e-05   1.70e-06     
    10     4.94e-06   1.30e-07     
    11     2.31e-06   1.55e-07     
    12     6.03e-07   7.99e-08     
 ------------------------------------------------------------------------------
                                   Orbital response converged.

 Computing density matrices... Done.
 CCSD calculation:   CPU 625.58 s  wall 166.60 s

 Transferring MO TPDM to AO TPDM
 Transferring g2_o1o1o1o1
 Transferring g2_o1o1o1v1
 Transferring g2_o1o1v1v1
 Transferring g2_o1v1o1v1
 Transferring g2_o1v1v1v1
 Transferring g2_v1v1v1v1
 Adding separable TPDM
 Computing TPDM gradient
 --------------------------------------------------------
 2e gradient
  Atom          X               Y               Z
 --------------------------------------------------------
    1        -38.382577       12.801321       -0.000000  
    2         11.614296      -27.743052        0.000000  
    3         28.221115       10.067811       -0.000000  
    4         -1.452835        4.873920        0.000000  
 --------------------------------------------------------
 --------------------------------------------------------
 Final gradient
  Atom          X               Y               Z
 --------------------------------------------------------
    1        -38.382577       12.801321       -0.000000  
    2         11.614296      -27.743052        0.000000  
    3         28.221115       10.067811       -0.000000  
    4         -1.452835        4.873920        0.000000  
 --------------------------------------------------------
 Analytic gradient from two-electron contribution:   CPU 136.76 s  wall 38.82 s

 Total ccman2 time:   CPU 787.25 s  wall 211.99 s


 --------------------------------------------------------------

                    Orbital Energies (a.u.)
 --------------------------------------------------------------

 Alpha MOs
 -- Occupied --
******* -80.025 -79.986 -65.169 -58.529 -58.528 -58.528  -9.849
 -7.564  -7.529  -7.462  -7.455  -7.454  -5.457  -5.455  -5.455
 -5.422  -5.421  -5.421  -3.201  -3.198  -3.198  -3.189  -3.189
 -1.041  -0.910  -0.712  -0.547  -0.470  -0.458  -0.424  -0.387
 -0.356
 -- Virtual --
 -0.016   0.040   0.055   0.067   0.081   0.082   0.098   0.112
  0.112   0.119   0.127   0.129   0.147   0.166   0.185   0.203
  0.217   0.331   0.381   0.387   0.395   0.432   0.444   0.491
  0.547   0.573   0.586   0.667   0.682   0.720   0.739   0.782
  0.785   0.803   0.838   0.842   0.848   0.886   0.919   1.011
  1.094   1.105   1.109   1.306   1.415   1.675   1.691   1.795
  1.818   1.865   1.949   1.985   2.036   2.305   2.328   2.344
  2.424   2.908   4.539   4.548   4.556   4.575   4.751   7.189
  7.263   7.483   8.211   8.229   8.288  14.742  14.780  14.795
 14.808  14.856  14.906  49.477 165.870 166.115 293.896 293.912
293.9841028.418
 --------------------------------------------------------------

          Ground-State Mulliken Net Atomic Charges

     Atom                 Charge (a.u.)
  ----------------------------------------
      1 Br                   -0.220283
      2 P                     0.196855
      3 P                     0.119994
      4 H                    -0.096567
  ----------------------------------------
  Sum of atomic charges =    -0.000000

 -----------------------------------------------------------------
                    Cartesian Multipole Moments
 -----------------------------------------------------------------
    Charge (ESU x 10^10)
                -0.0000
    Dipole Moment (Debye)
         X      -0.9227      Y      -0.4512      Z      -0.0000
       Tot       1.0271
    Quadrupole Moments (Debye-Ang)
        XX     -47.7669     XY       0.5401     YY     -45.2413
        XZ       0.0000     YZ      -0.0000     ZZ     -45.9537
    Octopole Moments (Debye-Ang^2)
       XXX      56.9852    XXY      -4.5069    XYY      13.0757
       YYY     -10.3027    XXZ       0.0000    XYZ       0.0000
       YYZ       0.0000    XZZ      15.0413    YZZ      -2.1637
       ZZZ       0.0000
    Hexadecapole Moments (Debye-Ang^3)
      XXXX    -708.7045   XXXY     -13.4346   XXYY    -132.7597
      XYYY      -1.7375   YYYY    -171.4104   XXXZ      -0.0000
      XXYZ      -0.0000   XYYZ      -0.0000   YYYZ      -0.0000
      XXZZ    -126.6638   XYZZ      -1.2283   YYZZ     -38.9618
      XZZZ      -0.0000   YZZZ      -0.0000   ZZZZ     -67.8138
 -----------------------------------------------------------------
 DrvMan completing analytic gradient of the correlated energy
 Correlated dipole moment
            1
    1  -0.3630093
    2  -0.1775009
    3  -0.0000000
 Energy read as -3254.954267139
 Full Analytical Gradient: (in a.u., or Hartree/Bohr)
             1             2             3             4
    1   -0.00010645    0.00002034    0.00012803   -0.00004192
    2    0.00000874   -0.00001741   -0.00004591    0.00005458
    3    0.00000000   -0.00000000    0.00000000   -0.00000000
 Gradient time:  CPU 0.67 s  wall 0.64 s
 ----------------------------------------------------------------
             Standard Nuclear Orientation (Angstroms)
    I     Atom           X                Y                Z
 ----------------------------------------------------------------
    1      Br      1.2771720999    -0.1615048771    -0.0000000000
    2      P      -0.6970730408     0.9378203078     0.0000000000
    3      P      -2.1892245550    -0.4500536818    -0.0000000000
    4      H      -1.4065595611    -1.6288286901    -0.0000000000
 ----------------------------------------------------------------
 Nuclear Repulsion Energy =   275.8890675616 hartrees
 There are       33 alpha and       33 beta electrons

                       Distance Matrix (Angstroms)
             Br(  1)   P (  2)   P (  3)
   P (  2)  2.259681
   P (  3)  3.478386  2.037820
   H (  4)  3.058669  2.662904  1.414947

 Requested basis set is 6-311++G(d,p)
 There are 50 shells and 115 basis functions
 A cutoff of  1.0D-14 yielded   1144 shell pairs
 There are      6349 function pairs (      6938 Cartesian)
 Smallest overlap matrix eigenvalue = 5.45E-04
 Guess MOs from SCF MO coefficient file

 -----------------------------------------------------------------------
  General SCF calculation program by
  Eric Jon Sundstrom, Paul Horn, Yuezhi Mao, Dmitri Zuev, Alec White,
  David Stuck, Shaama M.S., Shane Yost, Joonho Lee, David Small,
  Daniel Levine, Susi Lehtola, Hugh Burton, Evgeny Epifanovsky
 -----------------------------------------------------------------------
 Hartree-Fock
 using 4 threads for integral computing
 -------------------------------------------------------
 OpenMP Integral computing Module                
 Release: version 2.0, May 2017, Q-Chem Inc. Pleasanton 
 -------------------------------------------------------
 A restricted SCF calculation will be
 performed using DIIS
 SCF converges when DIIS error is below 1.0e-08
 ---------------------------------------
  Cycle       Energy         DIIS error
 ---------------------------------------
    1   -3254.4246358982      5.95e-06  
    2   -3254.4246360146      1.76e-06  
    3   -3254.4246360310      8.12e-07  
    4   -3254.4246360337      3.36e-07  
    5   -3254.4246360344      9.28e-08  
    6   -3254.4246360344      2.93e-08  
    7   -3254.4246360344      1.28e-08  
    8   -3254.4246360344      4.46e-09  Convergence criterion met
 ---------------------------------------
 SCF time:   CPU 4.69s  wall 1.00s 
 SCF   energy in the final basis set =    -3254.4246360344
 Total energy in the final basis set =    -3254.4246360344


 ------------------------------------------------------------------------------

   CCMAN2: suite of methods based on coupled cluster
           and equation of motion theories.

   Components:
   * libvmm-1.3-trunk
     by Evgeny Epifanovsky, Ilya Kaliman.
   * libtensor-2.5-trunk
     by Evgeny Epifanovsky, Michael Wormit, Dmitry Zuev, Sam Manzer, 
        Ilya Kaliman.
   * libcc-2.5-trunk
     by Evgeny Epifanovsky, Arik Landau, Tomasz Kus, Kirill Khistyaev, 
        Dmitry Zuev, Prashant Manohar, Xintian Feng, Anna Krylov, 
        Matthew Goldey, Alec White, Thomas Jagau, Kaushik Nanda, 
        Anastasia Gunina, Alexander Kunitsa, Joonho Lee.

   CCMAN original authors:
   Anna I. Krylov, C. David Sherrill, Steven R. Gwaltney,
   Edward F. C. Byrd (2000)
   Sergey V. Levchenko, Lyudmila V. Slipchenko, Tao Wang,
   Ana-Maria C. Cristian (2003)
   Piotr A. Pieniazek, C. Melania Oana, Evgeny Epifanovsky (2007)
   Prashant Manohar (2009)

 ------------------------------------------------------------------------------


 Allocating and initializing 29808MB of RAM...
 Calculation will run on 4 cores.


 Alpha MOs, Restricted
 -- Occupied --                  
-490.04  -80.03  -79.99  -65.17  -58.53  -58.53  -58.53   -9.85
  1 A     2 A     3 A     4 A     5 A     6 A     7 A     8 A                  
 -7.564  -7.529  -7.462  -7.455  -7.454  -5.457  -5.455  -5.455
  9 A    10 A    11 A    12 A    13 A    14 A    15 A    16 A                  
 -5.422  -5.421  -5.421  -3.201  -3.198  -3.198  -3.189  -3.189
 17 A    18 A    19 A    20 A    21 A    22 A    23 A    24 A                  
 -1.041  -0.910  -0.712  -0.547  -0.470  -0.458  -0.424  -0.387
 25 A    26 A    27 A    28 A    29 A    30 A    31 A    32 A                  
 -0.356
 33 A                                                                          
 -- Virtual --                   
 -0.016   0.040   0.055   0.067   0.081   0.082   0.098   0.112
 34 A    35 A    36 A    37 A    38 A    39 A    40 A    41 A                  
  0.112   0.119   0.127   0.129   0.147   0.166   0.185   0.203
 42 A    43 A    44 A    45 A    46 A    47 A    48 A    49 A                  
  0.217   0.331   0.381   0.387   0.395   0.432   0.444   0.491
 50 A    51 A    52 A    53 A    54 A    55 A    56 A    57 A                  
  0.547   0.573   0.586   0.667   0.682   0.720   0.739   0.782
 58 A    59 A    60 A    61 A    62 A    63 A    64 A    65 A                  
  0.785   0.803   0.838   0.842   0.847   0.886   0.919   1.011
 66 A    67 A    68 A    69 A    70 A    71 A    72 A    73 A                  
  1.094   1.105   1.109   1.306   1.415   1.675   1.691   1.795
 74 A    75 A    76 A    77 A    78 A    79 A    80 A    81 A                  
  1.818   1.865   1.949   1.985   2.036   2.305   2.328   2.344
 82 A    83 A    84 A    85 A    86 A    87 A    88 A    89 A                  
  2.424   2.908   4.539   4.548   4.556   4.575   4.751   7.189
 90 A    91 A    92 A    93 A    94 A    95 A    96 A    97 A                  
  7.263   7.483   8.211   8.229   8.288  14.742  14.780  14.795
 98 A    99 A   100 A   101 A   102 A   103 A   104 A   105 A                  
 14.808  14.856  14.906  49.477 165.870 166.115 293.896 293.912
106 A   107 A   108 A   109 A   110 A   111 A   112 A   113 A                  
293.9841028.418
114 A   115 A                                                                  

 Beta MOs, Restricted
 -- Occupied --                  
-490.04  -80.03  -79.99  -65.17  -58.53  -58.53  -58.53   -9.85
  1 A     2 A     3 A     4 A     5 A     6 A     7 A     8 A                  
 -7.564  -7.529  -7.462  -7.455  -7.454  -5.457  -5.455  -5.455
  9 A    10 A    11 A    12 A    13 A    14 A    15 A    16 A                  
 -5.422  -5.421  -5.421  -3.201  -3.198  -3.198  -3.189  -3.189
 17 A    18 A    19 A    20 A    21 A    22 A    23 A    24 A                  
 -1.041  -0.910  -0.712  -0.547  -0.470  -0.458  -0.424  -0.387
 25 A    26 A    27 A    28 A    29 A    30 A    31 A    32 A                  
 -0.356
 33 A                                                                          
 -- Virtual --                   
 -0.016   0.040   0.055   0.067   0.081   0.082   0.098   0.112
 34 A    35 A    36 A    37 A    38 A    39 A    40 A    41 A                  
  0.112   0.119   0.127   0.129   0.147   0.166   0.185   0.203
 42 A    43 A    44 A    45 A    46 A    47 A    48 A    49 A                  
  0.217   0.331   0.381   0.387   0.395   0.432   0.444   0.491
 50 A    51 A    52 A    53 A    54 A    55 A    56 A    57 A                  
  0.547   0.573   0.586   0.667   0.682   0.720   0.739   0.782
 58 A    59 A    60 A    61 A    62 A    63 A    64 A    65 A                  
  0.785   0.803   0.838   0.842   0.847   0.886   0.919   1.011
 66 A    67 A    68 A    69 A    70 A    71 A    72 A    73 A                  
  1.094   1.105   1.109   1.306   1.415   1.675   1.691   1.795
 74 A    75 A    76 A    77 A    78 A    79 A    80 A    81 A                  
  1.818   1.865   1.949   1.985   2.036   2.305   2.328   2.344
 82 A    83 A    84 A    85 A    86 A    87 A    88 A    89 A                  
  2.424   2.908   4.539   4.548   4.556   4.575   4.751   7.189
 90 A    91 A    92 A    93 A    94 A    95 A    96 A    97 A                  
  7.263   7.483   8.211   8.229   8.288  14.742  14.780  14.795
 98 A    99 A   100 A   101 A   102 A   103 A   104 A   105 A                  
 14.808  14.856  14.906  49.477 165.870 166.115 293.896 293.912
106 A   107 A   108 A   109 A   110 A   111 A   112 A   113 A                  
293.9841028.418
114 A   115 A                                                                  

 Occupation and symmetry of molecular orbitals

 Point group: C1 (1 irreducible representation).

                           A     All 
 -------------------------------------
 All molecular orbitals:
  - Alpha                  115   115 
  - Beta                   115   115 
 -------------------------------------
 Alpha orbitals:
  - Frozen occupied        19    19  
  - Active occupied        14    14  
  - Active virtual         82    82  
  - Frozen virtual         0     0   
 -------------------------------------
 Beta orbitals:
  - Frozen occupied        19    19  
  - Active occupied        14    14  
  - Active virtual         82    82  
  - Frozen virtual         0     0   
 -------------------------------------

 Import integrals:   CPU 0.00 s  wall 0.00 s

 Import integrals:   CPU 22.31 s  wall 5.78 s

 MP2 amplitudes:   CPU 0.04 s  wall 0.02 s

Running a double precision version
           CCSD T amplitudes will be solved using DIIS.

           Start     Size      MaxIter   EConv     TConv     
           3         7         100       1.00e-07  1.00e-05  
 ------------------------------------------------------------------------------
           Energy (a.u.)   Ediff      Tdiff       Comment
 ------------------------------------------------------------------------------
         -3254.93203937                           
     1   -3254.93582936   3.79e-03   7.26e-01     
     2   -3254.95063074   1.48e-02   9.11e-02     
     3   -3254.95202920   1.40e-03   3.69e-02     
     4   -3254.95382519   1.80e-03   1.42e-02     Switched to DIIS steps.
     5   -3254.95426512   4.40e-04   1.00e-02     
     6   -3254.95426642   1.29e-06   2.29e-03     
     7   -3254.95426484   1.58e-06   8.34e-04     
     8   -3254.95426715   2.31e-06   2.08e-04     
     9   -3254.95426703   1.22e-07   8.01e-05     
    10   -3254.95426722   1.88e-07   3.26e-05     
    11   -3254.95426727   4.83e-08   1.94e-05     
    12   -3254.95426724   2.98e-08   4.21e-06     
 ------------------------------------------------------------------------------
         -3254.95426724                           CCSD T converged.

End of double precision
 SCF energy                 = -3254.42463603
 MP2 energy                 = -3254.93203937
 CCSD correlation energy     =    -0.52963120
 CCSD total energy           = -3254.95426724

 CCSD  T1^2 = 0.0086  T2^2 = 0.2462  Leading amplitudes:

 Amplitude    Orbitals with energies
  0.0225       33 (A) A                  ->    54 (A) A                   
              -0.3557                          0.3951                     
  0.0225       33 (A) B                  ->    54 (A) B                   
              -0.3557                          0.3951                     
 -0.0193       28 (A) A                  ->    35 (A) A                   
              -0.5474                          0.0400                     
 -0.0193       28 (A) B                  ->    35 (A) B                   
              -0.5474                          0.0400                     

 Amplitude    Orbitals with energies
 -0.1457       33 (A) A      33 (A) B    ->    34 (A) A      34 (A) B     
              -0.3557       -0.3557           -0.0162       -0.0162       
  0.1457       33 (A) A      33 (A) B    ->    34 (A) B      34 (A) A     
              -0.3557       -0.3557           -0.0162       -0.0162       
  0.1457       33 (A) B      33 (A) A    ->    34 (A) A      34 (A) B     
              -0.3557       -0.3557           -0.0162       -0.0162       
 -0.1457       33 (A) B      33 (A) A    ->    34 (A) B      34 (A) A     
              -0.3557       -0.3557           -0.0162       -0.0162       

 Computing CCSD intemediates for later calculations in double precision
 Finished.

Running a double precision version
           CCSD Lambda amplitudes will be solved using DIIS.
           Start     Size      MaxIter   EConv     LConv     
           3         7         100       1.00e-07  1.00e-05  
 ------------------------------------------------------------------------------
            Enorm      Ldiff       Comment
 ------------------------------------------------------------------------------
     1     5.51e-02   4.50e-02     
     2     1.15e-02   5.01e-03     
     3     5.01e-03   2.45e-03     
     4     2.15e-03   1.29e-03     Switched to DIIS steps.
     5     7.98e-04   4.88e-04     
     6     3.50e-04   1.43e-04     
     7     1.23e-04   3.78e-05     
     8     5.04e-05   3.24e-06     
     9     1.91e-05   4.29e-06     
    10     6.97e-06   1.50e-06     
    11     2.07e-06   6.85e-07     
    12     9.24e-07   1.81e-07     
    13     4.14e-07   9.62e-08     
    14     1.94e-07   1.98e-08     
    15     8.94e-08   1.40e-08     
 ------------------------------------------------------------------------------
                                   CCSD Lambda converged.

 Computing density matrices in double precision...
           Orbital response amplitudes will be solved using DIIS.
           Start     Size      MaxIter   EConv     LConv     
           3         7         100       1.00e-06  1.00e-06  
 ------------------------------------------------------------------------------
            Enorm      Ldiff       Comment
 ------------------------------------------------------------------------------
     1     1.02e-01   2.28e-03     
     2     1.05e-01   3.53e-03     
     3     1.26e-01   2.09e-02     
     4     9.35e-03   5.64e-02     Switched to DIIS steps.
     5     1.27e-03   9.89e-04     
     6     3.13e-04   1.56e-04     
     7     2.32e-04   1.21e-05     
     8     8.69e-05   3.22e-05     
     9     2.24e-05   1.52e-06     
    10     4.93e-06   1.16e-07     
    11     2.31e-06   1.54e-07     
    12     6.03e-07   7.97e-08     
 ------------------------------------------------------------------------------
                                   Orbital response converged.

 Computing density matrices... Done.
 CCSD calculation:   CPU 626.71 s  wall 166.93 s

 Transferring MO TPDM to AO TPDM
 Transferring g2_o1o1o1o1
 Transferring g2_o1o1o1v1
 Transferring g2_o1o1v1v1
 Transferring g2_o1v1o1v1
 Transferring g2_o1v1v1v1
 Transferring g2_v1v1v1v1
 Adding separable TPDM
 Computing TPDM gradient
 --------------------------------------------------------
 2e gradient
  Atom          X               Y               Z
 --------------------------------------------------------
    1        -38.377527       12.778309        0.000000  
    2         11.615050      -27.721206        0.000000  
    3         28.215676       10.069648        0.000000  
    4         -1.453200        4.873249       -0.000000  
 --------------------------------------------------------
 --------------------------------------------------------
 Final gradient
  Atom          X               Y               Z
 --------------------------------------------------------
    1        -38.377527       12.778309        0.000000  
    2         11.615050      -27.721206        0.000000  
    3         28.215676       10.069648        0.000000  
    4         -1.453200        4.873249       -0.000000  
 --------------------------------------------------------
 Analytic gradient from two-electron contribution:   CPU 135.56 s  wall 38.41 s

 Total ccman2 time:   CPU 787.71 s  wall 212.09 s


 --------------------------------------------------------------

                    Orbital Energies (a.u.)
 --------------------------------------------------------------

 Alpha MOs
 -- Occupied --
******* -80.025 -79.986 -65.169 -58.529 -58.528 -58.528  -9.849
 -7.564  -7.529  -7.462  -7.455  -7.454  -5.457  -5.455  -5.455
 -5.422  -5.421  -5.421  -3.201  -3.198  -3.198  -3.189  -3.189
 -1.041  -0.910  -0.712  -0.547  -0.470  -0.458  -0.424  -0.387
 -0.356
 -- Virtual --
 -0.016   0.040   0.055   0.067   0.081   0.082   0.098   0.112
  0.112   0.119   0.127   0.129   0.147   0.166   0.185   0.203
  0.217   0.331   0.381   0.387   0.395   0.432   0.444   0.491
  0.547   0.573   0.586   0.667   0.682   0.720   0.739   0.782
  0.785   0.803   0.838   0.842   0.847   0.886   0.919   1.011
  1.094   1.105   1.109   1.306   1.415   1.675   1.691   1.795
  1.818   1.865   1.949   1.985   2.036   2.305   2.328   2.344
  2.424   2.908   4.539   4.548   4.556   4.575   4.751   7.189
  7.263   7.483   8.211   8.229   8.288  14.742  14.780  14.795
 14.808  14.856  14.906  49.477 165.870 166.115 293.896 293.912
293.9841028.418
 --------------------------------------------------------------

          Ground-State Mulliken Net Atomic Charges

     Atom                 Charge (a.u.)
  ----------------------------------------
      1 Br                   -0.220341
      2 P                     0.196844
      3 P                     0.120060
      4 H                    -0.096562
  ----------------------------------------
  Sum of atomic charges =     0.000000

 -----------------------------------------------------------------
                    Cartesian Multipole Moments
 -----------------------------------------------------------------
    Charge (ESU x 10^10)
                -0.0000
    Dipole Moment (Debye)
         X      -0.9249      Y      -0.4521      Z       0.0000
       Tot       1.0295
    Quadrupole Moments (Debye-Ang)
        XX     -47.7638     XY       0.5412     YY     -45.2432
        XZ      -0.0000     YZ       0.0000     ZZ     -45.9544
    Octopole Moments (Debye-Ang^2)
       XXX      56.9150    XXY      -4.5283    XYY      13.0536
       YYY     -10.3603    XXZ       0.0000    XYZ      -0.0000
       YYZ       0.0000    XZZ      15.0205    YZZ      -2.1827
       ZZZ       0.0000
    Hexadecapole Moments (Debye-Ang^3)
      XXXX    -708.9048   XXXY     -13.4865   XXYY    -132.8101
      XYYY      -1.7926   YYYY    -171.3816   XXXZ      -0.0000
      XXYZ       0.0000   XYYZ      -0.0000   YYYZ      -0.0000
      XXZZ    -126.7106   XYZZ      -1.2492   YYZZ     -38.9564
      XZZZ      -0.0000   YZZZ      -0.0000   ZZZZ     -67.8155
 -----------------------------------------------------------------
 DrvMan completing analytic gradient of the correlated energy
 Correlated dipole moment
            1
    1  -0.3638970
    2  -0.1778618
    3   0.0000000
 Energy read as -3254.954267236
 Full Analytical Gradient: (in a.u., or Hartree/Bohr)
             1             2             3             4
    1    0.00000599   -0.00004304    0.00007889   -0.00004184
    2   -0.00000821   -0.00001865   -0.00003396    0.00006083
    3   -0.00000000    0.00000000   -0.00000000    0.00000000
 Gradient time:  CPU 0.67 s  wall 0.64 s
 ----------------------------------------------------------------
             Standard Nuclear Orientation (Angstroms)
    I     Atom           X                Y                Z
 ----------------------------------------------------------------
    1      Br      1.2771720999    -0.1635048771    -0.0000000000
    2      P      -0.6970730408     0.9378203078     0.0000000000
    3      P      -2.1892245550    -0.4500536818    -0.0000000000
    4      H      -1.4065595611    -1.6288286901    -0.0000000000
 ----------------------------------------------------------------
 Nuclear Repulsion Energy =   275.8418104148 hartrees
 There are       33 alpha and       33 beta electrons

                       Distance Matrix (Angstroms)
             Br(  1)   P (  2)   P (  3)
   P (  2)  2.260655
   P (  3)  3.478220  2.037820
   H (  4)  3.057710  2.662904  1.414947

 Requested basis set is 6-311++G(d,p)
 There are 50 shells and 115 basis functions
 A cutoff of  1.0D-14 yielded   1144 shell pairs
 There are      6349 function pairs (      6938 Cartesian)
 Smallest overlap matrix eigenvalue = 5.45E-04
 Guess MOs from SCF MO coefficient file

 -----------------------------------------------------------------------
  General SCF calculation program by
  Eric Jon Sundstrom, Paul Horn, Yuezhi Mao, Dmitri Zuev, Alec White,
  David Stuck, Shaama M.S., Shane Yost, Joonho Lee, David Small,
  Daniel Levine, Susi Lehtola, Hugh Burton, Evgeny Epifanovsky
 -----------------------------------------------------------------------
 Hartree-Fock
 using 4 threads for integral computing
 -------------------------------------------------------
 OpenMP Integral computing Module                
 Release: version 2.0, May 2017, Q-Chem Inc. Pleasanton 
 -------------------------------------------------------
 A restricted SCF calculation will be
 performed using DIIS
 SCF converges when DIIS error is below 1.0e-08
 ---------------------------------------
  Cycle       Energy         DIIS error
 ---------------------------------------
    1   -3254.4246271872      1.00e-05  
    2   -3254.4246274957      2.74e-06  
    3   -3254.4246275376      1.09e-06  
    4   -3254.4246275432      4.49e-07  
    5   -3254.4246275444      1.85e-07  
    6   -3254.4246275446      5.40e-08  
    7   -3254.4246275447      2.80e-08  
    8   -3254.4246275447      1.26e-08  
    9   -3254.4246275447      4.72e-09  Convergence criterion met
 ---------------------------------------
 SCF time:   CPU 5.27s  wall 1.00s 
 SCF   energy in the final basis set =    -3254.4246275447
 Total energy in the final basis set =    -3254.4246275447


 ------------------------------------------------------------------------------

   CCMAN2: suite of methods based on coupled cluster
           and equation of motion theories.

   Components:
   * libvmm-1.3-trunk
     by Evgeny Epifanovsky, Ilya Kaliman.
   * libtensor-2.5-trunk
     by Evgeny Epifanovsky, Michael Wormit, Dmitry Zuev, Sam Manzer, 
        Ilya Kaliman.
   * libcc-2.5-trunk
     by Evgeny Epifanovsky, Arik Landau, Tomasz Kus, Kirill Khistyaev, 
        Dmitry Zuev, Prashant Manohar, Xintian Feng, Anna Krylov, 
        Matthew Goldey, Alec White, Thomas Jagau, Kaushik Nanda, 
        Anastasia Gunina, Alexander Kunitsa, Joonho Lee.

   CCMAN original authors:
   Anna I. Krylov, C. David Sherrill, Steven R. Gwaltney,
   Edward F. C. Byrd (2000)
   Sergey V. Levchenko, Lyudmila V. Slipchenko, Tao Wang,
   Ana-Maria C. Cristian (2003)
   Piotr A. Pieniazek, C. Melania Oana, Evgeny Epifanovsky (2007)
   Prashant Manohar (2009)

 ------------------------------------------------------------------------------


 Allocating and initializing 29808MB of RAM...
 Calculation will run on 4 cores.


 Alpha MOs, Restricted
 -- Occupied --                  
-490.04  -80.03  -79.99  -65.17  -58.53  -58.53  -58.53   -9.85
  1 A     2 A     3 A     4 A     5 A     6 A     7 A     8 A                  
 -7.564  -7.529  -7.462  -7.455  -7.454  -5.457  -5.455  -5.455
  9 A    10 A    11 A    12 A    13 A    14 A    15 A    16 A                  
 -5.422  -5.421  -5.421  -3.201  -3.198  -3.197  -3.189  -3.189
 17 A    18 A    19 A    20 A    21 A    22 A    23 A    24 A                  
 -1.041  -0.910  -0.712  -0.547  -0.470  -0.458  -0.424  -0.387
 25 A    26 A    27 A    28 A    29 A    30 A    31 A    32 A                  
 -0.356
 33 A                                                                          
 -- Virtual --                   
 -0.016   0.040   0.055   0.067   0.081   0.082   0.098   0.112
 34 A    35 A    36 A    37 A    38 A    39 A    40 A    41 A                  
  0.112   0.119   0.127   0.129   0.147   0.166   0.185   0.203
 42 A    43 A    44 A    45 A    46 A    47 A    48 A    49 A                  
  0.217   0.331   0.381   0.387   0.395   0.432   0.444   0.491
 50 A    51 A    52 A    53 A    54 A    55 A    56 A    57 A                  
  0.547   0.573   0.586   0.667   0.682   0.720   0.739   0.782
 58 A    59 A    60 A    61 A    62 A    63 A    64 A    65 A                  
  0.785   0.803   0.838   0.842   0.847   0.886   0.919   1.011
 66 A    67 A    68 A    69 A    70 A    71 A    72 A    73 A                  
  1.094   1.105   1.109   1.305   1.415   1.675   1.691   1.795
 74 A    75 A    76 A    77 A    78 A    79 A    80 A    81 A                  
  1.818   1.865   1.949   1.985   2.036   2.305   2.328   2.344
 82 A    83 A    84 A    85 A    86 A    87 A    88 A    89 A                  
  2.424   2.908   4.539   4.548   4.556   4.575   4.751   7.189
 90 A    91 A    92 A    93 A    94 A    95 A    96 A    97 A                  
  7.263   7.483   8.211   8.229   8.288  14.742  14.780  14.795
 98 A    99 A   100 A   101 A   102 A   103 A   104 A   105 A                  
 14.807  14.856  14.906  49.477 165.870 166.115 293.896 293.912
106 A   107 A   108 A   109 A   110 A   111 A   112 A   113 A                  
293.9841028.418
114 A   115 A                                                                  

 Beta MOs, Restricted
 -- Occupied --                  
-490.04  -80.03  -79.99  -65.17  -58.53  -58.53  -58.53   -9.85
  1 A     2 A     3 A     4 A     5 A     6 A     7 A     8 A                  
 -7.564  -7.529  -7.462  -7.455  -7.454  -5.457  -5.455  -5.455
  9 A    10 A    11 A    12 A    13 A    14 A    15 A    16 A                  
 -5.422  -5.421  -5.421  -3.201  -3.198  -3.197  -3.189  -3.189
 17 A    18 A    19 A    20 A    21 A    22 A    23 A    24 A                  
 -1.041  -0.910  -0.712  -0.547  -0.470  -0.458  -0.424  -0.387
 25 A    26 A    27 A    28 A    29 A    30 A    31 A    32 A                  
 -0.356
 33 A                                                                          
 -- Virtual --                   
 -0.016   0.040   0.055   0.067   0.081   0.082   0.098   0.112
 34 A    35 A    36 A    37 A    38 A    39 A    40 A    41 A                  
  0.112   0.119   0.127   0.129   0.147   0.166   0.185   0.203
 42 A    43 A    44 A    45 A    46 A    47 A    48 A    49 A                  
  0.217   0.331   0.381   0.387   0.395   0.432   0.444   0.491
 50 A    51 A    52 A    53 A    54 A    55 A    56 A    57 A                  
  0.547   0.573   0.586   0.667   0.682   0.720   0.739   0.782
 58 A    59 A    60 A    61 A    62 A    63 A    64 A    65 A                  
  0.785   0.803   0.838   0.842   0.847   0.886   0.919   1.011
 66 A    67 A    68 A    69 A    70 A    71 A    72 A    73 A                  
  1.094   1.105   1.109   1.305   1.415   1.675   1.691   1.795
 74 A    75 A    76 A    77 A    78 A    79 A    80 A    81 A                  
  1.818   1.865   1.949   1.985   2.036   2.305   2.328   2.344
 82 A    83 A    84 A    85 A    86 A    87 A    88 A    89 A                  
  2.424   2.908   4.539   4.548   4.556   4.575   4.751   7.189
 90 A    91 A    92 A    93 A    94 A    95 A    96 A    97 A                  
  7.263   7.483   8.211   8.229   8.288  14.742  14.780  14.795
 98 A    99 A   100 A   101 A   102 A   103 A   104 A   105 A                  
 14.807  14.856  14.906  49.477 165.870 166.115 293.896 293.912
106 A   107 A   108 A   109 A   110 A   111 A   112 A   113 A                  
293.9841028.418
114 A   115 A                                                                  

 Occupation and symmetry of molecular orbitals

 Point group: C1 (1 irreducible representation).

                           A     All 
 -------------------------------------
 All molecular orbitals:
  - Alpha                  115   115 
  - Beta                   115   115 
 -------------------------------------
 Alpha orbitals:
  - Frozen occupied        19    19  
  - Active occupied        14    14  
  - Active virtual         82    82  
  - Frozen virtual         0     0   
 -------------------------------------
 Beta orbitals:
  - Frozen occupied        19    19  
  - Active occupied        14    14  
  - Active virtual         82    82  
  - Frozen virtual         0     0   
 -------------------------------------

 Import integrals:   CPU 0.00 s  wall 0.00 s

 Import integrals:   CPU 22.64 s  wall 5.87 s

 MP2 amplitudes:   CPU 0.04 s  wall 0.02 s

Running a double precision version
           CCSD T amplitudes will be solved using DIIS.

           Start     Size      MaxIter   EConv     TConv     
           3         7         100       1.00e-07  1.00e-05  
 ------------------------------------------------------------------------------
           Energy (a.u.)   Ediff      Tdiff       Comment
 ------------------------------------------------------------------------------
         -3254.93203175                           
     1   -3254.93582564   3.79e-03   7.26e-01     
     2   -3254.95062887   1.48e-02   9.11e-02     
     3   -3254.95202796   1.40e-03   3.69e-02     
     4   -3254.95382459   1.80e-03   1.42e-02     Switched to DIIS steps.
     5   -3254.95426482   4.40e-04   1.00e-02     
     6   -3254.95426613   1.31e-06   2.29e-03     
     7   -3254.95426455   1.59e-06   8.35e-04     
     8   -3254.95426686   2.32e-06   2.08e-04     
     9   -3254.95426674   1.22e-07   8.02e-05     
    10   -3254.95426693   1.88e-07   3.27e-05     
    11   -3254.95426698   4.82e-08   1.95e-05     
    12   -3254.95426695   3.00e-08   4.23e-06     
 ------------------------------------------------------------------------------
         -3254.95426695                           CCSD T converged.

End of double precision
 SCF energy                 = -3254.42462754
 MP2 energy                 = -3254.93203175
 CCSD correlation energy     =    -0.52963940
 CCSD total energy           = -3254.95426695

 CCSD  T1^2 = 0.0086  T2^2 = 0.2462  Leading amplitudes:

 Amplitude    Orbitals with energies
  0.0225       33 (A) A                  ->    54 (A) A                   
              -0.3557                          0.3950                     
  0.0225       33 (A) B                  ->    54 (A) B                   
              -0.3557                          0.3950                     
 -0.0193       28 (A) A                  ->    35 (A) A                   
              -0.5473                          0.0399                     
 -0.0193       28 (A) B                  ->    35 (A) B                   
              -0.5473                          0.0399                     

 Amplitude    Orbitals with energies
 -0.1457       33 (A) A      33 (A) B    ->    34 (A) A      34 (A) B     
              -0.3557       -0.3557           -0.0163       -0.0163       
  0.1457       33 (A) A      33 (A) B    ->    34 (A) B      34 (A) A     
              -0.3557       -0.3557           -0.0163       -0.0163       
  0.1457       33 (A) B      33 (A) A    ->    34 (A) A      34 (A) B     
              -0.3557       -0.3557           -0.0163       -0.0163       
 -0.1457       33 (A) B      33 (A) A    ->    34 (A) B      34 (A) A     
              -0.3557       -0.3557           -0.0163       -0.0163       

 Computing CCSD intemediates for later calculations in double precision
 Finished.

Running a double precision version
           CCSD Lambda amplitudes will be solved using DIIS.
           Start     Size      MaxIter   EConv     LConv     
           3         7         100       1.00e-07  1.00e-05  
 ------------------------------------------------------------------------------
            Enorm      Ldiff       Comment
 ------------------------------------------------------------------------------
     1     5.51e-02   4.50e-02     
     2     1.15e-02   5.01e-03     
     3     5.02e-03   2.45e-03     
     4     2.15e-03   1.29e-03     Switched to DIIS steps.
     5     7.99e-04   4.88e-04     
     6     3.51e-04   1.43e-04     
     7     1.23e-04   3.79e-05     
     8     5.06e-05   3.25e-06     
     9     1.92e-05   4.30e-06     
    10     6.99e-06   1.50e-06     
    11     2.07e-06   6.85e-07     
    12     9.27e-07   1.81e-07     
    13     4.16e-07   9.62e-08     
    14     1.95e-07   1.97e-08     
    15     8.99e-08   1.40e-08     
 ------------------------------------------------------------------------------
                                   CCSD Lambda converged.

 Computing density matrices in double precision...
           Orbital response amplitudes will be solved using DIIS.
           Start     Size      MaxIter   EConv     LConv     
           3         7         100       1.00e-06  1.00e-06  
 ------------------------------------------------------------------------------
            Enorm      Ldiff       Comment
 ------------------------------------------------------------------------------
     1     1.02e-01   2.29e-03     
     2     1.05e-01   3.50e-03     
     3     1.26e-01   2.09e-02     
     4     9.35e-03   5.65e-02     Switched to DIIS steps.
     5     1.28e-03   9.97e-04     
     6     3.49e-04   1.50e-04     
     7     2.33e-04   1.72e-05     
     8     8.46e-05   3.38e-05     
     9     2.25e-05   1.31e-06     
    10     4.92e-06   1.01e-07     
    11     2.32e-06   1.52e-07     
    12     6.03e-07   7.95e-08     
 ------------------------------------------------------------------------------
                                   Orbital response converged.

 Computing density matrices... Done.
 CCSD calculation:   CPU 627.76 s  wall 167.14 s

 Transferring MO TPDM to AO TPDM
 Transferring g2_o1o1o1o1
 Transferring g2_o1o1o1v1
 Transferring g2_o1o1v1v1
 Transferring g2_o1v1o1v1
 Transferring g2_o1v1v1v1
 Transferring g2_v1v1v1v1
 Adding separable TPDM
 Computing TPDM gradient
 --------------------------------------------------------
 2e gradient
  Atom          X               Y               Z
 --------------------------------------------------------
    1        -38.350104       12.796371       -0.000000  
    2         11.586738      -27.733966       -0.000000  
    3         28.217067       10.064070        0.000000  
    4         -1.453702        4.873525       -0.000000  
 --------------------------------------------------------
 --------------------------------------------------------
 Final gradient
  Atom          X               Y               Z
 --------------------------------------------------------
    1        -38.350104       12.796371       -0.000000  
    2         11.586738      -27.733966       -0.000000  
    3         28.217067       10.064070        0.000000  
    4         -1.453702        4.873525       -0.000000  
 --------------------------------------------------------
 Analytic gradient from two-electron contribution:   CPU 136.16 s  wall 38.37 s

 Total ccman2 time:   CPU 789.80 s  wall 212.41 s


 --------------------------------------------------------------

                    Orbital Energies (a.u.)
 --------------------------------------------------------------

 Alpha MOs
 -- Occupied --
******* -80.025 -79.986 -65.169 -58.529 -58.528 -58.528  -9.849
 -7.564  -7.529  -7.462  -7.455  -7.454  -5.457  -5.455  -5.455
 -5.422  -5.421  -5.421  -3.201  -3.198  -3.197  -3.189  -3.189
 -1.041  -0.910  -0.712  -0.547  -0.470  -0.458  -0.424  -0.387
 -0.356
 -- Virtual --
 -0.016   0.040   0.055   0.067   0.081   0.082   0.098   0.112
  0.112   0.119   0.127   0.129   0.147   0.166   0.185   0.203
  0.217   0.331   0.381   0.387   0.395   0.432   0.444   0.491
  0.547   0.573   0.586   0.667   0.682   0.720   0.739   0.782
  0.785   0.803   0.838   0.842   0.847   0.886   0.919   1.011
  1.094   1.105   1.109   1.305   1.415   1.675   1.691   1.795
  1.818   1.865   1.949   1.985   2.036   2.305   2.328   2.344
  2.424   2.908   4.539   4.548   4.556   4.575   4.751   7.189
  7.263   7.483   8.211   8.229   8.288  14.742  14.780  14.795
 14.807  14.856  14.906  49.477 165.870 166.115 293.896 293.912
293.9841028.418
 --------------------------------------------------------------

          Ground-State Mulliken Net Atomic Charges

     Atom                 Charge (a.u.)
  ----------------------------------------
      1 Br                   -0.220770
      2 P                     0.197253
      3 P                     0.119961
      4 H                    -0.096443
  ----------------------------------------
  Sum of atomic charges =    -0.000000

 -----------------------------------------------------------------
                    Cartesian Multipole Moments
 -----------------------------------------------------------------
    Charge (ESU x 10^10)
                -0.0000
    Dipole Moment (Debye)
         X      -0.9299      Y      -0.4493      Z       0.0000
       Tot       1.0328
    Quadrupole Moments (Debye-Ang)
        XX     -47.7656     XY       0.5400     YY     -45.2378
        XZ      -0.0000     YZ       0.0000     ZZ     -45.9557
    Octopole Moments (Debye-Ang^2)
       XXX      56.8938    XXY      -4.4910    XYY      13.0466
       YYY     -10.2405    XXZ       0.0000    XYZ      -0.0000
       YYZ       0.0000    XZZ      15.0137    YZZ      -2.1440
       ZZZ       0.0000
    Hexadecapole Moments (Debye-Ang^3)
      XXXX    -708.9485   XXXY     -13.3567   XXYY    -132.7990
      XYYY      -1.6632   YYYY    -171.4228   XXXZ       0.0000
      XXYZ       0.0000   XYYZ      -0.0000   YYYZ       0.0000
      XXZZ    -126.7093   XYZZ      -1.2002   YYZZ     -38.9670
      XZZZ      -0.0000   YZZZ       0.0000   ZZZZ     -67.8188
 -----------------------------------------------------------------
 DrvMan completing analytic gradient of the correlated energy
 Correlated dipole moment
            1
    1  -0.3658596
    2  -0.1767556
    3   0.0000000
 Energy read as -3254.954266946
 Full Analytical Gradient: (in a.u., or Hartree/Bohr)
             1             2             3             4
    1    0.00017629   -0.00024396    0.00010580   -0.00003812
    2   -0.00014499    0.00014734   -0.00005294    0.00005059
    3    0.00000000    0.00000000   -0.00000000   -0.00000000
 Gradient time:  CPU 0.67 s  wall 0.64 s
 ----------------------------------------------------------------
             Standard Nuclear Orientation (Angstroms)
    I     Atom           X                Y                Z
 ----------------------------------------------------------------
    1      Br      1.2771720999    -0.1625048771     0.0010000000
    2      P      -0.6970730408     0.9378203078     0.0000000000
    3      P      -2.1892245550    -0.4500536818    -0.0000000000
    4      H      -1.4065595611    -1.6288286901    -0.0000000000
 ----------------------------------------------------------------
 Nuclear Repulsion Energy =   275.8654301428 hartrees
 There are       33 alpha and       33 beta electrons

                       Distance Matrix (Angstroms)
             Br(  1)   P (  2)   P (  3)
   P (  2)  2.260168
   P (  3)  3.478303  2.037820
   H (  4)  3.058189  2.662904  1.414947

 Requested basis set is 6-311++G(d,p)
 There are 50 shells and 115 basis functions
 A cutoff of  1.0D-14 yielded   1144 shell pairs
 There are      6349 function pairs (      6938 Cartesian)
 Smallest overlap matrix eigenvalue = 5.45E-04
 Guess MOs from SCF MO coefficient file

 -----------------------------------------------------------------------
  General SCF calculation program by
  Eric Jon Sundstrom, Paul Horn, Yuezhi Mao, Dmitri Zuev, Alec White,
  David Stuck, Shaama M.S., Shane Yost, Joonho Lee, David Small,
  Daniel Levine, Susi Lehtola, Hugh Burton, Evgeny Epifanovsky
 -----------------------------------------------------------------------
 Hartree-Fock
 using 4 threads for integral computing
 -------------------------------------------------------
 OpenMP Integral computing Module                
 Release: version 2.0, May 2017, Q-Chem Inc. Pleasanton 
 -------------------------------------------------------
 A restricted SCF calculation will be
 performed using DIIS
 SCF converges when DIIS error is below 1.0e-08
 ---------------------------------------
  Cycle       Energy         DIIS error
 ---------------------------------------
    1   -3254.4246316930      6.33e-06  
    2   -3254.4246318262      1.79e-06  
    3   -3254.4246318461      6.71e-07  
    4   -3254.4246318486      2.81e-07  
    5   -3254.4246318491      1.10e-07  
    6   -3254.4246318492      3.18e-08  
    7   -3254.4246318492      1.58e-08  
    8   -3254.4246318493      6.82e-09  Convergence criterion met
 ---------------------------------------
 SCF time:   CPU 4.69s  wall 1.00s 
 SCF   energy in the final basis set =    -3254.4246318493
 Total energy in the final basis set =    -3254.4246318493


 ------------------------------------------------------------------------------

   CCMAN2: suite of methods based on coupled cluster
           and equation of motion theories.

   Components:
   * libvmm-1.3-trunk
     by Evgeny Epifanovsky, Ilya Kaliman.
   * libtensor-2.5-trunk
     by Evgeny Epifanovsky, Michael Wormit, Dmitry Zuev, Sam Manzer, 
        Ilya Kaliman.
   * libcc-2.5-trunk
     by Evgeny Epifanovsky, Arik Landau, Tomasz Kus, Kirill Khistyaev, 
        Dmitry Zuev, Prashant Manohar, Xintian Feng, Anna Krylov, 
        Matthew Goldey, Alec White, Thomas Jagau, Kaushik Nanda, 
        Anastasia Gunina, Alexander Kunitsa, Joonho Lee.

   CCMAN original authors:
   Anna I. Krylov, C. David Sherrill, Steven R. Gwaltney,
   Edward F. C. Byrd (2000)
   Sergey V. Levchenko, Lyudmila V. Slipchenko, Tao Wang,
   Ana-Maria C. Cristian (2003)
   Piotr A. Pieniazek, C. Melania Oana, Evgeny Epifanovsky (2007)
   Prashant Manohar (2009)

 ------------------------------------------------------------------------------


 Allocating and initializing 29808MB of RAM...
 Calculation will run on 4 cores.


 Alpha MOs, Restricted
 -- Occupied --                  
-490.04  -80.03  -79.99  -65.17  -58.53  -58.53  -58.53   -9.85
  1 A     2 A     3 A     4 A     5 A     6 A     7 A     8 A                  
 -7.564  -7.529  -7.462  -7.455  -7.454  -5.457  -5.455  -5.455
  9 A    10 A    11 A    12 A    13 A    14 A    15 A    16 A                  
 -5.422  -5.421  -5.421  -3.201  -3.198  -3.197  -3.189  -3.189
 17 A    18 A    19 A    20 A    21 A    22 A    23 A    24 A                  
 -1.041  -0.910  -0.712  -0.547  -0.470  -0.458  -0.424  -0.387
 25 A    26 A    27 A    28 A    29 A    30 A    31 A    32 A                  
 -0.356
 33 A                                                                          
 -- Virtual --                   
 -0.016   0.040   0.055   0.067   0.081   0.082   0.098   0.112
 34 A    35 A    36 A    37 A    38 A    39 A    40 A    41 A                  
  0.112   0.119   0.127   0.129   0.147   0.166   0.185   0.203
 42 A    43 A    44 A    45 A    46 A    47 A    48 A    49 A                  
  0.217   0.331   0.381   0.387   0.395   0.432   0.444   0.491
 50 A    51 A    52 A    53 A    54 A    55 A    56 A    57 A                  
  0.547   0.573   0.586   0.667   0.682   0.720   0.739   0.782
 58 A    59 A    60 A    61 A    62 A    63 A    64 A    65 A                  
  0.785   0.803   0.838   0.842   0.847   0.886   0.919   1.011
 66 A    67 A    68 A    69 A    70 A    71 A    72 A    73 A                  
  1.094   1.105   1.109   1.306   1.415   1.675   1.691   1.795
 74 A    75 A    76 A    77 A    78 A    79 A    80 A    81 A                  
  1.818   1.865   1.949   1.985   2.036   2.305   2.328   2.344
 82 A    83 A    84 A    85 A    86 A    87 A    88 A    89 A                  
  2.424   2.908   4.539   4.548   4.556   4.575   4.751   7.189
 90 A    91 A    92 A    93 A    94 A    95 A    96 A    97 A                  
  7.263   7.483   8.211   8.229   8.288  14.742  14.780  14.795
 98 A    99 A   100 A   101 A   102 A   103 A   104 A   105 A                  
 14.808  14.856  14.906  49.477 165.870 166.115 293.896 293.912
106 A   107 A   108 A   109 A   110 A   111 A   112 A   113 A                  
293.9841028.418
114 A   115 A                                                                  

 Beta MOs, Restricted
 -- Occupied --                  
-490.04  -80.03  -79.99  -65.17  -58.53  -58.53  -58.53   -9.85
  1 A     2 A     3 A     4 A     5 A     6 A     7 A     8 A                  
 -7.564  -7.529  -7.462  -7.455  -7.454  -5.457  -5.455  -5.455
  9 A    10 A    11 A    12 A    13 A    14 A    15 A    16 A                  
 -5.422  -5.421  -5.421  -3.201  -3.198  -3.197  -3.189  -3.189
 17 A    18 A    19 A    20 A    21 A    22 A    23 A    24 A                  
 -1.041  -0.910  -0.712  -0.547  -0.470  -0.458  -0.424  -0.387
 25 A    26 A    27 A    28 A    29 A    30 A    31 A    32 A                  
 -0.356
 33 A                                                                          
 -- Virtual --                   
 -0.016   0.040   0.055   0.067   0.081   0.082   0.098   0.112
 34 A    35 A    36 A    37 A    38 A    39 A    40 A    41 A                  
  0.112   0.119   0.127   0.129   0.147   0.166   0.185   0.203
 42 A    43 A    44 A    45 A    46 A    47 A    48 A    49 A                  
  0.217   0.331   0.381   0.387   0.395   0.432   0.444   0.491
 50 A    51 A    52 A    53 A    54 A    55 A    56 A    57 A                  
  0.547   0.573   0.586   0.667   0.682   0.720   0.739   0.782
 58 A    59 A    60 A    61 A    62 A    63 A    64 A    65 A                  
  0.785   0.803   0.838   0.842   0.847   0.886   0.919   1.011
 66 A    67 A    68 A    69 A    70 A    71 A    72 A    73 A                  
  1.094   1.105   1.109   1.306   1.415   1.675   1.691   1.795
 74 A    75 A    76 A    77 A    78 A    79 A    80 A    81 A                  
  1.818   1.865   1.949   1.985   2.036   2.305   2.328   2.344
 82 A    83 A    84 A    85 A    86 A    87 A    88 A    89 A                  
  2.424   2.908   4.539   4.548   4.556   4.575   4.751   7.189
 90 A    91 A    92 A    93 A    94 A    95 A    96 A    97 A                  
  7.263   7.483   8.211   8.229   8.288  14.742  14.780  14.795
 98 A    99 A   100 A   101 A   102 A   103 A   104 A   105 A                  
 14.808  14.856  14.906  49.477 165.870 166.115 293.896 293.912
106 A   107 A   108 A   109 A   110 A   111 A   112 A   113 A                  
293.9841028.418
114 A   115 A                                                                  

 Occupation and symmetry of molecular orbitals

 Point group: C1 (1 irreducible representation).

                           A     All 
 -------------------------------------
 All molecular orbitals:
  - Alpha                  115   115 
  - Beta                   115   115 
 -------------------------------------
 Alpha orbitals:
  - Frozen occupied        19    19  
  - Active occupied        14    14  
  - Active virtual         82    82  
  - Frozen virtual         0     0   
 -------------------------------------
 Beta orbitals:
  - Frozen occupied        19    19  
  - Active occupied        14    14  
  - Active virtual         82    82  
  - Frozen virtual         0     0   
 -------------------------------------

 Import integrals:   CPU 0.00 s  wall 0.00 s

 Import integrals:   CPU 22.36 s  wall 5.75 s

 MP2 amplitudes:   CPU 0.04 s  wall 0.02 s

Running a double precision version
           CCSD T amplitudes will be solved using DIIS.

           Start     Size      MaxIter   EConv     TConv     
           3         7         100       1.00e-07  1.00e-05  
 ------------------------------------------------------------------------------
           Energy (a.u.)   Ediff      Tdiff       Comment
 ------------------------------------------------------------------------------
         -3254.93203561                           
     1   -3254.93582756   3.79e-03   7.26e-01     
     2   -3254.95062986   1.48e-02   9.11e-02     
     3   -3254.95202863   1.40e-03   3.69e-02     
     4   -3254.95382495   1.80e-03   1.42e-02     Switched to DIIS steps.
     5   -3254.95426503   4.40e-04   1.00e-02     
     6   -3254.95426633   1.30e-06   2.29e-03     
     7   -3254.95426475   1.58e-06   8.35e-04     
     8   -3254.95426706   2.31e-06   2.08e-04     
     9   -3254.95426694   1.22e-07   8.02e-05     
    10   -3254.95426713   1.88e-07   3.27e-05     
    11   -3254.95426718   4.83e-08   1.95e-05     
    12   -3254.95426715   2.99e-08   4.22e-06     
 ------------------------------------------------------------------------------
         -3254.95426715                           CCSD T converged.

End of double precision
 SCF energy                 = -3254.42463185
 MP2 energy                 = -3254.93203561
 CCSD correlation energy     =    -0.52963530
 CCSD total energy           = -3254.95426715

 CCSD  T1^2 = 0.0086  T2^2 = 0.2462  Leading amplitudes:

 Amplitude    Orbitals with energies
  0.0225       33 (A) A                  ->    54 (A) A                   
              -0.3557                          0.3951                     
  0.0225       33 (A) B                  ->    54 (A) B                   
              -0.3557                          0.3951                     
 -0.0193       28 (A) A                  ->    35 (A) A                   
              -0.5473                          0.0400                     
 -0.0193       28 (A) B                  ->    35 (A) B                   
              -0.5473                          0.0400                     

 Amplitude    Orbitals with energies
 -0.1457       33 (A) A      33 (A) B    ->    34 (A) A      34 (A) B     
              -0.3557       -0.3557           -0.0163       -0.0163       
  0.1457       33 (A) A      33 (A) B    ->    34 (A) B      34 (A) A     
              -0.3557       -0.3557           -0.0163       -0.0163       
  0.1457       33 (A) B      33 (A) A    ->    34 (A) A      34 (A) B     
              -0.3557       -0.3557           -0.0163       -0.0163       
 -0.1457       33 (A) B      33 (A) A    ->    34 (A) B      34 (A) A     
              -0.3557       -0.3557           -0.0163       -0.0163       

 Computing CCSD intemediates for later calculations in double precision
 Finished.

Running a double precision version
           CCSD Lambda amplitudes will be solved using DIIS.
           Start     Size      MaxIter   EConv     LConv     
           3         7         100       1.00e-07  1.00e-05  
 ------------------------------------------------------------------------------
            Enorm      Ldiff       Comment
 ------------------------------------------------------------------------------
     1     5.51e-02   4.50e-02     
     2     1.15e-02   5.01e-03     
     3     5.01e-03   2.45e-03     
     4     2.15e-03   1.29e-03     Switched to DIIS steps.
     5     7.99e-04   4.88e-04     
     6     3.50e-04   1.43e-04     
     7     1.23e-04   3.79e-05     
     8     5.05e-05   3.24e-06     
     9     1.91e-05   4.29e-06     
    10     6.98e-06   1.50e-06     
    11     2.07e-06   6.85e-07     
    12     9.26e-07   1.81e-07     
    13     4.15e-07   9.62e-08     
    14     1.94e-07   1.97e-08     
    15     8.97e-08   1.40e-08     
 ------------------------------------------------------------------------------
                                   CCSD Lambda converged.

 Computing density matrices in double precision...
           Orbital response amplitudes will be solved using DIIS.
           Start     Size      MaxIter   EConv     LConv     
           3         7         100       1.00e-06  1.00e-06  
 ------------------------------------------------------------------------------
            Enorm      Ldiff       Comment
 ------------------------------------------------------------------------------
     1     1.02e-01   2.29e-03     
     2     1.05e-01   3.52e-03     
     3     1.26e-01   2.09e-02     
     4     9.35e-03   5.65e-02     Switched to DIIS steps.
     5     1.28e-03   9.93e-04     
     6     3.31e-04   1.53e-04     
     7     2.33e-04   1.47e-05     
     8     8.57e-05   3.31e-05     
     9     2.24e-05   1.41e-06     
    10     4.92e-06   1.08e-07     
    11     2.32e-06   1.53e-07     
    12     6.03e-07   7.96e-08     
 ------------------------------------------------------------------------------
                                   Orbital response converged.

 Computing density matrices... Done.
 CCSD calculation:   CPU 627.02 s  wall 167.00 s

 Transferring MO TPDM to AO TPDM
 Transferring g2_o1o1o1o1
 Transferring g2_o1o1o1v1
 Transferring g2_o1o1v1v1
 Transferring g2_o1v1o1v1
 Transferring g2_o1v1v1v1
 Transferring g2_v1v1v1v1
 Adding separable TPDM
 Computing TPDM gradient
 --------------------------------------------------------
 2e gradient
  Atom          X               Y               Z
 --------------------------------------------------------
    1        -38.363807       12.787344       -0.016684  
    2         11.600886      -27.727590        0.012564  
    3         28.216372       10.066858        0.003380  
    4         -1.453451        4.873388        0.000740  
 --------------------------------------------------------
 --------------------------------------------------------
 Final gradient
  Atom          X               Y               Z
 --------------------------------------------------------
    1        -38.363807       12.787344       -0.016684  
    2         11.600886      -27.727590        0.012564  
    3         28.216372       10.066858        0.003380  
    4         -1.453451        4.873388        0.000740  
 --------------------------------------------------------
 Analytic gradient from two-electron contribution:   CPU 136.27 s  wall 38.42 s

 Total ccman2 time:   CPU 788.83 s  wall 212.18 s


 --------------------------------------------------------------

                    Orbital Energies (a.u.)
 --------------------------------------------------------------

 Alpha MOs
 -- Occupied --
******* -80.025 -79.986 -65.169 -58.529 -58.528 -58.528  -9.849
 -7.564  -7.529  -7.462  -7.455  -7.454  -5.457  -5.455  -5.455
 -5.422  -5.421  -5.421  -3.201  -3.198  -3.197  -3.189  -3.189
 -1.041  -0.910  -0.712  -0.547  -0.470  -0.458  -0.424  -0.387
 -0.356
 -- Virtual --
 -0.016   0.040   0.055   0.067   0.081   0.082   0.098   0.112
  0.112   0.119   0.127   0.129   0.147   0.166   0.185   0.203
  0.217   0.331   0.381   0.387   0.395   0.432   0.444   0.491
  0.547   0.573   0.586   0.667   0.682   0.720   0.739   0.782
  0.785   0.803   0.838   0.842   0.847   0.886   0.919   1.011
  1.094   1.105   1.109   1.306   1.415   1.675   1.691   1.795
  1.818   1.865   1.949   1.985   2.036   2.305   2.328   2.344
  2.424   2.908   4.539   4.548   4.556   4.575   4.751   7.189
  7.263   7.483   8.211   8.229   8.288  14.742  14.780  14.795
 14.808  14.856  14.906  49.477 165.870 166.115 293.896 293.912
293.9841028.418
 --------------------------------------------------------------

          Ground-State Mulliken Net Atomic Charges

     Atom                 Charge (a.u.)
  ----------------------------------------
      1 Br                   -0.220556
      2 P                     0.197048
      3 P                     0.120010
      4 H                    -0.096502
  ----------------------------------------
  Sum of atomic charges =    -0.000000

 -----------------------------------------------------------------
                    Cartesian Multipole Moments
 -----------------------------------------------------------------
    Charge (ESU x 10^10)
                -0.0000
    Dipole Moment (Debye)
         X      -0.9274      Y      -0.4507      Z      -0.0004
       Tot       1.0311
    Quadrupole Moments (Debye-Ang)
        XX     -47.7647     XY       0.5406     YY     -45.2405
        XZ      -0.0010     YZ      -0.0002     ZZ     -45.9550
    Octopole Moments (Debye-Ang^2)
       XXX      56.9044    XXY      -4.5097    XYY      13.0501
       YYY     -10.3004    XXZ      -0.0149    XYZ      -0.0008
       YYZ      -0.0185    XZZ      15.0171    YZZ      -2.1634
       ZZZ      -0.0566
    Hexadecapole Moments (Debye-Ang^3)
      XXXX    -708.9267   XXXY     -13.4216   XXYY    -132.8045
      XYYY      -1.7279   YYYY    -171.4020   XXXZ      -0.0700
      XXYZ      -0.0024   XYYZ      -0.0231   YYYZ       0.0096
      XXZZ    -126.7099   XYZZ      -1.2247   YYZZ     -38.9617
      XZZZ      -0.0751   YZZZ       0.0094   ZZZZ     -67.8172
 -----------------------------------------------------------------
 DrvMan completing analytic gradient of the correlated energy
 Correlated dipole moment
            1
    1  -0.3648791
    2  -0.1773087
    3  -0.0001501
 Energy read as -3254.954267147
 Full Analytical Gradient: (in a.u., or Hartree/Bohr)
             1             2             3             4
    1    0.00009127   -0.00014364    0.00009235   -0.00003998
    2   -0.00007664    0.00006438   -0.00004344    0.00005571
    3    0.00000626   -0.00000948    0.00001278   -0.00000956
 Gradient time:  CPU 0.67 s  wall 0.64 s
 ----------------------------------------------------------------
             Standard Nuclear Orientation (Angstroms)
    I     Atom           X                Y                Z
 ----------------------------------------------------------------
    1      Br      1.2771720999    -0.1625048771    -0.0000000000
    2      P      -0.6960730408     0.9378203078     0.0000000000
    3      P      -2.1892245550    -0.4500536818    -0.0000000000
    4      H      -1.4065595611    -1.6288286901    -0.0000000000
 ----------------------------------------------------------------
 Nuclear Repulsion Energy =   275.8916779969 hartrees
 There are       33 alpha and       33 beta electrons

                       Distance Matrix (Angstroms)
             Br(  1)   P (  2)   P (  3)
   P (  2)  2.259295
   P (  3)  3.478303  2.038552
   H (  4)  3.058189  2.663171  1.414947

 Requested basis set is 6-311++G(d,p)
 There are 50 shells and 115 basis functions
 A cutoff of  1.0D-14 yielded   1144 shell pairs
 There are      6349 function pairs (      6938 Cartesian)
 Smallest overlap matrix eigenvalue = 5.46E-04
 Guess MOs from SCF MO coefficient file

 -----------------------------------------------------------------------
  General SCF calculation program by
  Eric Jon Sundstrom, Paul Horn, Yuezhi Mao, Dmitri Zuev, Alec White,
  David Stuck, Shaama M.S., Shane Yost, Joonho Lee, David Small,
  Daniel Levine, Susi Lehtola, Hugh Burton, Evgeny Epifanovsky
 -----------------------------------------------------------------------
 Hartree-Fock
 using 4 threads for integral computing
 -------------------------------------------------------
 OpenMP Integral computing Module                
 Release: version 2.0, May 2017, Q-Chem Inc. Pleasanton 
 -------------------------------------------------------
 A restricted SCF calculation will be
 performed using DIIS
 SCF converges when DIIS error is below 1.0e-08
 ---------------------------------------
  Cycle       Energy         DIIS error
 ---------------------------------------
    1   -3254.4246129733      1.06e-05  
    2   -3254.4246132828      2.85e-06  
    3   -3254.4246133136      1.17e-06  
    4   -3254.4246133178      4.27e-07  
    5   -3254.4246133185      1.54e-07  
    6   -3254.4246133187      5.46e-08  
    7   -3254.4246133187      2.66e-08  
    8   -3254.4246133187      1.12e-08  
    9   -3254.4246133187      5.29e-09  Convergence criterion met
 ---------------------------------------
 SCF time:   CPU 5.26s  wall 2.00s 
 SCF   energy in the final basis set =    -3254.4246133187
 Total energy in the final basis set =    -3254.4246133187


 ------------------------------------------------------------------------------

   CCMAN2: suite of methods based on coupled cluster
           and equation of motion theories.

   Components:
   * libvmm-1.3-trunk
     by Evgeny Epifanovsky, Ilya Kaliman.
   * libtensor-2.5-trunk
     by Evgeny Epifanovsky, Michael Wormit, Dmitry Zuev, Sam Manzer, 
        Ilya Kaliman.
   * libcc-2.5-trunk
     by Evgeny Epifanovsky, Arik Landau, Tomasz Kus, Kirill Khistyaev, 
        Dmitry Zuev, Prashant Manohar, Xintian Feng, Anna Krylov, 
        Matthew Goldey, Alec White, Thomas Jagau, Kaushik Nanda, 
        Anastasia Gunina, Alexander Kunitsa, Joonho Lee.

   CCMAN original authors:
   Anna I. Krylov, C. David Sherrill, Steven R. Gwaltney,
   Edward F. C. Byrd (2000)
   Sergey V. Levchenko, Lyudmila V. Slipchenko, Tao Wang,
   Ana-Maria C. Cristian (2003)
   Piotr A. Pieniazek, C. Melania Oana, Evgeny Epifanovsky (2007)
   Prashant Manohar (2009)

 ------------------------------------------------------------------------------


 Allocating and initializing 29808MB of RAM...
 Calculation will run on 4 cores.


 Alpha MOs, Restricted
 -- Occupied --                  
-490.04  -80.03  -79.99  -65.17  -58.53  -58.53  -58.53   -9.85
  1 A     2 A     3 A     4 A     5 A     6 A     7 A     8 A                  
 -7.564  -7.529  -7.462  -7.455  -7.454  -5.457  -5.455  -5.455
  9 A    10 A    11 A    12 A    13 A    14 A    15 A    16 A                  
 -5.422  -5.421  -5.421  -3.201  -3.198  -3.198  -3.189  -3.189
 17 A    18 A    19 A    20 A    21 A    22 A    23 A    24 A                  
 -1.041  -0.910  -0.712  -0.547  -0.470  -0.458  -0.424  -0.387
 25 A    26 A    27 A    28 A    29 A    30 A    31 A    32 A                  
 -0.356
 33 A                                                                          
 -- Virtual --                   
 -0.016   0.040   0.055   0.067   0.081   0.082   0.098   0.112
 34 A    35 A    36 A    37 A    38 A    39 A    40 A    41 A                  
  0.112   0.119   0.127   0.129   0.147   0.166   0.185   0.203
 42 A    43 A    44 A    45 A    46 A    47 A    48 A    49 A                  
  0.217   0.331   0.381   0.387   0.395   0.432   0.443   0.491
 50 A    51 A    52 A    53 A    54 A    55 A    56 A    57 A                  
  0.547   0.573   0.586   0.667   0.682   0.720   0.739   0.782
 58 A    59 A    60 A    61 A    62 A    63 A    64 A    65 A                  
  0.785   0.802   0.838   0.842   0.847   0.886   0.919   1.011
 66 A    67 A    68 A    69 A    70 A    71 A    72 A    73 A                  
  1.094   1.105   1.109   1.306   1.415   1.675   1.691   1.795
 74 A    75 A    76 A    77 A    78 A    79 A    80 A    81 A                  
  1.818   1.865   1.949   1.985   2.036   2.305   2.328   2.344
 82 A    83 A    84 A    85 A    86 A    87 A    88 A    89 A                  
  2.424   2.908   4.539   4.548   4.556   4.575   4.751   7.189
 90 A    91 A    92 A    93 A    94 A    95 A    96 A    97 A                  
  7.263   7.482   8.211   8.229   8.288  14.742  14.780  14.795
 98 A    99 A   100 A   101 A   102 A   103 A   104 A   105 A                  
 14.807  14.856  14.906  49.477 165.870 166.115 293.896 293.911
106 A   107 A   108 A   109 A   110 A   111 A   112 A   113 A                  
293.9841028.418
114 A   115 A                                                                  

 Beta MOs, Restricted
 -- Occupied --                  
-490.04  -80.03  -79.99  -65.17  -58.53  -58.53  -58.53   -9.85
  1 A     2 A     3 A     4 A     5 A     6 A     7 A     8 A                  
 -7.564  -7.529  -7.462  -7.455  -7.454  -5.457  -5.455  -5.455
  9 A    10 A    11 A    12 A    13 A    14 A    15 A    16 A                  
 -5.422  -5.421  -5.421  -3.201  -3.198  -3.198  -3.189  -3.189
 17 A    18 A    19 A    20 A    21 A    22 A    23 A    24 A                  
 -1.041  -0.910  -0.712  -0.547  -0.470  -0.458  -0.424  -0.387
 25 A    26 A    27 A    28 A    29 A    30 A    31 A    32 A                  
 -0.356
 33 A                                                                          
 -- Virtual --                   
 -0.016   0.040   0.055   0.067   0.081   0.082   0.098   0.112
 34 A    35 A    36 A    37 A    38 A    39 A    40 A    41 A                  
  0.112   0.119   0.127   0.129   0.147   0.166   0.185   0.203
 42 A    43 A    44 A    45 A    46 A    47 A    48 A    49 A                  
  0.217   0.331   0.381   0.387   0.395   0.432   0.443   0.491
 50 A    51 A    52 A    53 A    54 A    55 A    56 A    57 A                  
  0.547   0.573   0.586   0.667   0.682   0.720   0.739   0.782
 58 A    59 A    60 A    61 A    62 A    63 A    64 A    65 A                  
  0.785   0.802   0.838   0.842   0.847   0.886   0.919   1.011
 66 A    67 A    68 A    69 A    70 A    71 A    72 A    73 A                  
  1.094   1.105   1.109   1.306   1.415   1.675   1.691   1.795
 74 A    75 A    76 A    77 A    78 A    79 A    80 A    81 A                  
  1.818   1.865   1.949   1.985   2.036   2.305   2.328   2.344
 82 A    83 A    84 A    85 A    86 A    87 A    88 A    89 A                  
  2.424   2.908   4.539   4.548   4.556   4.575   4.751   7.189
 90 A    91 A    92 A    93 A    94 A    95 A    96 A    97 A                  
  7.263   7.482   8.211   8.229   8.288  14.742  14.780  14.795
 98 A    99 A   100 A   101 A   102 A   103 A   104 A   105 A                  
 14.807  14.856  14.906  49.477 165.870 166.115 293.896 293.911
106 A   107 A   108 A   109 A   110 A   111 A   112 A   113 A                  
293.9841028.418
114 A   115 A                                                                  

 Occupation and symmetry of molecular orbitals

 Point group: C1 (1 irreducible representation).

                           A     All 
 -------------------------------------
 All molecular orbitals:
  - Alpha                  115   115 
  - Beta                   115   115 
 -------------------------------------
 Alpha orbitals:
  - Frozen occupied        19    19  
  - Active occupied        14    14  
  - Active virtual         82    82  
  - Frozen virtual         0     0   
 -------------------------------------
 Beta orbitals:
  - Frozen occupied        19    19  
  - Active occupied        14    14  
  - Active virtual         82    82  
  - Frozen virtual         0     0   
 -------------------------------------

 Import integrals:   CPU 0.00 s  wall 0.00 s

 Import integrals:   CPU 22.23 s  wall 5.66 s

 MP2 amplitudes:   CPU 0.04 s  wall 0.02 s

Running a double precision version
           CCSD T amplitudes will be solved using DIIS.

           Start     Size      MaxIter   EConv     TConv     
           3         7         100       1.00e-07  1.00e-05  
 ------------------------------------------------------------------------------
           Energy (a.u.)   Ediff      Tdiff       Comment
 ------------------------------------------------------------------------------
         -3254.93204294                           
     1   -3254.93582338   3.78e-03   7.26e-01     
     2   -3254.95062956   1.48e-02   9.11e-02     
     3   -3254.95202769   1.40e-03   3.69e-02     
     4   -3254.95382470   1.80e-03   1.42e-02     Switched to DIIS steps.
     5   -3254.95426497   4.40e-04   1.00e-02     
     6   -3254.95426627   1.30e-06   2.29e-03     
     7   -3254.95426467   1.60e-06   8.36e-04     
     8   -3254.95426698   2.31e-06   2.08e-04     
     9   -3254.95426686   1.24e-07   7.99e-05     
    10   -3254.95426704   1.85e-07   3.25e-05     
    11   -3254.95426709   4.89e-08   1.94e-05     
    12   -3254.95426706   2.97e-08   4.20e-06     
 ------------------------------------------------------------------------------
         -3254.95426706                           CCSD T converged.

End of double precision
 SCF energy                 = -3254.42461332
 MP2 energy                 = -3254.93204294
 CCSD correlation energy     =    -0.52965375
 CCSD total energy           = -3254.95426706

 CCSD  T1^2 = 0.0086  T2^2 = 0.2463  Leading amplitudes:

 Amplitude    Orbitals with energies
 -0.0225       33 (A) A                  ->    54 (A) A                   
              -0.3556                          0.3951                     
 -0.0225       33 (A) B                  ->    54 (A) B                   
              -0.3556                          0.3951                     
 -0.0192       28 (A) A                  ->    35 (A) A                   
              -0.5473                          0.0401                     
 -0.0192       28 (A) B                  ->    35 (A) B                   
              -0.5473                          0.0401                     

 Amplitude    Orbitals with energies
 -0.1459       33 (A) A      33 (A) B    ->    34 (A) A      34 (A) B     
              -0.3556       -0.3556           -0.0163       -0.0163       
  0.1459       33 (A) A      33 (A) B    ->    34 (A) B      34 (A) A     
              -0.3556       -0.3556           -0.0163       -0.0163       
  0.1459       33 (A) B      33 (A) A    ->    34 (A) A      34 (A) B     
              -0.3556       -0.3556           -0.0163       -0.0163       
 -0.1459       33 (A) B      33 (A) A    ->    34 (A) B      34 (A) A     
              -0.3556       -0.3556           -0.0163       -0.0163       

 Computing CCSD intemediates for later calculations in double precision
 Finished.

Running a double precision version
           CCSD Lambda amplitudes will be solved using DIIS.
           Start     Size      MaxIter   EConv     LConv     
           3         7         100       1.00e-07  1.00e-05  
 ------------------------------------------------------------------------------
            Enorm      Ldiff       Comment
 ------------------------------------------------------------------------------
     1     5.51e-02   4.50e-02     
     2     1.15e-02   5.01e-03     
     3     5.02e-03   2.45e-03     
     4     2.15e-03   1.29e-03     Switched to DIIS steps.
     5     7.99e-04   4.89e-04     
     6     3.50e-04   1.43e-04     
     7     1.23e-04   3.79e-05     
     8     5.04e-05   3.23e-06     
     9     1.91e-05   4.28e-06     
    10     6.98e-06   1.50e-06     
    11     2.07e-06   6.88e-07     
    12     9.23e-07   1.82e-07     
    13     4.13e-07   9.64e-08     
    14     1.93e-07   1.99e-08     
    15     8.93e-08   1.41e-08     
 ------------------------------------------------------------------------------
                                   CCSD Lambda converged.

 Computing density matrices in double precision...
           Orbital response amplitudes will be solved using DIIS.
           Start     Size      MaxIter   EConv     LConv     
           3         7         100       1.00e-06  1.00e-06  
 ------------------------------------------------------------------------------
            Enorm      Ldiff       Comment
 ------------------------------------------------------------------------------
     1     1.02e-01   2.28e-03     
     2     1.05e-01   3.55e-03     
     3     1.26e-01   2.09e-02     
     4     9.34e-03   5.64e-02     Switched to DIIS steps.
     5     1.27e-03   9.85e-04     
     6     2.94e-04   1.60e-04     
     7     2.29e-04   9.13e-06     
     8     8.85e-05   3.10e-05     
     9     2.23e-05   1.67e-06     
    10     4.96e-06   1.22e-07     
    11     2.32e-06   1.56e-07     
    12     6.05e-07   7.97e-08     
 ------------------------------------------------------------------------------
                                   Orbital response converged.

 Computing density matrices... Done.
 CCSD calculation:   CPU 627.33 s  wall 167.13 s

 Transferring MO TPDM to AO TPDM
 Transferring g2_o1o1o1o1
 Transferring g2_o1o1o1v1
 Transferring g2_o1o1v1v1
 Transferring g2_o1v1o1v1
 Transferring g2_o1v1v1v1
 Transferring g2_v1v1v1v1
 Adding separable TPDM
 Computing TPDM gradient
 --------------------------------------------------------
 2e gradient
  Atom          X               Y               Z
 --------------------------------------------------------
    1        -38.376763       12.801905       -0.000001  
    2         11.616249      -27.730282        0.000001  
    3         28.213211       10.055925        0.000000  
    4         -1.452697        4.872452       -0.000000  
 --------------------------------------------------------
 --------------------------------------------------------
 Final gradient
  Atom          X               Y               Z
 --------------------------------------------------------
    1        -38.376763       12.801905       -0.000001  
    2         11.616249      -27.730282        0.000001  
    3         28.213211       10.055925        0.000000  
    4         -1.452697        4.872452       -0.000000  
 --------------------------------------------------------
 Analytic gradient from two-electron contribution:   CPU 135.79 s  wall 38.01 s

 Total ccman2 time:   CPU 788.16 s  wall 211.70 s


 --------------------------------------------------------------

                    Orbital Energies (a.u.)
 --------------------------------------------------------------

 Alpha MOs
 -- Occupied --
******* -80.025 -79.986 -65.169 -58.529 -58.528 -58.528  -9.849
 -7.564  -7.529  -7.462  -7.455  -7.454  -5.457  -5.455  -5.455
 -5.422  -5.421  -5.421  -3.201  -3.198  -3.198  -3.189  -3.189
 -1.041  -0.910  -0.712  -0.547  -0.470  -0.458  -0.424  -0.387
 -0.356
 -- Virtual --
 -0.016   0.040   0.055   0.067   0.081   0.082   0.098   0.112
  0.112   0.119   0.127   0.129   0.147   0.166   0.185   0.203
  0.217   0.331   0.381   0.387   0.395   0.432   0.443   0.491
  0.547   0.573   0.586   0.667   0.682   0.720   0.739   0.782
  0.785   0.802   0.838   0.842   0.847   0.886   0.919   1.011
  1.094   1.105   1.109   1.306   1.415   1.675   1.691   1.795
  1.818   1.865   1.949   1.985   2.036   2.305   2.328   2.344
  2.424   2.908   4.539   4.548   4.556   4.575   4.751   7.189
  7.263   7.482   8.211   8.229   8.288  14.742  14.780  14.795
 14.807  14.856  14.906  49.477 165.870 166.115 293.896 293.911
293.9841028.418
 --------------------------------------------------------------

          Ground-State Mulliken Net Atomic Charges

     Atom                 Charge (a.u.)
  ----------------------------------------
      1 Br                   -0.220191
      2 P                     0.196765
      3 P                     0.120076
      4 H                    -0.096651
  ----------------------------------------
  Sum of atomic charges =    -0.000000

 -----------------------------------------------------------------
                    Cartesian Multipole Moments
 -----------------------------------------------------------------
    Charge (ESU x 10^10)
                 0.0000
    Dipole Moment (Debye)
         X      -0.9228      Y      -0.4512      Z       0.0000
       Tot       1.0272
    Quadrupole Moments (Debye-Ang)
        XX     -47.7653     XY       0.5407     YY     -45.2434
        XZ       0.0000     YZ       0.0000     ZZ     -45.9562
    Octopole Moments (Debye-Ang^2)
       XXX      56.8832    XXY      -4.5099    XYY      13.0444
       YYY     -10.3021    XXZ      -0.0000    XYZ      -0.0000
       YYZ       0.0000    XZZ      15.0135    YZZ      -2.1642
       ZZZ       0.0000
    Hexadecapole Moments (Debye-Ang^3)
      XXXX    -708.8214   XXXY     -13.4531   XXYY    -132.7890
      XYYY      -1.7702   YYYY    -171.4201   XXXZ       0.0000
      XXYZ       0.0000   XYYZ      -0.0000   YYYZ       0.0000
      XXZZ    -126.6997   XYZZ      -1.2373   YYZZ     -38.9655
      XZZZ      -0.0000   YZZZ       0.0000   ZZZZ     -67.8240
 -----------------------------------------------------------------
 DrvMan completing analytic gradient of the correlated energy
 Correlated dipole moment
            1
    1  -0.3630416
    2  -0.1775095
    3   0.0000000
 Energy read as -3254.954267064
 Full Analytical Gradient: (in a.u., or Hartree/Bohr)
             1             2             3             4
    1   -0.00007272    0.00023598   -0.00012453   -0.00003873
    2    0.00002406    0.00014758   -0.00023358    0.00006195
    3    0.00000001   -0.00000001   -0.00000001    0.00000001
 Gradient time:  CPU 0.67 s  wall 0.64 s
 ----------------------------------------------------------------
             Standard Nuclear Orientation (Angstroms)
    I     Atom           X                Y                Z
 ----------------------------------------------------------------
    1      Br      1.2771720999    -0.1625048771    -0.0000000000
    2      P      -0.6980730408     0.9378203078     0.0000000000
    3      P      -2.1892245550    -0.4500536818    -0.0000000000
    4      H      -1.4065595611    -1.6288286901    -0.0000000000
 ----------------------------------------------------------------
 Nuclear Repulsion Energy =   275.8392528465 hartrees
 There are       33 alpha and       33 beta electrons

                       Distance Matrix (Angstroms)
             Br(  1)   P (  2)   P (  3)
   P (  2)  2.261042
   P (  3)  3.478303  2.037088
   H (  4)  3.058189  2.662638  1.414947

 Requested basis set is 6-311++G(d,p)
 There are 50 shells and 115 basis functions
 A cutoff of  1.0D-14 yielded   1144 shell pairs
 There are      6349 function pairs (      6938 Cartesian)
 Smallest overlap matrix eigenvalue = 5.45E-04
 Guess MOs from SCF MO coefficient file

 -----------------------------------------------------------------------
  General SCF calculation program by
  Eric Jon Sundstrom, Paul Horn, Yuezhi Mao, Dmitri Zuev, Alec White,
  David Stuck, Shaama M.S., Shane Yost, Joonho Lee, David Small,
  Daniel Levine, Susi Lehtola, Hugh Burton, Evgeny Epifanovsky
 -----------------------------------------------------------------------
 Hartree-Fock
 using 4 threads for integral computing
 -------------------------------------------------------
 OpenMP Integral computing Module                
 Release: version 2.0, May 2017, Q-Chem Inc. Pleasanton 
 -------------------------------------------------------
 A restricted SCF calculation will be
 performed using DIIS
 SCF converges when DIIS error is below 1.0e-08
 ---------------------------------------
  Cycle       Energy         DIIS error
 ---------------------------------------
    1   -3254.4246485115      1.98e-05  
    2   -3254.4246495243      5.22e-06  
    3   -3254.4246496114      2.12e-06  
    4   -3254.4246496225      7.14e-07  
    5   -3254.4246496239      2.33e-07  
    6   -3254.4246496243      9.56e-08  
    7   -3254.4246496243      5.08e-08  
    8   -3254.4246496244      1.97e-08  
    9   -3254.4246496244      7.66e-09  Convergence criterion met
 ---------------------------------------
 SCF time:   CPU 5.27s  wall 2.00s 
 SCF   energy in the final basis set =    -3254.4246496244
 Total energy in the final basis set =    -3254.4246496244


 ------------------------------------------------------------------------------

   CCMAN2: suite of methods based on coupled cluster
           and equation of motion theories.

   Components:
   * libvmm-1.3-trunk
     by Evgeny Epifanovsky, Ilya Kaliman.
   * libtensor-2.5-trunk
     by Evgeny Epifanovsky, Michael Wormit, Dmitry Zuev, Sam Manzer, 
        Ilya Kaliman.
   * libcc-2.5-trunk
     by Evgeny Epifanovsky, Arik Landau, Tomasz Kus, Kirill Khistyaev, 
        Dmitry Zuev, Prashant Manohar, Xintian Feng, Anna Krylov, 
        Matthew Goldey, Alec White, Thomas Jagau, Kaushik Nanda, 
        Anastasia Gunina, Alexander Kunitsa, Joonho Lee.

   CCMAN original authors:
   Anna I. Krylov, C. David Sherrill, Steven R. Gwaltney,
   Edward F. C. Byrd (2000)
   Sergey V. Levchenko, Lyudmila V. Slipchenko, Tao Wang,
   Ana-Maria C. Cristian (2003)
   Piotr A. Pieniazek, C. Melania Oana, Evgeny Epifanovsky (2007)
   Prashant Manohar (2009)

 ------------------------------------------------------------------------------


 Allocating and initializing 29808MB of RAM...
 Calculation will run on 4 cores.


 Alpha MOs, Restricted
 -- Occupied --                  
-490.04  -80.03  -79.99  -65.17  -58.53  -58.53  -58.53   -9.85
  1 A     2 A     3 A     4 A     5 A     6 A     7 A     8 A                  
 -7.564  -7.529  -7.462  -7.455  -7.454  -5.457  -5.455  -5.455
  9 A    10 A    11 A    12 A    13 A    14 A    15 A    16 A                  
 -5.422  -5.421  -5.421  -3.201  -3.198  -3.197  -3.189  -3.189
 17 A    18 A    19 A    20 A    21 A    22 A    23 A    24 A                  
 -1.041  -0.910  -0.712  -0.547  -0.470  -0.458  -0.424  -0.387
 25 A    26 A    27 A    28 A    29 A    30 A    31 A    32 A                  
 -0.356
 33 A                                                                          
 -- Virtual --                   
 -0.016   0.040   0.055   0.067   0.081   0.082   0.098   0.112
 34 A    35 A    36 A    37 A    38 A    39 A    40 A    41 A                  
  0.112   0.119   0.127   0.129   0.147   0.166   0.185   0.203
 42 A    43 A    44 A    45 A    46 A    47 A    48 A    49 A                  
  0.217   0.331   0.381   0.387   0.395   0.432   0.444   0.491
 50 A    51 A    52 A    53 A    54 A    55 A    56 A    57 A                  
  0.547   0.573   0.586   0.667   0.682   0.720   0.739   0.782
 58 A    59 A    60 A    61 A    62 A    63 A    64 A    65 A                  
  0.785   0.803   0.838   0.842   0.847   0.886   0.919   1.011
 66 A    67 A    68 A    69 A    70 A    71 A    72 A    73 A                  
  1.094   1.105   1.109   1.305   1.416   1.675   1.691   1.795
 74 A    75 A    76 A    77 A    78 A    79 A    80 A    81 A                  
  1.818   1.865   1.949   1.984   2.036   2.305   2.328   2.344
 82 A    83 A    84 A    85 A    86 A    87 A    88 A    89 A                  
  2.424   2.908   4.539   4.549   4.556   4.575   4.751   7.189
 90 A    91 A    92 A    93 A    94 A    95 A    96 A    97 A                  
  7.263   7.483   8.211   8.229   8.288  14.742  14.780  14.795
 98 A    99 A   100 A   101 A   102 A   103 A   104 A   105 A                  
 14.808  14.856  14.905  49.477 165.870 166.116 293.896 293.912
106 A   107 A   108 A   109 A   110 A   111 A   112 A   113 A                  
293.9841028.418
114 A   115 A                                                                  

 Beta MOs, Restricted
 -- Occupied --                  
-490.04  -80.03  -79.99  -65.17  -58.53  -58.53  -58.53   -9.85
  1 A     2 A     3 A     4 A     5 A     6 A     7 A     8 A                  
 -7.564  -7.529  -7.462  -7.455  -7.454  -5.457  -5.455  -5.455
  9 A    10 A    11 A    12 A    13 A    14 A    15 A    16 A                  
 -5.422  -5.421  -5.421  -3.201  -3.198  -3.197  -3.189  -3.189
 17 A    18 A    19 A    20 A    21 A    22 A    23 A    24 A                  
 -1.041  -0.910  -0.712  -0.547  -0.470  -0.458  -0.424  -0.387
 25 A    26 A    27 A    28 A    29 A    30 A    31 A    32 A                  
 -0.356
 33 A                                                                          
 -- Virtual --                   
 -0.016   0.040   0.055   0.067   0.081   0.082   0.098   0.112
 34 A    35 A    36 A    37 A    38 A    39 A    40 A    41 A                  
  0.112   0.119   0.127   0.129   0.147   0.166   0.185   0.203
 42 A    43 A    44 A    45 A    46 A    47 A    48 A    49 A                  
  0.217   0.331   0.381   0.387   0.395   0.432   0.444   0.491
 50 A    51 A    52 A    53 A    54 A    55 A    56 A    57 A                  
  0.547   0.573   0.586   0.667   0.682   0.720   0.739   0.782
 58 A    59 A    60 A    61 A    62 A    63 A    64 A    65 A                  
  0.785   0.803   0.838   0.842   0.847   0.886   0.919   1.011
 66 A    67 A    68 A    69 A    70 A    71 A    72 A    73 A                  
  1.094   1.105   1.109   1.305   1.416   1.675   1.691   1.795
 74 A    75 A    76 A    77 A    78 A    79 A    80 A    81 A                  
  1.818   1.865   1.949   1.984   2.036   2.305   2.328   2.344
 82 A    83 A    84 A    85 A    86 A    87 A    88 A    89 A                  
  2.424   2.908   4.539   4.549   4.556   4.575   4.751   7.189
 90 A    91 A    92 A    93 A    94 A    95 A    96 A    97 A                  
  7.263   7.483   8.211   8.229   8.288  14.742  14.780  14.795
 98 A    99 A   100 A   101 A   102 A   103 A   104 A   105 A                  
 14.808  14.856  14.905  49.477 165.870 166.116 293.896 293.912
106 A   107 A   108 A   109 A   110 A   111 A   112 A   113 A                  
293.9841028.418
114 A   115 A                                                                  

 Occupation and symmetry of molecular orbitals

 Point group: C1 (1 irreducible representation).

                           A     All 
 -------------------------------------
 All molecular orbitals:
  - Alpha                  115   115 
  - Beta                   115   115 
 -------------------------------------
 Alpha orbitals:
  - Frozen occupied        19    19  
  - Active occupied        14    14  
  - Active virtual         82    82  
  - Frozen virtual         0     0   
 -------------------------------------
 Beta orbitals:
  - Frozen occupied        19    19  
  - Active occupied        14    14  
  - Active virtual         82    82  
  - Frozen virtual         0     0   
 -------------------------------------

 Import integrals:   CPU 0.00 s  wall 0.00 s

 Import integrals:   CPU 22.26 s  wall 5.67 s

 MP2 amplitudes:   CPU 0.04 s  wall 0.02 s

Running a double precision version
           CCSD T amplitudes will be solved using DIIS.

           Start     Size      MaxIter   EConv     TConv     
           3         7         100       1.00e-07  1.00e-05  
 ------------------------------------------------------------------------------
           Energy (a.u.)   Ediff      Tdiff       Comment
 ------------------------------------------------------------------------------
         -3254.93202761                           
     1   -3254.93583102   3.80e-03   7.26e-01     
     2   -3254.95062946   1.48e-02   9.11e-02     
     3   -3254.95202887   1.40e-03   3.69e-02     
     4   -3254.95382450   1.80e-03   1.42e-02     Switched to DIIS steps.
     5   -3254.95426438   4.40e-04   1.00e-02     
     6   -3254.95426568   1.31e-06   2.29e-03     
     7   -3254.95426412   1.56e-06   8.34e-04     
     8   -3254.95426644   2.32e-06   2.08e-04     
     9   -3254.95426632   1.20e-07   8.04e-05     
    10   -3254.95426651   1.91e-07   3.29e-05     
    11   -3254.95426656   4.76e-08   1.96e-05     
    12   -3254.95426653   3.01e-08   4.24e-06     
 ------------------------------------------------------------------------------
         -3254.95426653                           CCSD T converged.

End of double precision
 SCF energy                 = -3254.42464962
 MP2 energy                 = -3254.93202761
 CCSD correlation energy     =    -0.52961690
 CCSD total energy           = -3254.95426653

 CCSD  T1^2 = 0.0086  T2^2 = 0.2462  Leading amplitudes:

 Amplitude    Orbitals with energies
 -0.0225       33 (A) A                  ->    54 (A) A                   
              -0.3558                          0.3950                     
 -0.0225       33 (A) B                  ->    54 (A) B                   
              -0.3558                          0.3950                     
  0.0193       28 (A) A                  ->    35 (A) A                   
              -0.5473                          0.0399                     
  0.0193       28 (A) B                  ->    35 (A) B                   
              -0.5473                          0.0399                     

 Amplitude    Orbitals with energies
 -0.1455       33 (A) A      33 (A) B    ->    34 (A) A      34 (A) B     
              -0.3558       -0.3558           -0.0162       -0.0162       
  0.1455       33 (A) A      33 (A) B    ->    34 (A) B      34 (A) A     
              -0.3558       -0.3558           -0.0162       -0.0162       
  0.1455       33 (A) B      33 (A) A    ->    34 (A) A      34 (A) B     
              -0.3558       -0.3558           -0.0162       -0.0162       
 -0.1455       33 (A) B      33 (A) A    ->    34 (A) B      34 (A) A     
              -0.3558       -0.3558           -0.0162       -0.0162       

 Computing CCSD intemediates for later calculations in double precision
 Finished.

Running a double precision version
           CCSD Lambda amplitudes will be solved using DIIS.
           Start     Size      MaxIter   EConv     LConv     
           3         7         100       1.00e-07  1.00e-05  
 ------------------------------------------------------------------------------
            Enorm      Ldiff       Comment
 ------------------------------------------------------------------------------
     1     5.50e-02   4.49e-02     
     2     1.15e-02   5.01e-03     
     3     5.01e-03   2.45e-03     
     4     2.15e-03   1.29e-03     Switched to DIIS steps.
     5     7.99e-04   4.88e-04     
     6     3.51e-04   1.43e-04     
     7     1.23e-04   3.78e-05     
     8     5.06e-05   3.26e-06     
     9     1.91e-05   4.30e-06     
    10     6.98e-06   1.50e-06     
    11     2.07e-06   6.82e-07     
    12     9.28e-07   1.80e-07     
    13     4.17e-07   9.60e-08     
    14     1.95e-07   1.96e-08     
    15     9.00e-08   1.39e-08     
 ------------------------------------------------------------------------------
                                   CCSD Lambda converged.

 Computing density matrices in double precision...
           Orbital response amplitudes will be solved using DIIS.
           Start     Size      MaxIter   EConv     LConv     
           3         7         100       1.00e-06  1.00e-06  
 ------------------------------------------------------------------------------
            Enorm      Ldiff       Comment
 ------------------------------------------------------------------------------
     1     1.02e-01   2.29e-03     
     2     1.05e-01   3.48e-03     
     3     1.26e-01   2.09e-02     
     4     9.36e-03   5.65e-02     Switched to DIIS steps.
     5     1.28e-03   1.00e-03     
     6     3.69e-04   1.47e-04     
     7     2.30e-04   1.96e-05     
     8     8.35e-05   3.44e-05     
     9     2.25e-05   1.21e-06     
    10     4.89e-06   9.98e-08     
    11     2.31e-06   1.51e-07     
    12     6.00e-07   7.95e-08     
 ------------------------------------------------------------------------------
                                   Orbital response converged.

 Computing density matrices... Done.
 CCSD calculation:   CPU 628.72 s  wall 167.46 s

 Transferring MO TPDM to AO TPDM
 Transferring g2_o1o1o1o1
 Transferring g2_o1o1o1v1
 Transferring g2_o1o1v1v1
 Transferring g2_o1v1o1v1
 Transferring g2_o1v1v1v1
 Transferring g2_v1v1v1v1
 Adding separable TPDM
 Computing TPDM gradient
 --------------------------------------------------------
 2e gradient
  Atom          X               Y               Z
 --------------------------------------------------------
    1        -38.350867       12.772805        0.000000  
    2         11.585549      -27.724929       -0.000000  
    3         28.219523       10.077801       -0.000000  
    4         -1.454205        4.874323        0.000000  
 --------------------------------------------------------
 --------------------------------------------------------
 Final gradient
  Atom          X               Y               Z
 --------------------------------------------------------
    1        -38.350867       12.772805        0.000000  
    2         11.585549      -27.724929       -0.000000  
    3         28.219523       10.077801       -0.000000  
    4         -1.454205        4.874323        0.000000  
 --------------------------------------------------------
 Analytic gradient from two-electron contribution:   CPU 135.12 s  wall 37.97 s

 Total ccman2 time:   CPU 789.15 s  wall 212.06 s


 --------------------------------------------------------------

                    Orbital Energies (a.u.)
 --------------------------------------------------------------

 Alpha MOs
 -- Occupied --
******* -80.025 -79.986 -65.169 -58.529 -58.528 -58.528  -9.849
 -7.564  -7.529  -7.462  -7.455  -7.454  -5.457  -5.455  -5.455
 -5.422  -5.421  -5.421  -3.201  -3.198  -3.197  -3.189  -3.189
 -1.041  -0.910  -0.712  -0.547  -0.470  -0.458  -0.424  -0.387
 -0.356
 -- Virtual --
 -0.016   0.040   0.055   0.067   0.081   0.082   0.098   0.112
  0.112   0.119   0.127   0.129   0.147   0.166   0.185   0.203
  0.217   0.331   0.381   0.387   0.395   0.432   0.444   0.491
  0.547   0.573   0.586   0.667   0.682   0.720   0.739   0.782
  0.785   0.803   0.838   0.842   0.847   0.886   0.919   1.011
  1.094   1.105   1.109   1.305   1.416   1.675   1.691   1.795
  1.818   1.865   1.949   1.984   2.036   2.305   2.328   2.344
  2.424   2.908   4.539   4.549   4.556   4.575   4.751   7.189
  7.263   7.483   8.211   8.229   8.288  14.742  14.780  14.795
 14.808  14.856  14.905  49.477 165.870 166.116 293.896 293.912
293.9841028.418
 --------------------------------------------------------------

          Ground-State Mulliken Net Atomic Charges

     Atom                 Charge (a.u.)
  ----------------------------------------
      1 Br                   -0.220921
      2 P                     0.197331
      3 P                     0.119944
      4 H                    -0.096354
  ----------------------------------------
  Sum of atomic charges =    -0.000000

 -----------------------------------------------------------------
                    Cartesian Multipole Moments
 -----------------------------------------------------------------
    Charge (ESU x 10^10)
                -0.0000
    Dipole Moment (Debye)
         X      -0.9321      Y      -0.4502      Z       0.0000
       Tot       1.0351
    Quadrupole Moments (Debye-Ang)
        XX     -47.7641     XY       0.5405     YY     -45.2376
        XZ       0.0000     YZ       0.0000     ZZ     -45.9539
    Octopole Moments (Debye-Ang^2)
       XXX      56.9256    XXY      -4.5094    XYY      13.0558
       YYY     -10.2987    XXZ      -0.0000    XYZ      -0.0000
       YYZ       0.0000    XZZ      15.0208    YZZ      -2.1625
       ZZZ      -0.0000
    Hexadecapole Moments (Debye-Ang^3)
      XXXX    -709.0321   XXXY     -13.3901   XXYY    -132.8200
      XYYY      -1.6857   YYYY    -171.3840   XXXZ       0.0000
      XXYZ       0.0000   XYYZ       0.0000   YYYZ       0.0000
      XXZZ    -126.7202   XYZZ      -1.2121   YYZZ     -38.9579
      XZZZ       0.0000   YZZZ       0.0000   ZZZZ     -67.8102
 -----------------------------------------------------------------
 DrvMan completing analytic gradient of the correlated energy
 Correlated dipole moment
            1
    1  -0.3667148
    2  -0.1771088
    3   0.0000000
 Energy read as -3254.954266527
 Full Analytical Gradient: (in a.u., or Hartree/Bohr)
             1             2             3             4
    1    0.00025455   -0.00052312    0.00030981   -0.00004124
    2   -0.00017688   -0.00002000    0.00014741    0.00004947
    3   -0.00000000    0.00000000   -0.00000000   -0.00000000
 Gradient time:  CPU 0.67 s  wall 0.64 s
 ----------------------------------------------------------------
             Standard Nuclear Orientation (Angstroms)
    I     Atom           X                Y                Z
 ----------------------------------------------------------------
    1      Br      1.2771720999    -0.1625048771    -0.0000000000
    2      P      -0.6970730408     0.9388203078     0.0000000000
    3      P      -2.1892245550    -0.4500536818    -0.0000000000
    4      H      -1.4065595611    -1.6288286901    -0.0000000000
 ----------------------------------------------------------------
 Nuclear Repulsion Energy =   275.8183630750 hartrees
 There are       33 alpha and       33 beta electrons

                       Distance Matrix (Angstroms)
             Br(  1)   P (  2)   P (  3)
   P (  2)  2.260655
   P (  3)  3.478303  2.038501
   H (  4)  3.058189  2.663868  1.414947

 Requested basis set is 6-311++G(d,p)
 There are 50 shells and 115 basis functions
 A cutoff of  1.0D-14 yielded   1144 shell pairs
 There are      6349 function pairs (      6938 Cartesian)
 Smallest overlap matrix eigenvalue = 5.46E-04
 Guess MOs from SCF MO coefficient file

 -----------------------------------------------------------------------
  General SCF calculation program by
  Eric Jon Sundstrom, Paul Horn, Yuezhi Mao, Dmitri Zuev, Alec White,
  David Stuck, Shaama M.S., Shane Yost, Joonho Lee, David Small,
  Daniel Levine, Susi Lehtola, Hugh Burton, Evgeny Epifanovsky
 -----------------------------------------------------------------------
 Hartree-Fock
 using 4 threads for integral computing
 -------------------------------------------------------
 OpenMP Integral computing Module                
 Release: version 2.0, May 2017, Q-Chem Inc. Pleasanton 
 -------------------------------------------------------
 A restricted SCF calculation will be
 performed using DIIS
 SCF converges when DIIS error is below 1.0e-08
 ---------------------------------------
  Cycle       Energy         DIIS error
 ---------------------------------------
    1   -3254.4246056706      1.35e-05  
    2   -3254.4246061414      3.75e-06  
    3   -3254.4246061851      1.42e-06  
    4   -3254.4246061915      5.15e-07  
    5   -3254.4246061922      1.78e-07  
    6   -3254.4246061924      5.23e-08  
    7   -3254.4246061924      1.58e-08  
    8   -3254.4246061924      4.93e-09  Convergence criterion met
 ---------------------------------------
 SCF time:   CPU 4.68s  wall 1.00s 
 SCF   energy in the final basis set =    -3254.4246061924
 Total energy in the final basis set =    -3254.4246061924


 ------------------------------------------------------------------------------

   CCMAN2: suite of methods based on coupled cluster
           and equation of motion theories.

   Components:
   * libvmm-1.3-trunk
     by Evgeny Epifanovsky, Ilya Kaliman.
   * libtensor-2.5-trunk
     by Evgeny Epifanovsky, Michael Wormit, Dmitry Zuev, Sam Manzer, 
        Ilya Kaliman.
   * libcc-2.5-trunk
     by Evgeny Epifanovsky, Arik Landau, Tomasz Kus, Kirill Khistyaev, 
        Dmitry Zuev, Prashant Manohar, Xintian Feng, Anna Krylov, 
        Matthew Goldey, Alec White, Thomas Jagau, Kaushik Nanda, 
        Anastasia Gunina, Alexander Kunitsa, Joonho Lee.

   CCMAN original authors:
   Anna I. Krylov, C. David Sherrill, Steven R. Gwaltney,
   Edward F. C. Byrd (2000)
   Sergey V. Levchenko, Lyudmila V. Slipchenko, Tao Wang,
   Ana-Maria C. Cristian (2003)
   Piotr A. Pieniazek, C. Melania Oana, Evgeny Epifanovsky (2007)
   Prashant Manohar (2009)

 ------------------------------------------------------------------------------


 Allocating and initializing 29808MB of RAM...
 Calculation will run on 4 cores.


 Alpha MOs, Restricted
 -- Occupied --                  
-490.04  -80.03  -79.99  -65.17  -58.53  -58.53  -58.53   -9.85
  1 A     2 A     3 A     4 A     5 A     6 A     7 A     8 A                  
 -7.564  -7.529  -7.462  -7.455  -7.454  -5.457  -5.455  -5.455
  9 A    10 A    11 A    12 A    13 A    14 A    15 A    16 A                  
 -5.422  -5.421  -5.421  -3.201  -3.198  -3.197  -3.189  -3.189
 17 A    18 A    19 A    20 A    21 A    22 A    23 A    24 A                  
 -1.041  -0.910  -0.712  -0.547  -0.470  -0.458  -0.424  -0.387
 25 A    26 A    27 A    28 A    29 A    30 A    31 A    32 A                  
 -0.356
 33 A                                                                          
 -- Virtual --                   
 -0.016   0.040   0.055   0.067   0.081   0.082   0.098   0.112
 34 A    35 A    36 A    37 A    38 A    39 A    40 A    41 A                  
  0.112   0.119   0.127   0.129   0.147   0.166   0.185   0.203
 42 A    43 A    44 A    45 A    46 A    47 A    48 A    49 A                  
  0.217   0.331   0.381   0.387   0.395   0.432   0.444   0.491
 50 A    51 A    52 A    53 A    54 A    55 A    56 A    57 A                  
  0.547   0.573   0.586   0.667   0.682   0.720   0.739   0.782
 58 A    59 A    60 A    61 A    62 A    63 A    64 A    65 A                  
  0.785   0.802   0.838   0.842   0.847   0.886   0.919   1.011
 66 A    67 A    68 A    69 A    70 A    71 A    72 A    73 A                  
  1.094   1.105   1.109   1.305   1.415   1.675   1.691   1.795
 74 A    75 A    76 A    77 A    78 A    79 A    80 A    81 A                  
  1.818   1.865   1.949   1.985   2.036   2.305   2.328   2.344
 82 A    83 A    84 A    85 A    86 A    87 A    88 A    89 A                  
  2.424   2.908   4.539   4.548   4.556   4.575   4.751   7.189
 90 A    91 A    92 A    93 A    94 A    95 A    96 A    97 A                  
  7.263   7.482   8.211   8.229   8.288  14.742  14.780  14.795
 98 A    99 A   100 A   101 A   102 A   103 A   104 A   105 A                  
 14.807  14.856  14.906  49.477 165.870 166.115 293.896 293.912
106 A   107 A   108 A   109 A   110 A   111 A   112 A   113 A                  
293.9841028.418
114 A   115 A                                                                  

 Beta MOs, Restricted
 -- Occupied --                  
-490.04  -80.03  -79.99  -65.17  -58.53  -58.53  -58.53   -9.85
  1 A     2 A     3 A     4 A     5 A     6 A     7 A     8 A                  
 -7.564  -7.529  -7.462  -7.455  -7.454  -5.457  -5.455  -5.455
  9 A    10 A    11 A    12 A    13 A    14 A    15 A    16 A                  
 -5.422  -5.421  -5.421  -3.201  -3.198  -3.197  -3.189  -3.189
 17 A    18 A    19 A    20 A    21 A    22 A    23 A    24 A                  
 -1.041  -0.910  -0.712  -0.547  -0.470  -0.458  -0.424  -0.387
 25 A    26 A    27 A    28 A    29 A    30 A    31 A    32 A                  
 -0.356
 33 A                                                                          
 -- Virtual --                   
 -0.016   0.040   0.055   0.067   0.081   0.082   0.098   0.112
 34 A    35 A    36 A    37 A    38 A    39 A    40 A    41 A                  
  0.112   0.119   0.127   0.129   0.147   0.166   0.185   0.203
 42 A    43 A    44 A    45 A    46 A    47 A    48 A    49 A                  
  0.217   0.331   0.381   0.387   0.395   0.432   0.444   0.491
 50 A    51 A    52 A    53 A    54 A    55 A    56 A    57 A                  
  0.547   0.573   0.586   0.667   0.682   0.720   0.739   0.782
 58 A    59 A    60 A    61 A    62 A    63 A    64 A    65 A                  
  0.785   0.802   0.838   0.842   0.847   0.886   0.919   1.011
 66 A    67 A    68 A    69 A    70 A    71 A    72 A    73 A                  
  1.094   1.105   1.109   1.305   1.415   1.675   1.691   1.795
 74 A    75 A    76 A    77 A    78 A    79 A    80 A    81 A                  
  1.818   1.865   1.949   1.985   2.036   2.305   2.328   2.344
 82 A    83 A    84 A    85 A    86 A    87 A    88 A    89 A                  
  2.424   2.908   4.539   4.548   4.556   4.575   4.751   7.189
 90 A    91 A    92 A    93 A    94 A    95 A    96 A    97 A                  
  7.263   7.482   8.211   8.229   8.288  14.742  14.780  14.795
 98 A    99 A   100 A   101 A   102 A   103 A   104 A   105 A                  
 14.807  14.856  14.906  49.477 165.870 166.115 293.896 293.912
106 A   107 A   108 A   109 A   110 A   111 A   112 A   113 A                  
293.9841028.418
114 A   115 A                                                                  

 Occupation and symmetry of molecular orbitals

 Point group: C1 (1 irreducible representation).

                           A     All 
 -------------------------------------
 All molecular orbitals:
  - Alpha                  115   115 
  - Beta                   115   115 
 -------------------------------------
 Alpha orbitals:
  - Frozen occupied        19    19  
  - Active occupied        14    14  
  - Active virtual         82    82  
  - Frozen virtual         0     0   
 -------------------------------------
 Beta orbitals:
  - Frozen occupied        19    19  
  - Active occupied        14    14  
  - Active virtual         82    82  
  - Frozen virtual         0     0   
 -------------------------------------

 Import integrals:   CPU 0.00 s  wall 0.00 s

 Import integrals:   CPU 22.21 s  wall 5.65 s

 MP2 amplitudes:   CPU 0.04 s  wall 0.02 s

Running a double precision version
           CCSD T amplitudes will be solved using DIIS.

           Start     Size      MaxIter   EConv     TConv     
           3         7         100       1.00e-07  1.00e-05  
 ------------------------------------------------------------------------------
           Energy (a.u.)   Ediff      Tdiff       Comment
 ------------------------------------------------------------------------------
         -3254.93203151                           
     1   -3254.93581831   3.79e-03   7.26e-01     
     2   -3254.95062706   1.48e-02   9.11e-02     
     3   -3254.95202602   1.40e-03   3.69e-02     
     4   -3254.95382385   1.80e-03   1.42e-02     Switched to DIIS steps.
     5   -3254.95426461   4.41e-04   1.01e-02     
     6   -3254.95426594   1.33e-06   2.30e-03     
     7   -3254.95426433   1.61e-06   8.36e-04     
     8   -3254.95426665   2.32e-06   2.08e-04     
     9   -3254.95426652   1.23e-07   8.02e-05     
    10   -3254.95426671   1.87e-07   3.27e-05     
    11   -3254.95426676   4.88e-08   1.95e-05     
    12   -3254.95426673   3.00e-08   4.23e-06     
 ------------------------------------------------------------------------------
         -3254.95426673                           CCSD T converged.

End of double precision
 SCF energy                 = -3254.42460619
 MP2 energy                 = -3254.93203151
 CCSD correlation energy     =    -0.52966054
 CCSD total energy           = -3254.95426673

 CCSD  T1^2 = 0.0086  T2^2 = 0.2463  Leading amplitudes:

 Amplitude    Orbitals with energies
  0.0225       33 (A) A                  ->    54 (A) A                   
              -0.3556                          0.3951                     
  0.0225       33 (A) B                  ->    54 (A) B                   
              -0.3556                          0.3951                     
  0.0193       28 (A) A                  ->    35 (A) A                   
              -0.5473                          0.0399                     
  0.0193       28 (A) B                  ->    35 (A) B                   
              -0.5473                          0.0399                     

 Amplitude    Orbitals with energies
 -0.1459       33 (A) A      33 (A) B    ->    34 (A) A      34 (A) B     
              -0.3556       -0.3556           -0.0164       -0.0164       
  0.1459       33 (A) A      33 (A) B    ->    34 (A) B      34 (A) A     
              -0.3556       -0.3556           -0.0164       -0.0164       
  0.1459       33 (A) B      33 (A) A    ->    34 (A) A      34 (A) B     
              -0.3556       -0.3556           -0.0164       -0.0164       
 -0.1459       33 (A) B      33 (A) A    ->    34 (A) B      34 (A) A     
              -0.3556       -0.3556           -0.0164       -0.0164       

 Computing CCSD intemediates for later calculations in double precision
 Finished.

Running a double precision version
           CCSD Lambda amplitudes will be solved using DIIS.
           Start     Size      MaxIter   EConv     LConv     
           3         7         100       1.00e-07  1.00e-05  
 ------------------------------------------------------------------------------
            Enorm      Ldiff       Comment
 ------------------------------------------------------------------------------
     1     5.51e-02   4.50e-02     
     2     1.15e-02   5.01e-03     
     3     5.02e-03   2.46e-03     
     4     2.15e-03   1.29e-03     Switched to DIIS steps.
     5     8.00e-04   4.89e-04     
     6     3.51e-04   1.44e-04     
     7     1.23e-04   3.80e-05     
     8     5.06e-05   3.24e-06     
     9     1.92e-05   4.30e-06     
    10     7.00e-06   1.51e-06     
    11     2.08e-06   6.88e-07     
    12     9.29e-07   1.82e-07     
    13     4.17e-07   9.64e-08     
    14     1.95e-07   1.97e-08     
    15     9.01e-08   1.40e-08     
 ------------------------------------------------------------------------------
                                   CCSD Lambda converged.

 Computing density matrices in double precision...
           Orbital response amplitudes will be solved using DIIS.
           Start     Size      MaxIter   EConv     LConv     
           3         7         100       1.00e-06  1.00e-06  
 ------------------------------------------------------------------------------
            Enorm      Ldiff       Comment
 ------------------------------------------------------------------------------
     1     1.02e-01   2.30e-03     
     2     1.05e-01   3.52e-03     
     3     1.26e-01   2.09e-02     
     4     9.35e-03   5.65e-02     Switched to DIIS steps.
     5     1.28e-03   9.97e-04     
     6     3.45e-04   1.51e-04     
     7     2.33e-04   1.68e-05     
     8     8.50e-05   3.37e-05     
     9     2.26e-05   1.35e-06     
    10     4.93e-06   9.92e-08     
    11     2.33e-06   1.53e-07     
    12     6.04e-07   7.94e-08     
 ------------------------------------------------------------------------------
                                   Orbital response converged.

 Computing density matrices... Done.
 CCSD calculation:   CPU 626.69 s  wall 167.06 s

 Transferring MO TPDM to AO TPDM
 Transferring g2_o1o1o1o1
 Transferring g2_o1o1o1v1
 Transferring g2_o1o1v1v1
 Transferring g2_o1v1o1v1
 Transferring g2_o1v1v1v1
 Transferring g2_v1v1v1v1
 Adding separable TPDM
 Computing TPDM gradient
 --------------------------------------------------------
 2e gradient
  Atom          X               Y               Z
 --------------------------------------------------------
    1        -38.348396       12.793570       -0.000000  
    2         11.597851      -27.735360        0.000000  
    3         28.203285       10.067948       -0.000000  
    4         -1.452740        4.873842        0.000000  
 --------------------------------------------------------
 --------------------------------------------------------
 Final gradient
  Atom          X               Y               Z
 --------------------------------------------------------
    1        -38.348396       12.793570       -0.000000  
    2         11.597851      -27.735360        0.000000  
    3         28.203285       10.067948       -0.000000  
    4         -1.452740        4.873842        0.000000  
 --------------------------------------------------------
 Analytic gradient from two-electron contribution:   CPU 137.12 s  wall 38.37 s

 Total ccman2 time:   CPU 789.06 s  wall 212.05 s


 --------------------------------------------------------------

                    Orbital Energies (a.u.)
 --------------------------------------------------------------

 Alpha MOs
 -- Occupied --
******* -80.025 -79.986 -65.169 -58.529 -58.528 -58.528  -9.849
 -7.564  -7.529  -7.462  -7.455  -7.454  -5.457  -5.455  -5.455
 -5.422  -5.421  -5.421  -3.201  -3.198  -3.197  -3.189  -3.189
 -1.041  -0.910  -0.712  -0.547  -0.470  -0.458  -0.424  -0.387
 -0.356
 -- Virtual --
 -0.016   0.040   0.055   0.067   0.081   0.082   0.098   0.112
  0.112   0.119   0.127   0.129   0.147   0.166   0.185   0.203
  0.217   0.331   0.381   0.387   0.395   0.432   0.444   0.491
  0.547   0.573   0.586   0.667   0.682   0.720   0.739   0.782
  0.785   0.802   0.838   0.842   0.847   0.886   0.919   1.011
  1.094   1.105   1.109   1.305   1.415   1.675   1.691   1.795
  1.818   1.865   1.949   1.985   2.036   2.305   2.328   2.344
  2.424   2.908   4.539   4.548   4.556   4.575   4.751   7.189
  7.263   7.482   8.211   8.229   8.288  14.742  14.780  14.795
 14.807  14.856  14.906  49.477 165.870 166.115 293.896 293.912
293.9841028.418
 --------------------------------------------------------------

          Ground-State Mulliken Net Atomic Charges

     Atom                 Charge (a.u.)
  ----------------------------------------
      1 Br                   -0.220803
      2 P                     0.197381
      3 P                     0.119856
      4 H                    -0.096434
  ----------------------------------------
  Sum of atomic charges =    -0.000000

 -----------------------------------------------------------------
                    Cartesian Multipole Moments
 -----------------------------------------------------------------
    Charge (ESU x 10^10)
                 0.0000
    Dipole Moment (Debye)
         X      -0.9289      Y      -0.4487      Z      -0.0000
       Tot       1.0316
    Quadrupole Moments (Debye-Ang)
        XX     -47.7703     XY       0.5384     YY     -45.2355
        XZ       0.0000     YZ       0.0000     ZZ     -45.9578
    Octopole Moments (Debye-Ang^2)
       XXX      56.9120    XXY      -4.5219    XYY      13.0463
       YYY     -10.3345    XXZ      -0.0000    XYZ      -0.0000
       YYZ       0.0000    XZZ      15.0173    YZZ      -2.1764
       ZZZ      -0.0000
    Hexadecapole Moments (Debye-Ang^3)
      XXXX    -709.0205   XXXY     -13.4086   XXYY    -132.8216
      XYYY      -1.7054   YYYY    -171.5273   XXXZ       0.0000
      XXYZ       0.0000   XYYZ       0.0000   YYYZ       0.0000
      XXZZ    -126.7183   XYZZ      -1.2154   YYZZ     -38.9859
      XZZZ       0.0000   YZZZ       0.0000   ZZZZ     -67.8274
 -----------------------------------------------------------------
 DrvMan completing analytic gradient of the correlated energy
 Correlated dipole moment
            1
    1  -0.3654545
    2  -0.1765243
    3  -0.0000000
 Energy read as -3254.954266730
 Full Analytical Gradient: (in a.u., or Hartree/Bohr)
             1             2             3             4
    1    0.00017269   -0.00006007   -0.00004517   -0.00006746
    2   -0.00015958    0.00038528   -0.00025641    0.00003071
    3   -0.00000000    0.00000000   -0.00000000    0.00000000
 Gradient time:  CPU 0.67 s  wall 0.64 s
 ----------------------------------------------------------------
             Standard Nuclear Orientation (Angstroms)
    I     Atom           X                Y                Z
 ----------------------------------------------------------------
    1      Br      1.2771720999    -0.1625048771    -0.0000000000
    2      P      -0.6970730408     0.9368203078     0.0000000000
    3      P      -2.1892245550    -0.4500536818    -0.0000000000
    4      H      -1.4065595611    -1.6288286901    -0.0000000000
 ----------------------------------------------------------------
 Nuclear Repulsion Energy =   275.9125278285 hartrees
 There are       33 alpha and       33 beta electrons

                       Distance Matrix (Angstroms)
             Br(  1)   P (  2)   P (  3)
   P (  2)  2.259681
   P (  3)  3.478303  2.037139
   H (  4)  3.058189  2.661940  1.414947

 Requested basis set is 6-311++G(d,p)
 There are 50 shells and 115 basis functions
 A cutoff of  1.0D-14 yielded   1144 shell pairs
 There are      6349 function pairs (      6938 Cartesian)
 Smallest overlap matrix eigenvalue = 5.44E-04
 Guess MOs from SCF MO coefficient file

 -----------------------------------------------------------------------
  General SCF calculation program by
  Eric Jon Sundstrom, Paul Horn, Yuezhi Mao, Dmitri Zuev, Alec White,
  David Stuck, Shaama M.S., Shane Yost, Joonho Lee, David Small,
  Daniel Levine, Susi Lehtola, Hugh Burton, Evgeny Epifanovsky
 -----------------------------------------------------------------------
 Hartree-Fock
 using 4 threads for integral computing
 -------------------------------------------------------
 OpenMP Integral computing Module                
 Release: version 2.0, May 2017, Q-Chem Inc. Pleasanton 
 -------------------------------------------------------
 A restricted SCF calculation will be
 performed using DIIS
 SCF converges when DIIS error is below 1.0e-08
 ---------------------------------------
  Cycle       Energy         DIIS error
 ---------------------------------------
    1   -3254.4246560588      1.61e-05  
    2   -3254.4246567572      4.47e-06  
    3   -3254.4246568324      1.84e-06  
    4   -3254.4246568454      6.55e-07  
    5   -3254.4246568480      3.47e-07  
    6   -3254.4246568486      1.24e-07  
    7   -3254.4246568487      4.92e-08  
    8   -3254.4246568488      2.04e-08  
    9   -3254.4246568488      1.10e-08  
   10   -3254.4246568488      2.46e-09  Convergence criterion met
 ---------------------------------------
 SCF time:   CPU 6.02s  wall 1.00s 
 SCF   energy in the final basis set =    -3254.4246568488
 Total energy in the final basis set =    -3254.4246568488


 ------------------------------------------------------------------------------

   CCMAN2: suite of methods based on coupled cluster
           and equation of motion theories.

   Components:
   * libvmm-1.3-trunk
     by Evgeny Epifanovsky, Ilya Kaliman.
   * libtensor-2.5-trunk
     by Evgeny Epifanovsky, Michael Wormit, Dmitry Zuev, Sam Manzer, 
        Ilya Kaliman.
   * libcc-2.5-trunk
     by Evgeny Epifanovsky, Arik Landau, Tomasz Kus, Kirill Khistyaev, 
        Dmitry Zuev, Prashant Manohar, Xintian Feng, Anna Krylov, 
        Matthew Goldey, Alec White, Thomas Jagau, Kaushik Nanda, 
        Anastasia Gunina, Alexander Kunitsa, Joonho Lee.

   CCMAN original authors:
   Anna I. Krylov, C. David Sherrill, Steven R. Gwaltney,
   Edward F. C. Byrd (2000)
   Sergey V. Levchenko, Lyudmila V. Slipchenko, Tao Wang,
   Ana-Maria C. Cristian (2003)
   Piotr A. Pieniazek, C. Melania Oana, Evgeny Epifanovsky (2007)
   Prashant Manohar (2009)

 ------------------------------------------------------------------------------


 Allocating and initializing 29808MB of RAM...
 Calculation will run on 4 cores.


 Alpha MOs, Restricted
 -- Occupied --                  
-490.04  -80.03  -79.99  -65.17  -58.53  -58.53  -58.53   -9.85
  1 A     2 A     3 A     4 A     5 A     6 A     7 A     8 A                  
 -7.564  -7.529  -7.462  -7.455  -7.454  -5.457  -5.455  -5.455
  9 A    10 A    11 A    12 A    13 A    14 A    15 A    16 A                  
 -5.422  -5.421  -5.421  -3.201  -3.198  -3.198  -3.189  -3.189
 17 A    18 A    19 A    20 A    21 A    22 A    23 A    24 A                  
 -1.041  -0.910  -0.712  -0.547  -0.470  -0.458  -0.424  -0.387
 25 A    26 A    27 A    28 A    29 A    30 A    31 A    32 A                  
 -0.356
 33 A                                                                          
 -- Virtual --                   
 -0.016   0.040   0.055   0.067   0.081   0.082   0.098   0.112
 34 A    35 A    36 A    37 A    38 A    39 A    40 A    41 A                  
  0.112   0.119   0.127   0.129   0.147   0.166   0.185   0.203
 42 A    43 A    44 A    45 A    46 A    47 A    48 A    49 A                  
  0.217   0.331   0.381   0.387   0.395   0.432   0.444   0.491
 50 A    51 A    52 A    53 A    54 A    55 A    56 A    57 A                  
  0.547   0.573   0.586   0.667   0.682   0.720   0.739   0.782
 58 A    59 A    60 A    61 A    62 A    63 A    64 A    65 A                  
  0.785   0.803   0.838   0.842   0.847   0.886   0.919   1.011
 66 A    67 A    68 A    69 A    70 A    71 A    72 A    73 A                  
  1.095   1.105   1.109   1.306   1.416   1.675   1.691   1.795
 74 A    75 A    76 A    77 A    78 A    79 A    80 A    81 A                  
  1.818   1.865   1.949   1.985   2.036   2.305   2.328   2.344
 82 A    83 A    84 A    85 A    86 A    87 A    88 A    89 A                  
  2.424   2.908   4.539   4.548   4.556   4.575   4.751   7.189
 90 A    91 A    92 A    93 A    94 A    95 A    96 A    97 A                  
  7.263   7.483   8.211   8.229   8.288  14.743  14.780  14.795
 98 A    99 A   100 A   101 A   102 A   103 A   104 A   105 A                  
 14.808  14.856  14.906  49.477 165.870 166.116 293.896 293.912
106 A   107 A   108 A   109 A   110 A   111 A   112 A   113 A                  
293.9841028.418
114 A   115 A                                                                  

 Beta MOs, Restricted
 -- Occupied --                  
-490.04  -80.03  -79.99  -65.17  -58.53  -58.53  -58.53   -9.85
  1 A     2 A     3 A     4 A     5 A     6 A     7 A     8 A                  
 -7.564  -7.529  -7.462  -7.455  -7.454  -5.457  -5.455  -5.455
  9 A    10 A    11 A    12 A    13 A    14 A    15 A    16 A                  
 -5.422  -5.421  -5.421  -3.201  -3.198  -3.198  -3.189  -3.189
 17 A    18 A    19 A    20 A    21 A    22 A    23 A    24 A                  
 -1.041  -0.910  -0.712  -0.547  -0.470  -0.458  -0.424  -0.387
 25 A    26 A    27 A    28 A    29 A    30 A    31 A    32 A                  
 -0.356
 33 A                                                                          
 -- Virtual --                   
 -0.016   0.040   0.055   0.067   0.081   0.082   0.098   0.112
 34 A    35 A    36 A    37 A    38 A    39 A    40 A    41 A                  
  0.112   0.119   0.127   0.129   0.147   0.166   0.185   0.203
 42 A    43 A    44 A    45 A    46 A    47 A    48 A    49 A                  
  0.217   0.331   0.381   0.387   0.395   0.432   0.444   0.491
 50 A    51 A    52 A    53 A    54 A    55 A    56 A    57 A                  
  0.547   0.573   0.586   0.667   0.682   0.720   0.739   0.782
 58 A    59 A    60 A    61 A    62 A    63 A    64 A    65 A                  
  0.785   0.803   0.838   0.842   0.847   0.886   0.919   1.011
 66 A    67 A    68 A    69 A    70 A    71 A    72 A    73 A                  
  1.095   1.105   1.109   1.306   1.416   1.675   1.691   1.795
 74 A    75 A    76 A    77 A    78 A    79 A    80 A    81 A                  
  1.818   1.865   1.949   1.985   2.036   2.305   2.328   2.344
 82 A    83 A    84 A    85 A    86 A    87 A    88 A    89 A                  
  2.424   2.908   4.539   4.548   4.556   4.575   4.751   7.189
 90 A    91 A    92 A    93 A    94 A    95 A    96 A    97 A                  
  7.263   7.483   8.211   8.229   8.288  14.743  14.780  14.795
 98 A    99 A   100 A   101 A   102 A   103 A   104 A   105 A                  
 14.808  14.856  14.906  49.477 165.870 166.116 293.896 293.912
106 A   107 A   108 A   109 A   110 A   111 A   112 A   113 A                  
293.9841028.418
114 A   115 A                                                                  

 Occupation and symmetry of molecular orbitals

 Point group: C1 (1 irreducible representation).

                           A     All 
 -------------------------------------
 All molecular orbitals:
  - Alpha                  115   115 
  - Beta                   115   115 
 -------------------------------------
 Alpha orbitals:
  - Frozen occupied        19    19  
  - Active occupied        14    14  
  - Active virtual         82    82  
  - Frozen virtual         0     0   
 -------------------------------------
 Beta orbitals:
  - Frozen occupied        19    19  
  - Active occupied        14    14  
  - Active virtual         82    82  
  - Frozen virtual         0     0   
 -------------------------------------

 Import integrals:   CPU 0.00 s  wall 0.00 s

 Import integrals:   CPU 22.36 s  wall 5.69 s

 MP2 amplitudes:   CPU 0.04 s  wall 0.02 s

Running a double precision version
           CCSD T amplitudes will be solved using DIIS.

           Start     Size      MaxIter   EConv     TConv     
           3         7         100       1.00e-07  1.00e-05  
 ------------------------------------------------------------------------------
           Energy (a.u.)   Ediff      Tdiff       Comment
 ------------------------------------------------------------------------------
         -3254.93203915                           
     1   -3254.93583619   3.80e-03   7.26e-01     
     2   -3254.95063207   1.48e-02   9.11e-02     
     3   -3254.95203065   1.40e-03   3.69e-02     
     4   -3254.95382545   1.79e-03   1.42e-02     Switched to DIIS steps.
     5   -3254.95426485   4.39e-04   1.00e-02     
     6   -3254.95426613   1.27e-06   2.29e-03     
     7   -3254.95426457   1.55e-06   8.33e-04     
     8   -3254.95426689   2.31e-06   2.08e-04     
     9   -3254.95426676   1.21e-07   8.01e-05     
    10   -3254.95426695   1.89e-07   3.27e-05     
    11   -3254.95426700   4.78e-08   1.94e-05     
    12   -3254.95426697   2.98e-08   4.20e-06     
 ------------------------------------------------------------------------------
         -3254.95426697                           CCSD T converged.

End of double precision
 SCF energy                 = -3254.42465685
 MP2 energy                 = -3254.93203915
 CCSD correlation energy     =    -0.52961012
 CCSD total energy           = -3254.95426697

 CCSD  T1^2 = 0.0086  T2^2 = 0.2461  Leading amplitudes:

 Amplitude    Orbitals with energies
  0.0225       33 (A) A                  ->    54 (A) A                   
              -0.3558                          0.3950                     
  0.0225       33 (A) B                  ->    54 (A) B                   
              -0.3558                          0.3950                     
  0.0193       28 (A) A                  ->    35 (A) A                   
              -0.5474                          0.0400                     
  0.0193       28 (A) B                  ->    35 (A) B                   
              -0.5474                          0.0400                     

 Amplitude    Orbitals with energies
 -0.1455       33 (A) A      33 (A) B    ->    34 (A) A      34 (A) B     
              -0.3558       -0.3558           -0.0162       -0.0162       
  0.1455       33 (A) A      33 (A) B    ->    34 (A) B      34 (A) A     
              -0.3558       -0.3558           -0.0162       -0.0162       
  0.1455       33 (A) B      33 (A) A    ->    34 (A) A      34 (A) B     
              -0.3558       -0.3558           -0.0162       -0.0162       
 -0.1455       33 (A) B      33 (A) A    ->    34 (A) B      34 (A) A     
              -0.3558       -0.3558           -0.0162       -0.0162       

 Computing CCSD intemediates for later calculations in double precision
 Finished.

Running a double precision version
           CCSD Lambda amplitudes will be solved using DIIS.
           Start     Size      MaxIter   EConv     LConv     
           3         7         100       1.00e-07  1.00e-05  
 ------------------------------------------------------------------------------
            Enorm      Ldiff       Comment
 ------------------------------------------------------------------------------
     1     5.50e-02   4.49e-02     
     2     1.15e-02   5.00e-03     
     3     5.01e-03   2.45e-03     
     4     2.15e-03   1.29e-03     Switched to DIIS steps.
     5     7.98e-04   4.87e-04     
     6     3.50e-04   1.43e-04     
     7     1.23e-04   3.77e-05     
     8     5.04e-05   3.25e-06     
     9     1.91e-05   4.28e-06     
    10     6.96e-06   1.49e-06     
    11     2.06e-06   6.81e-07     
    12     9.22e-07   1.80e-07     
    13     4.13e-07   9.59e-08     
    14     1.93e-07   1.97e-08     
    15     8.92e-08   1.40e-08     
 ------------------------------------------------------------------------------
                                   CCSD Lambda converged.

 Computing density matrices in double precision...
           Orbital response amplitudes will be solved using DIIS.
           Start     Size      MaxIter   EConv     LConv     
           3         7         100       1.00e-06  1.00e-06  
 ------------------------------------------------------------------------------
            Enorm      Ldiff       Comment
 ------------------------------------------------------------------------------
     1     1.02e-01   2.27e-03     
     2     1.05e-01   3.52e-03     
     3     1.26e-01   2.09e-02     
     4     9.35e-03   5.64e-02     Switched to DIIS steps.
     5     1.27e-03   9.89e-04     
     6     3.18e-04   1.56e-04     
     7     2.32e-04   1.26e-05     
     8     8.65e-05   3.23e-05     
     9     2.23e-05   1.48e-06     
    10     4.91e-06   1.17e-07     
    11     2.31e-06   1.53e-07     
    12     6.01e-07   7.98e-08     
 ------------------------------------------------------------------------------
                                   Orbital response converged.

 Computing density matrices... Done.
 CCSD calculation:   CPU 627.17 s  wall 167.03 s

 Transferring MO TPDM to AO TPDM
 Transferring g2_o1o1o1o1
 Transferring g2_o1o1o1v1
 Transferring g2_o1o1v1v1
 Transferring g2_o1v1o1v1
 Transferring g2_o1v1v1v1
 Transferring g2_v1v1v1v1
 Adding separable TPDM
 Computing TPDM gradient
 --------------------------------------------------------
 2e gradient
  Atom          X               Y               Z
 --------------------------------------------------------
    1        -38.379235       12.781105        0.000000  
    2         11.603935      -27.719793       -0.000000  
    3         28.229459       10.065755        0.000000  
    4         -1.454160        4.872932       -0.000000  
 --------------------------------------------------------
 --------------------------------------------------------
 Final gradient
  Atom          X               Y               Z
 --------------------------------------------------------
    1        -38.379235       12.781105        0.000000  
    2         11.603935      -27.719793       -0.000000  
    3         28.229459       10.065755        0.000000  
    4         -1.454160        4.872932       -0.000000  
 --------------------------------------------------------
 Analytic gradient from two-electron contribution:   CPU 140.18 s  wall 39.26 s

 Total ccman2 time:   CPU 793.26 s  wall 213.08 s


 --------------------------------------------------------------

                    Orbital Energies (a.u.)
 --------------------------------------------------------------

 Alpha MOs
 -- Occupied --
******* -80.025 -79.986 -65.169 -58.529 -58.528 -58.528  -9.849
 -7.564  -7.529  -7.462  -7.455  -7.454  -5.457  -5.455  -5.455
 -5.422  -5.421  -5.421  -3.201  -3.198  -3.198  -3.189  -3.189
 -1.041  -0.910  -0.712  -0.547  -0.470  -0.458  -0.424  -0.387
 -0.356
 -- Virtual --
 -0.016   0.040   0.055   0.067   0.081   0.082   0.098   0.112
  0.112   0.119   0.127   0.129   0.147   0.166   0.185   0.203
  0.217   0.331   0.381   0.387   0.395   0.432   0.444   0.491
  0.547   0.573   0.586   0.667   0.682   0.720   0.739   0.782
  0.785   0.803   0.838   0.842   0.847   0.886   0.919   1.011
  1.095   1.105   1.109   1.306   1.416   1.675   1.691   1.795
  1.818   1.865   1.949   1.985   2.036   2.305   2.328   2.344
  2.424   2.908   4.539   4.548   4.556   4.575   4.751   7.189
  7.263   7.483   8.211   8.229   8.288  14.743  14.780  14.795
 14.808  14.856  14.906  49.477 165.870 166.116 293.896 293.912
293.9841028.418
 --------------------------------------------------------------

          Ground-State Mulliken Net Atomic Charges

     Atom                 Charge (a.u.)
  ----------------------------------------
      1 Br                   -0.220308
      2 P                     0.196715
      3 P                     0.120164
      4 H                    -0.096571
  ----------------------------------------
  Sum of atomic charges =    -0.000000

 -----------------------------------------------------------------
                    Cartesian Multipole Moments
 -----------------------------------------------------------------
    Charge (ESU x 10^10)
                 0.0000
    Dipole Moment (Debye)
         X      -0.9260      Y      -0.4527      Z      -0.0000
       Tot       1.0307
    Quadrupole Moments (Debye-Ang)
        XX     -47.7591     XY       0.5427     YY     -45.2455
        XZ       0.0000     YZ       0.0000     ZZ     -45.9523
    Octopole Moments (Debye-Ang^2)
       XXX      56.8969    XXY      -4.4974    XYY      13.0538
       YYY     -10.2663    XXZ      -0.0000    XYZ      -0.0000
       YYZ       0.0000    XZZ      15.0169    YZZ      -2.1504
       ZZZ      -0.0000
    Hexadecapole Moments (Debye-Ang^3)
      XXXX    -708.8327   XXXY     -13.4346   XXYY    -132.7874
      XYYY      -1.7504   YYYY    -171.2769   XXXZ       0.0000
      XXYZ       0.0000   XYYZ      -0.0000   YYYZ       0.0000
      XXZZ    -126.7016   XYZZ      -1.2340   YYZZ     -38.9375
      XZZZ       0.0000   YZZZ       0.0000   ZZZZ     -67.8068
 -----------------------------------------------------------------
 DrvMan completing analytic gradient of the correlated energy
 Correlated dipole moment
            1
    1  -0.3643029
    2  -0.1780935
    3  -0.0000000
 Energy read as -3254.954266972
 Full Analytical Gradient: (in a.u., or Hartree/Bohr)
             1             2             3             4
    1    0.00000956   -0.00022765    0.00023060   -0.00001251
    2    0.00000642   -0.00025713    0.00016998    0.00008073
    3   -0.00000000    0.00000000   -0.00000000    0.00000000
 Gradient time:  CPU 0.67 s  wall 0.64 s
 ----------------------------------------------------------------
             Standard Nuclear Orientation (Angstroms)
    I     Atom           X                Y                Z
 ----------------------------------------------------------------
    1      Br      1.2771720999    -0.1625048771    -0.0000000000
    2      P      -0.6970730408     0.9378203078     0.0010000000
    3      P      -2.1892245550    -0.4500536818    -0.0000000000
    4      H      -1.4065595611    -1.6288286901    -0.0000000000
 ----------------------------------------------------------------
 Nuclear Repulsion Energy =   275.8654265224 hartrees
 There are       33 alpha and       33 beta electrons

                       Distance Matrix (Angstroms)
             Br(  1)   P (  2)   P (  3)
   P (  2)  2.260168
   P (  3)  3.478303  2.037820
   H (  4)  3.058189  2.662904  1.414947

 Requested basis set is 6-311++G(d,p)
 There are 50 shells and 115 basis functions
 A cutoff of  1.0D-14 yielded   1144 shell pairs
 There are      6349 function pairs (      6938 Cartesian)
 Smallest overlap matrix eigenvalue = 5.45E-04
 Guess MOs from SCF MO coefficient file

 -----------------------------------------------------------------------
  General SCF calculation program by
  Eric Jon Sundstrom, Paul Horn, Yuezhi Mao, Dmitri Zuev, Alec White,
  David Stuck, Shaama M.S., Shane Yost, Joonho Lee, David Small,
  Daniel Levine, Susi Lehtola, Hugh Burton, Evgeny Epifanovsky
 -----------------------------------------------------------------------
 Hartree-Fock
 using 4 threads for integral computing
 -------------------------------------------------------
 OpenMP Integral computing Module                
 Release: version 2.0, May 2017, Q-Chem Inc. Pleasanton 
 -------------------------------------------------------
 A restricted SCF calculation will be
 performed using DIIS
 SCF converges when DIIS error is below 1.0e-08
 ---------------------------------------
  Cycle       Energy         DIIS error
 ---------------------------------------
    1   -3254.4246314280      1.03e-05  
    2   -3254.4246317717      3.01e-06  
    3   -3254.4246318207      1.23e-06  
    4   -3254.4246318288      5.05e-07  
    5   -3254.4246318309      2.63e-07  
    6   -3254.4246318315      1.18e-07  
    7   -3254.4246318316      5.26e-08  
    8   -3254.4246318317      1.85e-08  
    9   -3254.4246318317      8.84e-09  Convergence criterion met
 ---------------------------------------
 SCF time:   CPU 5.26s  wall 2.00s 
 SCF   energy in the final basis set =    -3254.4246318317
 Total energy in the final basis set =    -3254.4246318317


 ------------------------------------------------------------------------------

   CCMAN2: suite of methods based on coupled cluster
           and equation of motion theories.

   Components:
   * libvmm-1.3-trunk
     by Evgeny Epifanovsky, Ilya Kaliman.
   * libtensor-2.5-trunk
     by Evgeny Epifanovsky, Michael Wormit, Dmitry Zuev, Sam Manzer, 
        Ilya Kaliman.
   * libcc-2.5-trunk
     by Evgeny Epifanovsky, Arik Landau, Tomasz Kus, Kirill Khistyaev, 
        Dmitry Zuev, Prashant Manohar, Xintian Feng, Anna Krylov, 
        Matthew Goldey, Alec White, Thomas Jagau, Kaushik Nanda, 
        Anastasia Gunina, Alexander Kunitsa, Joonho Lee.

   CCMAN original authors:
   Anna I. Krylov, C. David Sherrill, Steven R. Gwaltney,
   Edward F. C. Byrd (2000)
   Sergey V. Levchenko, Lyudmila V. Slipchenko, Tao Wang,
   Ana-Maria C. Cristian (2003)
   Piotr A. Pieniazek, C. Melania Oana, Evgeny Epifanovsky (2007)
   Prashant Manohar (2009)

 ------------------------------------------------------------------------------


 Allocating and initializing 29808MB of RAM...
 Calculation will run on 4 cores.


 Alpha MOs, Restricted
 -- Occupied --                  
-490.04  -80.03  -79.99  -65.17  -58.53  -58.53  -58.53   -9.85
  1 A     2 A     3 A     4 A     5 A     6 A     7 A     8 A                  
 -7.564  -7.529  -7.462  -7.455  -7.454  -5.457  -5.455  -5.455
  9 A    10 A    11 A    12 A    13 A    14 A    15 A    16 A                  
 -5.422  -5.421  -5.421  -3.201  -3.198  -3.197  -3.189  -3.189
 17 A    18 A    19 A    20 A    21 A    22 A    23 A    24 A                  
 -1.041  -0.910  -0.712  -0.547  -0.470  -0.458  -0.424  -0.387
 25 A    26 A    27 A    28 A    29 A    30 A    31 A    32 A                  
 -0.356
 33 A                                                                          
 -- Virtual --                   
 -0.016   0.040   0.055   0.067   0.081   0.082   0.098   0.112
 34 A    35 A    36 A    37 A    38 A    39 A    40 A    41 A                  
  0.112   0.119   0.127   0.129   0.147   0.166   0.185   0.203
 42 A    43 A    44 A    45 A    46 A    47 A    48 A    49 A                  
  0.217   0.331   0.381   0.387   0.395   0.432   0.444   0.491
 50 A    51 A    52 A    53 A    54 A    55 A    56 A    57 A                  
  0.547   0.573   0.586   0.667   0.682   0.720   0.739   0.782
 58 A    59 A    60 A    61 A    62 A    63 A    64 A    65 A                  
  0.785   0.803   0.838   0.842   0.847   0.886   0.919   1.011
 66 A    67 A    68 A    69 A    70 A    71 A    72 A    73 A                  
  1.094   1.105   1.109   1.306   1.415   1.675   1.691   1.795
 74 A    75 A    76 A    77 A    78 A    79 A    80 A    81 A                  
  1.818   1.865   1.949   1.985   2.036   2.305   2.328   2.344
 82 A    83 A    84 A    85 A    86 A    87 A    88 A    89 A                  
  2.424   2.908   4.539   4.548   4.556   4.575   4.751   7.189
 90 A    91 A    92 A    93 A    94 A    95 A    96 A    97 A                  
  7.263   7.483   8.211   8.229   8.288  14.742  14.780  14.795
 98 A    99 A   100 A   101 A   102 A   103 A   104 A   105 A                  
 14.808  14.856  14.906  49.477 165.870 166.115 293.896 293.912
106 A   107 A   108 A   109 A   110 A   111 A   112 A   113 A                  
293.9841028.418
114 A   115 A                                                                  

 Beta MOs, Restricted
 -- Occupied --                  
-490.04  -80.03  -79.99  -65.17  -58.53  -58.53  -58.53   -9.85
  1 A     2 A     3 A     4 A     5 A     6 A     7 A     8 A                  
 -7.564  -7.529  -7.462  -7.455  -7.454  -5.457  -5.455  -5.455
  9 A    10 A    11 A    12 A    13 A    14 A    15 A    16 A                  
 -5.422  -5.421  -5.421  -3.201  -3.198  -3.197  -3.189  -3.189
 17 A    18 A    19 A    20 A    21 A    22 A    23 A    24 A                  
 -1.041  -0.910  -0.712  -0.547  -0.470  -0.458  -0.424  -0.387
 25 A    26 A    27 A    28 A    29 A    30 A    31 A    32 A                  
 -0.356
 33 A                                                                          
 -- Virtual --                   
 -0.016   0.040   0.055   0.067   0.081   0.082   0.098   0.112
 34 A    35 A    36 A    37 A    38 A    39 A    40 A    41 A                  
  0.112   0.119   0.127   0.129   0.147   0.166   0.185   0.203
 42 A    43 A    44 A    45 A    46 A    47 A    48 A    49 A                  
  0.217   0.331   0.381   0.387   0.395   0.432   0.444   0.491
 50 A    51 A    52 A    53 A    54 A    55 A    56 A    57 A                  
  0.547   0.573   0.586   0.667   0.682   0.720   0.739   0.782
 58 A    59 A    60 A    61 A    62 A    63 A    64 A    65 A                  
  0.785   0.803   0.838   0.842   0.847   0.886   0.919   1.011
 66 A    67 A    68 A    69 A    70 A    71 A    72 A    73 A                  
  1.094   1.105   1.109   1.306   1.415   1.675   1.691   1.795
 74 A    75 A    76 A    77 A    78 A    79 A    80 A    81 A                  
  1.818   1.865   1.949   1.985   2.036   2.305   2.328   2.344
 82 A    83 A    84 A    85 A    86 A    87 A    88 A    89 A                  
  2.424   2.908   4.539   4.548   4.556   4.575   4.751   7.189
 90 A    91 A    92 A    93 A    94 A    95 A    96 A    97 A                  
  7.263   7.483   8.211   8.229   8.288  14.742  14.780  14.795
 98 A    99 A   100 A   101 A   102 A   103 A   104 A   105 A                  
 14.808  14.856  14.906  49.477 165.870 166.115 293.896 293.912
106 A   107 A   108 A   109 A   110 A   111 A   112 A   113 A                  
293.9841028.418
114 A   115 A                                                                  

 Occupation and symmetry of molecular orbitals

 Point group: C1 (1 irreducible representation).

                           A     All 
 -------------------------------------
 All molecular orbitals:
  - Alpha                  115   115 
  - Beta                   115   115 
 -------------------------------------
 Alpha orbitals:
  - Frozen occupied        19    19  
  - Active occupied        14    14  
  - Active virtual         82    82  
  - Frozen virtual         0     0   
 -------------------------------------
 Beta orbitals:
  - Frozen occupied        19    19  
  - Active occupied        14    14  
  - Active virtual         82    82  
  - Frozen virtual         0     0   
 -------------------------------------

 Import integrals:   CPU 0.00 s  wall 0.00 s

 Import integrals:   CPU 22.33 s  wall 5.75 s

 MP2 amplitudes:   CPU 0.04 s  wall 0.02 s

Running a double precision version
           CCSD T amplitudes will be solved using DIIS.

           Start     Size      MaxIter   EConv     TConv     
           3         7         100       1.00e-07  1.00e-05  
 ------------------------------------------------------------------------------
           Energy (a.u.)   Ediff      Tdiff       Comment
 ------------------------------------------------------------------------------
         -3254.93203561                           
     1   -3254.93582755   3.79e-03   7.26e-01     
     2   -3254.95062986   1.48e-02   9.11e-02     
     3   -3254.95202863   1.40e-03   3.69e-02     
     4   -3254.95382494   1.80e-03   1.42e-02     Switched to DIIS steps.
     5   -3254.95426502   4.40e-04   1.00e-02     
     6   -3254.95426633   1.30e-06   2.29e-03     
     7   -3254.95426474   1.58e-06   8.35e-04     
     8   -3254.95426706   2.31e-06   2.08e-04     
     9   -3254.95426694   1.22e-07   8.02e-05     
    10   -3254.95426712   1.88e-07   3.27e-05     
    11   -3254.95426717   4.83e-08   1.95e-05     
    12   -3254.95426714   2.99e-08   4.22e-06     
 ------------------------------------------------------------------------------
         -3254.95426714                           CCSD T converged.

End of double precision
 SCF energy                 = -3254.42463183
 MP2 energy                 = -3254.93203561
 CCSD correlation energy     =    -0.52963531
 CCSD total energy           = -3254.95426714

 CCSD  T1^2 = 0.0086  T2^2 = 0.2462  Leading amplitudes:

 Amplitude    Orbitals with energies
  0.0225       33 (A) A                  ->    54 (A) A                   
              -0.3557                          0.3951                     
  0.0225       33 (A) B                  ->    54 (A) B                   
              -0.3557                          0.3951                     
  0.0193       28 (A) A                  ->    35 (A) A                   
              -0.5473                          0.0400                     
  0.0193       28 (A) B                  ->    35 (A) B                   
              -0.5473                          0.0400                     

 Amplitude    Orbitals with energies
 -0.1457       33 (A) A      33 (A) B    ->    34 (A) A      34 (A) B     
              -0.3557       -0.3557           -0.0163       -0.0163       
  0.1457       33 (A) A      33 (A) B    ->    34 (A) B      34 (A) A     
              -0.3557       -0.3557           -0.0163       -0.0163       
  0.1457       33 (A) B      33 (A) A    ->    34 (A) A      34 (A) B     
              -0.3557       -0.3557           -0.0163       -0.0163       
 -0.1457       33 (A) B      33 (A) A    ->    34 (A) B      34 (A) A     
              -0.3557       -0.3557           -0.0163       -0.0163       

 Computing CCSD intemediates for later calculations in double precision
 Finished.

Running a double precision version
           CCSD Lambda amplitudes will be solved using DIIS.
           Start     Size      MaxIter   EConv     LConv     
           3         7         100       1.00e-07  1.00e-05  
 ------------------------------------------------------------------------------
            Enorm      Ldiff       Comment
 ------------------------------------------------------------------------------
     1     5.51e-02   4.50e-02     
     2     1.15e-02   5.01e-03     
     3     5.01e-03   2.45e-03     
     4     2.15e-03   1.29e-03     Switched to DIIS steps.
     5     7.99e-04   4.88e-04     
     6     3.50e-04   1.43e-04     
     7     1.23e-04   3.79e-05     
     8     5.05e-05   3.24e-06     
     9     1.91e-05   4.29e-06     
    10     6.98e-06   1.50e-06     
    11     2.07e-06   6.85e-07     
    12     9.26e-07   1.81e-07     
    13     4.15e-07   9.62e-08     
    14     1.94e-07   1.97e-08     
    15     8.97e-08   1.40e-08     
 ------------------------------------------------------------------------------
                                   CCSD Lambda converged.

 Computing density matrices in double precision...
           Orbital response amplitudes will be solved using DIIS.
           Start     Size      MaxIter   EConv     LConv     
           3         7         100       1.00e-06  1.00e-06  
 ------------------------------------------------------------------------------
            Enorm      Ldiff       Comment
 ------------------------------------------------------------------------------
     1     1.02e-01   2.29e-03     
     2     1.05e-01   3.52e-03     
     3     1.26e-01   2.09e-02     
     4     9.35e-03   5.65e-02     Switched to DIIS steps.
     5     1.28e-03   9.93e-04     
     6     3.31e-04   1.53e-04     
     7     2.33e-04   1.47e-05     
     8     8.57e-05   3.31e-05     
     9     2.24e-05   1.41e-06     
    10     4.92e-06   1.08e-07     
    11     2.32e-06   1.53e-07     
    12     6.03e-07   7.96e-08     
 ------------------------------------------------------------------------------
                                   Orbital response converged.

 Computing density matrices... Done.
 CCSD calculation:   CPU 627.74 s  wall 167.16 s

 Transferring MO TPDM to AO TPDM
 Transferring g2_o1o1o1o1
 Transferring g2_o1o1o1v1
 Transferring g2_o1o1v1v1
 Transferring g2_o1v1o1v1
 Transferring g2_o1v1v1v1
 Transferring g2_v1v1v1v1
 Adding separable TPDM
 Computing TPDM gradient
 --------------------------------------------------------
 2e gradient
  Atom          X               Y               Z
 --------------------------------------------------------
    1        -38.363811       12.787342        0.012904  
    2         11.600892      -27.727586       -0.021860  
    3         28.216369       10.066856        0.009340  
    4         -1.453450        4.873387       -0.000384  
 --------------------------------------------------------
 --------------------------------------------------------
 Final gradient
  Atom          X               Y               Z
 --------------------------------------------------------
    1        -38.363811       12.787342        0.012904  
    2         11.600892      -27.727586       -0.021860  
    3         28.216369       10.066856        0.009340  
    4         -1.453450        4.873387       -0.000384  
 --------------------------------------------------------
 Analytic gradient from two-electron contribution:   CPU 136.52 s  wall 38.25 s

 Total ccman2 time:   CPU 789.66 s  wall 212.13 s


 --------------------------------------------------------------

                    Orbital Energies (a.u.)
 --------------------------------------------------------------

 Alpha MOs
 -- Occupied --
******* -80.025 -79.986 -65.169 -58.529 -58.528 -58.528  -9.849
 -7.564  -7.529  -7.462  -7.455  -7.454  -5.457  -5.455  -5.455
 -5.422  -5.421  -5.421  -3.201  -3.198  -3.197  -3.189  -3.189
 -1.041  -0.910  -0.712  -0.547  -0.470  -0.458  -0.424  -0.387
 -0.356
 -- Virtual --
 -0.016   0.040   0.055   0.067   0.081   0.082   0.098   0.112
  0.112   0.119   0.127   0.129   0.147   0.166   0.185   0.203
  0.217   0.331   0.381   0.387   0.395   0.432   0.444   0.491
  0.547   0.573   0.586   0.667   0.682   0.720   0.739   0.782
  0.785   0.803   0.838   0.842   0.847   0.886   0.919   1.011
  1.094   1.105   1.109   1.306   1.415   1.675   1.691   1.795
  1.818   1.865   1.949   1.985   2.036   2.305   2.328   2.344
  2.424   2.908   4.539   4.548   4.556   4.575   4.751   7.189
  7.263   7.483   8.211   8.229   8.288  14.742  14.780  14.795
 14.808  14.856  14.906  49.477 165.870 166.115 293.896 293.912
293.9841028.418
 --------------------------------------------------------------

          Ground-State Mulliken Net Atomic Charges

     Atom                 Charge (a.u.)
  ----------------------------------------
      1 Br                   -0.220556
      2 P                     0.197048
      3 P                     0.120010
      4 H                    -0.096502
  ----------------------------------------
  Sum of atomic charges =    -0.000000

 -----------------------------------------------------------------
                    Cartesian Multipole Moments
 -----------------------------------------------------------------
    Charge (ESU x 10^10)
                -0.0000
    Dipole Moment (Debye)
         X      -0.9274      Y      -0.4507      Z       0.0001
       Tot       1.0311
    Quadrupole Moments (Debye-Ang)
        XX     -47.7647     XY       0.5406     YY     -45.2405
        XZ      -0.0001     YZ       0.0002     ZZ     -45.9550
    Octopole Moments (Debye-Ang^2)
       XXX      56.9044    XXY      -4.5097    XYY      13.0501
       YYY     -10.3004    XXZ      -0.0167    XYZ       0.0003
       YYZ      -0.0148    XZZ      15.0171    YZZ      -2.1634
       ZZZ      -0.0394
    Hexadecapole Moments (Debye-Ang^3)
      XXXX    -708.9267   XXXY     -13.4216   XXYY    -132.8045
      XYYY      -1.7279   YYYY    -171.4020   XXXZ       0.0248
      XXYZ      -0.0073   XYYZ       0.0098   YYYZ      -0.0408
      XXZZ    -126.7099   XYZZ      -1.2247   YYZZ     -38.9617
      XZZZ       0.0299   YZZZ      -0.0360   ZZZZ     -67.8172
 -----------------------------------------------------------------
 DrvMan completing analytic gradient of the correlated energy
 Correlated dipole moment
            1
    1  -0.3648787
    2  -0.1773086
    3   0.0000274
 Energy read as -3254.954267142
 Full Analytical Gradient: (in a.u., or Hartree/Bohr)
             1             2             3             4
    1    0.00009128   -0.00014358    0.00009230   -0.00004000
    2   -0.00007663    0.00006444   -0.00004351    0.00005570
    3   -0.00000947    0.00001434   -0.00001939    0.00001452
 Gradient time:  CPU 0.67 s  wall 0.64 s
 ----------------------------------------------------------------
             Standard Nuclear Orientation (Angstroms)
    I     Atom           X                Y                Z
 ----------------------------------------------------------------
    1      Br      1.2771720999    -0.1625048771    -0.0000000000
    2      P      -0.6970730408     0.9378203078     0.0000000000
    3      P      -2.1882245550    -0.4500536818    -0.0000000000
    4      H      -1.4065595611    -1.6288286901    -0.0000000000
 ----------------------------------------------------------------
 Nuclear Repulsion Energy =   275.9115279772 hartrees
 There are       33 alpha and       33 beta electrons

                       Distance Matrix (Angstroms)
             Br(  1)   P (  2)   P (  3)
   P (  2)  2.260168
   P (  3)  3.477306  2.037088
   H (  4)  3.058189  2.662904  1.414394

 Requested basis set is 6-311++G(d,p)
 There are 50 shells and 115 basis functions
 A cutoff of  1.0D-14 yielded   1144 shell pairs
 There are      6349 function pairs (      6938 Cartesian)
 Smallest overlap matrix eigenvalue = 5.45E-04
 Guess MOs from SCF MO coefficient file

 -----------------------------------------------------------------------
  General SCF calculation program by
  Eric Jon Sundstrom, Paul Horn, Yuezhi Mao, Dmitri Zuev, Alec White,
  David Stuck, Shaama M.S., Shane Yost, Joonho Lee, David Small,
  Daniel Levine, Susi Lehtola, Hugh Burton, Evgeny Epifanovsky
 -----------------------------------------------------------------------
 Hartree-Fock
 using 4 threads for integral computing
 -------------------------------------------------------
 OpenMP Integral computing Module                
 Release: version 2.0, May 2017, Q-Chem Inc. Pleasanton 
 -------------------------------------------------------
 A restricted SCF calculation will be
 performed using DIIS
 SCF converges when DIIS error is below 1.0e-08
 ---------------------------------------
  Cycle       Energy         DIIS error
 ---------------------------------------
    1   -3254.4246630600      1.08e-05  
    2   -3254.4246634128      3.02e-06  
    3   -3254.4246634614      1.20e-06  
    4   -3254.4246634694      5.48e-07  
    5   -3254.4246634714      2.40e-07  
    6   -3254.4246634719      1.16e-07  
    7   -3254.4246634721      5.10e-08  
    8   -3254.4246634721      2.02e-08  
    9   -3254.4246634721      9.47e-09  Convergence criterion met
 ---------------------------------------
 SCF time:   CPU 5.27s  wall 1.00s 
 SCF   energy in the final basis set =    -3254.4246634721
 Total energy in the final basis set =    -3254.4246634721


 ------------------------------------------------------------------------------

   CCMAN2: suite of methods based on coupled cluster
           and equation of motion theories.

   Components:
   * libvmm-1.3-trunk
     by Evgeny Epifanovsky, Ilya Kaliman.
   * libtensor-2.5-trunk
     by Evgeny Epifanovsky, Michael Wormit, Dmitry Zuev, Sam Manzer, 
        Ilya Kaliman.
   * libcc-2.5-trunk
     by Evgeny Epifanovsky, Arik Landau, Tomasz Kus, Kirill Khistyaev, 
        Dmitry Zuev, Prashant Manohar, Xintian Feng, Anna Krylov, 
        Matthew Goldey, Alec White, Thomas Jagau, Kaushik Nanda, 
        Anastasia Gunina, Alexander Kunitsa, Joonho Lee.

   CCMAN original authors:
   Anna I. Krylov, C. David Sherrill, Steven R. Gwaltney,
   Edward F. C. Byrd (2000)
   Sergey V. Levchenko, Lyudmila V. Slipchenko, Tao Wang,
   Ana-Maria C. Cristian (2003)
   Piotr A. Pieniazek, C. Melania Oana, Evgeny Epifanovsky (2007)
   Prashant Manohar (2009)

 ------------------------------------------------------------------------------


 Allocating and initializing 29808MB of RAM...
 Calculation will run on 4 cores.


 Alpha MOs, Restricted
 -- Occupied --                  
-490.04  -80.03  -79.99  -65.17  -58.53  -58.53  -58.53   -9.85
  1 A     2 A     3 A     4 A     5 A     6 A     7 A     8 A                  
 -7.564  -7.529  -7.462  -7.455  -7.454  -5.457  -5.455  -5.455
  9 A    10 A    11 A    12 A    13 A    14 A    15 A    16 A                  
 -5.422  -5.421  -5.421  -3.201  -3.198  -3.197  -3.189  -3.189
 17 A    18 A    19 A    20 A    21 A    22 A    23 A    24 A                  
 -1.041  -0.910  -0.712  -0.547  -0.470  -0.458  -0.424  -0.387
 25 A    26 A    27 A    28 A    29 A    30 A    31 A    32 A                  
 -0.356
 33 A                                                                          
 -- Virtual --                   
 -0.016   0.040   0.055   0.067   0.081   0.082   0.098   0.112
 34 A    35 A    36 A    37 A    38 A    39 A    40 A    41 A                  
  0.112   0.119   0.127   0.129   0.147   0.166   0.185   0.203
 42 A    43 A    44 A    45 A    46 A    47 A    48 A    49 A                  
  0.217   0.331   0.381   0.387   0.395   0.432   0.444   0.491
 50 A    51 A    52 A    53 A    54 A    55 A    56 A    57 A                  
  0.547   0.573   0.586   0.667   0.682   0.720   0.739   0.782
 58 A    59 A    60 A    61 A    62 A    63 A    64 A    65 A                  
  0.785   0.803   0.838   0.842   0.847   0.886   0.919   1.011
 66 A    67 A    68 A    69 A    70 A    71 A    72 A    73 A                  
  1.094   1.105   1.109   1.306   1.416   1.675   1.691   1.795
 74 A    75 A    76 A    77 A    78 A    79 A    80 A    81 A                  
  1.818   1.865   1.949   1.984   2.036   2.305   2.328   2.344
 82 A    83 A    84 A    85 A    86 A    87 A    88 A    89 A                  
  2.424   2.908   4.539   4.548   4.556   4.575   4.751   7.189
 90 A    91 A    92 A    93 A    94 A    95 A    96 A    97 A                  
  7.263   7.483   8.211   8.229   8.288  14.742  14.780  14.795
 98 A    99 A   100 A   101 A   102 A   103 A   104 A   105 A                  
 14.808  14.856  14.905  49.477 165.870 166.116 293.896 293.912
106 A   107 A   108 A   109 A   110 A   111 A   112 A   113 A                  
293.9841028.418
114 A   115 A                                                                  

 Beta MOs, Restricted
 -- Occupied --                  
-490.04  -80.03  -79.99  -65.17  -58.53  -58.53  -58.53   -9.85
  1 A     2 A     3 A     4 A     5 A     6 A     7 A     8 A                  
 -7.564  -7.529  -7.462  -7.455  -7.454  -5.457  -5.455  -5.455
  9 A    10 A    11 A    12 A    13 A    14 A    15 A    16 A                  
 -5.422  -5.421  -5.421  -3.201  -3.198  -3.197  -3.189  -3.189
 17 A    18 A    19 A    20 A    21 A    22 A    23 A    24 A                  
 -1.041  -0.910  -0.712  -0.547  -0.470  -0.458  -0.424  -0.387
 25 A    26 A    27 A    28 A    29 A    30 A    31 A    32 A                  
 -0.356
 33 A                                                                          
 -- Virtual --                   
 -0.016   0.040   0.055   0.067   0.081   0.082   0.098   0.112
 34 A    35 A    36 A    37 A    38 A    39 A    40 A    41 A                  
  0.112   0.119   0.127   0.129   0.147   0.166   0.185   0.203
 42 A    43 A    44 A    45 A    46 A    47 A    48 A    49 A                  
  0.217   0.331   0.381   0.387   0.395   0.432   0.444   0.491
 50 A    51 A    52 A    53 A    54 A    55 A    56 A    57 A                  
  0.547   0.573   0.586   0.667   0.682   0.720   0.739   0.782
 58 A    59 A    60 A    61 A    62 A    63 A    64 A    65 A                  
  0.785   0.803   0.838   0.842   0.847   0.886   0.919   1.011
 66 A    67 A    68 A    69 A    70 A    71 A    72 A    73 A                  
  1.094   1.105   1.109   1.306   1.416   1.675   1.691   1.795
 74 A    75 A    76 A    77 A    78 A    79 A    80 A    81 A                  
  1.818   1.865   1.949   1.984   2.036   2.305   2.328   2.344
 82 A    83 A    84 A    85 A    86 A    87 A    88 A    89 A                  
  2.424   2.908   4.539   4.548   4.556   4.575   4.751   7.189
 90 A    91 A    92 A    93 A    94 A    95 A    96 A    97 A                  
  7.263   7.483   8.211   8.229   8.288  14.742  14.780  14.795
 98 A    99 A   100 A   101 A   102 A   103 A   104 A   105 A                  
 14.808  14.856  14.905  49.477 165.870 166.116 293.896 293.912
106 A   107 A   108 A   109 A   110 A   111 A   112 A   113 A                  
293.9841028.418
114 A   115 A                                                                  

 Occupation and symmetry of molecular orbitals

 Point group: C1 (1 irreducible representation).

                           A     All 
 -------------------------------------
 All molecular orbitals:
  - Alpha                  115   115 
  - Beta                   115   115 
 -------------------------------------
 Alpha orbitals:
  - Frozen occupied        19    19  
  - Active occupied        14    14  
  - Active virtual         82    82  
  - Frozen virtual         0     0   
 -------------------------------------
 Beta orbitals:
  - Frozen occupied        19    19  
  - Active occupied        14    14  
  - Active virtual         82    82  
  - Frozen virtual         0     0   
 -------------------------------------

 Import integrals:   CPU 0.00 s  wall 0.00 s

 Import integrals:   CPU 22.32 s  wall 5.76 s

 MP2 amplitudes:   CPU 0.04 s  wall 0.02 s

Running a double precision version
           CCSD T amplitudes will be solved using DIIS.

           Start     Size      MaxIter   EConv     TConv     
           3         7         100       1.00e-07  1.00e-05  
 ------------------------------------------------------------------------------
           Energy (a.u.)   Ediff      Tdiff       Comment
 ------------------------------------------------------------------------------
         -3254.93203327                           
     1   -3254.93583618   3.80e-03   7.26e-01     
     2   -3254.95063117   1.48e-02   9.11e-02     
     3   -3254.95203024   1.40e-03   3.69e-02     
     4   -3254.95382516   1.79e-03   1.42e-02     Switched to DIIS steps.
     5   -3254.95426448   4.39e-04   1.00e-02     
     6   -3254.95426574   1.26e-06   2.29e-03     
     7   -3254.95426419   1.55e-06   8.33e-04     
     8   -3254.95426650   2.31e-06   2.08e-04     
     9   -3254.95426638   1.21e-07   8.02e-05     
    10   -3254.95426657   1.91e-07   3.28e-05     
    11   -3254.95426662   4.75e-08   1.95e-05     
    12   -3254.95426659   3.00e-08   4.23e-06     
 ------------------------------------------------------------------------------
         -3254.95426659                           CCSD T converged.

End of double precision
 SCF energy                 = -3254.42466347
 MP2 energy                 = -3254.93203327
 CCSD correlation energy     =    -0.52960312
 CCSD total energy           = -3254.95426659

 CCSD  T1^2 = 0.0086  T2^2 = 0.2461  Leading amplitudes:

 Amplitude    Orbitals with energies
 -0.0225       33 (A) A                  ->    54 (A) A                   
              -0.3558                          0.3950                     
 -0.0225       33 (A) B                  ->    54 (A) B                   
              -0.3558                          0.3950                     
  0.0193       28 (A) A                  ->    35 (A) A                   
              -0.5474                          0.0400                     
  0.0193       28 (A) B                  ->    35 (A) B                   
              -0.5474                          0.0400                     

 Amplitude    Orbitals with energies
 -0.1455       33 (A) A      33 (A) B    ->    34 (A) A      34 (A) B     
              -0.3558       -0.3558           -0.0162       -0.0162       
  0.1455       33 (A) A      33 (A) B    ->    34 (A) B      34 (A) A     
              -0.3558       -0.3558           -0.0162       -0.0162       
  0.1455       33 (A) B      33 (A) A    ->    34 (A) A      34 (A) B     
              -0.3558       -0.3558           -0.0162       -0.0162       
 -0.1455       33 (A) B      33 (A) A    ->    34 (A) B      34 (A) A     
              -0.3558       -0.3558           -0.0162       -0.0162       

 Computing CCSD intemediates for later calculations in double precision
 Finished.

Running a double precision version
           CCSD Lambda amplitudes will be solved using DIIS.
           Start     Size      MaxIter   EConv     LConv     
           3         7         100       1.00e-07  1.00e-05  
 ------------------------------------------------------------------------------
            Enorm      Ldiff       Comment
 ------------------------------------------------------------------------------
     1     5.50e-02   4.49e-02     
     2     1.15e-02   5.01e-03     
     3     5.01e-03   2.45e-03     
     4     2.15e-03   1.29e-03     Switched to DIIS steps.
     5     7.98e-04   4.87e-04     
     6     3.50e-04   1.43e-04     
     7     1.23e-04   3.77e-05     
     8     5.05e-05   3.25e-06     
     9     1.91e-05   4.29e-06     
    10     6.97e-06   1.49e-06     
    11     2.07e-06   6.81e-07     
    12     9.26e-07   1.80e-07     
    13     4.16e-07   9.58e-08     
    14     1.94e-07   1.95e-08     
    15     8.97e-08   1.38e-08     
 ------------------------------------------------------------------------------
                                   CCSD Lambda converged.

 Computing density matrices in double precision...
           Orbital response amplitudes will be solved using DIIS.
           Start     Size      MaxIter   EConv     LConv     
           3         7         100       1.00e-06  1.00e-06  
 ------------------------------------------------------------------------------
            Enorm      Ldiff       Comment
 ------------------------------------------------------------------------------
     1     1.02e-01   2.28e-03     
     2     1.05e-01   3.51e-03     
     3     1.26e-01   2.09e-02     
     4     9.35e-03   5.64e-02     Switched to DIIS steps.
     5     1.28e-03   9.92e-04     
     6     3.33e-04   1.53e-04     
     7     2.33e-04   1.49e-05     
     8     8.54e-05   3.31e-05     
     9     2.24e-05   1.40e-06     
    10     4.90e-06   1.11e-07     
    11     2.31e-06   1.52e-07     
    12     6.00e-07   7.96e-08     
 ------------------------------------------------------------------------------
                                   Orbital response converged.

 Computing density matrices... Done.
 CCSD calculation:   CPU 626.26 s  wall 166.81 s

 Transferring MO TPDM to AO TPDM
 Transferring g2_o1o1o1o1
 Transferring g2_o1o1o1v1
 Transferring g2_o1o1v1v1
 Transferring g2_o1v1o1v1
 Transferring g2_o1v1v1v1
 Transferring g2_v1v1v1v1
 Adding separable TPDM
 Computing TPDM gradient
 --------------------------------------------------------
 2e gradient
  Atom          X               Y               Z
 --------------------------------------------------------
    1        -38.369203       12.786811        0.000001  
    2         11.598413      -27.741401       -0.000001  
    3         28.220083       10.078417       -0.000001  
    4         -1.449294        4.876173        0.000001  
 --------------------------------------------------------
 --------------------------------------------------------
 Final gradient
  Atom          X               Y               Z
 --------------------------------------------------------
    1        -38.369203       12.786811        0.000001  
    2         11.598413      -27.741401       -0.000001  
    3         28.220083       10.078417       -0.000001  
    4         -1.449294        4.876173        0.000001  
 --------------------------------------------------------
 Analytic gradient from two-electron contribution:   CPU 134.22 s  wall 37.68 s

 Total ccman2 time:   CPU 785.40 s  wall 211.10 s


 --------------------------------------------------------------

                    Orbital Energies (a.u.)
 --------------------------------------------------------------

 Alpha MOs
 -- Occupied --
******* -80.025 -79.986 -65.169 -58.529 -58.528 -58.528  -9.849
 -7.564  -7.529  -7.462  -7.455  -7.454  -5.457  -5.455  -5.455
 -5.422  -5.421  -5.421  -3.201  -3.198  -3.197  -3.189  -3.189
 -1.041  -0.910  -0.712  -0.547  -0.470  -0.458  -0.424  -0.387
 -0.356
 -- Virtual --
 -0.016   0.040   0.055   0.067   0.081   0.082   0.098   0.112
  0.112   0.119   0.127   0.129   0.147   0.166   0.185   0.203
  0.217   0.331   0.381   0.387   0.395   0.432   0.444   0.491
  0.547   0.573   0.586   0.667   0.682   0.720   0.739   0.782
  0.785   0.803   0.838   0.842   0.847   0.886   0.919   1.011
  1.094   1.105   1.109   1.306   1.416   1.675   1.691   1.795
  1.818   1.865   1.949   1.984   2.036   2.305   2.328   2.344
  2.424   2.908   4.539   4.548   4.556   4.575   4.751   7.189
  7.263   7.483   8.211   8.229   8.288  14.742  14.780  14.795
 14.808  14.856  14.905  49.477 165.870 166.116 293.896 293.912
293.9841028.418
 --------------------------------------------------------------

          Ground-State Mulliken Net Atomic Charges

     Atom                 Charge (a.u.)
  ----------------------------------------
      1 Br                   -0.220692
      2 P                     0.197260
      3 P                     0.119860
      4 H                    -0.096429
  ----------------------------------------
  Sum of atomic charges =    -0.000000

 -----------------------------------------------------------------
                    Cartesian Multipole Moments
 -----------------------------------------------------------------
    Charge (ESU x 10^10)
                 0.0000
    Dipole Moment (Debye)
         X      -0.9267      Y      -0.4513      Z      -0.0000
       Tot       1.0308
    Quadrupole Moments (Debye-Ang)
        XX     -47.7716     XY       0.5423     YY     -45.2357
        XZ      -0.0000     YZ      -0.0000     ZZ     -45.9520
    Octopole Moments (Debye-Ang^2)
       XXX      56.8801    XXY      -4.5127    XYY      13.0329
       YYY     -10.3044    XXZ       0.0000    XYZ       0.0000
       YYZ      -0.0000    XZZ      14.9995    YZZ      -2.1642
       ZZZ      -0.0000
    Hexadecapole Moments (Debye-Ang^3)
      XXXX    -708.6565   XXXY     -13.4010   XXYY    -132.7420
      XYYY      -1.6985   YYYY    -171.3734   XXXZ      -0.0000
      XXYZ      -0.0000   XYYZ       0.0000   YYYZ      -0.0000
      XXZZ    -126.6471   XYZZ      -1.2165   YYZZ     -38.9551
      XZZZ      -0.0000   YZZZ      -0.0000   ZZZZ     -67.8057
 -----------------------------------------------------------------
 DrvMan completing analytic gradient of the correlated energy
 Correlated dipole moment
            1
    1  -0.3645938
    2  -0.1775562
    3  -0.0000000
 Energy read as -3254.954266591
 Full Analytical Gradient: (in a.u., or Hartree/Bohr)
             1             2             3             4
    1    0.00005556   -0.00036105    0.00050728   -0.00020179
    2   -0.00009007   -0.00007387   -0.00005998    0.00022392
    3   -0.00000001   -0.00000002    0.00000005   -0.00000002
 Gradient time:  CPU 0.68 s  wall 0.65 s
 ----------------------------------------------------------------
             Standard Nuclear Orientation (Angstroms)
    I     Atom           X                Y                Z
 ----------------------------------------------------------------
    1      Br      1.2771720999    -0.1625048771    -0.0000000000
    2      P      -0.6970730408     0.9378203078     0.0000000000
    3      P      -2.1902245550    -0.4500536818    -0.0000000000
    4      H      -1.4065595611    -1.6288286901    -0.0000000000
 ----------------------------------------------------------------
 Nuclear Repulsion Energy =   275.8193850193 hartrees
 There are       33 alpha and       33 beta electrons

                       Distance Matrix (Angstroms)
             Br(  1)   P (  2)   P (  3)
   P (  2)  2.260168
   P (  3)  3.479299  2.038552
   H (  4)  3.058189  2.662904  1.415500

 Requested basis set is 6-311++G(d,p)
 There are 50 shells and 115 basis functions
 A cutoff of  1.0D-14 yielded   1144 shell pairs
 There are      6349 function pairs (      6938 Cartesian)
 Smallest overlap matrix eigenvalue = 5.46E-04
 Guess MOs from SCF MO coefficient file

 -----------------------------------------------------------------------
  General SCF calculation program by
  Eric Jon Sundstrom, Paul Horn, Yuezhi Mao, Dmitri Zuev, Alec White,
  David Stuck, Shaama M.S., Shane Yost, Joonho Lee, David Small,
  Daniel Levine, Susi Lehtola, Hugh Burton, Evgeny Epifanovsky
 -----------------------------------------------------------------------
 Hartree-Fock
 using 4 threads for integral computing
 -------------------------------------------------------
 OpenMP Integral computing Module                
 Release: version 2.0, May 2017, Q-Chem Inc. Pleasanton 
 -------------------------------------------------------
 A restricted SCF calculation will be
 performed using DIIS
 SCF converges when DIIS error is below 1.0e-08
 ---------------------------------------
  Cycle       Energy         DIIS error
 ---------------------------------------
    1   -3254.4245985527      1.73e-05  
    2   -3254.4245992883      4.51e-06  
    3   -3254.4245993622      1.75e-06  
    4   -3254.4245993742      7.41e-07  
    5   -3254.4245993767      2.88e-07  
    6   -3254.4245993772      1.11e-07  
    7   -3254.4245993773      3.30e-08  
    8   -3254.4245993773      1.58e-08  
    9   -3254.4245993773      4.60e-09  Convergence criterion met
 ---------------------------------------
 SCF time:   CPU 5.26s  wall 2.00s 
 SCF   energy in the final basis set =    -3254.4245993773
 Total energy in the final basis set =    -3254.4245993773


 ------------------------------------------------------------------------------

   CCMAN2: suite of methods based on coupled cluster
           and equation of motion theories.

   Components:
   * libvmm-1.3-trunk
     by Evgeny Epifanovsky, Ilya Kaliman.
   * libtensor-2.5-trunk
     by Evgeny Epifanovsky, Michael Wormit, Dmitry Zuev, Sam Manzer, 
        Ilya Kaliman.
   * libcc-2.5-trunk
     by Evgeny Epifanovsky, Arik Landau, Tomasz Kus, Kirill Khistyaev, 
        Dmitry Zuev, Prashant Manohar, Xintian Feng, Anna Krylov, 
        Matthew Goldey, Alec White, Thomas Jagau, Kaushik Nanda, 
        Anastasia Gunina, Alexander Kunitsa, Joonho Lee.

   CCMAN original authors:
   Anna I. Krylov, C. David Sherrill, Steven R. Gwaltney,
   Edward F. C. Byrd (2000)
   Sergey V. Levchenko, Lyudmila V. Slipchenko, Tao Wang,
   Ana-Maria C. Cristian (2003)
   Piotr A. Pieniazek, C. Melania Oana, Evgeny Epifanovsky (2007)
   Prashant Manohar (2009)

 ------------------------------------------------------------------------------


 Allocating and initializing 29808MB of RAM...
 Calculation will run on 4 cores.


 Alpha MOs, Restricted
 -- Occupied --                  
-490.04  -80.03  -79.99  -65.17  -58.53  -58.53  -58.53   -9.85
  1 A     2 A     3 A     4 A     5 A     6 A     7 A     8 A                  
 -7.564  -7.529  -7.462  -7.455  -7.454  -5.457  -5.455  -5.455
  9 A    10 A    11 A    12 A    13 A    14 A    15 A    16 A                  
 -5.422  -5.421  -5.421  -3.201  -3.198  -3.198  -3.189  -3.189
 17 A    18 A    19 A    20 A    21 A    22 A    23 A    24 A                  
 -1.041  -0.910  -0.712  -0.547  -0.470  -0.458  -0.424  -0.387
 25 A    26 A    27 A    28 A    29 A    30 A    31 A    32 A                  
 -0.356
 33 A                                                                          
 -- Virtual --                   
 -0.016   0.040   0.055   0.067   0.081   0.082   0.098   0.112
 34 A    35 A    36 A    37 A    38 A    39 A    40 A    41 A                  
  0.112   0.119   0.127   0.129   0.147   0.166   0.185   0.203
 42 A    43 A    44 A    45 A    46 A    47 A    48 A    49 A                  
  0.217   0.331   0.381   0.387   0.395   0.432   0.443   0.491
 50 A    51 A    52 A    53 A    54 A    55 A    56 A    57 A                  
  0.547   0.573   0.586   0.667   0.682   0.720   0.739   0.782
 58 A    59 A    60 A    61 A    62 A    63 A    64 A    65 A                  
  0.785   0.802   0.838   0.842   0.847   0.886   0.919   1.011
 66 A    67 A    68 A    69 A    70 A    71 A    72 A    73 A                  
  1.094   1.105   1.108   1.306   1.415   1.674   1.691   1.795
 74 A    75 A    76 A    77 A    78 A    79 A    80 A    81 A                  
  1.818   1.865   1.949   1.985   2.036   2.305   2.328   2.343
 82 A    83 A    84 A    85 A    86 A    87 A    88 A    89 A                  
  2.424   2.908   4.539   4.548   4.556   4.575   4.751   7.189
 90 A    91 A    92 A    93 A    94 A    95 A    96 A    97 A                  
  7.263   7.482   8.211   8.229   8.288  14.742  14.780  14.795
 98 A    99 A   100 A   101 A   102 A   103 A   104 A   105 A                  
 14.807  14.856  14.906  49.477 165.870 166.115 293.896 293.912
106 A   107 A   108 A   109 A   110 A   111 A   112 A   113 A                  
293.9841028.418
114 A   115 A                                                                  

 Beta MOs, Restricted
 -- Occupied --                  
-490.04  -80.03  -79.99  -65.17  -58.53  -58.53  -58.53   -9.85
  1 A     2 A     3 A     4 A     5 A     6 A     7 A     8 A                  
 -7.564  -7.529  -7.462  -7.455  -7.454  -5.457  -5.455  -5.455
  9 A    10 A    11 A    12 A    13 A    14 A    15 A    16 A                  
 -5.422  -5.421  -5.421  -3.201  -3.198  -3.198  -3.189  -3.189
 17 A    18 A    19 A    20 A    21 A    22 A    23 A    24 A                  
 -1.041  -0.910  -0.712  -0.547  -0.470  -0.458  -0.424  -0.387
 25 A    26 A    27 A    28 A    29 A    30 A    31 A    32 A                  
 -0.356
 33 A                                                                          
 -- Virtual --                   
 -0.016   0.040   0.055   0.067   0.081   0.082   0.098   0.112
 34 A    35 A    36 A    37 A    38 A    39 A    40 A    41 A                  
  0.112   0.119   0.127   0.129   0.147   0.166   0.185   0.203
 42 A    43 A    44 A    45 A    46 A    47 A    48 A    49 A                  
  0.217   0.331   0.381   0.387   0.395   0.432   0.443   0.491
 50 A    51 A    52 A    53 A    54 A    55 A    56 A    57 A                  
  0.547   0.573   0.586   0.667   0.682   0.720   0.739   0.782
 58 A    59 A    60 A    61 A    62 A    63 A    64 A    65 A                  
  0.785   0.802   0.838   0.842   0.847   0.886   0.919   1.011
 66 A    67 A    68 A    69 A    70 A    71 A    72 A    73 A                  
  1.094   1.105   1.108   1.306   1.415   1.674   1.691   1.795
 74 A    75 A    76 A    77 A    78 A    79 A    80 A    81 A                  
  1.818   1.865   1.949   1.985   2.036   2.305   2.328   2.343
 82 A    83 A    84 A    85 A    86 A    87 A    88 A    89 A                  
  2.424   2.908   4.539   4.548   4.556   4.575   4.751   7.189
 90 A    91 A    92 A    93 A    94 A    95 A    96 A    97 A                  
  7.263   7.482   8.211   8.229   8.288  14.742  14.780  14.795
 98 A    99 A   100 A   101 A   102 A   103 A   104 A   105 A                  
 14.807  14.856  14.906  49.477 165.870 166.115 293.896 293.912
106 A   107 A   108 A   109 A   110 A   111 A   112 A   113 A                  
293.9841028.418
114 A   115 A                                                                  

 Occupation and symmetry of molecular orbitals

 Point group: C1 (1 irreducible representation).

                           A     All 
 -------------------------------------
 All molecular orbitals:
  - Alpha                  115   115 
  - Beta                   115   115 
 -------------------------------------
 Alpha orbitals:
  - Frozen occupied        19    19  
  - Active occupied        14    14  
  - Active virtual         82    82  
  - Frozen virtual         0     0   
 -------------------------------------
 Beta orbitals:
  - Frozen occupied        19    19  
  - Active occupied        14    14  
  - Active virtual         82    82  
  - Frozen virtual         0     0   
 -------------------------------------

 Import integrals:   CPU 0.00 s  wall 0.00 s

 Import integrals:   CPU 22.30 s  wall 5.74 s

 MP2 amplitudes:   CPU 0.04 s  wall 0.02 s

Running a double precision version
           CCSD T amplitudes will be solved using DIIS.

           Start     Size      MaxIter   EConv     TConv     
           3         7         100       1.00e-07  1.00e-05  
 ------------------------------------------------------------------------------
           Energy (a.u.)   Ediff      Tdiff       Comment
 ------------------------------------------------------------------------------
         -3254.93203721                           
     1   -3254.93581814   3.78e-03   7.26e-01     
     2   -3254.95062778   1.48e-02   9.11e-02     
     3   -3254.95202625   1.40e-03   3.69e-02     
     4   -3254.95382396   1.80e-03   1.42e-02     Switched to DIIS steps.
     5   -3254.95426481   4.41e-04   1.01e-02     
     6   -3254.95426615   1.34e-06   2.30e-03     
     7   -3254.95426454   1.61e-06   8.37e-04     
     8   -3254.95426686   2.31e-06   2.08e-04     
     9   -3254.95426673   1.23e-07   8.01e-05     
    10   -3254.95426692   1.85e-07   3.25e-05     
    11   -3254.95426697   4.90e-08   1.94e-05     
    12   -3254.95426694   2.99e-08   4.20e-06     
 ------------------------------------------------------------------------------
         -3254.95426694                           CCSD T converged.

End of double precision
 SCF energy                 = -3254.42459938
 MP2 energy                 = -3254.93203721
 CCSD correlation energy     =    -0.52966756
 CCSD total energy           = -3254.95426694

 CCSD  T1^2 = 0.0086  T2^2 = 0.2463  Leading amplitudes:

 Amplitude    Orbitals with energies
  0.0225       33 (A) A                  ->    54 (A) A                   
              -0.3556                          0.3951                     
  0.0225       33 (A) B                  ->    54 (A) B                   
              -0.3556                          0.3951                     
 -0.0193       28 (A) A                  ->    35 (A) A                   
              -0.5472                          0.0399                     
 -0.0193       28 (A) B                  ->    35 (A) B                   
              -0.5472                          0.0399                     

 Amplitude    Orbitals with energies
 -0.1459       33 (A) A      33 (A) B    ->    34 (A) A      34 (A) B     
              -0.3556       -0.3556           -0.0163       -0.0163       
  0.1459       33 (A) A      33 (A) B    ->    34 (A) B      34 (A) A     
              -0.3556       -0.3556           -0.0163       -0.0163       
  0.1459       33 (A) B      33 (A) A    ->    34 (A) A      34 (A) B     
              -0.3556       -0.3556           -0.0163       -0.0163       
 -0.1459       33 (A) B      33 (A) A    ->    34 (A) B      34 (A) A     
              -0.3556       -0.3556           -0.0163       -0.0163       

 Computing CCSD intemediates for later calculations in double precision
 Finished.

Running a double precision version
           CCSD Lambda amplitudes will be solved using DIIS.
           Start     Size      MaxIter   EConv     LConv     
           3         7         100       1.00e-07  1.00e-05  
 ------------------------------------------------------------------------------
            Enorm      Ldiff       Comment
 ------------------------------------------------------------------------------
     1     5.51e-02   4.50e-02     
     2     1.15e-02   5.01e-03     
     3     5.02e-03   2.46e-03     
     4     2.15e-03   1.29e-03     Switched to DIIS steps.
     5     8.00e-04   4.89e-04     
     6     3.51e-04   1.44e-04     
     7     1.23e-04   3.80e-05     
     8     5.05e-05   3.24e-06     
     9     1.91e-05   4.30e-06     
    10     6.99e-06   1.51e-06     
    11     2.07e-06   6.89e-07     
    12     9.25e-07   1.82e-07     
    13     4.14e-07   9.66e-08     
    14     1.94e-07   1.99e-08     
    15     8.96e-08   1.41e-08     
 ------------------------------------------------------------------------------
                                   CCSD Lambda converged.

 Computing density matrices in double precision...
           Orbital response amplitudes will be solved using DIIS.
           Start     Size      MaxIter   EConv     LConv     
           3         7         100       1.00e-06  1.00e-06  
 ------------------------------------------------------------------------------
            Enorm      Ldiff       Comment
 ------------------------------------------------------------------------------
     1     1.02e-01   2.29e-03     
     2     1.05e-01   3.52e-03     
     3     1.26e-01   2.09e-02     
     4     9.35e-03   5.65e-02     Switched to DIIS steps.
     5     1.28e-03   9.93e-04     
     6     3.29e-04   1.54e-04     
     7     2.33e-04   1.45e-05     
     8     8.61e-05   3.30e-05     
     9     2.25e-05   1.42e-06     
    10     4.94e-06   1.04e-07     
    11     2.33e-06   1.54e-07     
    12     6.05e-07   7.96e-08     
 ------------------------------------------------------------------------------
                                   Orbital response converged.

 Computing density matrices... Done.
 CCSD calculation:   CPU 627.18 s  wall 167.10 s

 Transferring MO TPDM to AO TPDM
 Transferring g2_o1o1o1o1
 Transferring g2_o1o1o1v1
 Transferring g2_o1o1v1v1
 Transferring g2_o1v1o1v1
 Transferring g2_o1v1v1v1
 Transferring g2_v1v1v1v1
 Adding separable TPDM
 Computing TPDM gradient
 --------------------------------------------------------
 2e gradient
  Atom          X               Y               Z
 --------------------------------------------------------
    1        -38.358431       12.787880        0.000000  
    2         11.603384      -27.713791       -0.000000  
    3         28.212644       10.055313        0.000000  
    4         -1.457598        4.870598       -0.000000  
 --------------------------------------------------------
 --------------------------------------------------------
 Final gradient
  Atom          X               Y               Z
 --------------------------------------------------------
    1        -38.358431       12.787880        0.000000  
    2         11.603384      -27.713791       -0.000000  
    3         28.212644       10.055313        0.000000  
    4         -1.457598        4.870598       -0.000000  
 --------------------------------------------------------
 Analytic gradient from two-electron contribution:   CPU 135.39 s  wall 38.08 s

 Total ccman2 time:   CPU 787.91 s  wall 211.88 s


 --------------------------------------------------------------

                    Orbital Energies (a.u.)
 --------------------------------------------------------------

 Alpha MOs
 -- Occupied --
******* -80.025 -79.986 -65.169 -58.529 -58.528 -58.528  -9.849
 -7.564  -7.529  -7.462  -7.455  -7.454  -5.457  -5.455  -5.455
 -5.422  -5.421  -5.421  -3.201  -3.198  -3.198  -3.189  -3.189
 -1.041  -0.910  -0.712  -0.547  -0.470  -0.458  -0.424  -0.387
 -0.356
 -- Virtual --
 -0.016   0.040   0.055   0.067   0.081   0.082   0.098   0.112
  0.112   0.119   0.127   0.129   0.147   0.166   0.185   0.203
  0.217   0.331   0.381   0.387   0.395   0.432   0.443   0.491
  0.547   0.573   0.586   0.667   0.682   0.720   0.739   0.782
  0.785   0.802   0.838   0.842   0.847   0.886   0.919   1.011
  1.094   1.105   1.108   1.306   1.415   1.674   1.691   1.795
  1.818   1.865   1.949   1.985   2.036   2.305   2.328   2.343
  2.424   2.908   4.539   4.548   4.556   4.575   4.751   7.189
  7.263   7.482   8.211   8.229   8.288  14.742  14.780  14.795
 14.807  14.856  14.906  49.477 165.870 166.115 293.896 293.912
293.9841028.418
 --------------------------------------------------------------

          Ground-State Mulliken Net Atomic Charges

     Atom                 Charge (a.u.)
  ----------------------------------------
      1 Br                   -0.220420
      2 P                     0.196836
      3 P                     0.120160
      4 H                    -0.096576
  ----------------------------------------
  Sum of atomic charges =    -0.000000

 -----------------------------------------------------------------
                    Cartesian Multipole Moments
 -----------------------------------------------------------------
    Charge (ESU x 10^10)
                -0.0000
    Dipole Moment (Debye)
         X      -0.9282      Y      -0.4500      Z       0.0000
       Tot       1.0315
    Quadrupole Moments (Debye-Ang)
        XX     -47.7578     XY       0.5389     YY     -45.2452
        XZ      -0.0000     YZ      -0.0000     ZZ     -45.9581
    Octopole Moments (Debye-Ang^2)
       XXX      56.9287    XXY      -4.5066    XYY      13.0673
       YYY     -10.2964    XXZ       0.0000    XYZ       0.0000
       YYZ      -0.0000    XZZ      15.0348    YZZ      -2.1625
       ZZZ       0.0000
    Hexadecapole Moments (Debye-Ang^3)
      XXXX    -709.1969   XXXY     -13.4422   XXYY    -132.8670
      XYYY      -1.7574   YYYY    -171.4306   XXXZ      -0.0000
      XXYZ      -0.0000   XYYZ      -0.0000   YYYZ      -0.0000
      XXZZ    -126.7728   XYZZ      -1.2329   YYZZ     -38.9683
      XZZZ      -0.0000   YZZZ      -0.0000   ZZZZ     -67.8285
 -----------------------------------------------------------------
 DrvMan completing analytic gradient of the correlated energy
 Correlated dipole moment
            1
    1  -0.3651636
    2  -0.1770610
    3   0.0000000
 Energy read as -3254.954266937
 Full Analytical Gradient: (in a.u., or Hartree/Bohr)
             1             2             3             4
    1    0.00012681    0.00007329   -0.00032182    0.00012173
    2   -0.00006316    0.00020188   -0.00002673   -0.00011200
    3    0.00000000   -0.00000000    0.00000000   -0.00000000
 Gradient time:  CPU 0.67 s  wall 0.64 s
 ----------------------------------------------------------------
             Standard Nuclear Orientation (Angstroms)
    I     Atom           X                Y                Z
 ----------------------------------------------------------------
    1      Br      1.2771720999    -0.1625048771    -0.0000000000
    2      P      -0.6970730408     0.9378203078     0.0000000000
    3      P      -2.1892245550    -0.4490536818    -0.0000000000
    4      H      -1.4065595611    -1.6288286901    -0.0000000000
 ----------------------------------------------------------------
 Nuclear Repulsion Energy =   275.8835692309 hartrees
 There are       33 alpha and       33 beta electrons

                       Distance Matrix (Angstroms)
             Br(  1)   P (  2)   P (  3)
   P (  2)  2.260168
   P (  3)  3.478220  2.037139
   H (  4)  3.058189  2.662904  1.415780

 Requested basis set is 6-311++G(d,p)
 There are 50 shells and 115 basis functions
 A cutoff of  1.0D-14 yielded   1144 shell pairs
 There are      6349 function pairs (      6938 Cartesian)
 Smallest overlap matrix eigenvalue = 5.45E-04
 Guess MOs from SCF MO coefficient file

 -----------------------------------------------------------------------
  General SCF calculation program by
  Eric Jon Sundstrom, Paul Horn, Yuezhi Mao, Dmitri Zuev, Alec White,
  David Stuck, Shaama M.S., Shane Yost, Joonho Lee, David Small,
  Daniel Levine, Susi Lehtola, Hugh Burton, Evgeny Epifanovsky
 -----------------------------------------------------------------------
 Hartree-Fock
 using 4 threads for integral computing
 -------------------------------------------------------
 OpenMP Integral computing Module                
 Release: version 2.0, May 2017, Q-Chem Inc. Pleasanton 
 -------------------------------------------------------
 A restricted SCF calculation will be
 performed using DIIS
 SCF converges when DIIS error is below 1.0e-08
 ---------------------------------------
  Cycle       Energy         DIIS error
 ---------------------------------------
    1   -3254.4246472301      1.35e-05  
    2   -3254.4246476794      3.88e-06  
    3   -3254.4246477233      1.51e-06  
    4   -3254.4246477308      5.86e-07  
    5   -3254.4246477319      1.98e-07  
    6   -3254.4246477321      7.11e-08  
    7   -3254.4246477322      2.58e-08  
    8   -3254.4246477322      1.20e-08  
    9   -3254.4246477322      3.27e-09  Convergence criterion met
 ---------------------------------------
 SCF time:   CPU 5.26s  wall 1.00s 
 SCF   energy in the final basis set =    -3254.4246477322
 Total energy in the final basis set =    -3254.4246477322


 ------------------------------------------------------------------------------

   CCMAN2: suite of methods based on coupled cluster
           and equation of motion theories.

   Components:
   * libvmm-1.3-trunk
     by Evgeny Epifanovsky, Ilya Kaliman.
   * libtensor-2.5-trunk
     by Evgeny Epifanovsky, Michael Wormit, Dmitry Zuev, Sam Manzer, 
        Ilya Kaliman.
   * libcc-2.5-trunk
     by Evgeny Epifanovsky, Arik Landau, Tomasz Kus, Kirill Khistyaev, 
        Dmitry Zuev, Prashant Manohar, Xintian Feng, Anna Krylov, 
        Matthew Goldey, Alec White, Thomas Jagau, Kaushik Nanda, 
        Anastasia Gunina, Alexander Kunitsa, Joonho Lee.

   CCMAN original authors:
   Anna I. Krylov, C. David Sherrill, Steven R. Gwaltney,
   Edward F. C. Byrd (2000)
   Sergey V. Levchenko, Lyudmila V. Slipchenko, Tao Wang,
   Ana-Maria C. Cristian (2003)
   Piotr A. Pieniazek, C. Melania Oana, Evgeny Epifanovsky (2007)
   Prashant Manohar (2009)

 ------------------------------------------------------------------------------


 Allocating and initializing 29808MB of RAM...
 Calculation will run on 4 cores.


 Alpha MOs, Restricted
 -- Occupied --                  
-490.04  -80.03  -79.99  -65.17  -58.53  -58.53  -58.53   -9.85
  1 A     2 A     3 A     4 A     5 A     6 A     7 A     8 A                  
 -7.564  -7.529  -7.462  -7.455  -7.454  -5.457  -5.455  -5.455
  9 A    10 A    11 A    12 A    13 A    14 A    15 A    16 A                  
 -5.422  -5.421  -5.421  -3.201  -3.198  -3.197  -3.189  -3.189
 17 A    18 A    19 A    20 A    21 A    22 A    23 A    24 A                  
 -1.041  -0.910  -0.712  -0.547  -0.470  -0.458  -0.424  -0.387
 25 A    26 A    27 A    28 A    29 A    30 A    31 A    32 A                  
 -0.356
 33 A                                                                          
 -- Virtual --                   
 -0.016   0.040   0.055   0.067   0.081   0.082   0.098   0.112
 34 A    35 A    36 A    37 A    38 A    39 A    40 A    41 A                  
  0.112   0.119   0.127   0.129   0.147   0.166   0.185   0.203
 42 A    43 A    44 A    45 A    46 A    47 A    48 A    49 A                  
  0.217   0.331   0.381   0.387   0.395   0.432   0.444   0.491
 50 A    51 A    52 A    53 A    54 A    55 A    56 A    57 A                  
  0.547   0.573   0.586   0.667   0.682   0.720   0.739   0.782
 58 A    59 A    60 A    61 A    62 A    63 A    64 A    65 A                  
  0.785   0.803   0.838   0.842   0.847   0.886   0.919   1.011
 66 A    67 A    68 A    69 A    70 A    71 A    72 A    73 A                  
  1.095   1.105   1.108   1.306   1.416   1.674   1.690   1.795
 74 A    75 A    76 A    77 A    78 A    79 A    80 A    81 A                  
  1.818   1.865   1.949   1.985   2.036   2.305   2.328   2.343
 82 A    83 A    84 A    85 A    86 A    87 A    88 A    89 A                  
  2.424   2.908   4.539   4.548   4.556   4.575   4.751   7.189
 90 A    91 A    92 A    93 A    94 A    95 A    96 A    97 A                  
  7.263   7.483   8.211   8.229   8.288  14.742  14.780  14.795
 98 A    99 A   100 A   101 A   102 A   103 A   104 A   105 A                  
 14.808  14.856  14.905  49.477 165.870 166.115 293.896 293.912
106 A   107 A   108 A   109 A   110 A   111 A   112 A   113 A                  
293.9841028.418
114 A   115 A                                                                  

 Beta MOs, Restricted
 -- Occupied --                  
-490.04  -80.03  -79.99  -65.17  -58.53  -58.53  -58.53   -9.85
  1 A     2 A     3 A     4 A     5 A     6 A     7 A     8 A                  
 -7.564  -7.529  -7.462  -7.455  -7.454  -5.457  -5.455  -5.455
  9 A    10 A    11 A    12 A    13 A    14 A    15 A    16 A                  
 -5.422  -5.421  -5.421  -3.201  -3.198  -3.197  -3.189  -3.189
 17 A    18 A    19 A    20 A    21 A    22 A    23 A    24 A                  
 -1.041  -0.910  -0.712  -0.547  -0.470  -0.458  -0.424  -0.387
 25 A    26 A    27 A    28 A    29 A    30 A    31 A    32 A                  
 -0.356
 33 A                                                                          
 -- Virtual --                   
 -0.016   0.040   0.055   0.067   0.081   0.082   0.098   0.112
 34 A    35 A    36 A    37 A    38 A    39 A    40 A    41 A                  
  0.112   0.119   0.127   0.129   0.147   0.166   0.185   0.203
 42 A    43 A    44 A    45 A    46 A    47 A    48 A    49 A                  
  0.217   0.331   0.381   0.387   0.395   0.432   0.444   0.491
 50 A    51 A    52 A    53 A    54 A    55 A    56 A    57 A                  
  0.547   0.573   0.586   0.667   0.682   0.720   0.739   0.782
 58 A    59 A    60 A    61 A    62 A    63 A    64 A    65 A                  
  0.785   0.803   0.838   0.842   0.847   0.886   0.919   1.011
 66 A    67 A    68 A    69 A    70 A    71 A    72 A    73 A                  
  1.095   1.105   1.108   1.306   1.416   1.674   1.690   1.795
 74 A    75 A    76 A    77 A    78 A    79 A    80 A    81 A                  
  1.818   1.865   1.949   1.985   2.036   2.305   2.328   2.343
 82 A    83 A    84 A    85 A    86 A    87 A    88 A    89 A                  
  2.424   2.908   4.539   4.548   4.556   4.575   4.751   7.189
 90 A    91 A    92 A    93 A    94 A    95 A    96 A    97 A                  
  7.263   7.483   8.211   8.229   8.288  14.742  14.780  14.795
 98 A    99 A   100 A   101 A   102 A   103 A   104 A   105 A                  
 14.808  14.856  14.905  49.477 165.870 166.115 293.896 293.912
106 A   107 A   108 A   109 A   110 A   111 A   112 A   113 A                  
293.9841028.418
114 A   115 A                                                                  

 Occupation and symmetry of molecular orbitals

 Point group: C1 (1 irreducible representation).

                           A     All 
 -------------------------------------
 All molecular orbitals:
  - Alpha                  115   115 
  - Beta                   115   115 
 -------------------------------------
 Alpha orbitals:
  - Frozen occupied        19    19  
  - Active occupied        14    14  
  - Active virtual         82    82  
  - Frozen virtual         0     0   
 -------------------------------------
 Beta orbitals:
  - Frozen occupied        19    19  
  - Active occupied        14    14  
  - Active virtual         82    82  
  - Frozen virtual         0     0   
 -------------------------------------

 Import integrals:   CPU 0.00 s  wall 0.00 s

 Import integrals:   CPU 22.22 s  wall 5.66 s

 MP2 amplitudes:   CPU 0.04 s  wall 0.02 s

Running a double precision version
           CCSD T amplitudes will be solved using DIIS.

           Start     Size      MaxIter   EConv     TConv     
           3         7         100       1.00e-07  1.00e-05  
 ------------------------------------------------------------------------------
           Energy (a.u.)   Ediff      Tdiff       Comment
 ------------------------------------------------------------------------------
         -3254.93203296                           
     1   -3254.93583146   3.80e-03   7.26e-01     
     2   -3254.95062988   1.48e-02   9.11e-02     
     3   -3254.95202926   1.40e-03   3.69e-02     
     4   -3254.95382489   1.80e-03   1.42e-02     Switched to DIIS steps.
     5   -3254.95426464   4.40e-04   1.00e-02     
     6   -3254.95426594   1.30e-06   2.29e-03     
     7   -3254.95426438   1.56e-06   8.34e-04     
     8   -3254.95426669   2.31e-06   2.08e-04     
     9   -3254.95426657   1.21e-07   8.02e-05     
    10   -3254.95426676   1.89e-07   3.27e-05     
    11   -3254.95426681   4.78e-08   1.95e-05     
    12   -3254.95426678   2.99e-08   4.22e-06     
 ------------------------------------------------------------------------------
         -3254.95426678                           CCSD T converged.

End of double precision
 SCF energy                 = -3254.42464773
 MP2 energy                 = -3254.93203296
 CCSD correlation energy     =    -0.52961905
 CCSD total energy           = -3254.95426678

 CCSD  T1^2 = 0.0086  T2^2 = 0.2461  Leading amplitudes:

 Amplitude    Orbitals with energies
 -0.0225       33 (A) A                  ->    54 (A) A                   
              -0.3558                          0.3950                     
 -0.0225       33 (A) B                  ->    54 (A) B                   
              -0.3558                          0.3950                     
 -0.0193       28 (A) A                  ->    35 (A) A                   
              -0.5473                          0.0400                     
 -0.0193       28 (A) B                  ->    35 (A) B                   
              -0.5473                          0.0400                     

 Amplitude    Orbitals with energies
 -0.1455       33 (A) A      33 (A) B    ->    34 (A) A      34 (A) B     
              -0.3558       -0.3558           -0.0162       -0.0162       
  0.1455       33 (A) A      33 (A) B    ->    34 (A) B      34 (A) A     
              -0.3558       -0.3558           -0.0162       -0.0162       
  0.1455       33 (A) B      33 (A) A    ->    34 (A) A      34 (A) B     
              -0.3558       -0.3558           -0.0162       -0.0162       
 -0.1455       33 (A) B      33 (A) A    ->    34 (A) B      34 (A) A     
              -0.3558       -0.3558           -0.0162       -0.0162       

 Computing CCSD intemediates for later calculations in double precision
 Finished.

Running a double precision version
           CCSD Lambda amplitudes will be solved using DIIS.
           Start     Size      MaxIter   EConv     LConv     
           3         7         100       1.00e-07  1.00e-05  
 ------------------------------------------------------------------------------
            Enorm      Ldiff       Comment
 ------------------------------------------------------------------------------
     1     5.50e-02   4.49e-02     
     2     1.15e-02   5.01e-03     
     3     5.01e-03   2.45e-03     
     4     2.15e-03   1.29e-03     Switched to DIIS steps.
     5     7.99e-04   4.87e-04     
     6     3.50e-04   1.43e-04     
     7     1.23e-04   3.78e-05     
     8     5.05e-05   3.26e-06     
     9     1.91e-05   4.29e-06     
    10     6.97e-06   1.50e-06     
    11     2.07e-06   6.82e-07     
    12     9.25e-07   1.80e-07     
    13     4.15e-07   9.59e-08     
    14     1.94e-07   1.96e-08     
    15     8.96e-08   1.39e-08     
 ------------------------------------------------------------------------------
                                   CCSD Lambda converged.

 Computing density matrices in double precision...
           Orbital response amplitudes will be solved using DIIS.
           Start     Size      MaxIter   EConv     LConv     
           3         7         100       1.00e-06  1.00e-06  
 ------------------------------------------------------------------------------
            Enorm      Ldiff       Comment
 ------------------------------------------------------------------------------
     1     1.02e-01   2.28e-03     
     2     1.05e-01   3.51e-03     
     3     1.26e-01   2.09e-02     
     4     9.35e-03   5.65e-02     Switched to DIIS steps.
     5     1.27e-03   9.91e-04     
     6     3.21e-04   1.55e-04     
     7     2.33e-04   1.31e-05     
     8     8.61e-05   3.25e-05     
     9     2.23e-05   1.45e-06     
    10     4.91e-06   1.17e-07     
    11     2.31e-06   1.53e-07     
    12     6.02e-07   8.00e-08     
 ------------------------------------------------------------------------------
                                   Orbital response converged.

 Computing density matrices... Done.
 CCSD calculation:   CPU 626.72 s  wall 166.91 s

 Transferring MO TPDM to AO TPDM
 Transferring g2_o1o1o1o1
 Transferring g2_o1o1o1v1
 Transferring g2_o1o1v1v1
 Transferring g2_o1v1o1v1
 Transferring g2_o1v1v1v1
 Transferring g2_v1v1v1v1
 Adding separable TPDM
 Computing TPDM gradient
 --------------------------------------------------------
 2e gradient
  Atom          X               Y               Z
 --------------------------------------------------------
    1        -38.365089       12.790302        0.000000  
    2         11.589763      -27.726962       -0.000000  
    3         28.228614       10.061613        0.000000  
    4         -1.453288        4.875046       -0.000000  
 --------------------------------------------------------
 --------------------------------------------------------
 Final gradient
  Atom          X               Y               Z
 --------------------------------------------------------
    1        -38.365089       12.790302        0.000000  
    2         11.589763      -27.726962       -0.000000  
    3         28.228614       10.061613        0.000000  
    4         -1.453288        4.875046       -0.000000  
 --------------------------------------------------------
 Analytic gradient from two-electron contribution:   CPU 134.90 s  wall 37.66 s

 Total ccman2 time:   CPU 786.91 s  wall 211.20 s


 --------------------------------------------------------------

                    Orbital Energies (a.u.)
 --------------------------------------------------------------

 Alpha MOs
 -- Occupied --
******* -80.025 -79.986 -65.169 -58.529 -58.528 -58.528  -9.849
 -7.564  -7.529  -7.462  -7.455  -7.454  -5.457  -5.455  -5.455
 -5.422  -5.421  -5.421  -3.201  -3.198  -3.197  -3.189  -3.189
 -1.041  -0.910  -0.712  -0.547  -0.470  -0.458  -0.424  -0.387
 -0.356
 -- Virtual --
 -0.016   0.040   0.055   0.067   0.081   0.082   0.098   0.112
  0.112   0.119   0.127   0.129   0.147   0.166   0.185   0.203
  0.217   0.331   0.381   0.387   0.395   0.432   0.444   0.491
  0.547   0.573   0.586   0.667   0.682   0.720   0.739   0.782
  0.785   0.803   0.838   0.842   0.847   0.886   0.919   1.011
  1.095   1.105   1.108   1.306   1.416   1.674   1.690   1.795
  1.818   1.865   1.949   1.985   2.036   2.305   2.328   2.343
  2.424   2.908   4.539   4.548   4.556   4.575   4.751   7.189
  7.263   7.483   8.211   8.229   8.288  14.742  14.780  14.795
 14.808  14.856  14.905  49.477 165.870 166.115 293.896 293.912
293.9841028.418
 --------------------------------------------------------------

          Ground-State Mulliken Net Atomic Charges

     Atom                 Charge (a.u.)
  ----------------------------------------
      1 Br                   -0.220525
      2 P                     0.196895
      3 P                     0.120020
      4 H                    -0.096389
  ----------------------------------------
  Sum of atomic charges =    -0.000000

 -----------------------------------------------------------------
                    Cartesian Multipole Moments
 -----------------------------------------------------------------
    Charge (ESU x 10^10)
                 0.0000
    Dipole Moment (Debye)
         X      -0.9283      Y      -0.4508      Z       0.0000
       Tot       1.0320
    Quadrupole Moments (Debye-Ang)
        XX     -47.7607     XY       0.5409     YY     -45.2441
        XZ      -0.0000     YZ      -0.0000     ZZ     -45.9537
    Octopole Moments (Debye-Ang^2)
       XXX      56.8896    XXY      -4.5254    XYY      13.0537
       YYY     -10.3354    XXZ       0.0000    XYZ       0.0000
       YYZ      -0.0000    XZZ      15.0145    YZZ      -2.1747
       ZZZ       0.0000
    Hexadecapole Moments (Debye-Ang^3)
      XXXX    -708.8678   XXXY     -13.3182   XXYY    -132.7998
      XYYY      -1.6551   YYYY    -171.3617   XXXZ      -0.0000
      XXYZ      -0.0000   XYYZ      -0.0000   YYYZ      -0.0000
      XXZZ    -126.7022   XYZZ      -1.1973   YYZZ     -38.9524
      XZZZ      -0.0000   YZZZ      -0.0000   ZZZZ     -67.8093
 -----------------------------------------------------------------
 DrvMan completing analytic gradient of the correlated energy
 Correlated dipole moment
            1
    1  -0.3652132
    2  -0.1773574
    3   0.0000000
 Energy read as -3254.954266780
 Full Analytical Gradient: (in a.u., or Hartree/Bohr)
             1             2             3             4
    1    0.00009369   -0.00033445    0.00007656    0.00016420
    2   -0.00006712   -0.00014905    0.00044058   -0.00022441
    3    0.00000000   -0.00000000    0.00000000   -0.00000000
 Gradient time:  CPU 0.67 s  wall 0.64 s
 ----------------------------------------------------------------
             Standard Nuclear Orientation (Angstroms)
    I     Atom           X                Y                Z
 ----------------------------------------------------------------
    1      Br      1.2771720999    -0.1625048771    -0.0000000000
    2      P      -0.6970730408     0.9378203078     0.0000000000
    3      P      -2.1892245550    -0.4510536818    -0.0000000000
    4      H      -1.4065595611    -1.6288286901    -0.0000000000
 ----------------------------------------------------------------
 Nuclear Repulsion Energy =   275.8473244406 hartrees
 There are       33 alpha and       33 beta electrons

                       Distance Matrix (Angstroms)
             Br(  1)   P (  2)   P (  3)
   P (  2)  2.260168
   P (  3)  3.478386  2.038501
   H (  4)  3.058189  2.662904  1.414114

 Requested basis set is 6-311++G(d,p)
 There are 50 shells and 115 basis functions
 A cutoff of  1.0D-14 yielded   1144 shell pairs
 There are      6349 function pairs (      6938 Cartesian)
 Smallest overlap matrix eigenvalue = 5.46E-04
 Guess MOs from SCF MO coefficient file

 -----------------------------------------------------------------------
  General SCF calculation program by
  Eric Jon Sundstrom, Paul Horn, Yuezhi Mao, Dmitri Zuev, Alec White,
  David Stuck, Shaama M.S., Shane Yost, Joonho Lee, David Small,
  Daniel Levine, Susi Lehtola, Hugh Burton, Evgeny Epifanovsky
 -----------------------------------------------------------------------
 Hartree-Fock
 using 4 threads for integral computing
 -------------------------------------------------------
 OpenMP Integral computing Module                
 Release: version 2.0, May 2017, Q-Chem Inc. Pleasanton 
 -------------------------------------------------------
 A restricted SCF calculation will be
 performed using DIIS
 SCF converges when DIIS error is below 1.0e-08
 ---------------------------------------
  Cycle       Energy         DIIS error
 ---------------------------------------
    1   -3254.4246140442      1.96e-05  
    2   -3254.4246149079      4.94e-06  
    3   -3254.4246149834      1.96e-06  
    4   -3254.4246149943      7.12e-07  
    5   -3254.4246149957      2.36e-07  
    6   -3254.4246149959      6.94e-08  
    7   -3254.4246149960      3.93e-08  
    8   -3254.4246149961      1.79e-08  
    9   -3254.4246149961      7.41e-09  Convergence criterion met
 ---------------------------------------
 SCF time:   CPU 5.25s  wall 2.00s 
 SCF   energy in the final basis set =    -3254.4246149961
 Total energy in the final basis set =    -3254.4246149961


 ------------------------------------------------------------------------------

   CCMAN2: suite of methods based on coupled cluster
           and equation of motion theories.

   Components:
   * libvmm-1.3-trunk
     by Evgeny Epifanovsky, Ilya Kaliman.
   * libtensor-2.5-trunk
     by Evgeny Epifanovsky, Michael Wormit, Dmitry Zuev, Sam Manzer, 
        Ilya Kaliman.
   * libcc-2.5-trunk
     by Evgeny Epifanovsky, Arik Landau, Tomasz Kus, Kirill Khistyaev, 
        Dmitry Zuev, Prashant Manohar, Xintian Feng, Anna Krylov, 
        Matthew Goldey, Alec White, Thomas Jagau, Kaushik Nanda, 
        Anastasia Gunina, Alexander Kunitsa, Joonho Lee.

   CCMAN original authors:
   Anna I. Krylov, C. David Sherrill, Steven R. Gwaltney,
   Edward F. C. Byrd (2000)
   Sergey V. Levchenko, Lyudmila V. Slipchenko, Tao Wang,
   Ana-Maria C. Cristian (2003)
   Piotr A. Pieniazek, C. Melania Oana, Evgeny Epifanovsky (2007)
   Prashant Manohar (2009)

 ------------------------------------------------------------------------------


 Allocating and initializing 29808MB of RAM...
 Calculation will run on 4 cores.


 Alpha MOs, Restricted
 -- Occupied --                  
-490.04  -80.03  -79.99  -65.17  -58.53  -58.53  -58.53   -9.85
  1 A     2 A     3 A     4 A     5 A     6 A     7 A     8 A                  
 -7.564  -7.529  -7.462  -7.455  -7.454  -5.457  -5.455  -5.455
  9 A    10 A    11 A    12 A    13 A    14 A    15 A    16 A                  
 -5.422  -5.421  -5.421  -3.201  -3.198  -3.197  -3.189  -3.189
 17 A    18 A    19 A    20 A    21 A    22 A    23 A    24 A                  
 -1.041  -0.910  -0.712  -0.547  -0.470  -0.458  -0.424  -0.387
 25 A    26 A    27 A    28 A    29 A    30 A    31 A    32 A                  
 -0.356
 33 A                                                                          
 -- Virtual --                   
 -0.016   0.040   0.055   0.067   0.081   0.082   0.098   0.112
 34 A    35 A    36 A    37 A    38 A    39 A    40 A    41 A                  
  0.112   0.119   0.127   0.129   0.147   0.166   0.185   0.203
 42 A    43 A    44 A    45 A    46 A    47 A    48 A    49 A                  
  0.217   0.331   0.381   0.387   0.395   0.432   0.443   0.491
 50 A    51 A    52 A    53 A    54 A    55 A    56 A    57 A                  
  0.547   0.573   0.586   0.667   0.682   0.720   0.739   0.782
 58 A    59 A    60 A    61 A    62 A    63 A    64 A    65 A                  
  0.785   0.802   0.838   0.842   0.847   0.886   0.919   1.011
 66 A    67 A    68 A    69 A    70 A    71 A    72 A    73 A                  
  1.094   1.105   1.109   1.306   1.415   1.675   1.691   1.795
 74 A    75 A    76 A    77 A    78 A    79 A    80 A    81 A                  
  1.818   1.865   1.949   1.985   2.036   2.305   2.328   2.345
 82 A    83 A    84 A    85 A    86 A    87 A    88 A    89 A                  
  2.424   2.908   4.539   4.548   4.556   4.575   4.751   7.189
 90 A    91 A    92 A    93 A    94 A    95 A    96 A    97 A                  
  7.263   7.483   8.211   8.229   8.288  14.742  14.780  14.795
 98 A    99 A   100 A   101 A   102 A   103 A   104 A   105 A                  
 14.808  14.856  14.906  49.477 165.870 166.115 293.896 293.912
106 A   107 A   108 A   109 A   110 A   111 A   112 A   113 A                  
293.9841028.418
114 A   115 A                                                                  

 Beta MOs, Restricted
 -- Occupied --                  
-490.04  -80.03  -79.99  -65.17  -58.53  -58.53  -58.53   -9.85
  1 A     2 A     3 A     4 A     5 A     6 A     7 A     8 A                  
 -7.564  -7.529  -7.462  -7.455  -7.454  -5.457  -5.455  -5.455
  9 A    10 A    11 A    12 A    13 A    14 A    15 A    16 A                  
 -5.422  -5.421  -5.421  -3.201  -3.198  -3.197  -3.189  -3.189
 17 A    18 A    19 A    20 A    21 A    22 A    23 A    24 A                  
 -1.041  -0.910  -0.712  -0.547  -0.470  -0.458  -0.424  -0.387
 25 A    26 A    27 A    28 A    29 A    30 A    31 A    32 A                  
 -0.356
 33 A                                                                          
 -- Virtual --                   
 -0.016   0.040   0.055   0.067   0.081   0.082   0.098   0.112
 34 A    35 A    36 A    37 A    38 A    39 A    40 A    41 A                  
  0.112   0.119   0.127   0.129   0.147   0.166   0.185   0.203
 42 A    43 A    44 A    45 A    46 A    47 A    48 A    49 A                  
  0.217   0.331   0.381   0.387   0.395   0.432   0.443   0.491
 50 A    51 A    52 A    53 A    54 A    55 A    56 A    57 A                  
  0.547   0.573   0.586   0.667   0.682   0.720   0.739   0.782
 58 A    59 A    60 A    61 A    62 A    63 A    64 A    65 A                  
  0.785   0.802   0.838   0.842   0.847   0.886   0.919   1.011
 66 A    67 A    68 A    69 A    70 A    71 A    72 A    73 A                  
  1.094   1.105   1.109   1.306   1.415   1.675   1.691   1.795
 74 A    75 A    76 A    77 A    78 A    79 A    80 A    81 A                  
  1.818   1.865   1.949   1.985   2.036   2.305   2.328   2.345
 82 A    83 A    84 A    85 A    86 A    87 A    88 A    89 A                  
  2.424   2.908   4.539   4.548   4.556   4.575   4.751   7.189
 90 A    91 A    92 A    93 A    94 A    95 A    96 A    97 A                  
  7.263   7.483   8.211   8.229   8.288  14.742  14.780  14.795
 98 A    99 A   100 A   101 A   102 A   103 A   104 A   105 A                  
 14.808  14.856  14.906  49.477 165.870 166.115 293.896 293.912
106 A   107 A   108 A   109 A   110 A   111 A   112 A   113 A                  
293.9841028.418
114 A   115 A                                                                  

 Occupation and symmetry of molecular orbitals

 Point group: C1 (1 irreducible representation).

                           A     All 
 -------------------------------------
 All molecular orbitals:
  - Alpha                  115   115 
  - Beta                   115   115 
 -------------------------------------
 Alpha orbitals:
  - Frozen occupied        19    19  
  - Active occupied        14    14  
  - Active virtual         82    82  
  - Frozen virtual         0     0   
 -------------------------------------
 Beta orbitals:
  - Frozen occupied        19    19  
  - Active occupied        14    14  
  - Active virtual         82    82  
  - Frozen virtual         0     0   
 -------------------------------------

 Import integrals:   CPU 0.00 s  wall 0.00 s

 Import integrals:   CPU 22.21 s  wall 5.66 s

 MP2 amplitudes:   CPU 0.04 s  wall 0.02 s

Running a double precision version
           CCSD T amplitudes will be solved using DIIS.

           Start     Size      MaxIter   EConv     TConv     
           3         7         100       1.00e-07  1.00e-05  
 ------------------------------------------------------------------------------
           Energy (a.u.)   Ediff      Tdiff       Comment
 ------------------------------------------------------------------------------
         -3254.93203738                           
     1   -3254.93582273   3.79e-03   7.26e-01     
     2   -3254.95062894   1.48e-02   9.11e-02     
     3   -3254.95202710   1.40e-03   3.69e-02     
     4   -3254.95382410   1.80e-03   1.42e-02     Switched to DIIS steps.
     5   -3254.95426451   4.40e-04   1.00e-02     
     6   -3254.95426582   1.31e-06   2.30e-03     
     7   -3254.95426421   1.61e-06   8.36e-04     
     8   -3254.95426653   2.32e-06   2.08e-04     
     9   -3254.95426641   1.23e-07   8.01e-05     
    10   -3254.95426659   1.86e-07   3.26e-05     
    11   -3254.95426664   4.88e-08   1.94e-05     
    12   -3254.95426661   2.99e-08   4.22e-06     
 ------------------------------------------------------------------------------
         -3254.95426661                           CCSD T converged.

End of double precision
 SCF energy                 = -3254.42461500
 MP2 energy                 = -3254.93203738
 CCSD correlation energy     =    -0.52965162
 CCSD total energy           = -3254.95426661

 CCSD  T1^2 = 0.0086  T2^2 = 0.2463  Leading amplitudes:

 Amplitude    Orbitals with energies
  0.0225       33 (A) A                  ->    54 (A) A                   
              -0.3556                          0.3951                     
  0.0225       33 (A) B                  ->    54 (A) B                   
              -0.3556                          0.3951                     
 -0.0193       28 (A) A                  ->    35 (A) A                   
              -0.5473                          0.0400                     
 -0.0193       28 (A) B                  ->    35 (A) B                   
              -0.5473                          0.0400                     

 Amplitude    Orbitals with energies
 -0.1459       33 (A) A      33 (A) B    ->    34 (A) A      34 (A) B     
              -0.3556       -0.3556           -0.0163       -0.0163       
  0.1459       33 (A) A      33 (A) B    ->    34 (A) B      34 (A) A     
              -0.3556       -0.3556           -0.0163       -0.0163       
  0.1459       33 (A) B      33 (A) A    ->    34 (A) A      34 (A) B     
              -0.3556       -0.3556           -0.0163       -0.0163       
 -0.1459       33 (A) B      33 (A) A    ->    34 (A) B      34 (A) A     
              -0.3556       -0.3556           -0.0163       -0.0163       

 Computing CCSD intemediates for later calculations in double precision
 Finished.

Running a double precision version
           CCSD Lambda amplitudes will be solved using DIIS.
           Start     Size      MaxIter   EConv     LConv     
           3         7         100       1.00e-07  1.00e-05  
 ------------------------------------------------------------------------------
            Enorm      Ldiff       Comment
 ------------------------------------------------------------------------------
     1     5.51e-02   4.50e-02     
     2     1.15e-02   5.01e-03     
     3     5.02e-03   2.45e-03     
     4     2.15e-03   1.29e-03     Switched to DIIS steps.
     5     7.99e-04   4.89e-04     
     6     3.50e-04   1.43e-04     
     7     1.23e-04   3.79e-05     
     8     5.05e-05   3.23e-06     
     9     1.92e-05   4.29e-06     
    10     6.99e-06   1.50e-06     
    11     2.07e-06   6.88e-07     
    12     9.26e-07   1.82e-07     
    13     4.15e-07   9.64e-08     
    14     1.94e-07   1.98e-08     
    15     8.97e-08   1.40e-08     
 ------------------------------------------------------------------------------
                                   CCSD Lambda converged.

 Computing density matrices in double precision...
           Orbital response amplitudes will be solved using DIIS.
           Start     Size      MaxIter   EConv     LConv     
           3         7         100       1.00e-06  1.00e-06  
 ------------------------------------------------------------------------------
            Enorm      Ldiff       Comment
 ------------------------------------------------------------------------------
     1     1.02e-01   2.29e-03     
     2     1.05e-01   3.53e-03     
     3     1.26e-01   2.09e-02     
     4     9.34e-03   5.64e-02     Switched to DIIS steps.
     5     1.28e-03   9.95e-04     
     6     3.41e-04   1.51e-04     
     7     2.33e-04   1.63e-05     
     8     8.54e-05   3.36e-05     
     9     2.26e-05   1.37e-06     
    10     4.94e-06   9.85e-08     
    11     2.32e-06   1.53e-07     
    12     6.04e-07   7.92e-08     
 ------------------------------------------------------------------------------
                                   Orbital response converged.

 Computing density matrices... Done.
 CCSD calculation:   CPU 626.82 s  wall 166.95 s

 Transferring MO TPDM to AO TPDM
 Transferring g2_o1o1o1o1
 Transferring g2_o1o1o1v1
 Transferring g2_o1o1v1v1
 Transferring g2_o1v1o1v1
 Transferring g2_o1v1v1v1
 Transferring g2_v1v1v1v1
 Adding separable TPDM
 Computing TPDM gradient
 --------------------------------------------------------
 2e gradient
  Atom          X               Y               Z
 --------------------------------------------------------
    1        -38.362542       12.784393        0.000000  
    2         11.612022      -27.728213       -0.000000  
    3         28.204126       10.072105        0.000000  
    4         -1.453606        4.871715       -0.000000  
 --------------------------------------------------------
 --------------------------------------------------------
 Final gradient
  Atom          X               Y               Z
 --------------------------------------------------------
    1        -38.362542       12.784393        0.000000  
    2         11.612022      -27.728213       -0.000000  
    3         28.204126       10.072105        0.000000  
    4         -1.453606        4.871715       -0.000000  
 --------------------------------------------------------
 Analytic gradient from two-electron contribution:   CPU 135.04 s  wall 37.65 s

 Total ccman2 time:   CPU 787.20 s  wall 211.24 s


 --------------------------------------------------------------

                    Orbital Energies (a.u.)
 --------------------------------------------------------------

 Alpha MOs
 -- Occupied --
******* -80.025 -79.986 -65.169 -58.529 -58.528 -58.528  -9.849
 -7.564  -7.529  -7.462  -7.455  -7.454  -5.457  -5.455  -5.455
 -5.422  -5.421  -5.421  -3.201  -3.198  -3.197  -3.189  -3.189
 -1.041  -0.910  -0.712  -0.547  -0.470  -0.458  -0.424  -0.387
 -0.356
 -- Virtual --
 -0.016   0.040   0.055   0.067   0.081   0.082   0.098   0.112
  0.112   0.119   0.127   0.129   0.147   0.166   0.185   0.203
  0.217   0.331   0.381   0.387   0.395   0.432   0.443   0.491
  0.547   0.573   0.586   0.667   0.682   0.720   0.739   0.782
  0.785   0.802   0.838   0.842   0.847   0.886   0.919   1.011
  1.094   1.105   1.109   1.306   1.415   1.675   1.691   1.795
  1.818   1.865   1.949   1.985   2.036   2.305   2.328   2.345
  2.424   2.908   4.539   4.548   4.556   4.575   4.751   7.189
  7.263   7.483   8.211   8.229   8.288  14.742  14.780  14.795
 14.808  14.856  14.906  49.477 165.870 166.115 293.896 293.912
293.9841028.418
 --------------------------------------------------------------

          Ground-State Mulliken Net Atomic Charges

     Atom                 Charge (a.u.)
  ----------------------------------------
      1 Br                   -0.220586
      2 P                     0.197201
      3 P                     0.120001
      4 H                    -0.096616
  ----------------------------------------
  Sum of atomic charges =    -0.000000

 -----------------------------------------------------------------
                    Cartesian Multipole Moments
 -----------------------------------------------------------------
    Charge (ESU x 10^10)
                 0.0000
    Dipole Moment (Debye)
         X      -0.9266      Y      -0.4505      Z       0.0000
       Tot       1.0303
    Quadrupole Moments (Debye-Ang)
        XX     -47.7687     XY       0.5403     YY     -45.2369
        XZ      -0.0000     YZ      -0.0000     ZZ     -45.9564
    Octopole Moments (Debye-Ang^2)
       XXX      56.9193    XXY      -4.4939    XYY      13.0464
       YYY     -10.2654    XXZ       0.0000    XYZ       0.0000
       YYZ      -0.0000    XZZ      15.0197    YZZ      -2.1520
       ZZZ       0.0000
    Hexadecapole Moments (Debye-Ang^3)
      XXXX    -708.9855   XXXY     -13.5251   XXYY    -132.8093
      XYYY      -1.8008   YYYY    -171.4425   XXXZ      -0.0000
      XXYZ      -0.0000   XYYZ      -0.0000   YYYZ      -0.0000
      XXZZ    -126.7176   XYZZ      -1.2521   YYZZ     -38.9709
      XZZZ      -0.0000   YZZZ      -0.0000   ZZZZ     -67.8250
 -----------------------------------------------------------------
 DrvMan completing analytic gradient of the correlated energy
 Correlated dipole moment
            1
    1  -0.3645436
    2  -0.1772600
    3   0.0000000
 Energy read as -3254.954266612
 Full Analytical Gradient: (in a.u., or Hartree/Bohr)
             1             2             3             4
    1    0.00008878    0.00004656    0.00010980   -0.00024513
    2   -0.00008610    0.00027735   -0.00052805    0.00033681
    3    0.00000000   -0.00000000    0.00000000   -0.00000000
 Gradient time:  CPU 0.67 s  wall 0.64 s
 ----------------------------------------------------------------
             Standard Nuclear Orientation (Angstroms)
    I     Atom           X                Y                Z
 ----------------------------------------------------------------
    1      Br      1.2771720999    -0.1625048771    -0.0000000000
    2      P      -0.6970730408     0.9378203078     0.0000000000
    3      P      -2.1892245550    -0.4500536818     0.0010000000
    4      H      -1.4065595611    -1.6288286901    -0.0000000000
 ----------------------------------------------------------------
 Nuclear Repulsion Energy =   275.8654340619 hartrees
 There are       33 alpha and       33 beta electrons

                       Distance Matrix (Angstroms)
             Br(  1)   P (  2)   P (  3)
   P (  2)  2.260168
   P (  3)  3.478303  2.037820
   H (  4)  3.058189  2.662904  1.414947

 Requested basis set is 6-311++G(d,p)
 There are 50 shells and 115 basis functions
 A cutoff of  1.0D-14 yielded   1144 shell pairs
 There are      6349 function pairs (      6938 Cartesian)
 Smallest overlap matrix eigenvalue = 5.45E-04
 Guess MOs from SCF MO coefficient file

 -----------------------------------------------------------------------
  General SCF calculation program by
  Eric Jon Sundstrom, Paul Horn, Yuezhi Mao, Dmitri Zuev, Alec White,
  David Stuck, Shaama M.S., Shane Yost, Joonho Lee, David Small,
  Daniel Levine, Susi Lehtola, Hugh Burton, Evgeny Epifanovsky
 -----------------------------------------------------------------------
 Hartree-Fock
 using 4 threads for integral computing
 -------------------------------------------------------
 OpenMP Integral computing Module                
 Release: version 2.0, May 2017, Q-Chem Inc. Pleasanton 
 -------------------------------------------------------
 A restricted SCF calculation will be
 performed using DIIS
 SCF converges when DIIS error is below 1.0e-08
 ---------------------------------------
  Cycle       Energy         DIIS error
 ---------------------------------------
    1   -3254.4246313943      1.17e-05  
    2   -3254.4246317611      3.12e-06  
    3   -3254.4246318053      1.26e-06  
    4   -3254.4246318126      5.59e-07  
    5   -3254.4246318147      2.59e-07  
    6   -3254.4246318152      1.23e-07  
    7   -3254.4246318155      5.13e-08  
    8   -3254.4246318155      2.05e-08  
    9   -3254.4246318155      8.91e-09  Convergence criterion met
 ---------------------------------------
 SCF time:   CPU 5.26s  wall 1.00s 
 SCF   energy in the final basis set =    -3254.4246318155
 Total energy in the final basis set =    -3254.4246318155


 ------------------------------------------------------------------------------

   CCMAN2: suite of methods based on coupled cluster
           and equation of motion theories.

   Components:
   * libvmm-1.3-trunk
     by Evgeny Epifanovsky, Ilya Kaliman.
   * libtensor-2.5-trunk
     by Evgeny Epifanovsky, Michael Wormit, Dmitry Zuev, Sam Manzer, 
        Ilya Kaliman.
   * libcc-2.5-trunk
     by Evgeny Epifanovsky, Arik Landau, Tomasz Kus, Kirill Khistyaev, 
        Dmitry Zuev, Prashant Manohar, Xintian Feng, Anna Krylov, 
        Matthew Goldey, Alec White, Thomas Jagau, Kaushik Nanda, 
        Anastasia Gunina, Alexander Kunitsa, Joonho Lee.

   CCMAN original authors:
   Anna I. Krylov, C. David Sherrill, Steven R. Gwaltney,
   Edward F. C. Byrd (2000)
   Sergey V. Levchenko, Lyudmila V. Slipchenko, Tao Wang,
   Ana-Maria C. Cristian (2003)
   Piotr A. Pieniazek, C. Melania Oana, Evgeny Epifanovsky (2007)
   Prashant Manohar (2009)

 ------------------------------------------------------------------------------


 Allocating and initializing 29808MB of RAM...
 Calculation will run on 4 cores.


 Alpha MOs, Restricted
 -- Occupied --                  
-490.04  -80.03  -79.99  -65.17  -58.53  -58.53  -58.53   -9.85
  1 A     2 A     3 A     4 A     5 A     6 A     7 A     8 A                  
 -7.564  -7.529  -7.462  -7.455  -7.454  -5.457  -5.455  -5.455
  9 A    10 A    11 A    12 A    13 A    14 A    15 A    16 A                  
 -5.422  -5.421  -5.421  -3.201  -3.198  -3.197  -3.189  -3.189
 17 A    18 A    19 A    20 A    21 A    22 A    23 A    24 A                  
 -1.041  -0.910  -0.712  -0.547  -0.470  -0.458  -0.424  -0.387
 25 A    26 A    27 A    28 A    29 A    30 A    31 A    32 A                  
 -0.356
 33 A                                                                          
 -- Virtual --                   
 -0.016   0.040   0.055   0.067   0.081   0.082   0.098   0.112
 34 A    35 A    36 A    37 A    38 A    39 A    40 A    41 A                  
  0.112   0.119   0.127   0.129   0.147   0.166   0.185   0.203
 42 A    43 A    44 A    45 A    46 A    47 A    48 A    49 A                  
  0.217   0.331   0.381   0.387   0.395   0.432   0.444   0.491
 50 A    51 A    52 A    53 A    54 A    55 A    56 A    57 A                  
  0.547   0.573   0.586   0.667   0.682   0.720   0.739   0.782
 58 A    59 A    60 A    61 A    62 A    63 A    64 A    65 A                  
  0.785   0.803   0.838   0.842   0.847   0.886   0.919   1.011
 66 A    67 A    68 A    69 A    70 A    71 A    72 A    73 A                  
  1.094   1.105   1.109   1.306   1.415   1.675   1.691   1.795
 74 A    75 A    76 A    77 A    78 A    79 A    80 A    81 A                  
  1.818   1.865   1.949   1.985   2.036   2.305   2.328   2.344
 82 A    83 A    84 A    85 A    86 A    87 A    88 A    89 A                  
  2.424   2.908   4.539   4.548   4.556   4.575   4.751   7.189
 90 A    91 A    92 A    93 A    94 A    95 A    96 A    97 A                  
  7.263   7.483   8.211   8.229   8.288  14.742  14.780  14.795
 98 A    99 A   100 A   101 A   102 A   103 A   104 A   105 A                  
 14.808  14.856  14.906  49.477 165.870 166.115 293.896 293.912
106 A   107 A   108 A   109 A   110 A   111 A   112 A   113 A                  
293.9841028.418
114 A   115 A                                                                  

 Beta MOs, Restricted
 -- Occupied --                  
-490.04  -80.03  -79.99  -65.17  -58.53  -58.53  -58.53   -9.85
  1 A     2 A     3 A     4 A     5 A     6 A     7 A     8 A                  
 -7.564  -7.529  -7.462  -7.455  -7.454  -5.457  -5.455  -5.455
  9 A    10 A    11 A    12 A    13 A    14 A    15 A    16 A                  
 -5.422  -5.421  -5.421  -3.201  -3.198  -3.197  -3.189  -3.189
 17 A    18 A    19 A    20 A    21 A    22 A    23 A    24 A                  
 -1.041  -0.910  -0.712  -0.547  -0.470  -0.458  -0.424  -0.387
 25 A    26 A    27 A    28 A    29 A    30 A    31 A    32 A                  
 -0.356
 33 A                                                                          
 -- Virtual --                   
 -0.016   0.040   0.055   0.067   0.081   0.082   0.098   0.112
 34 A    35 A    36 A    37 A    38 A    39 A    40 A    41 A                  
  0.112   0.119   0.127   0.129   0.147   0.166   0.185   0.203
 42 A    43 A    44 A    45 A    46 A    47 A    48 A    49 A                  
  0.217   0.331   0.381   0.387   0.395   0.432   0.444   0.491
 50 A    51 A    52 A    53 A    54 A    55 A    56 A    57 A                  
  0.547   0.573   0.586   0.667   0.682   0.720   0.739   0.782
 58 A    59 A    60 A    61 A    62 A    63 A    64 A    65 A                  
  0.785   0.803   0.838   0.842   0.847   0.886   0.919   1.011
 66 A    67 A    68 A    69 A    70 A    71 A    72 A    73 A                  
  1.094   1.105   1.109   1.306   1.415   1.675   1.691   1.795
 74 A    75 A    76 A    77 A    78 A    79 A    80 A    81 A                  
  1.818   1.865   1.949   1.985   2.036   2.305   2.328   2.344
 82 A    83 A    84 A    85 A    86 A    87 A    88 A    89 A                  
  2.424   2.908   4.539   4.548   4.556   4.575   4.751   7.189
 90 A    91 A    92 A    93 A    94 A    95 A    96 A    97 A                  
  7.263   7.483   8.211   8.229   8.288  14.742  14.780  14.795
 98 A    99 A   100 A   101 A   102 A   103 A   104 A   105 A                  
 14.808  14.856  14.906  49.477 165.870 166.115 293.896 293.912
106 A   107 A   108 A   109 A   110 A   111 A   112 A   113 A                  
293.9841028.418
114 A   115 A                                                                  

 Occupation and symmetry of molecular orbitals

 Point group: C1 (1 irreducible representation).

                           A     All 
 -------------------------------------
 All molecular orbitals:
  - Alpha                  115   115 
  - Beta                   115   115 
 -------------------------------------
 Alpha orbitals:
  - Frozen occupied        19    19  
  - Active occupied        14    14  
  - Active virtual         82    82  
  - Frozen virtual         0     0   
 -------------------------------------
 Beta orbitals:
  - Frozen occupied        19    19  
  - Active occupied        14    14  
  - Active virtual         82    82  
  - Frozen virtual         0     0   
 -------------------------------------

 Import integrals:   CPU 0.00 s  wall 0.00 s

 Import integrals:   CPU 22.24 s  wall 5.66 s

 MP2 amplitudes:   CPU 0.04 s  wall 0.02 s

Running a double precision version
           CCSD T amplitudes will be solved using DIIS.

           Start     Size      MaxIter   EConv     TConv     
           3         7         100       1.00e-07  1.00e-05  
 ------------------------------------------------------------------------------
           Energy (a.u.)   Ediff      Tdiff       Comment
 ------------------------------------------------------------------------------
         -3254.93203560                           
     1   -3254.93582754   3.79e-03   7.26e-01     
     2   -3254.95062984   1.48e-02   9.11e-02     
     3   -3254.95202861   1.40e-03   3.69e-02     
     4   -3254.95382493   1.80e-03   1.42e-02     Switched to DIIS steps.
     5   -3254.95426501   4.40e-04   1.00e-02     
     6   -3254.95426631   1.30e-06   2.29e-03     
     7   -3254.95426473   1.58e-06   8.35e-04     
     8   -3254.95426705   2.31e-06   2.08e-04     
     9   -3254.95426692   1.22e-07   8.02e-05     
    10   -3254.95426711   1.88e-07   3.27e-05     
    11   -3254.95426716   4.83e-08   1.95e-05     
    12   -3254.95426713   2.99e-08   4.22e-06     
 ------------------------------------------------------------------------------
         -3254.95426713                           CCSD T converged.

End of double precision
 SCF energy                 = -3254.42463182
 MP2 energy                 = -3254.93203560
 CCSD correlation energy     =    -0.52963532
 CCSD total energy           = -3254.95426713

 CCSD  T1^2 = 0.0086  T2^2 = 0.2462  Leading amplitudes:

 Amplitude    Orbitals with energies
 -0.0225       33 (A) A                  ->    54 (A) A                   
              -0.3557                          0.3951                     
 -0.0225       33 (A) B                  ->    54 (A) B                   
              -0.3557                          0.3951                     
  0.0193       28 (A) A                  ->    35 (A) A                   
              -0.5473                          0.0400                     
  0.0193       28 (A) B                  ->    35 (A) B                   
              -0.5473                          0.0400                     

 Amplitude    Orbitals with energies
 -0.1457       33 (A) A      33 (A) B    ->    34 (A) A      34 (A) B     
              -0.3557       -0.3557           -0.0163       -0.0163       
  0.1457       33 (A) A      33 (A) B    ->    34 (A) B      34 (A) A     
              -0.3557       -0.3557           -0.0163       -0.0163       
  0.1457       33 (A) B      33 (A) A    ->    34 (A) A      34 (A) B     
              -0.3557       -0.3557           -0.0163       -0.0163       
 -0.1457       33 (A) B      33 (A) A    ->    34 (A) B      34 (A) A     
              -0.3557       -0.3557           -0.0163       -0.0163       

 Computing CCSD intemediates for later calculations in double precision
 Finished.

Running a double precision version
           CCSD Lambda amplitudes will be solved using DIIS.
           Start     Size      MaxIter   EConv     LConv     
           3         7         100       1.00e-07  1.00e-05  
 ------------------------------------------------------------------------------
            Enorm      Ldiff       Comment
 ------------------------------------------------------------------------------
     1     5.51e-02   4.50e-02     
     2     1.15e-02   5.01e-03     
     3     5.01e-03   2.45e-03     
     4     2.15e-03   1.29e-03     Switched to DIIS steps.
     5     7.99e-04   4.88e-04     
     6     3.50e-04   1.43e-04     
     7     1.23e-04   3.79e-05     
     8     5.05e-05   3.24e-06     
     9     1.91e-05   4.29e-06     
    10     6.98e-06   1.50e-06     
    11     2.07e-06   6.85e-07     
    12     9.26e-07   1.81e-07     
    13     4.15e-07   9.62e-08     
    14     1.94e-07   1.97e-08     
    15     8.97e-08   1.40e-08     
 ------------------------------------------------------------------------------
                                   CCSD Lambda converged.

 Computing density matrices in double precision...
           Orbital response amplitudes will be solved using DIIS.
           Start     Size      MaxIter   EConv     LConv     
           3         7         100       1.00e-06  1.00e-06  
 ------------------------------------------------------------------------------
            Enorm      Ldiff       Comment
 ------------------------------------------------------------------------------
     1     1.02e-01   2.29e-03     
     2     1.05e-01   3.52e-03     
     3     1.26e-01   2.09e-02     
     4     9.35e-03   5.65e-02     Switched to DIIS steps.
     5     1.28e-03   9.93e-04     
     6     3.31e-04   1.53e-04     
     7     2.33e-04   1.47e-05     
     8     8.57e-05   3.31e-05     
     9     2.24e-05   1.41e-06     
    10     4.92e-06   1.08e-07     
    11     2.32e-06   1.53e-07     
    12     6.03e-07   7.96e-08     
 ------------------------------------------------------------------------------
                                   Orbital response converged.

 Computing density matrices... Done.
 CCSD calculation:   CPU 627.03 s  wall 167.03 s

 Transferring MO TPDM to AO TPDM
 Transferring g2_o1o1o1o1
 Transferring g2_o1o1o1v1
 Transferring g2_o1o1v1v1
 Transferring g2_o1v1o1v1
 Transferring g2_o1v1v1v1
 Transferring g2_v1v1v1v1
 Adding separable TPDM
 Computing TPDM gradient
 --------------------------------------------------------
 2e gradient
  Atom          X               Y               Z
 --------------------------------------------------------
    1        -38.363815       12.787347        0.003504  
    2         11.600899      -27.727589        0.008447  
    3         28.216365       10.066855       -0.015995  
    4         -1.453449        4.873386        0.004045  
 --------------------------------------------------------
 --------------------------------------------------------
 Final gradient
  Atom          X               Y               Z
 --------------------------------------------------------
    1        -38.363815       12.787347        0.003504  
    2         11.600899      -27.727589        0.008447  
    3         28.216365       10.066855       -0.015995  
    4         -1.453449        4.873386        0.004045  
 --------------------------------------------------------
 Analytic gradient from two-electron contribution:   CPU 135.33 s  wall 37.77 s

 Total ccman2 time:   CPU 787.73 s  wall 211.46 s


 --------------------------------------------------------------

                    Orbital Energies (a.u.)
 --------------------------------------------------------------

 Alpha MOs
 -- Occupied --
******* -80.025 -79.986 -65.169 -58.529 -58.528 -58.528  -9.849
 -7.564  -7.529  -7.462  -7.455  -7.454  -5.457  -5.455  -5.455
 -5.422  -5.421  -5.421  -3.201  -3.198  -3.197  -3.189  -3.189
 -1.041  -0.910  -0.712  -0.547  -0.470  -0.458  -0.424  -0.387
 -0.356
 -- Virtual --
 -0.016   0.040   0.055   0.067   0.081   0.082   0.098   0.112
  0.112   0.119   0.127   0.129   0.147   0.166   0.185   0.203
  0.217   0.331   0.381   0.387   0.395   0.432   0.444   0.491
  0.547   0.573   0.586   0.667   0.682   0.720   0.739   0.782
  0.785   0.803   0.838   0.842   0.847   0.886   0.919   1.011
  1.094   1.105   1.109   1.306   1.415   1.675   1.691   1.795
  1.818   1.865   1.949   1.985   2.036   2.305   2.328   2.344
  2.424   2.908   4.539   4.548   4.556   4.575   4.751   7.189
  7.263   7.483   8.211   8.229   8.288  14.742  14.780  14.795
 14.808  14.856  14.906  49.477 165.870 166.115 293.896 293.912
293.9841028.418
 --------------------------------------------------------------

          Ground-State Mulliken Net Atomic Charges

     Atom                 Charge (a.u.)
  ----------------------------------------
      1 Br                   -0.220556
      2 P                     0.197048
      3 P                     0.120010
      4 H                    -0.096502
  ----------------------------------------
  Sum of atomic charges =     0.000000

 -----------------------------------------------------------------
                    Cartesian Multipole Moments
 -----------------------------------------------------------------
    Charge (ESU x 10^10)
                 0.0000
    Dipole Moment (Debye)
         X      -0.9274      Y      -0.4507      Z      -0.0001
       Tot       1.0311
    Quadrupole Moments (Debye-Ang)
        XX     -47.7647     XY       0.5406     YY     -45.2405
        XZ       0.0006     YZ      -0.0003     ZZ     -45.9550
    Octopole Moments (Debye-Ang^2)
       XXX      56.9044    XXY      -4.5097    XYY      13.0501
       YYY     -10.3004    XXZ      -0.0149    XYZ      -0.0005
       YYZ      -0.0123    XZZ      15.0171    YZZ      -2.1634
       ZZZ      -0.0397
    Hexadecapole Moments (Debye-Ang^3)
      XXXX    -708.9267   XXXY     -13.4216   XXYY    -132.8045
      XYYY      -1.7279   YYYY    -171.4020   XXXZ       0.1003
      XXYZ       0.0074   XYYZ       0.0260   YYYZ       0.0165
      XXZZ    -126.7100   XYZZ      -1.2247   YYZZ     -38.9617
      XZZZ       0.0876   YZZZ       0.0161   ZZZZ     -67.8172
 -----------------------------------------------------------------
 DrvMan completing analytic gradient of the correlated energy
 Correlated dipole moment
            1
    1  -0.3648784
    2  -0.1773087
    3  -0.0000235
 Energy read as -3254.954267131
 Full Analytical Gradient: (in a.u., or Hartree/Bohr)
             1             2             3             4
    1    0.00009123   -0.00014354    0.00009222   -0.00003991
    2   -0.00007661    0.00006440   -0.00004338    0.00005559
    3    0.00001280   -0.00001939    0.00002617   -0.00001958
 Gradient time:  CPU 0.68 s  wall 0.65 s
 ----------------------------------------------------------------
             Standard Nuclear Orientation (Angstroms)
    I     Atom           X                Y                Z
 ----------------------------------------------------------------
    1      Br      1.2771720999    -0.1625048771    -0.0000000000
    2      P      -0.6970730408     0.9378203078     0.0000000000
    3      P      -2.1892245550    -0.4500536818    -0.0000000000
    4      H      -1.4055595611    -1.6288286901    -0.0000000000
 ----------------------------------------------------------------
 Nuclear Repulsion Energy =   275.8652890015 hartrees
 There are       33 alpha and       33 beta electrons

                       Distance Matrix (Angstroms)
             Br(  1)   P (  2)   P (  3)
   P (  2)  2.260168
   P (  3)  3.478303  2.037820
   H (  4)  3.057312  2.662638  1.415500

 Requested basis set is 6-311++G(d,p)
 There are 50 shells and 115 basis functions
 A cutoff of  1.0D-14 yielded   1144 shell pairs
 There are      6349 function pairs (      6938 Cartesian)
 Smallest overlap matrix eigenvalue = 5.45E-04
 Guess MOs from SCF MO coefficient file

 -----------------------------------------------------------------------
  General SCF calculation program by
  Eric Jon Sundstrom, Paul Horn, Yuezhi Mao, Dmitri Zuev, Alec White,
  David Stuck, Shaama M.S., Shane Yost, Joonho Lee, David Small,
  Daniel Levine, Susi Lehtola, Hugh Burton, Evgeny Epifanovsky
 -----------------------------------------------------------------------
 Hartree-Fock
 using 4 threads for integral computing
 -------------------------------------------------------
 OpenMP Integral computing Module                
 Release: version 2.0, May 2017, Q-Chem Inc. Pleasanton 
 -------------------------------------------------------
 A restricted SCF calculation will be
 performed using DIIS
 SCF converges when DIIS error is below 1.0e-08
 ---------------------------------------
  Cycle       Energy         DIIS error
 ---------------------------------------
    1   -3254.4246247564      8.50e-06  
    2   -3254.4246249738      2.23e-06  
    3   -3254.4246250067      7.28e-07  
    4   -3254.4246250118      3.01e-07  
    5   -3254.4246250127      1.67e-07  
    6   -3254.4246250130      8.69e-08  
    7   -3254.4246250132      2.96e-08  
    8   -3254.4246250132      9.91e-09  Convergence criterion met
 ---------------------------------------
 SCF time:   CPU 4.68s  wall 2.00s 
 SCF   energy in the final basis set =    -3254.4246250132
 Total energy in the final basis set =    -3254.4246250132


 ------------------------------------------------------------------------------

   CCMAN2: suite of methods based on coupled cluster
           and equation of motion theories.

   Components:
   * libvmm-1.3-trunk
     by Evgeny Epifanovsky, Ilya Kaliman.
   * libtensor-2.5-trunk
     by Evgeny Epifanovsky, Michael Wormit, Dmitry Zuev, Sam Manzer, 
        Ilya Kaliman.
   * libcc-2.5-trunk
     by Evgeny Epifanovsky, Arik Landau, Tomasz Kus, Kirill Khistyaev, 
        Dmitry Zuev, Prashant Manohar, Xintian Feng, Anna Krylov, 
        Matthew Goldey, Alec White, Thomas Jagau, Kaushik Nanda, 
        Anastasia Gunina, Alexander Kunitsa, Joonho Lee.

   CCMAN original authors:
   Anna I. Krylov, C. David Sherrill, Steven R. Gwaltney,
   Edward F. C. Byrd (2000)
   Sergey V. Levchenko, Lyudmila V. Slipchenko, Tao Wang,
   Ana-Maria C. Cristian (2003)
   Piotr A. Pieniazek, C. Melania Oana, Evgeny Epifanovsky (2007)
   Prashant Manohar (2009)

 ------------------------------------------------------------------------------


 Allocating and initializing 29808MB of RAM...
 Calculation will run on 4 cores.


 Alpha MOs, Restricted
 -- Occupied --                  
-490.04  -80.03  -79.99  -65.17  -58.53  -58.53  -58.53   -9.85
  1 A     2 A     3 A     4 A     5 A     6 A     7 A     8 A                  
 -7.564  -7.529  -7.462  -7.455  -7.454  -5.457  -5.455  -5.455
  9 A    10 A    11 A    12 A    13 A    14 A    15 A    16 A                  
 -5.422  -5.421  -5.421  -3.201  -3.198  -3.197  -3.189  -3.189
 17 A    18 A    19 A    20 A    21 A    22 A    23 A    24 A                  
 -1.041  -0.910  -0.712  -0.547  -0.470  -0.458  -0.424  -0.387
 25 A    26 A    27 A    28 A    29 A    30 A    31 A    32 A                  
 -0.356
 33 A                                                                          
 -- Virtual --                   
 -0.016   0.040   0.055   0.067   0.081   0.082   0.098   0.112
 34 A    35 A    36 A    37 A    38 A    39 A    40 A    41 A                  
  0.112   0.119   0.127   0.129   0.147   0.166   0.185   0.203
 42 A    43 A    44 A    45 A    46 A    47 A    48 A    49 A                  
  0.217   0.331   0.381   0.387   0.395   0.432   0.444   0.491
 50 A    51 A    52 A    53 A    54 A    55 A    56 A    57 A                  
  0.547   0.573   0.586   0.667   0.682   0.720   0.739   0.782
 58 A    59 A    60 A    61 A    62 A    63 A    64 A    65 A                  
  0.785   0.803   0.838   0.842   0.847   0.886   0.919   1.011
 66 A    67 A    68 A    69 A    70 A    71 A    72 A    73 A                  
  1.094   1.105   1.108   1.306   1.415   1.674   1.691   1.795
 74 A    75 A    76 A    77 A    78 A    79 A    80 A    81 A                  
  1.818   1.865   1.949   1.985   2.036   2.305   2.328   2.343
 82 A    83 A    84 A    85 A    86 A    87 A    88 A    89 A                  
  2.424   2.908   4.539   4.548   4.556   4.575   4.751   7.189
 90 A    91 A    92 A    93 A    94 A    95 A    96 A    97 A                  
  7.263   7.483   8.211   8.229   8.288  14.742  14.780  14.795
 98 A    99 A   100 A   101 A   102 A   103 A   104 A   105 A                  
 14.807  14.856  14.906  49.477 165.870 166.115 293.896 293.912
106 A   107 A   108 A   109 A   110 A   111 A   112 A   113 A                  
293.9841028.418
114 A   115 A                                                                  

 Beta MOs, Restricted
 -- Occupied --                  
-490.04  -80.03  -79.99  -65.17  -58.53  -58.53  -58.53   -9.85
  1 A     2 A     3 A     4 A     5 A     6 A     7 A     8 A                  
 -7.564  -7.529  -7.462  -7.455  -7.454  -5.457  -5.455  -5.455
  9 A    10 A    11 A    12 A    13 A    14 A    15 A    16 A                  
 -5.422  -5.421  -5.421  -3.201  -3.198  -3.197  -3.189  -3.189
 17 A    18 A    19 A    20 A    21 A    22 A    23 A    24 A                  
 -1.041  -0.910  -0.712  -0.547  -0.470  -0.458  -0.424  -0.387
 25 A    26 A    27 A    28 A    29 A    30 A    31 A    32 A                  
 -0.356
 33 A                                                                          
 -- Virtual --                   
 -0.016   0.040   0.055   0.067   0.081   0.082   0.098   0.112
 34 A    35 A    36 A    37 A    38 A    39 A    40 A    41 A                  
  0.112   0.119   0.127   0.129   0.147   0.166   0.185   0.203
 42 A    43 A    44 A    45 A    46 A    47 A    48 A    49 A                  
  0.217   0.331   0.381   0.387   0.395   0.432   0.444   0.491
 50 A    51 A    52 A    53 A    54 A    55 A    56 A    57 A                  
  0.547   0.573   0.586   0.667   0.682   0.720   0.739   0.782
 58 A    59 A    60 A    61 A    62 A    63 A    64 A    65 A                  
  0.785   0.803   0.838   0.842   0.847   0.886   0.919   1.011
 66 A    67 A    68 A    69 A    70 A    71 A    72 A    73 A                  
  1.094   1.105   1.108   1.306   1.415   1.674   1.691   1.795
 74 A    75 A    76 A    77 A    78 A    79 A    80 A    81 A                  
  1.818   1.865   1.949   1.985   2.036   2.305   2.328   2.343
 82 A    83 A    84 A    85 A    86 A    87 A    88 A    89 A                  
  2.424   2.908   4.539   4.548   4.556   4.575   4.751   7.189
 90 A    91 A    92 A    93 A    94 A    95 A    96 A    97 A                  
  7.263   7.483   8.211   8.229   8.288  14.742  14.780  14.795
 98 A    99 A   100 A   101 A   102 A   103 A   104 A   105 A                  
 14.807  14.856  14.906  49.477 165.870 166.115 293.896 293.912
106 A   107 A   108 A   109 A   110 A   111 A   112 A   113 A                  
293.9841028.418
114 A   115 A                                                                  

 Occupation and symmetry of molecular orbitals

 Point group: C1 (1 irreducible representation).

                           A     All 
 -------------------------------------
 All molecular orbitals:
  - Alpha                  115   115 
  - Beta                   115   115 
 -------------------------------------
 Alpha orbitals:
  - Frozen occupied        19    19  
  - Active occupied        14    14  
  - Active virtual         82    82  
  - Frozen virtual         0     0   
 -------------------------------------
 Beta orbitals:
  - Frozen occupied        19    19  
  - Active occupied        14    14  
  - Active virtual         82    82  
  - Frozen virtual         0     0   
 -------------------------------------

 Import integrals:   CPU 0.00 s  wall 0.00 s

 Import integrals:   CPU 22.23 s  wall 5.66 s

 MP2 amplitudes:   CPU 0.04 s  wall 0.02 s

Running a double precision version
           CCSD T amplitudes will be solved using DIIS.

           Start     Size      MaxIter   EConv     TConv     
           3         7         100       1.00e-07  1.00e-05  
 ------------------------------------------------------------------------------
           Energy (a.u.)   Ediff      Tdiff       Comment
 ------------------------------------------------------------------------------
         -3254.93203530                           
     1   -3254.93582602   3.79e-03   7.26e-01     
     2   -3254.95062918   1.48e-02   9.11e-02     
     3   -3254.95202822   1.40e-03   3.69e-02     
     4   -3254.95382482   1.80e-03   1.42e-02     Switched to DIIS steps.
     5   -3254.95426496   4.40e-04   1.00e-02     
     6   -3254.95426626   1.31e-06   2.29e-03     
     7   -3254.95426468   1.58e-06   8.35e-04     
     8   -3254.95426700   2.31e-06   2.08e-04     
     9   -3254.95426687   1.23e-07   8.01e-05     
    10   -3254.95426706   1.87e-07   3.26e-05     
    11   -3254.95426711   4.83e-08   1.94e-05     
    12   -3254.95426708   2.99e-08   4.21e-06     
 ------------------------------------------------------------------------------
         -3254.95426708                           CCSD T converged.

End of double precision
 SCF energy                 = -3254.42462501
 MP2 energy                 = -3254.93203530
 CCSD correlation energy     =    -0.52964207
 CCSD total energy           = -3254.95426708

 CCSD  T1^2 = 0.0086  T2^2 = 0.2462  Leading amplitudes:

 Amplitude    Orbitals with energies
 -0.0225       33 (A) A                  ->    54 (A) A                   
              -0.3557                          0.3950                     
 -0.0225       33 (A) B                  ->    54 (A) B                   
              -0.3557                          0.3950                     
 -0.0193       28 (A) A                  ->    35 (A) A                   
              -0.5473                          0.0400                     
 -0.0193       28 (A) B                  ->    35 (A) B                   
              -0.5473                          0.0400                     

 Amplitude    Orbitals with energies
 -0.1457       33 (A) A      33 (A) B    ->    34 (A) A      34 (A) B     
              -0.3557       -0.3557           -0.0163       -0.0163       
  0.1457       33 (A) A      33 (A) B    ->    34 (A) B      34 (A) A     
              -0.3557       -0.3557           -0.0163       -0.0163       
  0.1457       33 (A) B      33 (A) A    ->    34 (A) A      34 (A) B     
              -0.3557       -0.3557           -0.0163       -0.0163       
 -0.1457       33 (A) B      33 (A) A    ->    34 (A) B      34 (A) A     
              -0.3557       -0.3557           -0.0163       -0.0163       

 Computing CCSD intemediates for later calculations in double precision
 Finished.

Running a double precision version
           CCSD Lambda amplitudes will be solved using DIIS.
           Start     Size      MaxIter   EConv     LConv     
           3         7         100       1.00e-07  1.00e-05  
 ------------------------------------------------------------------------------
            Enorm      Ldiff       Comment
 ------------------------------------------------------------------------------
     1     5.51e-02   4.50e-02     
     2     1.15e-02   5.01e-03     
     3     5.01e-03   2.45e-03     
     4     2.15e-03   1.29e-03     Switched to DIIS steps.
     5     7.99e-04   4.88e-04     
     6     3.50e-04   1.43e-04     
     7     1.23e-04   3.79e-05     
     8     5.05e-05   3.25e-06     
     9     1.91e-05   4.29e-06     
    10     6.98e-06   1.50e-06     
    11     2.07e-06   6.85e-07     
    12     9.25e-07   1.81e-07     
    13     4.15e-07   9.62e-08     
    14     1.94e-07   1.97e-08     
    15     8.96e-08   1.40e-08     
 ------------------------------------------------------------------------------
                                   CCSD Lambda converged.

 Computing density matrices in double precision...
           Orbital response amplitudes will be solved using DIIS.
           Start     Size      MaxIter   EConv     LConv     
           3         7         100       1.00e-06  1.00e-06  
 ------------------------------------------------------------------------------
            Enorm      Ldiff       Comment
 ------------------------------------------------------------------------------
     1     1.02e-01   2.29e-03     
     2     1.05e-01   3.52e-03     
     3     1.26e-01   2.09e-02     
     4     9.35e-03   5.65e-02     Switched to DIIS steps.
     5     1.27e-03   9.92e-04     
     6     3.24e-04   1.55e-04     
     7     2.33e-04   1.36e-05     
     8     8.61e-05   3.27e-05     
     9     2.24e-05   1.45e-06     
    10     4.92e-06   1.11e-07     
    11     2.32e-06   1.53e-07     
    12     6.03e-07   7.98e-08     
 ------------------------------------------------------------------------------
                                   Orbital response converged.

 Computing density matrices... Done.
 CCSD calculation:   CPU 627.22 s  wall 167.16 s

 Transferring MO TPDM to AO TPDM
 Transferring g2_o1o1o1o1
 Transferring g2_o1o1o1v1
 Transferring g2_o1o1v1v1
 Transferring g2_o1v1o1v1
 Transferring g2_o1v1v1v1
 Transferring g2_v1v1v1v1
 Adding separable TPDM
 Computing TPDM gradient
 --------------------------------------------------------
 2e gradient
  Atom          X               Y               Z
 --------------------------------------------------------
    1        -38.364241       12.787299       -0.000000  
    2         11.601433      -27.726564       -0.000000  
    3         28.220546       10.067199       -0.000002  
    4         -1.457738        4.872065        0.000002  
 --------------------------------------------------------
 --------------------------------------------------------
 Final gradient
  Atom          X               Y               Z
 --------------------------------------------------------
    1        -38.364241       12.787299       -0.000000  
    2         11.601433      -27.726564       -0.000000  
    3         28.220546       10.067199       -0.000002  
    4         -1.457738        4.872065        0.000002  
 --------------------------------------------------------
 Analytic gradient from two-electron contribution:   CPU 135.27 s  wall 37.81 s

 Total ccman2 time:   CPU 787.82 s  wall 211.60 s


 --------------------------------------------------------------

                    Orbital Energies (a.u.)
 --------------------------------------------------------------

 Alpha MOs
 -- Occupied --
******* -80.025 -79.986 -65.169 -58.529 -58.528 -58.528  -9.849
 -7.564  -7.529  -7.462  -7.455  -7.454  -5.457  -5.455  -5.455
 -5.422  -5.421  -5.421  -3.201  -3.198  -3.197  -3.189  -3.189
 -1.041  -0.910  -0.712  -0.547  -0.470  -0.458  -0.424  -0.387
 -0.356
 -- Virtual --
 -0.016   0.040   0.055   0.067   0.081   0.082   0.098   0.112
  0.112   0.119   0.127   0.129   0.147   0.166   0.185   0.203
  0.217   0.331   0.381   0.387   0.395   0.432   0.444   0.491
  0.547   0.573   0.586   0.667   0.682   0.720   0.739   0.782
  0.785   0.803   0.838   0.842   0.847   0.886   0.919   1.011
  1.094   1.105   1.108   1.306   1.415   1.674   1.691   1.795
  1.818   1.865   1.949   1.985   2.036   2.305   2.328   2.343
  2.424   2.908   4.539   4.548   4.556   4.575   4.751   7.189
  7.263   7.483   8.211   8.229   8.288  14.742  14.780  14.795
 14.807  14.856  14.906  49.477 165.870 166.115 293.896 293.912
293.9841028.418
 --------------------------------------------------------------

          Ground-State Mulliken Net Atomic Charges

     Atom                 Charge (a.u.)
  ----------------------------------------
      1 Br                   -0.220512
      2 P                     0.196926
      3 P                     0.120078
      4 H                    -0.096492
  ----------------------------------------
  Sum of atomic charges =    -0.000000

 -----------------------------------------------------------------
                    Cartesian Multipole Moments
 -----------------------------------------------------------------
    Charge (ESU x 10^10)
                 0.0000
    Dipole Moment (Debye)
         X      -0.9281      Y      -0.4500      Z       0.0000
       Tot       1.0314
    Quadrupole Moments (Debye-Ang)
        XX     -47.7613     XY       0.5378     YY     -45.2431
        XZ      -0.0000     YZ       0.0000     ZZ     -45.9556
    Octopole Moments (Debye-Ang^2)
       XXX      56.8874    XXY      -4.5025    XYY      13.0534
       YYY     -10.2969    XXZ      -0.0000    XYZ      -0.0000
       YYZ       0.0000    XZZ      15.0167    YZZ      -2.1620
       ZZZ      -0.0000
    Hexadecapole Moments (Debye-Ang^3)
      XXXX    -708.8523   XXXY     -13.4373   XXYY    -132.8116
      XYYY      -1.7351   YYYY    -171.4210   XXXZ       0.0000
      XXYZ       0.0000   XYYZ       0.0000   YYYZ       0.0000
      XXZZ    -126.7069   XYZZ      -1.2260   YYZZ     -38.9646
      XZZZ       0.0000   YZZZ       0.0000   ZZZZ     -67.8184
 -----------------------------------------------------------------
 DrvMan completing analytic gradient of the correlated energy
 Correlated dipole moment
            1
    1  -0.3651309
    2  -0.1770529
    3   0.0000001
 Energy read as -3254.954267078
 Full Analytical Gradient: (in a.u., or Hartree/Bohr)
             1             2             3             4
    1    0.00009315   -0.00014235   -0.00006935    0.00011855
    2   -0.00007849    0.00003691    0.00016093   -0.00011936
    3   -0.00000002    0.00000007   -0.00000002   -0.00000003
 Gradient time:  CPU 0.67 s  wall 0.64 s
 ----------------------------------------------------------------
             Standard Nuclear Orientation (Angstroms)
    I     Atom           X                Y                Z
 ----------------------------------------------------------------
    1      Br      1.2771720999    -0.1625048771    -0.0000000000
    2      P      -0.6970730408     0.9378203078     0.0000000000
    3      P      -2.1892245550    -0.4500536818    -0.0000000000
    4      H      -1.4075595611    -1.6288286901    -0.0000000000
 ----------------------------------------------------------------
 Nuclear Repulsion Energy =   275.8656028833 hartrees
 There are       33 alpha and       33 beta electrons

                       Distance Matrix (Angstroms)
             Br(  1)   P (  2)   P (  3)
   P (  2)  2.260168
   P (  3)  3.478303  2.037820
   H (  4)  3.059067  2.663171  1.414394

 Requested basis set is 6-311++G(d,p)
 There are 50 shells and 115 basis functions
 A cutoff of  1.0D-14 yielded   1144 shell pairs
 There are      6349 function pairs (      6938 Cartesian)
 Smallest overlap matrix eigenvalue = 5.45E-04
 Guess MOs from SCF MO coefficient file

 -----------------------------------------------------------------------
  General SCF calculation program by
  Eric Jon Sundstrom, Paul Horn, Yuezhi Mao, Dmitri Zuev, Alec White,
  David Stuck, Shaama M.S., Shane Yost, Joonho Lee, David Small,
  Daniel Levine, Susi Lehtola, Hugh Burton, Evgeny Epifanovsky
 -----------------------------------------------------------------------
 Hartree-Fock
 using 4 threads for integral computing
 -------------------------------------------------------
 OpenMP Integral computing Module                
 Release: version 2.0, May 2017, Q-Chem Inc. Pleasanton 
 -------------------------------------------------------
 A restricted SCF calculation will be
 performed using DIIS
 SCF converges when DIIS error is below 1.0e-08
 ---------------------------------------
  Cycle       Energy         DIIS error
 ---------------------------------------
    1   -3254.4246380846      1.11e-05  
    2   -3254.4246383510      2.31e-06  
    3   -3254.4246383755      7.18e-07  
    4   -3254.4246383782      2.67e-07  
    5   -3254.4246383786      1.29e-07  
    6   -3254.4246383787      3.66e-08  
    7   -3254.4246383787      1.13e-08  
    8   -3254.4246383788      3.26e-09  Convergence criterion met
 ---------------------------------------
 SCF time:   CPU 4.68s  wall 1.00s 
 SCF   energy in the final basis set =    -3254.4246383788
 Total energy in the final basis set =    -3254.4246383788


 ------------------------------------------------------------------------------

   CCMAN2: suite of methods based on coupled cluster
           and equation of motion theories.

   Components:
   * libvmm-1.3-trunk
     by Evgeny Epifanovsky, Ilya Kaliman.
   * libtensor-2.5-trunk
     by Evgeny Epifanovsky, Michael Wormit, Dmitry Zuev, Sam Manzer, 
        Ilya Kaliman.
   * libcc-2.5-trunk
     by Evgeny Epifanovsky, Arik Landau, Tomasz Kus, Kirill Khistyaev, 
        Dmitry Zuev, Prashant Manohar, Xintian Feng, Anna Krylov, 
        Matthew Goldey, Alec White, Thomas Jagau, Kaushik Nanda, 
        Anastasia Gunina, Alexander Kunitsa, Joonho Lee.

   CCMAN original authors:
   Anna I. Krylov, C. David Sherrill, Steven R. Gwaltney,
   Edward F. C. Byrd (2000)
   Sergey V. Levchenko, Lyudmila V. Slipchenko, Tao Wang,
   Ana-Maria C. Cristian (2003)
   Piotr A. Pieniazek, C. Melania Oana, Evgeny Epifanovsky (2007)
   Prashant Manohar (2009)

 ------------------------------------------------------------------------------


 Allocating and initializing 29808MB of RAM...
 Calculation will run on 4 cores.


 Alpha MOs, Restricted
 -- Occupied --                  
-490.04  -80.03  -79.99  -65.17  -58.53  -58.53  -58.53   -9.85
  1 A     2 A     3 A     4 A     5 A     6 A     7 A     8 A                  
 -7.564  -7.529  -7.462  -7.455  -7.454  -5.457  -5.455  -5.455
  9 A    10 A    11 A    12 A    13 A    14 A    15 A    16 A                  
 -5.422  -5.421  -5.421  -3.201  -3.198  -3.197  -3.189  -3.189
 17 A    18 A    19 A    20 A    21 A    22 A    23 A    24 A                  
 -1.041  -0.910  -0.712  -0.547  -0.470  -0.458  -0.424  -0.387
 25 A    26 A    27 A    28 A    29 A    30 A    31 A    32 A                  
 -0.356
 33 A                                                                          
 -- Virtual --                   
 -0.016   0.040   0.055   0.067   0.081   0.082   0.098   0.112
 34 A    35 A    36 A    37 A    38 A    39 A    40 A    41 A                  
  0.112   0.119   0.127   0.129   0.147   0.166   0.185   0.203
 42 A    43 A    44 A    45 A    46 A    47 A    48 A    49 A                  
  0.217   0.331   0.381   0.387   0.395   0.432   0.444   0.491
 50 A    51 A    52 A    53 A    54 A    55 A    56 A    57 A                  
  0.547   0.573   0.586   0.667   0.682   0.720   0.739   0.782
 58 A    59 A    60 A    61 A    62 A    63 A    64 A    65 A                  
  0.785   0.802   0.838   0.842   0.847   0.886   0.919   1.011
 66 A    67 A    68 A    69 A    70 A    71 A    72 A    73 A                  
  1.094   1.105   1.109   1.306   1.415   1.675   1.691   1.795
 74 A    75 A    76 A    77 A    78 A    79 A    80 A    81 A                  
  1.818   1.865   1.949   1.985   2.036   2.305   2.328   2.344
 82 A    83 A    84 A    85 A    86 A    87 A    88 A    89 A                  
  2.424   2.908   4.539   4.548   4.556   4.575   4.751   7.189
 90 A    91 A    92 A    93 A    94 A    95 A    96 A    97 A                  
  7.263   7.483   8.211   8.229   8.288  14.742  14.780  14.795
 98 A    99 A   100 A   101 A   102 A   103 A   104 A   105 A                  
 14.808  14.856  14.906  49.477 165.870 166.116 293.896 293.912
106 A   107 A   108 A   109 A   110 A   111 A   112 A   113 A                  
293.9841028.418
114 A   115 A                                                                  

 Beta MOs, Restricted
 -- Occupied --                  
-490.04  -80.03  -79.99  -65.17  -58.53  -58.53  -58.53   -9.85
  1 A     2 A     3 A     4 A     5 A     6 A     7 A     8 A                  
 -7.564  -7.529  -7.462  -7.455  -7.454  -5.457  -5.455  -5.455
  9 A    10 A    11 A    12 A    13 A    14 A    15 A    16 A                  
 -5.422  -5.421  -5.421  -3.201  -3.198  -3.197  -3.189  -3.189
 17 A    18 A    19 A    20 A    21 A    22 A    23 A    24 A                  
 -1.041  -0.910  -0.712  -0.547  -0.470  -0.458  -0.424  -0.387
 25 A    26 A    27 A    28 A    29 A    30 A    31 A    32 A                  
 -0.356
 33 A                                                                          
 -- Virtual --                   
 -0.016   0.040   0.055   0.067   0.081   0.082   0.098   0.112
 34 A    35 A    36 A    37 A    38 A    39 A    40 A    41 A                  
  0.112   0.119   0.127   0.129   0.147   0.166   0.185   0.203
 42 A    43 A    44 A    45 A    46 A    47 A    48 A    49 A                  
  0.217   0.331   0.381   0.387   0.395   0.432   0.444   0.491
 50 A    51 A    52 A    53 A    54 A    55 A    56 A    57 A                  
  0.547   0.573   0.586   0.667   0.682   0.720   0.739   0.782
 58 A    59 A    60 A    61 A    62 A    63 A    64 A    65 A                  
  0.785   0.802   0.838   0.842   0.847   0.886   0.919   1.011
 66 A    67 A    68 A    69 A    70 A    71 A    72 A    73 A                  
  1.094   1.105   1.109   1.306   1.415   1.675   1.691   1.795
 74 A    75 A    76 A    77 A    78 A    79 A    80 A    81 A                  
  1.818   1.865   1.949   1.985   2.036   2.305   2.328   2.344
 82 A    83 A    84 A    85 A    86 A    87 A    88 A    89 A                  
  2.424   2.908   4.539   4.548   4.556   4.575   4.751   7.189
 90 A    91 A    92 A    93 A    94 A    95 A    96 A    97 A                  
  7.263   7.483   8.211   8.229   8.288  14.742  14.780  14.795
 98 A    99 A   100 A   101 A   102 A   103 A   104 A   105 A                  
 14.808  14.856  14.906  49.477 165.870 166.116 293.896 293.912
106 A   107 A   108 A   109 A   110 A   111 A   112 A   113 A                  
293.9841028.418
114 A   115 A                                                                  

 Occupation and symmetry of molecular orbitals

 Point group: C1 (1 irreducible representation).

                           A     All 
 -------------------------------------
 All molecular orbitals:
  - Alpha                  115   115 
  - Beta                   115   115 
 -------------------------------------
 Alpha orbitals:
  - Frozen occupied        19    19  
  - Active occupied        14    14  
  - Active virtual         82    82  
  - Frozen virtual         0     0   
 -------------------------------------
 Beta orbitals:
  - Frozen occupied        19    19  
  - Active occupied        14    14  
  - Active virtual         82    82  
  - Frozen virtual         0     0   
 -------------------------------------

 Import integrals:   CPU 0.00 s  wall 0.00 s

 Import integrals:   CPU 22.22 s  wall 5.66 s

 MP2 amplitudes:   CPU 0.04 s  wall 0.02 s

Running a double precision version
           CCSD T amplitudes will be solved using DIIS.

           Start     Size      MaxIter   EConv     TConv     
           3         7         100       1.00e-07  1.00e-05  
 ------------------------------------------------------------------------------
           Energy (a.u.)   Ediff      Tdiff       Comment
 ------------------------------------------------------------------------------
         -3254.93203564                           
     1   -3254.93582880   3.79e-03   7.26e-01     
     2   -3254.95063026   1.48e-02   9.11e-02     
     3   -3254.95202876   1.40e-03   3.69e-02     
     4   -3254.95382480   1.80e-03   1.42e-02     Switched to DIIS steps.
     5   -3254.95426481   4.40e-04   1.00e-02     
     6   -3254.95426611   1.30e-06   2.29e-03     
     7   -3254.95426453   1.58e-06   8.35e-04     
     8   -3254.95426685   2.32e-06   2.08e-04     
     9   -3254.95426672   1.22e-07   8.02e-05     
    10   -3254.95426691   1.88e-07   3.27e-05     
    11   -3254.95426696   4.83e-08   1.95e-05     
    12   -3254.95426693   2.99e-08   4.22e-06     
 ------------------------------------------------------------------------------
         -3254.95426693                           CCSD T converged.

End of double precision
 SCF energy                 = -3254.42463838
 MP2 energy                 = -3254.93203564
 CCSD correlation energy     =    -0.52962855
 CCSD total energy           = -3254.95426693

 CCSD  T1^2 = 0.0086  T2^2 = 0.2462  Leading amplitudes:

 Amplitude    Orbitals with energies
  0.0225       33 (A) A                  ->    54 (A) A                   
              -0.3557                          0.3951                     
  0.0225       33 (A) B                  ->    54 (A) B                   
              -0.3557                          0.3951                     
 -0.0193       28 (A) A                  ->    35 (A) A                   
              -0.5474                          0.0400                     
 -0.0193       28 (A) B                  ->    35 (A) B                   
              -0.5474                          0.0400                     

 Amplitude    Orbitals with energies
 -0.1457       33 (A) A      33 (A) B    ->    34 (A) A      34 (A) B     
              -0.3557       -0.3557           -0.0163       -0.0163       
  0.1457       33 (A) A      33 (A) B    ->    34 (A) B      34 (A) A     
              -0.3557       -0.3557           -0.0163       -0.0163       
  0.1457       33 (A) B      33 (A) A    ->    34 (A) A      34 (A) B     
              -0.3557       -0.3557           -0.0163       -0.0163       
 -0.1457       33 (A) B      33 (A) A    ->    34 (A) B      34 (A) A     
              -0.3557       -0.3557           -0.0163       -0.0163       

 Computing CCSD intemediates for later calculations in double precision
 Finished.

Running a double precision version
           CCSD Lambda amplitudes will be solved using DIIS.
           Start     Size      MaxIter   EConv     LConv     
           3         7         100       1.00e-07  1.00e-05  
 ------------------------------------------------------------------------------
            Enorm      Ldiff       Comment
 ------------------------------------------------------------------------------
     1     5.51e-02   4.50e-02     
     2     1.15e-02   5.01e-03     
     3     5.01e-03   2.45e-03     
     4     2.15e-03   1.29e-03     Switched to DIIS steps.
     5     7.99e-04   4.88e-04     
     6     3.50e-04   1.43e-04     
     7     1.23e-04   3.79e-05     
     8     5.05e-05   3.24e-06     
     9     1.91e-05   4.29e-06     
    10     6.98e-06   1.50e-06     
    11     2.07e-06   6.85e-07     
    12     9.26e-07   1.81e-07     
    13     4.15e-07   9.62e-08     
    14     1.94e-07   1.97e-08     
    15     8.97e-08   1.40e-08     
 ------------------------------------------------------------------------------
                                   CCSD Lambda converged.

 Computing density matrices in double precision...
           Orbital response amplitudes will be solved using DIIS.
           Start     Size      MaxIter   EConv     LConv     
           3         7         100       1.00e-06  1.00e-06  
 ------------------------------------------------------------------------------
            Enorm      Ldiff       Comment
 ------------------------------------------------------------------------------
     1     1.02e-01   2.28e-03     
     2     1.05e-01   3.52e-03     
     3     1.26e-01   2.09e-02     
     4     9.35e-03   5.64e-02     Switched to DIIS steps.
     5     1.28e-03   9.94e-04     
     6     3.39e-04   1.52e-04     
     7     2.33e-04   1.58e-05     
     8     8.54e-05   3.34e-05     
     9     2.25e-05   1.38e-06     
    10     4.92e-06   1.04e-07     
    11     2.32e-06   1.53e-07     
    12     6.02e-07   7.94e-08     
 ------------------------------------------------------------------------------
                                   Orbital response converged.

 Computing density matrices... Done.
 CCSD calculation:   CPU 625.75 s  wall 166.71 s

 Transferring MO TPDM to AO TPDM
 Transferring g2_o1o1o1o1
 Transferring g2_o1o1o1v1
 Transferring g2_o1o1v1v1
 Transferring g2_o1v1o1v1
 Transferring g2_o1v1v1v1
 Transferring g2_v1v1v1v1
 Adding separable TPDM
 Computing TPDM gradient
 --------------------------------------------------------
 2e gradient
  Atom          X               Y               Z
 --------------------------------------------------------
    1        -38.363389       12.787397       -0.000000  
    2         11.600355      -27.728628        0.000000  
    3         28.212191       10.066527       -0.000000  
    4         -1.449156        4.874704        0.000000  
 --------------------------------------------------------
 --------------------------------------------------------
 Final gradient
  Atom          X               Y               Z
 --------------------------------------------------------
    1        -38.363389       12.787397       -0.000000  
    2         11.600355      -27.728628        0.000000  
    3         28.212191       10.066527       -0.000000  
    4         -1.449156        4.874704        0.000000  
 --------------------------------------------------------
 Analytic gradient from two-electron contribution:   CPU 139.25 s  wall 39.01 s

 Total ccman2 time:   CPU 789.57 s  wall 212.17 s


 --------------------------------------------------------------

                    Orbital Energies (a.u.)
 --------------------------------------------------------------

 Alpha MOs
 -- Occupied --
******* -80.025 -79.986 -65.169 -58.529 -58.528 -58.528  -9.849
 -7.564  -7.529  -7.462  -7.455  -7.454  -5.457  -5.455  -5.455
 -5.422  -5.421  -5.421  -3.201  -3.198  -3.197  -3.189  -3.189
 -1.041  -0.910  -0.712  -0.547  -0.470  -0.458  -0.424  -0.387
 -0.356
 -- Virtual --
 -0.016   0.040   0.055   0.067   0.081   0.082   0.098   0.112
  0.112   0.119   0.127   0.129   0.147   0.166   0.185   0.203
  0.217   0.331   0.381   0.387   0.395   0.432   0.444   0.491
  0.547   0.573   0.586   0.667   0.682   0.720   0.739   0.782
  0.785   0.802   0.838   0.842   0.847   0.886   0.919   1.011
  1.094   1.105   1.109   1.306   1.415   1.675   1.691   1.795
  1.818   1.865   1.949   1.985   2.036   2.305   2.328   2.344
  2.424   2.908   4.539   4.548   4.556   4.575   4.751   7.189
  7.263   7.483   8.211   8.229   8.288  14.742  14.780  14.795
 14.808  14.856  14.906  49.477 165.870 166.116 293.896 293.912
293.9841028.418
 --------------------------------------------------------------

          Ground-State Mulliken Net Atomic Charges

     Atom                 Charge (a.u.)
  ----------------------------------------
      1 Br                   -0.220600
      2 P                     0.197170
      3 P                     0.119942
      4 H                    -0.096513
  ----------------------------------------
  Sum of atomic charges =    -0.000000

 -----------------------------------------------------------------
                    Cartesian Multipole Moments
 -----------------------------------------------------------------
    Charge (ESU x 10^10)
                -0.0000
    Dipole Moment (Debye)
         X      -0.9268      Y      -0.4513      Z      -0.0000
       Tot       1.0308
    Quadrupole Moments (Debye-Ang)
        XX     -47.7681     XY       0.5433     YY     -45.2378
        XZ       0.0000     YZ       0.0000     ZZ     -45.9544
    Octopole Moments (Debye-Ang^2)
       XXX      56.9215    XXY      -4.5168    XYY      13.0467
       YYY     -10.3039    XXZ      -0.0000    XYZ      -0.0000
       YYZ       0.0000    XZZ      15.0176    YZZ      -2.1647
       ZZZ      -0.0000
    Hexadecapole Moments (Debye-Ang^3)
      XXXX    -709.0011   XXXY     -13.4059   XXYY    -132.7974
      XYYY      -1.7208   YYYY    -171.3831   XXXZ       0.0000
      XXYZ       0.0000   XYYZ       0.0000   YYYZ       0.0000
      XXZZ    -126.7130   XYZZ      -1.2234   YYZZ     -38.9587
      XZZZ       0.0000   YZZZ       0.0000   ZZZZ     -67.8159
 -----------------------------------------------------------------
 DrvMan completing analytic gradient of the correlated energy
 Correlated dipole moment
            1
    1  -0.3646257
    2  -0.1775645
    3  -0.0000000
 Energy read as -3254.954266931
 Full Analytical Gradient: (in a.u., or Hartree/Bohr)
             1             2             3             4
    1    0.00008928   -0.00014487    0.00025418   -0.00019859
    2   -0.00007477    0.00009187   -0.00024839    0.00023128
    3   -0.00000000    0.00000000   -0.00000000   -0.00000000
 Gradient time:  CPU 0.67 s  wall 0.64 s
 ----------------------------------------------------------------
             Standard Nuclear Orientation (Angstroms)
    I     Atom           X                Y                Z
 ----------------------------------------------------------------
    1      Br      1.2771720999    -0.1625048771    -0.0000000000
    2      P      -0.6970730408     0.9378203078     0.0000000000
    3      P      -2.1892245550    -0.4500536818    -0.0000000000
    4      H      -1.4065595611    -1.6278286901    -0.0000000000
 ----------------------------------------------------------------
 Nuclear Repulsion Energy =   275.8707789980 hartrees
 There are       33 alpha and       33 beta electrons

                       Distance Matrix (Angstroms)
             Br(  1)   P (  2)   P (  3)
   P (  2)  2.260168
   P (  3)  3.478303  2.037820
   H (  4)  3.057710  2.661940  1.414114

 Requested basis set is 6-311++G(d,p)
 There are 50 shells and 115 basis functions
 A cutoff of  1.0D-14 yielded   1144 shell pairs
 There are      6349 function pairs (      6938 Cartesian)
 Smallest overlap matrix eigenvalue = 5.45E-04
 Guess MOs from SCF MO coefficient file

 -----------------------------------------------------------------------
  General SCF calculation program by
  Eric Jon Sundstrom, Paul Horn, Yuezhi Mao, Dmitri Zuev, Alec White,
  David Stuck, Shaama M.S., Shane Yost, Joonho Lee, David Small,
  Daniel Levine, Susi Lehtola, Hugh Burton, Evgeny Epifanovsky
 -----------------------------------------------------------------------
 Hartree-Fock
 using 4 threads for integral computing
 -------------------------------------------------------
 OpenMP Integral computing Module                
 Release: version 2.0, May 2017, Q-Chem Inc. Pleasanton 
 -------------------------------------------------------
 A restricted SCF calculation will be
 performed using DIIS
 SCF converges when DIIS error is below 1.0e-08
 ---------------------------------------
  Cycle       Energy         DIIS error
 ---------------------------------------
    1   -3254.4246361718      5.72e-06  
    2   -3254.4246362596      1.50e-06  
    3   -3254.4246362699      5.41e-07  
    4   -3254.4246362712      3.14e-07  
    5   -3254.4246362717      6.83e-08  
    6   -3254.4246362717      2.29e-08  
    7   -3254.4246362717      7.90e-09  Convergence criterion met
 ---------------------------------------
 SCF time:   CPU 4.10s  wall 1.00s 
 SCF   energy in the final basis set =    -3254.4246362717
 Total energy in the final basis set =    -3254.4246362717


 ------------------------------------------------------------------------------

   CCMAN2: suite of methods based on coupled cluster
           and equation of motion theories.

   Components:
   * libvmm-1.3-trunk
     by Evgeny Epifanovsky, Ilya Kaliman.
   * libtensor-2.5-trunk
     by Evgeny Epifanovsky, Michael Wormit, Dmitry Zuev, Sam Manzer, 
        Ilya Kaliman.
   * libcc-2.5-trunk
     by Evgeny Epifanovsky, Arik Landau, Tomasz Kus, Kirill Khistyaev, 
        Dmitry Zuev, Prashant Manohar, Xintian Feng, Anna Krylov, 
        Matthew Goldey, Alec White, Thomas Jagau, Kaushik Nanda, 
        Anastasia Gunina, Alexander Kunitsa, Joonho Lee.

   CCMAN original authors:
   Anna I. Krylov, C. David Sherrill, Steven R. Gwaltney,
   Edward F. C. Byrd (2000)
   Sergey V. Levchenko, Lyudmila V. Slipchenko, Tao Wang,
   Ana-Maria C. Cristian (2003)
   Piotr A. Pieniazek, C. Melania Oana, Evgeny Epifanovsky (2007)
   Prashant Manohar (2009)

 ------------------------------------------------------------------------------


 Allocating and initializing 29808MB of RAM...
 Calculation will run on 4 cores.


 Alpha MOs, Restricted
 -- Occupied --                  
-490.04  -80.03  -79.99  -65.17  -58.53  -58.53  -58.53   -9.85
  1 A     2 A     3 A     4 A     5 A     6 A     7 A     8 A                  
 -7.564  -7.529  -7.462  -7.455  -7.454  -5.457  -5.455  -5.455
  9 A    10 A    11 A    12 A    13 A    14 A    15 A    16 A                  
 -5.422  -5.421  -5.421  -3.201  -3.198  -3.197  -3.189  -3.189
 17 A    18 A    19 A    20 A    21 A    22 A    23 A    24 A                  
 -1.041  -0.910  -0.712  -0.547  -0.470  -0.458  -0.424  -0.387
 25 A    26 A    27 A    28 A    29 A    30 A    31 A    32 A                  
 -0.356
 33 A                                                                          
 -- Virtual --                   
 -0.016   0.040   0.055   0.067   0.081   0.082   0.098   0.112
 34 A    35 A    36 A    37 A    38 A    39 A    40 A    41 A                  
  0.112   0.119   0.127   0.129   0.147   0.166   0.185   0.203
 42 A    43 A    44 A    45 A    46 A    47 A    48 A    49 A                  
  0.217   0.331   0.381   0.387   0.395   0.432   0.444   0.491
 50 A    51 A    52 A    53 A    54 A    55 A    56 A    57 A                  
  0.547   0.573   0.586   0.667   0.682   0.720   0.739   0.782
 58 A    59 A    60 A    61 A    62 A    63 A    64 A    65 A                  
  0.785   0.802   0.838   0.842   0.847   0.886   0.919   1.011
 66 A    67 A    68 A    69 A    70 A    71 A    72 A    73 A                  
  1.094   1.105   1.109   1.306   1.415   1.675   1.691   1.795
 74 A    75 A    76 A    77 A    78 A    79 A    80 A    81 A                  
  1.818   1.865   1.949   1.985   2.036   2.305   2.328   2.345
 82 A    83 A    84 A    85 A    86 A    87 A    88 A    89 A                  
  2.424   2.908   4.539   4.548   4.556   4.575   4.751   7.189
 90 A    91 A    92 A    93 A    94 A    95 A    96 A    97 A                  
  7.263   7.483   8.211   8.229   8.288  14.742  14.780  14.795
 98 A    99 A   100 A   101 A   102 A   103 A   104 A   105 A                  
 14.808  14.856  14.906  49.477 165.870 166.116 293.896 293.912
106 A   107 A   108 A   109 A   110 A   111 A   112 A   113 A                  
293.9841028.418
114 A   115 A                                                                  

 Beta MOs, Restricted
 -- Occupied --                  
-490.04  -80.03  -79.99  -65.17  -58.53  -58.53  -58.53   -9.85
  1 A     2 A     3 A     4 A     5 A     6 A     7 A     8 A                  
 -7.564  -7.529  -7.462  -7.455  -7.454  -5.457  -5.455  -5.455
  9 A    10 A    11 A    12 A    13 A    14 A    15 A    16 A                  
 -5.422  -5.421  -5.421  -3.201  -3.198  -3.197  -3.189  -3.189
 17 A    18 A    19 A    20 A    21 A    22 A    23 A    24 A                  
 -1.041  -0.910  -0.712  -0.547  -0.470  -0.458  -0.424  -0.387
 25 A    26 A    27 A    28 A    29 A    30 A    31 A    32 A                  
 -0.356
 33 A                                                                          
 -- Virtual --                   
 -0.016   0.040   0.055   0.067   0.081   0.082   0.098   0.112
 34 A    35 A    36 A    37 A    38 A    39 A    40 A    41 A                  
  0.112   0.119   0.127   0.129   0.147   0.166   0.185   0.203
 42 A    43 A    44 A    45 A    46 A    47 A    48 A    49 A                  
  0.217   0.331   0.381   0.387   0.395   0.432   0.444   0.491
 50 A    51 A    52 A    53 A    54 A    55 A    56 A    57 A                  
  0.547   0.573   0.586   0.667   0.682   0.720   0.739   0.782
 58 A    59 A    60 A    61 A    62 A    63 A    64 A    65 A                  
  0.785   0.802   0.838   0.842   0.847   0.886   0.919   1.011
 66 A    67 A    68 A    69 A    70 A    71 A    72 A    73 A                  
  1.094   1.105   1.109   1.306   1.415   1.675   1.691   1.795
 74 A    75 A    76 A    77 A    78 A    79 A    80 A    81 A                  
  1.818   1.865   1.949   1.985   2.036   2.305   2.328   2.345
 82 A    83 A    84 A    85 A    86 A    87 A    88 A    89 A                  
  2.424   2.908   4.539   4.548   4.556   4.575   4.751   7.189
 90 A    91 A    92 A    93 A    94 A    95 A    96 A    97 A                  
  7.263   7.483   8.211   8.229   8.288  14.742  14.780  14.795
 98 A    99 A   100 A   101 A   102 A   103 A   104 A   105 A                  
 14.808  14.856  14.906  49.477 165.870 166.116 293.896 293.912
106 A   107 A   108 A   109 A   110 A   111 A   112 A   113 A                  
293.9841028.418
114 A   115 A                                                                  

 Occupation and symmetry of molecular orbitals

 Point group: C1 (1 irreducible representation).

                           A     All 
 -------------------------------------
 All molecular orbitals:
  - Alpha                  115   115 
  - Beta                   115   115 
 -------------------------------------
 Alpha orbitals:
  - Frozen occupied        19    19  
  - Active occupied        14    14  
  - Active virtual         82    82  
  - Frozen virtual         0     0   
 -------------------------------------
 Beta orbitals:
  - Frozen occupied        19    19  
  - Active occupied        14    14  
  - Active virtual         82    82  
  - Frozen virtual         0     0   
 -------------------------------------

 Import integrals:   CPU 0.00 s  wall 0.00 s

 Import integrals:   CPU 22.24 s  wall 5.66 s

 MP2 amplitudes:   CPU 0.04 s  wall 0.02 s

Running a double precision version
           CCSD T amplitudes will be solved using DIIS.

           Start     Size      MaxIter   EConv     TConv     
           3         7         100       1.00e-07  1.00e-05  
 ------------------------------------------------------------------------------
           Energy (a.u.)   Ediff      Tdiff       Comment
 ------------------------------------------------------------------------------
         -3254.93203756                           
     1   -3254.93582999   3.79e-03   7.26e-01     
     2   -3254.95063069   1.48e-02   9.11e-02     
     3   -3254.95202897   1.40e-03   3.69e-02     
     4   -3254.95382478   1.80e-03   1.42e-02     Switched to DIIS steps.
     5   -3254.95426466   4.40e-04   1.00e-02     
     6   -3254.95426595   1.29e-06   2.29e-03     
     7   -3254.95426437   1.58e-06   8.35e-04     
     8   -3254.95426668   2.31e-06   2.08e-04     
     9   -3254.95426656   1.22e-07   8.02e-05     
    10   -3254.95426675   1.88e-07   3.27e-05     
    11   -3254.95426679   4.83e-08   1.94e-05     
    12   -3254.95426677   2.99e-08   4.21e-06     
 ------------------------------------------------------------------------------
         -3254.95426677                           CCSD T converged.

End of double precision
 SCF energy                 = -3254.42463627
 MP2 energy                 = -3254.93203756
 CCSD correlation energy     =    -0.52963049
 CCSD total energy           = -3254.95426677

 CCSD  T1^2 = 0.0086  T2^2 = 0.2462  Leading amplitudes:

 Amplitude    Orbitals with energies
  0.0225       33 (A) A                  ->    54 (A) A                   
              -0.3557                          0.3951                     
  0.0225       33 (A) B                  ->    54 (A) B                   
              -0.3557                          0.3951                     
  0.0193       28 (A) A                  ->    35 (A) A                   
              -0.5474                          0.0400                     
  0.0193       28 (A) B                  ->    35 (A) B                   
              -0.5474                          0.0400                     

 Amplitude    Orbitals with energies
 -0.1457       33 (A) A      33 (A) B    ->    34 (A) A      34 (A) B     
              -0.3557       -0.3557           -0.0163       -0.0163       
  0.1457       33 (A) A      33 (A) B    ->    34 (A) B      34 (A) A     
              -0.3557       -0.3557           -0.0163       -0.0163       
  0.1457       33 (A) B      33 (A) A    ->    34 (A) A      34 (A) B     
              -0.3557       -0.3557           -0.0163       -0.0163       
 -0.1457       33 (A) B      33 (A) A    ->    34 (A) B      34 (A) A     
              -0.3557       -0.3557           -0.0163       -0.0163       

 Computing CCSD intemediates for later calculations in double precision
 Finished.

Running a double precision version
           CCSD Lambda amplitudes will be solved using DIIS.
           Start     Size      MaxIter   EConv     LConv     
           3         7         100       1.00e-07  1.00e-05  
 ------------------------------------------------------------------------------
            Enorm      Ldiff       Comment
 ------------------------------------------------------------------------------
     1     5.51e-02   4.50e-02     
     2     1.15e-02   5.01e-03     
     3     5.01e-03   2.45e-03     
     4     2.15e-03   1.29e-03     Switched to DIIS steps.
     5     7.99e-04   4.88e-04     
     6     3.50e-04   1.43e-04     
     7     1.23e-04   3.78e-05     
     8     5.05e-05   3.24e-06     
     9     1.91e-05   4.29e-06     
    10     6.98e-06   1.50e-06     
    11     2.07e-06   6.85e-07     
    12     9.25e-07   1.81e-07     
    13     4.14e-07   9.62e-08     
    14     1.94e-07   1.98e-08     
    15     8.95e-08   1.40e-08     
 ------------------------------------------------------------------------------
                                   CCSD Lambda converged.

 Computing density matrices in double precision...
           Orbital response amplitudes will be solved using DIIS.
           Start     Size      MaxIter   EConv     LConv     
           3         7         100       1.00e-06  1.00e-06  
 ------------------------------------------------------------------------------
            Enorm      Ldiff       Comment
 ------------------------------------------------------------------------------
     1     1.02e-01   2.28e-03     
     2     1.05e-01   3.52e-03     
     3     1.26e-01   2.09e-02     
     4     9.35e-03   5.64e-02     Switched to DIIS steps.
     5     1.28e-03   9.95e-04     
     6     3.46e-04   1.50e-04     
     7     2.33e-04   1.68e-05     
     8     8.50e-05   3.37e-05     
     9     2.25e-05   1.34e-06     
    10     4.92e-06   1.00e-07     
    11     2.32e-06   1.53e-07     
    12     6.02e-07   7.93e-08     
 ------------------------------------------------------------------------------
                                   Orbital response converged.

 Computing density matrices... Done.
 CCSD calculation:   CPU 626.04 s  wall 166.77 s

 Transferring MO TPDM to AO TPDM
 Transferring g2_o1o1o1o1
 Transferring g2_o1o1o1v1
 Transferring g2_o1o1v1v1
 Transferring g2_o1v1o1v1
 Transferring g2_o1v1v1v1
 Transferring g2_v1v1v1v1
 Adding separable TPDM
 Computing TPDM gradient
 --------------------------------------------------------
 2e gradient
  Atom          X               Y               Z
 --------------------------------------------------------
    1        -38.364253       12.787189       -0.000000  
    2         11.600910      -27.726812        0.000000  
    3         28.217910       10.068226       -0.000000  
    4         -1.454568        4.871397        0.000000  
 --------------------------------------------------------
 --------------------------------------------------------
 Final gradient
  Atom          X               Y               Z
 --------------------------------------------------------
    1        -38.364253       12.787189       -0.000000  
    2         11.600910      -27.726812        0.000000  
    3         28.217910       10.068226       -0.000000  
    4         -1.454568        4.871397        0.000000  
 --------------------------------------------------------
 Analytic gradient from two-electron contribution:   CPU 135.37 s  wall 38.01 s

 Total ccman2 time:   CPU 786.80 s  wall 211.44 s


 --------------------------------------------------------------

                    Orbital Energies (a.u.)
 --------------------------------------------------------------

 Alpha MOs
 -- Occupied --
******* -80.025 -79.986 -65.169 -58.529 -58.528 -58.528  -9.849
 -7.564  -7.529  -7.462  -7.455  -7.454  -5.457  -5.455  -5.455
 -5.422  -5.421  -5.421  -3.201  -3.198  -3.197  -3.189  -3.189
 -1.041  -0.910  -0.712  -0.547  -0.470  -0.458  -0.424  -0.387
 -0.356
 -- Virtual --
 -0.016   0.040   0.055   0.067   0.081   0.082   0.098   0.112
  0.112   0.119   0.127   0.129   0.147   0.166   0.185   0.203
  0.217   0.331   0.381   0.387   0.395   0.432   0.444   0.491
  0.547   0.573   0.586   0.667   0.682   0.720   0.739   0.782
  0.785   0.802   0.838   0.842   0.847   0.886   0.919   1.011
  1.094   1.105   1.109   1.306   1.415   1.675   1.691   1.795
  1.818   1.865   1.949   1.985   2.036   2.305   2.328   2.345
  2.424   2.908   4.539   4.548   4.556   4.575   4.751   7.189
  7.263   7.483   8.211   8.229   8.288  14.742  14.780  14.795
 14.808  14.856  14.906  49.477 165.870 166.116 293.896 293.912
293.9841028.418
 --------------------------------------------------------------

          Ground-State Mulliken Net Atomic Charges

     Atom                 Charge (a.u.)
  ----------------------------------------
      1 Br                   -0.220554
      2 P                     0.197072
      3 P                     0.120106
      4 H                    -0.096624
  ----------------------------------------
  Sum of atomic charges =     0.000000

 -----------------------------------------------------------------
                    Cartesian Multipole Moments
 -----------------------------------------------------------------
    Charge (ESU x 10^10)
                -0.0000
    Dipole Moment (Debye)
         X      -0.9276      Y      -0.4511      Z      -0.0000
       Tot       1.0315
    Quadrupole Moments (Debye-Ang)
        XX     -47.7640     XY       0.5409     YY     -45.2402
        XZ       0.0000     YZ       0.0000     ZZ     -45.9543
    Octopole Moments (Debye-Ang^2)
       XXX      56.9011    XXY      -4.5108    XYY      13.0478
       YYY     -10.3070    XXZ      -0.0000    XYZ      -0.0000
       YYZ       0.0000    XZZ      15.0161    YZZ      -2.1656
       ZZZ      -0.0000
    Hexadecapole Moments (Debye-Ang^3)
      XXXX    -708.9134   XXXY     -13.4163   XXYY    -132.7956
      XYYY      -1.7194   YYYY    -171.3791   XXXZ       0.0000
      XXYZ       0.0000   XYYZ       0.0000   YYYZ       0.0000
      XXZZ    -126.7086   XYZZ      -1.2218   YYZZ     -38.9563
      XZZZ       0.0000   YZZZ       0.0000   ZZZZ     -67.8163
 -----------------------------------------------------------------
 DrvMan completing analytic gradient of the correlated energy
 Correlated dipole moment
            1
    1  -0.3649492
    2  -0.1774916
    3  -0.0000000
 Energy read as -3254.954266765
 Full Analytical Gradient: (in a.u., or Hartree/Bohr)
             1             2             3             4
    1    0.00009237   -0.00013735    0.00026076   -0.00021578
    2   -0.00007148    0.00003931   -0.00032456    0.00035673
    3   -0.00000000    0.00000000   -0.00000000    0.00000000
 Gradient time:  CPU 0.67 s  wall 0.64 s
 ----------------------------------------------------------------
             Standard Nuclear Orientation (Angstroms)
    I     Atom           X                Y                Z
 ----------------------------------------------------------------
    1      Br      1.2771720999    -0.1625048771    -0.0000000000
    2      P      -0.6970730408     0.9378203078     0.0000000000
    3      P      -2.1892245550    -0.4500536818    -0.0000000000
    4      H      -1.4065595611    -1.6298286901    -0.0000000000
 ----------------------------------------------------------------
 Nuclear Repulsion Energy =   275.8601161816 hartrees
 There are       33 alpha and       33 beta electrons

                       Distance Matrix (Angstroms)
             Br(  1)   P (  2)   P (  3)
   P (  2)  2.260168
   P (  3)  3.478303  2.037820
   H (  4)  3.058669  2.663868  1.415780

 Requested basis set is 6-311++G(d,p)
 There are 50 shells and 115 basis functions
 A cutoff of  1.0D-14 yielded   1144 shell pairs
 There are      6349 function pairs (      6938 Cartesian)
 Smallest overlap matrix eigenvalue = 5.46E-04
 Guess MOs from SCF MO coefficient file

 -----------------------------------------------------------------------
  General SCF calculation program by
  Eric Jon Sundstrom, Paul Horn, Yuezhi Mao, Dmitri Zuev, Alec White,
  David Stuck, Shaama M.S., Shane Yost, Joonho Lee, David Small,
  Daniel Levine, Susi Lehtola, Hugh Burton, Evgeny Epifanovsky
 -----------------------------------------------------------------------
 Hartree-Fock
 using 4 threads for integral computing
 -------------------------------------------------------
 OpenMP Integral computing Module                
 Release: version 2.0, May 2017, Q-Chem Inc. Pleasanton 
 -------------------------------------------------------
 A restricted SCF calculation will be
 performed using DIIS
 SCF converges when DIIS error is below 1.0e-08
 ---------------------------------------
  Cycle       Energy         DIIS error
 ---------------------------------------
    1   -3254.4246264634      1.39e-05  
    2   -3254.4246268147      2.65e-06  
    3   -3254.4246268371      1.01e-06  
    4   -3254.4246268402      4.84e-07  
    5   -3254.4246268410      1.22e-07  
    6   -3254.4246268411      4.08e-08  
    7   -3254.4246268411      1.45e-08  
    8   -3254.4246268412      4.13e-09  Convergence criterion met
 ---------------------------------------
 SCF time:   CPU 4.68s  wall 1.00s 
 SCF   energy in the final basis set =    -3254.4246268412
 Total energy in the final basis set =    -3254.4246268412


 ------------------------------------------------------------------------------

   CCMAN2: suite of methods based on coupled cluster
           and equation of motion theories.

   Components:
   * libvmm-1.3-trunk
     by Evgeny Epifanovsky, Ilya Kaliman.
   * libtensor-2.5-trunk
     by Evgeny Epifanovsky, Michael Wormit, Dmitry Zuev, Sam Manzer, 
        Ilya Kaliman.
   * libcc-2.5-trunk
     by Evgeny Epifanovsky, Arik Landau, Tomasz Kus, Kirill Khistyaev, 
        Dmitry Zuev, Prashant Manohar, Xintian Feng, Anna Krylov, 
        Matthew Goldey, Alec White, Thomas Jagau, Kaushik Nanda, 
        Anastasia Gunina, Alexander Kunitsa, Joonho Lee.

   CCMAN original authors:
   Anna I. Krylov, C. David Sherrill, Steven R. Gwaltney,
   Edward F. C. Byrd (2000)
   Sergey V. Levchenko, Lyudmila V. Slipchenko, Tao Wang,
   Ana-Maria C. Cristian (2003)
   Piotr A. Pieniazek, C. Melania Oana, Evgeny Epifanovsky (2007)
   Prashant Manohar (2009)

 ------------------------------------------------------------------------------


 Allocating and initializing 29808MB of RAM...
 Calculation will run on 4 cores.


 Alpha MOs, Restricted
 -- Occupied --                  
-490.04  -80.03  -79.99  -65.17  -58.53  -58.53  -58.53   -9.85
  1 A     2 A     3 A     4 A     5 A     6 A     7 A     8 A                  
 -7.564  -7.529  -7.462  -7.455  -7.454  -5.457  -5.455  -5.455
  9 A    10 A    11 A    12 A    13 A    14 A    15 A    16 A                  
 -5.422  -5.421  -5.421  -3.201  -3.198  -3.197  -3.189  -3.189
 17 A    18 A    19 A    20 A    21 A    22 A    23 A    24 A                  
 -1.041  -0.910  -0.712  -0.547  -0.470  -0.458  -0.424  -0.387
 25 A    26 A    27 A    28 A    29 A    30 A    31 A    32 A                  
 -0.356
 33 A                                                                          
 -- Virtual --                   
 -0.016   0.040   0.055   0.067   0.081   0.082   0.098   0.112
 34 A    35 A    36 A    37 A    38 A    39 A    40 A    41 A                  
  0.112   0.119   0.127   0.129   0.147   0.166   0.185   0.203
 42 A    43 A    44 A    45 A    46 A    47 A    48 A    49 A                  
  0.217   0.331   0.381   0.387   0.395   0.432   0.444   0.491
 50 A    51 A    52 A    53 A    54 A    55 A    56 A    57 A                  
  0.547   0.573   0.586   0.667   0.682   0.720   0.739   0.782
 58 A    59 A    60 A    61 A    62 A    63 A    64 A    65 A                  
  0.785   0.803   0.838   0.842   0.847   0.886   0.919   1.011
 66 A    67 A    68 A    69 A    70 A    71 A    72 A    73 A                  
  1.094   1.105   1.108   1.306   1.415   1.674   1.690   1.795
 74 A    75 A    76 A    77 A    78 A    79 A    80 A    81 A                  
  1.818   1.865   1.949   1.985   2.036   2.305   2.328   2.343
 82 A    83 A    84 A    85 A    86 A    87 A    88 A    89 A                  
  2.424   2.908   4.539   4.548   4.556   4.575   4.751   7.189
 90 A    91 A    92 A    93 A    94 A    95 A    96 A    97 A                  
  7.263   7.482   8.211   8.229   8.288  14.742  14.780  14.795
 98 A    99 A   100 A   101 A   102 A   103 A   104 A   105 A                  
 14.807  14.856  14.906  49.477 165.870 166.115 293.896 293.912
106 A   107 A   108 A   109 A   110 A   111 A   112 A   113 A                  
293.9841028.418
114 A   115 A                                                                  

 Beta MOs, Restricted
 -- Occupied --                  
-490.04  -80.03  -79.99  -65.17  -58.53  -58.53  -58.53   -9.85
  1 A     2 A     3 A     4 A     5 A     6 A     7 A     8 A                  
 -7.564  -7.529  -7.462  -7.455  -7.454  -5.457  -5.455  -5.455
  9 A    10 A    11 A    12 A    13 A    14 A    15 A    16 A                  
 -5.422  -5.421  -5.421  -3.201  -3.198  -3.197  -3.189  -3.189
 17 A    18 A    19 A    20 A    21 A    22 A    23 A    24 A                  
 -1.041  -0.910  -0.712  -0.547  -0.470  -0.458  -0.424  -0.387
 25 A    26 A    27 A    28 A    29 A    30 A    31 A    32 A                  
 -0.356
 33 A                                                                          
 -- Virtual --                   
 -0.016   0.040   0.055   0.067   0.081   0.082   0.098   0.112
 34 A    35 A    36 A    37 A    38 A    39 A    40 A    41 A                  
  0.112   0.119   0.127   0.129   0.147   0.166   0.185   0.203
 42 A    43 A    44 A    45 A    46 A    47 A    48 A    49 A                  
  0.217   0.331   0.381   0.387   0.395   0.432   0.444   0.491
 50 A    51 A    52 A    53 A    54 A    55 A    56 A    57 A                  
  0.547   0.573   0.586   0.667   0.682   0.720   0.739   0.782
 58 A    59 A    60 A    61 A    62 A    63 A    64 A    65 A                  
  0.785   0.803   0.838   0.842   0.847   0.886   0.919   1.011
 66 A    67 A    68 A    69 A    70 A    71 A    72 A    73 A                  
  1.094   1.105   1.108   1.306   1.415   1.674   1.690   1.795
 74 A    75 A    76 A    77 A    78 A    79 A    80 A    81 A                  
  1.818   1.865   1.949   1.985   2.036   2.305   2.328   2.343
 82 A    83 A    84 A    85 A    86 A    87 A    88 A    89 A                  
  2.424   2.908   4.539   4.548   4.556   4.575   4.751   7.189
 90 A    91 A    92 A    93 A    94 A    95 A    96 A    97 A                  
  7.263   7.482   8.211   8.229   8.288  14.742  14.780  14.795
 98 A    99 A   100 A   101 A   102 A   103 A   104 A   105 A                  
 14.807  14.856  14.906  49.477 165.870 166.115 293.896 293.912
106 A   107 A   108 A   109 A   110 A   111 A   112 A   113 A                  
293.9841028.418
114 A   115 A                                                                  

 Occupation and symmetry of molecular orbitals

 Point group: C1 (1 irreducible representation).

                           A     All 
 -------------------------------------
 All molecular orbitals:
  - Alpha                  115   115 
  - Beta                   115   115 
 -------------------------------------
 Alpha orbitals:
  - Frozen occupied        19    19  
  - Active occupied        14    14  
  - Active virtual         82    82  
  - Frozen virtual         0     0   
 -------------------------------------
 Beta orbitals:
  - Frozen occupied        19    19  
  - Active occupied        14    14  
  - Active virtual         82    82  
  - Frozen virtual         0     0   
 -------------------------------------

 Import integrals:   CPU 0.00 s  wall 0.00 s

 Import integrals:   CPU 22.23 s  wall 5.66 s

 MP2 amplitudes:   CPU 0.04 s  wall 0.02 s

Running a double precision version
           CCSD T amplitudes will be solved using DIIS.

           Start     Size      MaxIter   EConv     TConv     
           3         7         100       1.00e-07  1.00e-05  
 ------------------------------------------------------------------------------
           Energy (a.u.)   Ediff      Tdiff       Comment
 ------------------------------------------------------------------------------
         -3254.93203311                           
     1   -3254.93582456   3.79e-03   7.26e-01     
     2   -3254.95062848   1.48e-02   9.11e-02     
     3   -3254.95202774   1.40e-03   3.69e-02     
     4   -3254.95382456   1.80e-03   1.42e-02     Switched to DIIS steps.
     5   -3254.95426484   4.40e-04   1.00e-02     
     6   -3254.95426616   1.32e-06   2.29e-03     
     7   -3254.95426458   1.58e-06   8.35e-04     
     8   -3254.95426689   2.31e-06   2.08e-04     
     9   -3254.95426677   1.23e-07   8.02e-05     
    10   -3254.95426696   1.88e-07   3.27e-05     
    11   -3254.95426701   4.83e-08   1.95e-05     
    12   -3254.95426698   2.99e-08   4.22e-06     
 ------------------------------------------------------------------------------
         -3254.95426698                           CCSD T converged.

End of double precision
 SCF energy                 = -3254.42462684
 MP2 energy                 = -3254.93203311
 CCSD correlation energy     =    -0.52964014
 CCSD total energy           = -3254.95426698

 CCSD  T1^2 = 0.0086  T2^2 = 0.2462  Leading amplitudes:

 Amplitude    Orbitals with energies
  0.0225       33 (A) A                  ->    54 (A) A                   
              -0.3557                          0.3950                     
  0.0225       33 (A) B                  ->    54 (A) B                   
              -0.3557                          0.3950                     
 -0.0193       28 (A) A                  ->    35 (A) A                   
              -0.5473                          0.0400                     
 -0.0193       28 (A) B                  ->    35 (A) B                   
              -0.5473                          0.0400                     

 Amplitude    Orbitals with energies
 -0.1457       33 (A) A      33 (A) B    ->    34 (A) A      34 (A) B     
              -0.3557       -0.3557           -0.0163       -0.0163       
  0.1457       33 (A) A      33 (A) B    ->    34 (A) B      34 (A) A     
              -0.3557       -0.3557           -0.0163       -0.0163       
  0.1457       33 (A) B      33 (A) A    ->    34 (A) A      34 (A) B     
              -0.3557       -0.3557           -0.0163       -0.0163       
 -0.1457       33 (A) B      33 (A) A    ->    34 (A) B      34 (A) A     
              -0.3557       -0.3557           -0.0163       -0.0163       

 Computing CCSD intemediates for later calculations in double precision
 Finished.

Running a double precision version
           CCSD Lambda amplitudes will be solved using DIIS.
           Start     Size      MaxIter   EConv     LConv     
           3         7         100       1.00e-07  1.00e-05  
 ------------------------------------------------------------------------------
            Enorm      Ldiff       Comment
 ------------------------------------------------------------------------------
     1     5.51e-02   4.50e-02     
     2     1.15e-02   5.01e-03     
     3     5.01e-03   2.45e-03     
     4     2.15e-03   1.29e-03     Switched to DIIS steps.
     5     7.99e-04   4.88e-04     
     6     3.50e-04   1.43e-04     
     7     1.23e-04   3.79e-05     
     8     5.05e-05   3.24e-06     
     9     1.91e-05   4.29e-06     
    10     6.98e-06   1.50e-06     
    11     2.07e-06   6.85e-07     
    12     9.26e-07   1.81e-07     
    13     4.15e-07   9.62e-08     
    14     1.94e-07   1.97e-08     
    15     8.98e-08   1.40e-08     
 ------------------------------------------------------------------------------
                                   CCSD Lambda converged.

 Computing density matrices in double precision...
           Orbital response amplitudes will be solved using DIIS.
           Start     Size      MaxIter   EConv     LConv     
           3         7         100       1.00e-06  1.00e-06  
 ------------------------------------------------------------------------------
            Enorm      Ldiff       Comment
 ------------------------------------------------------------------------------
     1     1.02e-01   2.29e-03     
     2     1.05e-01   3.52e-03     
     3     1.26e-01   2.09e-02     
     4     9.35e-03   5.65e-02     Switched to DIIS steps.
     5     1.27e-03   9.90e-04     
     6     3.17e-04   1.56e-04     
     7     2.32e-04   1.26e-05     
     8     8.65e-05   3.23e-05     
     9     2.23e-05   1.49e-06     
    10     4.93e-06   1.16e-07     
    11     2.32e-06   1.54e-07     
    12     6.03e-07   7.99e-08     
 ------------------------------------------------------------------------------
                                   Orbital response converged.

 Computing density matrices... Done.
 CCSD calculation:   CPU 626.69 s  wall 166.92 s

 Transferring MO TPDM to AO TPDM
 Transferring g2_o1o1o1o1
 Transferring g2_o1o1o1v1
 Transferring g2_o1o1v1v1
 Transferring g2_o1v1o1v1
 Transferring g2_o1v1v1v1
 Transferring g2_v1v1v1v1
 Adding separable TPDM
 Computing TPDM gradient
 --------------------------------------------------------
 2e gradient
  Atom          X               Y               Z
 --------------------------------------------------------
    1        -38.363383       12.787504       -0.000000  
    2         11.600879      -27.728373        0.000000  
    3         28.214829       10.065505       -0.000000  
    4         -1.452325        4.875364        0.000000  
 --------------------------------------------------------
 --------------------------------------------------------
 Final gradient
  Atom          X               Y               Z
 --------------------------------------------------------
    1        -38.363383       12.787504       -0.000000  
    2         11.600879      -27.728373        0.000000  
    3         28.214829       10.065505       -0.000000  
    4         -1.452325        4.875364        0.000000  
 --------------------------------------------------------
 Analytic gradient from two-electron contribution:   CPU 136.68 s  wall 38.22 s

 Total ccman2 time:   CPU 789.37 s  wall 211.96 s


 --------------------------------------------------------------

                    Orbital Energies (a.u.)
 --------------------------------------------------------------

 Alpha MOs
 -- Occupied --
******* -80.025 -79.986 -65.169 -58.529 -58.528 -58.528  -9.849
 -7.564  -7.529  -7.462  -7.455  -7.454  -5.457  -5.455  -5.455
 -5.422  -5.421  -5.421  -3.201  -3.198  -3.197  -3.189  -3.189
 -1.041  -0.910  -0.712  -0.547  -0.470  -0.458  -0.424  -0.387
 -0.356
 -- Virtual --
 -0.016   0.040   0.055   0.067   0.081   0.082   0.098   0.112
  0.112   0.119   0.127   0.129   0.147   0.166   0.185   0.203
  0.217   0.331   0.381   0.387   0.395   0.432   0.444   0.491
  0.547   0.573   0.586   0.667   0.682   0.720   0.739   0.782
  0.785   0.803   0.838   0.842   0.847   0.886   0.919   1.011
  1.094   1.105   1.108   1.306   1.415   1.674   1.690   1.795
  1.818   1.865   1.949   1.985   2.036   2.305   2.328   2.343
  2.424   2.908   4.539   4.548   4.556   4.575   4.751   7.189
  7.263   7.482   8.211   8.229   8.288  14.742  14.780  14.795
 14.807  14.856  14.906  49.477 165.870 166.115 293.896 293.912
293.9841028.418
 --------------------------------------------------------------

          Ground-State Mulliken Net Atomic Charges

     Atom                 Charge (a.u.)
  ----------------------------------------
      1 Br                   -0.220558
      2 P                     0.197024
      3 P                     0.119915
      4 H                    -0.096381
  ----------------------------------------
  Sum of atomic charges =     0.000000

 -----------------------------------------------------------------
                    Cartesian Multipole Moments
 -----------------------------------------------------------------
    Charge (ESU x 10^10)
                -0.0000
    Dipole Moment (Debye)
         X      -0.9272      Y      -0.4502      Z      -0.0000
       Tot       1.0308
    Quadrupole Moments (Debye-Ang)
        XX     -47.7654     XY       0.5402     YY     -45.2408
        XZ       0.0000     YZ       0.0000     ZZ     -45.9558
    Octopole Moments (Debye-Ang^2)
       XXX      56.9077    XXY      -4.5085    XYY      13.0524
       YYY     -10.2938    XXZ      -0.0000    XYZ      -0.0000
       YYZ       0.0000    XZZ      15.0181    YZZ      -2.1611
       ZZZ      -0.0000
    Hexadecapole Moments (Debye-Ang^3)
      XXXX    -708.9399   XXXY     -13.4270   XXYY    -132.8134
      XYYY      -1.7364   YYYY    -171.4250   XXXZ       0.0000
      XXYZ       0.0000   XYYZ       0.0000   YYYZ       0.0000
      XXZZ    -126.7112   XYZZ      -1.2276   YYZZ     -38.9670
      XZZZ       0.0000   YZZZ       0.0000   ZZZZ     -67.8179
 -----------------------------------------------------------------
 DrvMan completing analytic gradient of the correlated energy
 Correlated dipole moment
            1
    1  -0.3648076
    2  -0.1771255
    3  -0.0000000
 Energy read as -3254.954266977
 Full Analytical Gradient: (in a.u., or Hartree/Bohr)
             1             2             3             4
    1    0.00009010   -0.00014985   -0.00007512    0.00013487
    2   -0.00008174    0.00008935    0.00023667   -0.00024429
    3   -0.00000000    0.00000000   -0.00000000    0.00000000
 Gradient time:  CPU 0.67 s  wall 0.64 s
 ----------------------------------------------------------------
             Standard Nuclear Orientation (Angstroms)
    I     Atom           X                Y                Z
 ----------------------------------------------------------------
    1      Br      1.2771720999    -0.1625048771    -0.0000000000
    2      P      -0.6970730408     0.9378203078     0.0000000000
    3      P      -2.1892245550    -0.4500536818    -0.0000000000
    4      H      -1.4065595611    -1.6288286901     0.0010000000
 ----------------------------------------------------------------
 Nuclear Repulsion Energy =   275.8654438636 hartrees
 There are       33 alpha and       33 beta electrons

                       Distance Matrix (Angstroms)
             Br(  1)   P (  2)   P (  3)
   P (  2)  2.260168
   P (  3)  3.478303  2.037820
   H (  4)  3.058189  2.662904  1.414947

 Requested basis set is 6-311++G(d,p)
 There are 50 shells and 115 basis functions
 A cutoff of  1.0D-14 yielded   1144 shell pairs
 There are      6349 function pairs (      6938 Cartesian)
 Smallest overlap matrix eigenvalue = 5.45E-04
 Guess MOs from SCF MO coefficient file

 -----------------------------------------------------------------------
  General SCF calculation program by
  Eric Jon Sundstrom, Paul Horn, Yuezhi Mao, Dmitri Zuev, Alec White,
  David Stuck, Shaama M.S., Shane Yost, Joonho Lee, David Small,
  Daniel Levine, Susi Lehtola, Hugh Burton, Evgeny Epifanovsky
 -----------------------------------------------------------------------
 Hartree-Fock
 using 4 threads for integral computing
 -------------------------------------------------------
 OpenMP Integral computing Module                
 Release: version 2.0, May 2017, Q-Chem Inc. Pleasanton 
 -------------------------------------------------------
 A restricted SCF calculation will be
 performed using DIIS
 SCF converges when DIIS error is below 1.0e-08
 ---------------------------------------
  Cycle       Energy         DIIS error
 ---------------------------------------
    1   -3254.4246316854      7.92e-06  
    2   -3254.4246318200      1.75e-06  
    3   -3254.4246318345      7.01e-07  
    4   -3254.4246318372      3.96e-07  
    5   -3254.4246318381      1.34e-07  
    6   -3254.4246318384      4.72e-08  
    7   -3254.4246318384      1.48e-08  
    8   -3254.4246318385      4.61e-09  Convergence criterion met
 ---------------------------------------
 SCF time:   CPU 4.69s  wall 1.00s 
 SCF   energy in the final basis set =    -3254.4246318385
 Total energy in the final basis set =    -3254.4246318385


 ------------------------------------------------------------------------------

   CCMAN2: suite of methods based on coupled cluster
           and equation of motion theories.

   Components:
   * libvmm-1.3-trunk
     by Evgeny Epifanovsky, Ilya Kaliman.
   * libtensor-2.5-trunk
     by Evgeny Epifanovsky, Michael Wormit, Dmitry Zuev, Sam Manzer, 
        Ilya Kaliman.
   * libcc-2.5-trunk
     by Evgeny Epifanovsky, Arik Landau, Tomasz Kus, Kirill Khistyaev, 
        Dmitry Zuev, Prashant Manohar, Xintian Feng, Anna Krylov, 
        Matthew Goldey, Alec White, Thomas Jagau, Kaushik Nanda, 
        Anastasia Gunina, Alexander Kunitsa, Joonho Lee.

   CCMAN original authors:
   Anna I. Krylov, C. David Sherrill, Steven R. Gwaltney,
   Edward F. C. Byrd (2000)
   Sergey V. Levchenko, Lyudmila V. Slipchenko, Tao Wang,
   Ana-Maria C. Cristian (2003)
   Piotr A. Pieniazek, C. Melania Oana, Evgeny Epifanovsky (2007)
   Prashant Manohar (2009)

 ------------------------------------------------------------------------------


 Allocating and initializing 29808MB of RAM...
 Calculation will run on 4 cores.


 Alpha MOs, Restricted
 -- Occupied --                  
-490.04  -80.03  -79.99  -65.17  -58.53  -58.53  -58.53   -9.85
  1 A     2 A     3 A     4 A     5 A     6 A     7 A     8 A                  
 -7.564  -7.529  -7.462  -7.455  -7.454  -5.457  -5.455  -5.455
  9 A    10 A    11 A    12 A    13 A    14 A    15 A    16 A                  
 -5.422  -5.421  -5.421  -3.201  -3.198  -3.197  -3.189  -3.189
 17 A    18 A    19 A    20 A    21 A    22 A    23 A    24 A                  
 -1.041  -0.910  -0.712  -0.547  -0.470  -0.458  -0.424  -0.387
 25 A    26 A    27 A    28 A    29 A    30 A    31 A    32 A                  
 -0.356
 33 A                                                                          
 -- Virtual --                   
 -0.016   0.040   0.055   0.067   0.081   0.082   0.098   0.112
 34 A    35 A    36 A    37 A    38 A    39 A    40 A    41 A                  
  0.112   0.119   0.127   0.129   0.147   0.166   0.185   0.203
 42 A    43 A    44 A    45 A    46 A    47 A    48 A    49 A                  
  0.217   0.331   0.381   0.387   0.395   0.432   0.444   0.491
 50 A    51 A    52 A    53 A    54 A    55 A    56 A    57 A                  
  0.547   0.573   0.586   0.667   0.682   0.720   0.739   0.782
 58 A    59 A    60 A    61 A    62 A    63 A    64 A    65 A                  
  0.785   0.803   0.838   0.842   0.847   0.886   0.919   1.011
 66 A    67 A    68 A    69 A    70 A    71 A    72 A    73 A                  
  1.094   1.105   1.109   1.306   1.415   1.675   1.691   1.795
 74 A    75 A    76 A    77 A    78 A    79 A    80 A    81 A                  
  1.818   1.865   1.949   1.985   2.036   2.305   2.328   2.344
 82 A    83 A    84 A    85 A    86 A    87 A    88 A    89 A                  
  2.424   2.908   4.539   4.548   4.556   4.575   4.751   7.189
 90 A    91 A    92 A    93 A    94 A    95 A    96 A    97 A                  
  7.263   7.483   8.211   8.229   8.288  14.742  14.780  14.795
 98 A    99 A   100 A   101 A   102 A   103 A   104 A   105 A                  
 14.808  14.856  14.906  49.477 165.870 166.115 293.896 293.912
106 A   107 A   108 A   109 A   110 A   111 A   112 A   113 A                  
293.9841028.418
114 A   115 A                                                                  

 Beta MOs, Restricted
 -- Occupied --                  
-490.04  -80.03  -79.99  -65.17  -58.53  -58.53  -58.53   -9.85
  1 A     2 A     3 A     4 A     5 A     6 A     7 A     8 A                  
 -7.564  -7.529  -7.462  -7.455  -7.454  -5.457  -5.455  -5.455
  9 A    10 A    11 A    12 A    13 A    14 A    15 A    16 A                  
 -5.422  -5.421  -5.421  -3.201  -3.198  -3.197  -3.189  -3.189
 17 A    18 A    19 A    20 A    21 A    22 A    23 A    24 A                  
 -1.041  -0.910  -0.712  -0.547  -0.470  -0.458  -0.424  -0.387
 25 A    26 A    27 A    28 A    29 A    30 A    31 A    32 A                  
 -0.356
 33 A                                                                          
 -- Virtual --                   
 -0.016   0.040   0.055   0.067   0.081   0.082   0.098   0.112
 34 A    35 A    36 A    37 A    38 A    39 A    40 A    41 A                  
  0.112   0.119   0.127   0.129   0.147   0.166   0.185   0.203
 42 A    43 A    44 A    45 A    46 A    47 A    48 A    49 A                  
  0.217   0.331   0.381   0.387   0.395   0.432   0.444   0.491
 50 A    51 A    52 A    53 A    54 A    55 A    56 A    57 A                  
  0.547   0.573   0.586   0.667   0.682   0.720   0.739   0.782
 58 A    59 A    60 A    61 A    62 A    63 A    64 A    65 A                  
  0.785   0.803   0.838   0.842   0.847   0.886   0.919   1.011
 66 A    67 A    68 A    69 A    70 A    71 A    72 A    73 A                  
  1.094   1.105   1.109   1.306   1.415   1.675   1.691   1.795
 74 A    75 A    76 A    77 A    78 A    79 A    80 A    81 A                  
  1.818   1.865   1.949   1.985   2.036   2.305   2.328   2.344
 82 A    83 A    84 A    85 A    86 A    87 A    88 A    89 A                  
  2.424   2.908   4.539   4.548   4.556   4.575   4.751   7.189
 90 A    91 A    92 A    93 A    94 A    95 A    96 A    97 A                  
  7.263   7.483   8.211   8.229   8.288  14.742  14.780  14.795
 98 A    99 A   100 A   101 A   102 A   103 A   104 A   105 A                  
 14.808  14.856  14.906  49.477 165.870 166.115 293.896 293.912
106 A   107 A   108 A   109 A   110 A   111 A   112 A   113 A                  
293.9841028.418
114 A   115 A                                                                  

 Occupation and symmetry of molecular orbitals

 Point group: C1 (1 irreducible representation).

                           A     All 
 -------------------------------------
 All molecular orbitals:
  - Alpha                  115   115 
  - Beta                   115   115 
 -------------------------------------
 Alpha orbitals:
  - Frozen occupied        19    19  
  - Active occupied        14    14  
  - Active virtual         82    82  
  - Frozen virtual         0     0   
 -------------------------------------
 Beta orbitals:
  - Frozen occupied        19    19  
  - Active occupied        14    14  
  - Active virtual         82    82  
  - Frozen virtual         0     0   
 -------------------------------------

 Import integrals:   CPU 0.00 s  wall 0.00 s

 Import integrals:   CPU 22.55 s  wall 5.82 s

 MP2 amplitudes:   CPU 0.04 s  wall 0.02 s

Running a double precision version
           CCSD T amplitudes will be solved using DIIS.

           Start     Size      MaxIter   EConv     TConv     
           3         7         100       1.00e-07  1.00e-05  
 ------------------------------------------------------------------------------
           Energy (a.u.)   Ediff      Tdiff       Comment
 ------------------------------------------------------------------------------
         -3254.93203561                           
     1   -3254.93582755   3.79e-03   7.26e-01     
     2   -3254.95062986   1.48e-02   9.11e-02     
     3   -3254.95202863   1.40e-03   3.69e-02
[truncated: 22,570 more chars]
