# Supplementary material for: Geometric and energetic data from ab initio calculations of haloethene, haloimine, halomethylenephosphine, haloiminophosphine, halodiazene, halodiphosphene and halocyclopropane
Source: Data Brief. 2019 Nov 2;27:104738. doi: 10.1016/j.dib.2019.104738 (PMC6861602; doi:10.1016/j.dib.2019.104738)
Supplement: Multimedia component 8 [file mmc8.zip › PP/CCSD/freq/HEPPClE.out]

Q-Chem Developer Version!
                  Welcome to Q-Chem
     A Quantum Leap Into The Future Of Chemistry


 Q-Chem 5.1, Q-Chem, Inc., Pleasanton, CA (2018)

 Yihan Shao,  Zhengting Gan,  E. Epifanovsky,  A. T. B. Gilbert,  M. Wormit,  
 J. Kussmann,  A. W. Lange,  A. Behn,  Jia Deng,  Xintian Feng,  D. Ghosh,  
 M. Goldey,  P. R. Horn,  L. D. Jacobson,  I. Kaliman,  T. Kus,  A. Landau,  
 Jie Liu,  E. I. Proynov,  R. M. Richard,  R. P. Steele,  E. J. Sundstrom,  
 H. L. Woodcock III,  P. M. Zimmerman,  D. Zuev,  B. Albrecht,  E. Alguire,  
 S. A. Baeppler,  D. Barton,  Z. Benda,  Y. A. Bernard,  E. J. Berquist,  
 K. B. Bravaya,  H. Burton,  D. Casanova,  Chun-Min Chang,  Yunqing Chen,  
 A. Chien,  K. D. Closser,  M. P. Coons,  S. Coriani,  S. Dasgupta,  
 A. L. Dempwolff,  M. Diedenhofen,  Hainam Do,  R. G. Edgar,  Po-Tung Fang,  
 S. Faraji,  S. Fatehi,  Qingguo Feng,  K. D. Fenk,  J. Fosso-Tande,  
 Qinghui Ge,  A. Ghysels,  G. Gidofalvi,  J. Gomes,  J. Gonthier,  A. Gunina,  
 D. Hait,  M. W. D. Hanson-Heine,  P. H. P. Harbach,  A. W. Hauser,  
 J. E. Herr,  E. G. Hohenstein,  Z. C. Holden,  Kerwin Hui,  B. C. Huynh,  
 T.-C. Jagau,  Hyunjun Ji,  B. Kaduk,  K. Khistyaev,  Jaehoon Kim,  
 P. Klunzinger,  K. Koh,  D. Kosenkov,  L. Koulias,  T. Kowalczyk,  
 C. M. Krauter,  A. Kunitsa,  Ka Un Lao,  A. Laurent,  K. V. Lawler,  
 Joonho Lee,  D. Lefrancois,  S. Lehtola,  D. S. Levine,  Yi-Pei Li,  
 You-Sheng Lin,  Fenglai Liu,  E. Livshits,  A. Luenser,  P. Manohar,  
 E. Mansoor,  S. F. Manzer,  Shan-Ping Mao,  Yuezhi Mao,  N. Mardirossian,  
 A. V. Marenich,  T. Markovich,  L. A. Martinez-Martinez,  S. A. Maurer,  
 N. J. Mayhall,  S. C. McKenzie,  J.-M. Mewes,  A. F. Morrison,  
 J. W. Mullinax,  K. Nanda,  T. S. Nguyen-Beck,  R. Olivares-Amaya,  
 J. A. Parkhill,  T. M. Perrine,  F. Plasser,  P. Pokhilko,  S. Prager,  
 A. Prociuk,  E. Ramos,  D. R. Rehn,  F. Rob,  M. Schneider,  N. Sergueev,  
 S. M. Sharada,  S. Sharma,  D. W. Small,  T. Stauch,  T. Stein,  
 Yu-Chuan Su,  A. J. W. Thom,  A. Tkatchenko,  T. Tsuchimochi,  N. M. Tubman,  
 L. Vogt,  M. L. Vidal,  O. Vydrov,  M. A. Watson,  J. Wenzel,  
 M. de Wergifosse,  T. A. Wesolowski,  A. White,  J. Witte,  A. Yamada,  
 Jun Yang,  K. Yao,  S. Yeganeh,  S. R. Yost,  Zhi-Qiang You,  A. Zech,  
 Igor Ying Zhang,  Xing Zhang,  Yan Zhao,  Ying Zhu,  B. R. Brooks,  
 G. K. L. Chan,  C. J. Cramer,  M. S. Gordon,  W. J. Hehre,  A. Klamt,  
 M. W. Schmidt,  C. D. Sherrill,  D. G. Truhlar,  A. Aspuru-Guzik,  R. Baer,  
 A. T. Bell,  N. A. Besley,  Jeng-Da Chai,  A. E. DePrince, III,  
 R. A. DiStasio Jr.,  A. Dreuw,  B. D. Dunietz,  T. R. Furlani,  
 Chao-Ping Hsu,  Yousung Jung,  Jing Kong,  D. S. Lambrecht,  WanZhen Liang,  
 C. Ochsenfeld,  V. A. Rassolov,  L. V. Slipchenko,  J. E. Subotnik,  
 T. Van Voorhis,  J. M. Herbert,  A. I. Krylov,  P. M. W. Gill,  M. Head-Gordon

 Contributors to earlier versions of Q-Chem not listed above: 
 R. D. Adamson,  B. Austin,  J. Baker,  G. J. O. Beran,  K. Brandhorst,  
 S. T. Brown,  E. F. C. Byrd,  A. K. Chakraborty,  C.-L. Cheng,  
 Siu Hung Chien,  D. M. Chipman,  D. L. Crittenden,  H. Dachsel,  
 R. J. Doerksen,  A. D. Dutoi,  L. Fusti-Molnar,  W. A. Goddard III,  
 A. Golubeva-Zadorozhnaya,  S. R. Gwaltney,  G. Hawkins,  A. Heyden,  
 S. Hirata,  G. Kedziora,  F. J. Keil,  C. Kelley,  Jihan Kim,  R. A. King,  
 R. Z. Khaliullin,  P. P. Korambath,  W. Kurlancheek,  A. M. Lee,  M. S. Lee,  
 S. V. Levchenko,  Ching Yeh Lin,  D. Liotard,  R. C. Lochan,  I. Lotan,  
 P. E. Maslen,  N. Nair,  D. P. O'Neill,  D. Neuhauser,  E. Neuscamman,  
 C. M. Oana,  R. Olson,  B. Peters,  R. Peverati,  P. A. Pieniazek,  
 Y. M. Rhee,  J. Ritchie,  M. A. Rohrdanz,  E. Rosta,  N. J. Russ,  
 H. F. Schaefer III,  N. E. Schultz,  N. Shenvi,  A. C. Simmonett,  A. Sodt,  
 D. Stuck,  K. S. Thanthiriwatte,  V. Vanovschi,  Tao Wang,  A. Warshel,  
 C. F. Williams,  Q. Wu,  X. Xu,  W. Zhang

 Please cite Q-Chem as follows:
 Y. Shao et al., Mol. Phys. 113, 184-215 (2015)
 DOI: 10.1080/00268976.2014.952696

 Q-Chem 5.1.2 for Intel X86 EM64T Linux

 Parts of Q-Chem use Armadillo 8.300.2 (Tropical Shenanigans).
 http://arma.sourceforge.net/

 Q-Chem begins on Tue May  7 18:28:50 2019  

Host: 
0

     Scratch files written to /scratch/taweetham/qchem7205//
Input Ideriv = 1
Curr. Ideriv = -1
Max.  Ideriv = 1


!!********************************************.
!!******************Warning*******************.
!!Desired Analytical derivatives not available.
!!Finite difference job might take a long time.
!!********************************************.
!!********************************************.


 2-order derivative to be evaluated numerically with 1-order analytical derivatives

Checking the input file for inconsistencies... 	...done.

--------------------------------------------------------------
User input:
--------------------------------------------------------------
H=Cl_c.out
$molecule
0 1
P 
P  1 2.037695
H  2 1.415784 1 98.453359
Cl 1 2.087093 2 107.662462 3 -0.000000 0
$end

$rem
   JOB_TYPE 	FREQUENCY
   BASIS 		6-311++G**
   METHOD	ccsd
   MEM_TOTAL	30000
   N_FROZEN_CORE      FC
$end


--------------------------------------------------------------
 ----------------------------------------------------------------
             Standard Nuclear Orientation (Angstroms)
    I     Atom           X                Y                Z
 ----------------------------------------------------------------
    1      P      -0.0694376519    -0.8626502735     0.0000000000
    2      P      -1.7041642787     0.3538487067    -0.0000000000
    3      H      -1.0350951090     1.6015629291    -0.0000000000
    4      Cl      1.6258308275     0.3547329749     0.0000000000
 ----------------------------------------------------------------
 Molecular Point Group                 Cs    NOp =  2
 Largest Abelian Subgroup              Cs    NOp =  2
 Nuclear Repulsion Energy =   175.2754383515 hartrees
 There are       24 alpha and       24 beta electrons
 Requested basis set is 6-311++G(d,p)
 There are 44 shells and 97 basis functions
 Total memory of 30000MB is distributed as follows: 
   QALLOC including MEM_STATIC uses 192MB
   MEM_STATIC is set to 192MB
   CCMAN JOB total memory use is  29808MB
 Warning: actual memory use might exceed 30000MB

 Total QAlloc Memory Limit    192 MB
 Mega-Array Size       188 MB
 MEM_STATIC part       192 MB

                       Distance Matrix (Angstroms)
             P (  1)   P (  2)   H (  3)
   P (  2)  2.037695
   H (  3)  2.646666  1.415784
   Cl(  4)  2.087093  3.329995  2.938556

 A cutoff of  1.0D-14 yielded    913 shell pairs
 There are      4652 function pairs (      4964 Cartesian)

 -------------------------------------------------------
 OpenMP Integral Computing Module                       
 Release: version 1.0, May 2013, Q-Chem Inc. Pittsburgh 
 -------------------------------------------------------
 Integral Job Info:
 Integral job number is                      11
 Integral operator is                         1
 short-range coefficients                     0
 long-range coefficients              100000000
 Omega coefficients                           0
 if combine SR and LR in K                    0
 Integral screening is                        0
 Integral computing path is                   2
 max size of driver memory is            800000
 size of driver memory is                593474
 size of scratch memory is              8114252
 max col of scratch BK array               1296
 max len of scratch array in speh3          155
 max len of scratch index in speh4           18
 max int batch size is                      520
 min int batch size is                       52
 fixed nKL is                                52
 max L of basis functions is                  2
 order of int derivative is                   0
 number of shells is                         44
 number of basis is                         100
 number of cartesian basis is               100
 number of contracted shell pairs           913
 number of primitive shell pairs           2414
 maxK2 (contraction) of shell pair           36
 max number of K2 of shell pair               1
 max number of CS2 of shell pair            153
 max number of PS2 of shell pair            228
 mem total for path MDJ                  512162
 -------------------------------------------------------
 Smallest overlap matrix eigenvalue = 6.11E-04
 Guess from superposition of atomic densities
 Warning:  Energy on first SCF cycle will be non-variational
 SAD guess density has 48.000000 electrons

 -----------------------------------------------------------------------
  General SCF calculation program by
  Eric Jon Sundstrom, Paul Horn, Yuezhi Mao, Dmitri Zuev, Alec White,
  David Stuck, Shaama M.S., Shane Yost, Joonho Lee, David Small,
  Daniel Levine, Susi Lehtola, Hugh Burton, Evgeny Epifanovsky
 -----------------------------------------------------------------------
 Hartree-Fock
 using 4 threads for integral computing
 -------------------------------------------------------
 OpenMP Integral computing Module                
 Release: version 2.0, May 2017, Q-Chem Inc. Pleasanton 
 -------------------------------------------------------
 A restricted SCF calculation will be
 performed using DIIS
 SCF converges when DIIS error is below 1.0e-08
 ---------------------------------------
  Cycle       Energy         DIIS error
 ---------------------------------------
    1   -1141.7651491374      4.47e-02  
    2   -1141.5184206966      4.45e-03  
    3   -1141.5496554879      2.42e-03  
    4   -1141.5577485298      5.44e-04  
    5   -1141.5586989363      2.30e-04  
    6   -1141.5588294590      5.52e-05  
    7   -1141.5588449317      2.44e-05  
    8   -1141.5588479761      9.41e-06  
    9   -1141.5588485784      3.62e-06  
   10   -1141.5588486698      1.35e-06  
   11   -1141.5588486859      4.03e-07  
   12   -1141.5588486869      9.25e-08  
   13   -1141.5588486870      1.74e-08  
   14   -1141.5588486870      3.72e-09  Convergence criterion met
 ---------------------------------------
 SCF time:   CPU 4.65s  wall 2.00s 
 SCF   energy in the final basis set =    -1141.5588486870
 Total energy in the final basis set =    -1141.5588486870


 ------------------------------------------------------------------------------

   CCMAN2: suite of methods based on coupled cluster
           and equation of motion theories.

   Components:
   * libvmm-1.3-trunk
     by Evgeny Epifanovsky, Ilya Kaliman.
   * libtensor-2.5-trunk
     by Evgeny Epifanovsky, Michael Wormit, Dmitry Zuev, Sam Manzer, 
        Ilya Kaliman.
   * libcc-2.5-trunk
     by Evgeny Epifanovsky, Arik Landau, Tomasz Kus, Kirill Khistyaev, 
        Dmitry Zuev, Prashant Manohar, Xintian Feng, Anna Krylov, 
        Matthew Goldey, Alec White, Thomas Jagau, Kaushik Nanda, 
        Anastasia Gunina, Alexander Kunitsa, Joonho Lee.

   CCMAN original authors:
   Anna I. Krylov, C. David Sherrill, Steven R. Gwaltney,
   Edward F. C. Byrd (2000)
   Sergey V. Levchenko, Lyudmila V. Slipchenko, Tao Wang,
   Ana-Maria C. Cristian (2003)
   Piotr A. Pieniazek, C. Melania Oana, Evgeny Epifanovsky (2007)
   Prashant Manohar (2009)

 ------------------------------------------------------------------------------


 Allocating and initializing 29808MB of RAM...
 Calculation will run on 4 cores.


 Alpha MOs, Restricted
 -- Occupied --                  
-104.85  -80.03  -79.98  -10.58   -8.04   -8.04   -8.04   -7.57
  1 A'    2 A'    3 A'    4 A'    5 A'    1 A"    6 A'    7 A'                 
 -7.528  -5.460  -5.459  -5.458  -5.421  -5.420  -5.420  -1.123
  8 A'    9 A'    2 A"   10 A'   11 A'    3 A"   12 A'   13 A'                 
 -0.916  -0.720  -0.566  -0.507  -0.501  -0.438  -0.397  -0.359
 14 A'   15 A'   16 A'   17 A'    4 A"   18 A'   19 A'    5 A"                 
 -- Virtual --                   
 -0.014   0.052   0.054   0.066   0.081   0.082   0.099   0.112
  6 A"   20 A'   21 A'   22 A'    7 A"   23 A'   24 A'    8 A"                 
  0.115   0.125   0.142   0.149   0.168   0.169   0.189   0.218
 25 A'   26 A'   27 A'    9 A"   28 A'   29 A'   30 A'   31 A'                 
  0.251   0.336   0.385   0.393   0.394   0.431   0.447   0.517
 32 A'   33 A'   34 A'   10 A"   35 A'   11 A"   36 A'   37 A'                 
  0.569   0.605   0.621   0.694   0.727   0.777   0.798   0.817
 38 A'   12 A"   39 A'   40 A'   13 A"   41 A'   42 A'   14 A"                 
  0.869   0.909   0.938   1.005   1.098   1.099   1.139   1.154
 15 A"   43 A'   44 A'   45 A'   16 A"   46 A'   17 A"   47 A'                 
  1.169   1.200   1.219   1.404   1.505   1.675   1.697   1.796
 48 A'   18 A"   49 A'   50 A'   51 A'   19 A"   52 A'   20 A"                 
  1.820   1.866   1.951   2.008   2.051   2.349   2.612   2.641
 53 A'   21 A"   54 A'   55 A'   56 A'   57 A'   22 A"   58 A'                 
  2.734   2.915   7.258   7.482  10.370  14.737  14.781  14.788
 59 A'   60 A'   61 A'   62 A'   63 A'   23 A"   24 A"   64 A'                 
 14.806  14.854  14.901  26.679  26.752  26.998 165.874 166.115
 65 A'   66 A'   67 A'   25 A"   68 A'   69 A'   70 A'   71 A'                 
219.226
 72 A'                                                                         

 Beta MOs, Restricted
 -- Occupied --                  
-104.85  -80.03  -79.98  -10.58   -8.04   -8.04   -8.04   -7.57
  1 A'    2 A'    3 A'    4 A'    5 A'    1 A"    6 A'    7 A'                 
 -7.528  -5.460  -5.459  -5.458  -5.421  -5.420  -5.420  -1.123
  8 A'    9 A'    2 A"   10 A'   11 A'    3 A"   12 A'   13 A'                 
 -0.916  -0.720  -0.566  -0.507  -0.501  -0.438  -0.397  -0.359
 14 A'   15 A'   16 A'   17 A'    4 A"   18 A'   19 A'    5 A"                 
 -- Virtual --                   
 -0.014   0.052   0.054   0.066   0.081   0.082   0.099   0.112
  6 A"   20 A'   21 A'   22 A'    7 A"   23 A'   24 A'    8 A"                 
  0.115   0.125   0.142   0.149   0.168   0.169   0.189   0.218
 25 A'   26 A'   27 A'    9 A"   28 A'   29 A'   30 A'   31 A'                 
  0.251   0.336   0.385   0.393   0.394   0.431   0.447   0.517
 32 A'   33 A'   34 A'   10 A"   35 A'   11 A"   36 A'   37 A'                 
  0.569   0.605   0.621   0.694   0.727   0.777   0.798   0.817
 38 A'   12 A"   39 A'   40 A'   13 A"   41 A'   42 A'   14 A"                 
  0.869   0.909   0.938   1.005   1.098   1.099   1.139   1.154
 15 A"   43 A'   44 A'   45 A'   16 A"   46 A'   17 A"   47 A'                 
  1.169   1.200   1.219   1.404   1.505   1.675   1.697   1.796
 48 A'   18 A"   49 A'   50 A'   51 A'   19 A"   52 A'   20 A"                 
  1.820   1.866   1.951   2.008   2.051   2.349   2.612   2.641
 53 A'   21 A"   54 A'   55 A'   56 A'   57 A'   22 A"   58 A'                 
  2.734   2.915   7.258   7.482  10.370  14.737  14.781  14.788
 59 A'   60 A'   61 A'   62 A'   63 A'   23 A"   24 A"   64 A'                 
 14.806  14.854  14.901  26.679  26.752  26.998 165.874 166.115
 65 A'   66 A'   67 A'   25 A"   68 A'   69 A'   70 A'   71 A'                 
219.226
 72 A'                                                                         

 Occupation and symmetry of molecular orbitals

 Point group: Cs (2 irreducible representations).

                           A'   A"    All 
 ------------------------------------------
 All molecular orbitals:
  - Alpha                  72   25    97  
  - Beta                   72   25    97  
 ------------------------------------------
 Alpha orbitals:
  - Frozen occupied        12   3     15  
  - Active occupied        7    2     9   
  - Active virtual         53   20    73  
  - Frozen virtual         0    0     0   
 ------------------------------------------
 Beta orbitals:
  - Frozen occupied        12   3     15  
  - Active occupied        7    2     9   
  - Active virtual         53   20    73  
  - Frozen virtual         0    0     0   
 ------------------------------------------

 Import integrals:   CPU 0.00 s  wall 0.00 s

 Import integrals:   CPU 9.15 s  wall 2.36 s

 MP2 amplitudes:   CPU 0.08 s  wall 0.07 s

Running a double precision version
           CCSD T amplitudes will be solved using DIIS.

           Start     Size      MaxIter   EConv     TConv     
           3         7         100       1.00e-07  1.00e-05  
 ------------------------------------------------------------------------------
           Energy (a.u.)   Ediff      Tdiff       Comment
 ------------------------------------------------------------------------------
         -1141.92401604                           
     1   -1141.94607020   2.21e-02   6.84e-01     
     2   -1141.95784600   1.18e-02   8.70e-02     
     3   -1141.95987912   2.03e-03   3.59e-02     
     4   -1141.96159253   1.71e-03   1.44e-02     Switched to DIIS steps.
     5   -1141.96203311   4.41e-04   9.61e-03     
     6   -1141.96204548   1.24e-05   2.28e-03     
     7   -1141.96203771   7.77e-06   7.36e-04     
     8   -1141.96203818   4.76e-07   1.92e-04     
     9   -1141.96203852   3.41e-07   6.00e-05     
    10   -1141.96203854   1.66e-08   2.33e-05     
    11   -1141.96203859   4.85e-08   1.44e-05     
    12   -1141.96203859   2.79e-09   3.18e-06     
 ------------------------------------------------------------------------------
         -1141.96203859                           CCSD T converged.

End of double precision
 SCF energy                 = -1141.55884869
 MP2 energy                 = -1141.92401604
 CCSD correlation energy     =    -0.40318990
 CCSD total energy           = -1141.96203859

 CCSD  T1^2 = 0.0083  T2^2 = 0.2302  Leading amplitudes:

 Amplitude    Orbitals with energies
 -0.0233       5 (A") A                  ->    10 (A") A                  
              -0.3594                          0.3932                     
 -0.0233       5 (A") B                  ->    10 (A") B                  
              -0.3594                          0.3932                     
 -0.0168       4 (A") A                  ->    6 (A") A                   
              -0.5011                         -0.0145                     
 -0.0168       4 (A") B                  ->    6 (A") B                   
              -0.5011                         -0.0145                     

 Amplitude    Orbitals with energies
 -0.1557       5 (A") A      5 (A") B    ->    6 (A") A      6 (A") B     
              -0.3594       -0.3594           -0.0145       -0.0145       
  0.1557       5 (A") A      5 (A") B    ->    6 (A") B      6 (A") A     
              -0.3594       -0.3594           -0.0145       -0.0145       
  0.1557       5 (A") B      5 (A") A    ->    6 (A") A      6 (A") B     
              -0.3594       -0.3594           -0.0145       -0.0145       
 -0.1557       5 (A") B      5 (A") A    ->    6 (A") B      6 (A") A     
              -0.3594       -0.3594           -0.0145       -0.0145       

 Computing CCSD intemediates for later calculations in double precision
 Finished.

Running a double precision version
           CCSD Lambda amplitudes will be solved using DIIS.
           Start     Size      MaxIter   EConv     LConv     
           3         7         100       1.00e-07  1.00e-05  
 ------------------------------------------------------------------------------
            Enorm      Ldiff       Comment
 ------------------------------------------------------------------------------
     1     5.33e-02   4.45e-02     
     2     1.12e-02   5.24e-03     
     3     4.93e-03   2.55e-03     
     4     1.78e-03   1.42e-03     Switched to DIIS steps.
     5     6.94e-04   4.09e-04     
     6     2.73e-04   1.30e-04     
     7     1.02e-04   2.29e-05     
     8     3.93e-05   4.17e-06     
     9     1.62e-05   3.57e-06     
    10     5.97e-06   1.25e-06     
    11     1.78e-06   6.15e-07     
    12     7.59e-07   1.97e-07     
    13     3.10e-07   8.45e-08     
    14     1.41e-07   1.77e-08     
    15     6.31e-08   1.32e-08     
 ------------------------------------------------------------------------------
                                   CCSD Lambda converged.

 Computing density matrices in double precision...
           Orbital response amplitudes will be solved using DIIS.
           Start     Size      MaxIter   EConv     LConv     
           3         7         100       1.00e-06  1.00e-06  
 ------------------------------------------------------------------------------
            Enorm      Ldiff       Comment
 ------------------------------------------------------------------------------
     1     6.40e-02   5.07e-03     
     2     3.92e-02   1.05e-02     
     3     4.74e-02   1.21e-02     
     4     1.47e-02   1.30e-02     Switched to DIIS steps.
     5     8.57e-04   3.89e-03     
     6     3.62e-04   1.20e-04     
     7     1.71e-04   3.50e-05     
     8     4.87e-05   1.27e-05     
     9     1.01e-05   1.04e-06     
    10     3.45e-06   1.25e-07     
    11     1.38e-06   7.50e-08     
    12     1.63e-07   4.00e-08     
 ------------------------------------------------------------------------------
                                   Orbital response converged.

 Computing density matrices... Done.
 CCSD calculation:   CPU 65.74 s  wall 18.53 s

 Transferring MO TPDM to AO TPDM
 Transferring g2_o1o1o1o1
 Transferring g2_o1o1o1v1
 Transferring g2_o1o1v1v1
 Transferring g2_o1v1o1v1
 Transferring g2_o1v1v1v1
 Transferring g2_v1v1v1v1
 Adding separable TPDM
 Computing TPDM gradient
 --------------------------------------------------------
 2e gradient
  Atom          X               Y               Z
 --------------------------------------------------------
    1         -1.381520       21.054228       -0.000000  
    2         22.426192       -7.114582        0.000000  
    3         -1.023973       -4.456701       -0.000000  
    4        -20.020699       -9.482944        0.000000  
 --------------------------------------------------------
 --------------------------------------------------------
 Final gradient
  Atom          X               Y               Z
 --------------------------------------------------------
    1         -1.381520       21.054228       -0.000000  
    2         22.426192       -7.114582        0.000000  
    3         -1.023973       -4.456701       -0.000000  
    4        -20.020699       -9.482944        0.000000  
 --------------------------------------------------------
 Analytic gradient from two-electron contribution:   CPU 62.24 s  wall 17.00 s

 Total ccman2 time:   CPU 139.24 s  wall 38.63 s


 --------------------------------------------------------------
             Orbital Energies (a.u.) and Symmetries
 --------------------------------------------------------------

 Alpha MOs, Restricted
 -- Occupied --                  
-104.85  -80.03  -79.98  -10.58   -8.04   -8.04   -7.57   -7.53
  1 A'    2 A'    3 A'    4 A'    5 A'    6 A'    7 A'    8 A'                 
 -5.460  -5.458  -5.421  -5.420  -8.040  -5.459  -5.420  -1.123
  9 A'   10 A'   11 A'   12 A'    1 A"    2 A"    3 A"   13 A'                 
 -0.916  -0.720  -0.566  -0.507  -0.438  -0.397  -0.501  -0.359
 14 A'   15 A'   16 A'   17 A'   18 A'   19 A'    4 A"    5 A"                 
 -- Virtual --                   
  0.052   0.054   0.066   0.082   0.099   0.115   0.125   0.142
 20 A'   21 A'   22 A'   23 A'   24 A'   25 A'   26 A'   27 A'                 
  0.168   0.169   0.189   0.218   0.251   0.336   0.385   0.394
 28 A'   29 A'   30 A'   31 A'   32 A'   33 A'   34 A'   35 A'                 
  0.447   0.517   0.569   0.621   0.694   0.777   0.798   0.909
 36 A'   37 A'   38 A'   39 A'   40 A'   41 A'   42 A'   43 A'                 
  0.938   1.005   1.099   1.154   1.169   1.219   1.404   1.505
 44 A'   45 A'   46 A'   47 A'   48 A'   49 A'   50 A'   51 A'                 
  1.697   1.820   1.951   2.008   2.051   2.349   2.641   2.734
 52 A'   53 A'   54 A'   55 A'   56 A'   57 A'   58 A'   59 A'                 
  2.915   7.258   7.482  10.370  14.788  14.806  14.854  14.901
 60 A'   61 A'   62 A'   63 A'   64 A'   65 A'   66 A'   67 A'                 
 26.752  26.998 165.874 166.115 219.226  -0.014   0.081   0.112
 68 A'   69 A'   70 A'   71 A'   72 A'    6 A"    7 A"    8 A"                 
  0.149   0.393   0.431   0.605   0.727   0.817   0.869   1.098
  9 A"   10 A"   11 A"   12 A"   13 A"   14 A"   15 A"   16 A"                 
  1.139   1.200   1.675   1.796   1.866   2.612  14.737  14.781
 17 A"   18 A"   19 A"   20 A"   21 A"   22 A"   23 A"   24 A"                 
 26.679
 25 A"                                                                         

 Beta MOs, Restricted
 -- Occupied --                  
-104.85  -80.03  -79.98  -10.58   -8.04   -8.04   -7.57   -7.53
  1 A'    2 A'    3 A'    4 A'    5 A'    6 A'    7 A'    8 A'                 
 -5.460  -5.458  -5.421  -5.420  -8.040  -5.459  -5.420  -1.123
  9 A'   10 A'   11 A'   12 A'    1 A"    2 A"    3 A"   13 A'                 
 -0.916  -0.720  -0.566  -0.507  -0.438  -0.397  -0.501  -0.359
 14 A'   15 A'   16 A'   17 A'   18 A'   19 A'    4 A"    5 A"                 
 -- Virtual --                   
  0.052   0.054   0.066   0.082   0.099   0.115   0.125   0.142
 20 A'   21 A'   22 A'   23 A'   24 A'   25 A'   26 A'   27 A'                 
  0.168   0.169   0.189   0.218   0.251   0.336   0.385   0.394
 28 A'   29 A'   30 A'   31 A'   32 A'   33 A'   34 A'   35 A'                 
  0.447   0.517   0.569   0.621   0.694   0.777   0.798   0.909
 36 A'   37 A'   38 A'   39 A'   40 A'   41 A'   42 A'   43 A'                 
  0.938   1.005   1.099   1.154   1.169   1.219   1.404   1.505
 44 A'   45 A'   46 A'   47 A'   48 A'   49 A'   50 A'   51 A'                 
  1.697   1.820   1.951   2.008   2.051   2.349   2.641   2.734
 52 A'   53 A'   54 A'   55 A'   56 A'   57 A'   58 A'   59 A'                 
  2.915   7.258   7.482  10.370  14.788  14.806  14.854  14.901
 60 A'   61 A'   62 A'   63 A'   64 A'   65 A'   66 A'   67 A'                 
 26.752  26.998 165.874 166.115 219.226  -0.014   0.081   0.112
 68 A'   69 A'   70 A'   71 A'   72 A'    6 A"    7 A"    8 A"                 
  0.149   0.393   0.431   0.605   0.727   0.817   0.869   1.098
  9 A"   10 A"   11 A"   12 A"   13 A"   14 A"   15 A"   16 A"                 
  1.139   1.200   1.675   1.796   1.866   2.612  14.737  14.781
 17 A"   18 A"   19 A"   20 A"   21 A"   22 A"   23 A"   24 A"                 
 26.679
 25 A"                                                                         
 --------------------------------------------------------------

          Ground-State Mulliken Net Atomic Charges

     Atom                 Charge (a.u.)
  ----------------------------------------
      1 P                     0.044929
      2 P                     0.173243
      3 H                    -0.116211
      4 Cl                   -0.101961
  ----------------------------------------
  Sum of atomic charges =    -0.000000

 -----------------------------------------------------------------
                    Cartesian Multipole Moments
 -----------------------------------------------------------------
    Charge (ESU x 10^10)
                -0.0000
    Dipole Moment (Debye)
         X      -0.9568      Y       0.2827      Z      -0.0000
       Tot       0.9977
    Quadrupole Moments (Debye-Ang)
        XX     -43.2914     XY      -1.0403     YY     -39.5789
        XZ       0.0000     YZ      -0.0000     ZZ     -39.9930
    Octopole Moments (Debye-Ang^2)
       XXX      14.5071    XXY       2.0630    XYY       1.0015
       YYY       6.1418    XXZ      -0.0000    XYZ       0.0000
       YYZ      -0.0000    XZZ       3.3982    YZZ       0.9863
       ZZZ      -0.0000
    Hexadecapole Moments (Debye-Ang^3)
      XXXX    -523.0825   XXXY       4.7941   XXYY    -101.4744
      XYYY       1.7030   YYYY    -153.2216   XXXZ       0.0000
      XXYZ      -0.0000   XYYZ       0.0000   YYYZ      -0.0000
      XXZZ     -95.2980   XYZZ      -0.2788   YYZZ     -34.8539
      XZZZ       0.0000   YZZZ      -0.0000   ZZZZ     -59.5627
 -----------------------------------------------------------------
 DrvMan completing analytic gradient of the correlated energy
 Correlated dipole moment
            1
    1  -0.3764377
    2   0.1112145
    3  -0.0000000
 Energy read as -1141.962038585
 Full Analytical Gradient: (in a.u., or Hartree/Bohr)
             1             2             3             4
    1   -0.00001025    0.00002542    0.00000233   -0.00001750
    2    0.00002699   -0.00001365   -0.00000589   -0.00000745
    3    0.00000000   -0.00000000    0.00000000   -0.00000000
 Gradient time:  CPU 0.68 s  wall 0.64 s
 ######################################################
 ######################################################
 # Starting finite difference calculation for IDERIV  #
 Finite diff step size:  1.88973e-03 a.u.
 ----------------------------------------------------------------
             Standard Nuclear Orientation (Angstroms)
    I     Atom           X                Y                Z
 ----------------------------------------------------------------
    1      P      -0.0684376519    -0.8626502735     0.0000000000
    2      P      -1.7041642787     0.3538487067    -0.0000000000
    3      H      -1.0350951090     1.6015629291    -0.0000000000
    4      Cl      1.6258308275     0.3547329749     0.0000000000
 ----------------------------------------------------------------
 Nuclear Repulsion Energy =   175.2771967123 hartrees
 There are       24 alpha and       24 beta electrons

                       Distance Matrix (Angstroms)
             P (  1)   P (  2)   H (  3)
   P (  2)  2.038497
   H (  3)  2.647031  1.415784
   Cl(  4)  2.086281  3.329995  2.938556

 Requested basis set is 6-311++G(d,p)
 There are 44 shells and 97 basis functions
 A cutoff of  1.0D-14 yielded    913 shell pairs
 There are      4652 function pairs (      4964 Cartesian)
 Smallest overlap matrix eigenvalue = 6.12E-04
 Guess MOs from SCF MO coefficient file

 -----------------------------------------------------------------------
  General SCF calculation program by
  Eric Jon Sundstrom, Paul Horn, Yuezhi Mao, Dmitri Zuev, Alec White,
  David Stuck, Shaama M.S., Shane Yost, Joonho Lee, David Small,
  Daniel Levine, Susi Lehtola, Hugh Burton, Evgeny Epifanovsky
 -----------------------------------------------------------------------
 Hartree-Fock
 using 4 threads for integral computing
 -------------------------------------------------------
 OpenMP Integral computing Module                
 Release: version 2.0, May 2017, Q-Chem Inc. Pleasanton 
 -------------------------------------------------------
 A restricted SCF calculation will be
 performed using DIIS
 SCF converges when DIIS error is below 1.0e-08
 ---------------------------------------
  Cycle       Energy         DIIS error
 ---------------------------------------
    1   -1141.5588262350      1.32e-05  
    2   -1141.5588265434      3.40e-06  
    3   -1141.5588265685      1.22e-06  
    4   -1141.5588265716      3.29e-07  
    5   -1141.5588265719      1.44e-07  
    6   -1141.5588265720      5.50e-08  
    7   -1141.5588265720      3.09e-08  
    8   -1141.5588265720      9.16e-09  Convergence criterion met
 ---------------------------------------
 SCF time:   CPU 2.58s  wall 1.00s 
 SCF   energy in the final basis set =    -1141.5588265720
 Total energy in the final basis set =    -1141.5588265720


 ------------------------------------------------------------------------------

   CCMAN2: suite of methods based on coupled cluster
           and equation of motion theories.

   Components:
   * libvmm-1.3-trunk
     by Evgeny Epifanovsky, Ilya Kaliman.
   * libtensor-2.5-trunk
     by Evgeny Epifanovsky, Michael Wormit, Dmitry Zuev, Sam Manzer, 
        Ilya Kaliman.
   * libcc-2.5-trunk
     by Evgeny Epifanovsky, Arik Landau, Tomasz Kus, Kirill Khistyaev, 
        Dmitry Zuev, Prashant Manohar, Xintian Feng, Anna Krylov, 
        Matthew Goldey, Alec White, Thomas Jagau, Kaushik Nanda, 
        Anastasia Gunina, Alexander Kunitsa, Joonho Lee.

   CCMAN original authors:
   Anna I. Krylov, C. David Sherrill, Steven R. Gwaltney,
   Edward F. C. Byrd (2000)
   Sergey V. Levchenko, Lyudmila V. Slipchenko, Tao Wang,
   Ana-Maria C. Cristian (2003)
   Piotr A. Pieniazek, C. Melania Oana, Evgeny Epifanovsky (2007)
   Prashant Manohar (2009)

 ------------------------------------------------------------------------------


 Allocating and initializing 29808MB of RAM...
 Calculation will run on 4 cores.


 Alpha MOs, Restricted
 -- Occupied --                  
-104.85  -80.03  -79.98  -10.58   -8.04   -8.04   -8.04   -7.57
  1 A     2 A     3 A     4 A     5 A     6 A     7 A     8 A                  
 -7.528  -5.460  -5.459  -5.458  -5.421  -5.420  -5.420  -1.123
  9 A    10 A    11 A    12 A    13 A    14 A    15 A    16 A                  
 -0.916  -0.720  -0.566  -0.508  -0.501  -0.438  -0.396  -0.359
 17 A    18 A    19 A    20 A    21 A    22 A    23 A    24 A                  
 -- Virtual --                   
 -0.014   0.052   0.054   0.066   0.081   0.082   0.099   0.112
 25 A    26 A    27 A    28 A    29 A    30 A    31 A    32 A                  
  0.115   0.125   0.142   0.149   0.168   0.168   0.189   0.218
 33 A    34 A    35 A    36 A    37 A    38 A    39 A    40 A                  
  0.251   0.336   0.385   0.393   0.394   0.431   0.447   0.517
 41 A    42 A    43 A    44 A    45 A    46 A    47 A    48 A                  
  0.569   0.605   0.621   0.694   0.727   0.777   0.798   0.817
 49 A    50 A    51 A    52 A    53 A    54 A    55 A    56 A                  
  0.869   0.909   0.938   1.005   1.098   1.099   1.139   1.154
 57 A    58 A    59 A    60 A    61 A    62 A    63 A    64 A                  
  1.169   1.200   1.219   1.404   1.505   1.675   1.697   1.796
 65 A    66 A    67 A    68 A    69 A    70 A    71 A    72 A                  
  1.820   1.866   1.951   2.008   2.051   2.349   2.612   2.641
 73 A    74 A    75 A    76 A    77 A    78 A    79 A    80 A                  
  2.735   2.915   7.259   7.482  10.370  14.737  14.781  14.788
 81 A    82 A    83 A    84 A    85 A    86 A    87 A    88 A                  
 14.806  14.854  14.901  26.679  26.752  26.998 165.874 166.114
 89 A    90 A    91 A    92 A    93 A    94 A    95 A    96 A                  
219.226
 97 A                                                                          

 Beta MOs, Restricted
 -- Occupied --                  
-104.85  -80.03  -79.98  -10.58   -8.04   -8.04   -8.04   -7.57
  1 A     2 A     3 A     4 A     5 A     6 A     7 A     8 A                  
 -7.528  -5.460  -5.459  -5.458  -5.421  -5.420  -5.420  -1.123
  9 A    10 A    11 A    12 A    13 A    14 A    15 A    16 A                  
 -0.916  -0.720  -0.566  -0.508  -0.501  -0.438  -0.396  -0.359
 17 A    18 A    19 A    20 A    21 A    22 A    23 A    24 A                  
 -- Virtual --                   
 -0.014   0.052   0.054   0.066   0.081   0.082   0.099   0.112
 25 A    26 A    27 A    28 A    29 A    30 A    31 A    32 A                  
  0.115   0.125   0.142   0.149   0.168   0.168   0.189   0.218
 33 A    34 A    35 A    36 A    37 A    38 A    39 A    40 A                  
  0.251   0.336   0.385   0.393   0.394   0.431   0.447   0.517
 41 A    42 A    43 A    44 A    45 A    46 A    47 A    48 A                  
  0.569   0.605   0.621   0.694   0.727   0.777   0.798   0.817
 49 A    50 A    51 A    52 A    53 A    54 A    55 A    56 A                  
  0.869   0.909   0.938   1.005   1.098   1.099   1.139   1.154
 57 A    58 A    59 A    60 A    61 A    62 A    63 A    64 A                  
  1.169   1.200   1.219   1.404   1.505   1.675   1.697   1.796
 65 A    66 A    67 A    68 A    69 A    70 A    71 A    72 A                  
  1.820   1.866   1.951   2.008   2.051   2.349   2.612   2.641
 73 A    74 A    75 A    76 A    77 A    78 A    79 A    80 A                  
  2.735   2.915   7.259   7.482  10.370  14.737  14.781  14.788
 81 A    82 A    83 A    84 A    85 A    86 A    87 A    88 A                  
 14.806  14.854  14.901  26.679  26.752  26.998 165.874 166.114
 89 A    90 A    91 A    92 A    93 A    94 A    95 A    96 A                  
219.226
 97 A                                                                          

 Occupation and symmetry of molecular orbitals

 Point group: C1 (1 irreducible representation).

                           A     All 
 -------------------------------------
 All molecular orbitals:
  - Alpha                  97    97  
  - Beta                   97    97  
 -------------------------------------
 Alpha orbitals:
  - Frozen occupied        15    15  
  - Active occupied        9     9   
  - Active virtual         73    73  
  - Frozen virtual         0     0   
 -------------------------------------
 Beta orbitals:
  - Frozen occupied        15    15  
  - Active occupied        9     9   
  - Active virtual         73    73  
  - Frozen virtual         0     0   
 -------------------------------------

 Import integrals:   CPU 0.00 s  wall 0.00 s

 Import integrals:   CPU 9.94 s  wall 2.55 s

 MP2 amplitudes:   CPU 0.02 s  wall 0.01 s

Running a double precision version
           CCSD T amplitudes will be solved using DIIS.

           Start     Size      MaxIter   EConv     TConv     
           3         7         100       1.00e-07  1.00e-05  
 ------------------------------------------------------------------------------
           Energy (a.u.)   Ediff      Tdiff       Comment
 ------------------------------------------------------------------------------
         -1141.92402157                           
     1   -1141.94606567   2.20e-02   6.84e-01     
     2   -1141.95784511   1.18e-02   8.70e-02     
     3   -1141.95987778   2.03e-03   3.59e-02     
     4   -1141.96159199   1.71e-03   1.44e-02     Switched to DIIS steps.
     5   -1141.96203276   4.41e-04   9.61e-03     
     6   -1141.96204512   1.24e-05   2.28e-03     
     7   -1141.96203732   7.80e-06   7.37e-04     
     8   -1141.96203780   4.77e-07   1.92e-04     
     9   -1141.96203814   3.39e-07   5.99e-05     
    10   -1141.96203816   1.56e-08   2.32e-05     
    11   -1141.96203820   4.83e-08   1.43e-05     
    12   -1141.96203820   2.67e-09   3.15e-06     
 ------------------------------------------------------------------------------
         -1141.96203820                           CCSD T converged.

End of double precision
 SCF energy                 = -1141.55882657
 MP2 energy                 = -1141.92402157
 CCSD correlation energy     =    -0.40321163
 CCSD total energy           = -1141.96203820

 CCSD  T1^2 = 0.0083  T2^2 = 0.2302  Leading amplitudes:

 Amplitude    Orbitals with energies
 -0.0233       24 (A) A                  ->    44 (A) A                   
              -0.3593                          0.3933                     
 -0.0233       24 (A) B                  ->    44 (A) B                   
              -0.3593                          0.3933                     
  0.0168       21 (A) A                  ->    25 (A) A                   
              -0.5013                         -0.0145                     
  0.0168       21 (A) B                  ->    25 (A) B                   
              -0.5013                         -0.0145                     

 Amplitude    Orbitals with energies
 -0.1559       24 (A) A      24 (A) B    ->    25 (A) A      25 (A) B     
              -0.3593       -0.3593           -0.0145       -0.0145       
  0.1559       24 (A) A      24 (A) B    ->    25 (A) B      25 (A) A     
              -0.3593       -0.3593           -0.0145       -0.0145       
  0.1559       24 (A) B      24 (A) A    ->    25 (A) A      25 (A) B     
              -0.3593       -0.3593           -0.0145       -0.0145       
 -0.1559       24 (A) B      24 (A) A    ->    25 (A) B      25 (A) A     
              -0.3593       -0.3593           -0.0145       -0.0145       

 Computing CCSD intemediates for later calculations in double precision
 Finished.

Running a double precision version
           CCSD Lambda amplitudes will be solved using DIIS.
           Start     Size      MaxIter   EConv     LConv     
           3         7         100       1.00e-07  1.00e-05  
 ------------------------------------------------------------------------------
            Enorm      Ldiff       Comment
 ------------------------------------------------------------------------------
     1     5.34e-02   4.45e-02     
     2     1.12e-02   5.24e-03     
     3     4.93e-03   2.55e-03     
     4     1.78e-03   1.42e-03     Switched to DIIS steps.
     5     6.94e-04   4.09e-04     
     6     2.72e-04   1.30e-04     
     7     1.01e-04   2.29e-05     
     8     3.92e-05   4.15e-06     
     9     1.62e-05   3.55e-06     
    10     5.97e-06   1.25e-06     
    11     1.78e-06   6.17e-07     
    12     7.58e-07   1.98e-07     
    13     3.09e-07   8.47e-08     
    14     1.40e-07   1.79e-08     
    15     6.28e-08   1.33e-08     
 ------------------------------------------------------------------------------
                                   CCSD Lambda converged.

 Computing density matrices in double precision...
           Orbital response amplitudes will be solved using DIIS.
           Start     Size      MaxIter   EConv     LConv     
           3         7         100       1.00e-06  1.00e-06  
 ------------------------------------------------------------------------------
            Enorm      Ldiff       Comment
 ------------------------------------------------------------------------------
     1     6.40e-02   5.07e-03     
     2     3.92e-02   1.05e-02     
     3     4.75e-02   1.21e-02     
     4     1.47e-02   1.30e-02     Switched to DIIS steps.
     5     8.58e-04   3.90e-03     
     6     3.63e-04   1.19e-04     
     7     1.72e-04   3.51e-05     
     8     4.90e-05   1.27e-05     
     9     1.02e-05   1.05e-06     
    10     3.47e-06   1.29e-07     
    11     1.39e-06   7.56e-08     
    12     1.63e-07   4.04e-08     
 ------------------------------------------------------------------------------
                                   Orbital response converged.

 Computing density matrices... Done.
 CCSD calculation:   CPU 157.74 s  wall 43.87 s

 Transferring MO TPDM to AO TPDM
 Transferring g2_o1o1o1o1
 Transferring g2_o1o1o1v1
 Transferring g2_o1o1v1v1
 Transferring g2_o1v1o1v1
 Transferring g2_o1v1v1v1
 Transferring g2_v1v1v1v1
 Adding separable TPDM
 Computing TPDM gradient
 --------------------------------------------------------
 2e gradient
  Atom          X               Y               Z
 --------------------------------------------------------
    1         -1.371927       21.052757        0.000000  
    2         22.420419       -7.104321       -0.000000  
    3         -1.023415       -4.455868        0.000000  
    4        -20.025076       -9.492567       -0.000000  
 --------------------------------------------------------
 --------------------------------------------------------
 Final gradient
  Atom          X               Y               Z
 --------------------------------------------------------
    1         -1.371927       21.052757        0.000000  
    2         22.420419       -7.104321       -0.000000  
    3         -1.023415       -4.455868        0.000000  
    4        -20.025076       -9.492567       -0.000000  
 --------------------------------------------------------
 Analytic gradient from two-electron contribution:   CPU 64.78 s  wall 17.46 s

 Total ccman2 time:   CPU 235.59 s  wall 64.83 s


 --------------------------------------------------------------

                    Orbital Energies (a.u.)
 --------------------------------------------------------------

 Alpha MOs
 -- Occupied --
******* -80.029 -79.985 -10.575  -8.043  -8.041  -8.040  -7.568
 -7.528  -5.460  -5.459  -5.458  -5.421  -5.420  -5.420  -1.123
 -0.916  -0.720  -0.566  -0.508  -0.501  -0.438  -0.396  -0.359
 -- Virtual --
 -0.014   0.052   0.054   0.066   0.081   0.082   0.099   0.112
  0.115   0.125   0.142   0.149   0.168   0.168   0.189   0.218
  0.251   0.336   0.385   0.393   0.394   0.431   0.447   0.517
  0.569   0.605   0.621   0.694   0.727   0.777   0.798   0.817
  0.869   0.909   0.938   1.005   1.098   1.099   1.139   1.154
  1.169   1.200   1.219   1.404   1.505   1.675   1.697   1.796
  1.820   1.866   1.951   2.008   2.051   2.349   2.612   2.641
  2.735   2.915   7.259   7.482  10.370  14.737  14.781  14.788
 14.806  14.854  14.901  26.679  26.752  26.998 165.874 166.114
219.226
 --------------------------------------------------------------

          Ground-State Mulliken Net Atomic Charges

     Atom                 Charge (a.u.)
  ----------------------------------------
      1 P                     0.044454
      2 P                     0.173272
      3 H                    -0.116343
      4 Cl                   -0.101383
  ----------------------------------------
  Sum of atomic charges =     0.000000

 -----------------------------------------------------------------
                    Cartesian Multipole Moments
 -----------------------------------------------------------------
    Charge (ESU x 10^10)
                -0.0000
    Dipole Moment (Debye)
         X      -0.9519      Y       0.2834      Z       0.0000
       Tot       0.9932
    Quadrupole Moments (Debye-Ang)
        XX     -43.2884     XY      -1.0391     YY     -39.5814
        XZ       0.0000     YZ       0.0000     ZZ     -39.9948
    Octopole Moments (Debye-Ang^2)
       XXX      14.4890    XXY       2.0637    XYY       0.9938
       YYY       6.1439    XXZ       0.0000    XYZ       0.0000
       YYZ       0.0000    XZZ       3.3936    YZZ       0.9878
       ZZZ       0.0000
    Hexadecapole Moments (Debye-Ang^3)
      XXXX    -523.0537   XXXY       4.8266   XXYY    -101.4721
      XYYY       1.7471   YYYY    -153.2361   XXXZ       0.0000
      XXYZ       0.0000   XYYZ       0.0000   YYYZ       0.0000
      XXZZ     -95.2976   XYZZ      -0.2660   YYZZ     -34.8581
      XZZZ       0.0000   YZZZ       0.0000   ZZZZ     -59.5729
 -----------------------------------------------------------------
 DrvMan completing analytic gradient of the correlated energy
 Correlated dipole moment
            1
    1  -0.3745206
    2   0.1115036
    3   0.0000000
 Energy read as -1141.962038201
 Full Analytical Gradient: (in a.u., or Hartree/Bohr)
             1             2             3             4
    1    0.00041468   -0.00022605    0.00000102   -0.00018965
    2   -0.00003035    0.00017450   -0.00000989   -0.00013426
    3    0.00000000   -0.00000000    0.00000000   -0.00000000
 Gradient time:  CPU 0.69 s  wall 0.65 s
 ----------------------------------------------------------------
             Standard Nuclear Orientation (Angstroms)
    I     Atom           X                Y                Z
 ----------------------------------------------------------------
    1      P      -0.0704376519    -0.8626502735     0.0000000000
    2      P      -1.7041642787     0.3538487067    -0.0000000000
    3      H      -1.0350951090     1.6015629291    -0.0000000000
    4      Cl      1.6258308275     0.3547329749     0.0000000000
 ----------------------------------------------------------------
 Nuclear Repulsion Energy =   175.2737073675 hartrees
 There are       24 alpha and       24 beta electrons

                       Distance Matrix (Angstroms)
             P (  1)   P (  2)   H (  3)
   P (  2)  2.036893
   H (  3)  2.646301  1.415784
   Cl(  4)  2.087905  3.329995  2.938556

 Requested basis set is 6-311++G(d,p)
 There are 44 shells and 97 basis functions
 A cutoff of  1.0D-14 yielded    913 shell pairs
 There are      4652 function pairs (      4964 Cartesian)
 Smallest overlap matrix eigenvalue = 6.11E-04
 Guess MOs from SCF MO coefficient file

 -----------------------------------------------------------------------
  General SCF calculation program by
  Eric Jon Sundstrom, Paul Horn, Yuezhi Mao, Dmitri Zuev, Alec White,
  David Stuck, Shaama M.S., Shane Yost, Joonho Lee, David Small,
  Daniel Levine, Susi Lehtola, Hugh Burton, Evgeny Epifanovsky
 -----------------------------------------------------------------------
 Hartree-Fock
 using 4 threads for integral computing
 -------------------------------------------------------
 OpenMP Integral computing Module                
 Release: version 2.0, May 2017, Q-Chem Inc. Pleasanton 
 -------------------------------------------------------
 A restricted SCF calculation will be
 performed using DIIS
 SCF converges when DIIS error is below 1.0e-08
 ---------------------------------------
  Cycle       Energy         DIIS error
 ---------------------------------------
    1   -1141.5588685885      2.64e-05  
    2   -1141.5588698220      6.80e-06  
    3   -1141.5588699225      2.45e-06  
    4   -1141.5588699347      6.55e-07  
    5   -1141.5588699361      2.85e-07  
    6   -1141.5588699364      1.09e-07  
    7   -1141.5588699365      6.14e-08  
    8   -1141.5588699365      1.82e-08  
    9   -1141.5588699365      4.84e-09  Convergence criterion met
 ---------------------------------------
 SCF time:   CPU 2.91s  wall 1.00s 
 SCF   energy in the final basis set =    -1141.5588699365
 Total energy in the final basis set =    -1141.5588699365


 ------------------------------------------------------------------------------

   CCMAN2: suite of methods based on coupled cluster
           and equation of motion theories.

   Components:
   * libvmm-1.3-trunk
     by Evgeny Epifanovsky, Ilya Kaliman.
   * libtensor-2.5-trunk
     by Evgeny Epifanovsky, Michael Wormit, Dmitry Zuev, Sam Manzer, 
        Ilya Kaliman.
   * libcc-2.5-trunk
     by Evgeny Epifanovsky, Arik Landau, Tomasz Kus, Kirill Khistyaev, 
        Dmitry Zuev, Prashant Manohar, Xintian Feng, Anna Krylov, 
        Matthew Goldey, Alec White, Thomas Jagau, Kaushik Nanda, 
        Anastasia Gunina, Alexander Kunitsa, Joonho Lee.

   CCMAN original authors:
   Anna I. Krylov, C. David Sherrill, Steven R. Gwaltney,
   Edward F. C. Byrd (2000)
   Sergey V. Levchenko, Lyudmila V. Slipchenko, Tao Wang,
   Ana-Maria C. Cristian (2003)
   Piotr A. Pieniazek, C. Melania Oana, Evgeny Epifanovsky (2007)
   Prashant Manohar (2009)

 ------------------------------------------------------------------------------


 Allocating and initializing 29808MB of RAM...
 Calculation will run on 4 cores.


 Alpha MOs, Restricted
 -- Occupied --                  
-104.85  -80.03  -79.98  -10.58   -8.04   -8.04   -8.04   -7.57
  1 A     2 A     3 A     4 A     5 A     6 A     7 A     8 A                  
 -7.528  -5.460  -5.459  -5.458  -5.421  -5.420  -5.420  -1.123
  9 A    10 A    11 A    12 A    13 A    14 A    15 A    16 A                  
 -0.916  -0.720  -0.566  -0.507  -0.501  -0.438  -0.397  -0.360
 17 A    18 A    19 A    20 A    21 A    22 A    23 A    24 A                  
 -- Virtual --                   
 -0.014   0.052   0.054   0.066   0.081   0.082   0.099   0.112
 25 A    26 A    27 A    28 A    29 A    30 A    31 A    32 A                  
  0.114   0.125   0.142   0.149   0.168   0.169   0.189   0.218
 33 A    34 A    35 A    36 A    37 A    38 A    39 A    40 A                  
  0.251   0.336   0.385   0.393   0.394   0.431   0.448   0.517
 41 A    42 A    43 A    44 A    45 A    46 A    47 A    48 A                  
  0.569   0.605   0.621   0.694   0.726   0.777   0.798   0.817
 49 A    50 A    51 A    52 A    53 A    54 A    55 A    56 A                  
  0.869   0.909   0.938   1.005   1.099   1.099   1.139   1.154
 57 A    58 A    59 A    60 A    61 A    62 A    63 A    64 A                  
  1.169   1.200   1.219   1.405   1.505   1.675   1.697   1.796
 65 A    66 A    67 A    68 A    69 A    70 A    71 A    72 A                  
  1.820   1.866   1.951   2.008   2.051   2.349   2.612   2.641
 73 A    74 A    75 A    76 A    77 A    78 A    79 A    80 A                  
  2.734   2.915   7.258   7.483  10.370  14.737  14.781  14.788
 81 A    82 A    83 A    84 A    85 A    86 A    87 A    88 A                  
 14.806  14.854  14.901  26.679  26.752  26.997 165.874 166.115
 89 A    90 A    91 A    92 A    93 A    94 A    95 A    96 A                  
219.226
 97 A                                                                          

 Beta MOs, Restricted
 -- Occupied --                  
-104.85  -80.03  -79.98  -10.58   -8.04   -8.04   -8.04   -7.57
  1 A     2 A     3 A     4 A     5 A     6 A     7 A     8 A                  
 -7.528  -5.460  -5.459  -5.458  -5.421  -5.420  -5.420  -1.123
  9 A    10 A    11 A    12 A    13 A    14 A    15 A    16 A                  
 -0.916  -0.720  -0.566  -0.507  -0.501  -0.438  -0.397  -0.360
 17 A    18 A    19 A    20 A    21 A    22 A    23 A    24 A                  
 -- Virtual --                   
 -0.014   0.052   0.054   0.066   0.081   0.082   0.099   0.112
 25 A    26 A    27 A    28 A    29 A    30 A    31 A    32 A                  
  0.114   0.125   0.142   0.149   0.168   0.169   0.189   0.218
 33 A    34 A    35 A    36 A    37 A    38 A    39 A    40 A                  
  0.251   0.336   0.385   0.393   0.394   0.431   0.448   0.517
 41 A    42 A    43 A    44 A    45 A    46 A    47 A    48 A                  
  0.569   0.605   0.621   0.694   0.726   0.777   0.798   0.817
 49 A    50 A    51 A    52 A    53 A    54 A    55 A    56 A                  
  0.869   0.909   0.938   1.005   1.099   1.099   1.139   1.154
 57 A    58 A    59 A    60 A    61 A    62 A    63 A    64 A                  
  1.169   1.200   1.219   1.405   1.505   1.675   1.697   1.796
 65 A    66 A    67 A    68 A    69 A    70 A    71 A    72 A                  
  1.820   1.866   1.951   2.008   2.051   2.349   2.612   2.641
 73 A    74 A    75 A    76 A    77 A    78 A    79 A    80 A                  
  2.734   2.915   7.258   7.483  10.370  14.737  14.781  14.788
 81 A    82 A    83 A    84 A    85 A    86 A    87 A    88 A                  
 14.806  14.854  14.901  26.679  26.752  26.997 165.874 166.115
 89 A    90 A    91 A    92 A    93 A    94 A    95 A    96 A                  
219.226
 97 A                                                                          

 Occupation and symmetry of molecular orbitals

 Point group: C1 (1 irreducible representation).

                           A     All 
 -------------------------------------
 All molecular orbitals:
  - Alpha                  97    97  
  - Beta                   97    97  
 -------------------------------------
 Alpha orbitals:
  - Frozen occupied        15    15  
  - Active occupied        9     9   
  - Active virtual         73    73  
  - Frozen virtual         0     0   
 -------------------------------------
 Beta orbitals:
  - Frozen occupied        15    15  
  - Active occupied        9     9   
  - Active virtual         73    73  
  - Frozen virtual         0     0   
 -------------------------------------

 Import integrals:   CPU 0.00 s  wall 0.00 s

 Import integrals:   CPU 9.95 s  wall 2.55 s

 MP2 amplitudes:   CPU 0.02 s  wall 0.01 s

Running a double precision version
           CCSD T amplitudes will be solved using DIIS.

           Start     Size      MaxIter   EConv     TConv     
           3         7         100       1.00e-07  1.00e-05  
 ------------------------------------------------------------------------------
           Energy (a.u.)   Ediff      Tdiff       Comment
 ------------------------------------------------------------------------------
         -1141.92400973                           
     1   -1141.94607390   2.21e-02   6.84e-01     
     2   -1141.95784608   1.18e-02   8.70e-02     
     3   -1141.95987966   2.03e-03   3.59e-02     
     4   -1141.96159226   1.71e-03   1.44e-02     Switched to DIIS steps.
     5   -1141.96203266   4.40e-04   9.60e-03     
     6   -1141.96204503   1.24e-05   2.28e-03     
     7   -1141.96203728   7.75e-06   7.35e-04     
     8   -1141.96203776   4.76e-07   1.92e-04     
     9   -1141.96203810   3.43e-07   6.00e-05     
    10   -1141.96203812   1.77e-08   2.34e-05     
    11   -1141.96203817   4.88e-08   1.45e-05     
    12   -1141.96203816   2.92e-09   3.20e-06     
 ------------------------------------------------------------------------------
         -1141.96203816                           CCSD T converged.

End of double precision
 SCF energy                 = -1141.55886994
 MP2 energy                 = -1141.92400973
 CCSD correlation energy     =    -0.40316823
 CCSD total energy           = -1141.96203816

 CCSD  T1^2 = 0.0083  T2^2 = 0.2301  Leading amplitudes:

 Amplitude    Orbitals with energies
 -0.0232       24 (A) A                  ->    44 (A) A                   
              -0.3596                          0.3931                     
 -0.0232       24 (A) B                  ->    44 (A) B                   
              -0.3596                          0.3931                     
 -0.0168       21 (A) A                  ->    25 (A) A                   
              -0.5010                         -0.0144                     
 -0.0168       21 (A) B                  ->    25 (A) B                   
              -0.5010                         -0.0144                     

 Amplitude    Orbitals with energies
 -0.1555       24 (A) A      24 (A) B    ->    25 (A) A      25 (A) B     
              -0.3596       -0.3596           -0.0144       -0.0144       
  0.1555       24 (A) A      24 (A) B    ->    25 (A) B      25 (A) A     
              -0.3596       -0.3596           -0.0144       -0.0144       
  0.1555       24 (A) B      24 (A) A    ->    25 (A) A      25 (A) B     
              -0.3596       -0.3596           -0.0144       -0.0144       
 -0.1555       24 (A) B      24 (A) A    ->    25 (A) B      25 (A) A     
              -0.3596       -0.3596           -0.0144       -0.0144       

 Computing CCSD intemediates for later calculations in double precision
 Finished.

Running a double precision version
           CCSD Lambda amplitudes will be solved using DIIS.
           Start     Size      MaxIter   EConv     LConv     
           3         7         100       1.00e-07  1.00e-05  
 ------------------------------------------------------------------------------
            Enorm      Ldiff       Comment
 ------------------------------------------------------------------------------
     1     5.33e-02   4.45e-02     
     2     1.12e-02   5.24e-03     
     3     4.93e-03   2.55e-03     
     4     1.78e-03   1.42e-03     Switched to DIIS steps.
     5     6.94e-04   4.08e-04     
     6     2.74e-04   1.30e-04     
     7     1.02e-04   2.30e-05     
     8     3.94e-05   4.19e-06     
     9     1.63e-05   3.58e-06     
    10     5.97e-06   1.25e-06     
    11     1.78e-06   6.13e-07     
    12     7.61e-07   1.96e-07     
    13     3.11e-07   8.43e-08     
    14     1.41e-07   1.76e-08     
    15     6.34e-08   1.32e-08     
 ------------------------------------------------------------------------------
                                   CCSD Lambda converged.

 Computing density matrices in double precision...
           Orbital response amplitudes will be solved using DIIS.
           Start     Size      MaxIter   EConv     LConv     
           3         7         100       1.00e-06  1.00e-06  
 ------------------------------------------------------------------------------
            Enorm      Ldiff       Comment
 ------------------------------------------------------------------------------
     1     6.40e-02   5.07e-03     
     2     3.91e-02   1.05e-02     
     3     4.74e-02   1.20e-02     
     4     1.46e-02   1.29e-02     Switched to DIIS steps.
     5     8.56e-04   3.87e-03     
     6     3.60e-04   1.20e-04     
     7     1.70e-04   3.50e-05     
     8     4.84e-05   1.27e-05     
     9     1.00e-05   1.02e-06     
    10     3.42e-06   1.21e-07     
    11     1.38e-06   7.44e-08     
    12     1.62e-07   3.97e-08     
 ------------------------------------------------------------------------------
                                   Orbital response converged.

 Computing density matrices... Done.
 CCSD calculation:   CPU 158.40 s  wall 44.02 s

 Transferring MO TPDM to AO TPDM
 Transferring g2_o1o1o1o1
 Transferring g2_o1o1o1v1
 Transferring g2_o1o1v1v1
 Transferring g2_o1v1o1v1
 Transferring g2_o1v1v1v1
 Transferring g2_v1v1v1v1
 Adding separable TPDM
 Computing TPDM gradient
 --------------------------------------------------------
 2e gradient
  Atom          X               Y               Z
 --------------------------------------------------------
    1         -1.391112       21.055715       -0.000000  
    2         22.431957       -7.124852        0.000000  
    3         -1.024532       -4.457535       -0.000000  
    4        -20.016313       -9.473329        0.000000  
 --------------------------------------------------------
 --------------------------------------------------------
 Final gradient
  Atom          X               Y               Z
 --------------------------------------------------------
    1         -1.391112       21.055715       -0.000000  
    2         22.431957       -7.124852        0.000000  
    3         -1.024532       -4.457535       -0.000000  
    4        -20.016313       -9.473329        0.000000  
 --------------------------------------------------------
 Analytic gradient from two-electron contribution:   CPU 64.09 s  wall 17.33 s

 Total ccman2 time:   CPU 235.88 s  wall 64.93 s


 --------------------------------------------------------------

                    Orbital Energies (a.u.)
 --------------------------------------------------------------

 Alpha MOs
 -- Occupied --
******* -80.029 -79.985 -10.575  -8.043  -8.040  -8.040  -7.568
 -7.528  -5.460  -5.459  -5.458  -5.421  -5.420  -5.420  -1.123
 -0.916  -0.720  -0.566  -0.507  -0.501  -0.438  -0.397  -0.360
 -- Virtual --
 -0.014   0.052   0.054   0.066   0.081   0.082   0.099   0.112
  0.114   0.125   0.142   0.149   0.168   0.169   0.189   0.218
  0.251   0.336   0.385   0.393   0.394   0.431   0.448   0.517
  0.569   0.605   0.621   0.694   0.726   0.777   0.798   0.817
  0.869   0.909   0.938   1.005   1.099   1.099   1.139   1.154
  1.169   1.200   1.219   1.405   1.505   1.675   1.697   1.796
  1.820   1.866   1.951   2.008   2.051   2.349   2.612   2.641
  2.734   2.915   7.258   7.483  10.370  14.737  14.781  14.788
 14.806  14.854  14.901  26.679  26.752  26.997 165.874 166.115
219.226
 --------------------------------------------------------------

          Ground-State Mulliken Net Atomic Charges

     Atom                 Charge (a.u.)
  ----------------------------------------
      1 P                     0.045403
      2 P                     0.173214
      3 H                    -0.116078
      4 Cl                   -0.102539
  ----------------------------------------
  Sum of atomic charges =    -0.000000

 -----------------------------------------------------------------
                    Cartesian Multipole Moments
 -----------------------------------------------------------------
    Charge (ESU x 10^10)
                -0.0000
    Dipole Moment (Debye)
         X      -0.9617      Y       0.2819      Z      -0.0000
       Tot       1.0022
    Quadrupole Moments (Debye-Ang)
        XX     -43.2944     XY      -1.0415     YY     -39.5763
        XZ      -0.0000     YZ      -0.0000     ZZ     -39.9912
    Octopole Moments (Debye-Ang^2)
       XXX      14.5253    XXY       2.0623    XYY       1.0091
       YYY       6.1397    XXZ      -0.0000    XYZ      -0.0000
       YYZ      -0.0000    XZZ       3.4027    YZZ       0.9848
       ZZZ      -0.0000
    Hexadecapole Moments (Debye-Ang^3)
      XXXX    -523.1115   XXXY       4.7615   XXYY    -101.4766
      XYYY       1.6589   YYYY    -153.2070   XXXZ      -0.0000
      XXYZ      -0.0000   XYYZ      -0.0000   YYYZ      -0.0000
      XXZZ     -95.2983   XYZZ      -0.2917   YYZZ     -34.8496
      XZZZ      -0.0000   YZZZ      -0.0000   ZZZZ     -59.5525
 -----------------------------------------------------------------
 DrvMan completing analytic gradient of the correlated energy
 Correlated dipole moment
            1
    1  -0.3783548
    2   0.1109260
    3  -0.0000000
 Energy read as -1141.962038164
 Full Analytical Gradient: (in a.u., or Hartree/Bohr)
             1             2             3             4
    1   -0.00043537    0.00027772    0.00000364    0.00015401
    2    0.00008566   -0.00020257   -0.00000190    0.00011881
    3   -0.00000000    0.00000000   -0.00000000    0.00000000
 Gradient time:  CPU 0.67 s  wall 0.64 s
 ----------------------------------------------------------------
             Standard Nuclear Orientation (Angstroms)
    I     Atom           X                Y                Z
 ----------------------------------------------------------------
    1      P      -0.0694376519    -0.8616502735     0.0000000000
    2      P      -1.7041642787     0.3538487067    -0.0000000000
    3      H      -1.0350951090     1.6015629291    -0.0000000000
    4      Cl      1.6258308275     0.3547329749     0.0000000000
 ----------------------------------------------------------------
 Nuclear Repulsion Energy =   175.3116827383 hartrees
 There are       24 alpha and       24 beta electrons

                       Distance Matrix (Angstroms)
             P (  1)   P (  2)   H (  3)
   P (  2)  2.037098
   H (  3)  2.645735  1.415784
   Cl(  4)  2.086510  3.329995  2.938556

 Requested basis set is 6-311++G(d,p)
 There are 44 shells and 97 basis functions
 A cutoff of  1.0D-14 yielded    913 shell pairs
 There are      4652 function pairs (      4964 Cartesian)
 Smallest overlap matrix eigenvalue = 6.10E-04
 Guess MOs from SCF MO coefficient file

 -----------------------------------------------------------------------
  General SCF calculation program by
  Eric Jon Sundstrom, Paul Horn, Yuezhi Mao, Dmitri Zuev, Alec White,
  David Stuck, Shaama M.S., Shane Yost, Joonho Lee, David Small,
  Daniel Levine, Susi Lehtola, Hugh Burton, Evgeny Epifanovsky
 -----------------------------------------------------------------------
 Hartree-Fock
 using 4 threads for integral computing
 -------------------------------------------------------
 OpenMP Integral computing Module                
 Release: version 2.0, May 2017, Q-Chem Inc. Pleasanton 
 -------------------------------------------------------
 A restricted SCF calculation will be
 performed using DIIS
 SCF converges when DIIS error is below 1.0e-08
 ---------------------------------------
  Cycle       Energy         DIIS error
 ---------------------------------------
    1   -1141.5588702862      1.72e-05  
    2   -1141.5588708169      4.28e-06  
    3   -1141.5588708630      1.67e-06  
    4   -1141.5588708689      5.27e-07  
    5   -1141.5588708701      2.92e-07  
    6   -1141.5588708704      1.19e-07  
    7   -1141.5588708706      4.44e-08  
    8   -1141.5588708706      1.39e-08  
    9   -1141.5588708706      4.53e-09  Convergence criterion met
 ---------------------------------------
 SCF time:   CPU 2.91s  wall 1.00s 
 SCF   energy in the final basis set =    -1141.5588708706
 Total energy in the final basis set =    -1141.5588708706


 ------------------------------------------------------------------------------

   CCMAN2: suite of methods based on coupled cluster
           and equation of motion theories.

   Components:
   * libvmm-1.3-trunk
     by Evgeny Epifanovsky, Ilya Kaliman.
   * libtensor-2.5-trunk
     by Evgeny Epifanovsky, Michael Wormit, Dmitry Zuev, Sam Manzer, 
        Ilya Kaliman.
   * libcc-2.5-trunk
     by Evgeny Epifanovsky, Arik Landau, Tomasz Kus, Kirill Khistyaev, 
        Dmitry Zuev, Prashant Manohar, Xintian Feng, Anna Krylov, 
        Matthew Goldey, Alec White, Thomas Jagau, Kaushik Nanda, 
        Anastasia Gunina, Alexander Kunitsa, Joonho Lee.

   CCMAN original authors:
   Anna I. Krylov, C. David Sherrill, Steven R. Gwaltney,
   Edward F. C. Byrd (2000)
   Sergey V. Levchenko, Lyudmila V. Slipchenko, Tao Wang,
   Ana-Maria C. Cristian (2003)
   Piotr A. Pieniazek, C. Melania Oana, Evgeny Epifanovsky (2007)
   Prashant Manohar (2009)

 ------------------------------------------------------------------------------


 Allocating and initializing 29808MB of RAM...
 Calculation will run on 4 cores.


 Alpha MOs, Restricted
 -- Occupied --                  
-104.85  -80.03  -79.98  -10.58   -8.04   -8.04   -8.04   -7.57
  1 A     2 A     3 A     4 A     5 A     6 A     7 A     8 A                  
 -7.528  -5.460  -5.458  -5.458  -5.421  -5.420  -5.420  -1.123
  9 A    10 A    11 A    12 A    13 A    14 A    15 A    16 A                  
 -0.916  -0.720  -0.566  -0.507  -0.501  -0.438  -0.396  -0.359
 17 A    18 A    19 A    20 A    21 A    22 A    23 A    24 A                  
 -- Virtual --                   
 -0.014   0.052   0.054   0.066   0.081   0.082   0.099   0.112
 25 A    26 A    27 A    28 A    29 A    30 A    31 A    32 A                  
  0.115   0.125   0.142   0.149   0.168   0.169   0.189   0.218
 33 A    34 A    35 A    36 A    37 A    38 A    39 A    40 A                  
  0.251   0.336   0.385   0.393   0.394   0.431   0.448   0.517
 41 A    42 A    43 A    44 A    45 A    46 A    47 A    48 A                  
  0.569   0.605   0.621   0.694   0.726   0.776   0.798   0.817
 49 A    50 A    51 A    52 A    53 A    54 A    55 A    56 A                  
  0.869   0.909   0.938   1.005   1.098   1.099   1.139   1.154
 57 A    58 A    59 A    60 A    61 A    62 A    63 A    64 A                  
  1.169   1.200   1.219   1.405   1.505   1.675   1.697   1.796
 65 A    66 A    67 A    68 A    69 A    70 A    71 A    72 A                  
  1.820   1.866   1.951   2.008   2.051   2.349   2.612   2.641
 73 A    74 A    75 A    76 A    77 A    78 A    79 A    80 A                  
  2.735   2.915   7.258   7.483  10.370  14.737  14.781  14.788
 81 A    82 A    83 A    84 A    85 A    86 A    87 A    88 A                  
 14.807  14.854  14.901  26.679  26.752  26.998 165.874 166.115
 89 A    90 A    91 A    92 A    93 A    94 A    95 A    96 A                  
219.226
 97 A                                                                          

 Beta MOs, Restricted
 -- Occupied --                  
-104.85  -80.03  -79.98  -10.58   -8.04   -8.04   -8.04   -7.57
  1 A     2 A     3 A     4 A     5 A     6 A     7 A     8 A                  
 -7.528  -5.460  -5.458  -5.458  -5.421  -5.420  -5.420  -1.123
  9 A    10 A    11 A    12 A    13 A    14 A    15 A    16 A                  
 -0.916  -0.720  -0.566  -0.507  -0.501  -0.438  -0.396  -0.359
 17 A    18 A    19 A    20 A    21 A    22 A    23 A    24 A                  
 -- Virtual --                   
 -0.014   0.052   0.054   0.066   0.081   0.082   0.099   0.112
 25 A    26 A    27 A    28 A    29 A    30 A    31 A    32 A                  
  0.115   0.125   0.142   0.149   0.168   0.169   0.189   0.218
 33 A    34 A    35 A    36 A    37 A    38 A    39 A    40 A                  
  0.251   0.336   0.385   0.393   0.394   0.431   0.448   0.517
 41 A    42 A    43 A    44 A    45 A    46 A    47 A    48 A                  
  0.569   0.605   0.621   0.694   0.726   0.776   0.798   0.817
 49 A    50 A    51 A    52 A    53 A    54 A    55 A    56 A                  
  0.869   0.909   0.938   1.005   1.098   1.099   1.139   1.154
 57 A    58 A    59 A    60 A    61 A    62 A    63 A    64 A                  
  1.169   1.200   1.219   1.405   1.505   1.675   1.697   1.796
 65 A    66 A    67 A    68 A    69 A    70 A    71 A    72 A                  
  1.820   1.866   1.951   2.008   2.051   2.349   2.612   2.641
 73 A    74 A    75 A    76 A    77 A    78 A    79 A    80 A                  
  2.735   2.915   7.258   7.483  10.370  14.737  14.781  14.788
 81 A    82 A    83 A    84 A    85 A    86 A    87 A    88 A                  
 14.807  14.854  14.901  26.679  26.752  26.998 165.874 166.115
 89 A    90 A    91 A    92 A    93 A    94 A    95 A    96 A                  
219.226
 97 A                                                                          

 Occupation and symmetry of molecular orbitals

 Point group: C1 (1 irreducible representation).

                           A     All 
 -------------------------------------
 All molecular orbitals:
  - Alpha                  97    97  
  - Beta                   97    97  
 -------------------------------------
 Alpha orbitals:
  - Frozen occupied        15    15  
  - Active occupied        9     9   
  - Active virtual         73    73  
  - Frozen virtual         0     0   
 -------------------------------------
 Beta orbitals:
  - Frozen occupied        15    15  
  - Active occupied        9     9   
  - Active virtual         73    73  
  - Frozen virtual         0     0   
 -------------------------------------

 Import integrals:   CPU 0.00 s  wall 0.00 s

 Import integrals:   CPU 9.95 s  wall 2.55 s

 MP2 amplitudes:   CPU 0.02 s  wall 0.01 s

Running a double precision version
           CCSD T amplitudes will be solved using DIIS.

           Start     Size      MaxIter   EConv     TConv     
           3         7         100       1.00e-07  1.00e-05  
 ------------------------------------------------------------------------------
           Energy (a.u.)   Ediff      Tdiff       Comment
 ------------------------------------------------------------------------------
         -1141.92402063                           
     1   -1141.94607840   2.21e-02   6.84e-01     
     2   -1141.95784819   1.18e-02   8.70e-02     
     3   -1141.95988091   2.03e-03   3.59e-02     
     4   -1141.96159287   1.71e-03   1.44e-02     Switched to DIIS steps.
     5   -1141.96203276   4.40e-04   9.60e-03     
     6   -1141.96204509   1.23e-05   2.28e-03     
     7   -1141.96203734   7.75e-06   7.35e-04     
     8   -1141.96203782   4.78e-07   1.92e-04     
     9   -1141.96203816   3.42e-07   5.99e-05     
    10   -1141.96203818   1.73e-08   2.33e-05     
    11   -1141.96203823   4.86e-08   1.43e-05     
    12   -1141.96203822   2.86e-09   3.16e-06     
 ------------------------------------------------------------------------------
         -1141.96203822                           CCSD T converged.

End of double precision
 SCF energy                 = -1141.55887087
 MP2 energy                 = -1141.92402063
 CCSD correlation energy     =    -0.40316735
 CCSD total energy           = -1141.96203822

 CCSD  T1^2 = 0.0082  T2^2 = 0.2301  Leading amplitudes:

 Amplitude    Orbitals with energies
  0.0232       24 (A) A                  ->    44 (A) A                   
              -0.3595                          0.3932                     
  0.0232       24 (A) B                  ->    44 (A) B                   
              -0.3595                          0.3932                     
 -0.0168       21 (A) A                  ->    25 (A) A                   
              -0.5012                         -0.0144                     
 -0.0168       21 (A) B                  ->    25 (A) B                   
              -0.5012                         -0.0144                     

 Amplitude    Orbitals with energies
 -0.1556       24 (A) A      24 (A) B    ->    25 (A) A      25 (A) B     
              -0.3595       -0.3595           -0.0144       -0.0144       
  0.1556       24 (A) A      24 (A) B    ->    25 (A) B      25 (A) A     
              -0.3595       -0.3595           -0.0144       -0.0144       
  0.1556       24 (A) B      24 (A) A    ->    25 (A) A      25 (A) B     
              -0.3595       -0.3595           -0.0144       -0.0144       
 -0.1556       24 (A) B      24 (A) A    ->    25 (A) B      25 (A) A     
              -0.3595       -0.3595           -0.0144       -0.0144       

 Computing CCSD intemediates for later calculations in double precision
 Finished.

Running a double precision version
           CCSD Lambda amplitudes will be solved using DIIS.
           Start     Size      MaxIter   EConv     LConv     
           3         7         100       1.00e-07  1.00e-05  
 ------------------------------------------------------------------------------
            Enorm      Ldiff       Comment
 ------------------------------------------------------------------------------
     1     5.33e-02   4.45e-02     
     2     1.12e-02   5.24e-03     
     3     4.92e-03   2.55e-03     
     4     1.78e-03   1.42e-03     Switched to DIIS steps.
     5     6.93e-04   4.08e-04     
     6     2.72e-04   1.30e-04     
     7     1.01e-04   2.28e-05     
     8     3.92e-05   4.17e-06     
     9     1.62e-05   3.55e-06     
    10     5.95e-06   1.24e-06     
    11     1.77e-06   6.12e-07     
    12     7.57e-07   1.96e-07     
    13     3.09e-07   8.43e-08     
    14     1.40e-07   1.77e-08     
    15     6.27e-08   1.32e-08     
 ------------------------------------------------------------------------------
                                   CCSD Lambda converged.

 Computing density matrices in double precision...
           Orbital response amplitudes will be solved using DIIS.
           Start     Size      MaxIter   EConv     LConv     
           3         7         100       1.00e-06  1.00e-06  
 ------------------------------------------------------------------------------
            Enorm      Ldiff       Comment
 ------------------------------------------------------------------------------
     1     6.40e-02   5.08e-03     
     2     3.92e-02   1.05e-02     
     3     4.74e-02   1.20e-02     
     4     1.46e-02   1.30e-02     Switched to DIIS steps.
     5     8.56e-04   3.88e-03     
     6     3.62e-04   1.19e-04     
     7     1.71e-04   3.50e-05     
     8     4.86e-05   1.27e-05     
     9     1.01e-05   1.03e-06     
    10     3.44e-06   1.25e-07     
    11     1.38e-06   7.47e-08     
    12     1.62e-07   3.97e-08     
 ------------------------------------------------------------------------------
                                   Orbital response converged.

 Computing density matrices... Done.
 CCSD calculation:   CPU 159.00 s  wall 44.20 s

 Transferring MO TPDM to AO TPDM
 Transferring g2_o1o1o1o1
 Transferring g2_o1o1o1v1
 Transferring g2_o1o1v1v1
 Transferring g2_o1v1o1v1
 Transferring g2_o1v1v1v1
 Transferring g2_v1v1v1v1
 Adding separable TPDM
 Computing TPDM gradient
 --------------------------------------------------------
 2e gradient
  Atom          X               Y               Z
 --------------------------------------------------------
    1         -1.382377       21.049216       -0.000000  
    2         22.437807       -7.111725        0.000000  
    3         -1.024419       -4.456248       -0.000000  
    4        -20.031011       -9.481243        0.000000  
 --------------------------------------------------------
 --------------------------------------------------------
 Final gradient
  Atom          X               Y               Z
 --------------------------------------------------------
    1         -1.382377       21.049216       -0.000000  
    2         22.437807       -7.111725        0.000000  
    3         -1.024419       -4.456248       -0.000000  
    4        -20.031011       -9.481243        0.000000  
 --------------------------------------------------------
 Analytic gradient from two-electron contribution:   CPU 64.79 s  wall 17.62 s

 Total ccman2 time:   CPU 237.06 s  wall 65.38 s


 --------------------------------------------------------------

                    Orbital Energies (a.u.)
 --------------------------------------------------------------

 Alpha MOs
 -- Occupied --
******* -80.029 -79.984 -10.575  -8.043  -8.041  -8.040  -7.568
 -7.528  -5.460  -5.458  -5.458  -5.421  -5.420  -5.420  -1.123
 -0.916  -0.720  -0.566  -0.507  -0.501  -0.438  -0.396  -0.359
 -- Virtual --
 -0.014   0.052   0.054   0.066   0.081   0.082   0.099   0.112
  0.115   0.125   0.142   0.149   0.168   0.169   0.189   0.218
  0.251   0.336   0.385   0.393   0.394   0.431   0.448   0.517
  0.569   0.605   0.621   0.694   0.726   0.776   0.798   0.817
  0.869   0.909   0.938   1.005   1.098   1.099   1.139   1.154
  1.169   1.200   1.219   1.405   1.505   1.675   1.697   1.796
  1.820   1.866   1.951   2.008   2.051   2.349   2.612   2.641
  2.735   2.915   7.258   7.483  10.370  14.737  14.781  14.788
 14.807  14.854  14.901  26.679  26.752  26.998 165.874 166.115
219.226
 --------------------------------------------------------------

          Ground-State Mulliken Net Atomic Charges

     Atom                 Charge (a.u.)
  ----------------------------------------
      1 P                     0.044418
      2 P                     0.173442
      3 H                    -0.116303
      4 Cl                   -0.101557
  ----------------------------------------
  Sum of atomic charges =    -0.000000

 -----------------------------------------------------------------
                    Cartesian Multipole Moments
 -----------------------------------------------------------------
    Charge (ESU x 10^10)
                -0.0000
    Dipole Moment (Debye)
         X      -0.9548      Y       0.2852      Z      -0.0000
       Tot       0.9965
    Quadrupole Moments (Debye-Ang)
        XX     -43.2843     XY      -1.0395     YY     -39.5840
        XZ      -0.0000     YZ      -0.0000     ZZ     -39.9906
    Octopole Moments (Debye-Ang^2)
       XXX      14.5094    XXY       2.0507    XYY       1.0036
       YYY       6.1082    XXZ      -0.0000    XYZ      -0.0000
       YYZ      -0.0000    XZZ       3.4003    YZZ       0.9739
       ZZZ      -0.0000
    Hexadecapole Moments (Debye-Ang^3)
      XXXX    -523.0006   XXXY       4.7955   XXYY    -101.4570
      XYYY       1.7070   YYYY    -153.1099   XXXZ      -0.0000
      XXYZ      -0.0000   XYYZ      -0.0000   YYYZ      -0.0000
      XXZZ     -95.2908   XYZZ      -0.2764   YYZZ     -34.8323
      XZZZ      -0.0000   YZZZ      -0.0000   ZZZZ     -59.5546
 -----------------------------------------------------------------
 DrvMan completing analytic gradient of the correlated energy
 Correlated dipole moment
            1
    1  -0.3756544
    2   0.1122253
    3  -0.0000000
 Energy read as -1141.962038224
 Full Analytical Gradient: (in a.u., or Hartree/Bohr)
             1             2             3             4
    1   -0.00006838    0.00015646    0.00003165   -0.00011973
    2    0.00035359   -0.00019302   -0.00002977   -0.00013080
    3   -0.00000000   -0.00000000    0.00000000    0.00000000
 Gradient time:  CPU 0.67 s  wall 0.64 s
 ----------------------------------------------------------------
             Standard Nuclear Orientation (Angstroms)
    I     Atom           X                Y                Z
 ----------------------------------------------------------------
    1      P      -0.0694376519    -0.8636502735     0.0000000000
    2      P      -1.7041642787     0.3538487067    -0.0000000000
    3      H      -1.0350951090     1.6015629291    -0.0000000000
    4      Cl      1.6258308275     0.3547329749     0.0000000000
 ----------------------------------------------------------------
 Nuclear Repulsion Energy =   175.2391959311 hartrees
 There are       24 alpha and       24 beta electrons

                       Distance Matrix (Angstroms)
             P (  1)   P (  2)   H (  3)
   P (  2)  2.038292
   H (  3)  2.647597  1.415784
   Cl(  4)  2.087676  3.329995  2.938556

 Requested basis set is 6-311++G(d,p)
 There are 44 shells and 97 basis functions
 A cutoff of  1.0D-14 yielded    913 shell pairs
 There are      4652 function pairs (      4964 Cartesian)
 Smallest overlap matrix eigenvalue = 6.13E-04
 Guess MOs from SCF MO coefficient file

 -----------------------------------------------------------------------
  General SCF calculation program by
  Eric Jon Sundstrom, Paul Horn, Yuezhi Mao, Dmitri Zuev, Alec White,
  David Stuck, Shaama M.S., Shane Yost, Joonho Lee, David Small,
  Daniel Levine, Susi Lehtola, Hugh Burton, Evgeny Epifanovsky
 -----------------------------------------------------------------------
 Hartree-Fock
 using 4 threads for integral computing
 -------------------------------------------------------
 OpenMP Integral computing Module                
 Release: version 2.0, May 2017, Q-Chem Inc. Pleasanton 
 -------------------------------------------------------
 A restricted SCF calculation will be
 performed using DIIS
 SCF converges when DIIS error is below 1.0e-08
 ---------------------------------------
  Cycle       Energy         DIIS error
 ---------------------------------------
    1   -1141.5588248838      2.10e-05  
    2   -1141.5588257174      5.59e-06  
    3   -1141.5588258019      2.14e-06  
    4   -1141.5588258141      7.30e-07  
    5   -1141.5588258165      3.87e-07  
    6   -1141.5588258171      1.43e-07  
    7   -1141.5588258173      7.02e-08  
    8   -1141.5588258173      2.39e-08  
    9   -1141.5588258173      8.00e-09  Convergence criterion met
 ---------------------------------------
 SCF time:   CPU 2.91s  wall 1.00s 
 SCF   energy in the final basis set =    -1141.5588258173
 Total energy in the final basis set =    -1141.5588258173


 ------------------------------------------------------------------------------

   CCMAN2: suite of methods based on coupled cluster
           and equation of motion theories.

   Components:
   * libvmm-1.3-trunk
     by Evgeny Epifanovsky, Ilya Kaliman.
   * libtensor-2.5-trunk
     by Evgeny Epifanovsky, Michael Wormit, Dmitry Zuev, Sam Manzer, 
        Ilya Kaliman.
   * libcc-2.5-trunk
     by Evgeny Epifanovsky, Arik Landau, Tomasz Kus, Kirill Khistyaev, 
        Dmitry Zuev, Prashant Manohar, Xintian Feng, Anna Krylov, 
        Matthew Goldey, Alec White, Thomas Jagau, Kaushik Nanda, 
        Anastasia Gunina, Alexander Kunitsa, Joonho Lee.

   CCMAN original authors:
   Anna I. Krylov, C. David Sherrill, Steven R. Gwaltney,
   Edward F. C. Byrd (2000)
   Sergey V. Levchenko, Lyudmila V. Slipchenko, Tao Wang,
   Ana-Maria C. Cristian (2003)
   Piotr A. Pieniazek, C. Melania Oana, Evgeny Epifanovsky (2007)
   Prashant Manohar (2009)

 ------------------------------------------------------------------------------


 Allocating and initializing 29808MB of RAM...
 Calculation will run on 4 cores.


 Alpha MOs, Restricted
 -- Occupied --                  
-104.85  -80.03  -79.98  -10.58   -8.04   -8.04   -8.04   -7.57
  1 A     2 A     3 A     4 A     5 A     6 A     7 A     8 A                  
 -7.528  -5.460  -5.459  -5.458  -5.421  -5.420  -5.420  -1.123
  9 A    10 A    11 A    12 A    13 A    14 A    15 A    16 A                  
 -0.916  -0.720  -0.566  -0.507  -0.501  -0.438  -0.397  -0.359
 17 A    18 A    19 A    20 A    21 A    22 A    23 A    24 A                  
 -- Virtual --                   
 -0.015   0.052   0.054   0.066   0.081   0.082   0.099   0.112
 25 A    26 A    27 A    28 A    29 A    30 A    31 A    32 A                  
  0.114   0.125   0.142   0.149   0.168   0.168   0.189   0.218
 33 A    34 A    35 A    36 A    37 A    38 A    39 A    40 A                  
  0.251   0.336   0.385   0.393   0.394   0.431   0.447   0.517
 41 A    42 A    43 A    44 A    45 A    46 A    47 A    48 A                  
  0.569   0.605   0.621   0.694   0.727   0.777   0.798   0.817
 49 A    50 A    51 A    52 A    53 A    54 A    55 A    56 A                  
  0.869   0.909   0.938   1.005   1.098   1.099   1.139   1.154
 57 A    58 A    59 A    60 A    61 A    62 A    63 A    64 A                  
  1.169   1.200   1.218   1.404   1.505   1.675   1.697   1.796
 65 A    66 A    67 A    68 A    69 A    70 A    71 A    72 A                  
  1.820   1.866   1.951   2.008   2.051   2.349   2.612   2.641
 73 A    74 A    75 A    76 A    77 A    78 A    79 A    80 A                  
  2.734   2.915   7.258   7.482  10.370  14.737  14.781  14.788
 81 A    82 A    83 A    84 A    85 A    86 A    87 A    88 A                  
 14.806  14.854  14.901  26.679  26.752  26.997 165.874 166.114
 89 A    90 A    91 A    92 A    93 A    94 A    95 A    96 A                  
219.226
 97 A                                                                          

 Beta MOs, Restricted
 -- Occupied --                  
-104.85  -80.03  -79.98  -10.58   -8.04   -8.04   -8.04   -7.57
  1 A     2 A     3 A     4 A     5 A     6 A     7 A     8 A                  
 -7.528  -5.460  -5.459  -5.458  -5.421  -5.420  -5.420  -1.123
  9 A    10 A    11 A    12 A    13 A    14 A    15 A    16 A                  
 -0.916  -0.720  -0.566  -0.507  -0.501  -0.438  -0.397  -0.359
 17 A    18 A    19 A    20 A    21 A    22 A    23 A    24 A                  
 -- Virtual --                   
 -0.015   0.052   0.054   0.066   0.081   0.082   0.099   0.112
 25 A    26 A    27 A    28 A    29 A    30 A    31 A    32 A                  
  0.114   0.125   0.142   0.149   0.168   0.168   0.189   0.218
 33 A    34 A    35 A    36 A    37 A    38 A    39 A    40 A                  
  0.251   0.336   0.385   0.393   0.394   0.431   0.447   0.517
 41 A    42 A    43 A    44 A    45 A    46 A    47 A    48 A                  
  0.569   0.605   0.621   0.694   0.727   0.777   0.798   0.817
 49 A    50 A    51 A    52 A    53 A    54 A    55 A    56 A                  
  0.869   0.909   0.938   1.005   1.098   1.099   1.139   1.154
 57 A    58 A    59 A    60 A    61 A    62 A    63 A    64 A                  
  1.169   1.200   1.218   1.404   1.505   1.675   1.697   1.796
 65 A    66 A    67 A    68 A    69 A    70 A    71 A    72 A                  
  1.820   1.866   1.951   2.008   2.051   2.349   2.612   2.641
 73 A    74 A    75 A    76 A    77 A    78 A    79 A    80 A                  
  2.734   2.915   7.258   7.482  10.370  14.737  14.781  14.788
 81 A    82 A    83 A    84 A    85 A    86 A    87 A    88 A                  
 14.806  14.854  14.901  26.679  26.752  26.997 165.874 166.114
 89 A    90 A    91 A    92 A    93 A    94 A    95 A    96 A                  
219.226
 97 A                                                                          

 Occupation and symmetry of molecular orbitals

 Point group: C1 (1 irreducible representation).

                           A     All 
 -------------------------------------
 All molecular orbitals:
  - Alpha                  97    97  
  - Beta                   97    97  
 -------------------------------------
 Alpha orbitals:
  - Frozen occupied        15    15  
  - Active occupied        9     9   
  - Active virtual         73    73  
  - Frozen virtual         0     0   
 -------------------------------------
 Beta orbitals:
  - Frozen occupied        15    15  
  - Active occupied        9     9   
  - Active virtual         73    73  
  - Frozen virtual         0     0   
 -------------------------------------

 Import integrals:   CPU 0.00 s  wall 0.00 s

 Import integrals:   CPU 9.95 s  wall 2.55 s

 MP2 amplitudes:   CPU 0.02 s  wall 0.01 s

Running a double precision version
           CCSD T amplitudes will be solved using DIIS.

           Start     Size      MaxIter   EConv     TConv     
           3         7         100       1.00e-07  1.00e-05  
 ------------------------------------------------------------------------------
           Energy (a.u.)   Ediff      Tdiff       Comment
 ------------------------------------------------------------------------------
         -1141.92401084                           
     1   -1141.94606136   2.21e-02   6.84e-01     
     2   -1141.95784319   1.18e-02   8.70e-02     
     3   -1141.95987672   2.03e-03   3.59e-02     
     4   -1141.96159157   1.71e-03   1.44e-02     Switched to DIIS steps.
     5   -1141.96203285   4.41e-04   9.62e-03     
     6   -1141.96204526   1.24e-05   2.28e-03     
     7   -1141.96203745   7.80e-06   7.38e-04     
     8   -1141.96203793   4.74e-07   1.93e-04     
     9   -1141.96203827   3.40e-07   6.00e-05     
    10   -1141.96203828   1.59e-08   2.33e-05     
    11   -1141.96203833   4.85e-08   1.44e-05     
    12   -1141.96203833   2.73e-09   3.19e-06     
 ------------------------------------------------------------------------------
         -1141.96203833                           CCSD T converged.

End of double precision
 SCF energy                 = -1141.55882582
 MP2 energy                 = -1141.92401084
 CCSD correlation energy     =    -0.40321251
 CCSD total energy           = -1141.96203833

 CCSD  T1^2 = 0.0083  T2^2 = 0.2303  Leading amplitudes:

 Amplitude    Orbitals with energies
 -0.0233       24 (A) A                  ->    44 (A) A                   
              -0.3594                          0.3932                     
 -0.0233       24 (A) B                  ->    44 (A) B                   
              -0.3594                          0.3932                     
 -0.0167       21 (A) A                  ->    25 (A) A                   
              -0.5010                         -0.0146                     
 -0.0167       21 (A) B                  ->    25 (A) B                   
              -0.5010                         -0.0146                     

 Amplitude    Orbitals with energies
 -0.1559       24 (A) A      24 (A) B    ->    25 (A) A      25 (A) B     
              -0.3594       -0.3594           -0.0146       -0.0146       
  0.1559       24 (A) A      24 (A) B    ->    25 (A) B      25 (A) A     
              -0.3594       -0.3594           -0.0146       -0.0146       
  0.1559       24 (A) B      24 (A) A    ->    25 (A) A      25 (A) B     
              -0.3594       -0.3594           -0.0146       -0.0146       
 -0.1559       24 (A) B      24 (A) A    ->    25 (A) B      25 (A) A     
              -0.3594       -0.3594           -0.0146       -0.0146       

 Computing CCSD intemediates for later calculations in double precision
 Finished.

Running a double precision version
           CCSD Lambda amplitudes will be solved using DIIS.
           Start     Size      MaxIter   EConv     LConv     
           3         7         100       1.00e-07  1.00e-05  
 ------------------------------------------------------------------------------
            Enorm      Ldiff       Comment
 ------------------------------------------------------------------------------
     1     5.34e-02   4.45e-02     
     2     1.12e-02   5.25e-03     
     3     4.93e-03   2.55e-03     
     4     1.79e-03   1.42e-03     Switched to DIIS steps.
     5     6.95e-04   4.10e-04     
     6     2.74e-04   1.31e-04     
     7     1.02e-04   2.31e-05     
     8     3.94e-05   4.16e-06     
     9     1.63e-05   3.58e-06     
    10     5.99e-06   1.26e-06     
    11     1.79e-06   6.18e-07     
    12     7.62e-07   1.97e-07     
    13     3.11e-07   8.47e-08     
    14     1.41e-07   1.78e-08     
    15     6.35e-08   1.33e-08     
 ------------------------------------------------------------------------------
                                   CCSD Lambda converged.

 Computing density matrices in double precision...
           Orbital response amplitudes will be solved using DIIS.
           Start     Size      MaxIter   EConv     LConv     
           3         7         100       1.00e-06  1.00e-06  
 ------------------------------------------------------------------------------
            Enorm      Ldiff       Comment
 ------------------------------------------------------------------------------
     1     6.40e-02   5.06e-03     
     2     3.92e-02   1.05e-02     
     3     4.74e-02   1.21e-02     
     4     1.47e-02   1.30e-02     Switched to DIIS steps.
     5     8.59e-04   3.90e-03     
     6     3.61e-04   1.20e-04     
     7     1.71e-04   3.51e-05     
     8     4.88e-05   1.27e-05     
     9     1.01e-05   1.04e-06     
    10     3.45e-06   1.25e-07     
    11     1.39e-06   7.54e-08     
    12     1.64e-07   4.04e-08     
 ------------------------------------------------------------------------------
                                   Orbital response converged.

 Computing density matrices... Done.
 CCSD calculation:   CPU 157.88 s  wall 43.91 s

 Transferring MO TPDM to AO TPDM
 Transferring g2_o1o1o1o1
 Transferring g2_o1o1o1v1
 Transferring g2_o1o1v1v1
 Transferring g2_o1v1o1v1
 Transferring g2_o1v1v1v1
 Transferring g2_v1v1v1v1
 Adding separable TPDM
 Computing TPDM gradient
 --------------------------------------------------------
 2e gradient
  Atom          X               Y               Z
 --------------------------------------------------------
    1         -1.380661       21.059212       -0.000000  
    2         22.414578       -7.117427        0.000000  
    3         -1.023527       -4.457153       -0.000000  
    4        -20.010389       -9.484633        0.000000  
 --------------------------------------------------------
 --------------------------------------------------------
 Final gradient
  Atom          X               Y               Z
 --------------------------------------------------------
    1         -1.380661       21.059212       -0.000000  
    2         22.414578       -7.117427        0.000000  
    3         -1.023527       -4.457153       -0.000000  
    4        -20.010389       -9.484633        0.000000  
 --------------------------------------------------------
 Analytic gradient from two-electron contribution:   CPU 65.67 s  wall 18.25 s

 Total ccman2 time:   CPU 236.57 s  wall 65.64 s


 --------------------------------------------------------------

                    Orbital Energies (a.u.)
 --------------------------------------------------------------

 Alpha MOs
 -- Occupied --
******* -80.029 -79.985 -10.575  -8.043  -8.040  -8.040  -7.568
 -7.528  -5.460  -5.459  -5.458  -5.421  -5.420  -5.420  -1.123
 -0.916  -0.720  -0.566  -0.507  -0.501  -0.438  -0.397  -0.359
 -- Virtual --
 -0.015   0.052   0.054   0.066   0.081   0.082   0.099   0.112
  0.114   0.125   0.142   0.149   0.168   0.168   0.189   0.218
  0.251   0.336   0.385   0.393   0.394   0.431   0.447   0.517
  0.569   0.605   0.621   0.694   0.727   0.777   0.798   0.817
  0.869   0.909   0.938   1.005   1.098   1.099   1.139   1.154
  1.169   1.200   1.218   1.404   1.505   1.675   1.697   1.796
  1.820   1.866   1.951   2.008   2.051   2.349   2.612   2.641
  2.734   2.915   7.258   7.482  10.370  14.737  14.781  14.788
 14.806  14.854  14.901  26.679  26.752  26.997 165.874 166.114
219.226
 --------------------------------------------------------------

          Ground-State Mulliken Net Atomic Charges

     Atom                 Charge (a.u.)
  ----------------------------------------
      1 P                     0.045440
      2 P                     0.173044
      3 H                    -0.116119
      4 Cl                   -0.102365
  ----------------------------------------
  Sum of atomic charges =    -0.000000

 -----------------------------------------------------------------
                    Cartesian Multipole Moments
 -----------------------------------------------------------------
    Charge (ESU x 10^10)
                -0.0000
    Dipole Moment (Debye)
         X      -0.9588      Y       0.2801      Z      -0.0000
       Tot       0.9989
    Quadrupole Moments (Debye-Ang)
        XX     -43.2986     XY      -1.0411     YY     -39.5737
        XZ      -0.0000     YZ      -0.0000     ZZ     -39.9954
    Octopole Moments (Debye-Ang^2)
       XXX      14.5049    XXY       2.0753    XYY       0.9993
       YYY       6.1753    XXZ      -0.0000    XYZ      -0.0000
       YYZ      -0.0000    XZZ       3.3960    YZZ       0.9987
       ZZZ      -0.0000
    Hexadecapole Moments (Debye-Ang^3)
      XXXX    -523.1643   XXXY       4.7926   XXYY    -101.4917
      XYYY       1.6990   YYYY    -153.3333   XXXZ      -0.0000
      XXYZ       0.0000   XYYZ      -0.0000   YYYZ      -0.0000
      XXZZ     -95.3051   XYZZ      -0.2813   YYZZ     -34.8755
      XZZZ      -0.0000   YZZZ      -0.0000   ZZZZ     -59.5707
 -----------------------------------------------------------------
 DrvMan completing analytic gradient of the correlated energy
 Correlated dipole moment
            1
    1  -0.3772212
    2   0.1102039
    3  -0.0000000
 Energy read as -1141.962038328
 Full Analytical Gradient: (in a.u., or Hartree/Bohr)
             1             2             3             4
    1    0.00004766   -0.00010507   -0.00002698    0.00008440
    2   -0.00029912    0.00016546    0.00001794    0.00011572
    3   -0.00000000    0.00000000   -0.00000000    0.00000000
 Gradient time:  CPU 0.68 s  wall 0.64 s
 ----------------------------------------------------------------
             Standard Nuclear Orientation (Angstroms)
    I     Atom           X                Y                Z
 ----------------------------------------------------------------
    1      P      -0.0694376519    -0.8626502735     0.0010000000
    2      P      -1.7041642787     0.3538487067    -0.0000000000
    3      H      -1.0350951090     1.6015629291    -0.0000000000
    4      Cl      1.6258308275     0.3547329749     0.0000000000
 ----------------------------------------------------------------
 Nuclear Repulsion Energy =   175.2754236798 hartrees
 There are       24 alpha and       24 beta electrons

                       Distance Matrix (Angstroms)
             P (  1)   P (  2)   H (  3)
   P (  2)  2.037695
   H (  3)  2.646666  1.415784
   Cl(  4)  2.087093  3.329995  2.938556

 Requested basis set is 6-311++G(d,p)
 There are 44 shells and 97 basis functions
 A cutoff of  1.0D-14 yielded    913 shell pairs
 There are      4652 function pairs (      4964 Cartesian)
 Smallest overlap matrix eigenvalue = 6.11E-04
 Guess MOs from SCF MO coefficient file

 -----------------------------------------------------------------------
  General SCF calculation program by
  Eric Jon Sundstrom, Paul Horn, Yuezhi Mao, Dmitri Zuev, Alec White,
  David Stuck, Shaama M.S., Shane Yost, Joonho Lee, David Small,
  Daniel Levine, Susi Lehtola, Hugh Burton, Evgeny Epifanovsky
 -----------------------------------------------------------------------
 Hartree-Fock
 using 4 threads for integral computing
 -------------------------------------------------------
 OpenMP Integral computing Module                
 Release: version 2.0, May 2017, Q-Chem Inc. Pleasanton 
 -------------------------------------------------------
 A restricted SCF calculation will be
 performed using DIIS
 SCF converges when DIIS error is below 1.0e-08
 ---------------------------------------
  Cycle       Energy         DIIS error
 ---------------------------------------
    1   -1141.5588481896      1.34e-05  
    2   -1141.5588485929      3.80e-06  
    3   -1141.5588486479      1.44e-06  
    4   -1141.5588486558      5.80e-07  
    5   -1141.5588486578      2.97e-07  
    6   -1141.5588486584      1.37e-07  
    7   -1141.5588486585      6.42e-08  
    8   -1141.5588486586      1.99e-08  
    9   -1141.5588486586      7.20e-09  Convergence criterion met
 ---------------------------------------
 SCF time:   CPU 2.91s  wall 1.00s 
 SCF   energy in the final basis set =    -1141.5588486586
 Total energy in the final basis set =    -1141.5588486586


 ------------------------------------------------------------------------------

   CCMAN2: suite of methods based on coupled cluster
           and equation of motion theories.

   Components:
   * libvmm-1.3-trunk
     by Evgeny Epifanovsky, Ilya Kaliman.
   * libtensor-2.5-trunk
     by Evgeny Epifanovsky, Michael Wormit, Dmitry Zuev, Sam Manzer, 
        Ilya Kaliman.
   * libcc-2.5-trunk
     by Evgeny Epifanovsky, Arik Landau, Tomasz Kus, Kirill Khistyaev, 
        Dmitry Zuev, Prashant Manohar, Xintian Feng, Anna Krylov, 
        Matthew Goldey, Alec White, Thomas Jagau, Kaushik Nanda, 
        Anastasia Gunina, Alexander Kunitsa, Joonho Lee.

   CCMAN original authors:
   Anna I. Krylov, C. David Sherrill, Steven R. Gwaltney,
   Edward F. C. Byrd (2000)
   Sergey V. Levchenko, Lyudmila V. Slipchenko, Tao Wang,
   Ana-Maria C. Cristian (2003)
   Piotr A. Pieniazek, C. Melania Oana, Evgeny Epifanovsky (2007)
   Prashant Manohar (2009)

 ------------------------------------------------------------------------------


 Allocating and initializing 29808MB of RAM...
 Calculation will run on 4 cores.


 Alpha MOs, Restricted
 -- Occupied --                  
-104.85  -80.03  -79.98  -10.58   -8.04   -8.04   -8.04   -7.57
  1 A     2 A     3 A     4 A     5 A     6 A     7 A     8 A                  
 -7.528  -5.460  -5.459  -5.458  -5.421  -5.420  -5.420  -1.123
  9 A    10 A    11 A    12 A    13 A    14 A    15 A    16 A                  
 -0.916  -0.720  -0.566  -0.507  -0.501  -0.438  -0.397  -0.359
 17 A    18 A    19 A    20 A    21 A    22 A    23 A    24 A                  
 -- Virtual --                   
 -0.014   0.052   0.054   0.066   0.081   0.082   0.099   0.112
 25 A    26 A    27 A    28 A    29 A    30 A    31 A    32 A                  
  0.115   0.125   0.142   0.149   0.168   0.169   0.189   0.218
 33 A    34 A    35 A    36 A    37 A    38 A    39 A    40 A                  
  0.251   0.336   0.385   0.393   0.394   0.431   0.447   0.517
 41 A    42 A    43 A    44 A    45 A    46 A    47 A    48 A                  
  0.569   0.605   0.621   0.694   0.727   0.777   0.798   0.817
 49 A    50 A    51 A    52 A    53 A    54 A    55 A    56 A                  
  0.869   0.909   0.938   1.005   1.098   1.099   1.139   1.154
 57 A    58 A    59 A    60 A    61 A    62 A    63 A    64 A                  
  1.169   1.200   1.219   1.404   1.505   1.675   1.697   1.796
 65 A    66 A    67 A    68 A    69 A    70 A    71 A    72 A                  
  1.820   1.866   1.951   2.008   2.051   2.349   2.612   2.641
 73 A    74 A    75 A    76 A    77 A    78 A    79 A    80 A                  
  2.734   2.915   7.258   7.482  10.370  14.737  14.781  14.788
 81 A    82 A    83 A    84 A    85 A    86 A    87 A    88 A                  
 14.806  14.854  14.901  26.679  26.752  26.998 165.874 166.115
 89 A    90 A    91 A    92 A    93 A    94 A    95 A    96 A                  
219.226
 97 A                                                                          

 Beta MOs, Restricted
 -- Occupied --                  
-104.85  -80.03  -79.98  -10.58   -8.04   -8.04   -8.04   -7.57
  1 A     2 A     3 A     4 A     5 A     6 A     7 A     8 A                  
 -7.528  -5.460  -5.459  -5.458  -5.421  -5.420  -5.420  -1.123
  9 A    10 A    11 A    12 A    13 A    14 A    15 A    16 A                  
 -0.916  -0.720  -0.566  -0.507  -0.501  -0.438  -0.397  -0.359
 17 A    18 A    19 A    20 A    21 A    22 A    23 A    24 A                  
 -- Virtual --                   
 -0.014   0.052   0.054   0.066   0.081   0.082   0.099   0.112
 25 A    26 A    27 A    28 A    29 A    30 A    31 A    32 A                  
  0.115   0.125   0.142   0.149   0.168   0.169   0.189   0.218
 33 A    34 A    35 A    36 A    37 A    38 A    39 A    40 A                  
  0.251   0.336   0.385   0.393   0.394   0.431   0.447   0.517
 41 A    42 A    43 A    44 A    45 A    46 A    47 A    48 A                  
  0.569   0.605   0.621   0.694   0.727   0.777   0.798   0.817
 49 A    50 A    51 A    52 A    53 A    54 A    55 A    56 A                  
  0.869   0.909   0.938   1.005   1.098   1.099   1.139   1.154
 57 A    58 A    59 A    60 A    61 A    62 A    63 A    64 A                  
  1.169   1.200   1.219   1.404   1.505   1.675   1.697   1.796
 65 A    66 A    67 A    68 A    69 A    70 A    71 A    72 A                  
  1.820   1.866   1.951   2.008   2.051   2.349   2.612   2.641
 73 A    74 A    75 A    76 A    77 A    78 A    79 A    80 A                  
  2.734   2.915   7.258   7.482  10.370  14.737  14.781  14.788
 81 A    82 A    83 A    84 A    85 A    86 A    87 A    88 A                  
 14.806  14.854  14.901  26.679  26.752  26.998 165.874 166.115
 89 A    90 A    91 A    92 A    93 A    94 A    95 A    96 A                  
219.226
 97 A                                                                          

 Occupation and symmetry of molecular orbitals

 Point group: C1 (1 irreducible representation).

                           A     All 
 -------------------------------------
 All molecular orbitals:
  - Alpha                  97    97  
  - Beta                   97    97  
 -------------------------------------
 Alpha orbitals:
  - Frozen occupied        15    15  
  - Active occupied        9     9   
  - Active virtual         73    73  
  - Frozen virtual         0     0   
 -------------------------------------
 Beta orbitals:
  - Frozen occupied        15    15  
  - Active occupied        9     9   
  - Active virtual         73    73  
  - Frozen virtual         0     0   
 -------------------------------------

 Import integrals:   CPU 0.00 s  wall 0.00 s

 Import integrals:   CPU 9.95 s  wall 2.55 s

 MP2 amplitudes:   CPU 0.02 s  wall 0.01 s

Running a double precision version
           CCSD T amplitudes will be solved using DIIS.

           Start     Size      MaxIter   EConv     TConv     
           3         7         100       1.00e-07  1.00e-05  
 ------------------------------------------------------------------------------
           Energy (a.u.)   Ediff      Tdiff       Comment
 ------------------------------------------------------------------------------
         -1141.92401602                           
     1   -1141.94607018   2.21e-02   6.84e-01     
     2   -1141.95784598   1.18e-02   8.70e-02     
     3   -1141.95987911   2.03e-03   3.59e-02     
     4   -1141.96159251   1.71e-03   1.44e-02     Switched to DIIS steps.
     5   -1141.96203310   4.41e-04   9.61e-03     
     6   -1141.96204546   1.24e-05   2.28e-03     
     7   -1141.96203769   7.77e-06   7.36e-04     
     8   -1141.96203816   4.76e-07   1.92e-04     
     9   -1141.96203851   3.41e-07   6.00e-05     
    10   -1141.96203852   1.66e-08   2.33e-05     
    11   -1141.96203857   4.85e-08   1.44e-05     
    12   -1141.96203857   2.79e-09   3.18e-06     
 ------------------------------------------------------------------------------
         -1141.96203857                           CCSD T converged.

End of double precision
 SCF energy                 = -1141.55884866
 MP2 energy                 = -1141.92401602
 CCSD correlation energy     =    -0.40318991
 CCSD total energy           = -1141.96203857

 CCSD  T1^2 = 0.0083  T2^2 = 0.2302  Leading amplitudes:

 Amplitude    Orbitals with energies
 -0.0233       24 (A) A                  ->    44 (A) A                   
              -0.3594                          0.3932                     
 -0.0233       24 (A) B                  ->    44 (A) B                   
              -0.3594                          0.3932                     
 -0.0168       21 (A) A                  ->    25 (A) A                   
              -0.5011                         -0.0145                     
 -0.0168       21 (A) B                  ->    25 (A) B                   
              -0.5011                         -0.0145                     

 Amplitude    Orbitals with energies
 -0.1557       24 (A) A      24 (A) B    ->    25 (A) A      25 (A) B     
              -0.3594       -0.3594           -0.0145       -0.0145       
  0.1557       24 (A) A      24 (A) B    ->    25 (A) B      25 (A) A     
              -0.3594       -0.3594           -0.0145       -0.0145       
  0.1557       24 (A) B      24 (A) A    ->    25 (A) A      25 (A) B     
              -0.3594       -0.3594           -0.0145       -0.0145       
 -0.1557       24 (A) B      24 (A) A    ->    25 (A) B      25 (A) A     
              -0.3594       -0.3594           -0.0145       -0.0145       

 Computing CCSD intemediates for later calculations in double precision
 Finished.

Running a double precision version
           CCSD Lambda amplitudes will be solved using DIIS.
           Start     Size      MaxIter   EConv     LConv     
           3         7         100       1.00e-07  1.00e-05  
 ------------------------------------------------------------------------------
            Enorm      Ldiff       Comment
 ------------------------------------------------------------------------------
     1     5.33e-02   4.45e-02     
     2     1.12e-02   5.24e-03     
     3     4.93e-03   2.55e-03     
     4     1.78e-03   1.42e-03     Switched to DIIS steps.
     5     6.94e-04   4.09e-04     
     6     2.73e-04   1.30e-04     
     7     1.02e-04   2.29e-05     
     8     3.93e-05   4.17e-06     
     9     1.62e-05   3.57e-06     
    10     5.97e-06   1.25e-06     
    11     1.78e-06   6.15e-07     
    12     7.59e-07   1.97e-07     
    13     3.10e-07   8.45e-08     
    14     1.41e-07   1.77e-08     
    15     6.31e-08   1.32e-08     
 ------------------------------------------------------------------------------
                                   CCSD Lambda converged.

 Computing density matrices in double precision...
           Orbital response amplitudes will be solved using DIIS.
           Start     Size      MaxIter   EConv     LConv     
           3         7         100       1.00e-06  1.00e-06  
 ------------------------------------------------------------------------------
            Enorm      Ldiff       Comment
 ------------------------------------------------------------------------------
     1     6.40e-02   5.07e-03     
     2     3.92e-02   1.05e-02     
     3     4.74e-02   1.21e-02     
     4     1.47e-02   1.30e-02     Switched to DIIS steps.
     5     8.57e-04   3.89e-03     
     6     3.62e-04   1.20e-04     
     7     1.71e-04   3.50e-05     
     8     4.87e-05   1.27e-05     
     9     1.01e-05   1.04e-06     
    10     3.45e-06   1.25e-07     
    11     1.38e-06   7.50e-08     
    12     1.63e-07   4.00e-08     
 ------------------------------------------------------------------------------
                                   Orbital response converged.

 Computing density matrices... Done.
 CCSD calculation:   CPU 157.52 s  wall 43.77 s

 Transferring MO TPDM to AO TPDM
 Transferring g2_o1o1o1o1
 Transferring g2_o1o1o1v1
 Transferring g2_o1o1v1v1
 Transferring g2_o1v1o1v1
 Transferring g2_o1v1v1v1
 Transferring g2_v1v1v1v1
 Adding separable TPDM
 Computing TPDM gradient
 --------------------------------------------------------
 2e gradient
  Atom          X               Y               Z
 --------------------------------------------------------
    1         -1.381519       21.054224       -0.016670  
    2         22.426186       -7.114581        0.008886  
    3         -1.023972       -4.456702       -0.000296  
    4        -20.020695       -9.482941        0.008080  
 --------------------------------------------------------
 --------------------------------------------------------
 Final gradient
  Atom          X               Y               Z
 --------------------------------------------------------
    1         -1.381519       21.054224       -0.016670  
    2         22.426186       -7.114581        0.008886  
    3         -1.023972       -4.456702       -0.000296  
    4        -20.020695       -9.482941        0.008080  
 --------------------------------------------------------
 Analytic gradient from two-electron contribution:   CPU 66.35 s  wall 18.63 s

 Total ccman2 time:   CPU 237.41 s  wall 66.01 s


 --------------------------------------------------------------

                    Orbital Energies (a.u.)
 --------------------------------------------------------------

 Alpha MOs
 -- Occupied --
******* -80.029 -79.985 -10.575  -8.043  -8.040  -8.040  -7.568
 -7.528  -5.460  -5.459  -5.458  -5.421  -5.420  -5.420  -1.123
 -0.916  -0.720  -0.566  -0.507  -0.501  -0.438  -0.397  -0.359
 -- Virtual --
 -0.014   0.052   0.054   0.066   0.081   0.082   0.099   0.112
  0.115   0.125   0.142   0.149   0.168   0.169   0.189   0.218
  0.251   0.336   0.385   0.393   0.394   0.431   0.447   0.517
  0.569   0.605   0.621   0.694   0.727   0.777   0.798   0.817
  0.869   0.909   0.938   1.005   1.098   1.099   1.139   1.154
  1.169   1.200   1.219   1.404   1.505   1.675   1.697   1.796
  1.820   1.866   1.951   2.008   2.051   2.349   2.612   2.641
  2.734   2.915   7.258   7.482  10.370  14.737  14.781  14.788
 14.806  14.854  14.901  26.679  26.752  26.998 165.874 166.115
219.226
 --------------------------------------------------------------

          Ground-State Mulliken Net Atomic Charges

     Atom                 Charge (a.u.)
  ----------------------------------------
      1 P                     0.044929
      2 P                     0.173243
      3 H                    -0.116211
      4 Cl                   -0.101961
  ----------------------------------------
  Sum of atomic charges =    -0.000000

 -----------------------------------------------------------------
                    Cartesian Multipole Moments
 -----------------------------------------------------------------
    Charge (ESU x 10^10)
                -0.0000
    Dipole Moment (Debye)
         X      -0.9568      Y       0.2827      Z       0.0002
       Tot       0.9977
    Quadrupole Moments (Debye-Ang)
        XX     -43.2914     XY      -1.0403     YY     -39.5789
        XZ       0.0005     YZ       0.0000     ZZ     -39.9930
    Octopole Moments (Debye-Ang^2)
       XXX      14.5071    XXY       2.0630    XYY       1.0015
       YYY       6.1418    XXZ      -0.0155    XYZ       0.0000
       YYZ      -0.0148    XZZ       3.3982    YZZ       0.9863
       ZZZ      -0.0394
    Hexadecapole Moments (Debye-Ang^3)
      XXXX    -523.0825   XXXY       4.7941   XXYY    -101.4744
      XYYY       1.7030   YYYY    -153.2216   XXXZ       0.0012
      XXYZ       0.0063   XYYZ      -0.0005   YYYZ       0.0377
      XXZZ     -95.2980   XYZZ      -0.2788   YYZZ     -34.8539
      XZZZ       0.0061   YZZZ       0.0338   ZZZZ     -59.5627
 -----------------------------------------------------------------
 DrvMan completing analytic gradient of the correlated energy
 Correlated dipole moment
            1
    1  -0.3764382
    2   0.1112141
    3   0.0000661
 Energy read as -1141.962038568
 Full Analytical Gradient: (in a.u., or Hartree/Bohr)
             1             2             3             4
    1   -0.00001022    0.00002537    0.00000232   -0.00001747
    2    0.00002686   -0.00001358   -0.00000588   -0.00000740
    3    0.00001604   -0.00002070    0.00001567   -0.00001101
 Gradient time:  CPU 0.67 s  wall 0.64 s
 ----------------------------------------------------------------
             Standard Nuclear Orientation (Angstroms)
    I     Atom           X                Y                Z
 ----------------------------------------------------------------
    1      P      -0.0694376519    -0.8626502735     0.0000000000
    2      P      -1.7031642787     0.3538487067    -0.0000000000
    3      H      -1.0350951090     1.6015629291    -0.0000000000
    4      Cl      1.6258308275     0.3547329749     0.0000000000
 ----------------------------------------------------------------
 Nuclear Repulsion Energy =   175.3124929143 hartrees
 There are       24 alpha and       24 beta electrons

                       Distance Matrix (Angstroms)
             P (  1)   P (  2)   H (  3)
   P (  2)  2.036893
   H (  3)  2.646666  1.415312
   Cl(  4)  2.087093  3.328995  2.938556

 Requested basis set is 6-311++G(d,p)
 There are 44 shells and 97 basis functions
 A cutoff of  1.0D-14 yielded    913 shell pairs
 There are      4652 function pairs (      4964 Cartesian)
 Smallest overlap matrix eigenvalue = 6.11E-04
 Guess MOs from SCF MO coefficient file

 -----------------------------------------------------------------------
  General SCF calculation program by
  Eric Jon Sundstrom, Paul Horn, Yuezhi Mao, Dmitri Zuev, Alec White,
  David Stuck, Shaama M.S., Shane Yost, Joonho Lee, David Small,
  Daniel Levine, Susi Lehtola, Hugh Burton, Evgeny Epifanovsky
 -----------------------------------------------------------------------
 Hartree-Fock
 using 4 threads for integral computing
 -------------------------------------------------------
 OpenMP Integral computing Module                
 Release: version 2.0, May 2017, Q-Chem Inc. Pleasanton 
 -------------------------------------------------------
 A restricted SCF calculation will be
 performed using DIIS
 SCF converges when DIIS error is below 1.0e-08
 ---------------------------------------
  Cycle       Energy         DIIS error
 ---------------------------------------
    1   -1141.5588823172      1.33e-05  
    2   -1141.5588827018      3.78e-06  
    3   -1141.5588827541      1.42e-06  
    4   -1141.5588827625      5.82e-07  
    5   -1141.5588827645      2.38e-07  
    6   -1141.5588827650      1.30e-07  
    7   -1141.5588827651      6.14e-08  
    8   -1141.5588827652      2.16e-08  
    9   -1141.5588827652      8.25e-09  Convergence criterion met
 ---------------------------------------
 SCF time:   CPU 2.91s  wall 0.00s 
 SCF   energy in the final basis set =    -1141.5588827652
 Total energy in the final basis set =    -1141.5588827652


 ------------------------------------------------------------------------------

   CCMAN2: suite of methods based on coupled cluster
           and equation of motion theories.

   Components:
   * libvmm-1.3-trunk
     by Evgeny Epifanovsky, Ilya Kaliman.
   * libtensor-2.5-trunk
     by Evgeny Epifanovsky, Michael Wormit, Dmitry Zuev, Sam Manzer, 
        Ilya Kaliman.
   * libcc-2.5-trunk
     by Evgeny Epifanovsky, Arik Landau, Tomasz Kus, Kirill Khistyaev, 
        Dmitry Zuev, Prashant Manohar, Xintian Feng, Anna Krylov, 
        Matthew Goldey, Alec White, Thomas Jagau, Kaushik Nanda, 
        Anastasia Gunina, Alexander Kunitsa, Joonho Lee.

   CCMAN original authors:
   Anna I. Krylov, C. David Sherrill, Steven R. Gwaltney,
   Edward F. C. Byrd (2000)
   Sergey V. Levchenko, Lyudmila V. Slipchenko, Tao Wang,
   Ana-Maria C. Cristian (2003)
   Piotr A. Pieniazek, C. Melania Oana, Evgeny Epifanovsky (2007)
   Prashant Manohar (2009)

 ------------------------------------------------------------------------------


 Allocating and initializing 29808MB of RAM...
 Calculation will run on 4 cores.


 Alpha MOs, Restricted
 -- Occupied --                  
-104.85  -80.03  -79.98  -10.58   -8.04   -8.04   -8.04   -7.57
  1 A     2 A     3 A     4 A     5 A     6 A     7 A     8 A                  
 -7.528  -5.460  -5.458  -5.458  -5.421  -5.420  -5.420  -1.123
  9 A    10 A    11 A    12 A    13 A    14 A    15 A    16 A                  
 -0.916  -0.720  -0.566  -0.507  -0.501  -0.438  -0.397  -0.360
 17 A    18 A    19 A    20 A    21 A    22 A    23 A    24 A                  
 -- Virtual --                   
 -0.014   0.052   0.054   0.066   0.081   0.082   0.099   0.112
 25 A    26 A    27 A    28 A    29 A    30 A    31 A    32 A                  
  0.115   0.125   0.142   0.149   0.168   0.169   0.189   0.218
 33 A    34 A    35 A    36 A    37 A    38 A    39 A    40 A                  
  0.251   0.336   0.385   0.393   0.394   0.431   0.448   0.517
 41 A    42 A    43 A    44 A    45 A    46 A    47 A    48 A                  
  0.569   0.605   0.621   0.694   0.726   0.777   0.798   0.817
 49 A    50 A    51 A    52 A    53 A    54 A    55 A    56 A                  
  0.869   0.909   0.938   1.005   1.099   1.099   1.139   1.154
 57 A    58 A    59 A    60 A    61 A    62 A    63 A    64 A                  
  1.169   1.200   1.219   1.405   1.505   1.675   1.697   1.796
 65 A    66 A    67 A    68 A    69 A    70 A    71 A    72 A                  
  1.820   1.866   1.951   2.008   2.051   2.350   2.612   2.641
 73 A    74 A    75 A    76 A    77 A    78 A    79 A    80 A                  
  2.735   2.915   7.258   7.483  10.370  14.737  14.781  14.788
 81 A    82 A    83 A    84 A    85 A    86 A    87 A    88 A                  
 14.807  14.854  14.901  26.679  26.752  26.998 165.874 166.115
 89 A    90 A    91 A    92 A    93 A    94 A    95 A    96 A                  
219.226
 97 A                                                                          

 Beta MOs, Restricted
 -- Occupied --                  
-104.85  -80.03  -79.98  -10.58   -8.04   -8.04   -8.04   -7.57
  1 A     2 A     3 A     4 A     5 A     6 A     7 A     8 A                  
 -7.528  -5.460  -5.458  -5.458  -5.421  -5.420  -5.420  -1.123
  9 A    10 A    11 A    12 A    13 A    14 A    15 A    16 A                  
 -0.916  -0.720  -0.566  -0.507  -0.501  -0.438  -0.397  -0.360
 17 A    18 A    19 A    20 A    21 A    22 A    23 A    24 A                  
 -- Virtual --                   
 -0.014   0.052   0.054   0.066   0.081   0.082   0.099   0.112
 25 A    26 A    27 A    28 A    29 A    30 A    31 A    32 A                  
  0.115   0.125   0.142   0.149   0.168   0.169   0.189   0.218
 33 A    34 A    35 A    36 A    37 A    38 A    39 A    40 A                  
  0.251   0.336   0.385   0.393   0.394   0.431   0.448   0.517
 41 A    42 A    43 A    44 A    45 A    46 A    47 A    48 A                  
  0.569   0.605   0.621   0.694   0.726   0.777   0.798   0.817
 49 A    50 A    51 A    52 A    53 A    54 A    55 A    56 A                  
  0.869   0.909   0.938   1.005   1.099   1.099   1.139   1.154
 57 A    58 A    59 A    60 A    61 A    62 A    63 A    64 A                  
  1.169   1.200   1.219   1.405   1.505   1.675   1.697   1.796
 65 A    66 A    67 A    68 A    69 A    70 A    71 A    72 A                  
  1.820   1.866   1.951   2.008   2.051   2.350   2.612   2.641
 73 A    74 A    75 A    76 A    77 A    78 A    79 A    80 A                  
  2.735   2.915   7.258   7.483  10.370  14.737  14.781  14.788
 81 A    82 A    83 A    84 A    85 A    86 A    87 A    88 A                  
 14.807  14.854  14.901  26.679  26.752  26.998 165.874 166.115
 89 A    90 A    91 A    92 A    93 A    94 A    95 A    96 A                  
219.226
 97 A                                                                          

 Occupation and symmetry of molecular orbitals

 Point group: C1 (1 irreducible representation).

                           A     All 
 -------------------------------------
 All molecular orbitals:
  - Alpha                  97    97  
  - Beta                   97    97  
 -------------------------------------
 Alpha orbitals:
  - Frozen occupied        15    15  
  - Active occupied        9     9   
  - Active virtual         73    73  
  - Frozen virtual         0     0   
 -------------------------------------
 Beta orbitals:
  - Frozen occupied        15    15  
  - Active occupied        9     9   
  - Active virtual         73    73  
  - Frozen virtual         0     0   
 -------------------------------------

 Import integrals:   CPU 0.00 s  wall 0.00 s

 Import integrals:   CPU 9.94 s  wall 2.55 s

 MP2 amplitudes:   CPU 0.02 s  wall 0.01 s

Running a double precision version
           CCSD T amplitudes will be solved using DIIS.

           Start     Size      MaxIter   EConv     TConv     
           3         7         100       1.00e-07  1.00e-05  
 ------------------------------------------------------------------------------
           Energy (a.u.)   Ediff      Tdiff       Comment
 ------------------------------------------------------------------------------
         -1141.92401350                           
     1   -1141.94607911   2.21e-02   6.84e-01     
     2   -1141.95784752   1.18e-02   8.70e-02     
     3   -1141.95988090   2.03e-03   3.59e-02     
     4   -1141.96159287   1.71e-03   1.44e-02     Switched to DIIS steps.
     5   -1141.96203268   4.40e-04   9.59e-03     
     6   -1141.96204500   1.23e-05   2.28e-03     
     7   -1141.96203726   7.75e-06   7.34e-04     
     8   -1141.96203773   4.77e-07   1.92e-04     
     9   -1141.96203807   3.42e-07   5.99e-05     
    10   -1141.96203809   1.77e-08   2.34e-05     
    11   -1141.96203814   4.87e-08   1.44e-05     
    12   -1141.96203814   2.87e-09   3.19e-06     
 ------------------------------------------------------------------------------
         -1141.96203814                           CCSD T converged.

End of double precision
 SCF energy                 = -1141.55888277
 MP2 energy                 = -1141.92401350
 CCSD correlation energy     =    -0.40315537
 CCSD total energy           = -1141.96203814

 CCSD  T1^2 = 0.0082  T2^2 = 0.2301  Leading amplitudes:

 Amplitude    Orbitals with energies
 -0.0232       24 (A) A                  ->    44 (A) A                   
              -0.3595                          0.3931                     
 -0.0232       24 (A) B                  ->    44 (A) B                   
              -0.3595                          0.3931                     
 -0.0167       21 (A) A                  ->    25 (A) A                   
              -0.5011                         -0.0144                     
 -0.0167       21 (A) B                  ->    25 (A) B                   
              -0.5011                         -0.0144                     

 Amplitude    Orbitals with energies
 -0.1555       24 (A) A      24 (A) B    ->    25 (A) A      25 (A) B     
              -0.3595       -0.3595           -0.0144       -0.0144       
  0.1555       24 (A) A      24 (A) B    ->    25 (A) B      25 (A) A     
              -0.3595       -0.3595           -0.0144       -0.0144       
  0.1555       24 (A) B      24 (A) A    ->    25 (A) A      25 (A) B     
              -0.3595       -0.3595           -0.0144       -0.0144       
 -0.1555       24 (A) B      24 (A) A    ->    25 (A) B      25 (A) A     
              -0.3595       -0.3595           -0.0144       -0.0144       

 Computing CCSD intemediates for later calculations in double precision
 Finished.

Running a double precision version
           CCSD Lambda amplitudes will be solved using DIIS.
           Start     Size      MaxIter   EConv     LConv     
           3         7         100       1.00e-07  1.00e-05  
 ------------------------------------------------------------------------------
            Enorm      Ldiff       Comment
 ------------------------------------------------------------------------------
     1     5.33e-02   4.45e-02     
     2     1.12e-02   5.24e-03     
     3     4.92e-03   2.55e-03     
     4     1.78e-03   1.42e-03     Switched to DIIS steps.
     5     6.93e-04   4.08e-04     
     6     2.73e-04   1.30e-04     
     7     1.02e-04   2.29e-05     
     8     3.93e-05   4.18e-06     
     9     1.62e-05   3.57e-06     
    10     5.96e-06   1.24e-06     
    11     1.78e-06   6.11e-07     
    12     7.59e-07   1.95e-07     
    13     3.10e-07   8.41e-08     
    14     1.41e-07   1.76e-08     
    15     6.31e-08   1.31e-08     
 ------------------------------------------------------------------------------
                                   CCSD Lambda converged.

 Computing density matrices in double precision...
           Orbital response amplitudes will be solved using DIIS.
           Start     Size      MaxIter   EConv     LConv     
           3         7         100       1.00e-06  1.00e-06  
 ------------------------------------------------------------------------------
            Enorm      Ldiff       Comment
 ------------------------------------------------------------------------------
     1     6.40e-02   5.08e-03     
     2     3.91e-02   1.05e-02     
     3     4.73e-02   1.20e-02     
     4     1.46e-02   1.29e-02     Switched to DIIS steps.
     5     8.55e-04   3.87e-03     
     6     3.61e-04   1.19e-04     
     7     1.71e-04   3.49e-05     
     8     4.85e-05   1.27e-05     
     9     1.00e-05   1.03e-06     
    10     3.43e-06   1.23e-07     
    11     1.37e-06   7.41e-08     
    12     1.62e-07   3.98e-08     
 ------------------------------------------------------------------------------
                                   Orbital response converged.

 Computing density matrices... Done.
 CCSD calculation:   CPU 157.45 s  wall 43.77 s

 Transferring MO TPDM to AO TPDM
 Transferring g2_o1o1o1o1
 Transferring g2_o1o1o1v1
 Transferring g2_o1o1v1v1
 Transferring g2_o1v1o1v1
 Transferring g2_o1v1v1v1
 Transferring g2_v1v1v1v1
 Adding separable TPDM
 Computing TPDM gradient
 --------------------------------------------------------
 2e gradient
  Atom          X               Y               Z
 --------------------------------------------------------
    1         -1.386519       21.066972       -0.000000  
    2         22.430429       -7.124685       -0.000001  
    3         -1.020193       -4.459033        0.000001  
    4        -20.023718       -9.483254        0.000000  
 --------------------------------------------------------
 --------------------------------------------------------
 Final gradient
  Atom          X               Y               Z
 --------------------------------------------------------
    1         -1.386519       21.066972       -0.000000  
    2         22.430429       -7.124685       -0.000001  
    3         -1.020193       -4.459033        0.000001  
    4        -20.023718       -9.483254        0.000000  
 --------------------------------------------------------
 Analytic gradient from two-electron contribution:   CPU 64.31 s  wall 17.36 s

 Total ccman2 time:   CPU 235.47 s  wall 64.79 s


 --------------------------------------------------------------

                    Orbital Energies (a.u.)
 --------------------------------------------------------------

 Alpha MOs
 -- Occupied --
******* -80.029 -79.984 -10.575  -8.043  -8.040  -8.040  -7.568
 -7.528  -5.460  -5.458  -5.458  -5.421  -5.420  -5.420  -1.123
 -0.916  -0.720  -0.566  -0.507  -0.501  -0.438  -0.397  -0.360
 -- Virtual --
 -0.014   0.052   0.054   0.066   0.081   0.082   0.099   0.112
  0.115   0.125   0.142   0.149   0.168   0.169   0.189   0.218
  0.251   0.336   0.385   0.393   0.394   0.431   0.448   0.517
  0.569   0.605   0.621   0.694   0.726   0.777   0.798   0.817
  0.869   0.909   0.938   1.005   1.099   1.099   1.139   1.154
  1.169   1.200   1.219   1.405   1.505   1.675   1.697   1.796
  1.820   1.866   1.951   2.008   2.051   2.350   2.612   2.641
  2.735   2.915   7.258   7.483  10.370  14.737  14.781  14.788
 14.807  14.854  14.901  26.679  26.752  26.998 165.874 166.115
219.226
 --------------------------------------------------------------

          Ground-State Mulliken Net Atomic Charges

     Atom                 Charge (a.u.)
  ----------------------------------------
      1 P                     0.045179
      2 P                     0.173084
      3 H                    -0.116127
      4 Cl                   -0.102135
  ----------------------------------------
  Sum of atomic charges =    -0.000000

 -----------------------------------------------------------------
                    Cartesian Multipole Moments
 -----------------------------------------------------------------
    Charge (ESU x 10^10)
                 0.0000
    Dipole Moment (Debye)
         X      -0.9561      Y       0.2834      Z       0.0000
       Tot       0.9972
    Quadrupole Moments (Debye-Ang)
        XX     -43.2963     XY      -1.0426     YY     -39.5748
        XZ      -0.0000     YZ       0.0000     ZZ     -39.9897
    Octopole Moments (Debye-Ang^2)
       XXX      14.4737    XXY       2.0651    XYY       0.9866
       YYY       6.1461    XXZ       0.0000    XYZ      -0.0000
       YYZ      -0.0000    XZZ       3.3820    YZZ       0.9869
       ZZZ      -0.0000
    Hexadecapole Moments (Debye-Ang^3)
      XXXX    -522.8555   XXXY       4.7741   XXYY    -101.4264
      XYYY       1.6781   YYYY    -153.1993   XXXZ      -0.0000
      XXYZ       0.0000   XYYZ      -0.0000   YYYZ       0.0000
      XXZZ     -95.2501   XYZZ      -0.2859   YYZZ     -34.8478
      XZZZ      -0.0000   YZZZ       0.0000   ZZZZ     -59.5501
 -----------------------------------------------------------------
 DrvMan completing analytic gradient of the correlated energy
 Correlated dipole moment
            1
    1  -0.3761527
    2   0.1115004
    3   0.0000000
 Energy read as -1141.962038138
 Full Analytical Gradient: (in a.u., or Hartree/Bohr)
             1             2             3             4
    1   -0.00026253    0.00044822   -0.00012543   -0.00006025
    2    0.00015812   -0.00000306   -0.00015810    0.00000304
    3   -0.00000002    0.00000004   -0.00000002   -0.00000000
 Gradient time:  CPU 0.69 s  wall 0.65 s
 ----------------------------------------------------------------
             Standard Nuclear Orientation (Angstroms)
    I     Atom           X                Y                Z
 ----------------------------------------------------------------
    1      P      -0.0694376519    -0.8626502735     0.0000000000
    2      P      -1.7051642787     0.3538487067    -0.0000000000
    3      H      -1.0350951090     1.6015629291    -0.0000000000
    4      Cl      1.6258308275     0.3547329749     0.0000000000
 ----------------------------------------------------------------
 Nuclear Repulsion Energy =   175.2384032726 hartrees
 There are       24 alpha and       24 beta electrons

                       Distance Matrix (Angstroms)
             P (  1)   P (  2)   H (  3)
   P (  2)  2.038497
   H (  3)  2.646666  1.416257
   Cl(  4)  2.087093  3.330995  2.938556

 Requested basis set is 6-311++G(d,p)
 There are 44 shells and 97 basis functions
 A cutoff of  1.0D-14 yielded    913 shell pairs
 There are      4652 function pairs (      4964 Cartesian)
 Smallest overlap matrix eigenvalue = 6.12E-04
 Guess MOs from SCF MO coefficient file

 -----------------------------------------------------------------------
  General SCF calculation program by
  Eric Jon Sundstrom, Paul Horn, Yuezhi Mao, Dmitri Zuev, Alec White,
  David Stuck, Shaama M.S., Shane Yost, Joonho Lee, David Small,
  Daniel Levine, Susi Lehtola, Hugh Burton, Evgeny Epifanovsky
 -----------------------------------------------------------------------
 Hartree-Fock
 using 4 threads for integral computing
 -------------------------------------------------------
 OpenMP Integral computing Module                
 Release: version 2.0, May 2017, Q-Chem Inc. Pleasanton 
 -------------------------------------------------------
 A restricted SCF calculation will be
 performed using DIIS
 SCF converges when DIIS error is below 1.0e-08
 ---------------------------------------
  Cycle       Energy         DIIS error
 ---------------------------------------
    1   -1141.5588128786      2.07e-05  
    2   -1141.5588136358      5.51e-06  
    3   -1141.5588137117      1.98e-06  
    4   -1141.5588137239      7.30e-07  
    5   -1141.5588137261      2.52e-07  
    6   -1141.5588137265      1.23e-07  
    7   -1141.5588137265      3.87e-08  
    8   -1141.5588137265      1.50e-08  
    9   -1141.5588137265      5.16e-09  Convergence criterion met
 ---------------------------------------
 SCF time:   CPU 2.91s  wall 1.00s 
 SCF   energy in the final basis set =    -1141.5588137265
 Total energy in the final basis set =    -1141.5588137265


 ------------------------------------------------------------------------------

   CCMAN2: suite of methods based on coupled cluster
           and equation of motion theories.

   Components:
   * libvmm-1.3-trunk
     by Evgeny Epifanovsky, Ilya Kaliman.
   * libtensor-2.5-trunk
     by Evgeny Epifanovsky, Michael Wormit, Dmitry Zuev, Sam Manzer, 
        Ilya Kaliman.
   * libcc-2.5-trunk
     by Evgeny Epifanovsky, Arik Landau, Tomasz Kus, Kirill Khistyaev, 
        Dmitry Zuev, Prashant Manohar, Xintian Feng, Anna Krylov, 
        Matthew Goldey, Alec White, Thomas Jagau, Kaushik Nanda, 
        Anastasia Gunina, Alexander Kunitsa, Joonho Lee.

   CCMAN original authors:
   Anna I. Krylov, C. David Sherrill, Steven R. Gwaltney,
   Edward F. C. Byrd (2000)
   Sergey V. Levchenko, Lyudmila V. Slipchenko, Tao Wang,
   Ana-Maria C. Cristian (2003)
   Piotr A. Pieniazek, C. Melania Oana, Evgeny Epifanovsky (2007)
   Prashant Manohar (2009)

 ------------------------------------------------------------------------------


 Allocating and initializing 29808MB of RAM...
 Calculation will run on 4 cores.


 Alpha MOs, Restricted
 -- Occupied --                  
-104.85  -80.03  -79.98  -10.58   -8.04   -8.04   -8.04   -7.57
  1 A     2 A     3 A     4 A     5 A     6 A     7 A     8 A                  
 -7.528  -5.460  -5.459  -5.458  -5.421  -5.420  -5.420  -1.123
  9 A    10 A    11 A    12 A    13 A    14 A    15 A    16 A                  
 -0.916  -0.720  -0.566  -0.507  -0.501  -0.438  -0.396  -0.359
 17 A    18 A    19 A    20 A    21 A    22 A    23 A    24 A                  
 -- Virtual --                   
 -0.015   0.052   0.054   0.066   0.081   0.082   0.099   0.112
 25 A    26 A    27 A    28 A    29 A    30 A    31 A    32 A                  
  0.114   0.125   0.142   0.149   0.168   0.168   0.189   0.218
 33 A    34 A    35 A    36 A    37 A    38 A    39 A    40 A                  
  0.251   0.336   0.385   0.393   0.394   0.431   0.447   0.517
 41 A    42 A    43 A    44 A    45 A    46 A    47 A    48 A                  
  0.569   0.605   0.621   0.694   0.727   0.777   0.798   0.817
 49 A    50 A    51 A    52 A    53 A    54 A    55 A    56 A                  
  0.869   0.909   0.938   1.005   1.098   1.099   1.139   1.154
 57 A    58 A    59 A    60 A    61 A    62 A    63 A    64 A                  
  1.169   1.200   1.218   1.404   1.505   1.674   1.697   1.796
 65 A    66 A    67 A    68 A    69 A    70 A    71 A    72 A                  
  1.820   1.866   1.951   2.008   2.051   2.349   2.612   2.641
 73 A    74 A    75 A    76 A    77 A    78 A    79 A    80 A                  
  2.734   2.915   7.258   7.482  10.370  14.737  14.781  14.788
 81 A    82 A    83 A    84 A    85 A    86 A    87 A    88 A                  
 14.806  14.854  14.901  26.679  26.752  26.998 165.874 166.114
 89 A    90 A    91 A    92 A    93 A    94 A    95 A    96 A                  
219.226
 97 A                                                                          

 Beta MOs, Restricted
 -- Occupied --                  
-104.85  -80.03  -79.98  -10.58   -8.04   -8.04   -8.04   -7.57
  1 A     2 A     3 A     4 A     5 A     6 A     7 A     8 A                  
 -7.528  -5.460  -5.459  -5.458  -5.421  -5.420  -5.420  -1.123
  9 A    10 A    11 A    12 A    13 A    14 A    15 A    16 A                  
 -0.916  -0.720  -0.566  -0.507  -0.501  -0.438  -0.396  -0.359
 17 A    18 A    19 A    20 A    21 A    22 A    23 A    24 A                  
 -- Virtual --                   
 -0.015   0.052   0.054   0.066   0.081   0.082   0.099   0.112
 25 A    26 A    27 A    28 A    29 A    30 A    31 A    32 A                  
  0.114   0.125   0.142   0.149   0.168   0.168   0.189   0.218
 33 A    34 A    35 A    36 A    37 A    38 A    39 A    40 A                  
  0.251   0.336   0.385   0.393   0.394   0.431   0.447   0.517
 41 A    42 A    43 A    44 A    45 A    46 A    47 A    48 A                  
  0.569   0.605   0.621   0.694   0.727   0.777   0.798   0.817
 49 A    50 A    51 A    52 A    53 A    54 A    55 A    56 A                  
  0.869   0.909   0.938   1.005   1.098   1.099   1.139   1.154
 57 A    58 A    59 A    60 A    61 A    62 A    63 A    64 A                  
  1.169   1.200   1.218   1.404   1.505   1.674   1.697   1.796
 65 A    66 A    67 A    68 A    69 A    70 A    71 A    72 A                  
  1.820   1.866   1.951   2.008   2.051   2.349   2.612   2.641
 73 A    74 A    75 A    76 A    77 A    78 A    79 A    80 A                  
  2.734   2.915   7.258   7.482  10.370  14.737  14.781  14.788
 81 A    82 A    83 A    84 A    85 A    86 A    87 A    88 A                  
 14.806  14.854  14.901  26.679  26.752  26.998 165.874 166.114
 89 A    90 A    91 A    92 A    93 A    94 A    95 A    96 A                  
219.226
 97 A                                                                          

 Occupation and symmetry of molecular orbitals

 Point group: C1 (1 irreducible representation).

                           A     All 
 -------------------------------------
 All molecular orbitals:
  - Alpha                  97    97  
  - Beta                   97    97  
 -------------------------------------
 Alpha orbitals:
  - Frozen occupied        15    15  
  - Active occupied        9     9   
  - Active virtual         73    73  
  - Frozen virtual         0     0   
 -------------------------------------
 Beta orbitals:
  - Frozen occupied        15    15  
  - Active occupied        9     9   
  - Active virtual         73    73  
  - Frozen virtual         0     0   
 -------------------------------------

 Import integrals:   CPU 0.00 s  wall 0.00 s

 Import integrals:   CPU 9.95 s  wall 2.55 s

 MP2 amplitudes:   CPU 0.02 s  wall 0.01 s

Running a double precision version
           CCSD T amplitudes will be solved using DIIS.

           Start     Size      MaxIter   EConv     TConv     
           3         7         100       1.00e-07  1.00e-05  
 ------------------------------------------------------------------------------
           Energy (a.u.)   Ediff      Tdiff       Comment
 ------------------------------------------------------------------------------
         -1141.92401779                           
     1   -1141.94606046   2.20e-02   6.84e-01     
     2   -1141.95784368   1.18e-02   8.70e-02     
     3   -1141.95987655   2.03e-03   3.59e-02     
     4   -1141.96159138   1.71e-03   1.44e-02     Switched to DIIS steps.
     5   -1141.96203275   4.41e-04   9.62e-03     
     6   -1141.96204516   1.24e-05   2.28e-03     
     7   -1141.96203736   7.80e-06   7.38e-04     
     8   -1141.96203783   4.75e-07   1.93e-04     
     9   -1141.96203817   3.40e-07   6.00e-05     
    10   -1141.96203819   1.56e-08   2.32e-05     
    11   -1141.96203823   4.83e-08   1.43e-05     
    12   -1141.96203823   2.71e-09   3.16e-06     
 ------------------------------------------------------------------------------
         -1141.96203823                           CCSD T converged.

End of double precision
 SCF energy                 = -1141.55881373
 MP2 energy                 = -1141.92401779
 CCSD correlation energy     =    -0.40322451
 CCSD total energy           = -1141.96203823

 CCSD  T1^2 = 0.0083  T2^2 = 0.2303  Leading amplitudes:

 Amplitude    Orbitals with energies
  0.0233       24 (A) A                  ->    44 (A) A                   
              -0.3593                          0.3932                     
  0.0233       24 (A) B                  ->    44 (A) B                   
              -0.3593                          0.3932                     
  0.0168       21 (A) A                  ->    25 (A) A                   
              -0.5011                         -0.0145                     
  0.0168       21 (A) B                  ->    25 (A) B                   
              -0.5011                         -0.0145                     

 Amplitude    Orbitals with energies
 -0.1559       24 (A) A      24 (A) B    ->    25 (A) A      25 (A) B     
              -0.3593       -0.3593           -0.0145       -0.0145       
  0.1559       24 (A) A      24 (A) B    ->    25 (A) B      25 (A) A     
              -0.3593       -0.3593           -0.0145       -0.0145       
  0.1559       24 (A) B      24 (A) A    ->    25 (A) A      25 (A) B     
              -0.3593       -0.3593           -0.0145       -0.0145       
 -0.1559       24 (A) B      24 (A) A    ->    25 (A) B      25 (A) A     
              -0.3593       -0.3593           -0.0145       -0.0145       

 Computing CCSD intemediates for later calculations in double precision
 Finished.

Running a double precision version
           CCSD Lambda amplitudes will be solved using DIIS.
           Start     Size      MaxIter   EConv     LConv     
           3         7         100       1.00e-07  1.00e-05  
 ------------------------------------------------------------------------------
            Enorm      Ldiff       Comment
 ------------------------------------------------------------------------------
     1     5.34e-02   4.45e-02     
     2     1.12e-02   5.24e-03     
     3     4.93e-03   2.55e-03     
     4     1.78e-03   1.42e-03     Switched to DIIS steps.
     5     6.95e-04   4.10e-04     
     6     2.73e-04   1.31e-04     
     7     1.02e-04   2.30e-05     
     8     3.93e-05   4.16e-06     
     9     1.62e-05   3.57e-06     
    10     5.98e-06   1.25e-06     
    11     1.78e-06   6.18e-07     
    12     7.59e-07   1.98e-07     
    13     3.10e-07   8.49e-08     
    14     1.41e-07   1.79e-08     
    15     6.31e-08   1.34e-08     
 ------------------------------------------------------------------------------
                                   CCSD Lambda converged.

 Computing density matrices in double precision...
           Orbital response amplitudes will be solved using DIIS.
           Start     Size      MaxIter   EConv     LConv     
           3         7         100       1.00e-06  1.00e-06  
 ------------------------------------------------------------------------------
            Enorm      Ldiff       Comment
 ------------------------------------------------------------------------------
     1     6.40e-02   5.06e-03     
     2     3.92e-02   1.05e-02     
     3     4.75e-02   1.21e-02     
     4     1.47e-02   1.30e-02     Switched to DIIS steps.
     5     8.59e-04   3.90e-03     
     6     3.62e-04   1.20e-04     
     7     1.72e-04   3.51e-05     
     8     4.90e-05   1.27e-05     
     9     1.02e-05   1.04e-06     
    10     3.46e-06   1.27e-07     
    11     1.39e-06   7.60e-08     
    12     1.64e-07   4.03e-08     
 ------------------------------------------------------------------------------
                                   Orbital response converged.

 Computing density matrices... Done.
 CCSD calculation:   CPU 157.68 s  wall 43.85 s

 Transferring MO TPDM to AO TPDM
 Transferring g2_o1o1o1o1
 Transferring g2_o1o1o1v1
 Transferring g2_o1o1v1v1
 Transferring g2_o1v1o1v1
 Transferring g2_o1v1v1v1
 Transferring g2_v1v1v1v1
 Adding separable TPDM
 Computing TPDM gradient
 --------------------------------------------------------
 2e gradient
  Atom          X               Y               Z
 --------------------------------------------------------
    1         -1.376516       21.041491       -0.000000  
    2         22.421942       -7.104492        0.000000  
    3         -1.027747       -4.454367       -0.000000  
    4        -20.017679       -9.482633        0.000000  
 --------------------------------------------------------
 --------------------------------------------------------
 Final gradient
  Atom          X               Y               Z
 --------------------------------------------------------
    1         -1.376516       21.041491       -0.000000  
    2         22.421942       -7.104492        0.000000  
    3         -1.027747       -4.454367       -0.000000  
    4        -20.017679       -9.482633        0.000000  
 --------------------------------------------------------
 Analytic gradient from two-electron contribution:   CPU 65.61 s  wall 17.79 s

 Total ccman2 time:   CPU 236.68 s  wall 65.21 s


 --------------------------------------------------------------

                    Orbital Energies (a.u.)
 --------------------------------------------------------------

 Alpha MOs
 -- Occupied --
******* -80.029 -79.985 -10.575  -8.043  -8.040  -8.040  -7.568
 -7.528  -5.460  -5.459  -5.458  -5.421  -5.420  -5.420  -1.123
 -0.916  -0.720  -0.566  -0.507  -0.501  -0.438  -0.396  -0.359
 -- Virtual --
 -0.015   0.052   0.054   0.066   0.081   0.082   0.099   0.112
  0.114   0.125   0.142   0.149   0.168   0.168   0.189   0.218
  0.251   0.336   0.385   0.393   0.394   0.431   0.447   0.517
  0.569   0.605   0.621   0.694   0.727   0.777   0.798   0.817
  0.869   0.909   0.938   1.005   1.098   1.099   1.139   1.154
  1.169   1.200   1.218   1.404   1.505   1.674   1.697   1.796
  1.820   1.866   1.951   2.008   2.051   2.349   2.612   2.641
  2.734   2.915   7.258   7.482  10.370  14.737  14.781  14.788
 14.806  14.854  14.901  26.679  26.752  26.998 165.874 166.114
219.226
 --------------------------------------------------------------

          Ground-State Mulliken Net Atomic Charges

     Atom                 Charge (a.u.)
  ----------------------------------------
      1 P                     0.044680
      2 P                     0.173403
      3 H                    -0.116294
      4 Cl                   -0.101788
  ----------------------------------------
  Sum of atomic charges =     0.000000

 -----------------------------------------------------------------
                    Cartesian Multipole Moments
 -----------------------------------------------------------------
    Charge (ESU x 10^10)
                 0.0000
    Dipole Moment (Debye)
         X      -0.9575      Y       0.2820      Z       0.0000
       Tot       0.9982
    Quadrupole Moments (Debye-Ang)
        XX     -43.2865     XY      -1.0379     YY     -39.5829
        XZ      -0.0000     YZ       0.0000     ZZ     -39.9963
    Octopole Moments (Debye-Ang^2)
       XXX      14.5406    XXY       2.0609    XYY       1.0164
       YYY       6.1374    XXZ       0.0000    XYZ      -0.0000
       YYZ      -0.0000    XZZ       3.4143    YZZ       0.9856
       ZZZ       0.0000
    Hexadecapole Moments (Debye-Ang^3)
      XXXX    -523.3096   XXXY       4.8141   XXYY    -101.5223
      XYYY       1.7279   YYYY    -153.2438   XXXZ      -0.0000
      XXYZ       0.0000   XYYZ      -0.0000   YYYZ       0.0000
      XXZZ     -95.3459   XYZZ      -0.2718   YYZZ     -34.8599
      XZZZ      -0.0000   YZZZ       0.0000   ZZZZ     -59.5752
 -----------------------------------------------------------------
 DrvMan completing analytic gradient of the correlated energy
 Correlated dipole moment
            1
    1  -0.3767234
    2   0.1109280
    3   0.0000000
 Energy read as -1141.962038232
 Full Analytical Gradient: (in a.u., or Hartree/Bohr)
             1             2             3             4
    1    0.00024123   -0.00039649    0.00013012    0.00002513
    2   -0.00010338   -0.00002465    0.00014598   -0.00001795
    3   -0.00000000    0.00000000   -0.00000000    0.00000000
 Gradient time:  CPU 0.67 s  wall 0.64 s
 ----------------------------------------------------------------
             Standard Nuclear Orientation (Angstroms)
    I     Atom           X                Y                Z
 ----------------------------------------------------------------
    1      P      -0.0694376519    -0.8626502735     0.0000000000
    2      P      -1.7041642787     0.3548487067    -0.0000000000
    3      H      -1.0350951090     1.6015629291    -0.0000000000
    4      Cl      1.6258308275     0.3547329749     0.0000000000
 ----------------------------------------------------------------
 Nuclear Repulsion Energy =   175.2618130554 hartrees
 There are       24 alpha and       24 beta electrons

                       Distance Matrix (Angstroms)
             P (  1)   P (  2)   H (  3)
   P (  2)  2.038292
   H (  3)  2.646666  1.414903
   Cl(  4)  2.087093  3.329995  2.938556

 Requested basis set is 6-311++G(d,p)
 There are 44 shells and 97 basis functions
 A cutoff of  1.0D-14 yielded    913 shell pairs
 There are      4652 function pairs (      4964 Cartesian)
 Smallest overlap matrix eigenvalue = 6.12E-04
 Guess MOs from SCF MO coefficient file

 -----------------------------------------------------------------------
  General SCF calculation program by
  Eric Jon Sundstrom, Paul Horn, Yuezhi Mao, Dmitri Zuev, Alec White,
  David Stuck, Shaama M.S., Shane Yost, Joonho Lee, David Small,
  Daniel Levine, Susi Lehtola, Hugh Burton, Evgeny Epifanovsky
 -----------------------------------------------------------------------
 Hartree-Fock
 using 4 threads for integral computing
 -------------------------------------------------------
 OpenMP Integral computing Module                
 Release: version 2.0, May 2017, Q-Chem Inc. Pleasanton 
 -------------------------------------------------------
 A restricted SCF calculation will be
 performed using DIIS
 SCF converges when DIIS error is below 1.0e-08
 ---------------------------------------
  Cycle       Energy         DIIS error
 ---------------------------------------
    1   -1141.5588349853      1.49e-05  
    2   -1141.5588353303      3.19e-06  
    3   -1141.5588353618      9.72e-07  
    4   -1141.5588353651      3.89e-07  
    5   -1141.5588353657      1.93e-07  
    6   -1141.5588353659      6.80e-08  
    7   -1141.5588353659      2.77e-08  
    8   -1141.5588353659      9.18e-09  Convergence criterion met
 ---------------------------------------
 SCF time:   CPU 2.59s  wall 1.00s 
 SCF   energy in the final basis set =    -1141.5588353659
 Total energy in the final basis set =    -1141.5588353659


 ------------------------------------------------------------------------------

   CCMAN2: suite of methods based on coupled cluster
           and equation of motion theories.

   Components:
   * libvmm-1.3-trunk
     by Evgeny Epifanovsky, Ilya Kaliman.
   * libtensor-2.5-trunk
     by Evgeny Epifanovsky, Michael Wormit, Dmitry Zuev, Sam Manzer, 
        Ilya Kaliman.
   * libcc-2.5-trunk
     by Evgeny Epifanovsky, Arik Landau, Tomasz Kus, Kirill Khistyaev, 
        Dmitry Zuev, Prashant Manohar, Xintian Feng, Anna Krylov, 
        Matthew Goldey, Alec White, Thomas Jagau, Kaushik Nanda, 
        Anastasia Gunina, Alexander Kunitsa, Joonho Lee.

   CCMAN original authors:
   Anna I. Krylov, C. David Sherrill, Steven R. Gwaltney,
   Edward F. C. Byrd (2000)
   Sergey V. Levchenko, Lyudmila V. Slipchenko, Tao Wang,
   Ana-Maria C. Cristian (2003)
   Piotr A. Pieniazek, C. Melania Oana, Evgeny Epifanovsky (2007)
   Prashant Manohar (2009)

 ------------------------------------------------------------------------------


 Allocating and initializing 29808MB of RAM...
 Calculation will run on 4 cores.


 Alpha MOs, Restricted
 -- Occupied --                  
-104.85  -80.03  -79.98  -10.58   -8.04   -8.04   -8.04   -7.57
  1 A     2 A     3 A     4 A     5 A     6 A     7 A     8 A                  
 -7.528  -5.460  -5.459  -5.458  -5.421  -5.420  -5.420  -1.123
  9 A    10 A    11 A    12 A    13 A    14 A    15 A    16 A                  
 -0.916  -0.720  -0.566  -0.507  -0.501  -0.438  -0.396  -0.359
 17 A    18 A    19 A    20 A    21 A    22 A    23 A    24 A                  
 -- Virtual --                   
 -0.015   0.052   0.054   0.066   0.081   0.082   0.099   0.112
 25 A    26 A    27 A    28 A    29 A    30 A    31 A    32 A                  
  0.115   0.125   0.142   0.149   0.168   0.168   0.189   0.218
 33 A    34 A    35 A    36 A    37 A    38 A    39 A    40 A                  
  0.251   0.336   0.385   0.393   0.394   0.431   0.447   0.517
 41 A    42 A    43 A    44 A    45 A    46 A    47 A    48 A                  
  0.569   0.605   0.621   0.694   0.727   0.777   0.798   0.817
 49 A    50 A    51 A    52 A    53 A    54 A    55 A    56 A                  
  0.869   0.909   0.938   1.005   1.098   1.099   1.139   1.154
 57 A    58 A    59 A    60 A    61 A    62 A    63 A    64 A                  
  1.169   1.200   1.219   1.404   1.505   1.675   1.697   1.796
 65 A    66 A    67 A    68 A    69 A    70 A    71 A    72 A                  
  1.820   1.866   1.951   2.008   2.051   2.350   2.612   2.641
 73 A    74 A    75 A    76 A    77 A    78 A    79 A    80 A                  
  2.734   2.915   7.259   7.482  10.370  14.737  14.781  14.788
 81 A    82 A    83 A    84 A    85 A    86 A    87 A    88 A                  
 14.806  14.854  14.901  26.679  26.752  26.998 165.874 166.115
 89 A    90 A    91 A    92 A    93 A    94 A    95 A    96 A                  
219.226
 97 A                                                                          

 Beta MOs, Restricted
 -- Occupied --                  
-104.85  -80.03  -79.98  -10.58   -8.04   -8.04   -8.04   -7.57
  1 A     2 A     3 A     4 A     5 A     6 A     7 A     8 A                  
 -7.528  -5.460  -5.459  -5.458  -5.421  -5.420  -5.420  -1.123
  9 A    10 A    11 A    12 A    13 A    14 A    15 A    16 A                  
 -0.916  -0.720  -0.566  -0.507  -0.501  -0.438  -0.396  -0.359
 17 A    18 A    19 A    20 A    21 A    22 A    23 A    24 A                  
 -- Virtual --                   
 -0.015   0.052   0.054   0.066   0.081   0.082   0.099   0.112
 25 A    26 A    27 A    28 A    29 A    30 A    31 A    32 A                  
  0.115   0.125   0.142   0.149   0.168   0.168   0.189   0.218
 33 A    34 A    35 A    36 A    37 A    38 A    39 A    40 A                  
  0.251   0.336   0.385   0.393   0.394   0.431   0.447   0.517
 41 A    42 A    43 A    44 A    45 A    46 A    47 A    48 A                  
  0.569   0.605   0.621   0.694   0.727   0.777   0.798   0.817
 49 A    50 A    51 A    52 A    53 A    54 A    55 A    56 A                  
  0.869   0.909   0.938   1.005   1.098   1.099   1.139   1.154
 57 A    58 A    59 A    60 A    61 A    62 A    63 A    64 A                  
  1.169   1.200   1.219   1.404   1.505   1.675   1.697   1.796
 65 A    66 A    67 A    68 A    69 A    70 A    71 A    72 A                  
  1.820   1.866   1.951   2.008   2.051   2.350   2.612   2.641
 73 A    74 A    75 A    76 A    77 A    78 A    79 A    80 A                  
  2.734   2.915   7.259   7.482  10.370  14.737  14.781  14.788
 81 A    82 A    83 A    84 A    85 A    86 A    87 A    88 A                  
 14.806  14.854  14.901  26.679  26.752  26.998 165.874 166.115
 89 A    90 A    91 A    92 A    93 A    94 A    95 A    96 A                  
219.226
 97 A                                                                          

 Occupation and symmetry of molecular orbitals

 Point group: C1 (1 irreducible representation).

                           A     All 
 -------------------------------------
 All molecular orbitals:
  - Alpha                  97    97  
  - Beta                   97    97  
 -------------------------------------
 Alpha orbitals:
  - Frozen occupied        15    15  
  - Active occupied        9     9   
  - Active virtual         73    73  
  - Frozen virtual         0     0   
 -------------------------------------
 Beta orbitals:
  - Frozen occupied        15    15  
  - Active occupied        9     9   
  - Active virtual         73    73  
  - Frozen virtual         0     0   
 -------------------------------------

 Import integrals:   CPU 0.00 s  wall 0.00 s

 Import integrals:   CPU 9.98 s  wall 2.56 s

 MP2 amplitudes:   CPU 0.02 s  wall 0.01 s

Running a double precision version
           CCSD T amplitudes will be solved using DIIS.

           Start     Size      MaxIter   EConv     TConv     
           3         7         100       1.00e-07  1.00e-05  
 ------------------------------------------------------------------------------
           Energy (a.u.)   Ediff      Tdiff       Comment
 ------------------------------------------------------------------------------
         -1141.92401730                           
     1   -1141.94606671   2.20e-02   6.84e-01     
     2   -1141.95784531   1.18e-02   8.70e-02     
     3   -1141.95987796   2.03e-03   3.59e-02     
     4   -1141.96159187   1.71e-03   1.44e-02     Switched to DIIS steps.
     5   -1141.96203271   4.41e-04   9.62e-03     
     6   -1141.96204508   1.24e-05   2.28e-03     
     7   -1141.96203728   7.80e-06   7.37e-04     
     8   -1141.96203775   4.76e-07   1.92e-04     
     9   -1141.96203809   3.40e-07   6.00e-05     
    10   -1141.96203811   1.61e-08   2.33e-05     
    11   -1141.96203816   4.84e-08   1.43e-05     
    12   -1141.96203816   2.71e-09   3.17e-06     
 ------------------------------------------------------------------------------
         -1141.96203816                           CCSD T converged.

End of double precision
 SCF energy                 = -1141.55883537
 MP2 energy                 = -1141.92401730
 CCSD correlation energy     =    -0.40320279
 CCSD total energy           = -1141.96203816

 CCSD  T1^2 = 0.0083  T2^2 = 0.2302  Leading amplitudes:

 Amplitude    Orbitals with energies
  0.0233       24 (A) A                  ->    44 (A) A                   
              -0.3594                          0.3932                     
  0.0233       24 (A) B                  ->    44 (A) B                   
              -0.3594                          0.3932                     
 -0.0168       21 (A) A                  ->    25 (A) A                   
              -0.5011                         -0.0145                     
 -0.0168       21 (A) B                  ->    25 (A) B                   
              -0.5011                         -0.0145                     

 Amplitude    Orbitals with energies
 -0.1559       24 (A) A      24 (A) B    ->    25 (A) A      25 (A) B     
              -0.3594       -0.3594           -0.0145       -0.0145       
  0.1559       24 (A) A      24 (A) B    ->    25 (A) B      25 (A) A     
              -0.3594       -0.3594           -0.0145       -0.0145       
  0.1559       24 (A) B      24 (A) A    ->    25 (A) A      25 (A) B     
              -0.3594       -0.3594           -0.0145       -0.0145       
 -0.1559       24 (A) B      24 (A) A    ->    25 (A) B      25 (A) A     
              -0.3594       -0.3594           -0.0145       -0.0145       

 Computing CCSD intemediates for later calculations in double precision
 Finished.

Running a double precision version
           CCSD Lambda amplitudes will be solved using DIIS.
           Start     Size      MaxIter   EConv     LConv     
           3         7         100       1.00e-07  1.00e-05  
 ------------------------------------------------------------------------------
            Enorm      Ldiff       Comment
 ------------------------------------------------------------------------------
     1     5.34e-02   4.45e-02     
     2     1.12e-02   5.24e-03     
     3     4.93e-03   2.55e-03     
     4     1.78e-03   1.42e-03     Switched to DIIS steps.
     5     6.94e-04   4.09e-04     
     6     2.73e-04   1.30e-04     
     7     1.02e-04   2.30e-05     
     8     3.93e-05   4.16e-06     
     9     1.62e-05   3.56e-06     
    10     5.98e-06   1.25e-06     
    11     1.78e-06   6.17e-07     
    12     7.60e-07   1.97e-07     
    13     3.10e-07   8.47e-08     
    14     1.41e-07   1.78e-08     
    15     6.32e-08   1.33e-08     
 ------------------------------------------------------------------------------
                                   CCSD Lambda converged.

 Computing density matrices in double precision...
           Orbital response amplitudes will be solved using DIIS.
           Start     Size      MaxIter   EConv     LConv     
           3         7         100       1.00e-06  1.00e-06  
 ------------------------------------------------------------------------------
            Enorm      Ldiff       Comment
 ------------------------------------------------------------------------------
     1     6.40e-02   5.07e-03     
     2     3.92e-02   1.05e-02     
     3     4.75e-02   1.21e-02     
     4     1.47e-02   1.30e-02     Switched to DIIS steps.
     5     8.57e-04   3.90e-03     
     6     3.62e-04   1.19e-04     
     7     1.72e-04   3.50e-05     
     8     4.89e-05   1.27e-05     
     9     1.01e-05   1.05e-06     
    10     3.46e-06   1.26e-07     
    11     1.38e-06   7.53e-08     
    12     1.64e-07   4.04e-08     
 ------------------------------------------------------------------------------
                                   Orbital response converged.

 Computing density matrices... Done.
 CCSD calculation:   CPU 158.72 s  wall 44.15 s

 Transferring MO TPDM to AO TPDM
 Transferring g2_o1o1o1o1
 Transferring g2_o1o1o1v1
 Transferring g2_o1o1v1v1
 Transferring g2_o1v1o1v1
 Transferring g2_o1v1v1v1
 Transferring g2_v1v1v1v1
 Adding separable TPDM
 Computing TPDM gradient
 --------------------------------------------------------
 2e gradient
  Atom          X               Y               Z
 --------------------------------------------------------
    1         -1.371204       21.056624       -0.000000  
    2         22.415294       -7.119500        0.000000  
    3         -1.023978       -4.455896       -0.000000  
    4        -20.020112       -9.481228        0.000000  
 --------------------------------------------------------
 --------------------------------------------------------
 Final gradient
  Atom          X               Y               Z
 --------------------------------------------------------
    1         -1.371204       21.056624       -0.000000  
    2         22.415294       -7.119500        0.000000  
    3         -1.023978       -4.455896       -0.000000  
    4        -20.020112       -9.481228        0.000000  
 --------------------------------------------------------
 Analytic gradient from two-electron contribution:   CPU 65.61 s  wall 17.84 s

 Total ccman2 time:   CPU 237.95 s  wall 65.63 s


 --------------------------------------------------------------

                    Orbital Energies (a.u.)
 --------------------------------------------------------------

 Alpha MOs
 -- Occupied --
******* -80.029 -79.985 -10.575  -8.043  -8.040  -8.040  -7.568
 -7.528  -5.460  -5.459  -5.458  -5.421  -5.420  -5.420  -1.123
 -0.916  -0.720  -0.566  -0.507  -0.501  -0.438  -0.396  -0.359
 -- Virtual --
 -0.015   0.052   0.054   0.066   0.081   0.082   0.099   0.112
  0.115   0.125   0.142   0.149   0.168   0.168   0.189   0.218
  0.251   0.336   0.385   0.393   0.394   0.431   0.447   0.517
  0.569   0.605   0.621   0.694   0.727   0.777   0.798   0.817
  0.869   0.909   0.938   1.005   1.098   1.099   1.139   1.154
  1.169   1.200   1.219   1.404   1.505   1.675   1.697   1.796
  1.820   1.866   1.951   2.008   2.051   2.350   2.612   2.641
  2.734   2.915   7.259   7.482  10.370  14.737  14.781  14.788
 14.806  14.854  14.901  26.679  26.752  26.998 165.874 166.115
219.226
 --------------------------------------------------------------

          Ground-State Mulliken Net Atomic Charges

     Atom                 Charge (a.u.)
  ----------------------------------------
      1 P                     0.045100
      2 P                     0.173206
      3 H                    -0.116332
      4 Cl                   -0.101974
  ----------------------------------------
  Sum of atomic charges =     0.000000

 -----------------------------------------------------------------
                    Cartesian Multipole Moments
 -----------------------------------------------------------------
    Charge (ESU x 10^10)
                -0.0000
    Dipole Moment (Debye)
         X      -0.9558      Y       0.2826      Z       0.0000
       Tot       0.9967
    Quadrupole Moments (Debye-Ang)
        XX     -43.2950     XY      -1.0409     YY     -39.5749
        XZ      -0.0000     YZ       0.0000     ZZ     -39.9940
    Octopole Moments (Debye-Ang^2)
       XXX      14.5178    XXY       2.0485    XYY       0.9988
       YYY       6.1070    XXZ       0.0000    XYZ      -0.0000
       YYZ      -0.0000    XZZ       3.3996    YZZ       0.9750
       ZZZ       0.0000
    Hexadecapole Moments (Debye-Ang^3)
      XXXX    -523.1256   XXXY       4.8691   XXYY    -101.4750
      XYYY       1.7566   YYYY    -153.2486   XXXZ      -0.0000
      XXYZ       0.0000   XYYZ      -0.0000   YYYZ       0.0000
      XXZZ     -95.3028   XYZZ      -0.2577   YYZZ     -34.8599
      XZZZ      -0.0000   YZZZ       0.0000   ZZZZ     -59.5692
 -----------------------------------------------------------------
 DrvMan completing analytic gradient of the correlated energy
 Correlated dipole moment
            1
    1  -0.3760551
    2   0.1111956
    3   0.0000000
 Energy read as -1141.962038155
 Full Analytical Gradient: (in a.u., or Hartree/Bohr)
             1             2             3             4
    1    0.00017802    0.00003693   -0.00018703   -0.00002792
    2   -0.00015216    0.00046824   -0.00031995    0.00000388
    3   -0.00000000    0.00000000   -0.00000000    0.00000000
 Gradient time:  CPU 0.67 s  wall 0.64 s
 ----------------------------------------------------------------
             Standard Nuclear Orientation (Angstroms)
    I     Atom           X                Y                Z
 ----------------------------------------------------------------
    1      P      -0.0694376519    -0.8626502735     0.0000000000
    2      P      -1.7041642787     0.3528487067    -0.0000000000
    3      H      -1.0350951090     1.6015629291    -0.0000000000
    4      Cl      1.6258308275     0.3547329749     0.0000000000
 ----------------------------------------------------------------
 Nuclear Repulsion Energy =   175.2890646873 hartrees
 There are       24 alpha and       24 beta electrons

                       Distance Matrix (Angstroms)
             P (  1)   P (  2)   H (  3)
   P (  2)  2.037098
   H (  3)  2.646666  1.416665
   Cl(  4)  2.087093  3.329996  2.938556

 Requested basis set is 6-311++G(d,p)
 There are 44 shells and 97 basis functions
 A cutoff of  1.0D-14 yielded    913 shell pairs
 There are      4652 function pairs (      4964 Cartesian)
 Smallest overlap matrix eigenvalue = 6.11E-04
 Guess MOs from SCF MO coefficient file

 -----------------------------------------------------------------------
  General SCF calculation program by
  Eric Jon Sundstrom, Paul Horn, Yuezhi Mao, Dmitri Zuev, Alec White,
  David Stuck, Shaama M.S., Shane Yost, Joonho Lee, David Small,
  Daniel Levine, Susi Lehtola, Hugh Burton, Evgeny Epifanovsky
 -----------------------------------------------------------------------
 Hartree-Fock
 using 4 threads for integral computing
 -------------------------------------------------------
 OpenMP Integral computing Module                
 Release: version 2.0, May 2017, Q-Chem Inc. Pleasanton 
 -------------------------------------------------------
 A restricted SCF calculation will be
 performed using DIIS
 SCF converges when DIIS error is below 1.0e-08
 ---------------------------------------
  Cycle       Energy         DIIS error
 ---------------------------------------
    1   -1141.5588601128      2.29e-05  
    2   -1141.5588609448      5.56e-06  
    3   -1141.5588610165      2.03e-06  
    4   -1141.5588610255      6.96e-07  
    5   -1141.5588610267      2.39e-07  
    6   -1141.5588610269      7.87e-08  
    7   -1141.5588610269      4.97e-08  
    8   -1141.5588610269      1.72e-08  
    9   -1141.5588610269      4.09e-09  Convergence criterion met
 ---------------------------------------
 SCF time:   CPU 2.91s  wall 1.00s 
 SCF   energy in the final basis set =    -1141.5588610269
 Total energy in the final basis set =    -1141.5588610269


 ------------------------------------------------------------------------------

   CCMAN2: suite of methods based on coupled cluster
           and equation of motion theories.

   Components:
   * libvmm-1.3-trunk
     by Evgeny Epifanovsky, Ilya Kaliman.
   * libtensor-2.5-trunk
     by Evgeny Epifanovsky, Michael Wormit, Dmitry Zuev, Sam Manzer, 
        Ilya Kaliman.
   * libcc-2.5-trunk
     by Evgeny Epifanovsky, Arik Landau, Tomasz Kus, Kirill Khistyaev, 
        Dmitry Zuev, Prashant Manohar, Xintian Feng, Anna Krylov, 
        Matthew Goldey, Alec White, Thomas Jagau, Kaushik Nanda, 
        Anastasia Gunina, Alexander Kunitsa, Joonho Lee.

   CCMAN original authors:
   Anna I. Krylov, C. David Sherrill, Steven R. Gwaltney,
   Edward F. C. Byrd (2000)
   Sergey V. Levchenko, Lyudmila V. Slipchenko, Tao Wang,
   Ana-Maria C. Cristian (2003)
   Piotr A. Pieniazek, C. Melania Oana, Evgeny Epifanovsky (2007)
   Prashant Manohar (2009)

 ------------------------------------------------------------------------------


 Allocating and initializing 29808MB of RAM...
 Calculation will run on 4 cores.


 Alpha MOs, Restricted
 -- Occupied --                  
-104.85  -80.03  -79.98  -10.58   -8.04   -8.04   -8.04   -7.57
  1 A     2 A     3 A     4 A     5 A     6 A     7 A     8 A                  
 -7.528  -5.460  -5.459  -5.458  -5.421  -5.420  -5.420  -1.123
  9 A    10 A    11 A    12 A    13 A    14 A    15 A    16 A                  
 -0.916  -0.720  -0.566  -0.507  -0.501  -0.438  -0.397  -0.360
 17 A    18 A    19 A    20 A    21 A    22 A    23 A    24 A                  
 -- Virtual --                   
 -0.014   0.052   0.054   0.066   0.081   0.082   0.099   0.112
 25 A    26 A    27 A    28 A    29 A    30 A    31 A    32 A                  
  0.115   0.125   0.142   0.149   0.168   0.169   0.189   0.218
 33 A    34 A    35 A    36 A    37 A    38 A    39 A    40 A                  
  0.251   0.336   0.385   0.393   0.394   0.431   0.448   0.517
 41 A    42 A    43 A    44 A    45 A    46 A    47 A    48 A                  
  0.569   0.605   0.621   0.694   0.726   0.776   0.798   0.817
 49 A    50 A    51 A    52 A    53 A    54 A    55 A    56 A                  
  0.869   0.909   0.938   1.005   1.098   1.099   1.139   1.154
 57 A    58 A    59 A    60 A    61 A    62 A    63 A    64 A                  
  1.169   1.200   1.219   1.405   1.505   1.674   1.697   1.796
 65 A    66 A    67 A    68 A    69 A    70 A    71 A    72 A                  
  1.821   1.866   1.951   2.008   2.051   2.348   2.612   2.641
 73 A    74 A    75 A    76 A    77 A    78 A    79 A    80 A                  
  2.734   2.915   7.258   7.482  10.370  14.737  14.781  14.788
 81 A    82 A    83 A    84 A    85 A    86 A    87 A    88 A                  
 14.806  14.854  14.901  26.679  26.752  26.998 165.874 166.115
 89 A    90 A    91 A    92 A    93 A    94 A    95 A    96 A                  
219.226
 97 A                                                                          

 Beta MOs, Restricted
 -- Occupied --                  
-104.85  -80.03  -79.98  -10.58   -8.04   -8.04   -8.04   -7.57
  1 A     2 A     3 A     4 A     5 A     6 A     7 A     8 A                  
 -7.528  -5.460  -5.459  -5.458  -5.421  -5.420  -5.420  -1.123
  9 A    10 A    11 A    12 A    13 A    14 A    15 A    16 A                  
 -0.916  -0.720  -0.566  -0.507  -0.501  -0.438  -0.397  -0.360
 17 A    18 A    19 A    20 A    21 A    22 A    23 A    24 A                  
 -- Virtual --                   
 -0.014   0.052   0.054   0.066   0.081   0.082   0.099   0.112
 25 A    26 A    27 A    28 A    29 A    30 A    31 A    32 A                  
  0.115   0.125   0.142   0.149   0.168   0.169   0.189   0.218
 33 A    34 A    35 A    36 A    37 A    38 A    39 A    40 A                  
  0.251   0.336   0.385   0.393   0.394   0.431   0.448   0.517
 41 A    42 A    43 A    44 A    45 A    46 A    47 A    48 A                  
  0.569   0.605   0.621   0.694   0.726   0.776   0.798   0.817
 49 A    50 A    51 A    52 A    53 A    54 A    55 A    56 A                  
  0.869   0.909   0.938   1.005   1.098   1.099   1.139   1.154
 57 A    58 A    59 A    60 A    61 A    62 A    63 A    64 A                  
  1.169   1.200   1.219   1.405   1.505   1.674   1.697   1.796
 65 A    66 A    67 A    68 A    69 A    70 A    71 A    72 A                  
  1.821   1.866   1.951   2.008   2.051   2.348   2.612   2.641
 73 A    74 A    75 A    76 A    77 A    78 A    79 A    80 A                  
  2.734   2.915   7.258   7.482  10.370  14.737  14.781  14.788
 81 A    82 A    83 A    84 A    85 A    86 A    87 A    88 A                  
 14.806  14.854  14.901  26.679  26.752  26.998 165.874 166.115
 89 A    90 A    91 A    92 A    93 A    94 A    95 A    96 A                  
219.226
 97 A                                                                          

 Occupation and symmetry of molecular orbitals

 Point group: C1 (1 irreducible representation).

                           A     All 
 -------------------------------------
 All molecular orbitals:
  - Alpha                  97    97  
  - Beta                   97    97  
 -------------------------------------
 Alpha orbitals:
  - Frozen occupied        15    15  
  - Active occupied        9     9   
  - Active virtual         73    73  
  - Frozen virtual         0     0   
 -------------------------------------
 Beta orbitals:
  - Frozen occupied        15    15  
  - Active occupied        9     9   
  - Active virtual         73    73  
  - Frozen virtual         0     0   
 -------------------------------------

 Import integrals:   CPU 0.00 s  wall 0.00 s

 Import integrals:   CPU 9.95 s  wall 2.55 s

 MP2 amplitudes:   CPU 0.02 s  wall 0.01 s

Running a double precision version
           CCSD T amplitudes will be solved using DIIS.

           Start     Size      MaxIter   EConv     TConv     
           3         7         100       1.00e-07  1.00e-05  
 ------------------------------------------------------------------------------
           Energy (a.u.)   Ediff      Tdiff       Comment
 ------------------------------------------------------------------------------
         -1141.92401386                           
     1   -1141.94607275   2.21e-02   6.84e-01     
     2   -1141.95784578   1.18e-02   8.70e-02     
     3   -1141.95987937   2.03e-03   3.59e-02     
     4   -1141.96159228   1.71e-03   1.44e-02     Switched to DIIS steps.
     5   -1141.96203261   4.40e-04   9.60e-03     
     6   -1141.96204498   1.24e-05   2.28e-03     
     7   -1141.96203722   7.75e-06   7.35e-04     
     8   -1141.96203770   4.76e-07   1.92e-04     
     9   -1141.96203804   3.42e-07   5.99e-05     
    10   -1141.96203806   1.72e-08   2.33e-05     
    11   -1141.96203811   4.86e-08   1.44e-05     
    12   -1141.96203811   2.88e-09   3.18e-06     
 ------------------------------------------------------------------------------
         -1141.96203811                           CCSD T converged.

End of double precision
 SCF energy                 = -1141.55886103
 MP2 energy                 = -1141.92401386
 CCSD correlation energy     =    -0.40317708
 CCSD total energy           = -1141.96203811

 CCSD  T1^2 = 0.0082  T2^2 = 0.2301  Leading amplitudes:

 Amplitude    Orbitals with energies
  0.0232       24 (A) A                  ->    44 (A) A                   
              -0.3595                          0.3931                     
  0.0232       24 (A) B                  ->    44 (A) B                   
              -0.3595                          0.3931                     
 -0.0168       21 (A) A                  ->    25 (A) A                   
              -0.5011                         -0.0144                     
 -0.0168       21 (A) B                  ->    25 (A) B                   
              -0.5011                         -0.0144                     

 Amplitude    Orbitals with energies
 -0.1556       24 (A) A      24 (A) B    ->    25 (A) A      25 (A) B     
              -0.3595       -0.3595           -0.0144       -0.0144       
  0.1556       24 (A) A      24 (A) B    ->    25 (A) B      25 (A) A     
              -0.3595       -0.3595           -0.0144       -0.0144       
  0.1556       24 (A) B      24 (A) A    ->    25 (A) A      25 (A) B     
              -0.3595       -0.3595           -0.0144       -0.0144       
 -0.1556       24 (A) B      24 (A) A    ->    25 (A) B      25 (A) A     
              -0.3595       -0.3595           -0.0144       -0.0144       

 Computing CCSD intemediates for later calculations in double precision
 Finished.

Running a double precision version
           CCSD Lambda amplitudes will be solved using DIIS.
           Start     Size      MaxIter   EConv     LConv     
           3         7         100       1.00e-07  1.00e-05  
 ------------------------------------------------------------------------------
            Enorm      Ldiff       Comment
 ------------------------------------------------------------------------------
     1     5.33e-02   4.45e-02     
     2     1.12e-02   5.24e-03     
     3     4.93e-03   2.55e-03     
     4     1.78e-03   1.42e-03     Switched to DIIS steps.
     5     6.94e-04   4.08e-04     
     6     2.73e-04   1.30e-04     
     7     1.02e-04   2.29e-05     
     8     3.93e-05   4.18e-06     
     9     1.62e-05   3.57e-06     
    10     5.96e-06   1.25e-06     
    11     1.78e-06   6.13e-07     
    12     7.59e-07   1.96e-07     
    13     3.10e-07   8.43e-08     
    14     1.41e-07   1.77e-08     
    15     6.30e-08   1.32e-08     
 ------------------------------------------------------------------------------
                                   CCSD Lambda converged.

 Computing density matrices in double precision...
           Orbital response amplitudes will be solved using DIIS.
           Start     Size      MaxIter   EConv     LConv     
           3         7         100       1.00e-06  1.00e-06  
 ------------------------------------------------------------------------------
            Enorm      Ldiff       Comment
 ------------------------------------------------------------------------------
     1     6.40e-02   5.07e-03     
     2     3.92e-02   1.05e-02     
     3     4.74e-02   1.20e-02     
     4     1.46e-02   1.29e-02     Switched to DIIS steps.
     5     8.57e-04   3.88e-03     
     6     3.61e-04   1.20e-04     
     7     1.71e-04   3.50e-05     
     8     4.85e-05   1.27e-05     
     9     1.01e-05   1.03e-06     
    10     3.43e-06   1.23e-07     
    11     1.38e-06   7.47e-08     
    12     1.62e-07   3.96e-08     
 ------------------------------------------------------------------------------
                                   Orbital response converged.

 Computing density matrices... Done.
 CCSD calculation:   CPU 157.71 s  wall 43.85 s

 Transferring MO TPDM to AO TPDM
 Transferring g2_o1o1o1o1
 Transferring g2_o1o1o1v1
 Transferring g2_o1o1v1v1
 Transferring g2_o1v1o1v1
 Transferring g2_o1v1v1v1
 Transferring g2_v1v1v1v1
 Adding separable TPDM
 Computing TPDM gradient
 --------------------------------------------------------
 2e gradient
  Atom          X               Y               Z
 --------------------------------------------------------
    1         -1.391837       21.051820       -0.000000  
    2         22.437085       -7.109665        0.000000  
    3         -1.023964       -4.457494       -0.000000  
    4        -20.021285       -9.484661        0.000000  
 --------------------------------------------------------
 --------------------------------------------------------
 Final gradient
  Atom          X               Y               Z
 --------------------------------------------------------
    1         -1.391837       21.051820       -0.000000  
    2         22.437085       -7.109665        0.000000  
    3         -1.023964       -4.457494       -0.000000  
    4        -20.021285       -9.484661        0.000000  
 --------------------------------------------------------
 Analytic gradient from two-electron contribution:   CPU 64.50 s  wall 17.49 s

 Total ccman2 time:   CPU 235.51 s  wall 64.90 s


 --------------------------------------------------------------

                    Orbital Energies (a.u.)
 --------------------------------------------------------------

 Alpha MOs
 -- Occupied --
******* -80.029 -79.985 -10.575  -8.043  -8.040  -8.040  -7.568
 -7.528  -5.460  -5.459  -5.458  -5.421  -5.420  -5.420  -1.123
 -0.916  -0.720  -0.566  -0.507  -0.501  -0.438  -0.397  -0.360
 -- Virtual --
 -0.014   0.052   0.054   0.066   0.081   0.082   0.099   0.112
  0.115   0.125   0.142   0.149   0.168   0.169   0.189   0.218
  0.251   0.336   0.385   0.393   0.394   0.431   0.448   0.517
  0.569   0.605   0.621   0.694   0.726   0.776   0.798   0.817
  0.869   0.909   0.938   1.005   1.098   1.099   1.139   1.154
  1.169   1.200   1.219   1.405   1.505   1.674   1.697   1.796
  1.821   1.866   1.951   2.008   2.051   2.348   2.612   2.641
  2.734   2.915   7.258   7.482  10.370  14.737  14.781  14.788
 14.806  14.854  14.901  26.679  26.752  26.998 165.874 166.115
219.226
 --------------------------------------------------------------

          Ground-State Mulliken Net Atomic Charges

     Atom                 Charge (a.u.)
  ----------------------------------------
      1 P                     0.044758
      2 P                     0.173280
      3 H                    -0.116090
      4 Cl                   -0.101948
  ----------------------------------------
  Sum of atomic charges =    -0.000000

 -----------------------------------------------------------------
                    Cartesian Multipole Moments
 -----------------------------------------------------------------
    Charge (ESU x 10^10)
                -0.0000
    Dipole Moment (Debye)
         X      -0.9578      Y       0.2827      Z       0.0000
       Tot       0.9986
    Quadrupole Moments (Debye-Ang)
        XX     -43.2879     XY      -1.0397     YY     -39.5828
        XZ      -0.0000     YZ       0.0000     ZZ     -39.9920
    Octopole Moments (Debye-Ang^2)
       XXX      14.4965    XXY       2.0775    XYY       1.0041
       YYY       6.1765    XXZ       0.0000    XYZ      -0.0000
       YYZ      -0.0000    XZZ       3.3967    YZZ       0.9976
       ZZZ       0.0000
    Hexadecapole Moments (Debye-Ang^3)
      XXXX    -523.0394   XXXY       4.7191   XXYY    -101.4737
      XYYY       1.6494   YYYY    -153.1946   XXXZ      -0.0000
      XXYZ       0.0000   XYYZ      -0.0000   YYYZ       0.0000
      XXZZ     -95.2932   XYZZ      -0.2999   YYZZ     -34.8478
      XZZZ      -0.0000   YZZZ       0.0000   ZZZZ     -59.5561
 -----------------------------------------------------------------
 DrvMan completing analytic gradient of the correlated energy
 Correlated dipole moment
            1
    1  -0.3768203
    2   0.1112333
    3   0.0000000
 Energy read as -1141.962038105
 Full Analytical Gradient: (in a.u., or Hartree/Bohr)
             1             2             3             4
    1   -0.00019906    0.00001536    0.00019076   -0.00000707
    2    0.00020633   -0.00049447    0.00030690   -0.00001876
    3   -0.00000000   -0.00000000    0.00000000    0.00000000
 Gradient time:  CPU 0.67 s  wall 0.64 s
 ----------------------------------------------------------------
             Standard Nuclear Orientation (Angstroms)
    I     Atom           X                Y                Z
 ----------------------------------------------------------------
    1      P      -0.0694376519    -0.8626502735     0.0000000000
    2      P      -1.7041642787     0.3538487067     0.0010000000
    3      H      -1.0350951090     1.6015629291    -0.0000000000
    4      Cl      1.6258308275     0.3547329749     0.0000000000
 ----------------------------------------------------------------
 Nuclear Repulsion Energy =   175.2754280896 hartrees
 There are       24 alpha and       24 beta electrons

                       Distance Matrix (Angstroms)
             P (  1)   P (  2)   H (  3)
   P (  2)  2.037695
   H (  3)  2.646666  1.415784
   Cl(  4)  2.087093  3.329995  2.938556

 Requested basis set is 6-311++G(d,p)
 There are 44 shells and 97 basis functions
 A cutoff of  1.0D-14 yielded    913 shell pairs
 There are      4652 function pairs (      4964 Cartesian)
 Smallest overlap matrix eigenvalue = 6.11E-04
 Guess MOs from SCF MO coefficient file

 -----------------------------------------------------------------------
  General SCF calculation program by
  Eric Jon Sundstrom, Paul Horn, Yuezhi Mao, Dmitri Zuev, Alec White,
  David Stuck, Shaama M.S., Shane Yost, Joonho Lee, David Small,
  Daniel Levine, Susi Lehtola, Hugh Burton, Evgeny Epifanovsky
 -----------------------------------------------------------------------
 Hartree-Fock
 using 4 threads for integral computing
 -------------------------------------------------------
 OpenMP Integral computing Module                
 Release: version 2.0, May 2017, Q-Chem Inc. Pleasanton 
 -------------------------------------------------------
 A restricted SCF calculation will be
 performed using DIIS
 SCF converges when DIIS error is below 1.0e-08
 ---------------------------------------
  Cycle       Energy         DIIS error
 ---------------------------------------
    1   -1141.5588482317      1.38e-05  
    2   -1141.5588485912      3.58e-06  
    3   -1141.5588486347      1.35e-06  
    4   -1141.5588486413      5.88e-07  
    5   -1141.5588486431      2.72e-07  
    6   -1141.5588486436      1.35e-07  
    7   -1141.5588486438      6.07e-08  
    8   -1141.5588486439      1.94e-08  
    9   -1141.5588486439      7.08e-09  Convergence criterion met
 ---------------------------------------
 SCF time:   CPU 2.91s  wall 1.00s 
 SCF   energy in the final basis set =    -1141.5588486439
 Total energy in the final basis set =    -1141.5588486439


 ------------------------------------------------------------------------------

   CCMAN2: suite of methods based on coupled cluster
           and equation of motion theories.

   Components:
   * libvmm-1.3-trunk
     by Evgeny Epifanovsky, Ilya Kaliman.
   * libtensor-2.5-trunk
     by Evgeny Epifanovsky, Michael Wormit, Dmitry Zuev, Sam Manzer, 
        Ilya Kaliman.
   * libcc-2.5-trunk
     by Evgeny Epifanovsky, Arik Landau, Tomasz Kus, Kirill Khistyaev, 
        Dmitry Zuev, Prashant Manohar, Xintian Feng, Anna Krylov, 
        Matthew Goldey, Alec White, Thomas Jagau, Kaushik Nanda, 
        Anastasia Gunina, Alexander Kunitsa, Joonho Lee.

   CCMAN original authors:
   Anna I. Krylov, C. David Sherrill, Steven R. Gwaltney,
   Edward F. C. Byrd (2000)
   Sergey V. Levchenko, Lyudmila V. Slipchenko, Tao Wang,
   Ana-Maria C. Cristian (2003)
   Piotr A. Pieniazek, C. Melania Oana, Evgeny Epifanovsky (2007)
   Prashant Manohar (2009)

 ------------------------------------------------------------------------------


 Allocating and initializing 29808MB of RAM...
 Calculation will run on 4 cores.


 Alpha MOs, Restricted
 -- Occupied --                  
-104.85  -80.03  -79.98  -10.58   -8.04   -8.04   -8.04   -7.57
  1 A     2 A     3 A     4 A     5 A     6 A     7 A     8 A                  
 -7.528  -5.460  -5.459  -5.458  -5.421  -5.420  -5.420  -1.123
  9 A    10 A    11 A    12 A    13 A    14 A    15 A    16 A                  
 -0.916  -0.720  -0.566  -0.507  -0.501  -0.438  -0.397  -0.359
 17 A    18 A    19 A    20 A    21 A    22 A    23 A    24 A                  
 -- Virtual --                   
 -0.014   0.052   0.054   0.066   0.081   0.082   0.099   0.112
 25 A    26 A    27 A    28 A    29 A    30 A    31 A    32 A                  
  0.115   0.125   0.142   0.149   0.168   0.169   0.189   0.218
 33 A    34 A    35 A    36 A    37 A    38 A    39 A    40 A                  
  0.251   0.336   0.385   0.393   0.394   0.431   0.447   0.517
 41 A    42 A    43 A    44 A    45 A    46 A    47 A    48 A                  
  0.569   0.605   0.621   0.694   0.727   0.777   0.798   0.817
 49 A    50 A    51 A    52 A    53 A    54 A    55 A    56 A                  
  0.869   0.909   0.938   1.005   1.098   1.099   1.139   1.154
 57 A    58 A    59 A    60 A    61 A    62 A    63 A    64 A                  
  1.169   1.200   1.219   1.404   1.505   1.675   1.697   1.796
 65 A    66 A    67 A    68 A    69 A    70 A    71 A    72 A                  
  1.820   1.866   1.951   2.008   2.051   2.349   2.612   2.641
 73 A    74 A    75 A    76 A    77 A    78 A    79 A    80 A                  
  2.734   2.915   7.258   7.482  10.370  14.737  14.781  14.788
 81 A    82 A    83 A    84 A    85 A    86 A    87 A    88 A                  
 14.806  14.854  14.901  26.679  26.752  26.998 165.874 166.115
 89 A    90 A    91 A    92 A    93 A    94 A    95 A    96 A                  
219.226
 97 A                                                                          

 Beta MOs, Restricted
 -- Occupied --                  
-104.85  -80.03  -79.98  -10.58   -8.04   -8.04   -8.04   -7.57
  1 A     2 A     3 A     4 A     5 A     6 A     7 A     8 A                  
 -7.528  -5.460  -5.459  -5.458  -5.421  -5.420  -5.420  -1.123
  9 A    10 A    11 A    12 A    13 A    14 A    15 A    16 A                  
 -0.916  -0.720  -0.566  -0.507  -0.501  -0.438  -0.397  -0.359
 17 A    18 A    19 A    20 A    21 A    22 A    23 A    24 A                  
 -- Virtual --                   
 -0.014   0.052   0.054   0.066   0.081   0.082   0.099   0.112
 25 A    26 A    27 A    28 A    29 A    30 A    31 A    32 A                  
  0.115   0.125   0.142   0.149   0.168   0.169   0.189   0.218
 33 A    34 A    35 A    36 A    37 A    38 A    39 A    40 A                  
  0.251   0.336   0.385   0.393   0.394   0.431   0.447   0.517
 41 A    42 A    43 A    44 A    45 A    46 A    47 A    48 A                  
  0.569   0.605   0.621   0.694   0.727   0.777   0.798   0.817
 49 A    50 A    51 A    52 A    53 A    54 A    55 A    56 A                  
  0.869   0.909   0.938   1.005   1.098   1.099   1.139   1.154
 57 A    58 A    59 A    60 A    61 A    62 A    63 A    64 A                  
  1.169   1.200   1.219   1.404   1.505   1.675   1.697   1.796
 65 A    66 A    67 A    68 A    69 A    70 A    71 A    72 A                  
  1.820   1.866   1.951   2.008   2.051   2.349   2.612   2.641
 73 A    74 A    75 A    76 A    77 A    78 A    79 A    80 A                  
  2.734   2.915   7.258   7.482  10.370  14.737  14.781  14.788
 81 A    82 A    83 A    84 A    85 A    86 A    87 A    88 A                  
 14.806  14.854  14.901  26.679  26.752  26.998 165.874 166.115
 89 A    90 A    91 A    92 A    93 A    94 A    95 A    96 A                  
219.226
 97 A                                                                          

 Occupation and symmetry of molecular orbitals

 Point group: C1 (1 irreducible representation).

                           A     All 
 -------------------------------------
 All molecular orbitals:
  - Alpha                  97    97  
  - Beta                   97    97  
 -------------------------------------
 Alpha orbitals:
  - Frozen occupied        15    15  
  - Active occupied        9     9   
  - Active virtual         73    73  
  - Frozen virtual         0     0   
 -------------------------------------
 Beta orbitals:
  - Frozen occupied        15    15  
  - Active occupied        9     9   
  - Active virtual         73    73  
  - Frozen virtual         0     0   
 -------------------------------------

 Import integrals:   CPU 0.00 s  wall 0.00 s

 Import integrals:   CPU 9.97 s  wall 2.56 s

 MP2 amplitudes:   CPU 0.02 s  wall 0.01 s

Running a double precision version
           CCSD T amplitudes will be solved using DIIS.

           Start     Size      MaxIter   EConv     TConv     
           3         7         100       1.00e-07  1.00e-05  
 ------------------------------------------------------------------------------
           Energy (a.u.)   Ediff      Tdiff       Comment
 ------------------------------------------------------------------------------
         -1141.92401601                           
     1   -1141.94607017   2.21e-02   6.84e-01     
     2   -1141.95784597   1.18e-02   8.70e-02     
     3   -1141.95987910   2.03e-03   3.59e-02     
     4   -1141.96159250   1.71e-03   1.44e-02     Switched to DIIS steps.
     5   -1141.96203309   4.41e-04   9.61e-03     
     6   -1141.96204545   1.24e-05   2.28e-03     
     7   -1141.96203768   7.77e-06   7.36e-04     
     8   -1141.96203816   4.76e-07   1.92e-04     
     9   -1141.96203850   3.41e-07   6.00e-05     
    10   -1141.96203851   1.66e-08   2.33e-05     
    11   -1141.96203856   4.85e-08   1.44e-05     
    12   -1141.96203856   2.79e-09   3.18e-06     
 ------------------------------------------------------------------------------
         -1141.96203856                           CCSD T converged.

End of double precision
 SCF energy                 = -1141.55884864
 MP2 energy                 = -1141.92401601
 CCSD correlation energy     =    -0.40318992
 CCSD total energy           = -1141.96203856

 CCSD  T1^2 = 0.0083  T2^2 = 0.2302  Leading amplitudes:

 Amplitude    Orbitals with energies
 -0.0233       24 (A) A                  ->    44 (A) A                   
              -0.3594                          0.3932                     
 -0.0233       24 (A) B                  ->    44 (A) B                   
              -0.3594                          0.3932                     
 -0.0168       21 (A) A                  ->    25 (A) A                   
              -0.5011                         -0.0145                     
 -0.0168       21 (A) B                  ->    25 (A) B                   
              -0.5011                         -0.0145                     

 Amplitude    Orbitals with energies
 -0.1557       24 (A) A      24 (A) B    ->    25 (A) A      25 (A) B     
              -0.3594       -0.3594           -0.0145       -0.0145       
  0.1557       24 (A) A      24 (A) B    ->    25 (A) B      25 (A) A     
              -0.3594       -0.3594           -0.0145       -0.0145       
  0.1557       24 (A) B      24 (A) A    ->    25 (A) A      25 (A) B     
              -0.3594       -0.3594           -0.0145       -0.0145       
 -0.1557       24 (A) B      24 (A) A    ->    25 (A) B      25 (A) A     
              -0.3594       -0.3594           -0.0145       -0.0145       

 Computing CCSD intemediates for later calculations in double precision
 Finished.

Running a double precision version
           CCSD Lambda amplitudes will be solved using DIIS.
           Start     Size      MaxIter   EConv     LConv     
           3         7         100       1.00e-07  1.00e-05  
 ------------------------------------------------------------------------------
            Enorm      Ldiff       Comment
 ------------------------------------------------------------------------------
     1     5.33e-02   4.45e-02     
     2     1.12e-02   5.24e-03     
     3     4.93e-03   2.55e-03     
     4     1.78e-03   1.42e-03     Switched to DIIS steps.
     5     6.94e-04   4.09e-04     
     6     2.73e-04   1.30e-04     
     7     1.02e-04   2.29e-05     
     8     3.93e-05   4.17e-06     
     9     1.62e-05   3.57e-06     
    10     5.97e-06   1.25e-06     
    11     1.78e-06   6.15e-07     
    12     7.59e-07   1.97e-07     
    13     3.10e-07   8.45e-08     
    14     1.41e-07   1.77e-08     
    15     6.31e-08   1.32e-08     
 ------------------------------------------------------------------------------
                                   CCSD Lambda converged.

 Computing density matrices in double precision...
           Orbital response amplitudes will be solved using DIIS.
           Start     Size      MaxIter   EConv     LConv     
           3         7         100       1.00e-06  1.00e-06  
 ------------------------------------------------------------------------------
            Enorm      Ldiff       Comment
 ------------------------------------------------------------------------------
     1     6.40e-02   5.07e-03     
     2     3.92e-02   1.05e-02     
     3     4.74e-02   1.21e-02     
     4     1.47e-02   1.30e-02     Switched to DIIS steps.
     5     8.57e-04   3.89e-03     
     6     3.62e-04   1.20e-04     
     7     1.71e-04   3.50e-05     
     8     4.87e-05   1.27e-05     
     9     1.01e-05   1.04e-06     
    10     3.45e-06   1.25e-07     
    11     1.38e-06   7.50e-08     
    12     1.63e-07   4.00e-08     
 ------------------------------------------------------------------------------
                                   Orbital response converged.

 Computing density matrices... Done.
 CCSD calculation:   CPU 158.03 s  wall 43.92 s

 Transferring MO TPDM to AO TPDM
 Transferring g2_o1o1o1o1
 Transferring g2_o1o1o1v1
 Transferring g2_o1o1v1v1
 Transferring g2_o1v1o1v1
 Transferring g2_o1v1v1v1
 Transferring g2_v1v1v1v1
 Adding separable TPDM
 Computing TPDM gradient
 --------------------------------------------------------
 2e gradient
  Atom          X               Y               Z
 --------------------------------------------------------
    1         -1.381516       21.054224        0.008410  
    2         22.426187       -7.114581       -0.013622  
    3         -1.023973       -4.456700        0.003541  
    4        -20.020698       -9.482944        0.001670  
 --------------------------------------------------------
 --------------------------------------------------------
 Final gradient
  Atom          X               Y               Z
 --------------------------------------------------------
    1         -1.381516       21.054224        0.008410  
    2         22.426187       -7.114581       -0.013622  
    3         -1.023973       -4.456700        0.003541  
    4        -20.020698       -9.482944        0.001670  
 --------------------------------------------------------
 Analytic gradient from two-electron contribution:   CPU 65.56 s  wall 18.40 s

 Total ccman2 time:   CPU 236.59 s  wall 65.80 s


 --------------------------------------------------------------

                    Orbital Energies (a.u.)
 --------------------------------------------------------------

 Alpha MOs
 -- Occupied --
******* -80.029 -79.985 -10.575  -8.043  -8.040  -8.040  -7.568
 -7.528  -5.460  -5.459  -5.458  -5.421  -5.420  -5.420  -1.123
 -0.916  -0.720  -0.566  -0.507  -0.501  -0.438  -0.397  -0.359
 -- Virtual --
 -0.014   0.052   0.054   0.066   0.081   0.082   0.099   0.112
  0.115   0.125   0.142   0.149   0.168   0.169   0.189   0.218
  0.251   0.336   0.385   0.393   0.394   0.431   0.447   0.517
  0.569   0.605   0.621   0.694   0.727   0.777   0.798   0.817
  0.869   0.909   0.938   1.005   1.098   1.099   1.139   1.154
  1.169   1.200   1.219   1.404   1.505   1.675   1.697   1.796
  1.820   1.866   1.951   2.008   2.051   2.349   2.612   2.641
  2.734   2.915   7.258   7.482  10.370  14.737  14.781  14.788
 14.806  14.854  14.901  26.679  26.752  26.998 165.874 166.115
219.226
 --------------------------------------------------------------

          Ground-State Mulliken Net Atomic Charges

     Atom                 Charge (a.u.)
  ----------------------------------------
      1 P                     0.044929
      2 P                     0.173243
      3 H                    -0.116211
      4 Cl                   -0.101961
  ----------------------------------------
  Sum of atomic charges =     0.000000

 -----------------------------------------------------------------
                    Cartesian Multipole Moments
 -----------------------------------------------------------------
    Charge (ESU x 10^10)
                 0.0000
    Dipole Moment (Debye)
         X      -0.9568      Y       0.2827      Z      -0.0001
       Tot       0.9977
    Quadrupole Moments (Debye-Ang)
        XX     -43.2914     XY      -1.0403     YY     -39.5789
        XZ       0.0004     YZ       0.0002     ZZ     -39.9930
    Octopole Moments (Debye-Ang^2)
       XXX      14.5071    XXY       2.0630    XYY       1.0015
       YYY       6.1418    XXZ      -0.0147    XYZ       0.0005
       YYZ      -0.0121    XZZ       3.3982    YZZ       0.9863
       ZZZ      -0.0400
    Hexadecapole Moments (Debye-Ang^3)
      XXXX    -523.0825   XXXY       4.7941   XXYY    -101.4744
      XYYY       1.7030   YYYY    -153.2216   XXXZ       0.0769
      XXYZ      -0.0044   XYYZ       0.0199   YYYZ      -0.0135
      XXZZ     -95.2980   XYZZ      -0.2788   YYZZ     -34.8539
      XZZZ       0.0680   YZZZ      -0.0124   ZZZZ     -59.5627
 -----------------------------------------------------------------
 DrvMan completing analytic gradient of the correlated energy
 Correlated dipole moment
            1
    1  -0.3764378
    2   0.1112143
    3  -0.0000435
 Energy read as -1141.962038559
 Full Analytical Gradient: (in a.u., or Hartree/Bohr)
             1             2             3             4
    1   -0.00001020    0.00002529    0.00000240   -0.00001748
    2    0.00002695   -0.00001372   -0.00000578   -0.00000745
    3   -0.00002070    0.00002663   -0.00002015    0.00001422
 Gradient time:  CPU 0.67 s  wall 0.64 s
 ----------------------------------------------------------------
             Standard Nuclear Orientation (Angstroms)
    I     Atom           X                Y                Z
 ----------------------------------------------------------------
    1      P      -0.0694376519    -0.8626502735     0.0000000000
    2      P      -1.7041642787     0.3538487067    -0.0000000000
    3      H      -1.0340951090     1.6015629291    -0.0000000000
    4      Cl      1.6258308275     0.3547329749     0.0000000000
 ----------------------------------------------------------------
 Nuclear Repulsion Energy =   175.2749234089 hartrees
 There are       24 alpha and       24 beta electrons

                       Distance Matrix (Angstroms)
             P (  1)   P (  2)   H (  3)
   P (  2)  2.037695
   H (  3)  2.646301  1.416257
   Cl(  4)  2.087093  3.329995  2.937651

 Requested basis set is 6-311++G(d,p)
 There are 44 shells and 97 basis functions
 A cutoff of  1.0D-14 yielded    913 shell pairs
 There are      4652 function pairs (      4964 Cartesian)
 Smallest overlap matrix eigenvalue = 6.11E-04
 Guess MOs from SCF MO coefficient file

 -----------------------------------------------------------------------
  General SCF calculation program by
  Eric Jon Sundstrom, Paul Horn, Yuezhi Mao, Dmitri Zuev, Alec White,
  David Stuck, Shaama M.S., Shane Yost, Joonho Lee, David Small,
  Daniel Levine, Susi Lehtola, Hugh Burton, Evgeny Epifanovsky
 -----------------------------------------------------------------------
 Hartree-Fock
 using 4 threads for integral computing
 -------------------------------------------------------
 OpenMP Integral computing Module                
 Release: version 2.0, May 2017, Q-Chem Inc. Pleasanton 
 -------------------------------------------------------
 A restricted SCF calculation will be
 performed using DIIS
 SCF converges when DIIS error is below 1.0e-08
 ---------------------------------------
  Cycle       Energy         DIIS error
 ---------------------------------------
    1   -1141.5588418923      9.78e-06  
    2   -1141.5588421045      2.63e-06  
    3   -1141.5588421372      8.34e-07  
    4   -1141.5588421422      3.19e-07  
    5   -1141.5588421430      1.76e-07  
    6   -1141.5588421432      9.36e-08  
    7   -1141.5588421433      3.02e-08  
    8   -1141.5588421433      1.08e-08  
    9   -1141.5588421433      4.14e-09  Convergence criterion met
 ---------------------------------------
 SCF time:   CPU 2.91s  wall 1.00s 
 SCF   energy in the final basis set =    -1141.5588421433
 Total energy in the final basis set =    -1141.5588421433


 ------------------------------------------------------------------------------

   CCMAN2: suite of methods based on coupled cluster
           and equation of motion theories.

   Components:
   * libvmm-1.3-trunk
     by Evgeny Epifanovsky, Ilya Kaliman.
   * libtensor-2.5-trunk
     by Evgeny Epifanovsky, Michael Wormit, Dmitry Zuev, Sam Manzer, 
        Ilya Kaliman.
   * libcc-2.5-trunk
     by Evgeny Epifanovsky, Arik Landau, Tomasz Kus, Kirill Khistyaev, 
        Dmitry Zuev, Prashant Manohar, Xintian Feng, Anna Krylov, 
        Matthew Goldey, Alec White, Thomas Jagau, Kaushik Nanda, 
        Anastasia Gunina, Alexander Kunitsa, Joonho Lee.

   CCMAN original authors:
   Anna I. Krylov, C. David Sherrill, Steven R. Gwaltney,
   Edward F. C. Byrd (2000)
   Sergey V. Levchenko, Lyudmila V. Slipchenko, Tao Wang,
   Ana-Maria C. Cristian (2003)
   Piotr A. Pieniazek, C. Melania Oana, Evgeny Epifanovsky (2007)
   Prashant Manohar (2009)

 ------------------------------------------------------------------------------


 Allocating and initializing 29808MB of RAM...
 Calculation will run on 4 cores.


 Alpha MOs, Restricted
 -- Occupied --                  
-104.85  -80.03  -79.98  -10.58   -8.04   -8.04   -8.04   -7.57
  1 A     2 A     3 A     4 A     5 A     6 A     7 A     8 A                  
 -7.528  -5.460  -5.459  -5.458  -5.421  -5.420  -5.420  -1.123
  9 A    10 A    11 A    12 A    13 A    14 A    15 A    16 A                  
 -0.916  -0.720  -0.566  -0.507  -0.501  -0.438  -0.397  -0.359
 17 A    18 A    19 A    20 A    21 A    22 A    23 A    24 A                  
 -- Virtual --                   
 -0.014   0.052   0.054   0.066   0.081   0.082   0.099   0.112
 25 A    26 A    27 A    28 A    29 A    30 A    31 A    32 A                  
  0.114   0.125   0.142   0.149   0.168   0.169   0.189   0.218
 33 A    34 A    35 A    36 A    37 A    38 A    39 A    40 A                  
  0.251   0.336   0.385   0.393   0.394   0.431   0.448   0.517
 41 A    42 A    43 A    44 A    45 A    46 A    47 A    48 A                  
  0.569   0.605   0.621   0.694   0.727   0.777   0.798   0.817
 49 A    50 A    51 A    52 A    53 A    54 A    55 A    56 A                  
  0.869   0.909   0.938   1.005   1.098   1.099   1.139   1.154
 57 A    58 A    59 A    60 A    61 A    62 A    63 A    64 A                  
  1.169   1.200   1.219   1.404   1.505   1.674   1.697   1.796
 65 A    66 A    67 A    68 A    69 A    70 A    71 A    72 A                  
  1.820   1.866   1.951   2.008   2.051   2.349   2.612   2.641
 73 A    74 A    75 A    76 A    77 A    78 A    79 A    80 A                  
  2.734   2.915   7.258   7.482  10.370  14.737  14.781  14.788
 81 A    82 A    83 A    84 A    85 A    86 A    87 A    88 A                  
 14.806  14.854  14.901  26.679  26.752  26.998 165.874 166.114
 89 A    90 A    91 A    92 A    93 A    94 A    95 A    96 A                  
219.226
 97 A                                                                          

 Beta MOs, Restricted
 -- Occupied --                  
-104.85  -80.03  -79.98  -10.58   -8.04   -8.04   -8.04   -7.57
  1 A     2 A     3 A     4 A     5 A     6 A     7 A     8 A                  
 -7.528  -5.460  -5.459  -5.458  -5.421  -5.420  -5.420  -1.123
  9 A    10 A    11 A    12 A    13 A    14 A    15 A    16 A                  
 -0.916  -0.720  -0.566  -0.507  -0.501  -0.438  -0.397  -0.359
 17 A    18 A    19 A    20 A    21 A    22 A    23 A    24 A                  
 -- Virtual --                   
 -0.014   0.052   0.054   0.066   0.081   0.082   0.099   0.112
 25 A    26 A    27 A    28 A    29 A    30 A    31 A    32 A                  
  0.114   0.125   0.142   0.149   0.168   0.169   0.189   0.218
 33 A    34 A    35 A    36 A    37 A    38 A    39 A    40 A                  
  0.251   0.336   0.385   0.393   0.394   0.431   0.448   0.517
 41 A    42 A    43 A    44 A    45 A    46 A    47 A    48 A                  
  0.569   0.605   0.621   0.694   0.727   0.777   0.798   0.817
 49 A    50 A    51 A    52 A    53 A    54 A    55 A    56 A                  
  0.869   0.909   0.938   1.005   1.098   1.099   1.139   1.154
 57 A    58 A    59 A    60 A    61 A    62 A    63 A    64 A                  
  1.169   1.200   1.219   1.404   1.505   1.674   1.697   1.796
 65 A    66 A    67 A    68 A    69 A    70 A    71 A    72 A                  
  1.820   1.866   1.951   2.008   2.051   2.349   2.612   2.641
 73 A    74 A    75 A    76 A    77 A    78 A    79 A    80 A                  
  2.734   2.915   7.258   7.482  10.370  14.737  14.781  14.788
 81 A    82 A    83 A    84 A    85 A    86 A    87 A    88 A                  
 14.806  14.854  14.901  26.679  26.752  26.998 165.874 166.114
 89 A    90 A    91 A    92 A    93 A    94 A    95 A    96 A                  
219.226
 97 A                                                                          

 Occupation and symmetry of molecular orbitals

 Point group: C1 (1 irreducible representation).

                           A     All 
 -------------------------------------
 All molecular orbitals:
  - Alpha                  97    97  
  - Beta                   97    97  
 -------------------------------------
 Alpha orbitals:
  - Frozen occupied        15    15  
  - Active occupied        9     9   
  - Active virtual         73    73  
  - Frozen virtual         0     0   
 -------------------------------------
 Beta orbitals:
  - Frozen occupied        15    15  
  - Active occupied        9     9   
  - Active virtual         73    73  
  - Frozen virtual         0     0   
 -------------------------------------

 Import integrals:   CPU 0.00 s  wall 0.00 s

 Import integrals:   CPU 9.94 s  wall 2.55 s

 MP2 amplitudes:   CPU 0.02 s  wall 0.01 s

Running a double precision version
           CCSD T amplitudes will be solved using DIIS.

           Start     Size      MaxIter   EConv     TConv     
           3         7         100       1.00e-07  1.00e-05  
 ------------------------------------------------------------------------------
           Energy (a.u.)   Ediff      Tdiff       Comment
 ------------------------------------------------------------------------------
         -1141.92401594                           
     1   -1141.94606886   2.21e-02   6.84e-01     
     2   -1141.95784539   1.18e-02   8.70e-02     
     3   -1141.95987872   2.03e-03   3.59e-02     
     4   -1141.96159236   1.71e-03   1.44e-02     Switched to DIIS steps.
     5   -1141.96203299   4.41e-04   9.61e-03     
     6   -1141.96204536   1.24e-05   2.28e-03     
     7   -1141.96203758   7.78e-06   7.36e-04     
     8   -1141.96203806   4.75e-07   1.92e-04     
     9   -1141.96203840   3.41e-07   5.99e-05     
    10   -1141.96203841   1.64e-08   2.33e-05     
    11   -1141.96203846   4.85e-08   1.43e-05     
    12   -1141.96203846   2.80e-09   3.17e-06     
 ------------------------------------------------------------------------------
         -1141.96203846                           CCSD T converged.

End of double precision
 SCF energy                 = -1141.55884214
 MP2 energy                 = -1141.92401594
 CCSD correlation energy     =    -0.40319632
 CCSD total energy           = -1141.96203846

 CCSD  T1^2 = 0.0082  T2^2 = 0.2302  Leading amplitudes:

 Amplitude    Orbitals with energies
  0.0233       24 (A) A                  ->    44 (A) A                   
              -0.3594                          0.3932                     
  0.0233       24 (A) B                  ->    44 (A) B                   
              -0.3594                          0.3932                     
 -0.0168       21 (A) A                  ->    25 (A) A                   
              -0.5011                         -0.0145                     
 -0.0168       21 (A) B                  ->    25 (A) B                   
              -0.5011                         -0.0145                     

 Amplitude    Orbitals with energies
 -0.1557       24 (A) A      24 (A) B    ->    25 (A) A      25 (A) B     
              -0.3594       -0.3594           -0.0145       -0.0145       
  0.1557       24 (A) A      24 (A) B    ->    25 (A) B      25 (A) A     
              -0.3594       -0.3594           -0.0145       -0.0145       
  0.1557       24 (A) B      24 (A) A    ->    25 (A) A      25 (A) B     
              -0.3594       -0.3594           -0.0145       -0.0145       
 -0.1557       24 (A) B      24 (A) A    ->    25 (A) B      25 (A) A     
              -0.3594       -0.3594           -0.0145       -0.0145       

 Computing CCSD intemediates for later calculations in double precision
 Finished.

Running a double precision version
           CCSD Lambda amplitudes will be solved using DIIS.
           Start     Size      MaxIter   EConv     LConv     
           3         7         100       1.00e-07  1.00e-05  
 ------------------------------------------------------------------------------
            Enorm      Ldiff       Comment
 ------------------------------------------------------------------------------
     1     5.33e-02   4.45e-02     
     2     1.12e-02   5.24e-03     
     3     4.93e-03   2.55e-03     
     4     1.78e-03   1.42e-03     Switched to DIIS steps.
     5     6.94e-04   4.09e-04     
     6     2.73e-04   1.30e-04     
     7     1.02e-04   2.29e-05     
     8     3.93e-05   4.17e-06     
     9     1.62e-05   3.57e-06     
    10     5.97e-06   1.25e-06     
    11     1.78e-06   6.15e-07     
    12     7.59e-07   1.97e-07     
    13     3.10e-07   8.45e-08     
    14     1.41e-07   1.78e-08     
    15     6.31e-08   1.33e-08     
 ------------------------------------------------------------------------------
                                   CCSD Lambda converged.

 Computing density matrices in double precision...
           Orbital response amplitudes will be solved using DIIS.
           Start     Size      MaxIter   EConv     LConv     
           3         7         100       1.00e-06  1.00e-06  
 ------------------------------------------------------------------------------
            Enorm      Ldiff       Comment
 ------------------------------------------------------------------------------
     1     6.40e-02   5.07e-03     
     2     3.92e-02   1.05e-02     
     3     4.74e-02   1.21e-02     
     4     1.47e-02   1.29e-02     Switched to DIIS steps.
     5     8.57e-04   3.89e-03     
     6     3.61e-04   1.20e-04     
     7     1.71e-04   3.51e-05     
     8     4.87e-05   1.27e-05     
     9     1.01e-05   1.04e-06     
    10     3.45e-06   1.25e-07     
    11     1.38e-06   7.53e-08     
    12     1.63e-07   4.00e-08     
 ------------------------------------------------------------------------------
                                   Orbital response converged.

 Computing density matrices... Done.
 CCSD calculation:   CPU 158.00 s  wall 43.91 s

 Transferring MO TPDM to AO TPDM
 Transferring g2_o1o1o1o1
 Transferring g2_o1o1o1v1
 Transferring g2_o1o1v1v1
 Transferring g2_o1v1o1v1
 Transferring g2_o1v1v1v1
 Transferring g2_v1v1v1v1
 Adding separable TPDM
 Computing TPDM gradient
 --------------------------------------------------------
 2e gradient
  Atom          X               Y               Z
 --------------------------------------------------------
    1         -1.380964       21.053506       -0.000000  
    2         22.429710       -7.114972       -0.000000  
    3         -1.027806       -4.455570        0.000001  
    4        -20.020939       -9.482964       -0.000000  
 --------------------------------------------------------
 --------------------------------------------------------
 Final gradient
  Atom          X               Y               Z
 --------------------------------------------------------
    1         -1.380964       21.053506       -0.000000  
    2         22.429710       -7.114972       -0.000000  
    3         -1.027806       -4.455570        0.000001  
    4        -20.020939       -9.482964       -0.000000  
 --------------------------------------------------------
 Analytic gradient from two-electron contribution:   CPU 64.87 s  wall 17.56 s

 Total ccman2 time:   CPU 236.08 s  wall 65.00 s


 --------------------------------------------------------------

                    Orbital Energies (a.u.)
 --------------------------------------------------------------

 Alpha MOs
 -- Occupied --
******* -80.029 -79.985 -10.575  -8.043  -8.040  -8.040  -7.568
 -7.528  -5.460  -5.459  -5.458  -5.421  -5.420  -5.420  -1.123
 -0.916  -0.720  -0.566  -0.507  -0.501  -0.438  -0.397  -0.359
 -- Virtual --
 -0.014   0.052   0.054   0.066   0.081   0.082   0.099   0.112
  0.114   0.125   0.142   0.149   0.168   0.169   0.189   0.218
  0.251   0.336   0.385   0.393   0.394   0.431   0.448   0.517
  0.569   0.605   0.621   0.694   0.727   0.777   0.798   0.817
  0.869   0.909   0.938   1.005   1.098   1.099   1.139   1.154
  1.169   1.200   1.219   1.404   1.505   1.674   1.697   1.796
  1.820   1.866   1.951   2.008   2.051   2.349   2.612   2.641
  2.734   2.915   7.258   7.482  10.370  14.737  14.781  14.788
 14.806  14.854  14.901  26.679  26.752  26.998 165.874 166.114
219.226
 --------------------------------------------------------------

          Ground-State Mulliken Net Atomic Charges

     Atom                 Charge (a.u.)
  ----------------------------------------
      1 P                     0.044785
      2 P                     0.173337
      3 H                    -0.116218
      4 Cl                   -0.101905
  ----------------------------------------
  Sum of atomic charges =     0.000000

 -----------------------------------------------------------------
                    Cartesian Multipole Moments
 -----------------------------------------------------------------
    Charge (ESU x 10^10)
                 0.0000
    Dipole Moment (Debye)
         X      -0.9574      Y       0.2820      Z       0.0000
       Tot       0.9981
    Quadrupole Moments (Debye-Ang)
        XX     -43.2891     XY      -1.0375     YY     -39.5810
        XZ       0.0000     YZ      -0.0000     ZZ     -39.9935
    Octopole Moments (Debye-Ang^2)
       XXX      14.4961    XXY       2.0574    XYY       1.0028
       YYY       6.1386    XXZ      -0.0000    XYZ      -0.0000
       YYZ       0.0000    XZZ       3.3975    YZZ       0.9850
       ZZZ      -0.0000
    Hexadecapole Moments (Debye-Ang^3)
      XXXX    -523.0410   XXXY       4.8047   XXYY    -101.4782
      XYYY       1.7085   YYYY    -153.2368   XXXZ      -0.0000
      XXYZ      -0.0000   XYYZ       0.0000   YYYZ      -0.0000
      XXZZ     -95.2957   XYZZ      -0.2780   YYZZ     -34.8563
      XZZZ       0.0000   YZZZ      -0.0000   ZZZZ     -59.5638
 -----------------------------------------------------------------
 DrvMan completing analytic gradient of the correlated energy
 Correlated dipole moment
            1
    1  -0.3766880
    2   0.1109409
    3   0.0000000
 Energy read as -1141.962038460
 Full Analytical Gradient: (in a.u., or Hartree/Bohr)
             1             2             3             4
    1   -0.00001154   -0.00010238    0.00012851   -0.00001458
    2    0.00005628   -0.00020236    0.00015191   -0.00000583
    3    0.00000002   -0.00000001   -0.00000001   -0.00000001
 Gradient time:  CPU 0.67 s  wall 0.64 s
 ----------------------------------------------------------------
             Standard Nuclear Orientation (Angstroms)
    I     Atom           X                Y                Z
 ----------------------------------------------------------------
    1      P      -0.0694376519    -0.8626502735     0.0000000000
    2      P      -1.7041642787     0.3538487067    -0.0000000000
    3      H      -1.0360951090     1.6015629291    -0.0000000000
    4      Cl      1.6258308275     0.3547329749     0.0000000000
 ----------------------------------------------------------------
 Nuclear Repulsion Energy =   175.2759526314 hartrees
 There are       24 alpha and       24 beta electrons

                       Distance Matrix (Angstroms)
             P (  1)   P (  2)   H (  3)
   P (  2)  2.037695
   H (  3)  2.647031  1.415312
   Cl(  4)  2.087093  3.329995  2.939462

 Requested basis set is 6-311++G(d,p)
 There are 44 shells and 97 basis functions
 A cutoff of  1.0D-14 yielded    913 shell pairs
 There are      4652 function pairs (      4964 Cartesian)
 Smallest overlap matrix eigenvalue = 6.11E-04
 Guess MOs from SCF MO coefficient file

 -----------------------------------------------------------------------
  General SCF calculation program by
  Eric Jon Sundstrom, Paul Horn, Yuezhi Mao, Dmitri Zuev, Alec White,
  David Stuck, Shaama M.S., Shane Yost, Joonho Lee, David Small,
  Daniel Levine, Susi Lehtola, Hugh Burton, Evgeny Epifanovsky
 -----------------------------------------------------------------------
 Hartree-Fock
 using 4 threads for integral computing
 -------------------------------------------------------
 OpenMP Integral computing Module                
 Release: version 2.0, May 2017, Q-Chem Inc. Pleasanton 
 -------------------------------------------------------
 A restricted SCF calculation will be
 performed using DIIS
 SCF converges when DIIS error is below 1.0e-08
 ---------------------------------------
  Cycle       Energy         DIIS error
 ---------------------------------------
    1   -1141.5588546998      1.22e-05  
    2   -1141.5588549424      2.66e-06  
    3   -1141.5588549664      8.09e-07  
    4   -1141.5588549692      2.69e-07  
    5   -1141.5588549695      1.31e-07  
    6   -1141.5588549696      3.91e-08  
    7   -1141.5588549696      1.13e-08  
    8   -1141.5588549696      3.76e-09  Convergence criterion met
 ---------------------------------------
 SCF time:   CPU 2.59s  wall 1.00s 
 SCF   energy in the final basis set =    -1141.5588549696
 Total energy in the final basis set =    -1141.5588549696


 ------------------------------------------------------------------------------

   CCMAN2: suite of methods based on coupled cluster
           and equation of motion theories.

   Components:
   * libvmm-1.3-trunk
     by Evgeny Epifanovsky, Ilya Kaliman.
   * libtensor-2.5-trunk
     by Evgeny Epifanovsky, Michael Wormit, Dmitry Zuev, Sam Manzer, 
        Ilya Kaliman.
   * libcc-2.5-trunk
     by Evgeny Epifanovsky, Arik Landau, Tomasz Kus, Kirill Khistyaev, 
        Dmitry Zuev, Prashant Manohar, Xintian Feng, Anna Krylov, 
        Matthew Goldey, Alec White, Thomas Jagau, Kaushik Nanda, 
        Anastasia Gunina, Alexander Kunitsa, Joonho Lee.

   CCMAN original authors:
   Anna I. Krylov, C. David Sherrill, Steven R. Gwaltney,
   Edward F. C. Byrd (2000)
   Sergey V. Levchenko, Lyudmila V. Slipchenko, Tao Wang,
   Ana-Maria C. Cristian (2003)
   Piotr A. Pieniazek, C. Melania Oana, Evgeny Epifanovsky (2007)
   Prashant Manohar (2009)

 ------------------------------------------------------------------------------


 Allocating and initializing 29808MB of RAM...
 Calculation will run on 4 cores.


 Alpha MOs, Restricted
 -- Occupied --                  
-104.85  -80.03  -79.98  -10.58   -8.04   -8.04   -8.04   -7.57
  1 A     2 A     3 A     4 A     5 A     6 A     7 A     8 A                  
 -7.528  -5.460  -5.459  -5.458  -5.421  -5.420  -5.420  -1.123
  9 A    10 A    11 A    12 A    13 A    14 A    15 A    16 A                  
 -0.916  -0.720  -0.566  -0.507  -0.501  -0.438  -0.397  -0.359
 17 A    18 A    19 A    20 A    21 A    22 A    23 A    24 A                  
 -- Virtual --                   
 -0.014   0.052   0.054   0.066   0.081   0.082   0.099   0.112
 25 A    26 A    27 A    28 A    29 A    30 A    31 A    32 A                  
  0.115   0.125   0.142   0.149   0.168   0.169   0.189   0.218
 33 A    34 A    35 A    36 A    37 A    38 A    39 A    40 A                  
  0.251   0.336   0.385   0.393   0.394   0.431   0.447   0.517
 41 A    42 A    43 A    44 A    45 A    46 A    47 A    48 A                  
  0.569   0.605   0.621   0.694   0.727   0.777   0.798   0.817
 49 A    50 A    51 A    52 A    53 A    54 A    55 A    56 A                  
  0.869   0.909   0.938   1.005   1.098   1.099   1.139   1.154
 57 A    58 A    59 A    60 A    61 A    62 A    63 A    64 A                  
  1.169   1.200   1.219   1.404   1.505   1.675   1.697   1.796
 65 A    66 A    67 A    68 A    69 A    70 A    71 A    72 A                  
  1.820   1.866   1.951   2.008   2.051   2.350   2.612   2.641
 73 A    74 A    75 A    76 A    77 A    78 A    79 A    80 A                  
  2.734   2.915   7.258   7.482  10.370  14.737  14.781  14.788
 81 A    82 A    83 A    84 A    85 A    86 A    87 A    88 A                  
 14.806  14.854  14.901  26.679  26.752  26.998 165.874 166.115
 89 A    90 A    91 A    92 A    93 A    94 A    95 A    96 A                  
219.226
 97 A                                                                          

 Beta MOs, Restricted
 -- Occupied --                  
-104.85  -80.03  -79.98  -10.58   -8.04   -8.04   -8.04   -7.57
  1 A     2 A     3 A     4 A     5 A     6 A     7 A     8 A                  
 -7.528  -5.460  -5.459  -5.458  -5.421  -5.420  -5.420  -1.123
  9 A    10 A    11 A    12 A    13 A    14 A    15 A    16 A                  
 -0.916  -0.720  -0.566  -0.507  -0.501  -0.438  -0.397  -0.359
 17 A    18 A    19 A    20 A    21 A    22 A    23 A    24 A                  
 -- Virtual --                   
 -0.014   0.052   0.054   0.066   0.081   0.082   0.099   0.112
 25 A    26 A    27 A    28 A    29 A    30 A    31 A    32 A                  
  0.115   0.125   0.142   0.149   0.168   0.169   0.189   0.218
 33 A    34 A    35 A    36 A    37 A    38 A    39 A    40 A                  
  0.251   0.336   0.385   0.393   0.394   0.431   0.447   0.517
 41 A    42 A    43 A    44 A    45 A    46 A    47 A    48 A                  
  0.569   0.605   0.621   0.694   0.727   0.777   0.798   0.817
 49 A    50 A    51 A    52 A    53 A    54 A    55 A    56 A                  
  0.869   0.909   0.938   1.005   1.098   1.099   1.139   1.154
 57 A    58 A    59 A    60 A    61 A    62 A    63 A    64 A                  
  1.169   1.200   1.219   1.404   1.505   1.675   1.697   1.796
 65 A    66 A    67 A    68 A    69 A    70 A    71 A    72 A                  
  1.820   1.866   1.951   2.008   2.051   2.350   2.612   2.641
 73 A    74 A    75 A    76 A    77 A    78 A    79 A    80 A                  
  2.734   2.915   7.258   7.482  10.370  14.737  14.781  14.788
 81 A    82 A    83 A    84 A    85 A    86 A    87 A    88 A                  
 14.806  14.854  14.901  26.679  26.752  26.998 165.874 166.115
 89 A    90 A    91 A    92 A    93 A    94 A    95 A    96 A                  
219.226
 97 A                                                                          

 Occupation and symmetry of molecular orbitals

 Point group: C1 (1 irreducible representation).

                           A     All 
 -------------------------------------
 All molecular orbitals:
  - Alpha                  97    97  
  - Beta                   97    97  
 -------------------------------------
 Alpha orbitals:
  - Frozen occupied        15    15  
  - Active occupied        9     9   
  - Active virtual         73    73  
  - Frozen virtual         0     0   
 -------------------------------------
 Beta orbitals:
  - Frozen occupied        15    15  
  - Active occupied        9     9   
  - Active virtual         73    73  
  - Frozen virtual         0     0   
 -------------------------------------

 Import integrals:   CPU 0.00 s  wall 0.00 s

 Import integrals:   CPU 9.97 s  wall 2.56 s

 MP2 amplitudes:   CPU 0.02 s  wall 0.01 s

Running a double precision version
           CCSD T amplitudes will be solved using DIIS.

           Start     Size      MaxIter   EConv     TConv     
           3         7         100       1.00e-07  1.00e-05  
 ------------------------------------------------------------------------------
           Energy (a.u.)   Ediff      Tdiff       Comment
 ------------------------------------------------------------------------------
         -1141.92401590                           
     1   -1141.94607129   2.21e-02   6.84e-01     
     2   -1141.95784637   1.18e-02   8.70e-02     
     3   -1141.95987929   2.03e-03   3.59e-02     
     4   -1141.96159246   1.71e-03   1.44e-02     Switched to DIIS steps.
     5   -1141.96203300   4.41e-04   9.61e-03     
     6   -1141.96204536   1.24e-05   2.28e-03     
     7   -1141.96203759   7.77e-06   7.36e-04     
     8   -1141.96203807   4.77e-07   1.92e-04     
     9   -1141.96203841   3.41e-07   6.00e-05     
    10   -1141.96203842   1.68e-08   2.33e-05     
    11   -1141.96203847   4.86e-08   1.44e-05     
    12   -1141.96203847   2.79e-09   3.18e-06     
 ------------------------------------------------------------------------------
         -1141.96203847                           CCSD T converged.

End of double precision
 SCF energy                 = -1141.55885497
 MP2 energy                 = -1141.92401590
 CCSD correlation energy     =    -0.40318350
 CCSD total energy           = -1141.96203847

 CCSD  T1^2 = 0.0083  T2^2 = 0.2302  Leading amplitudes:

 Amplitude    Orbitals with energies
  0.0233       24 (A) A                  ->    44 (A) A                   
              -0.3594                          0.3932                     
  0.0233       24 (A) B                  ->    44 (A) B                   
              -0.3594                          0.3932                     
  0.0168       21 (A) A                  ->    25 (A) A                   
              -0.5011                         -0.0145                     
  0.0168       21 (A) B                  ->    25 (A) B                   
              -0.5011                         -0.0145                     

 Amplitude    Orbitals with energies
 -0.1557       24 (A) A      24 (A) B    ->    25 (A) A      25 (A) B     
              -0.3594       -0.3594           -0.0145       -0.0145       
  0.1557       24 (A) A      24 (A) B    ->    25 (A) B      25 (A) A     
              -0.3594       -0.3594           -0.0145       -0.0145       
  0.1557       24 (A) B      24 (A) A    ->    25 (A) A      25 (A) B     
              -0.3594       -0.3594           -0.0145       -0.0145       
 -0.1557       24 (A) B      24 (A) A    ->    25 (A) B      25 (A) A     
              -0.3594       -0.3594           -0.0145       -0.0145       

 Computing CCSD intemediates for later calculations in double precision
 Finished.

Running a double precision version
           CCSD Lambda amplitudes will be solved using DIIS.
           Start     Size      MaxIter   EConv     LConv     
           3         7         100       1.00e-07  1.00e-05  
 ------------------------------------------------------------------------------
            Enorm      Ldiff       Comment
 ------------------------------------------------------------------------------
     1     5.33e-02   4.45e-02     
     2     1.12e-02   5.24e-03     
     3     4.93e-03   2.55e-03     
     4     1.78e-03   1.42e-03     Switched to DIIS steps.
     5     6.94e-04   4.09e-04     
     6     2.73e-04   1.30e-04     
     7     1.02e-04   2.29e-05     
     8     3.93e-05   4.17e-06     
     9     1.62e-05   3.56e-06     
    10     5.97e-06   1.25e-06     
    11     1.78e-06   6.15e-07     
    12     7.60e-07   1.97e-07     
    13     3.10e-07   8.45e-08     
    14     1.41e-07   1.77e-08     
    15     6.31e-08   1.32e-08     
 ------------------------------------------------------------------------------
                                   CCSD Lambda converged.

 Computing density matrices in double precision...
           Orbital response amplitudes will be solved using DIIS.
           Start     Size      MaxIter   EConv     LConv     
           3         7         100       1.00e-06  1.00e-06  
 ------------------------------------------------------------------------------
            Enorm      Ldiff       Comment
 ------------------------------------------------------------------------------
     1     6.40e-02   5.07e-03     
     2     3.92e-02   1.05e-02     
     3     4.74e-02   1.20e-02     
     4     1.47e-02   1.30e-02     Switched to DIIS steps.
     5     8.57e-04   3.89e-03     
     6     3.62e-04   1.20e-04     
     7     1.71e-04   3.50e-05     
     8     4.87e-05   1.27e-05     
     9     1.01e-05   1.04e-06     
    10     3.45e-06   1.25e-07     
    11     1.38e-06   7.48e-08     
    12     1.63e-07   4.01e-08     
 ------------------------------------------------------------------------------
                                   Orbital response converged.

 Computing density matrices... Done.
 CCSD calculation:   CPU 158.28 s  wall 44.01 s

 Transferring MO TPDM to AO TPDM
 Transferring g2_o1o1o1o1
 Transferring g2_o1o1o1v1
 Transferring g2_o1o1v1v1
 Transferring g2_o1v1o1v1
 Transferring g2_o1v1v1v1
 Transferring g2_v1v1v1v1
 Adding separable TPDM
 Computing TPDM gradient
 --------------------------------------------------------
 2e gradient
  Atom          X               Y               Z
 --------------------------------------------------------
    1         -1.382077       21.054953        0.000000  
    2         22.422669       -7.114199       -0.000000  
    3         -1.020136       -4.457829        0.000000  
    4        -20.020456       -9.482925       -0.000000  
 --------------------------------------------------------
 --------------------------------------------------------
 Final gradient
  Atom          X               Y               Z
 --------------------------------------------------------
    1         -1.382077       21.054953        0.000000  
    2         22.422669       -7.114199       -0.000000  
    3         -1.020136       -4.457829        0.000000  
    4        -20.020456       -9.482925       -0.000000  
 --------------------------------------------------------
 Analytic gradient from two-electron contribution:   CPU 64.64 s  wall 18.09 s

 Total ccman2 time:   CPU 236.67 s  wall 65.76 s


 --------------------------------------------------------------

                    Orbital Energies (a.u.)
 --------------------------------------------------------------

 Alpha MOs
 -- Occupied --
******* -80.029 -79.984 -10.575  -8.043  -8.040  -8.040  -7.568
 -7.528  -5.460  -5.459  -5.458  -5.421  -5.420  -5.420  -1.123
 -0.916  -0.720  -0.566  -0.507  -0.501  -0.438  -0.397  -0.359
 -- Virtual --
 -0.014   0.052   0.054   0.066   0.081   0.082   0.099   0.112
  0.115   0.125   0.142   0.149   0.168   0.169   0.189   0.218
  0.251   0.336   0.385   0.393   0.394   0.431   0.447   0.517
  0.569   0.605   0.621   0.694   0.727   0.777   0.798   0.817
  0.869   0.909   0.938   1.005   1.098   1.099   1.139   1.154
  1.169   1.200   1.219   1.404   1.505   1.675   1.697   1.796
  1.820   1.866   1.951   2.008   2.051   2.350   2.612   2.641
  2.734   2.915   7.258   7.482  10.370  14.737  14.781  14.788
 14.806  14.854  14.901  26.679  26.752  26.998 165.874 166.115
219.226
 --------------------------------------------------------------

          Ground-State Mulliken Net Atomic Charges

     Atom                 Charge (a.u.)
  ----------------------------------------
      1 P                     0.045073
      2 P                     0.173149
      3 H                    -0.116204
      4 Cl                   -0.102018
  ----------------------------------------
  Sum of atomic charges =    -0.000000

 -----------------------------------------------------------------
                    Cartesian Multipole Moments
 -----------------------------------------------------------------
    Charge (ESU x 10^10)
                -0.0000
    Dipole Moment (Debye)
         X      -0.9562      Y       0.2834      Z      -0.0000
       Tot       0.9973
    Quadrupole Moments (Debye-Ang)
        XX     -43.2937     XY      -1.0431     YY     -39.5767
        XZ       0.0000     YZ      -0.0000     ZZ     -39.9924
    Octopole Moments (Debye-Ang^2)
       XXX      14.5182    XXY       2.0686    XYY       1.0001
       YYY       6.1449    XXZ      -0.0000    XYZ       0.0000
       YYZ       0.0000    XZZ       3.3989    YZZ       0.9875
       ZZZ      -0.0000
    Hexadecapole Moments (Debye-Ang^3)
      XXXX    -523.1240   XXXY       4.7834   XXYY    -101.4706
      XYYY       1.6975   YYYY    -153.2064   XXXZ       0.0000
      XXYZ      -0.0000   XYYZ       0.0000   YYYZ      -0.0000
      XXZZ     -95.3003   XYZZ      -0.2797   YYZZ     -34.8514
      XZZZ       0.0000   YZZZ      -0.0000   ZZZZ     -59.5615
 -----------------------------------------------------------------
 DrvMan completing analytic gradient of the correlated energy
 Correlated dipole moment
            1
    1  -0.3761878
    2   0.1114881
    3  -0.0000000
 Energy read as -1141.962038470
 Full Analytical Gradient: (in a.u., or Hartree/Bohr)
             1             2             3             4
    1   -0.00000894    0.00015319   -0.00012379   -0.00002046
    2   -0.00000238    0.00017545   -0.00016403   -0.00000904
    3    0.00000000   -0.00000000   -0.00000000   -0.00000000
 Gradient time:  CPU 0.67 s  wall 0.64 s
 ----------------------------------------------------------------
             Standard Nuclear Orientation (Angstroms)
    I     Atom           X                Y                Z
 ----------------------------------------------------------------
    1      P      -0.0694376519    -0.8626502735     0.0000000000
    2      P      -1.7041642787     0.3538487067    -0.0000000000
    3      H      -1.0350951090     1.6025629291    -0.0000000000
    4      Cl      1.6258308275     0.3547329749     0.0000000000
 ----------------------------------------------------------------
 Nuclear Repulsion Energy =   175.2704534593 hartrees
 There are       24 alpha and       24 beta electrons

                       Distance Matrix (Angstroms)
             P (  1)   P (  2)   H (  3)
   P (  2)  2.037695
   H (  3)  2.647597  1.416665
   Cl(  4)  2.087093  3.329995  2.938981

 Requested basis set is 6-311++G(d,p)
 There are 44 shells and 97 basis functions
 A cutoff of  1.0D-14 yielded    913 shell pairs
 There are      4652 function pairs (      4964 Cartesian)
 Smallest overlap matrix eigenvalue = 6.12E-04
 Guess MOs from SCF MO coefficient file

 -----------------------------------------------------------------------
  General SCF calculation program by
  Eric Jon Sundstrom, Paul Horn, Yuezhi Mao, Dmitri Zuev, Alec White,
  David Stuck, Shaama M.S., Shane Yost, Joonho Lee, David Small,
  Daniel Levine, Susi Lehtola, Hugh Burton, Evgeny Epifanovsky
 -----------------------------------------------------------------------
 Hartree-Fock
 using 4 threads for integral computing
 -------------------------------------------------------
 OpenMP Integral computing Module                
 Release: version 2.0, May 2017, Q-Chem Inc. Pleasanton 
 -------------------------------------------------------
 A restricted SCF calculation will be
 performed using DIIS
 SCF converges when DIIS error is below 1.0e-08
 ---------------------------------------
  Cycle       Energy         DIIS error
 ---------------------------------------
    1   -1141.5588429261      1.31e-05  
    2   -1141.5588431417      2.31e-06  
    3   -1141.5588431549      7.85e-07  
    4   -1141.5588431562      3.38e-07  
    5   -1141.5588431565      9.67e-08  
    6   -1141.5588431565      2.15e-08  
    7   -1141.5588431565      7.03e-09  Convergence criterion met
 ---------------------------------------
 SCF time:   CPU 2.27s  wall 0.00s 
 SCF   energy in the final basis set =    -1141.5588431565
 Total energy in the final basis set =    -1141.5588431565


 ------------------------------------------------------------------------------

   CCMAN2: suite of methods based on coupled cluster
           and equation of motion theories.

   Components:
   * libvmm-1.3-trunk
     by Evgeny Epifanovsky, Ilya Kaliman.
   * libtensor-2.5-trunk
     by Evgeny Epifanovsky, Michael Wormit, Dmitry Zuev, Sam Manzer, 
        Ilya Kaliman.
   * libcc-2.5-trunk
     by Evgeny Epifanovsky, Arik Landau, Tomasz Kus, Kirill Khistyaev, 
        Dmitry Zuev, Prashant Manohar, Xintian Feng, Anna Krylov, 
        Matthew Goldey, Alec White, Thomas Jagau, Kaushik Nanda, 
        Anastasia Gunina, Alexander Kunitsa, Joonho Lee.

   CCMAN original authors:
   Anna I. Krylov, C. David Sherrill, Steven R. Gwaltney,
   Edward F. C. Byrd (2000)
   Sergey V. Levchenko, Lyudmila V. Slipchenko, Tao Wang,
   Ana-Maria C. Cristian (2003)
   Piotr A. Pieniazek, C. Melania Oana, Evgeny Epifanovsky (2007)
   Prashant Manohar (2009)

 ------------------------------------------------------------------------------


 Allocating and initializing 29808MB of RAM...
 Calculation will run on 4 cores.


 Alpha MOs, Restricted
 -- Occupied --                  
-104.85  -80.03  -79.98  -10.58   -8.04   -8.04   -8.04   -7.57
  1 A     2 A     3 A     4 A     5 A     6 A     7 A     8 A                  
 -7.528  -5.460  -5.459  -5.458  -5.421  -5.420  -5.420  -1.123
  9 A    10 A    11 A    12 A    13 A    14 A    15 A    16 A                  
 -0.916  -0.720  -0.566  -0.507  -0.501  -0.438  -0.397  -0.359
 17 A    18 A    19 A    20 A    21 A    22 A    23 A    24 A                  
 -- Virtual --                   
 -0.014   0.052   0.054   0.066   0.081   0.082   0.099   0.112
 25 A    26 A    27 A    28 A    29 A    30 A    31 A    32 A                  
  0.115   0.125   0.142   0.149   0.168   0.169   0.189   0.218
 33 A    34 A    35 A    36 A    37 A    38 A    39 A    40 A                  
  0.251   0.336   0.385   0.393   0.394   0.431   0.447   0.517
 41 A    42 A    43 A    44 A    45 A    46 A    47 A    48 A                  
  0.569   0.605   0.621   0.694   0.727   0.777   0.798   0.817
 49 A    50 A    51 A    52 A    53 A    54 A    55 A    56 A                  
  0.869   0.909   0.938   1.005   1.098   1.099   1.139   1.154
 57 A    58 A    59 A    60 A    61 A    62 A    63 A    64 A                  
  1.169   1.200   1.219   1.404   1.505   1.674   1.697   1.796
 65 A    66 A    67 A    68 A    69 A    70 A    71 A    72 A                  
  1.821   1.866   1.951   2.008   2.051   2.348   2.612   2.641
 73 A    74 A    75 A    76 A    77 A    78 A    79 A    80 A                  
  2.734   2.915   7.258   7.482  10.370  14.737  14.781  14.788
 81 A    82 A    83 A    84 A    85 A    86 A    87 A    88 A                  
 14.806  14.854  14.901  26.679  26.752  26.998 165.874 166.114
 89 A    90 A    91 A    92 A    93 A    94 A    95 A    96 A                  
219.226
 97 A                                                                          

 Beta MOs, Restricted
 -- Occupied --                  
-104.85  -80.03  -79.98  -10.58   -8.04   -8.04   -8.04   -7.57
  1 A     2 A     3 A     4 A     5 A     6 A     7 A     8 A                  
 -7.528  -5.460  -5.459  -5.458  -5.421  -5.420  -5.420  -1.123
  9 A    10 A    11 A    12 A    13 A    14 A    15 A    16 A                  
 -0.916  -0.720  -0.566  -0.507  -0.501  -0.438  -0.397  -0.359
 17 A    18 A    19 A    20 A    21 A    22 A    23 A    24 A                  
 -- Virtual --                   
 -0.014   0.052   0.054   0.066   0.081   0.082   0.099   0.112
 25 A    26 A    27 A    28 A    29 A    30 A    31 A    32 A                  
  0.115   0.125   0.142   0.149   0.168   0.169   0.189   0.218
 33 A    34 A    35 A    36 A    37 A    38 A    39 A    40 A                  
  0.251   0.336   0.385   0.393   0.394   0.431   0.447   0.517
 41 A    42 A    43 A    44 A    45 A    46 A    47 A    48 A                  
  0.569   0.605   0.621   0.694   0.727   0.777   0.798   0.817
 49 A    50 A    51 A    52 A    53 A    54 A    55 A    56 A                  
  0.869   0.909   0.938   1.005   1.098   1.099   1.139   1.154
 57 A    58 A    59 A    60 A    61 A    62 A    63 A    64 A                  
  1.169   1.200   1.219   1.404   1.505   1.674   1.697   1.796
 65 A    66 A    67 A    68 A    69 A    70 A    71 A    72 A                  
  1.821   1.866   1.951   2.008   2.051   2.348   2.612   2.641
 73 A    74 A    75 A    76 A    77 A    78 A    79 A    80 A                  
  2.734   2.915   7.258   7.482  10.370  14.737  14.781  14.788
 81 A    82 A    83 A    84 A    85 A    86 A    87 A    88 A                  
 14.806  14.854  14.901  26.679  26.752  26.998 165.874 166.114
 89 A    90 A    91 A    92 A    93 A    94 A    95 A    96 A                  
219.226
 97 A                                                                          

 Occupation and symmetry of molecular orbitals

 Point group: C1 (1 irreducible representation).

                           A     All 
 -------------------------------------
 All molecular orbitals:
  - Alpha                  97    97  
  - Beta                   97    97  
 -------------------------------------
 Alpha orbitals:
  - Frozen occupied        15    15  
  - Active occupied        9     9   
  - Active virtual         73    73  
  - Frozen virtual         0     0   
 -------------------------------------
 Beta orbitals:
  - Frozen occupied        15    15  
  - Active occupied        9     9   
  - Active virtual         73    73  
  - Frozen virtual         0     0   
 -------------------------------------

 Import integrals:   CPU 0.00 s  wall 0.00 s

 Import integrals:   CPU 9.95 s  wall 2.55 s

 MP2 amplitudes:   CPU 0.02 s  wall 0.01 s

Running a double precision version
           CCSD T amplitudes will be solved using DIIS.

           Start     Size      MaxIter   EConv     TConv     
           3         7         100       1.00e-07  1.00e-05  
 ------------------------------------------------------------------------------
           Energy (a.u.)   Ediff      Tdiff       Comment
 ------------------------------------------------------------------------------
         -1141.92401315                           
     1   -1141.94606692   2.21e-02   6.84e-01     
     2   -1141.95784440   1.18e-02   8.70e-02     
     3   -1141.95987807   2.03e-03   3.59e-02     
     4   -1141.96159202   1.71e-03   1.44e-02     Switched to DIIS steps.
     5   -1141.96203280   4.41e-04   9.61e-03     
     6   -1141.96204518   1.24e-05   2.28e-03     
     7   -1141.96203741   7.77e-06   7.36e-04     
     8   -1141.96203788   4.76e-07   1.92e-04     
     9   -1141.96203822   3.41e-07   5.99e-05     
    10   -1141.96203824   1.65e-08   2.33e-05     
    11   -1141.96203829   4.85e-08   1.44e-05     
    12   -1141.96203829   2.79e-09   3.18e-06     
 ------------------------------------------------------------------------------
         -1141.96203829                           CCSD T converged.

End of double precision
 SCF energy                 = -1141.55884316
 MP2 energy                 = -1141.92401315
 CCSD correlation energy     =    -0.40319513
 CCSD total energy           = -1141.96203829

 CCSD  T1^2 = 0.0083  T2^2 = 0.2302  Leading amplitudes:

 Amplitude    Orbitals with energies
  0.0233       24 (A) A                  ->    44 (A) A                   
              -0.3594                          0.3932                     
  0.0233       24 (A) B                  ->    44 (A) B                   
              -0.3594                          0.3932                     
 -0.0168       21 (A) A                  ->    25 (A) A                   
              -0.5011                         -0.0145                     
 -0.0168       21 (A) B                  ->    25 (A) B                   
              -0.5011                         -0.0145                     

 Amplitude    Orbitals with energies
 -0.1557       24 (A) A      24 (A) B    ->    25 (A) A      25 (A) B     
              -0.3594       -0.3594           -0.0145       -0.0145       
  0.1557       24 (A) A      24 (A) B    ->    25 (A) B      25 (A) A     
              -0.3594       -0.3594           -0.0145       -0.0145       
  0.1557       24 (A) B      24 (A) A    ->    25 (A) A      25 (A) B     
              -0.3594       -0.3594           -0.0145       -0.0145       
 -0.1557       24 (A) B      24 (A) A    ->    25 (A) B      25 (A) A     
              -0.3594       -0.3594           -0.0145       -0.0145       

 Computing CCSD intemediates for later calculations in double precision
 Finished.

Running a double precision version
           CCSD Lambda amplitudes will be solved using DIIS.
           Start     Size      MaxIter   EConv     LConv     
           3         7         100       1.00e-07  1.00e-05  
 ------------------------------------------------------------------------------
            Enorm      Ldiff       Comment
 ------------------------------------------------------------------------------
     1     5.34e-02   4.45e-02     
     2     1.12e-02   5.24e-03     
     3     4.93e-03   2.55e-03     
     4     1.78e-03   1.42e-03     Switched to DIIS steps.
     5     6.94e-04   4.09e-04     
     6     2.73e-04   1.30e-04     
     7     1.02e-04   2.30e-05     
     8     3.93e-05   4.17e-06     
     9     1.62e-05   3.57e-06     
    10     5.97e-06   1.25e-06     
    11     1.78e-06   6.15e-07     
    12     7.60e-07   1.97e-07     
    13     3.10e-07   8.45e-08     
    14     1.41e-07   1.77e-08     
    15     6.32e-08   1.32e-08     
 ------------------------------------------------------------------------------
                                   CCSD Lambda converged.

 Computing density matrices in double precision...
           Orbital response amplitudes will be solved using DIIS.
           Start     Size      MaxIter   EConv     LConv     
           3         7         100       1.00e-06  1.00e-06  
 ------------------------------------------------------------------------------
            Enorm      Ldiff       Comment
 ------------------------------------------------------------------------------
     1     6.40e-02   5.06e-03     
     2     3.92e-02   1.05e-02     
     3     4.74e-02   1.20e-02     
     4     1.47e-02   1.29e-02     Switched to DIIS steps.
     5     8.58e-04   3.89e-03     
     6     3.61e-04   1.20e-04     
     7     1.71e-04   3.51e-05     
     8     4.87e-05   1.27e-05     
     9     1.01e-05   1.03e-06     
    10     3.44e-06   1.25e-07     
    11     1.38e-06   7.50e-08     
    12     1.63e-07   3.99e-08     
 ------------------------------------------------------------------------------
                                   Orbital response converged.

 Computing density matrices... Done.
 CCSD calculation:   CPU 157.81 s  wall 43.91 s

 Transferring MO TPDM to AO TPDM
 Transferring g2_o1o1o1o1
 Transferring g2_o1o1o1v1
 Transferring g2_o1o1v1v1
 Transferring g2_o1v1o1v1
 Transferring g2_o1v1v1v1
 Transferring g2_v1v1v1v1
 Adding separable TPDM
 Computing TPDM gradient
 --------------------------------------------------------
 2e gradient
  Atom          X               Y               Z
 --------------------------------------------------------
    1         -1.381844       21.054594        0.000000  
    2         22.425464       -7.113806       -0.000000  
    3         -1.023300       -4.457746        0.000000  
    4        -20.020320       -9.483042       -0.000000  
 --------------------------------------------------------
 --------------------------------------------------------
 Final gradient
  Atom          X               Y               Z
 --------------------------------------------------------
    1         -1.381844       21.054594        0.000000  
    2         22.425464       -7.113806       -0.000000  
    3         -1.023300       -4.457746        0.000000  
    4        -20.020320       -9.483042       -0.000000  
 --------------------------------------------------------
 Analytic gradient from two-electron contribution:   CPU 64.79 s  wall 17.57 s

 Total ccman2 time:   CPU 235.95 s  wall 65.06 s


 --------------------------------------------------------------

                    Orbital Energies (a.u.)
 --------------------------------------------------------------

 Alpha MOs
 -- Occupied --
******* -80.029 -79.985 -10.575  -8.043  -8.040  -8.040  -7.568
 -7.528  -5.460  -5.459  -5.458  -5.421  -5.420  -5.420  -1.123
 -0.916  -0.720  -0.566  -0.507  -0.501  -0.438  -0.397  -0.359
 -- Virtual --
 -0.014   0.052   0.054   0.066   0.081   0.082   0.099   0.112
  0.115   0.125   0.142   0.149   0.168   0.169   0.189   0.218
  0.251   0.336   0.385   0.393   0.394   0.431   0.447   0.517
  0.569   0.605   0.621   0.694   0.727   0.777   0.798   0.817
  0.869   0.909   0.938   1.005   1.098   1.099   1.139   1.154
  1.169   1.200   1.219   1.404   1.505   1.674   1.697   1.796
  1.821   1.866   1.951   2.008   2.051   2.348   2.612   2.641
  2.734   2.915   7.258   7.482  10.370  14.737  14.781  14.788
 14.806  14.854  14.901  26.679  26.752  26.998 165.874 166.114
219.226
 --------------------------------------------------------------

          Ground-State Mulliken Net Atomic Charges

     Atom                 Charge (a.u.)
  ----------------------------------------
      1 P                     0.044891
      2 P                     0.173132
      3 H                    -0.116058
      4 Cl                   -0.101964
  ----------------------------------------
  Sum of atomic charges =    -0.000000

 -----------------------------------------------------------------
                    Cartesian Multipole Moments
 -----------------------------------------------------------------
    Charge (ESU x 10^10)
                 0.0000
    Dipole Moment (Debye)
         X      -0.9567      Y       0.2821      Z      -0.0000
       Tot       0.9974
    Quadrupole Moments (Debye-Ang)
        XX     -43.2917     XY      -1.0400     YY     -39.5795
        XZ       0.0000     YZ      -0.0000     ZZ     -39.9938
    Octopole Moments (Debye-Ang^2)
       XXX      14.5089    XXY       2.0611    XYY       1.0040
       YYY       6.1354    XXZ      -0.0000    XYZ       0.0000
       YYZ       0.0000    XZZ       3.3989    YZZ       0.9839
       ZZZ      -0.0000
    Hexadecapole Moments (Debye-Ang^3)
      XXXX    -523.0874   XXXY       4.7994   XXYY    -101.4818
      XYYY       1.7088   YYYY    -153.2460   XXXZ       0.0000
      XXYZ      -0.0000   XYYZ       0.0000   YYYZ      -0.0000
      XXZZ     -95.2985   XYZZ      -0.2767   YYZZ     -34.8594
      XZZZ       0.0000   YZZZ      -0.0000   ZZZZ     -59.5637
 -----------------------------------------------------------------
 DrvMan completing analytic gradient of the correlated energy
 Correlated dipole moment
            1
    1  -0.3763799
    2   0.1109959
    3  -0.0000000
 Energy read as -1141.962038286
 Full Analytical Gradient: (in a.u., or Hartree/Bohr)
             1             2             3             4
    1   -0.00001422   -0.00012619    0.00015985   -0.00001944
    2    0.00000314   -0.00032643    0.00032499   -0.00000170
    3    0.00000000   -0.00000000   -0.00000000   -0.00000000
 Gradient time:  CPU 0.68 s  wall 0.64 s
 ----------------------------------------------------------------
             Standard Nuclear Orientation (Angstroms)
    I     Atom           X                Y                Z
 ----------------------------------------------------------------
    1      P      -0.0694376519    -0.8626502735     0.0000000000
    2      P      -1.7041642787     0.3538487067    -0.0000000000
    3      H      -1.0350951090     1.6005629291    -0.0000000000
    4      Cl      1.6258308275     0.3547329749     0.0000000000
 ----------------------------------------------------------------
 Nuclear Repulsion Energy =   175.2804274860 hartrees
 There are       24 alpha and       24 beta electrons

                       Distance Matrix (Angstroms)
             P (  1)   P (  2)   H (  3)
   P (  2)  2.037695
   H (  3)  2.645735  1.414903
   Cl(  4)  2.087093  3.329995  2.938132

 Requested basis set is 6-311++G(d,p)
 There are 44 shells and 97 basis functions
 A cutoff of  1.0D-14 yielded    913 shell pairs
 There are      4652 function pairs (      4964 Cartesian)
 Smallest overlap matrix eigenvalue = 6.11E-04
 Guess MOs from SCF MO coefficient file

 -----------------------------------------------------------------------
  General SCF calculation program by
  Eric Jon Sundstrom, Paul Horn, Yuezhi Mao, Dmitri Zuev, Alec White,
  David Stuck, Shaama M.S., Shane Yost, Joonho Lee, David Small,
  Daniel Levine, Susi Lehtola, Hugh Burton, Evgeny Epifanovsky
 -----------------------------------------------------------------------
 Hartree-Fock
 using 4 threads for integral computing
 -------------------------------------------------------
 OpenMP Integral computing Module                
 Release: version 2.0, May 2017, Q-Chem Inc. Pleasanton 
 -------------------------------------------------------
 A restricted SCF calculation will be
 performed using DIIS
 SCF converges when DIIS error is below 1.0e-08
 ---------------------------------------
  Cycle       Energy         DIIS error
 ---------------------------------------
    1   -1141.5588531510      1.72e-05  
    2   -1141.5588535268      3.18e-06  
    3   -1141.5588535497      1.14e-06  
    4   -1141.5588535526      5.39e-07  
    5   -1141.5588535532      1.32e-07  
    6   -1141.5588535533      4.16e-08  
    7   -1141.5588535533      1.49e-08  
    8   -1141.5588535533      5.00e-09  Convergence criterion met
 ---------------------------------------
 SCF time:   CPU 2.58s  wall 1.00s 
 SCF   energy in the final basis set =    -1141.5588535533
 Total energy in the final basis set =    -1141.5588535533


 ------------------------------------------------------------------------------

   CCMAN2: suite of methods based on coupled cluster
           and equation of motion theories.

   Components:
   * libvmm-1.3-trunk
     by Evgeny Epifanovsky, Ilya Kaliman.
   * libtensor-2.5-trunk
     by Evgeny Epifanovsky, Michael Wormit, Dmitry Zuev, Sam Manzer, 
        Ilya Kaliman.
   * libcc-2.5-trunk
     by Evgeny Epifanovsky, Arik Landau, Tomasz Kus, Kirill Khistyaev, 
        Dmitry Zuev, Prashant Manohar, Xintian Feng, Anna Krylov, 
        Matthew Goldey, Alec White, Thomas Jagau, Kaushik Nanda, 
        Anastasia Gunina, Alexander Kunitsa, Joonho Lee.

   CCMAN original authors:
   Anna I. Krylov, C. David Sherrill, Steven R. Gwaltney,
   Edward F. C. Byrd (2000)
   Sergey V. Levchenko, Lyudmila V. Slipchenko, Tao Wang,
   Ana-Maria C. Cristian (2003)
   Piotr A. Pieniazek, C. Melania Oana, Evgeny Epifanovsky (2007)
   Prashant Manohar (2009)

 ------------------------------------------------------------------------------


 Allocating and initializing 29808MB of RAM...
 Calculation will run on 4 cores.


 Alpha MOs, Restricted
 -- Occupied --                  
-104.85  -80.03  -79.98  -10.58   -8.04   -8.04   -8.04   -7.57
  1 A     2 A     3 A     4 A     5 A     6 A     7 A     8 A                  
 -7.528  -5.460  -5.459  -5.458  -5.421  -5.420  -5.420  -1.123
  9 A    10 A    11 A    12 A    13 A    14 A    15 A    16 A                  
 -0.916  -0.720  -0.566  -0.507  -0.501  -0.438  -0.397  -0.359
 17 A    18 A    19 A    20 A    21 A    22 A    23 A    24 A                  
 -- Virtual --                   
 -0.014   0.052   0.054   0.066   0.081   0.082   0.099   0.112
 25 A    26 A    27 A    28 A    29 A    30 A    31 A    32 A                  
  0.114   0.125   0.142   0.149   0.168   0.169   0.189   0.218
 33 A    34 A    35 A    36 A    37 A    38 A    39 A    40 A                  
  0.251   0.336   0.385   0.393   0.394   0.431   0.447   0.517
 41 A    42 A    43 A    44 A    45 A    46 A    47 A    48 A                  
  0.569   0.605   0.621   0.694   0.727   0.776   0.798   0.817
 49 A    50 A    51 A    52 A    53 A    54 A    55 A    56 A                  
  0.869   0.909   0.938   1.005   1.098   1.099   1.139   1.154
 57 A    58 A    59 A    60 A    61 A    62 A    63 A    64 A                  
  1.169   1.200   1.219   1.404   1.505   1.675   1.697   1.796
 65 A    66 A    67 A    68 A    69 A    70 A    71 A    72 A                  
  1.820   1.866   1.951   2.008   2.051   2.350   2.612   2.641
 73 A    74 A    75 A    76 A    77 A    78 A    79 A    80 A                  
  2.734   2.915   7.258   7.483  10.370  14.737  14.781  14.788
 81 A    82 A    83 A    84 A    85 A    86 A    87 A    88 A                  
 14.806  14.854  14.901  26.679  26.752  26.998 165.874 166.115
 89 A    90 A    91 A    92 A    93 A    94 A    95 A    96 A                  
219.226
 97 A                                                                          

 Beta MOs, Restricted
 -- Occupied --                  
-104.85  -80.03  -79.98  -10.58   -8.04   -8.04   -8.04   -7.57
  1 A     2 A     3 A     4 A     5 A     6 A     7 A     8 A                  
 -7.528  -5.460  -5.459  -5.458  -5.421  -5.420  -5.420  -1.123
  9 A    10 A    11 A    12 A    13 A    14 A    15 A    16 A                  
 -0.916  -0.720  -0.566  -0.507  -0.501  -0.438  -0.397  -0.359
 17 A    18 A    19 A    20 A    21 A    22 A    23 A    24 A                  
 -- Virtual --                   
 -0.014   0.052   0.054   0.066   0.081   0.082   0.099   0.112
 25 A    26 A    27 A    28 A    29 A    30 A    31 A    32 A                  
  0.114   0.125   0.142   0.149   0.168   0.169   0.189   0.218
 33 A    34 A    35 A    36 A    37 A    38 A    39 A    40 A                  
  0.251   0.336   0.385   0.393   0.394   0.431   0.447   0.517
 41 A    42 A    43 A    44 A    45 A    46 A    47 A    48 A                  
  0.569   0.605   0.621   0.694   0.727   0.776   0.798   0.817
 49 A    50 A    51 A    52 A    53 A    54 A    55 A    56 A                  
  0.869   0.909   0.938   1.005   1.098   1.099   1.139   1.154
 57 A    58 A    59 A    60 A    61 A    62 A    63 A    64 A                  
  1.169   1.200   1.219   1.404   1.505   1.675   1.697   1.796
 65 A    66 A    67 A    68 A    69 A    70 A    71 A    72 A                  
  1.820   1.866   1.951   2.008   2.051   2.350   2.612   2.641
 73 A    74 A    75 A    76 A    77 A    78 A    79 A    80 A                  
  2.734   2.915   7.258   7.483  10.370  14.737  14.781  14.788
 81 A    82 A    83 A    84 A    85 A    86 A    87 A    88 A                  
 14.806  14.854  14.901  26.679  26.752  26.998 165.874 166.115
 89 A    90 A    91 A    92 A    93 A    94 A    95 A    96 A                  
219.226
 97 A                                                                          

 Occupation and symmetry of molecular orbitals

 Point group: C1 (1 irreducible representation).

                           A     All 
 -------------------------------------
 All molecular orbitals:
  - Alpha                  97    97  
  - Beta                   97    97  
 -------------------------------------
 Alpha orbitals:
  - Frozen occupied        15    15  
  - Active occupied        9     9   
  - Active virtual         73    73  
  - Frozen virtual         0     0   
 -------------------------------------
 Beta orbitals:
  - Frozen occupied        15    15  
  - Active occupied        9     9   
  - Active virtual         73    73  
  - Frozen virtual         0     0   
 -------------------------------------

 Import integrals:   CPU 0.00 s  wall 0.00 s

 Import integrals:   CPU 9.95 s  wall 2.55 s

 MP2 amplitudes:   CPU 0.02 s  wall 0.01 s

Running a double precision version
           CCSD T amplitudes will be solved using DIIS.

           Start     Size      MaxIter   EConv     TConv     
           3         7         100       1.00e-07  1.00e-05  
 ------------------------------------------------------------------------------
           Energy (a.u.)   Ediff      Tdiff       Comment
 ------------------------------------------------------------------------------
         -1141.92401829                           
     1   -1141.94607284   2.21e-02   6.84e-01     
     2   -1141.95784697   1.18e-02   8.70e-02     
     3   -1141.95987956   2.03e-03   3.59e-02     
     4   -1141.96159241   1.71e-03   1.44e-02     Switched to DIIS steps.
     5   -1141.96203280   4.40e-04   9.61e-03     
     6   -1141.96204515   1.24e-05   2.28e-03     
     7   -1141.96203738   7.78e-06   7.36e-04     
     8   -1141.96203785   4.76e-07   1.92e-04     
     9   -1141.96203820   3.41e-07   6.00e-05     
    10   -1141.96203821   1.68e-08   2.33e-05     
    11   -1141.96203826   4.85e-08   1.44e-05     
    12   -1141.96203826   2.79e-09   3.17e-06     
 ------------------------------------------------------------------------------
         -1141.96203826                           CCSD T converged.

End of double precision
 SCF energy                 = -1141.55885355
 MP2 energy                 = -1141.92401829
 CCSD correlation energy     =    -0.40318470
 CCSD total energy           = -1141.96203826

 CCSD  T1^2 = 0.0082  T2^2 = 0.2301  Leading amplitudes:

 Amplitude    Orbitals with energies
 -0.0233       24 (A) A                  ->    44 (A) A                   
              -0.3594                          0.3932                     
 -0.0233       24 (A) B                  ->    44 (A) B                   
              -0.3594                          0.3932                     
 -0.0168       21 (A) A                  ->    25 (A) A                   
              -0.5011                         -0.0145                     
 -0.0168       21 (A) B                  ->    25 (A) B                   
              -0.5011                         -0.0145                     

 Amplitude    Orbitals with energies
 -0.1557       24 (A) A      24 (A) B    ->    25 (A) A      25 (A) B     
              -0.3594       -0.3594           -0.0145       -0.0145       
  0.1557       24 (A) A      24 (A) B    ->    25 (A) B      25 (A) A     
              -0.3594       -0.3594           -0.0145       -0.0145       
  0.1557       24 (A) B      24 (A) A    ->    25 (A) A      25 (A) B     
              -0.3594       -0.3594           -0.0145       -0.0145       
 -0.1557       24 (A) B      24 (A) A    ->    25 (A) B      25 (A) A     
              -0.3594       -0.3594           -0.0145       -0.0145       

 Computing CCSD intemediates for later calculations in double precision
 Finished.

Running a double precision version
           CCSD Lambda amplitudes will be solved using DIIS.
           Start     Size      MaxIter   EConv     LConv     
           3         7         100       1.00e-07  1.00e-05  
 ------------------------------------------------------------------------------
            Enorm      Ldiff       Comment
 ------------------------------------------------------------------------------
     1     5.33e-02   4.45e-02     
     2     1.12e-02   5.24e-03     
     3     4.93e-03   2.55e-03     
     4     1.78e-03   1.42e-03     Switched to DIIS steps.
     5     6.94e-04   4.09e-04     
     6     2.73e-04   1.30e-04     
     7     1.02e-04   2.29e-05     
     8     3.93e-05   4.17e-06     
     9     1.62e-05   3.56e-06     
    10     5.97e-06   1.25e-06     
    11     1.78e-06   6.15e-07     
    12     7.59e-07   1.97e-07     
    13     3.10e-07   8.45e-08     
    14     1.41e-07   1.78e-08     
    15     6.30e-08   1.33e-08     
 ------------------------------------------------------------------------------
                                   CCSD Lambda converged.

 Computing density matrices in double precision...
           Orbital response amplitudes will be solved using DIIS.
           Start     Size      MaxIter   EConv     LConv     
           3         7         100       1.00e-06  1.00e-06  
 ------------------------------------------------------------------------------
            Enorm      Ldiff       Comment
 ------------------------------------------------------------------------------
     1     6.40e-02   5.07e-03     
     2     3.92e-02   1.05e-02     
     3     4.75e-02   1.21e-02     
     4     1.47e-02   1.30e-02     Switched to DIIS steps.
     5     8.56e-04   3.89e-03     
     6     3.62e-04   1.19e-04     
     7     1.71e-04   3.50e-05     
     8     4.87e-05   1.27e-05     
     9     1.01e-05   1.04e-06     
    10     3.45e-06   1.25e-07     
    11     1.38e-06   7.51e-08     
    12     1.63e-07   4.01e-08     
 ------------------------------------------------------------------------------
                                   Orbital response converged.

 Computing density matrices... Done.
 CCSD calculation:   CPU 158.54 s  wall 44.09 s

 Transferring MO TPDM to AO TPDM
 Transferring g2_o1o1o1o1
 Transferring g2_o1o1o1v1
 Transferring g2_o1o1v1v1
 Transferring g2_o1v1o1v1
 Transferring g2_o1v1v1v1
 Transferring g2_v1v1v1v1
 Adding separable TPDM
 Computing TPDM gradient
 --------------------------------------------------------
 2e gradient
  Atom          X               Y               Z
 --------------------------------------------------------
    1         -1.381196       21.053860        0.000000  
    2         22.426916       -7.115371       -0.000000  
    3         -1.024641       -4.455644        0.000000  
    4        -20.021079       -9.482846       -0.000000  
 --------------------------------------------------------
 --------------------------------------------------------
 Final gradient
  Atom          X               Y               Z
 --------------------------------------------------------
    1         -1.381196       21.053860        0.000000  
    2         22.426916       -7.115371       -0.000000  
    3         -1.024641       -4.455644        0.000000  
    4        -20.021079       -9.482846       -0.000000  
 --------------------------------------------------------
 Analytic gradient from two-electron contribution:   CPU 64.59 s  wall 17.54 s

 Total ccman2 time:   CPU 236.46 s  wall 65.20 s


 --------------------------------------------------------------

                    Orbital Energies (a.u.)
 --------------------------------------------------------------

 Alpha MOs
 -- Occupied --
******* -80.029 -79.984 -10.575  -8.043  -8.040  -8.040  -7.568
 -7.528  -5.460  -5.459  -5.458  -5.421  -5.420  -5.420  -1.123
 -0.916  -0.720  -0.566  -0.507  -0.501  -0.438  -0.397  -0.359
 -- Virtual --
 -0.014   0.052   0.054   0.066   0.081   0.082   0.099   0.112
  0.114   0.125   0.142   0.149   0.168   0.169   0.189   0.218
  0.251   0.336   0.385   0.393   0.394   0.431   0.447   0.517
  0.569   0.605   0.621   0.694   0.727   0.776   0.798   0.817
  0.869   0.909   0.938   1.005   1.098   1.099   1.139   1.154
  1.169   1.200   1.219   1.404   1.505   1.675   1.697   1.796
  1.820   1.866   1.951   2.008   2.051   2.350   2.612   2.641
  2.734   2.915   7.258   7.483  10.370  14.737  14.781  14.788
 14.806  14.854  14.901  26.679  26.752  26.998 165.874 166.115
219.226
 --------------------------------------------------------------

          Ground-State Mulliken Net Atomic Charges

     Atom                 Charge (a.u.)
  ----------------------------------------
      1 P                     0.044967
      2 P                     0.173355
      3 H                    -0.116364
      4 Cl                   -0.101958
  ----------------------------------------
  Sum of atomic charges =     0.000000

 -----------------------------------------------------------------
                    Cartesian Multipole Moments
 -----------------------------------------------------------------
    Charge (ESU x 10^10)
                -0.0000
    Dipole Moment (Debye)
         X      -0.9570      Y       0.2832      Z      -0.0000
       Tot       0.9980
    Quadrupole Moments (Debye-Ang)
        XX     -43.2911     XY      -1.0405     YY     -39.5782
        XZ       0.0000     YZ      -0.0000     ZZ     -39.9922
    Octopole Moments (Debye-Ang^2)
       XXX      14.5053    XXY       2.0649    XYY       0.9989
       YYY       6.1482    XXZ      -0.0000    XYZ       0.0000
       YYZ       0.0000    XZZ       3.3974    YZZ       0.9886
       ZZZ      -0.0000
    Hexadecapole Moments (Debye-Ang^3)
      XXXX    -523.0776   XXXY       4.7887   XXYY    -101.4669
      XYYY       1.6972   YYYY    -153.1971   XXXZ       0.0000
      XXYZ      -0.0000   XYYZ       0.0000   YYYZ      -0.0000
      XXZZ     -95.2974   XYZZ      -0.2810   YYZZ     -34.8483
      XZZZ       0.0000   YZZZ      -0.0000   ZZZZ     -59.5616
 -----------------------------------------------------------------
 DrvMan completing analytic gradient of the correlated energy
 Correlated dipole moment
            1
    1  -0.3764964
    2   0.1114325
    3  -0.0000000
 Energy read as -1141.962038258
 Full Analytical Gradient: (in a.u., or Hartree/Bohr)
             1             2             3             4
    1   -0.00000625    0.00017790   -0.00015609   -0.00001556
    2    0.00005086    0.00030041   -0.00033807   -0.00001320
    3    0.00000000   -0.00000000    0.00000000   -0.00000000
 Gradient time:  CPU 0.67 s  wall 0.64 s
 ----------------------------------------------------------------
             Standard Nuclear Orientation (Angstroms)
    I     Atom           X                Y                Z
 ----------------------------------------------------------------
    1      P      -0.0694376519    -0.8626502735     0.0000000000
    2      P      -1.7041642787     0.3538487067    -0.0000000000
    3      H      -1.0350951090     1.6015629291     0.0010000000
    4      Cl      1.6258308275     0.3547329749     0.0000000000
 ----------------------------------------------------------------
 Nuclear Repulsion Energy =   175.2754365616 hartrees
 There are       24 alpha and       24 beta electrons

                       Distance Matrix (Angstroms)
             P (  1)   P (  2)   H (  3)
   P (  2)  2.037695
   H (  3)  2.646666  1.415784
   Cl(  4)  2.087093  3.329995  2.938556

 Requested basis set is 6-311++G(d,p)
 There are 44 shells and 97 basis functions
 A cutoff of  1.0D-14 yielded    913 shell pairs
 There are      4652 function pairs (      4964 Cartesian)
 Smallest overlap matrix eigenvalue = 6.11E-04
 Guess MOs from SCF MO coefficient file

 -----------------------------------------------------------------------
  General SCF calculation program by
  Eric Jon Sundstrom, Paul Horn, Yuezhi Mao, Dmitri Zuev, Alec White,
  David Stuck, Shaama M.S., Shane Yost, Joonho Lee, David Small,
  Daniel Levine, Susi Lehtola, Hugh Burton, Evgeny Epifanovsky
 -----------------------------------------------------------------------
 Hartree-Fock
 using 4 threads for integral computing
 -------------------------------------------------------
 OpenMP Integral computing Module                
 Release: version 2.0, May 2017, Q-Chem Inc. Pleasanton 
 -------------------------------------------------------
 A restricted SCF calculation will be
 performed using DIIS
 SCF converges when DIIS error is below 1.0e-08
 ---------------------------------------
  Cycle       Energy         DIIS error
 ---------------------------------------
    1   -1141.5588485071      9.70e-06  
    2   -1141.5588486485      2.08e-06  
    3   -1141.5588486631      8.03e-07  
    4   -1141.5588486657      4.42e-07  
    5   -1141.5588486665      1.51e-07  
    6   -1141.5588486667      5.02e-08  
    7   -1141.5588486667      1.42e-08  
    8   -1141.5588486667      5.02e-09  Convergence criterion met
 ---------------------------------------
 SCF time:   CPU 2.59s  wall 1.00s 
 SCF   energy in the final basis set =    -1141.5588486667
 Total energy in the final basis set =    -1141.5588486667


 ------------------------------------------------------------------------------

   CCMAN2: suite of methods based on coupled cluster
           and equation of motion theories.

   Components:
   * libvmm-1.3-trunk
     by Evgeny Epifanovsky, Ilya Kaliman.
   * libtensor-2.5-trunk
     by Evgeny Epifanovsky, Michael Wormit, Dmitry Zuev, Sam Manzer, 
        Ilya Kaliman.
   * libcc-2.5-trunk
     by Evgeny Epifanovsky, Arik Landau, Tomasz Kus, Kirill Khistyaev, 
        Dmitry Zuev, Prashant Manohar, Xintian Feng, Anna Krylov, 
        Matthew Goldey, Alec White, Thomas Jagau, Kaushik Nanda, 
        Anastasia Gunina, Alexander Kunitsa, Joonho Lee.

   CCMAN original authors:
   Anna I. Krylov, C. David Sherrill, Steven R. Gwaltney,
   Edward F. C. Byrd (2000)
   Sergey V. Levchenko, Lyudmila V. Slipchenko, Tao Wang,
   Ana-Maria C. Cristian (2003)
   Piotr A. Pieniazek, C. Melania Oana, Evgeny Epifanovsky (2007)
   Prashant Manohar (2009)

 ------------------------------------------------------------------------------


 Allocating and initializing 29808MB of RAM...
 Calculation will run on 4 cores.


 Alpha MOs, Restricted
 -- Occupied --                  
-104.85  -80.03  -79.98  -10.58   -8.04   -8.04   -8.04   -7.57
  1 A     2 A     3 A     4 A     5 A     6 A     7 A     8 A                  
 -7.528  -5.460  -5.459  -5.458  -5.421  -5.420  -5.420  -1.123
  9 A    10 A    11 A    12 A    13 A    14 A    15 A    16 A                  
 -0.916  -0.720  -0.566  -0.507  -0.501  -0.438  -0.397  -0.359
 17 A    18 A    19 A    20 A    21 A    22 A    23 A    24 A                  
 -- Virtual --                   
 -0.014   0.052   0.054   0.066   0.081   0.082   0.099   0.112
 25 A    26 A    27 A    28 A    29 A    30 A    31 A    32 A                  
  0.115   0.125   0.142   0.149   0.168   0.169   0.189   0.218
 33 A    34 A    35 A    36 A    37 A    38 A    39 A    40 A                  
  0.251   0.336   0.385   0.393   0.394   0.431   0.447   0.517
 41 A    42 A    43 A    44 A    45 A    46 A    47 A    48 A                  
  0.569   0.605   0.621   0.694   0.727   0.777   0.798   0.817
 49 A    50 A    51 A    52 A    53 A    54 A    55 A    56 A                  
  0.869   0.909   0.938   1.005   1.098   1.099   1.139   1.154
 57 A    58 A    59 A    60 A    61 A    62 A    63 A    64 A                  
  1.169   1.200   1.219   1.404   1.505   1.675   1.697   1.796
 65 A    66 A    67 A    68 A    69 A    70 A    71 A    72 A                  
  1.820   1.866   1.951   2.008   2.051   2.349   2.612   2.641
 73 A    74 A    75 A    76 A    77 A    78 A    79 A    80 A                  
  2.734   2.915   7.258   7.482  10.370  14.737  14.781  14.788
 81 A    82 A    83 A    84 A    85 A    86 A    87 A    88 A                  
 14.806  14.854  14.901  26.679  26.752  26.998 165.874 166.115
 89 A    90 A    91 A    92 A    93 A    94 A    95 A    96 A                  
219.226
 97 A                                                                          

 Beta MOs, Restricted
 -- Occupied --                  
-104.85  -80.03  -79.98  -10.58   -8.04   -8.04   -8.04   -7.57
  1 A     2 A     3 A     4 A     5 A     6 A     7 A     8 A                  
 -7.528  -5.460  -5.459  -5.458  -5.421  -5.420  -5.420  -1.123
  9 A    10 A    11 A    12 A    13 A    14 A    15 A    16 A                  
 -0.916  -0.720  -0.566  -0.507  -0.501  -0.438  -0.397  -0.359
 17 A    18 A    19 A    20 A    21 A    22 A    23 A    24 A                  
 -- Virtual --                   
 -0.014   0.052   0.054   0.066   0.081   0.082   0.099   0.112
 25 A    26 A    27 A    28 A    29 A    30 A    31 A    32 A                  
  0.115   0.125   0.142   0.149   0.168   0.169   0.189   0.218
 33 A    34 A    35 A    36 A    37 A    38 A    39 A    40 A                  
  0.251   0.336   0.385   0.393   0.394   0.431   0.447   0.517
 41 A    42 A    43 A    44 A    45 A    46 A    47 A    48 A                  
  0.569   0.605   0.621   0.694   0.727   0.777   0.798   0.817
 49 A    50 A    51 A    52 A    53 A    54 A    55 A    56 A                  
  0.869   0.909   0.938   1.005   1.098   1.099   1.139   1.154
 57 A    58 A    59 A    60 A    61 A    62 A    63 A    64 A                  
  1.169   1.200   1.219   1.404   1.505   1.675   1.697   1.796
 65 A    66 A    67 A    68 A    69 A    70 A    71 A    72 A                  
  1.820   1.866   1.951   2.008   2.051   2.349   2.612   2.641
 73 A    74 A    75 A    76 A    77 A    78 A    79 A    80 A                  
  2.734   2.915   7.258   7.482  10.370  14.737  14.781  14.788
 81 A    82 A    83 A    84 A    85 A    86 A    87 A    88 A                  
 14.806  14.854  14.901  26.679  26.752  26.998 165.874 166.115
 89 A    90 A    91 A    92 A    93 A    94 A    95 A    96 A                  
219.226
 97 A                                                                          

 Occupation and symmetry of molecular orbitals

 Point group: C1 (1 irreducible representation).

                           A     All 
 -------------------------------------
 All molecular orbitals:
  - Alpha                  97    97  
  - Beta                   97    97  
 -------------------------------------
 Alpha orbitals:
  - Frozen occupied        15    15  
  - Active occupied        9     9   
  - Active virtual         73    73  
  - Frozen virtual         0     0   
 -------------------------------------
 Beta orbitals:
  - Frozen occupied        15    15  
  - Active occupied        9     9   
  - Active virtual         73    73  
  - Frozen virtual         0     0   
 -------------------------------------

 Import integrals:   CPU 0.00 s  wall 0.00 s

 Import integrals:   CPU 9.95 s  wall 2.55 s

 MP2 amplitudes:   CPU 0.02 s  wall 0.01 s

Running a double precision version
           CCSD T amplitudes will be solved using DIIS.

           Start     Size      MaxIter   EConv     TConv     
           3         7         100       1.00e-07  1.00e-05  
 ------------------------------------------------------------------------------
           Energy (a.u.)   Ediff      Tdiff       Comment
 ------------------------------------------------------------------------------
         -1141.92401602                           
     1   -1141.94607018   2.21e-02   6.84e-01     
     2   -1141.95784599   1.18e-02   8.70e-02     
     3   -1141.95987911   2.03e-03   3.59e-02     
     4   -1141.96159252   1.71e-03   1.44e-02     Switched to DIIS steps.
     5   -1141.96203310   4.41e-04   9.61e-03     
     6   -1141.96204546   1.24e-05   2.28e-03     
     7   -1141.96203769   7.77e-06   7.36e-04     
     8   -1141.96203817   4.76e-07   1.92e-04     
     9   -1141.96203851   3.41e-07   6.00e-05     
    10   -1141.96203852   1.66e-08   2.33e-05     
    11   -1141.96203857   4.85e-08   1.44e-05     
    12   -1141.96203857   2.79e-09   3.18e-06     
 ------------------------------------------------------------------------------
         -1141.96203857                           CCSD T converged.

End of double precision
 SCF energy                 = -1141.55884867
 MP2 energy                 = -1141.92401602
 CCSD correlation energy     =    -0.40318990
 CCSD total energy           = -1141.96203857

 CCSD  T1^2 = 0.0083  T2^2 = 0.2302  Leading amplitudes:

 Amplitude    Orbitals with energies
 -0.0233       24 (A) A                  ->    44 (A) A                   
              -0.3594                          0.3932                     
 -0.0233       24 (A) B                  ->    44 (A) B                   
              -0.3594                          0.3932                     
 -0.0168       21 (A) A                  ->    25 (A) A                   
              -0.5011                         -0.0145                     
 -0.0168       21 (A) B                  ->    25 (A) B                   
              -0.5011                         -0.0145                     

 Amplitude    Orbitals with energies
 -0.1557       24 (A) A      24 (A) B    ->    25 (A) A      25 (A) B     
              -0.3594       -0.3594           -0.0145       -0.0145       
  0.1557       24 (A) A      24 (A) B    ->    25 (A) B      25 (A) A     
              -0.3594       -0.3594           -0.0145       -0.0145       
  0.1557       24 (A) B      24 (A) A    ->    25 (A) A      25 (A) B     
              -0.3594       -0.3594           -0.0145       -0.0145       
 -0.1557       24 (A) B      24 (A) A    ->    25 (A) B      25 (A) A     
              -0.3594       -0.3594           -0.0145       -0.0145       

 Computing CCSD intemediates for later calculations in double precision
 Finished.

Running a double precision version
           CCSD Lambda amplitudes will be solved using DIIS.
           Start     Size      MaxIter   EConv     LConv     
           3         7         100       1.00e-07  1.00e-05  
 ------------------------------------------------------------------------------
            Enorm      Ldiff       Comment
 ------------------------------------------------------------------------------
     1     5.33e-02   4.45e-02     
     2     1.12e-02   5.24e-03     
     3     4.93e-03   2.55e-03     
     4     1.78e-03   1.42e-03     Switched to DIIS steps.
     5     6.94e-04   4.09e-04     
     6     2.73e-04   1.30e-04     
     7     1.02e-04   2.29e-05     
     8     3.93e-05   4.17e-06     
     9     1.62e-05   3.57e-06     
    10     5.97e-06   1.25e-06     
    11     1.78e-06   6.15e-07     
    12     7.59e-07   1.97e-07     
    13     3.10e-07   8.45e-08     
    14     1.41e-07   1.77e-08     
    15     6.31e-08   1.32e-08     
 ------------------------------------------------------------------------------
                                   CCSD Lambda converged.

 Computing density matrices in double precision...
           Orbital response amplitudes will be solved using DIIS.
           Start     Size      MaxIter   EConv     LConv     
           3         7         100       1.00e-06  1.00e-06  
 ------------------------------------------------------------------------------
            Enorm      Ldiff       Comment
 ------------------------------------------------------------------------------
     1     6.40e-02   5.07e-03     
     2     3.92e-02   1.05e-02     
     3     4.74e-02   1.21e-02     
     4     1.47e-02   1.30e-02     Switched to DIIS steps.
     5     8.57e-04   3.89e-03     
     6     3.62e-04   1.20e-04     
     7     1.71e-04   3.50e-05     
     8     4.87e-05   1.27e-05     
     9     1.01e-05   1.04e-06     
    10     3.45e-06   1.25e-07     
    11     1.38e-06   7.50e-08     
    12     1.63e-07   4.00e-08     
 ------------------------------------------------------------------------------
                                   Orbital response converged.

 Computing density matrices... Done.
 CCSD calculation:   CPU 158.43 s  wall 44.09 s

 Transferring MO TPDM to AO TPDM
 Transferring g2_o1o1o1o1
 Transferring g2_o1o1o1v1
 Transferring g2_o1o1v1v1
 Transferring g2_o1v1o1v1
 Transferring g2_o1v1v1v1
 Transferring g2_v1v1v1v1
 Adding separable TPDM
 Computing TPDM gradient
 --------------------------------------------------------
 2e gradient
  Atom          X               Y               Z
 --------------------------------------------------------
    1         -1.381520       21.054228        0.000615  
    2         22.426192       -7.114583        0.002959  
    3         -1.023973       -4.456700       -0.003860  
    4        -20.020699       -9.482944        0.000286  
 --------------------------------------------------------
 --------------------------------------------------------
 Final gradient
  Atom          X               Y               Z
 --------------------------------------------------------
    1         -1.381520       21.054228        0.000615  
    2         22.426192       -7.114583        0.002959  
    3         -1.023973       -4.456700       -0.003860  
    4        -20.020699       -9.482944        0.000286  
 --------------------------------------------------------
 Analytic gradient from two-electron contribution:   CPU 65.38 s  wall 17.88 s

 Total ccman2 time:   CPU 237.01 s  wall 65.50 s


 --------------------------------------------------------------

                    Orbital Energies (a.u.)
 --------------------------------------------------------------

 Alpha MOs
 -- Occupied --
******* -80.029 -79.985 -10.575  -8.043  -8.040  -8.040  -7.568
 -7.528  -5.460  -5.459  -5.458  -5.421  -5.420  -5.420  -1.123
 -0.916  -0.720  -0.566  -0.507  -0.501  -0.438  -0.397  -0.359
 -- Virtual --
 -0.014   0.052   0.054   0.066   0.081   0.082   0.099   0.112
  0.115   0.125   0.142   0.149   0.168   0.169   0.189   0.218
  0.251   0.336   0.385   0.393   0.394   0.431   0.447   0.517
  0.569   0.605   0.621   0.694   0.727   0.777   0.798   0.817
  0.869   0.909   0.938   1.005   1.098   1.099   1.139   1.154
  1.169   1.200   1.219   1.404   1.505   1.675   1.697   1.796
  1.820   1.866   1.951   2.008   2.051   2.349   2.612   2.641
  2.734   2.915   7.258   7.482  10.370  14.737  14.781  14.788
 14.806  14.854  14.901  26.679  26.752  26.998 165.874 166.115
219.226
 --------------------------------------------------------------

          Ground-State Mulliken Net Atomic Charges

     Atom                 Charge (a.u.)
  ----------------------------------------
      1 P                     0.044929
      2 P                     0.173243
      3 H                    -0.116211
      4 Cl                   -0.101961
  ----------------------------------------
  Sum of atomic charges =    -0.000000

 -----------------------------------------------------------------
                    Cartesian Multipole Moments
 -----------------------------------------------------------------
    Charge (ESU x 10^10)
                -0.0000
    Dipole Moment (Debye)
         X      -0.9568      Y       0.2827      Z       0.0004
       Tot       0.9977
    Quadrupole Moments (Debye-Ang)
        XX     -43.2914     XY      -1.0403     YY     -39.5789
        XZ      -0.0001     YZ       0.0003     ZZ     -39.9930
    Octopole Moments (Debye-Ang^2)
       XXX      14.5071    XXY       2.0630    XYY       1.0015
       YYY       6.1418    XXZ      -0.0011    XYZ      -0.0016
       YYZ       0.0001    XZZ       3.3982    YZZ       0.9863
       ZZZ      -0.0020
    Hexadecapole Moments (Debye-Ang^3)
      XXXX    -523.0825   XXXY       4.7941   XXYY    -101.4744
      XYYY       1.7030   YYYY    -153.2216   XXXZ       0.0010
      XXYZ       0.0007   XYYZ       0.0011   YYYZ      -0.0040
      XXZZ     -95.2980   XYZZ      -0.2788   YYZZ     -34.8539
      XZZZ       0.0024   YZZZ      -0.0039   ZZZZ     -59.5627
 -----------------------------------------------------------------
 DrvMan completing analytic gradient of the correlated energy
 Correlated dipole moment
            1
    1  -0.3764376
    2   0.1112145
    3   0.0001537
 Energy read as -1141.962038569
 Full Analytical Gradient: (in a.u., or Hartree/Bohr)
             1             2             3             4
    1   -0.00001025    0.00002536    0.00000240   -0.00001750
    2    0.00002699   -0.00001377   -0.00000577   -0.00000744
    3    0.00001567   -0.00002017    0.00001526   -0.00001076
 Gradient time:  CPU 0.67 s  wall 0.64 s
 ----------------------------------------------------------------
             Standard Nuclear Orientation (Angstroms)
    I     Atom           X                Y                Z
 ----------------------------------------------------------------
    1      P      -0.0694376519    -0.8626502735     0.0000000000
    2      P      -1.7041642787     0.3538487067    -0.0000000000
    3      H      -1.0350951090     1.6015629291    -0.0000000000
    4      Cl      1.6268308275     0.3547329749     0.0000000000
 ----------------------------------------------------------------
 Nuclear Repulsion Energy =   175.2371746506 hartrees
 There are       24 alpha and       24 beta electrons

                       Distance Matrix (Angstroms)
             P (  1)   P (  2)   H (  3)
   P (  2)  2.037695
   H (  3)  2.646666  1.415784
   Cl(  4)  2.087905  3.330995  2.939462

 Requested basis set is 6-311++G(d,p)
 There are 44 shells and 97 basis functions
 A cutoff of  1.0D-14 yielded    913 shell pairs
 There are      4652 function pairs (      4964 Cartesian)
 Smallest overlap matrix eigenvalue = 6.11E-04
 Guess MOs from SCF MO coefficient file

 -----------------------------------------------------------------------
  General SCF calculation program by
  Eric Jon Sundstrom, Paul Horn, Yuezhi Mao, Dmitri Zuev, Alec White,
  David Stuck, Shaama M.S., Shane Yost, Joonho Lee, David Small,
  Daniel Levine, Susi Lehtola, Hugh Burton, Evgeny Epifanovsky
 -----------------------------------------------------------------------
 Hartree-Fock
 using 4 threads for integral computing
 -------------------------------------------------------
 OpenMP Integral computing Module                
 Release: version 2.0, May 2017, Q-Chem Inc. Pleasanton 
 -------------------------------------------------------
 A restricted SCF calculation will be
 performed using DIIS
 SCF converges when DIIS error is below 1.0e-08
 ---------------------------------------
  Cycle       Energy         DIIS error
 ---------------------------------------
    1   -1141.5588418200      1.05e-05  
    2   -1141.5588420218      2.76e-06  
    3   -1141.5588420439      1.21e-06  
    4   -1141.5588420479      4.69e-07  
    5   -1141.5588420489      1.99e-07  
    6   -1141.5588420492      6.43e-08  
    7   -1141.5588420492      2.00e-08  
    8   -1141.5588420492      6.91e-09  Convergence criterion met
 ---------------------------------------
 SCF time:   CPU 2.59s  wall 1.00s 
 SCF   energy in the final basis set =    -1141.5588420492
 Total energy in the final basis set =    -1141.5588420492


 ------------------------------------------------------------------------------

   CCMAN2: suite of methods based on coupled cluster
           and equation of motion theories.

   Components:
   * libvmm-1.3-trunk
     by Evgeny Epifanovsky, Ilya Kaliman.
   * libtensor-2.5-trunk
     by Evgeny Epifanovsky, Michael Wormit, Dmitry Zuev, Sam Manzer, 
        Ilya Kaliman.
   * libcc-2.5-trunk
     by Evgeny Epifanovsky, Arik Landau, Tomasz Kus, Kirill Khistyaev, 
        Dmitry Zuev, Prashant Manohar, Xintian Feng, Anna Krylov, 
        Matthew Goldey, Alec White, Thomas Jagau, Kaushik Nanda, 
        Anastasia Gunina, Alexander Kunitsa, Joonho Lee.

   CCMAN original authors:
   Anna I. Krylov, C. David Sherrill, Steven R. Gwaltney,
   Edward F. C. Byrd (2000)
   Sergey V. Levchenko, Lyudmila V. Slipchenko, Tao Wang,
   Ana-Maria C. Cristian (2003)
   Piotr A. Pieniazek, C. Melania Oana, Evgeny Epifanovsky (2007)
   Prashant Manohar (2009)

 ------------------------------------------------------------------------------


 Allocating and initializing 29808MB of RAM...
 Calculation will run on 4 cores.


 Alpha MOs, Restricted
 -- Occupied --                  
-104.85  -80.03  -79.98  -10.58   -8.04   -8.04   -8.04   -7.57
  1 A     2 A     3 A     4 A     5 A     6 A     7 A     8 A                  
 -7.528  -5.460  -5.459  -5.458  -5.421  -5.420  -5.420  -1.123
  9 A    10 A    11 A    12 A    13 A    14 A    15 A    16 A                  
 -0.916  -0.720  -0.566  -0.507  -0.501  -0.438  -0.397  -0.360
 17 A    18 A    19 A    20 A    21 A    22 A    23 A    24 A                  
 -- Virtual --                   
 -0.014   0.052   0.054   0.066   0.081   0.082   0.099   0.112
 25 A    26 A    27 A    28 A    29 A    30 A    31 A    32 A                  
  0.114   0.125   0.142   0.149   0.168   0.169   0.189   0.218
 33 A    34 A    35 A    36 A    37 A    38 A    39 A    40 A                  
  0.251   0.336   0.385   0.393   0.394   0.431   0.447   0.517
 41 A    42 A    43 A    44 A    45 A    46 A    47 A    48 A                  
  0.569   0.605   0.621   0.694   0.727   0.777   0.798   0.817
 49 A    50 A    51 A    52 A    53 A    54 A    55 A    56 A                  
  0.869   0.909   0.938   1.005   1.098   1.099   1.139   1.154
 57 A    58 A    59 A    60 A    61 A    62 A    63 A    64 A                  
  1.169   1.200   1.218   1.404   1.504   1.675   1.697   1.796
 65 A    66 A    67 A    68 A    69 A    70 A    71 A    72 A                  
  1.820   1.866   1.951   2.008   2.051   2.349   2.612   2.641
 73 A    74 A    75 A    76 A    77 A    78 A    79 A    80 A                  
  2.734   2.915   7.258   7.482  10.370  14.737  14.781  14.788
 81 A    82 A    83 A    84 A    85 A    86 A    87 A    88 A                  
 14.806  14.854  14.901  26.679  26.752  26.997 165.874 166.115
 89 A    90 A    91 A    92 A    93 A    94 A    95 A    96 A                  
219.226
 97 A                                                                          

 Beta MOs, Restricted
 -- Occupied --                  
-104.85  -80.03  -79.98  -10.58   -8.04   -8.04   -8.04   -7.57
  1 A     2 A     3 A     4 A     5 A     6 A     7 A     8 A                  
 -7.528  -5.460  -5.459  -5.458  -5.421  -5.420  -5.420  -1.123
  9 A    10 A    11 A    12 A    13 A    14 A    15 A    16 A                  
 -0.916  -0.720  -0.566  -0.507  -0.501  -0.438  -0.397  -0.360
 17 A    18 A    19 A    20 A    21 A    22 A    23 A    24 A                  
 -- Virtual --                   
 -0.014   0.052   0.054   0.066   0.081   0.082   0.099   0.112
 25 A    26 A    27 A    28 A    29 A    30 A    31 A    32 A                  
  0.114   0.125   0.142   0.149   0.168   0.169   0.189   0.218
 33 A    34 A    35 A    36 A    37 A    38 A    39 A    40 A                  
  0.251   0.336   0.385   0.393   0.394   0.431   0.447   0.517
 41 A    42 A    43 A    44 A    45 A    46 A    47 A    48 A                  
  0.569   0.605   0.621   0.694   0.727   0.777   0.798   0.817
 49 A    50 A    51 A    52 A    53 A    54 A    55 A    56 A                  
  0.869   0.909   0.938   1.005   1.098   1.099   1.139   1.154
 57 A    58 A    59 A    60 A    61 A    62 A    63 A    64 A                  
  1.169   1.200   1.218   1.404   1.504   1.675   1.697   1.796
 65 A    66 A    67 A    68 A    69 A    70 A    71 A    72 A                  
  1.820   1.866   1.951   2.008   2.051   2.349   2.612   2.641
 73 A    74 A    75 A    76 A    77 A    78 A    79 A    80 A                  
  2.734   2.915   7.258   7.482  10.370  14.737  14.781  14.788
 81 A    82 A    83 A    84 A    85 A    86 A    87 A    88 A                  
 14.806  14.854  14.901  26.679  26.752  26.997 165.874 166.115
 89 A    90 A    91 A    92 A    93 A    94 A    95 A    96 A                  
219.226
 97 A                                                                          

 Occupation and symmetry of molecular orbitals

 Point group: C1 (1 irreducible representation).

                           A     All 
 -------------------------------------
 All molecular orbitals:
  - Alpha                  97    97  
  - Beta                   97    97  
 -------------------------------------
 Alpha orbitals:
  - Frozen occupied        15    15  
  - Active occupied        9     9   
  - Active virtual         73    73  
  - Frozen virtual         0     0   
 -------------------------------------
 Beta orbitals:
  - Frozen occupied        15    15  
  - Active occupied        9     9   
  - Active virtual         73    73  
  - Frozen virtual         0     0   
 -------------------------------------

 Import integrals:   CPU 0.00 s  wall 0.00 s

 Import integrals:   CPU 9.95 s  wall 2.55 s

 MP2 amplitudes:   CPU 0.02 s  wall 0.01 s

Running a double precision version
           CCSD T amplitudes will be solved using DIIS.

           Start     Size      MaxIter   EConv     TConv     
           3         7         100       1.00e-07  1.00e-05  
 ------------------------------------------------------------------------------
           Energy (a.u.)   Ediff      Tdiff       Comment
 ------------------------------------------------------------------------------
         -1141.92401205                           
     1   -1141.94606599   2.21e-02   6.84e-01     
     2   -1141.95784486   1.18e-02   8.70e-02     
     3   -1141.95987798   2.03e-03   3.59e-02     
     4   -1141.96159177   1.71e-03   1.44e-02     Switched to DIIS steps.
     5   -1141.96203290   4.41e-04   9.62e-03     
     6   -1141.96204532   1.24e-05   2.28e-03     
     7   -1141.96203754   7.78e-06   7.37e-04     
     8   -1141.96203801   4.75e-07   1.92e-04     
     9   -1141.96203836   3.43e-07   6.01e-05     
    10   -1141.96203837   1.68e-08   2.34e-05     
    11   -1141.96203842   4.86e-08   1.44e-05     
    12   -1141.96203842   2.84e-09   3.19e-06     
 ------------------------------------------------------------------------------
         -1141.96203842                           CCSD T converged.

End of double precision
 SCF energy                 = -1141.55884205
 MP2 energy                 = -1141.92401205
 CCSD correlation energy     =    -0.40319637
 CCSD total energy           = -1141.96203842

 CCSD  T1^2 = 0.0083  T2^2 = 0.2302  Leading amplitudes:

 Amplitude    Orbitals with energies
  0.0233       24 (A) A                  ->    44 (A) A                   
              -0.3595                          0.3932                     
  0.0233       24 (A) B                  ->    44 (A) B                   
              -0.3595                          0.3932                     
  0.0168       21 (A) A                  ->    25 (A) A                   
              -0.5010                         -0.0145                     
  0.0168       21 (A) B                  ->    25 (A) B                   
              -0.5010                         -0.0145                     

 Amplitude    Orbitals with energies
 -0.1557       24 (A) A      24 (A) B    ->    25 (A) A      25 (A) B     
              -0.3595       -0.3595           -0.0145       -0.0145       
  0.1557       24 (A) A      24 (A) B    ->    25 (A) B      25 (A) A     
              -0.3595       -0.3595           -0.0145       -0.0145       
  0.1557       24 (A) B      24 (A) A    ->    25 (A) A      25 (A) B     
              -0.3595       -0.3595           -0.0145       -0.0145       
 -0.1557       24 (A) B      24 (A) A    ->    25 (A) B      25 (A) A     
              -0.3595       -0.3595           -0.0145       -0.0145       

 Computing CCSD intemediates for later calculations in double precision
 Finished.

Running a double precision version
           CCSD Lambda amplitudes will be solved using DIIS.
           Start     Size      MaxIter   EConv     LConv     
           3         7         100       1.00e-07  1.00e-05  
 ------------------------------------------------------------------------------
            Enorm      Ldiff       Comment
 ------------------------------------------------------------------------------
     1     5.34e-02   4.45e-02     
     2     1.12e-02   5.25e-03     
     3     4.93e-03   2.55e-03     
     4     1.79e-03   1.42e-03     Switched to DIIS steps.
     5     6.95e-04   4.09e-04     
     6     2.74e-04   1.30e-04     
     7     1.02e-04   2.30e-05     
     8     3.94e-05   4.18e-06     
     9     1.63e-05   3.58e-06     
    10     5.98e-06   1.25e-06     
    11     1.78e-06   6.16e-07     
    12     7.61e-07   1.97e-07     
    13     3.11e-07   8.47e-08     
    14     1.41e-07   1.78e-08     
    15     6.34e-08   1.33e-08     
 ------------------------------------------------------------------------------
                                   CCSD Lambda converged.

 Computing density matrices in double precision...
           Orbital response amplitudes will be solved using DIIS.
           Start     Size      MaxIter   EConv     LConv     
           3         7         100       1.00e-06  1.00e-06  
 ------------------------------------------------------------------------------
            Enorm      Ldiff       Comment
 ------------------------------------------------------------------------------
     1     6.40e-02   5.06e-03     
     2     3.92e-02   1.05e-02     
     3     4.75e-02   1.21e-02     
     4     1.47e-02   1.30e-02     Switched to DIIS steps.
     5     8.58e-04   3.89e-03     
     6     3.61e-04   1.20e-04     
     7     1.71e-04   3.51e-05     
     8     4.87e-05   1.27e-05     
     9     1.01e-05   1.03e-06     
    10     3.44e-06   1.23e-07     
    11     1.38e-06   7.51e-08     
    12     1.63e-07   4.01e-08     
 ------------------------------------------------------------------------------
                                   Orbital response converged.

 Computing density matrices... Done.
 CCSD calculation:   CPU 157.94 s  wall 43.94 s

 Transferring MO TPDM to AO TPDM
 Transferring g2_o1o1o1o1
 Transferring g2_o1o1o1v1
 Transferring g2_o1o1v1v1
 Transferring g2_o1v1o1v1
 Transferring g2_o1v1v1v1
 Transferring g2_v1v1v1v1
 Adding separable TPDM
 Computing TPDM gradient
 --------------------------------------------------------
 2e gradient
  Atom          X               Y               Z
 --------------------------------------------------------
    1         -1.386670       21.043697        0.000000  
    2         22.424196       -7.114367        0.000000  
    3         -1.024473       -4.456331       -0.000000  
    4        -20.013053       -9.472999       -0.000001  
 --------------------------------------------------------
 --------------------------------------------------------
 Final gradient
  Atom          X               Y               Z
 --------------------------------------------------------
    1         -1.386670       21.043697        0.000000  
    2         22.424196       -7.114367        0.000000  
    3         -1.024473       -4.456331       -0.000000  
    4        -20.013053       -9.472999       -0.000001  
 --------------------------------------------------------
 Analytic gradient from two-electron contribution:   CPU 65.02 s  wall 17.53 s

 Total ccman2 time:   CPU 235.85 s  wall 64.92 s


 --------------------------------------------------------------

                    Orbital Energies (a.u.)
 --------------------------------------------------------------

 Alpha MOs
 -- Occupied --
******* -80.029 -79.985 -10.575  -8.043  -8.040  -8.040  -7.568
 -7.528  -5.460  -5.459  -5.458  -5.421  -5.420  -5.420  -1.123
 -0.916  -0.720  -0.566  -0.507  -0.501  -0.438  -0.397  -0.360
 -- Virtual --
 -0.014   0.052   0.054   0.066   0.081   0.082   0.099   0.112
  0.114   0.125   0.142   0.149   0.168   0.169   0.189   0.218
  0.251   0.336   0.385   0.393   0.394   0.431   0.447   0.517
  0.569   0.605   0.621   0.694   0.727   0.777   0.798   0.817
  0.869   0.909   0.938   1.005   1.098   1.099   1.139   1.154
  1.169   1.200   1.218   1.404   1.504   1.675   1.697   1.796
  1.820   1.866   1.951   2.008   2.051   2.349   2.612   2.641
  2.734   2.915   7.258   7.482  10.370  14.737  14.781  14.788
 14.806  14.854  14.901  26.679  26.752  26.997 165.874 166.115
219.226
 --------------------------------------------------------------

          Ground-State Mulliken Net Atomic Charges

     Atom                 Charge (a.u.)
  ----------------------------------------
      1 P                     0.045298
      2 P                     0.173279
      3 H                    -0.116155
      4 Cl                   -0.102422
  ----------------------------------------
  Sum of atomic charges =     0.000000

 -----------------------------------------------------------------
                    Cartesian Multipole Moments
 -----------------------------------------------------------------
    Charge (ESU x 10^10)
                 0.0000
    Dipole Moment (Debye)
         X      -0.9618      Y       0.2819      Z      -0.0000
       Tot       1.0022
    Quadrupole Moments (Debye-Ang)
        XX     -43.2938     XY      -1.0417     YY     -39.5782
        XZ      -0.0000     YZ       0.0000     ZZ     -39.9940
    Octopole Moments (Debye-Ang^2)
       XXX      14.4400    XXY       2.0637    XYY       0.9831
       YYY       6.1385    XXZ       0.0000    XYZ      -0.0000
       YYZ      -0.0000    XZZ       3.3796    YZZ       0.9854
       ZZZ      -0.0000
    Hexadecapole Moments (Debye-Ang^3)
      XXXX    -523.3221   XXXY       4.7771   XXYY    -101.5188
      XYYY       1.6845   YYYY    -153.2141   XXXZ      -0.0000
      XXYZ       0.0000   XYYZ      -0.0000   YYYZ       0.0000
      XXZZ     -95.3417   XYZZ      -0.2846   YYZZ     -34.8532
      XZZZ      -0.0000   YZZZ       0.0000   ZZZZ     -59.5639
 -----------------------------------------------------------------
 DrvMan completing analytic gradient of the correlated energy
 Correlated dipole moment
            1
    1  -0.3783900
    2   0.1109133
    3  -0.0000000
 Energy read as -1141.962038418
 Full Analytical Gradient: (in a.u., or Hartree/Bohr)
             1             2             3             4
    1   -0.00018179   -0.00001720    0.00000527    0.00019373
    2   -0.00007485   -0.00002405   -0.00000782    0.00010672
    3   -0.00000001    0.00000001    0.00000000    0.00000001
 Gradient time:  CPU 0.67 s  wall 0.64 s
 ----------------------------------------------------------------
             Standard Nuclear Orientation (Angstroms)
    I     Atom           X                Y                Z
 ----------------------------------------------------------------
    1      P      -0.0694376519    -0.8626502735     0.0000000000
    2      P      -1.7041642787     0.3538487067    -0.0000000000
    3      H      -1.0350951090     1.6015629291    -0.0000000000
    4      Cl      1.6248308275     0.3547329749     0.0000000000
 ----------------------------------------------------------------
 Nuclear Repulsion Energy =   175.3137244144 hartrees
 There are       24 alpha and       24 beta electrons

                       Distance Matrix (Angstroms)
             P (  1)   P (  2)   H (  3)
   P (  2)  2.037695
   H (  3)  2.646666  1.415784
   Cl(  4)  2.086281  3.328995  2.937651

 Requested basis set is 6-311++G(d,p)
 There are 44 shells and 97 basis functions
 A cutoff of  1.0D-14 yielded    913 shell pairs
 There are      4652 function pairs (      4964 Cartesian)
 Smallest overlap matrix eigenvalue = 6.11E-04
 Guess MOs from SCF MO coefficient file

 -----------------------------------------------------------------------
  General SCF calculation program by
  Eric Jon Sundstrom, Paul Horn, Yuezhi Mao, Dmitri Zuev, Alec White,
  David Stuck, Shaama M.S., Shane Yost, Joonho Lee, David Small,
  Daniel Levine, Susi Lehtola, Hugh Burton, Evgeny Epifanovsky
 -----------------------------------------------------------------------
 Hartree-Fock
 using 4 threads for integral computing
 -------------------------------------------------------
 OpenMP Integral computing Module                
 Release: version 2.0, May 2017, Q-Chem Inc. Pleasanton 
 -------------------------------------------------------
 A restricted SCF calculation will be
 performed using DIIS
 SCF converges when DIIS error is below 1.0e-08
 ---------------------------------------
  Cycle       Energy         DIIS error
 ---------------------------------------
    1   -1141.5588542154      1.90e-05  
    2   -1141.5588548338      4.83e-06  
    3   -1141.5588548872      2.08e-06  
    4   -1141.5588548957      6.48e-07  
    5   -1141.5588548969      2.35e-07  
    6   -1141.5588548971      7.40e-08  
    7   -1141.5588548971      2.83e-08  
    8   -1141.5588548971      1.25e-08  
    9   -1141.5588548971      4.95e-09  Convergence criterion met
 ---------------------------------------
 SCF time:   CPU 2.91s  wall 1.00s 
 SCF   energy in the final basis set =    -1141.5588548971
 Total energy in the final basis set =    -1141.5588548971


 ------------------------------------------------------------------------------

   CCMAN2: suite of methods based on coupled cluster
           and equation of motion theories.

   Components:
   * libvmm-1.3-trunk
     by Evgeny Epifanovsky, Ilya Kaliman.
   * libtensor-2.5-trunk
     by Evgeny Epifanovsky, Michael Wormit, Dmitry Zuev, Sam Manzer, 
        Ilya Kaliman.
   * libcc-2.5-trunk
     by Evgeny Epifanovsky, Arik Landau, Tomasz Kus, Kirill Khistyaev, 
        Dmitry Zuev, Prashant Manohar, Xintian Feng, Anna Krylov, 
        Matthew Goldey, Alec White, Thomas Jagau, Kaushik Nanda, 
        Anastasia Gunina, Alexander Kunitsa, Joonho Lee.

   CCMAN original authors:
   Anna I. Krylov, C. David Sherrill, Steven R. Gwaltney,
   Edward F. C. Byrd (2000)
   Sergey V. Levchenko, Lyudmila V. Slipchenko, Tao Wang,
   Ana-Maria C. Cristian (2003)
   Piotr A. Pieniazek, C. Melania Oana, Evgeny Epifanovsky (2007)
   Prashant Manohar (2009)

 ------------------------------------------------------------------------------


 Allocating and initializing 29808MB of RAM...
 Calculation will run on 4 cores.


 Alpha MOs, Restricted
 -- Occupied --                  
-104.85  -80.03  -79.98  -10.58   -8.04   -8.04   -8.04   -7.57
  1 A     2 A     3 A     4 A     5 A     6 A     7 A     8 A                  
 -7.528  -5.460  -5.458  -5.458  -5.421  -5.420  -5.420  -1.123
  9 A    10 A    11 A    12 A    13 A    14 A    15 A    16 A                  
 -0.916  -0.720  -0.566  -0.508  -0.501  -0.438  -0.396  -0.359
 17 A    18 A    19 A    20 A    21 A    22 A    23 A    24 A                  
 -- Virtual --                   
 -0.014   0.052   0.054   0.066   0.081   0.082   0.099   0.112
 25 A    26 A    27 A    28 A    29 A    30 A    31 A    32 A                  
  0.115   0.125   0.142   0.149   0.168   0.169   0.189   0.218
 33 A    34 A    35 A    36 A    37 A    38 A    39 A    40 A                  
  0.251   0.336   0.385   0.393   0.394   0.431   0.448   0.517
 41 A    42 A    43 A    44 A    45 A    46 A    47 A    48 A                  
  0.569   0.605   0.621   0.694   0.727   0.777   0.798   0.817
 49 A    50 A    51 A    52 A    53 A    54 A    55 A    56 A                  
  0.869   0.909   0.938   1.005   1.098   1.099   1.139   1.154
 57 A    58 A    59 A    60 A    61 A    62 A    63 A    64 A                  
  1.169   1.200   1.219   1.404   1.505   1.675   1.697   1.796
 65 A    66 A    67 A    68 A    69 A    70 A    71 A    72 A                  
  1.820   1.866   1.951   2.008   2.051   2.349   2.612   2.641
 73 A    74 A    75 A    76 A    77 A    78 A    79 A    80 A                  
  2.735   2.915   7.259   7.482  10.370  14.737  14.781  14.788
 81 A    82 A    83 A    84 A    85 A    86 A    87 A    88 A                  
 14.806  14.854  14.901  26.679  26.752  26.998 165.874 166.115
 89 A    90 A    91 A    92 A    93 A    94 A    95 A    96 A                  
219.226
 97 A                                                                          

 Beta MOs, Restricted
 -- Occupied --                  
-104.85  -80.03  -79.98  -10.58   -8.04   -8.04   -8.04   -7.57
  1 A     2 A     3 A     4 A     5 A     6 A     7 A     8 A                  
 -7.528  -5.460  -5.458  -5.458  -5.421  -5.420  -5.420  -1.123
  9 A    10 A    11 A    12 A    13 A    14 A    15 A    16 A                  
 -0.916  -0.720  -0.566  -0.508  -0.501  -0.438  -0.396  -0.359
 17 A    18 A    19 A    20 A    21 A    22 A    23 A    24 A                  
 -- Virtual --                   
 -0.014   0.052   0.054   0.066   0.081   0.082   0.099   0.112
 25 A    26 A    27 A    28 A    29 A    30 A    31 A    32 A                  
  0.115   0.125   0.142   0.149   0.168   0.169   0.189   0.218
 33 A    34 A    35 A    36 A    37 A    38 A    39 A    40 A                  
  0.251   0.336   0.385   0.393   0.394   0.431   0.448   0.517
 41 A    42 A    43 A    44 A    45 A    46 A    47 A    48 A                  
  0.569   0.605   0.621   0.694   0.727   0.777   0.798   0.817
 49 A    50 A    51 A    52 A    53 A    54 A    55 A    56 A                  
  0.869   0.909   0.938   1.005   1.098   1.099   1.139   1.154
 57 A    58 A    59 A    60 A    61 A    62 A    63 A    64 A                  
  1.169   1.200   1.219   1.404   1.505   1.675   1.697   1.796
 65 A    66 A    67 A    68 A    69 A    70 A    71 A    72 A                  
  1.820   1.866   1.951   2.008   2.051   2.349   2.612   2.641
 73 A    74 A    75 A    76 A    77 A    78 A    79 A    80 A                  
  2.735   2.915   7.259   7.482  10.370  14.737  14.781  14.788
 81 A    82 A    83 A    84 A    85 A    86 A    87 A    88 A                  
 14.806  14.854  14.901  26.679  26.752  26.998 165.874 166.115
 89 A    90 A    91 A    92 A    93 A    94 A    95 A    96 A                  
219.226
 97 A                                                                          

 Occupation and symmetry of molecular orbitals

 Point group: C1 (1 irreducible representation).

                           A     All 
 -------------------------------------
 All molecular orbitals:
  - Alpha                  97    97  
  - Beta                   97    97  
 -------------------------------------
 Alpha orbitals:
  - Frozen occupied        15    15  
  - Active occupied        9     9   
  - Active virtual         73    73  
  - Frozen virtual         0     0   
 -------------------------------------
 Beta orbitals:
  - Frozen occupied        15    15  
  - Active occupied        9     9   
  - Active virtual         73    73  
  - Frozen virtual         0     0   
 -------------------------------------

 Import integrals:   CPU 0.00 s  wall 0.00 s

 Import integrals:   CPU 9.95 s  wall 2.55 s

 MP2 amplitudes:   CPU 0.02 s  wall 0.01 s

Running a double precision version
           CCSD T amplitudes will be solved using DIIS.

           Start     Size      MaxIter   EConv     TConv     
           3         7         100       1.00e-07  1.00e-05  
 ------------------------------------------------------------------------------
           Energy (a.u.)   Ediff      Tdiff       Comment
 ------------------------------------------------------------------------------
         -1141.92401964                           
     1   -1141.94607400   2.21e-02   6.84e-01     
     2   -1141.95784674   1.18e-02   8.70e-02     
     3   -1141.95987987   2.03e-03   3.59e-02     
     4   -1141.96159289   1.71e-03   1.44e-02     Switched to DIIS steps.
     5   -1141.96203292   4.40e-04   9.60e-03     
     6   -1141.96204524   1.23e-05   2.28e-03     
     7   -1141.96203747   7.77e-06   7.35e-04     
     8   -1141.96203795   4.77e-07   1.92e-04     
     9   -1141.96203829   3.39e-07   5.98e-05     
    10   -1141.96203831   1.64e-08   2.32e-05     
    11   -1141.96203835   4.84e-08   1.43e-05     
    12   -1141.96203835   2.75e-09   3.16e-06     
 ------------------------------------------------------------------------------
         -1141.96203835                           CCSD T converged.

End of double precision
 SCF energy                 = -1141.55885490
 MP2 energy                 = -1141.92401964
 CCSD correlation energy     =    -0.40318345
 CCSD total energy           = -1141.96203835

 CCSD  T1^2 = 0.0082  T2^2 = 0.2301  Leading amplitudes:

 Amplitude    Orbitals with energies
  0.0233       24 (A) A                  ->    44 (A) A                   
              -0.3594                          0.3932                     
  0.0233       24 (A) B                  ->    44 (A) B                   
              -0.3594                          0.3932                     
  0.0168       21 (A) A                  ->    25 (A) A                   
              -0.5013                         -0.0144                     
  0.0168       21 (A) B                  ->    25 (A) B                   
              -0.5013                         -0.0144                     

 Amplitude    Orbitals with energies
 -0.1557       24 (A) A      24 (A) B    ->    25 (A) A      25 (A) B     
              -0.3594       -0.3594           -0.0144       -0.0144       
  0.1557       24 (A) A      24 (A) B    ->    25 (A) B      25 (A) A     
              -0.3594       -0.3594           -0.0144       -0.0144       
  0.1557       24 (A) B      24 (A) A    ->    25 (A) A      25 (A) B     
              -0.3594       -0.3594           -0.0144       -0.0144       
 -0.1557       24 (A) B      24 (A) A    ->    25 (A) B      25 (A) A     
              -0.3594       -0.3594           -0.0144       -0.0144       

 Computing CCSD intemediates for later calculations in double precision
 Finished.

Running a double precision version
           CCSD Lambda amplitudes will be solved using DIIS.
           Start     Size      MaxIter   EConv     LConv     
           3         7         100       1.00e-07  1.00e-05  
 ------------------------------------------------------------------------------
            Enorm      Ldiff       Comment
 ------------------------------------------------------------------------------
     1     5.33e-02   4.45e-02     
     2     1.12e-02   5.24e-03     
     3     4.93e-03   2.55e-03     
     4     1.78e-03   1.42e-03     Switched to DIIS steps.
     5     6.93e-04   4.08e-04     
     6     2.72e-04   1.30e-04     
     7     1.01e-04   2.29e-05     
     8     3.92e-05   4.16e-06     
     9     1.62e-05   3.55e-06     
    10     5.96e-06   1.25e-06     
    11     1.78e-06   6.14e-07     
    12     7.57e-07   1.96e-07     
    13     3.09e-07   8.43e-08     
    14     1.40e-07   1.77e-08     
    15     6.28e-08   1.32e-08     
 ------------------------------------------------------------------------------
                                   CCSD Lambda converged.

 Computing density matrices in double precision...
           Orbital response amplitudes will be solved using DIIS.
           Start     Size      MaxIter   EConv     LConv     
           3         7         100       1.00e-06  1.00e-06  
 ------------------------------------------------------------------------------
            Enorm      Ldiff       Comment
 ------------------------------------------------------------------------------
     1     6.40e-02   5.08e-03     
     2     3.92e-02   1.05e-02     
     3     4.74e-02   1.20e-02     
     4     1.47e-02   1.29e-02     Switched to DIIS steps.
     5     8.56e-04   3.89e-03     
     6     3.62e-04   1.19e-04     
     7     1.71e-04   3.50e-05     
     8     4.88e-05   1.27e-05     
     9     1.01e-05   1.04e-06     
    10     3.45e-06   1.26e-07     
    11     1.38e-06   7.49e-08     
    12     1.62e-07   4.00e-08     
 ------------------------------------------------------------------------------
                                   Orbital response converged.

 Computing density matrices... Done.
 CCSD calculation:   CPU 158.63 s  wall 44.11 s

 Transferring MO TPDM to AO TPDM
 Transferring g2_o1o1o1o1
 Transferring g2_o1o1o1v1
 Transferring g2_o1o1v1v1
 Transferring g2_o1v1o1v1
 Transferring g2_o1v1v1v1
 Transferring g2_v1v1v1v1
 Adding separable TPDM
 Computing TPDM gradient
 --------------------------------------------------------
 2e gradient
  Atom          X               Y               Z
 --------------------------------------------------------
    1         -1.376378       21.064772       -0.000000  
    2         22.428188       -7.114801        0.000000  
    3         -1.023473       -4.457072       -0.000000  
    4        -20.028337       -9.492899        0.000000  
 --------------------------------------------------------
 --------------------------------------------------------
 Final gradient
  Atom          X               Y               Z
 --------------------------------------------------------
    1         -1.376378       21.064772       -0.000000  
    2         22.428188       -7.114801        0.000000  
    3         -1.023473       -4.457072       -0.000000  
    4        -20.028337       -9.492899        0.000000  
 --------------------------------------------------------
 Analytic gradient from two-electron contribution:   CPU 64.48 s  wall 17.66 s

 Total ccman2 time:   CPU 236.28 s  wall 65.29 s


 --------------------------------------------------------------

                    Orbital Energies (a.u.)
 --------------------------------------------------------------

 Alpha MOs
 -- Occupied --
******* -80.029 -79.984 -10.575  -8.043  -8.041  -8.040  -7.568
 -7.528  -5.460  -5.458  -5.458  -5.421  -5.420  -5.420  -1.123
 -0.916  -0.720  -0.566  -0.508  -0.501  -0.438  -0.396  -0.359
 -- Virtual --
 -0.014   0.052   0.054   0.066   0.081   0.082   0.099   0.112
  0.115   0.125   0.142   0.149   0.168   0.169   0.189   0.218
  0.251   0.336   0.385   0.393   0.394   0.431   0.448   0.517
  0.569   0.605   0.621   0.694   0.727   0.777   0.798   0.817
  0.869   0.909   0.938   1.005   1.098   1.099   1.139   1.154
  1.169   1.200   1.219   1.404   1.505   1.675   1.697   1.796
  1.820   1.866   1.951   2.008   2.051   2.349   2.612   2.641
  2.735   2.915   7.259   7.482  10.370  14.737  14.781  14.788
 14.806  14.854  14.901  26.679  26.752  26.998 165.874 166.115
219.226
 --------------------------------------------------------------

          Ground-State Mulliken Net Atomic Charges

     Atom                 Charge (a.u.)
  ----------------------------------------
      1 P                     0.044560
      2 P                     0.173207
      3 H                    -0.116267
      4 Cl                   -0.101500
  ----------------------------------------
  Sum of atomic charges =    -0.000000

 -----------------------------------------------------------------
                    Cartesian Multipole Moments
 -----------------------------------------------------------------
    Charge (ESU x 10^10)
                -0.0000
    Dipole Moment (Debye)
         X      -0.9518      Y       0.2834      Z       0.0000
       Tot       0.9932
    Quadrupole Moments (Debye-Ang)
        XX     -43.2891     XY      -1.0389     YY     -39.5795
        XZ      -0.0000     YZ       0.0000     ZZ     -39.9920
    Octopole Moments (Debye-Ang^2)
       XXX      14.5743    XXY       2.0623    XYY       1.0198
       YYY       6.1451    XXZ       0.0000    XYZ      -0.0000
       YYZ      -0.0000    XZZ       3.4168    YZZ       0.9871
       ZZZ       0.0000
    Hexadecapole Moments (Debye-Ang^3)
      XXXX    -522.8432   XXXY       4.8111   XXYY    -101.4299
      XYYY       1.7215   YYYY    -153.2291   XXXZ      -0.0000
      XXYZ       0.0000   XYYZ      -0.0000   YYYZ       0.0000
      XXZZ     -95.2542   XYZZ      -0.2731   YYZZ     -34.8545
      XZZZ      -0.0000   YZZZ       0.0000   ZZZZ     -59.5614
 -----------------------------------------------------------------
 DrvMan completing analytic gradient of the correlated energy
 Correlated dipole moment
            1
    1  -0.3744853
    2   0.1115159
    3   0.0000000
 Energy read as -1141.962038352
 Full Analytical Gradient: (in a.u., or Hartree/Bohr)
             1             2             3             4
    1    0.00016190    0.00006816   -0.00000061   -0.00022944
    2    0.00012930   -0.00000320   -0.00000396   -0.00012215
    3   -0.00000000    0.00000000   -0.00000000   -0.00000000
 Gradient time:  CPU 0.68 s  wall 0.64 s
 ----------------------------------------------------------------
             Standard Nuclear Orientation (Angstroms)
    I     Atom           X                Y                Z
 ----------------------------------------------------------------
    1      P      -0.0694376519    -0.8626502735     0.0000000000
    2      P      -1.7041642787     0.3538487067    -0.0000000000
    3      H      -1.0350951090     1.6015629291    -0.0000000000
    4      Cl      1.6258308275     0.3557329749     0.0000000000
 ----------------------------------------------------------------
 Nuclear Repulsion Energy =   175.2578060220 hartrees
 There are       24 alpha and       24 beta electrons

                       Distance Matrix (Angstroms)
             P (  1)   P (  2)   H (  3)
   P (  2)  2.037695
   H (  3)  2.646666  1.415784
   Cl(  4)  2.087676  3.329996  2.938132

 Requested basis set is 6-311++G(d,p)
 There are 44 shells and 97 basis functions
 A cutoff of  1.0D-14 yielded    913 shell pairs
 There are      4652 function pairs (      4964 Cartesian)
 Smallest overlap matrix eigenvalue = 6.12E-04
 Guess MOs from SCF MO coefficient file

 -----------------------------------------------------------------------
  General SCF calculation program by
  Eric Jon Sundstrom, Paul Horn, Yuezhi Mao, Dmitri Zuev, Alec White,
  David Stuck, Shaama M.S., Shane Yost, Joonho Lee, David Small,
  Daniel Levine, Susi Lehtola, Hugh Burton, Evgeny Epifanovsky
 -----------------------------------------------------------------------
 Hartree-Fock
 using 4 threads for integral computing
 -------------------------------------------------------
 OpenMP Integral computing Module                
 Release: version 2.0, May 2017, Q-Chem Inc. Pleasanton 
 -------------------------------------------------------
 A restricted SCF calculation will be
 performed using DIIS
 SCF converges when DIIS error is below 1.0e-08
 ---------------------------------------
  Cycle       Energy         DIIS error
 ---------------------------------------
    1   -1141.5588436394      1.55e-05  
    2   -1141.5588440427      3.82e-06  
    3   -1141.5588440770      1.61e-06  
    4   -1141.5588440820      4.94e-07  
    5   -1141.5588440828      2.07e-07  
    6   -1141.5588440830      7.24e-08  
    7   -1141.5588440830      3.03e-08  
    8   -1141.5588440830      1.19e-08  
    9   -1141.5588440830      3.90e-09  Convergence criterion met
 ---------------------------------------
 SCF time:   CPU 2.91s  wall 1.00s 
 SCF   energy in the final basis set =    -1141.5588440830
 Total energy in the final basis set =    -1141.5588440830


 ------------------------------------------------------------------------------

   CCMAN2: suite of methods based on coupled cluster
           and equation of motion theories.

   Components:
   * libvmm-1.3-trunk
     by Evgeny Epifanovsky, Ilya Kaliman.
   * libtensor-2.5-trunk
     by Evgeny Epifanovsky, Michael Wormit, Dmitry Zuev, Sam Manzer, 
        Ilya Kaliman.
   * libcc-2.5-trunk
     by Evgeny Epifanovsky, Arik Landau, Tomasz Kus, Kirill Khistyaev, 
        Dmitry Zuev, Prashant Manohar, Xintian Feng, Anna Krylov, 
        Matthew Goldey, Alec White, Thomas Jagau, Kaushik Nanda, 
        Anastasia Gunina, Alexander Kunitsa, Joonho Lee.

   CCMAN original authors:
   Anna I. Krylov, C. David Sherrill, Steven R. Gwaltney,
   Edward F. C. Byrd (2000)
   Sergey V. Levchenko, Lyudmila V. Slipchenko, Tao Wang,
   Ana-Maria C. Cristian (2003)
   Piotr A. Pieniazek, C. Melania Oana, Evgeny Epifanovsky (2007)
   Prashant Manohar (2009)

 ------------------------------------------------------------------------------


 Allocating and initializing 29808MB of RAM...
 Calculation will run on 4 cores.


 Alpha MOs, Restricted
 -- Occupied --                  
-104.85  -80.03  -79.98  -10.58   -8.04   -8.04   -8.04   -7.57
  1 A     2 A     3 A     4 A     5 A     6 A     7 A     8 A                  
 -7.528  -5.460  -5.459  -5.458  -5.421  -5.420  -5.420  -1.123
  9 A    10 A    11 A    12 A    13 A    14 A    15 A    16 A                  
 -0.916  -0.720  -0.566  -0.507  -0.501  -0.438  -0.397  -0.359
 17 A    18 A    19 A    20 A    21 A    22 A    23 A    24 A                  
 -- Virtual --                   
 -0.014   0.052   0.054   0.066   0.081   0.082   0.099   0.112
 25 A    26 A    27 A    28 A    29 A    30 A    31 A    32 A                  
  0.114   0.125   0.142   0.149   0.168   0.169   0.189   0.218
 33 A    34 A    35 A    36 A    37 A    38 A    39 A    40 A                  
  0.251   0.336   0.385   0.393   0.394   0.431   0.448   0.517
 41 A    42 A    43 A    44 A    45 A    46 A    47 A    48 A                  
  0.569   0.605   0.621   0.694   0.727   0.777   0.798   0.817
 49 A    50 A    51 A    52 A    53 A    54 A    55 A    56 A                  
  0.869   0.909   0.938   1.005   1.098   1.099   1.139   1.154
 57 A    58 A    59 A    60 A    61 A    62 A    63 A    64 A                  
  1.169   1.200   1.218   1.404   1.505   1.675   1.697   1.796
 65 A    66 A    67 A    68 A    69 A    70 A    71 A    72 A                  
  1.820   1.866   1.951   2.008   2.051   2.349   2.612   2.641
 73 A    74 A    75 A    76 A    77 A    78 A    79 A    80 A                  
  2.734   2.915   7.258   7.482  10.370  14.737  14.781  14.788
 81 A    82 A    83 A    84 A    85 A    86 A    87 A    88 A                  
 14.806  14.854  14.901  26.679  26.752  26.997 165.874 166.115
 89 A    90 A    91 A    92 A    93 A    94 A    95 A    96 A                  
219.226
 97 A                                                                          

 Beta MOs, Restricted
 -- Occupied --                  
-104.85  -80.03  -79.98  -10.58   -8.04   -8.04   -8.04   -7.57
  1 A     2 A     3 A     4 A     5 A     6 A     7 A     8 A                  
 -7.528  -5.460  -5.459  -5.458  -5.421  -5.420  -5.420  -1.123
  9 A    10 A    11 A    12 A    13 A    14 A    15 A    16 A                  
 -0.916  -0.720  -0.566  -0.507  -0.501  -0.438  -0.397  -0.359
 17 A    18 A    19 A    20 A    21 A    22 A    23 A    24 A                  
 -- Virtual --                   
 -0.014   0.052   0.054   0.066   0.081   0.082   0.099   0.112
 25 A    26 A    27 A    28 A    29 A    30 A    31 A    32 A                  
  0.114   0.125   0.142   0.149   0.168   0.169   0.189   0.218
 33 A    34 A    35 A    36 A    37 A    38 A    39 A    40 A                  
  0.251   0.336   0.385   0.393   0.394   0.431   0.448   0.517
 41 A    42 A    43 A    44 A    45 A    46 A    47 A    48 A                  
  0.569   0.605   0.621   0.694   0.727   0.777   0.798   0.817
 49 A    50 A    51 A    52 A    53 A    54 A    55 A    56 A                  
  0.869   0.909   0.938   1.005   1.098   1.099   1.139   1.154
 57 A    58 A    59 A    60 A    61 A    62 A    63 A    64 A                  
  1.169   1.200   1.218   1.404   1.505   1.675   1.697   1.796
 65 A    66 A    67 A    68 A    69 A    70 A    71 A    72 A                  
  1.820   1.866   1.951   2.008   2.051   2.349   2.612   2.641
 73 A    74 A    75 A    76 A    77 A    78 A    79 A    80 A                  
  2.734   2.915   7.258   7.482  10.370  14.737  14.781  14.788
 81 A    82 A    83 A    84 A    85 A    86 A    87 A    88 A                  
 14.806  14.854  14.901  26.679  26.752  26.997 165.874 166.115
 89 A    90 A    91 A    92 A    93 A    94 A    95 A    96 A                  
219.226
 97 A                                                                          

 Occupation and symmetry of molecular orbitals

 Point group: C1 (1 irreducible representation).

                           A     All 
 -------------------------------------
 All molecular orbitals:
  - Alpha                  97    97  
  - Beta                   97    97  
 -------------------------------------
 Alpha orbitals:
  - Frozen occupied        15    15  
  - Active occupied        9     9   
  - Active virtual         73    73  
  - Frozen virtual         0     0   
 -------------------------------------
 Beta orbitals:
  - Frozen occupied        15    15  
  - Active occupied        9     9   
  - Active virtual         73    73  
  - Frozen virtual         0     0   
 -------------------------------------

 Import integrals:   CPU 0.00 s  wall 0.00 s

 Import integrals:   CPU 9.97 s  wall 2.56 s

 MP2 amplitudes:   CPU 0.02 s  wall 0.01 s

Running a double precision version
           CCSD T amplitudes will be solved using DIIS.

           Start     Size      MaxIter   EConv     TConv     
           3         7         100       1.00e-07  1.00e-05  
 ------------------------------------------------------------------------------
           Energy (a.u.)   Ediff      Tdiff       Comment
 ------------------------------------------------------------------------------
         -1141.92401189                           
     1   -1141.94606755   2.21e-02   6.84e-01     
     2   -1141.95784492   1.18e-02   8.70e-02     
     3   -1141.95987838   2.03e-03   3.59e-02     
     4   -1141.96159218   1.71e-03   1.44e-02     Switched to DIIS steps.
     5   -1141.96203301   4.41e-04   9.61e-03     
     6   -1141.96204540   1.24e-05   2.28e-03     
     7   -1141.96203762   7.78e-06   7.37e-04     
     8   -1141.96203809   4.75e-07   1.92e-04     
     9   -1141.96203844   3.41e-07   6.00e-05     
    10   -1141.96203845   1.66e-08   2.34e-05     
    11   -1141.96203850   4.86e-08   1.44e-05     
    12   -1141.96203850   2.81e-09   3.19e-06     
 ------------------------------------------------------------------------------
         -1141.96203850                           CCSD T converged.

End of double precision
 SCF energy                 = -1141.55884408
 MP2 energy                 = -1141.92401189
 CCSD correlation energy     =    -0.40319441
 CCSD total energy           = -1141.96203850

 CCSD  T1^2 = 0.0083  T2^2 = 0.2302  Leading amplitudes:

 Amplitude    Orbitals with energies
  0.0233       24 (A) A                  ->    44 (A) A                   
              -0.3595                          0.3932                     
  0.0233       24 (A) B                  ->    44 (A) B                   
              -0.3595                          0.3932                     
  0.0167       21 (A) A                  ->    25 (A) A                   
              -0.5010                         -0.0145                     
  0.0167       21 (A) B                  ->    25 (A) B                   
              -0.5010                         -0.0145                     

 Amplitude    Orbitals with energies
 -0.1557       24 (A) A      24 (A) B    ->    25 (A) A      25 (A) B     
              -0.3595       -0.3595           -0.0145       -0.0145       
  0.1557       24 (A) A      24 (A) B    ->    25 (A) B      25 (A) A     
              -0.3595       -0.3595           -0.0145       -0.0145       
  0.1557       24 (A) B      24 (A) A    ->    25 (A) A      25 (A) B     
              -0.3595       -0.3595           -0.0145       -0.0145       
 -0.1557       24 (A) B      24 (A) A    ->    25 (A) B      25 (A) A     
              -0.3595       -0.3595           -0.0145       -0.0145       

 Computing CCSD intemediates for later calculations in double precision
 Finished.

Running a double precision version
           CCSD Lambda amplitudes will be solved using DIIS.
           Start     Size      MaxIter   EConv     LConv     
           3         7         100       1.00e-07  1.00e-05  
 ------------------------------------------------------------------------------
            Enorm      Ldiff       Comment
 ------------------------------------------------------------------------------
     1     5.34e-02   4.45e-02     
     2     1.12e-02   5.25e-03     
     3     4.93e-03   2.55e-03     
     4     1.78e-03   1.42e-03     Switched to DIIS steps.
     5     6.95e-04   4.09e-04     
     6     2.74e-04   1.30e-04     
     7     1.02e-04   2.30e-05     
     8     3.94e-05   4.17e-06     
     9     1.63e-05   3.58e-06     
    10     5.98e-06   1.25e-06     
    11     1.78e-06   6.16e-07     
    12     7.61e-07   1.97e-07     
    13     3.11e-07   8.45e-08     
    14     1.41e-07   1.77e-08     
    15     6.33e-08   1.32e-08     
 ------------------------------------------------------------------------------
                                   CCSD Lambda converged.

 Computing density matrices in double precision...
           Orbital response amplitudes will be solved using DIIS.
           Start     Size      MaxIter   EConv     LConv     
           3         7         100       1.00e-06  1.00e-06  
 ------------------------------------------------------------------------------
            Enorm      Ldiff       Comment
 ------------------------------------------------------------------------------
     1     6.40e-02   5.06e-03     
     2     3.92e-02   1.05e-02     
     3     4.74e-02   1.21e-02     
     4     1.47e-02   1.29e-02     Switched to DIIS steps.
     5     8.57e-04   3.89e-03     
     6     3.61e-04   1.20e-04     
     7     1.71e-04   3.51e-05     
     8     4.86e-05   1.27e-05     
     9     1.01e-05   1.03e-06     
    10     3.44e-06   1.23e-07     
    11     1.38e-06   7.51e-08     
    12     1.63e-07   4.01e-08     
 ------------------------------------------------------------------------------
                                   Orbital response converged.

 Computing density matrices... Done.
 CCSD calculation:   CPU 158.14 s  wall 43.96 s

 Transferring MO TPDM to AO TPDM
 Transferring g2_o1o1o1o1
 Transferring g2_o1o1o1v1
 Transferring g2_o1o1v1v1
 Transferring g2_o1v1o1v1
 Transferring g2_o1v1v1v1
 Transferring g2_v1v1v1v1
 Adding separable TPDM
 Computing TPDM gradient
 --------------------------------------------------------
 2e gradient
  Atom          X               Y               Z
 --------------------------------------------------------
    1         -1.390653       21.056454       -0.000000  
    2         22.426198       -7.113299        0.000000  
    3         -1.024191       -4.456901       -0.000000  
    4        -20.011353       -9.486254        0.000000  
 --------------------------------------------------------
 --------------------------------------------------------
 Final gradient
  Atom          X               Y               Z
 --------------------------------------------------------
    1         -1.390653       21.056454       -0.000000  
    2         22.426198       -7.113299        0.000000  
    3         -1.024191       -4.456901       -0.000000  
    4        -20.011353       -9.486254        0.000000  
 --------------------------------------------------------
 Analytic gradient from two-electron contribution:   CPU 65.38 s  wall 17.78 s

 Total ccman2 time:   CPU 237.08 s  wall 65.36 s


 --------------------------------------------------------------

                    Orbital Energies (a.u.)
 --------------------------------------------------------------

 Alpha MOs
 -- Occupied --
******* -80.029 -79.985 -10.575  -8.043  -8.040  -8.040  -7.568
 -7.528  -5.460  -5.459  -5.458  -5.421  -5.420  -5.420  -1.123
 -0.916  -0.720  -0.566  -0.507  -0.501  -0.438  -0.397  -0.359
 -- Virtual --
 -0.014   0.052   0.054   0.066   0.081   0.082   0.099   0.112
  0.114   0.125   0.142   0.149   0.168   0.169   0.189   0.218
  0.251   0.336   0.385   0.393   0.394   0.431   0.448   0.517
  0.569   0.605   0.621   0.694   0.727   0.777   0.798   0.817
  0.869   0.909   0.938   1.005   1.098   1.099   1.139   1.154
  1.169   1.200   1.218   1.404   1.505   1.675   1.697   1.796
  1.820   1.866   1.951   2.008   2.051   2.349   2.612   2.641
  2.734   2.915   7.258   7.482  10.370  14.737  14.781  14.788
 14.806  14.854  14.901  26.679  26.752  26.997 165.874 166.115
219.226
 --------------------------------------------------------------

          Ground-State Mulliken Net Atomic Charges

     Atom                 Charge (a.u.)
  ----------------------------------------
      1 P                     0.045307
      2 P                     0.173192
      3 H                    -0.116151
      4 Cl                   -0.102349
  ----------------------------------------
  Sum of atomic charges =    -0.000000

 -----------------------------------------------------------------
                    Cartesian Multipole Moments
 -----------------------------------------------------------------
    Charge (ESU x 10^10)
                -0.0000
    Dipole Moment (Debye)
         X      -0.9599      Y       0.2807      Z       0.0000
       Tot       1.0001
    Quadrupole Moments (Debye-Ang)
        XX     -43.2947     XY      -1.0417     YY     -39.5764
        XZ      -0.0000     YZ       0.0000     ZZ     -39.9936
    Octopole Moments (Debye-Ang^2)
       XXX      14.4925    XXY       2.0485    XYY       0.9973
       YYY       6.0977    XXZ       0.0000    XYZ      -0.0000
       YYZ      -0.0000    XZZ       3.3938    YZZ       0.9724
       ZZZ       0.0000
    Hexadecapole Moments (Debye-Ang^3)
      XXXX    -523.1164   XXXY       4.7268   XXYY    -101.4795
      XYYY       1.6426   YYYY    -153.2573   XXXZ      -0.0000
      XXYZ       0.0000   XYYZ      -0.0000   YYYZ       0.0000
      XXZZ     -95.2998   XYZZ      -0.3011   YYZZ     -34.8619
      XZZZ      -0.0000   YZZZ       0.0000   ZZZZ     -59.5631
 -----------------------------------------------------------------
 DrvMan completing analytic gradient of the correlated energy
 Correlated dipole moment
            1
    1  -0.3776620
    2   0.1104406
    3   0.0000000
 Energy read as -1141.962038498
 Full Analytical Gradient: (in a.u., or Hartree/Bohr)
             1             2             3             4
    1   -0.00013660    0.00003591    0.00000394    0.00009675
    2   -0.00009621   -0.00000234   -0.00000014    0.00009869
    3   -0.00000000    0.00000000   -0.00000000    0.00000000
 Gradient time:  CPU 0.67 s  wall 0.64 s
 ----------------------------------------------------------------
             Standard Nuclear Orientation (Angstroms)
    I     Atom           X                Y                Z
 ----------------------------------------------------------------
    1      P      -0.0694376519    -0.8626502735     0.0000000000
    2      P      -1.7041642787     0.3538487067    -0.0000000000
    3      H      -1.0350951090     1.6015629291    -0.0000000000
    4      Cl      1.6258308275     0.3537329749     0.0000000000
 ----------------------------------------------------------------
 Nuclear Repulsion Energy =   175.2930671706 hartrees
 There are       24 alpha and       24 beta electrons

                       Distance Matrix (Angstroms)
             P (  1)   P (  2)   H (  3)
   P (  2)  2.037695
   H (  3)  2.646666  1.415784
   Cl(  4)  2.086510  3.329995  2.938981

 Requested basis set is 6-311++G(d,p)
 There are 44 shells and 97 basis functions
 A cutoff of  1.0D-14 yielded    913 shell pairs
 There are      4652 function pairs (      4964 Cartesian)
 Smallest overlap matrix eigenvalue = 6.11E-04
 Guess MOs from SCF MO coefficient file

 -----------------------------------------------------------------------
  General SCF calculation program by
  Eric Jon Sundstrom, Paul Horn, Yuezhi Mao, Dmitri Zuev, Alec White,
  David Stuck, Shaama M.S., Shane Yost, Joonho Lee, David Small,
  Daniel Levine, Susi Lehtola, Hugh Burton, Evgeny Epifanovsky
 -----------------------------------------------------------------------
 Hartree-Fock
 using 4 threads for integral computing
 -------------------------------------------------------
 OpenMP Integral computing Module                
 Release: version 2.0, May 2017, Q-Chem Inc. Pleasanton 
 -------------------------------------------------------
 A restricted SCF calculation will be
 performed using DIIS
 SCF converges when DIIS error is below 1.0e-08
 ---------------------------------------
  Cycle       Energy         DIIS error
 ---------------------------------------
    1   -1141.5588525152      1.59e-05  
    2   -1141.5588530143      4.14e-06  
    3   -1141.5588530702      1.56e-06  
    4   -1141.5588530770      5.74e-07  
    5   -1141.5588530782      2.63e-07  
    6   -1141.5588530785      7.40e-08  
    7   -1141.5588530785      3.39e-08  
    8   -1141.5588530785      1.41e-08  
    9   -1141.5588530785      4.51e-09  Convergence criterion met
 ---------------------------------------
 SCF time:   CPU 2.91s  wall 1.00s 
 SCF   energy in the final basis set =    -1141.5588530785
 Total energy in the final basis set =    -1141.5588530785


 ------------------------------------------------------------------------------

   CCMAN2: suite of methods based on coupled cluster
           and equation of motion theories.

   Components:
   * libvmm-1.3-trunk
     by Evgeny Epifanovsky, Ilya Kaliman.
   * libtensor-2.5-trunk
     by Evgeny Epifanovsky, Michael Wormit, Dmitry Zuev, Sam Manzer, 
        Ilya Kaliman.
   * libcc-2.5-trunk
     by Evgeny Epifanovsky, Arik Landau, Tomasz Kus, Kirill Khistyaev, 
        Dmitry Zuev, Prashant Manohar, Xintian Feng, Anna Krylov, 
        Matthew Goldey, Alec White, Thomas Jagau, Kaushik Nanda, 
        Anastasia Gunina, Alexander Kunitsa, Joonho Lee.

   CCMAN original authors:
   Anna I. Krylov, C. David Sherrill, Steven R. Gwaltney,
   Edward F. C. Byrd (2000)
   Sergey V. Levchenko, Lyudmila V. Slipchenko, Tao Wang,
   Ana-Maria C. Cristian (2003)
   Piotr A. Pieniazek, C. Melania Oana, Evgeny Epifanovsky (2007)
   Prashant Manohar (2009)

 ------------------------------------------------------------------------------


 Allocating and initializing 29808MB of RAM...
 Calculation will run on 4 cores.


 Alpha MOs, Restricted
 -- Occupied --                  
-104.85  -80.03  -79.98  -10.58   -8.04   -8.04   -8.04   -7.57
  1 A     2 A     3 A     4 A     5 A     6 A     7 A     8 A                  
 -7.528  -5.460  -5.459  -5.458  -5.421  -5.420  -5.420  -1.123
  9 A    10 A    11 A    12 A    13 A    14 A    15 A    16 A                  
 -0.916  -0.720  -0.566  -0.507  -0.501  -0.438  -0.396  -0.359
 17 A    18 A    19 A    20 A    21 A    22 A    23 A    24 A                  
 -- Virtual --                   
 -0.014   0.052   0.054   0.066   0.081   0.082   0.099   0.112
 25 A    26 A    27 A    28 A    29 A    30 A    31 A    32 A                  
  0.115   0.125   0.142   0.149   0.168   0.169   0.189   0.218
 33 A    34 A    35 A    36 A    37 A    38 A    39 A    40 A                  
  0.251   0.336   0.385   0.393   0.394   0.431   0.447   0.517
 41 A    42 A    43 A    44 A    45 A    46 A    47 A    48 A                  
  0.569   0.605   0.621   0.694   0.727   0.777   0.798   0.817
 49 A    50 A    51 A    52 A    53 A    54 A    55 A    56 A                  
  0.869   0.909   0.938   1.005   1.098   1.099   1.139   1.154
 57 A    58 A    59 A    60 A    61 A    62 A    63 A    64 A                  
  1.169   1.200   1.219   1.404   1.505   1.675   1.697   1.796
 65 A    66 A    67 A    68 A    69 A    70 A    71 A    72 A                  
  1.820   1.866   1.951   2.008   2.051   2.349   2.612   2.641
 73 A    74 A    75 A    76 A    77 A    78 A    79 A    80 A                  
  2.735   2.915   7.258   7.482  10.370  14.737  14.781  14.788
 81 A    82 A    83 A    84 A    85 A    86 A    87 A    88 A                  
 14.806  14.854  14.901  26.679  26.752  26.998 165.874 166.115
 89 A    90 A    91 A    92 A    93 A    94 A    95 A    96 A                  
219.226
 97 A                                                                          

 Beta MOs, Restricted
 -- Occupied --                  
-104.85  -80.03  -79.98  -10.58   -8.04   -8.04   -8.04   -7.57
  1 A     2 A     3 A     4 A     5 A     6 A     7 A     8 A                  
 -7.528  -5.460  -5.459  -5.458  -5.421  -5.420  -5.420  -1.123
  9 A    10 A    11 A    12 A    13 A    14 A    15 A    16 A                  
 -0.916  -0.720  -0.566  -0.507  -0.501  -0.438  -0.396  -0.359
 17 A    18 A    19 A    20 A    21 A    22 A    23 A    24 A                  
 -- Virtual --                   
 -0.014   0.052   0.054   0.066   0.081   0.082   0.099   0.112
 25 A    26 A    27 A    28 A    29 A    30 A    31 A    32 A                  
  0.115   0.125   0.142   0.149   0.168   0.169   0.189   0.218
 33 A    34 A    35 A    36 A    37 A    38 A    39 A    40 A                  
  0.251   0.336   0.385   0.393   0.394   0.431   0.447   0.517
 41 A    42 A    43 A    44 A    45 A    46 A    47 A    48 A                  
  0.569   0.605   0.621   0.694   0.727   0.777   0.798   0.817
 49 A    50 A    51 A    52 A    53 A    54 A    55 A    56 A                  
  0.869   0.909   0.938   1.005   1.098   1.099   1.139   1.154
 57 A    58 A    59 A    60 A    61 A    62 A    63 A    64 A                  
  1.169   1.200   1.219   1.404   1.505   1.675   1.697   1.796
 65 A    66 A    67 A    68 A    69 A    70 A    71 A    72 A                  
  1.820   1.866   1.951   2.008   2.051   2.349   2.612   2.641
 73 A    74 A    75 A    76 A    77 A    78 A    79 A    80 A                  
  2.735   2.915   7.258   7.482  10.370  14.737  14.781  14.788
 81 A    82 A    83 A    84 A    85 A    86 A    87 A    88 A                  
 14.806  14.854  14.901  26.679  26.752  26.998 165.874 166.115
 89 A    90 A    91 A    92 A    93 A    94 A    95 A    96 A                  
219.226
 97 A                                                                          

 Occupation and symmetry of molecular orbitals

 Point group: C1 (1 irreducible representation).

                           A     All 
 -------------------------------------
 All molecular orbitals:
  - Alpha                  97    97  
  - Beta                   97    97  
 -------------------------------------
 Alpha orbitals:
  - Frozen occupied        15    15  
  - Active occupied        9     9   
  - Active virtual         73    73  
  - Frozen virtual         0     0   
 -------------------------------------
 Beta orbitals:
  - Frozen occupied        15    15  
  - Active occupied        9     9   
  - Active virtual         73    73  
  - Frozen virtual         0     0   
 -------------------------------------

 Import integrals:   CPU 0.00 s  wall 0.00 s

 Import integrals:   CPU 9.95 s  wall 2.55 s

 MP2 amplitudes:   CPU 0.02 s  wall 0.01 s

Running a double precision version
           CCSD T amplitudes will be solved using DIIS.

           Start     Size      MaxIter   EConv     TConv     
           3         7         100       1.00e-07  1.00e-05  
 ------------------------------------------------------------------------------
           Energy (a.u.)   Ediff      Tdiff       Comment
 ------------------------------------------------------------------------------
         -1141.92401998                           
     1   -1141.94607263   2.21e-02   6.84e-01     
     2   -1141.95784688   1.18e-02   8.70e-02     
     3   -1141.95987966   2.03e-03   3.59e-02     
     4   -1141.96159268   1.71e-03   1.44e-02     Switched to DIIS steps.
     5   -1141.96203301   4.40e-04   9.60e-03     
     6   -1141.96204536   1.23e-05   2.28e-03     
     7   -1141.96203759   7.77e-06   7.36e-04     
     8   -1141.96203807   4.77e-07   1.92e-04     
     9   -1141.96203841   3.41e-07   5.99e-05     
    10   -1141.96203842   1.66e-08   2.33e-05     
    11   -1141.96203847   4.85e-08   1.43e-05     
    12   -1141.96203847   2.78e-09   3.16e-06     
 ------------------------------------------------------------------------------
         -1141.96203847                           CCSD T converged.

End of double precision
 SCF energy                 = -1141.55885308
 MP2 energy                 = -1141.92401998
 CCSD correlation energy     =    -0.40318539
 CCSD total energy           = -1141.96203847

 CCSD  T1^2 = 0.0082  T2^2 = 0.2302  Leading amplitudes:

 Amplitude    Orbitals with energies
  0.0233       24 (A) A                  ->    44 (A) A                   
              -0.3594                          0.3932                     
  0.0233       24 (A) B                  ->    44 (A) B                   
              -0.3594                          0.3932                     
 -0.0168       21 (A) A                  ->    25 (A) A                   
              -0.5012                         -0.0144                     
 -0.0168       21 (A) B                  ->    25 (A) B                   
              -0.5012                         -0.0144                     

 Amplitude    Orbitals with energies
 -0.1557       24 (A) A      24 (A) B    ->    25 (A) A      25 (A) B     
              -0.3594       -0.3594           -0.0144       -0.0144       
  0.1557       24 (A) A      24 (A) B    ->    25 (A) B      25 (A) A     
              -0.3594       -0.3594           -0.0144       -0.0144       
  0.1557       24 (A) B      24 (A) A    ->    25 (A) A      25 (A) B     
              -0.3594       -0.3594           -0.0144       -0.0144       
 -0.1557       24 (A) B      24 (A) A    ->    25 (A) B      25 (A) A     
              -0.3594       -0.3594           -0.0144       -0.0144       

 Computing CCSD intemediates for later calculations in double precision
 Finished.

Running a double precision version
           CCSD Lambda amplitudes will be solved using DIIS.
           Start     Size      MaxIter   EConv     LConv     
           3         7         100       1.00e-07  1.00e-05  
 ------------------------------------------------------------------------------
            Enorm      Ldiff       Comment
 ------------------------------------------------------------------------------
     1     5.33e-02   4.45e-02     
     2     1.12e-02   5.24e-03     
     3     4.93e-03   2.55e-03     
     4     1.78e-03   1.42e-03     Switched to DIIS steps.
     5     6.93e-04   4.08e-04     
     6     2.73e-04   1.30e-04     
     7     1.01e-04   2.29e-05     
     8     3.92e-05   4.16e-06     
     9     1.62e-05   3.55e-06     
    10     5.96e-06   1.25e-06     
    11     1.78e-06   6.14e-07     
    12     7.58e-07   1.97e-07     
    13     3.09e-07   8.44e-08     
    14     1.40e-07   1.78e-08     
    15     6.29e-08   1.33e-08     
 ------------------------------------------------------------------------------
                                   CCSD Lambda converged.

 Computing density matrices in double precision...
           Orbital response amplitudes will be solved using DIIS.
           Start     Size      MaxIter   EConv     LConv     
           3         7         100       1.00e-06  1.00e-06  
 ------------------------------------------------------------------------------
            Enorm      Ldiff       Comment
 ------------------------------------------------------------------------------
     1     6.40e-02   5.07e-03     
     2     3.92e-02   1.05e-02     
     3     4.74e-02   1.20e-02     
     4     1.47e-02   1.30e-02     Switched to DIIS steps.
     5     8.57e-04   3.89e-03     
     6     3.62e-04   1.19e-04     
     7     1.71e-04   3.50e-05     
     8     4.88e-05   1.27e-05     
     9     1.01e-05   1.04e-06     
    10     3.45e-06   1.26e-07     
    11     1.38e-06   7.50e-08     
    12     1.63e-07   4.00e-08     
 ------------------------------------------------------------------------------
                                   Orbital response converged.

 Computing density matrices... Done.
 CCSD calculation:   CPU 157.96 s  wall 43.99 s

 Transferring MO TPDM to AO TPDM
 Transferring g2_o1o1o1o1
 Transferring g2_o1o1o1v1
 Transferring g2_o1o1v1v1
 Transferring g2_o1v1o1v1
 Transferring g2_o1v1v1v1
 Transferring g2_v1v1v1v1
 Adding separable TPDM
 Computing TPDM gradient
 --------------------------------------------------------
 2e gradient
  Atom          X               Y               Z
 --------------------------------------------------------
    1         -1.372386       21.051991       -0.000000  
    2         22.426186       -7.115866        0.000000  
    3         -1.023755       -4.456501       -0.000000  
    4        -20.030045       -9.479624        0.000000  
 --------------------------------------------------------
 --------------------------------------------------------
 Final gradient
  Atom          X               Y               Z
 --------------------------------------------------------
    1         -1.372386       21.051991       -0.000000  
    2         22.426186       -7.115866        0.000000  
    3         -1.023755       -4.456501       -0.000000  
    4        -20.030045       -9.479624        0.000000  
 --------------------------------------------------------
 Analytic gradient from two-electron contribution:   CPU 65.62 s  wall 17.96 s

 Total ccman2 time:   CPU 236.52 s  wall 65.41 s


 --------------------------------------------------------------

                    Orbital Energies (a.u.)
 --------------------------------------------------------------

 Alpha MOs
 -- Occupied --
******* -80.029 -79.984 -10.575  -8.043  -8.041  -8.040  -7.568
 -7.528  -5.460  -5.459  -5.458  -5.421  -5.420  -5.420  -1.123
 -0.916  -0.720  -0.566  -0.507  -0.501  -0.438  -0.396  -0.359
 -- Virtual --
 -0.014   0.052   0.054   0.066   0.081   0.082   0.099   0.112
  0.115   0.125   0.142   0.149   0.168   0.169   0.189   0.218
  0.251   0.336   0.385   0.393   0.394   0.431   0.447   0.517
  0.569   0.605   0.621   0.694   0.727   0.777   0.798   0.817
  0.869   0.909   0.938   1.005   1.098   1.099   1.139   1.154
  1.169   1.200   1.219   1.404   1.505   1.675   1.697   1.796
  1.820   1.866   1.951   2.008   2.051   2.349   2.612   2.641
  2.735   2.915   7.258   7.482  10.370  14.737  14.781  14.788
 14.806  14.854  14.901  26.679  26.752  26.998 165.874 166.115
219.226
 --------------------------------------------------------------

          Ground-State Mulliken Net Atomic Charges

     Atom                 Charge (a.u.)
  ----------------------------------------
      1 P                     0.044551
      2 P                     0.173294
      3 H                    -0.116271
      4 Cl                   -0.101573
  ----------------------------------------
  Sum of atomic charges =    -0.000000

 -----------------------------------------------------------------
                    Cartesian Multipole Moments
 -----------------------------------------------------------------
    Charge (ESU x 10^10)
                -0.0000
    Dipole Moment (Debye)
         X      -0.9537      Y       0.2846      Z      -0.0000
       Tot       0.9953
    Quadrupole Moments (Debye-Ang)
        XX     -43.2882     XY      -1.0389     YY     -39.5813
        XZ       0.0000     YZ      -0.0000     ZZ     -39.9924
    Octopole Moments (Debye-Ang^2)
       XXX      14.5218    XXY       2.0775    XYY       1.0056
       YYY       6.1858    XXZ      -0.0000    XYZ      -0.0000
       YYZ       0.0000    XZZ       3.4025    YZZ       1.0002
       ZZZ      -0.0000
    Hexadecapole Moments (Debye-Ang^3)
      XXXX    -523.0486   XXXY       4.8613   XXYY    -101.4693
      XYYY       1.7634   YYYY    -153.1860   XXXZ       0.0000
      XXYZ      -0.0000   XYYZ      -0.0000   YYYZ      -0.0000
      XXZZ     -95.2962   XYZZ      -0.2566   YYZZ     -34.8459
      XZZZ       0.0000   YZZZ      -0.0000   ZZZZ     -59.5622
 -----------------------------------------------------------------
 DrvMan completing analytic gradient of the correlated energy
 Correlated dipole moment
            1
    1  -0.3752132
    2   0.1119879
    3  -0.0000000
 Energy read as -1141.962038469
 Full Analytical Gradient: (in a.u., or Hartree/Bohr)
             1             2             3             4
    1    0.00011645    0.00001492    0.00000072   -0.00013209
    2    0.00015033   -0.00002496   -0.00001164   -0.00011372
    3   -0.00000000   -0.00000000    0.00000000    0.00000000
 Gradient time:  CPU 0.67 s  wall 0.64 s
 ----------------------------------------------------------------
             Standard Nuclear Orientation (Angstroms)
    I     Atom           X                Y                Z
 ----------------------------------------------------------------
    1      P      -0.0694376519    -0.8626502735     0.0000000000
    2      P      -1.7041642787     0.3538487067    -0.0000000000
    3      H      -1.0350951090     1.6015629291    -0.0000000000
    4      Cl      1.6258308275     0.3547329749     0.0010000000
 ----------------------------------------------------------------
 Nuclear Repulsion Energy =   175.2754289256 hartrees
 There are       24 alpha and       24 beta electrons

                       Distance Matrix (Angstroms)
             P (  1)   P (  2)   H (  3)
   P (  2)  2.037695
   H (  3)  2.646666  1.415784
   Cl(  4)  2.087093  3.329995  2.938556

 Requested basis set is 6-311++G(d,p)
 There are 44 shells and 97 basis functions
 A cutoff of  1.0D-14 yielded    913 shell pairs
 There are      4652 function pairs (      4964 Cartesian)
 Smallest overlap matrix eigenvalue = 6.11E-04
 Guess MOs from SCF MO coefficient file

 -----------------------------------------------------------------------
  General SCF calculation program by
  Eric Jon Sundstrom, Paul Horn, Yuezhi Mao, Dmitri Zuev, Alec White,
  David Stuck, Shaama M.S., Shane Yost, Joonho Lee, David Small,
  Daniel Levine, Susi Lehtola, Hugh Burton, Evgeny Epifanovsky
 -----------------------------------------------------------------------
 Hartree-Fock
 using 4 threads for integral computing
 -------------------------------------------------------
 OpenMP Integral computing Module                
 Release: version 2.0, May 2017, Q-Chem Inc. Pleasanton 
 -------------------------------------------------------
 A restricted SCF calculation will be
 performed using DIIS
 SCF converges when DIIS error is below 1.0e-08
 ---------------------------------------
  Cycle       Energy         DIIS error
 ---------------------------------------
    1   -1141.5588484404      9.79e-06  
    2   -1141.5588486468      2.65e-06  
    3   -1141.5588486730      9.32e-07  
    4   -1141.5588486758      3.63e-07  
    5   -1141.5588486764      1.55e-07  
    6   -1141.5588486764      4.43e-08  
    7   -1141.5588486765      1.95e-08  
    8   -1141.5588486765      7.46e-09  Convergence criterion met
 ---------------------------------------
 SCF time:   CPU 2.60s  wall 1.00s 
 SCF   energy in the final basis set =    -1141.5588486765
 Total energy in the final basis set =    -1141.5588486765


 ------------------------------------------------------------------------------

   CCMAN2: suite of methods based on coupled cluster
           and equation of motion theories.

   Components:
   * libvmm-1.3-trunk
     by Evgeny Epifanovsky, Ilya Kaliman.
   * libtensor-2.5-trunk
     by Evgeny Epifanovsky, Michael Wormit, Dmitry Zuev, Sam Manzer, 
        Ilya Kaliman.
   * libcc-2.5-trunk
     by Evgeny Epifanovsky, Arik Landau, Tomasz Kus, Kirill Khistyaev, 
        Dmitry Zuev, Prashant Manohar, Xintian Feng, Anna Krylov, 
        Matthew Goldey, Alec White, Thomas Jagau, Kaushik Nanda, 
        Anastasia Gunina, Alexander Kunitsa, Joonho Lee.

   CCMAN original authors:
   Anna I. Krylov, C. David Sherrill, Steven R. Gwaltney,
   Edward F. C. Byrd (2000)
   Sergey V. Levchenko, Lyudmila V. Slipchenko, Tao Wang,
   Ana-Maria C. Cristian (2003)
   Piotr A. Pieniazek, C. Melania Oana, Evgeny Epifanovsky (2007)
   Prashant Manohar (2009)

 ------------------------------------------------------------------------------


 Allocating and initializing 29808MB of RAM...
 Calculation will run on 4 cores.


 Alpha MOs, Restricted
 -- Occupied --                  
-104.85  -80.03  -79.98  -10.58   -8.04   -8.04   -8.04   -7.57
  1 A     2 A     3 A     4 A     5 A     6 A     7 A     8 A                  
 -7.528  -5.460  -5.459  -5.458  -5.421  -5.420  -5.420  -1.123
  9 A    10 A    11 A    12 A    13 A    14 A    15 A    16 A                  
 -0.916  -0.720  -0.566  -0.507  -0.501  -0.438  -0.397  -0.359
 17 A    18 A    19 A    20 A    21 A    22 A    23 A    24 A                  
 -- Virtual --                   
 -0.014   0.052   0.054   0.066   0.081   0.082   0.099   0.112
 25 A    26 A    27 A    28 A    29 A    30 A    31 A    32 A                  
  0.115   0.125   0.142   0.149   0.168   0.169   0.189   0.218
 33 A    34 A    35 A    36 A    37 A    38 A    39 A    40 A                  
  0.251   0.336   0.385   0.393   0.394   0.431   0.447   0.517
 41 A    42 A    43 A    44 A    45 A    46 A    47 A    48 A                  
  0.569   0.605   0.621   0.694   0.727   0.777   0.798   0.817
 49 A    50 A    51 A    52 A    53 A    54 A    55 A    56 A                  
  0.869   0.909   0.938   1.005   1.098   1.099   1.139   1.154
 57 A    58 A    59 A    60 A    61 A    62 A    63 A    64 A                  
  1.169   1.200   1.219   1.404   1.505   1.675   1.697   1.796
 65 A    66 A    67 A    68 A    69 A    70 A    71 A    72 A                  
  1.820   1.866   1.951   2.008   2.051   2.349   2.612   2.641
 73 A    74 A    75 A    76 A    77 A    78 A    79 A    80 A                  
  2.734   2.915   7.258   7.482  10.370  14.737  14.781  14.788
 81 A    82 A    83 A    84 A    85 A    86 A    87 A    88 A                  
 14.806  14.854  14.901  26.679  26.752  26.998 165.874 166.115
 89 A    90 A    91 A    92 A    93 A    94 A    95 A    96 A                  
219.226
 97 A                                                                          

 Beta MOs, Restricted
 -- Occupied --                  
-104.85  -80.03  -79.98  -10.58   -8.04   -8.04   -8.04   -7.57
  1 A     2 A     3 A     4 A     5 A     6 A     7 A     8 A                  
 -7.528  -5.460  -5.459  -5.458  -5.421  -5.420  -5.420  -1.123
  9 A    10 A    11 A    12 A    13 A    14 A    15 A    16 A                  
 -0.916  -0.720  -0.566  -0.507  -0.501  -0.438  -0.397  -0.359
 17 A    18 A    19 A    20 A    21 A    22 A    23 A    24 A                  
 -- Virtual --                   
 -0.014   0.052   0.054   0.066   0.081   0.082   0.099   0.112
 25 A    26 A    27 A    28 A    29 A    30 A    31 A    32 A                  
  0.115   0.125   0.142   0.149   0.168   0.169   0.189   0.218
 33 A    34 A    35 A    36 A    37 A    38 A    39 A    40 A                  
  0.251   0.336   0.385   0.393   0.394   0.431   0.447   0.517
 41 A    42 A    43 A    44 A    45 A    46 A    47 A    48 A                  
  0.569   0.605   0.621   0.694   0.727   0.777   0.798   0.817
 49 A    50 A    51 A    52 A    53 A    54 A    55 A    56 A                  
  0.869   0.909   0.938   1.005   1.098   1.099   1.139   1.154
 57 A    58 A    59 A    60 A    61 A    62 A    63 A    64 A                  
  1.169   1.200   1.219   1.404   1.505   1.675   1.697   1.796
 65 A    66 A    67 A    68 A    69 A    70 A    71 A    72 A                  
  1.820   1.866   1.951   2.008   2.051   2.349   2.612   2.641
 73 A    74 A    75 A    76 A    77 A    78 A    79 A    80 A                  
  2.734   2.915   7.258   7.482  10.370  14.737  14.781  14.788
 81 A    82 A    83 A    84 A    85 A    86 A    87 A    88 A                  
 14.806  14.854  14.901  26.679  26.752  26.998 165.874 166.115
 89 A    90 A    91 A    92 A    93 A    94 A    95 A    96 A                  
219.226
 97 A                                                                          

 Occupation and symmetry of molecular orbitals

 Point group: C1 (1 irreducible representation).

                           A     All 
 -------------------------------------
 All molecular orbitals:
  - Alpha                  97    97  
  - Beta                   97    97  
 -------------------------------------
 Alpha orbitals:
  - Frozen occupied        15    15  
  - Active occupied        9     9   
  - Active virtual         73    73  
  - Frozen virtual         0     0   
 -------------------------------------
 Beta orbitals:
  - Frozen occupied        15    15  
  - Active occupied        9     9   
  - Active virtual         73    73  
  - Frozen virtual         0     0   
 -------------------------------------

 Import integrals:   CPU 0.00 s  wall 0.00 s

 Import integrals:   CPU 9.98 s  wall 2.56 s

 MP2 amplitudes:   CPU 0.02 s  wall 0.01 s

Running a double precision version
           CCSD T amplitudes will be solved using DIIS.

           Start     Size      MaxIter   EConv     TConv     
           3         7         100       1.00e-07  1.00e-05  
 ------------------------------------------------------------------------------
           Energy (a.u.)   Ediff      Tdiff       Comment
 ------------------------------------------------------------------------------
         -1141.92401603                           
     1   -1141.94607019   2.21e-02   6.84e-01     
     2   -1141.95784599   1.18e-02   8.70e-02     
     3   -1141.95987912   2.03e-03   3.59e-02     
     4   -1141.96159252   1.71e-03   1.44e-02     Switched to DIIS steps.
     5   -1141.96203311   4.41e-04   9.61e-03     
     6   -1141.96204547   1.24e-05   2.28e-03     
     7   -1141.96203770   7.77e-06   7.36e-04     
     8   -1141.96203817   4.76e-07   1.92e-04     
     9   -1141.96203852   3.41e-07   6.00e-05     
    10   -1141.96203853   1.66e-08   2.33e-05     
    11   -1141.96203858   4.85e-08   1.44e-05     
    12   -1141.96203858   2.79e-09   3.18e-06     
 ------------------------------------------------------------------------------
         -1141.96203858                           CCSD T converged.

End of double precision
 SCF energy                 = -1141.55884868
 MP2 energy                 = -1141.92401603
 CCSD correlation energy     =    -0.40318990
 CCSD total energy           = -1141.96203858

 CCSD  T1^2 = 0.0083  T2^2 = 0.2302  Leading amplitudes:

 Amplitude    Orbitals with energies
 -0.0233       24 (A) A                  ->    44 (A) A                   
              -0.3594                          0.3932                     
 -0.0233       24 (A) B                  ->    44 (A) B                   
              -0.3594                          0.3932                     
  0.0168       21 (A) A                  ->    25 (A) A                   
              -0.5011                         -0.0145                     
  0.0168       21 (A) B                  ->    25 (A) B                   
              -0.5011                         -0.0145                     

 Amplitude    Orbitals with energies
 -0.1557       24 (A) A      24 (A) B    ->    25 (A) A      25 (A) B     
              -0.3594       -0.3594           -0.0145       -0.0145       
  0.1557       24 (A) A      24 (A) B    ->    25 (A) B      25 (A) A     
              -0.3594       -0.3594           -0.0145       -0.0145       
  0.1557       24 (A) B      24 (A) A    ->    25 (A) A      25 (A) B     
              -0.3594       -0.3594           -0.0145       -0.0145       
 -0.1557       24 (A) B      24 (A) A    ->    25 (A) B      25 (A) A     
              -0.3594       -0.3594           -0.0145       -0.0145       

 Computing CCSD intemediates for later calculations in double precision
 Finished.

Running a double precision version
           CCSD Lambda amplitudes will be solved using DIIS.
           Start     Size      MaxIter   EConv     LConv     
           3         7         100       1.00e-07  1.00e-05  
 ------------------------------------------------------------------------------
            Enorm      Ldiff       Comment
 ------------------------------------------------------------------------------
     1     5.33e-02   4.45e-02     
     2     1.12e-02   5.24e-03     
     3     4.93e-03   2.55e-03     
     4     1.78e-03   1.42e-03     Switched to DIIS steps.
     5     6.94e-04   4.09e-04     
     6     2.73e-04   1.30e-04     
     7     1.02e-04   2.29e-05     
     8     3.93e-05   4.17e-06     
     9     1.62e-05   3.57e-06     
    10     5.97e-06   1.25e-06     
    11     1.78e-06   6.15e-07     
    12     7.59e-07   1.97e-07     
    13     3.10e-07   8.45e-08     
    14     1.41e-07   1.77e-08     
    15     6.31e-08   1.32e-08     
 ------------------------------------------------------------------------------
                                   CCSD Lambda converged.

 Computing density matrices in double precision...
           Orbital response amplitudes will be solved using DIIS.
           Start     Size      MaxIter   EConv     LConv     
           3         7         100       1.00e-06  1.00e-06  
 ------------------------------------------------------------------------------
            Enorm      Ldiff       Comment
 ------------------------------------------------------------------------------
     1     6.40e-02   5.07e-03     
     2     3.92e-02   1.05e-02     
     3     4.74e-02   1.21e-02     
     4     1.47e-02   1.30e-02     Switched to DIIS steps.
     5     8.57e-04   3.89e-03     
     6     3.62e-04   1.20e-04     
     7     1.71e-04   3.50e-05     
     8     4.87e-05   1.27e-05     
     9     1.01e-05   1.04e-06     
    10     3.45e-06   1.25e-07     
    11     1.38e-06   7.50e-08     
    12     1.63e-07   4.00e-08     
 ------------------------------------------------------------------------------
                                   Orbital response converged.

 Computing density matrices... Done.
 CCSD calculation:   CPU 158.24 s  wall 44.07 s

 Transferring MO TPDM to AO TPDM
 Transferring g2_o1o1o1o1
 Transferring g2_o1o1o1v1
 Transferring g2_o1o1v1v1
 Transferring g2_o1v1o1v1
 Transferring g2_o1v1v1v1
 Transferring g2_v1v1v1v1
 Adding separable TPDM
 Computing TPDM gradient
 --------------------------------------------------------
 2e gradient
  Atom          X               Y               Z
 --------------------------------------------------------
    1         -1.381523       21.054226        0.007645  
    2         22.426191       -7.114583        0.001778  
    3         -1.023973       -4.456701        0.000613  
    4        -20.020696       -9.482941       -0.010036  
 --------------------------------------------------------
 --------------------------------------------------------
 Final gradient
  Atom          X               Y               Z
 --------------------------------------------------------
    1         -1.381523       21.054226        0.007645  
    2         22.426191       -7.114583        0.001778  
    3         -1.023973       -4.456701        0.000613  
    4        -20.020696       -9.482941       -0.010036  
 --------------------------------------------------------
 Analytic gradient from two-electron contribution:   CPU 65.92 s  wall 17.88 s

 Total ccman2 time:   CPU 237.19 s  wall 65.44 s


 --------------------------------------------------------------

                    Orbital Energies (a.u.)
 --------------------------------------------------------------

 Alpha MOs
 -- Occupied --
******* -80.029 -79.985 -10.575  -8.043  -8.040  -8.040  -7.568
 -7.528  -5.460  -5.459  -5.458  -5.421  -5.420  -5.420  -1.123
 -0.916  -0.720  -0.566  -0.507  -0.501  -0.438  -0.397  -0.359
 -- Virtual --
 -0.014   0.052   0.054   0.066   0.081   0.082   0.099   0.112
  0.115   0.125   0.142   0.149   0.168   0.169   0.189   0.218
  0.251   0.336   0.385   0.393   0.394   0.431   0.447   0.517
  0.569   0.605   0.621   0.694   0.727   0.777   0.798   0.817
  0.869   0.909   0.938   1.005   1.098   1.099   1.139   1.154
  1.169   1.200   1.219   1.404   1.505   1.675   1.697   1.796
  1.820   1.866   1.951   2.008   2.051   2.349   2.612   2.641
  2.734   2.915   7.258   7.482  10.370  14.737  14.781  14.788
 14.806  14.854  14.901  26.679  26.752  26.998 165.874 166.115
219.226
 --------------------------------------------------------------

          Ground-State Mulliken Net Atomic Charges

     Atom                 Charge (a.u.)
  ----------------------------------------
      1 P                     0.044929
      2 P                     0.173243
      3 H                    -0.116211
      4 Cl                   -0.101961
  ----------------------------------------
  Sum of atomic charges =    -0.000000

 -----------------------------------------------------------------
                    Cartesian Multipole Moments
 -----------------------------------------------------------------
    Charge (ESU x 10^10)
                -0.0000
    Dipole Moment (Debye)
         X      -0.9568      Y       0.2827      Z      -0.0004
       Tot       0.9977
    Quadrupole Moments (Debye-Ang)
        XX     -43.2914     XY      -1.0403     YY     -39.5789
        XZ      -0.0017     YZ      -0.0002     ZZ     -39.9930
    Octopole Moments (Debye-Ang^2)
       XXX      14.5071    XXY       2.0630    XYY       1.0015
       YYY       6.1418    XXZ      -0.0120    XYZ       0.0001
       YYZ      -0.0127    XZZ       3.3982    YZZ       0.9863
       ZZZ      -0.0386
    Hexadecapole Moments (Debye-Ang^3)
      XXXX    -523.0825   XXXY       4.7941   XXYY    -101.4744
      XYYY       1.7030   YYYY    -153.2216   XXXZ      -0.0646
      XXYZ      -0.0006   XYYZ      -0.0195   YYYZ      -0.0141
      XXZZ     -95.2980   XYZZ      -0.2788   YYZZ     -34.8539
      XZZZ      -0.0662   YZZZ      -0.0146   ZZZZ     -59.5627
 -----------------------------------------------------------------
 DrvMan completing analytic gradient of the correlated energy
 Correlated dipole moment
            1
    1  -0.3764380
    2   0.1112145
    3  -0.0001764
 Energy read as -1141.962038578
 Full Analytical Gradient: (in a.u., or Hartree/Bohr)
             1             2             3             4
    1   -0.00001032    0.00002543    0.00000232   -0.00001744
    2    0.00002694   -0.00001365   -0.00000589   -0.00000741
    3   -0.00001101    0.00001421   -0.00001075    0.00000756
 Gradient time:  CPU 0.67 s  wall 0.64 s
Dipole drv :
gprntSymmMtrx error report: 
 Final Hessian.
            1           2           3           4           5           6
    1   0.2249130  -0.0306973   0.0000000  -0.1332912   0.0997686   0.0000000
    2  -0.0306973   0.1726999   0.0000000   0.0691934  -0.0948514   0.0000000
    3   0.0000000   0.0000000   0.0084891  -0.0000025   0.0000000  -0.0109562
    4  -0.1332912   0.0691934  -0.0000025   0.2235004   0.0057107   0.0000000
    5   0.0997686  -0.0948514   0.0000000   0.0057107   0.2547210   0.0000000
    6   0.0000000   0.0000000  -0.0109562   0.0000000   0.0000000   0.0140940
    7  -0.0006907   0.0155170   0.0000031  -0.0676192  -0.0999613  -0.0000009
    8  -0.0021123  -0.0126255   0.0000000  -0.0804583  -0.1658553   0.0000000
    9   0.0000000   0.0000000   0.0082923   0.0000000   0.0000000  -0.0106682
   10  -0.0909324  -0.0540137  -0.0000016  -0.0225887  -0.0055173   0.0000007
   11  -0.0669577  -0.0652299   0.0000000   0.0055541   0.0059878   0.0000000
   12   0.0000000   0.0000000  -0.0058277   0.0000000   0.0000000   0.0075215
            7           8           9          10          11          12
    1  -0.0006907  -0.0021123   0.0000000  -0.0909324  -0.0669577   0.0000000
    2   0.0155170  -0.0126255   0.0000000  -0.0540137  -0.0652299   0.0000000
    3   0.0000031   0.0000000   0.0082923  -0.0000016   0.0000000  -0.0058277
    4  -0.0676192  -0.0804583   0.0000000  -0.0225887   0.0055541   0.0000000
    5  -0.0999613  -0.1658553   0.0000000  -0.0055173   0.0059878   0.0000000
    6  -0.0000009   0.0000000  -0.0106682   0.0000007   0.0000000   0.0075215
    7   0.0667547   0.0835937   0.0000000   0.0015549   0.0008510   0.0000000
    8   0.0835937   0.1754377   0.0000000  -0.0010225   0.0030439   0.0000000
    9   0.0000000   0.0000000   0.0080779   0.0000000   0.0000000  -0.0056920
   10   0.0015549  -0.0010225   0.0000000   0.1119666   0.0605520   0.0000000
   11   0.0008510   0.0030439   0.0000000   0.0605520   0.0562021   0.0000000
   12   0.0000000   0.0000000  -0.0056920   0.0000000   0.0000000   0.0039996
 ----------------------------------------------------------------
             Standard Nuclear Orientation (Angstroms)
    I     Atom           X                Y                Z
 ----------------------------------------------------------------
    1      P      -0.0694376519    -0.8626502735     0.0000000000
    2      P      -1.7041642787     0.3538487067    -0.0000000000
    3      H      -1.0350951090     1.6015629291    -0.0000000000
    4      Cl      1.6258308275     0.3547329749     0.0000000000
 ----------------------------------------------------------------
 Nuclear Repulsion Energy =   175.2754383515 hartrees
 There are       24 alpha and       24 beta electrons
 old dipole drv.
            1           2           3           4           5           6
    1   1.0144774   0.4145431   0.0000000   0.1509896   0.2024743   0.0000000
    2   0.1528221   0.5348318   0.0000000   0.1514372  -0.0099730   0.0000000
    3   0.0000000  -0.0000000   0.0349698   0.0000087   0.0000000  -0.0230332
            7           8           9          10          11          12
    1  -0.1323430   0.0308168   0.0000000  -1.0331367  -0.6479269   0.0000000
    2  -0.1447852  -0.1155033   0.0000000  -0.1594583  -0.4093903   0.0000000
    3   0.0000066  -0.0000000   0.0813544  -0.0000040   0.0000000  -0.0933688
 New transposed dipole drv.
            1           2           3
    1   1.0144774   0.1528221   0.0000000
    2   0.4145431   0.5348318  -0.0000000
    3   0.0000000   0.0000000   0.0349698
    4   0.1509896   0.1514372   0.0000087
    5   0.2024743  -0.0099730   0.0000000
    6   0.0000000   0.0000000  -0.0230332
    7  -0.1323430  -0.1447852   0.0000066
    8   0.0308168  -0.1155033  -0.0000000
    9   0.0000000   0.0000000   0.0813544
   10  -1.0331367  -0.1594583  -0.0000040
   11  -0.6479269  -0.4093903   0.0000000
   12   0.0000000   0.0000000  -0.0933688
FINAL TENSOR RESULT:
Order 2, Length 12
    Atom      X          Y          Z
     1 Order 1, Length 12
    Atom      X          Y          Z
     1    2.249130498487623e-01  -3.069727823399637e-02   0.000000000000000e+00
     2   -1.332912324758412e-01   9.976861394144249e-02   0.000000000000000e+00
     3   -6.907094015344087e-04  -2.112274122664471e-03   0.000000000000000e+00
     4   -9.093238047929894e-02  -6.695771347958163e-02   0.000000000000000e+00

Order 1, Length 12
    Atom      X          Y          Z
     1   -3.069727823399637e-02   1.726998781830769e-01   0.000000000000000e+00
     2    6.919338809554462e-02  -9.485139545617462e-02   0.000000000000000e+00
     3    1.551698619025402e-02  -1.262545155278621e-02   0.000000000000000e+00
     4   -5.401367410627733e-02  -6.522989435306599e-02   0.000000000000000e+00

Order 1, Length 12
    Atom      X          Y          Z
     1    0.000000000000000e+00   0.000000000000000e+00   8.489099826986637e-03
     2   -2.532243852889924e-06   0.000000000000000e+00  -1.095622830069531e-02
     3    3.106497214770535e-06   0.000000000000000e+00   8.292309423537765e-03
     4   -1.627162448289463e-06   0.000000000000000e+00  -5.827749380524206e-03


     2 Order 1, Length 12
    Atom      X          Y          Z
     1   -1.332912324758412e-01   6.919338809554462e-02  -2.532243852889924e-06
     2    2.235003559847408e-01   5.710679237929853e-03   0.000000000000000e+00
     3   -6.761924462678354e-02  -8.045829655983397e-02   0.000000000000000e+00
     4   -2.258872801978878e-02   5.554068360751140e-03   0.000000000000000e+00

Order 1, Length 12
    Atom      X          Y          Z
     1    9.976861394144249e-02  -9.485139545617462e-02   0.000000000000000e+00
     2    5.710679237929853e-03   2.547209564386708e-01   0.000000000000000e+00
     3   -9.996127467560512e-02  -1.658552908374951e-01   0.000000000000000e+00
     4   -5.517315635411784e-03   5.987818815581634e-03   0.000000000000000e+00

Order 1, Length 12
    Atom      X          Y          Z
     1    0.000000000000000e+00   0.000000000000000e+00  -1.095622830069531e-02
     2    0.000000000000000e+00   0.000000000000000e+00   1.409402159890204e-02
     3   -9.201810623042938e-07   0.000000000000000e+00  -1.066816453576211e-02
     4    6.682211867719135e-07   0.000000000000000e+00   7.521505601210766e-03


     3 Order 1, Length 12
    Atom      X          Y          Z
     1   -6.907094015344087e-04   1.551698619025402e-02   3.106497214770535e-06
     2   -6.761924462678354e-02  -9.996127467560512e-02  -9.201810623042938e-07
     3    6.675469286681246e-02   8.359367633204318e-02   0.000000000000000e+00
     4    1.554925163353439e-03   8.509910438579430e-04   0.000000000000000e+00

Order 1, Length 12
    Atom      X          Y          Z
     1   -2.112274122664471e-03  -1.262545155278621e-02   0.000000000000000e+00
     2   -8.045829655983397e-02  -1.658552908374951e-01   0.000000000000000e+00
     3    8.359367633204318e-02   1.754377292327101e-01   0.000000000000000e+00
     4   -1.022543820745757e-03   3.043881140927225e-03   0.000000000000000e+00

Order 1, Length 12
    Atom      X          Y          Z
     1    0.000000000000000e+00   0.000000000000000e+00   8.292309423537765e-03
     2    0.000000000000000e+00   0.000000000000000e+00  -1.066816453576211e-02
     3    0.000000000000000e+00   0.000000000000000e+00   8.077869171502624e-03
     4    3.406671177716694e-08   0.000000000000000e+00  -5.691979586354130e-03


     4 Order 1, Length 12
    Atom      X          Y          Z
     1   -9.093238047929894e-02  -5.401367410627733e-02  -1.627162448289463e-06
     2   -2.258872801978878e-02  -5.517315635411784e-03   6.682211867719135e-07
     3    1.554925163353439e-03  -1.022543820745757e-03   3.406671177716694e-08
     4    1.119666406847201e-01   6.055196816397157e-02   0.000000000000000e+00

Order 1, Length 12
    Atom      X          Y          Z
     1   -6.695771347958163e-02  -6.522989435306599e-02   0.000000000000000e+00
     2    5.554068360751140e-03   5.987818815581634e-03   0.000000000000000e+00
     3    8.509910438579430e-04   3.043881140927225e-03   0.000000000000000e+00
     4    6.055196816397157e-02   5.620210032912082e-02   0.000000000000000e+00

Order 1, Length 12
    Atom      X          Y          Z
     1    0.000000000000000e+00   0.000000000000000e+00  -5.827749380524206e-03
     2    0.000000000000000e+00   0.000000000000000e+00   7.521505601210766e-03
     3    0.000000000000000e+00   0.000000000000000e+00  -5.691979586354130e-03
     4    0.000000000000000e+00   0.000000000000000e+00   3.999622959743817e-03


 # Finishing finite difference calculation for IDERIV #
 ######################################################
 ######################################################
 Requested basis set is 6-311++G(d,p)
 There are 44 shells and 97 basis functions
 **********************************************************************
 **                                                                  **
 **                       VIBRATIONAL ANALYSIS                       **
 **                       --------------------                       **
 **                                                                  **
 **        VIBRATIONAL FREQUENCIES (CM**-1) AND NORMAL MODES         **
 **     FORCE CONSTANTS (mDYN/ANGSTROM) AND REDUCED MASSES (AMU)     **
 **                  INFRARED INTENSITIES (KM/MOL)                   **
 **                                                                  **
 **********************************************************************


 Mode:                 1                      2                      3
 Frequency:       221.58                 476.83                 483.85
 Force Cnst:      0.3451                 3.1222                 0.1531
 Red. Mass:      11.9295                23.3070                 1.1102
 IR Active:          YES                    YES                    YES
 IR Intens:        4.593                 85.419                  6.384
 Raman Active:       YES                    YES                    YES
               X      Y      Z        X      Y      Z        X      Y      Z
 P         -0.008  0.287  0.000    0.356  0.486  0.000   -0.000 -0.000  0.033
 P         -0.341 -0.143 -0.000    0.154 -0.118 -0.000   -0.000  0.000 -0.043
 H         -0.800  0.116  0.000   -0.486  0.245  0.000   -0.000  0.000  0.998
 Cl         0.333 -0.132 -0.000   -0.438 -0.334 -0.000    0.000  0.000 -0.020
 TransDip  -0.034  0.059 -0.000    0.270  0.122  0.000   -0.000 -0.000  0.081

 Mode:                 4                      5                      6
 Frequency:       609.04                 775.36                2444.56
 Force Cnst:      6.5404                 0.3851                 3.6596
[truncated: 2,697 more chars]
