# Supplementary material for: Geometric and energetic data from ab initio calculations of haloethene, haloimine, halomethylenephosphine, haloiminophosphine, halodiazene, halodiphosphene and halocyclopropane
Source: Data Brief. 2019 Nov 2;27:104738. doi: 10.1016/j.dib.2019.104738 (PMC6861602; doi:10.1016/j.dib.2019.104738)
Supplement: Multimedia component 8 [file mmc8.zip › PP/CCSD/freq/HEPPEBr.out]

Q-Chem Developer Version!
                  Welcome to Q-Chem
     A Quantum Leap Into The Future Of Chemistry


 Q-Chem 5.1, Q-Chem, Inc., Pleasanton, CA (2018)

 Yihan Shao,  Zhengting Gan,  E. Epifanovsky,  A. T. B. Gilbert,  M. Wormit,  
 J. Kussmann,  A. W. Lange,  A. Behn,  Jia Deng,  Xintian Feng,  D. Ghosh,  
 M. Goldey,  P. R. Horn,  L. D. Jacobson,  I. Kaliman,  T. Kus,  A. Landau,  
 Jie Liu,  E. I. Proynov,  R. M. Richard,  R. P. Steele,  E. J. Sundstrom,  
 H. L. Woodcock III,  P. M. Zimmerman,  D. Zuev,  B. Albrecht,  E. Alguire,  
 S. A. Baeppler,  D. Barton,  Z. Benda,  Y. A. Bernard,  E. J. Berquist,  
 K. B. Bravaya,  H. Burton,  D. Casanova,  Chun-Min Chang,  Yunqing Chen,  
 A. Chien,  K. D. Closser,  M. P. Coons,  S. Coriani,  S. Dasgupta,  
 A. L. Dempwolff,  M. Diedenhofen,  Hainam Do,  R. G. Edgar,  Po-Tung Fang,  
 S. Faraji,  S. Fatehi,  Qingguo Feng,  K. D. Fenk,  J. Fosso-Tande,  
 Qinghui Ge,  A. Ghysels,  G. Gidofalvi,  J. Gomes,  J. Gonthier,  A. Gunina,  
 D. Hait,  M. W. D. Hanson-Heine,  P. H. P. Harbach,  A. W. Hauser,  
 J. E. Herr,  E. G. Hohenstein,  Z. C. Holden,  Kerwin Hui,  B. C. Huynh,  
 T.-C. Jagau,  Hyunjun Ji,  B. Kaduk,  K. Khistyaev,  Jaehoon Kim,  
 P. Klunzinger,  K. Koh,  D. Kosenkov,  L. Koulias,  T. Kowalczyk,  
 C. M. Krauter,  A. Kunitsa,  Ka Un Lao,  A. Laurent,  K. V. Lawler,  
 Joonho Lee,  D. Lefrancois,  S. Lehtola,  D. S. Levine,  Yi-Pei Li,  
 You-Sheng Lin,  Fenglai Liu,  E. Livshits,  A. Luenser,  P. Manohar,  
 E. Mansoor,  S. F. Manzer,  Shan-Ping Mao,  Yuezhi Mao,  N. Mardirossian,  
 A. V. Marenich,  T. Markovich,  L. A. Martinez-Martinez,  S. A. Maurer,  
 N. J. Mayhall,  S. C. McKenzie,  J.-M. Mewes,  A. F. Morrison,  
 J. W. Mullinax,  K. Nanda,  T. S. Nguyen-Beck,  R. Olivares-Amaya,  
 J. A. Parkhill,  T. M. Perrine,  F. Plasser,  P. Pokhilko,  S. Prager,  
 A. Prociuk,  E. Ramos,  D. R. Rehn,  F. Rob,  M. Schneider,  N. Sergueev,  
 S. M. Sharada,  S. Sharma,  D. W. Small,  T. Stauch,  T. Stein,  
 Yu-Chuan Su,  A. J. W. Thom,  A. Tkatchenko,  T. Tsuchimochi,  N. M. Tubman,  
 L. Vogt,  M. L. Vidal,  O. Vydrov,  M. A. Watson,  J. Wenzel,  
 M. de Wergifosse,  T. A. Wesolowski,  A. White,  J. Witte,  A. Yamada,  
 Jun Yang,  K. Yao,  S. Yeganeh,  S. R. Yost,  Zhi-Qiang You,  A. Zech,  
 Igor Ying Zhang,  Xing Zhang,  Yan Zhao,  Ying Zhu,  B. R. Brooks,  
 G. K. L. Chan,  C. J. Cramer,  M. S. Gordon,  W. J. Hehre,  A. Klamt,  
 M. W. Schmidt,  C. D. Sherrill,  D. G. Truhlar,  A. Aspuru-Guzik,  R. Baer,  
 A. T. Bell,  N. A. Besley,  Jeng-Da Chai,  A. E. DePrince, III,  
 R. A. DiStasio Jr.,  A. Dreuw,  B. D. Dunietz,  T. R. Furlani,  
 Chao-Ping Hsu,  Yousung Jung,  Jing Kong,  D. S. Lambrecht,  WanZhen Liang,  
 C. Ochsenfeld,  V. A. Rassolov,  L. V. Slipchenko,  J. E. Subotnik,  
 T. Van Voorhis,  J. M. Herbert,  A. I. Krylov,  P. M. W. Gill,  M. Head-Gordon

 Contributors to earlier versions of Q-Chem not listed above: 
 R. D. Adamson,  B. Austin,  J. Baker,  G. J. O. Beran,  K. Brandhorst,  
 S. T. Brown,  E. F. C. Byrd,  A. K. Chakraborty,  C.-L. Cheng,  
 Siu Hung Chien,  D. M. Chipman,  D. L. Crittenden,  H. Dachsel,  
 R. J. Doerksen,  A. D. Dutoi,  L. Fusti-Molnar,  W. A. Goddard III,  
 A. Golubeva-Zadorozhnaya,  S. R. Gwaltney,  G. Hawkins,  A. Heyden,  
 S. Hirata,  G. Kedziora,  F. J. Keil,  C. Kelley,  Jihan Kim,  R. A. King,  
 R. Z. Khaliullin,  P. P. Korambath,  W. Kurlancheek,  A. M. Lee,  M. S. Lee,  
 S. V. Levchenko,  Ching Yeh Lin,  D. Liotard,  R. C. Lochan,  I. Lotan,  
 P. E. Maslen,  N. Nair,  D. P. O'Neill,  D. Neuhauser,  E. Neuscamman,  
 C. M. Oana,  R. Olson,  B. Peters,  R. Peverati,  P. A. Pieniazek,  
 Y. M. Rhee,  J. Ritchie,  M. A. Rohrdanz,  E. Rosta,  N. J. Russ,  
 H. F. Schaefer III,  N. E. Schultz,  N. Shenvi,  A. C. Simmonett,  A. Sodt,  
 D. Stuck,  K. S. Thanthiriwatte,  V. Vanovschi,  Tao Wang,  A. Warshel,  
 C. F. Williams,  Q. Wu,  X. Xu,  W. Zhang

 Please cite Q-Chem as follows:
 Y. Shao et al., Mol. Phys. 113, 184-215 (2015)
 DOI: 10.1080/00268976.2014.952696

 Q-Chem 5.1.2 for Intel X86 EM64T Linux

 Parts of Q-Chem use Armadillo 8.300.2 (Tropical Shenanigans).
 http://arma.sourceforge.net/

 Q-Chem begins on Tue May  7 17:13:29 2019  

Host: 
0

     Scratch files written to /scratch/taweetham/qchem6946//
Input Ideriv = 1
Curr. Ideriv = -1
Max.  Ideriv = 1


!!********************************************.
!!******************Warning*******************.
!!Desired Analytical derivatives not available.
!!Finite difference job might take a long time.
!!********************************************.
!!********************************************.


 2-order derivative to be evaluated numerically with 1-order analytical derivatives

Checking the input file for inconsistencies... 	...done.

--------------------------------------------------------------
User input:
--------------------------------------------------------------
H=Br_t.out
$molecule
0 1
Br
P  1 2.257175
P  2 2.033234 1 102.440170
H  3 1.420531 2 88.425433 1 -180.000000 0
$end

$rem
   JOB_TYPE 	FREQUENCY
   BASIS 		6-311++G**
   METHOD	ccsd
   MEM_TOTAL	30000
   N_FROZEN_CORE      FC
$end


--------------------------------------------------------------
 ----------------------------------------------------------------
             Standard Nuclear Orientation (Angstroms)
    I     Atom           X                Y                Z
 ----------------------------------------------------------------
    1      Br      1.2692401333    -0.1590229386    -0.0000000000
    2      P      -0.7050540285     0.9350527184     0.0000000000
    3      P      -2.0505514164    -0.5893085504    -0.0000000000
    4      H      -3.0893229927     0.3796403307    -0.0000000000
 ----------------------------------------------------------------
 Molecular Point Group                 Cs    NOp =  2
 Largest Abelian Subgroup              Cs    NOp =  2
 Nuclear Repulsion Energy =   277.6802086447 hartrees
 There are       33 alpha and       33 beta electrons
 Requested basis set is 6-311++G(d,p)
 There are 50 shells and 115 basis functions
 Total memory of 30000MB is distributed as follows: 
   QALLOC including MEM_STATIC uses 192MB
   MEM_STATIC is set to 192MB
   CCMAN JOB total memory use is  29808MB
 Warning: actual memory use might exceed 30000MB

 Total QAlloc Memory Limit    192 MB
 Mega-Array Size       188 MB
 MEM_STATIC part       192 MB

                       Distance Matrix (Angstroms)
             Br(  1)   P (  2)   P (  3)
   P (  2)  2.257175
   P (  3)  3.347561  2.033234
   H (  4)  4.391723  2.448106  1.420531

 A cutoff of  1.0D-14 yielded   1128 shell pairs
 There are      6267 function pairs (      6852 Cartesian)

 -------------------------------------------------------
 OpenMP Integral Computing Module                       
 Release: version 1.0, May 2013, Q-Chem Inc. Pittsburgh 
 -------------------------------------------------------
 Integral Job Info:
 Integral job number is                      11
 Integral operator is                         1
 short-range coefficients                     0
 long-range coefficients              100000000
 Omega coefficients                           0
 if combine SR and LR in K                    0
 Integral screening is                        0
 Integral computing path is                   2
 max size of driver memory is            800000
 size of driver memory is                593474
 size of scratch memory is             29623520
 max col of scratch BK array               1296
 max len of scratch array in speh3          155
 max len of scratch index in speh4           18
 max int batch size is                      520
 min int batch size is                       52
 fixed nKL is                                45
 max L of basis functions is                  2
 order of int derivative is                   0
 number of shells is                         50
 number of basis is                         120
 number of cartesian basis is               120
 number of contracted shell pairs          1128
 number of primitive shell pairs           2940
 maxK2 (contraction) of shell pair           36
 max number of K2 of shell pair               1
 max number of CS2 of shell pair            184
 max number of PS2 of shell pair            258
 mem total for path MDJ                  519708
 -------------------------------------------------------
 Smallest overlap matrix eigenvalue = 5.38E-04
 Guess from superposition of atomic densities
 Warning:  Energy on first SCF cycle will be non-variational
 SAD guess density has 66.000000 electrons

 -----------------------------------------------------------------------
  General SCF calculation program by
  Eric Jon Sundstrom, Paul Horn, Yuezhi Mao, Dmitri Zuev, Alec White,
  David Stuck, Shaama M.S., Shane Yost, Joonho Lee, David Small,
  Daniel Levine, Susi Lehtola, Hugh Burton, Evgeny Epifanovsky
 -----------------------------------------------------------------------
 Hartree-Fock
 using 4 threads for integral computing
 -------------------------------------------------------
 OpenMP Integral computing Module                
 Release: version 2.0, May 2017, Q-Chem Inc. Pleasanton 
 -------------------------------------------------------
 A restricted SCF calculation will be
 performed using DIIS
 SCF converges when DIIS error is below 1.0e-08
 ---------------------------------------
  Cycle       Energy         DIIS error
 ---------------------------------------
    1   -3254.6087921708      4.14e-02  
    2   -3254.3893416267      3.66e-03  
    3   -3254.4182439057      2.16e-03  
    4   -3254.4275680377      5.04e-04  
    5   -3254.4285183247      2.09e-04  
    6   -3254.4286797020      5.06e-05  
    7   -3254.4287015943      2.23e-05  
    8   -3254.4287051649      9.95e-06  
    9   -3254.4287058566      4.32e-06  
   10   -3254.4287060237      1.52e-06  
   11   -3254.4287060524      5.18e-07  
   12   -3254.4287060551      1.69e-07  
   13   -3254.4287060553      4.43e-08  
   14   -3254.4287060553      1.16e-08  
   15   -3254.4287060554      3.53e-09  Convergence criterion met
 ---------------------------------------
 SCF time:   CPU 8.76s  wall 3.00s 
 SCF   energy in the final basis set =    -3254.4287060554
 Total energy in the final basis set =    -3254.4287060554


 ------------------------------------------------------------------------------

   CCMAN2: suite of methods based on coupled cluster
           and equation of motion theories.

   Components:
   * libvmm-1.3-trunk
     by Evgeny Epifanovsky, Ilya Kaliman.
   * libtensor-2.5-trunk
     by Evgeny Epifanovsky, Michael Wormit, Dmitry Zuev, Sam Manzer, 
        Ilya Kaliman.
   * libcc-2.5-trunk
     by Evgeny Epifanovsky, Arik Landau, Tomasz Kus, Kirill Khistyaev, 
        Dmitry Zuev, Prashant Manohar, Xintian Feng, Anna Krylov, 
        Matthew Goldey, Alec White, Thomas Jagau, Kaushik Nanda, 
        Anastasia Gunina, Alexander Kunitsa, Joonho Lee.

   CCMAN original authors:
   Anna I. Krylov, C. David Sherrill, Steven R. Gwaltney,
   Edward F. C. Byrd (2000)
   Sergey V. Levchenko, Lyudmila V. Slipchenko, Tao Wang,
   Ana-Maria C. Cristian (2003)
   Piotr A. Pieniazek, C. Melania Oana, Evgeny Epifanovsky (2007)
   Prashant Manohar (2009)

 ------------------------------------------------------------------------------


 Allocating and initializing 29808MB of RAM...
 Calculation will run on 4 cores.


 Alpha MOs, Restricted
 -- Occupied --                  
-490.03  -80.03  -79.99  -65.16  -58.52  -58.52  -58.52   -9.84
  1 A'    2 A'    3 A'    4 A'    5 A'    1 A"    6 A'    7 A'                 
 -7.564  -7.530  -7.458  -7.450  -7.450  -5.457  -5.455  -5.455
  8 A'    9 A'   10 A'    2 A"   11 A'   12 A'    3 A"   13 A'                 
 -5.423  -5.422  -5.422  -3.197  -3.194  -3.193  -3.185  -3.185
 14 A'   15 A'    4 A"   16 A'    5 A"   17 A'    6 A"   18 A'                 
 -1.039  -0.915  -0.704  -0.527  -0.490  -0.456  -0.431  -0.380
 19 A'   20 A'   21 A'   22 A'   23 A'    7 A"   24 A'   25 A'                 
 -0.355
  8 A"                                                                         
 -- Virtual --                   
 -0.016   0.050   0.056   0.063   0.081   0.086   0.099   0.110
  9 A"   26 A'   27 A'   28 A'   10 A"   29 A'   30 A'   31 A'                 
  0.112   0.123   0.124   0.129   0.149   0.162   0.172   0.200
 11 A"   32 A'   33 A'   12 A"   34 A'   35 A'   36 A'   37 A'                 
  0.222   0.333   0.376   0.390   0.394   0.431   0.446   0.516
 38 A'   39 A'   40 A'   41 A'   13 A"   14 A"   42 A'   43 A'                 
  0.568   0.575   0.585   0.655   0.672   0.713   0.734   0.774
 44 A'   15 A"   45 A'   46 A'   16 A"   47 A'   17 A"   48 A'                 
  0.785   0.799   0.840   0.841   0.864   0.885   0.928   1.015
 18 A"   49 A'   50 A'   19 A"   51 A'   52 A'   53 A'   20 A"                 
  1.080   1.106   1.137   1.302   1.421   1.670   1.688   1.795
 54 A'   21 A"   55 A'   56 A'   57 A'   22 A"   58 A'   23 A"                 
  1.841   1.866   1.933   1.978   2.021   2.309   2.327   2.339
 59 A'   24 A"   60 A'   61 A'   62 A'   25 A"   63 A'   64 A'                 
  2.417   2.892   4.544   4.551   4.560   4.579   4.754   7.193
 65 A'   66 A'   26 A"   67 A'   27 A"   68 A'   69 A'   70 A'                 
  7.258   7.497   8.215   8.232   8.294  14.742  14.780  14.793
 71 A'   72 A'   28 A"   73 A'   74 A'   29 A"   30 A"   75 A'                 
 14.813  14.854  14.902  49.484 165.860 166.130 293.900 293.915
 76 A'   77 A'   78 A'   79 A'   80 A'   81 A'   31 A"   82 A'                 
293.9901028.426
 83 A'   84 A'                                                                 

 Beta MOs, Restricted
 -- Occupied --                  
-490.03  -80.03  -79.99  -65.16  -58.52  -58.52  -58.52   -9.84
  1 A'    2 A'    3 A'    4 A'    5 A'    1 A"    6 A'    7 A'                 
 -7.564  -7.530  -7.458  -7.450  -7.450  -5.457  -5.455  -5.455
  8 A'    9 A'   10 A'    2 A"   11 A'   12 A'    3 A"   13 A'                 
 -5.423  -5.422  -5.422  -3.197  -3.194  -3.193  -3.185  -3.185
 14 A'   15 A'    4 A"   16 A'    5 A"   17 A'    6 A"   18 A'                 
 -1.039  -0.915  -0.704  -0.527  -0.490  -0.456  -0.431  -0.380
 19 A'   20 A'   21 A'   22 A'   23 A'    7 A"   24 A'   25 A'                 
 -0.355
  8 A"                                                                         
 -- Virtual --                   
 -0.016   0.050   0.056   0.063   0.081   0.086   0.099   0.110
  9 A"   26 A'   27 A'   28 A'   10 A"   29 A'   30 A'   31 A'                 
  0.112   0.123   0.124   0.129   0.149   0.162   0.172   0.200
 11 A"   32 A'   33 A'   12 A"   34 A'   35 A'   36 A'   37 A'                 
  0.222   0.333   0.376   0.390   0.394   0.431   0.446   0.516
 38 A'   39 A'   40 A'   41 A'   13 A"   14 A"   42 A'   43 A'                 
  0.568   0.575   0.585   0.655   0.672   0.713   0.734   0.774
 44 A'   15 A"   45 A'   46 A'   16 A"   47 A'   17 A"   48 A'                 
  0.785   0.799   0.840   0.841   0.864   0.885   0.928   1.015
 18 A"   49 A'   50 A'   19 A"   51 A'   52 A'   53 A'   20 A"                 
  1.080   1.106   1.137   1.302   1.421   1.670   1.688   1.795
 54 A'   21 A"   55 A'   56 A'   57 A'   22 A"   58 A'   23 A"                 
  1.841   1.866   1.933   1.978   2.021   2.309   2.327   2.339
 59 A'   24 A"   60 A'   61 A'   62 A'   25 A"   63 A'   64 A'                 
  2.417   2.892   4.544   4.551   4.560   4.579   4.754   7.193
 65 A'   66 A'   26 A"   67 A'   27 A"   68 A'   69 A'   70 A'                 
  7.258   7.497   8.215   8.232   8.294  14.742  14.780  14.793
 71 A'   72 A'   28 A"   73 A'   74 A'   29 A"   30 A"   75 A'                 
 14.813  14.854  14.902  49.484 165.860 166.130 293.900 293.915
 76 A'   77 A'   78 A'   79 A'   80 A'   81 A'   31 A"   82 A'                 
293.9901028.426
 83 A'   84 A'                                                                 

 Occupation and symmetry of molecular orbitals

 Point group: Cs (2 irreducible representations).

                           A'   A"    All 
 ------------------------------------------
 All molecular orbitals:
  - Alpha                  84   31    115 
  - Beta                   84   31    115 
 ------------------------------------------
 Alpha orbitals:
  - Frozen occupied        15   4     19  
  - Active occupied        10   4     14  
  - Active virtual         59   23    82  
  - Frozen virtual         0    0     0   
 ------------------------------------------
 Beta orbitals:
  - Frozen occupied        15   4     19  
  - Active occupied        10   4     14  
  - Active virtual         59   23    82  
  - Frozen virtual         0    0     0   
 ------------------------------------------

 Import integrals:   CPU 0.00 s  wall 0.00 s

 Import integrals:   CPU 20.69 s  wall 5.36 s

 MP2 amplitudes:   CPU 0.09 s  wall 0.07 s

Running a double precision version
           CCSD T amplitudes will be solved using DIIS.

           Start     Size      MaxIter   EConv     TConv     
           3         7         100       1.00e-07  1.00e-05  
 ------------------------------------------------------------------------------
           Energy (a.u.)   Ediff      Tdiff       Comment
 ------------------------------------------------------------------------------
         -3254.93690990                           
     1   -3254.94027997   3.37e-03   7.27e-01     
     2   -3254.95497829   1.47e-02   9.17e-02     
     3   -3254.95633142   1.35e-03   3.64e-02     
     4   -3254.95808749   1.76e-03   1.41e-02     Switched to DIIS steps.
     5   -3254.95848821   4.01e-04   9.47e-03     
     6   -3254.95848756   6.49e-07   2.21e-03     
     7   -3254.95848554   2.02e-06   8.08e-04     
     8   -3254.95848778   2.23e-06   2.08e-04     
     9   -3254.95848760   1.78e-07   8.92e-05     
    10   -3254.95848793   3.33e-07   4.14e-05     
    11   -3254.95848797   4.16e-08   2.21e-05     
    12   -3254.95848795   2.64e-08   4.08e-06     
 ------------------------------------------------------------------------------
         -3254.95848795                           CCSD T converged.

End of double precision
 SCF energy                 = -3254.42870606
 MP2 energy                 = -3254.93690990
 CCSD correlation energy     =    -0.52978189
 CCSD total energy           = -3254.95848795

 CCSD  T1^2 = 0.0079  T2^2 = 0.2448  Leading amplitudes:

 Amplitude    Orbitals with energies
  0.0218       8 (A") A                  ->    13 (A") A                  
              -0.3553                          0.3943                     
  0.0218       8 (A") B                  ->    13 (A") B                  
              -0.3553                          0.3943                     
 -0.0134       7 (A") A                  ->    9 (A") A                   
              -0.4560                         -0.0161                     
 -0.0134       7 (A") B                  ->    9 (A") B                   
              -0.4560                         -0.0161                     

 Amplitude    Orbitals with energies
 -0.1410       8 (A") A      8 (A") B    ->    9 (A") A      9 (A") B     
              -0.3553       -0.3553           -0.0161       -0.0161       
  0.1410       8 (A") A      8 (A") B    ->    9 (A") B      9 (A") A     
              -0.3553       -0.3553           -0.0161       -0.0161       
  0.1410       8 (A") B      8 (A") A    ->    9 (A") A      9 (A") B     
              -0.3553       -0.3553           -0.0161       -0.0161       
 -0.1410       8 (A") B      8 (A") A    ->    9 (A") B      9 (A") A     
              -0.3553       -0.3553           -0.0161       -0.0161       

 Computing CCSD intemediates for later calculations in double precision
 Finished.

Running a double precision version
           CCSD Lambda amplitudes will be solved using DIIS.
           Start     Size      MaxIter   EConv     LConv     
           3         7         100       1.00e-07  1.00e-05  
 ------------------------------------------------------------------------------
            Enorm      Ldiff       Comment
 ------------------------------------------------------------------------------
     1     5.43e-02   4.43e-02     
     2     1.13e-02   4.84e-03     
     3     4.88e-03   2.36e-03     
     4     2.09e-03   1.22e-03     Switched to DIIS steps.
     5     7.77e-04   4.63e-04     
     6     3.40e-04   1.35e-04     
     7     1.23e-04   3.50e-05     
     8     5.10e-05   3.10e-06     
     9     1.92e-05   4.11e-06     
    10     6.67e-06   1.40e-06     
    11     1.92e-06   5.85e-07     
    12     8.39e-07   1.43e-07     
    13     3.63e-07   7.77e-08     
    14     1.56e-07   1.26e-08     
    15     7.26e-08   9.61e-09     
 ------------------------------------------------------------------------------
                                   CCSD Lambda converged.

 Computing density matrices in double precision...
           Orbital response amplitudes will be solved using DIIS.
           Start     Size      MaxIter   EConv     LConv     
           3         7         100       1.00e-06  1.00e-06  
 ------------------------------------------------------------------------------
            Enorm      Ldiff       Comment
 ------------------------------------------------------------------------------
     1     1.02e-01   2.19e-03     
     2     1.02e-01   7.06e-03     
     3     1.16e-01   1.85e-02     
     4     8.16e-03   5.09e-02     Switched to DIIS steps.
     5     2.04e-03   1.19e-03     
     6     9.73e-04   5.52e-05     
     7     1.03e-04   9.24e-05     
     8     6.80e-05   2.30e-05     
     9     2.42e-05   1.33e-06     
    10     5.11e-06   2.62e-07     
    11     1.91e-06   2.16e-07     
    12     4.39e-07   4.61e-08     
 ------------------------------------------------------------------------------
                                   Orbital response converged.

 Computing density matrices... Done.
 CCSD calculation:   CPU 189.27 s  wall 50.70 s

 Transferring MO TPDM to AO TPDM
 Transferring g2_o1o1o1o1
 Transferring g2_o1o1o1v1
 Transferring g2_o1o1v1v1
 Transferring g2_o1v1o1v1
 Transferring g2_o1v1v1v1
 Transferring g2_v1v1v1v1
 Adding separable TPDM
 Computing TPDM gradient
 --------------------------------------------------------
 2e gradient
  Atom          X               Y               Z
 --------------------------------------------------------
    1        -38.767984       12.519713        0.000000  
    2         12.414086      -28.629580        0.000000  
    3         22.256252       18.701918       -0.000000  
    4          4.097646       -2.592051        0.000000  
 --------------------------------------------------------
 --------------------------------------------------------
 Final gradient
  Atom          X               Y               Z
 --------------------------------------------------------
    1        -38.767984       12.519713        0.000000  
    2         12.414086      -28.629580        0.000000  
    3         22.256252       18.701918       -0.000000  
    4          4.097646       -2.592051        0.000000  
 --------------------------------------------------------
 Analytic gradient from two-electron contribution:   CPU 132.80 s  wall 37.07 s

 Total ccman2 time:   CPU 346.07 s  wall 94.20 s


 --------------------------------------------------------------
             Orbital Energies (a.u.) and Symmetries
 --------------------------------------------------------------

 Alpha MOs, Restricted
 -- Occupied --                  
-490.03  -80.03  -79.99  -65.16  -58.52  -58.52   -9.84   -7.56
  1 A'    2 A'    3 A'    4 A'    5 A'    6 A'    7 A'    8 A'                 
 -7.530  -7.458  -7.450  -5.457  -5.455  -5.423  -5.422 -58.524
  9 A'   10 A'   11 A'   12 A'   13 A'   14 A'   15 A'    1 A"                 
 -7.450  -5.455  -5.422  -3.197  -3.193  -3.185  -1.039  -0.915
  2 A"    3 A"    4 A"   16 A'   17 A'   18 A'   19 A'   20 A'                 
 -0.704  -0.527  -0.490  -0.431  -0.380  -3.194  -3.185  -0.456
 21 A'   22 A'   23 A'   24 A'   25 A'    5 A"    6 A"    7 A"                 
 -0.355
  8 A"                                                                         
 -- Virtual --                   
  0.050   0.056   0.063   0.086   0.099   0.110   0.123   0.124
 26 A'   27 A'   28 A'   29 A'   30 A'   31 A'   32 A'   33 A'                 
  0.149   0.162   0.172   0.200   0.222   0.333   0.376   0.390
 34 A'   35 A'   36 A'   37 A'   38 A'   39 A'   40 A'   41 A'                 
  0.446   0.516   0.568   0.585   0.655   0.713   0.774   0.799
 42 A'   43 A'   44 A'   45 A'   46 A'   47 A'   48 A'   49 A'                 
  0.840   0.864   0.885   0.928   1.080   1.137   1.302   1.421
 50 A'   51 A'   52 A'   53 A'   54 A'   55 A'   56 A'   57 A'                 
  1.688   1.841   1.933   1.978   2.021   2.327   2.339   2.417
 58 A'   59 A'   60 A'   61 A'   62 A'   63 A'   64 A'   65 A'                 
  2.892   4.551   4.579   4.754   7.193   7.258   7.497   8.232
 66 A'   67 A'   68 A'   69 A'   70 A'   71 A'   72 A'   73 A'                 
  8.294  14.793  14.813  14.854  14.902  49.484 165.860 166.130
 74 A'   75 A'   76 A'   77 A'   78 A'   79 A'   80 A'   81 A'                 
293.915 293.9901028.426  -0.016   0.081   0.112   0.129   0.394
 82 A'   83 A'   84 A'    9 A"   10 A"   11 A"   12 A"   13 A"                 
  0.431   0.575   0.672   0.734   0.785   0.841   1.015   1.106
 14 A"   15 A"   16 A"   17 A"   18 A"   19 A"   20 A"   21 A"                 
  1.670   1.795   1.866   2.309   4.544   4.560   8.215  14.742
 22 A"   23 A"   24 A"   25 A"   26 A"   27 A"   28 A"   29 A"                 
 14.780 293.900
 30 A"   31 A"                                                                 

 Beta MOs, Restricted
 -- Occupied --                  
-490.03  -80.03  -79.99  -65.16  -58.52  -58.52   -9.84   -7.56
  1 A'    2 A'    3 A'    4 A'    5 A'    6 A'    7 A'    8 A'                 
 -7.530  -7.458  -7.450  -5.457  -5.455  -5.423  -5.422 -58.524
  9 A'   10 A'   11 A'   12 A'   13 A'   14 A'   15 A'    1 A"                 
 -7.450  -5.455  -5.422  -3.197  -3.193  -3.185  -1.039  -0.915
  2 A"    3 A"    4 A"   16 A'   17 A'   18 A'   19 A'   20 A'                 
 -0.704  -0.527  -0.490  -0.431  -0.380  -3.194  -3.185  -0.456
 21 A'   22 A'   23 A'   24 A'   25 A'    5 A"    6 A"    7 A"                 
 -0.355
  8 A"                                                                         
 -- Virtual --                   
  0.050   0.056   0.063   0.086   0.099   0.110   0.123   0.124
 26 A'   27 A'   28 A'   29 A'   30 A'   31 A'   32 A'   33 A'                 
  0.149   0.162   0.172   0.200   0.222   0.333   0.376   0.390
 34 A'   35 A'   36 A'   37 A'   38 A'   39 A'   40 A'   41 A'                 
  0.446   0.516   0.568   0.585   0.655   0.713   0.774   0.799
 42 A'   43 A'   44 A'   45 A'   46 A'   47 A'   48 A'   49 A'                 
  0.840   0.864   0.885   0.928   1.080   1.137   1.302   1.421
 50 A'   51 A'   52 A'   53 A'   54 A'   55 A'   56 A'   57 A'                 
  1.688   1.841   1.933   1.978   2.021   2.327   2.339   2.417
 58 A'   59 A'   60 A'   61 A'   62 A'   63 A'   64 A'   65 A'                 
  2.892   4.551   4.579   4.754   7.193   7.258   7.497   8.232
 66 A'   67 A'   68 A'   69 A'   70 A'   71 A'   72 A'   73 A'                 
  8.294  14.793  14.813  14.854  14.902  49.484 165.860 166.130
 74 A'   75 A'   76 A'   77 A'   78 A'   79 A'   80 A'   81 A'                 
293.915 293.9901028.426  -0.016   0.081   0.112   0.129   0.394
 82 A'   83 A'   84 A'    9 A"   10 A"   11 A"   12 A"   13 A"                 
  0.431   0.575   0.672   0.734   0.785   0.841   1.015   1.106
 14 A"   15 A"   16 A"   17 A"   18 A"   19 A"   20 A"   21 A"                 
  1.670   1.795   1.866   2.309   4.544   4.560   8.215  14.742
 22 A"   23 A"   24 A"   25 A"   26 A"   27 A"   28 A"   29 A"                 
 14.780 293.900
 30 A"   31 A"                                                                 
 --------------------------------------------------------------

          Ground-State Mulliken Net Atomic Charges

     Atom                 Charge (a.u.)
  ----------------------------------------
      1 Br                   -0.197470
      2 P                     0.167974
      3 P                     0.142674
      4 H                    -0.113178
  ----------------------------------------
  Sum of atomic charges =     0.000000

 -----------------------------------------------------------------
                    Cartesian Multipole Moments
 -----------------------------------------------------------------
    Charge (ESU x 10^10)
                -0.0000
    Dipole Moment (Debye)
         X      -1.7932      Y       0.5454      Z      -0.0000
       Tot       1.8743
    Quadrupole Moments (Debye-Ang)
        XX     -43.0815     XY      -1.3269     YY     -47.3135
        XZ      -0.0000     YZ       0.0000     ZZ     -45.9858
    Octopole Moments (Debye-Ang^2)
       XXX      36.1167    XXY      -1.4376    XYY      17.2850
       YYY      -5.5236    XXZ      -0.0000    XYZ      -0.0000
       YYZ       0.0000    XZZ      14.2999    YZZ      -1.4465
       ZZZ      -0.0000
    Hexadecapole Moments (Debye-Ang^3)
      XXXX    -620.4404   XXXY     -17.1062   XXYY    -140.1640
      XYYY     -10.6695   YYYY    -177.3051   XXXZ      -0.0000
      XXYZ       0.0000   XYYZ      -0.0000   YYYZ       0.0000
      XXZZ    -122.4321   XYZZ      -2.4981   YYZZ     -39.8279
      XZZZ      -0.0000   YZZZ       0.0000   ZZZZ     -68.1967
 -----------------------------------------------------------------
 DrvMan completing analytic gradient of the correlated energy
 Correlated dipole moment
            1
    1  -0.7054928
    2   0.2145904
    3  -0.0000000
 Energy read as -3254.958487946
 Full Analytical Gradient: (in a.u., or Hartree/Bohr)
             1             2             3             4
    1    0.00007496   -0.00005323   -0.00012758    0.00010584
    2   -0.00002065    0.00003672    0.00005410   -0.00007017
    3   -0.00000000    0.00000000   -0.00000000    0.00000000
 Gradient time:  CPU 0.68 s  wall 0.65 s
 ######################################################
 ######################################################
 # Starting finite difference calculation for IDERIV  #
 Finite diff step size:  1.88973e-03 a.u.
 ----------------------------------------------------------------
             Standard Nuclear Orientation (Angstroms)
    I     Atom           X                Y                Z
 ----------------------------------------------------------------
    1      Br      1.2702401333    -0.1590229386    -0.0000000000
    2      P      -0.7050540285     0.9350527184     0.0000000000
    3      P      -2.0505514164    -0.5893085504    -0.0000000000
    4      H      -3.0893229927     0.3796403307    -0.0000000000
 ----------------------------------------------------------------
 Nuclear Repulsion Energy =   277.6069973852 hartrees
 There are       33 alpha and       33 beta electrons

                       Distance Matrix (Angstroms)
             Br(  1)   P (  2)   P (  3)
   P (  2)  2.258050
   P (  3)  3.348552  2.033234
   H (  4)  4.392715  2.448106  1.420531

 Requested basis set is 6-311++G(d,p)
 There are 50 shells and 115 basis functions
 A cutoff of  1.0D-14 yielded   1128 shell pairs
 There are      6267 function pairs (      6852 Cartesian)
 Smallest overlap matrix eigenvalue = 5.38E-04
 Guess MOs from SCF MO coefficient file

 -----------------------------------------------------------------------
  General SCF calculation program by
  Eric Jon Sundstrom, Paul Horn, Yuezhi Mao, Dmitri Zuev, Alec White,
  David Stuck, Shaama M.S., Shane Yost, Joonho Lee, David Small,
  Daniel Levine, Susi Lehtola, Hugh Burton, Evgeny Epifanovsky
 -----------------------------------------------------------------------
 Hartree-Fock
 using 4 threads for integral computing
 -------------------------------------------------------
 OpenMP Integral computing Module                
 Release: version 2.0, May 2017, Q-Chem Inc. Pleasanton 
 -------------------------------------------------------
 A restricted SCF calculation will be
 performed using DIIS
 SCF converges when DIIS error is below 1.0e-08
 ---------------------------------------
  Cycle       Energy         DIIS error
 ---------------------------------------
    1   -3254.4287012680      6.87e-06  
    2   -3254.4287013850      1.81e-06  
    3   -3254.4287013959      8.73e-07  
    4   -3254.4287013980      2.66e-07  
    5   -3254.4287013983      1.11e-07  
    6   -3254.4287013985      4.73e-08  
    7   -3254.4287013985      2.45e-08  
    8   -3254.4287013985      8.51e-09  Convergence criterion met
 ---------------------------------------
 SCF time:   CPU 4.59s  wall 1.00s 
 SCF   energy in the final basis set =    -3254.4287013985
 Total energy in the final basis set =    -3254.4287013985


 ------------------------------------------------------------------------------

   CCMAN2: suite of methods based on coupled cluster
           and equation of motion theories.

   Components:
   * libvmm-1.3-trunk
     by Evgeny Epifanovsky, Ilya Kaliman.
   * libtensor-2.5-trunk
     by Evgeny Epifanovsky, Michael Wormit, Dmitry Zuev, Sam Manzer, 
        Ilya Kaliman.
   * libcc-2.5-trunk
     by Evgeny Epifanovsky, Arik Landau, Tomasz Kus, Kirill Khistyaev, 
        Dmitry Zuev, Prashant Manohar, Xintian Feng, Anna Krylov, 
        Matthew Goldey, Alec White, Thomas Jagau, Kaushik Nanda, 
        Anastasia Gunina, Alexander Kunitsa, Joonho Lee.

   CCMAN original authors:
   Anna I. Krylov, C. David Sherrill, Steven R. Gwaltney,
   Edward F. C. Byrd (2000)
   Sergey V. Levchenko, Lyudmila V. Slipchenko, Tao Wang,
   Ana-Maria C. Cristian (2003)
   Piotr A. Pieniazek, C. Melania Oana, Evgeny Epifanovsky (2007)
   Prashant Manohar (2009)

 ------------------------------------------------------------------------------


 Allocating and initializing 29808MB of RAM...
 Calculation will run on 4 cores.


 Alpha MOs, Restricted
 -- Occupied --                  
-490.03  -80.03  -79.99  -65.16  -58.52  -58.52  -58.52   -9.84
  1 A     2 A     3 A     4 A     5 A     6 A     7 A     8 A                  
 -7.564  -7.530  -7.458  -7.450  -7.450  -5.457  -5.455  -5.455
  9 A    10 A    11 A    12 A    13 A    14 A    15 A    16 A                  
 -5.423  -5.422  -5.422  -3.197  -3.194  -3.193  -3.185  -3.185
 17 A    18 A    19 A    20 A    21 A    22 A    23 A    24 A                  
 -1.039  -0.915  -0.704  -0.527  -0.490  -0.456  -0.431  -0.380
 25 A    26 A    27 A    28 A    29 A    30 A    31 A    32 A                  
 -0.355
 33 A                                                                          
 -- Virtual --                   
 -0.016   0.050   0.056   0.063   0.081   0.086   0.099   0.110
 34 A    35 A    36 A    37 A    38 A    39 A    40 A    41 A                  
  0.112   0.123   0.124   0.129   0.149   0.162   0.172   0.200
 42 A    43 A    44 A    45 A    46 A    47 A    48 A    49 A                  
  0.222   0.333   0.376   0.390   0.394   0.431   0.446   0.517
 50 A    51 A    52 A    53 A    54 A    55 A    56 A    57 A                  
  0.568   0.575   0.585   0.656   0.673   0.713   0.734   0.774
 58 A    59 A    60 A    61 A    62 A    63 A    64 A    65 A                  
  0.785   0.799   0.840   0.841   0.864   0.884   0.928   1.015
 66 A    67 A    68 A    69 A    70 A    71 A    72 A    73 A                  
  1.080   1.106   1.136   1.302   1.421   1.670   1.688   1.795
 74 A    75 A    76 A    77 A    78 A    79 A    80 A    81 A                  
  1.841   1.866   1.933   1.978   2.021   2.309   2.327   2.339
 82 A    83 A    84 A    85 A    86 A    87 A    88 A    89 A                  
  2.417   2.892   4.544   4.552   4.560   4.579   4.753   7.193
 90 A    91 A    92 A    93 A    94 A    95 A    96 A    97 A                  
  7.258   7.497   8.215   8.232   8.294  14.742  14.780  14.793
 98 A    99 A   100 A   101 A   102 A   103 A   104 A   105 A                  
 14.813  14.854  14.902  49.484 165.860 166.130 293.900 293.915
106 A   107 A   108 A   109 A   110 A   111 A   112 A   113 A                  
293.9901028.426
114 A   115 A                                                                  

 Beta MOs, Restricted
 -- Occupied --                  
-490.03  -80.03  -79.99  -65.16  -58.52  -58.52  -58.52   -9.84
  1 A     2 A     3 A     4 A     5 A     6 A     7 A     8 A                  
 -7.564  -7.530  -7.458  -7.450  -7.450  -5.457  -5.455  -5.455
  9 A    10 A    11 A    12 A    13 A    14 A    15 A    16 A                  
 -5.423  -5.422  -5.422  -3.197  -3.194  -3.193  -3.185  -3.185
 17 A    18 A    19 A    20 A    21 A    22 A    23 A    24 A                  
 -1.039  -0.915  -0.704  -0.527  -0.490  -0.456  -0.431  -0.380
 25 A    26 A    27 A    28 A    29 A    30 A    31 A    32 A                  
 -0.355
 33 A                                                                          
 -- Virtual --                   
 -0.016   0.050   0.056   0.063   0.081   0.086   0.099   0.110
 34 A    35 A    36 A    37 A    38 A    39 A    40 A    41 A                  
  0.112   0.123   0.124   0.129   0.149   0.162   0.172   0.200
 42 A    43 A    44 A    45 A    46 A    47 A    48 A    49 A                  
  0.222   0.333   0.376   0.390   0.394   0.431   0.446   0.517
 50 A    51 A    52 A    53 A    54 A    55 A    56 A    57 A                  
  0.568   0.575   0.585   0.656   0.673   0.713   0.734   0.774
 58 A    59 A    60 A    61 A    62 A    63 A    64 A    65 A                  
  0.785   0.799   0.840   0.841   0.864   0.884   0.928   1.015
 66 A    67 A    68 A    69 A    70 A    71 A    72 A    73 A                  
  1.080   1.106   1.136   1.302   1.421   1.670   1.688   1.795
 74 A    75 A    76 A    77 A    78 A    79 A    80 A    81 A                  
  1.841   1.866   1.933   1.978   2.021   2.309   2.327   2.339
 82 A    83 A    84 A    85 A    86 A    87 A    88 A    89 A                  
  2.417   2.892   4.544   4.552   4.560   4.579   4.753   7.193
 90 A    91 A    92 A    93 A    94 A    95 A    96 A    97 A                  
  7.258   7.497   8.215   8.232   8.294  14.742  14.780  14.793
 98 A    99 A   100 A   101 A   102 A   103 A   104 A   105 A                  
 14.813  14.854  14.902  49.484 165.860 166.130 293.900 293.915
106 A   107 A   108 A   109 A   110 A   111 A   112 A   113 A                  
293.9901028.426
114 A   115 A                                                                  

 Occupation and symmetry of molecular orbitals

 Point group: C1 (1 irreducible representation).

                           A     All 
 -------------------------------------
 All molecular orbitals:
  - Alpha                  115   115 
  - Beta                   115   115 
 -------------------------------------
 Alpha orbitals:
  - Frozen occupied        19    19  
  - Active occupied        14    14  
  - Active virtual         82    82  
  - Frozen virtual         0     0   
 -------------------------------------
 Beta orbitals:
  - Frozen occupied        19    19  
  - Active occupied        14    14  
  - Active virtual         82    82  
  - Frozen virtual         0     0   
 -------------------------------------

 Import integrals:   CPU 0.00 s  wall 0.00 s

 Import integrals:   CPU 22.20 s  wall 5.75 s

 MP2 amplitudes:   CPU 0.08 s  wall 0.03 s

Running a double precision version
           CCSD T amplitudes will be solved using DIIS.

           Start     Size      MaxIter   EConv     TConv     
           3         7         100       1.00e-07  1.00e-05  
 ------------------------------------------------------------------------------
           Energy (a.u.)   Ediff      Tdiff       Comment
 ------------------------------------------------------------------------------
         -3254.93690260                           
     1   -3254.94027643   3.37e-03   7.27e-01     
     2   -3254.95497684   1.47e-02   9.17e-02     
     3   -3254.95633023   1.35e-03   3.64e-02     
     4   -3254.95808673   1.76e-03   1.41e-02     Switched to DIIS steps.
     5   -3254.95848784   4.01e-04   9.47e-03     
     6   -3254.95848722   6.16e-07   2.21e-03     
     7   -3254.95848520   2.02e-06   8.09e-04     
     8   -3254.95848744   2.24e-06   2.08e-04     
     9   -3254.95848726   1.77e-07   8.94e-05     
    10   -3254.95848760   3.33e-07   4.16e-05     
    11   -3254.95848764   4.17e-08   2.21e-05     
    12   -3254.95848761   2.65e-08   4.09e-06     
 ------------------------------------------------------------------------------
         -3254.95848761                           CCSD T converged.

End of double precision
 SCF energy                 = -3254.42870140
 MP2 energy                 = -3254.93690260
 CCSD correlation energy     =    -0.52978621
 CCSD total energy           = -3254.95848761

 CCSD  T1^2 = 0.0079  T2^2 = 0.2448  Leading amplitudes:

 Amplitude    Orbitals with energies
  0.0217       33 (A) A                  ->    54 (A) A                   
              -0.3554                          0.3942                     
  0.0217       33 (A) B                  ->    54 (A) B                   
              -0.3554                          0.3942                     
 -0.0134       30 (A) A                  ->    34 (A) A                   
              -0.4559                         -0.0161                     
 -0.0134       30 (A) B                  ->    34 (A) B                   
              -0.4559                         -0.0161                     

 Amplitude    Orbitals with energies
 -0.1409       33 (A) A      33 (A) B    ->    34 (A) A      34 (A) B     
              -0.3554       -0.3554           -0.0161       -0.0161       
  0.1409       33 (A) A      33 (A) B    ->    34 (A) B      34 (A) A     
              -0.3554       -0.3554           -0.0161       -0.0161       
  0.1409       33 (A) B      33 (A) A    ->    34 (A) A      34 (A) B     
              -0.3554       -0.3554           -0.0161       -0.0161       
 -0.1409       33 (A) B      33 (A) A    ->    34 (A) B      34 (A) A     
              -0.3554       -0.3554           -0.0161       -0.0161       

 Computing CCSD intemediates for later calculations in double precision
 Finished.

Running a double precision version
           CCSD Lambda amplitudes will be solved using DIIS.
           Start     Size      MaxIter   EConv     LConv     
           3         7         100       1.00e-07  1.00e-05  
 ------------------------------------------------------------------------------
            Enorm      Ldiff       Comment
 ------------------------------------------------------------------------------
     1     5.43e-02   4.43e-02     
     2     1.13e-02   4.84e-03     
     3     4.88e-03   2.36e-03     
     4     2.10e-03   1.22e-03     Switched to DIIS steps.
     5     7.78e-04   4.63e-04     
     6     3.41e-04   1.35e-04     
     7     1.23e-04   3.51e-05     
     8     5.11e-05   3.10e-06     
     9     1.92e-05   4.12e-06     
    10     6.68e-06   1.40e-06     
    11     1.93e-06   5.85e-07     
    12     8.41e-07   1.43e-07     
    13     3.65e-07   7.78e-08     
    14     1.57e-07   1.25e-08     
    15     7.30e-08   9.59e-09     
 ------------------------------------------------------------------------------
                                   CCSD Lambda converged.

 Computing density matrices in double precision...
           Orbital response amplitudes will be solved using DIIS.
           Start     Size      MaxIter   EConv     LConv     
           3         7         100       1.00e-06  1.00e-06  
 ------------------------------------------------------------------------------
            Enorm      Ldiff       Comment
 ------------------------------------------------------------------------------
     1     1.02e-01   2.20e-03     
     2     1.02e-01   7.06e-03     
     3     1.16e-01   1.85e-02     
     4     8.16e-03   5.09e-02     Switched to DIIS steps.
     5     2.08e-03   1.19e-03     
     6     9.72e-04   5.69e-05     
     7     1.03e-04   9.29e-05     
     8     6.79e-05   2.29e-05     
     9     2.41e-05   1.33e-06     
    10     5.10e-06   2.62e-07     
    11     1.91e-06   2.15e-07     
    12     4.39e-07   4.59e-08     
 ------------------------------------------------------------------------------
                                   Orbital response converged.

 Computing density matrices... Done.
 CCSD calculation:   CPU 626.32 s  wall 166.89 s

 Transferring MO TPDM to AO TPDM
 Transferring g2_o1o1o1o1
 Transferring g2_o1o1o1v1
 Transferring g2_o1o1v1v1
 Transferring g2_o1v1o1v1
 Transferring g2_o1v1v1v1
 Transferring g2_v1v1v1v1
 Adding separable TPDM
 Computing TPDM gradient
 --------------------------------------------------------
 2e gradient
  Atom          X               Y               Z
 --------------------------------------------------------
    1        -38.749794       12.506028       -0.000000  
    2         12.400879      -28.614063       -0.000000  
    3         22.251298       18.699704        0.000000  
    4          4.097617       -2.591669        0.000000  
 --------------------------------------------------------
 --------------------------------------------------------
 Final gradient
  Atom          X               Y               Z
 --------------------------------------------------------
    1        -38.749794       12.506028       -0.000000  
    2         12.400879      -28.614063       -0.000000  
    3         22.251298       18.699704        0.000000  
    4          4.097617       -2.591669        0.000000  
 --------------------------------------------------------
 Analytic gradient from two-electron contribution:   CPU 134.07 s  wall 37.43 s

 Total ccman2 time:   CPU 785.92 s  wall 211.11 s


 --------------------------------------------------------------

                    Orbital Energies (a.u.)
 --------------------------------------------------------------

 Alpha MOs
 -- Occupied --
******* -80.025 -79.987 -65.165 -58.525 -58.523 -58.523  -9.845
 -7.564  -7.530  -7.458  -7.450  -7.450  -5.457  -5.455  -5.455
 -5.423  -5.422  -5.422  -3.197  -3.194  -3.193  -3.185  -3.185
 -1.039  -0.915  -0.704  -0.527  -0.490  -0.456  -0.431  -0.380
 -0.355
 -- Virtual --
 -0.016   0.050   0.056   0.063   0.081   0.086   0.099   0.110
  0.112   0.123   0.124   0.129   0.149   0.162   0.172   0.200
  0.222   0.333   0.376   0.390   0.394   0.431   0.446   0.517
  0.568   0.575   0.585   0.656   0.673   0.713   0.734   0.774
  0.785   0.799   0.840   0.841   0.864   0.884   0.928   1.015
  1.080   1.106   1.136   1.302   1.421   1.670   1.688   1.795
  1.841   1.866   1.933   1.978   2.021   2.309   2.327   2.339
  2.417   2.892   4.544   4.552   4.560   4.579   4.753   7.193
  7.258   7.497   8.215   8.232   8.294  14.742  14.780  14.793
 14.813  14.854  14.902  49.484 165.860 166.130 293.900 293.915
293.9901028.426
 --------------------------------------------------------------

          Ground-State Mulliken Net Atomic Charges

     Atom                 Charge (a.u.)
  ----------------------------------------
      1 Br                   -0.197750
      2 P                     0.168176
      3 P                     0.142724
      4 H                    -0.113149
  ----------------------------------------
  Sum of atomic charges =     0.000000

 -----------------------------------------------------------------
                    Cartesian Multipole Moments
 -----------------------------------------------------------------
    Charge (ESU x 10^10)
                -0.0000
    Dipole Moment (Debye)
         X      -1.7976      Y       0.5462      Z      -0.0000
       Tot       1.8787
    Quadrupole Moments (Debye-Ang)
        XX     -43.0799     XY      -1.3274     YY     -47.3131
        XZ       0.0000     YZ       0.0000     ZZ     -45.9870
    Octopole Moments (Debye-Ang^2)
       XXX      36.0406    XXY      -1.4375    XYY      17.2600
       YYY      -5.5203    XXZ      -0.0000    XYZ      -0.0000
       YYZ      -0.0000    XZZ      14.2759    YZZ      -1.4464
       ZZZ      -0.0000
    Hexadecapole Moments (Debye-Ang^3)
      XXXX    -620.6746   XXXY     -17.1037   XXYY    -140.2099
      XYYY     -10.6622   YYYY    -177.2970   XXXZ       0.0000
      XXYZ       0.0000   XYYZ       0.0000   YYYZ       0.0000
      XXZZ    -122.4785   XYZZ      -2.4946   YYZZ     -39.8276
      XZZZ       0.0000   YZZZ       0.0000   ZZZZ     -68.1998
 -----------------------------------------------------------------
 DrvMan completing analytic gradient of the correlated energy
 Correlated dipole moment
            1
    1  -0.7072248
    2   0.2148858
    3  -0.0000000
 Energy read as -3254.958487610
 Full Analytical Gradient: (in a.u., or Hartree/Bohr)
             1             2             3             4
    1    0.00028222   -0.00022263   -0.00015712    0.00009754
    2   -0.00010857    0.00011505    0.00007280   -0.00007928
    3    0.00000000    0.00000000   -0.00000000    0.00000000
 Gradient time:  CPU 0.68 s  wall 0.64 s
 ----------------------------------------------------------------
             Standard Nuclear Orientation (Angstroms)
    I     Atom           X                Y                Z
 ----------------------------------------------------------------
    1      Br      1.2682401333    -0.1590229386    -0.0000000000
    2      P      -0.7050540285     0.9350527184     0.0000000000
    3      P      -2.0505514164    -0.5893085504    -0.0000000000
    4      H      -3.0893229927     0.3796403307    -0.0000000000
 ----------------------------------------------------------------
 Nuclear Repulsion Energy =   277.7534660651 hartrees
 There are       33 alpha and       33 beta electrons

                       Distance Matrix (Angstroms)
             Br(  1)   P (  2)   P (  3)
   P (  2)  2.256300
   P (  3)  3.346569  2.033234
   H (  4)  4.390731  2.448106  1.420531

 Requested basis set is 6-311++G(d,p)
 There are 50 shells and 115 basis functions
 A cutoff of  1.0D-14 yielded   1128 shell pairs
 There are      6267 function pairs (      6852 Cartesian)
 Smallest overlap matrix eigenvalue = 5.37E-04
 Guess MOs from SCF MO coefficient file

 -----------------------------------------------------------------------
  General SCF calculation program by
  Eric Jon Sundstrom, Paul Horn, Yuezhi Mao, Dmitri Zuev, Alec White,
  David Stuck, Shaama M.S., Shane Yost, Joonho Lee, David Small,
  Daniel Levine, Susi Lehtola, Hugh Burton, Evgeny Epifanovsky
 -----------------------------------------------------------------------
 Hartree-Fock
 using 4 threads for integral computing
 -------------------------------------------------------
 OpenMP Integral computing Module                
 Release: version 2.0, May 2017, Q-Chem Inc. Pleasanton 
 -------------------------------------------------------
 A restricted SCF calculation will be
 performed using DIIS
 SCF converges when DIIS error is below 1.0e-08
 ---------------------------------------
  Cycle       Energy         DIIS error
 ---------------------------------------
    1   -3254.4287097723      1.37e-05  
    2   -3254.4287102407      3.61e-06  
    3   -3254.4287102841      1.75e-06  
    4   -3254.4287102925      5.32e-07  
    5   -3254.4287102940      2.22e-07  
    6   -3254.4287102944      9.44e-08  
    7   -3254.4287102944      4.90e-08  
    8   -3254.4287102945      1.70e-08  
    9   -3254.4287102944      5.95e-09  Convergence criterion met
 ---------------------------------------
 SCF time:   CPU 5.16s  wall 2.00s 
 SCF   energy in the final basis set =    -3254.4287102944
 Total energy in the final basis set =    -3254.4287102944


 ------------------------------------------------------------------------------

   CCMAN2: suite of methods based on coupled cluster
           and equation of motion theories.

   Components:
   * libvmm-1.3-trunk
     by Evgeny Epifanovsky, Ilya Kaliman.
   * libtensor-2.5-trunk
     by Evgeny Epifanovsky, Michael Wormit, Dmitry Zuev, Sam Manzer, 
        Ilya Kaliman.
   * libcc-2.5-trunk
     by Evgeny Epifanovsky, Arik Landau, Tomasz Kus, Kirill Khistyaev, 
        Dmitry Zuev, Prashant Manohar, Xintian Feng, Anna Krylov, 
        Matthew Goldey, Alec White, Thomas Jagau, Kaushik Nanda, 
        Anastasia Gunina, Alexander Kunitsa, Joonho Lee.

   CCMAN original authors:
   Anna I. Krylov, C. David Sherrill, Steven R. Gwaltney,
   Edward F. C. Byrd (2000)
   Sergey V. Levchenko, Lyudmila V. Slipchenko, Tao Wang,
   Ana-Maria C. Cristian (2003)
   Piotr A. Pieniazek, C. Melania Oana, Evgeny Epifanovsky (2007)
   Prashant Manohar (2009)

 ------------------------------------------------------------------------------


 Allocating and initializing 29808MB of RAM...
 Calculation will run on 4 cores.


 Alpha MOs, Restricted
 -- Occupied --                  
-490.03  -80.03  -79.99  -65.17  -58.52  -58.52  -58.52   -9.84
  1 A     2 A     3 A     4 A     5 A     6 A     7 A     8 A                  
 -7.564  -7.530  -7.458  -7.451  -7.450  -5.457  -5.455  -5.455
  9 A    10 A    11 A    12 A    13 A    14 A    15 A    16 A                  
 -5.423  -5.422  -5.422  -3.197  -3.194  -3.193  -3.185  -3.185
 17 A    18 A    19 A    20 A    21 A    22 A    23 A    24 A                  
 -1.039  -0.915  -0.704  -0.527  -0.490  -0.456  -0.432  -0.380
 25 A    26 A    27 A    28 A    29 A    30 A    31 A    32 A                  
 -0.355
 33 A                                                                          
 -- Virtual --                   
 -0.016   0.050   0.056   0.063   0.081   0.086   0.099   0.110
 34 A    35 A    36 A    37 A    38 A    39 A    40 A    41 A                  
  0.112   0.123   0.124   0.129   0.149   0.162   0.172   0.200
 42 A    43 A    44 A    45 A    46 A    47 A    48 A    49 A                  
  0.222   0.333   0.376   0.390   0.394   0.431   0.446   0.516
 50 A    51 A    52 A    53 A    54 A    55 A    56 A    57 A                  
  0.568   0.575   0.585   0.655   0.672   0.713   0.734   0.774
 58 A    59 A    60 A    61 A    62 A    63 A    64 A    65 A                  
  0.785   0.799   0.840   0.841   0.864   0.885   0.928   1.015
 66 A    67 A    68 A    69 A    70 A    71 A    72 A    73 A                  
  1.080   1.106   1.137   1.302   1.421   1.670   1.688   1.795
 74 A    75 A    76 A    77 A    78 A    79 A    80 A    81 A                  
  1.841   1.867   1.933   1.978   2.021   2.309   2.327   2.339
 82 A    83 A    84 A    85 A    86 A    87 A    88 A    89 A                  
  2.417   2.892   4.544   4.551   4.560   4.579   4.754   7.193
 90 A    91 A    92 A    93 A    94 A    95 A    96 A    97 A                  
  7.258   7.497   8.215   8.232   8.294  14.742  14.780  14.794
 98 A    99 A   100 A   101 A   102 A   103 A   104 A   105 A                  
 14.813  14.854  14.902  49.484 165.860 166.130 293.900 293.915
106 A   107 A   108 A   109 A   110 A   111 A   112 A   113 A                  
293.9901028.426
114 A   115 A                                                                  

 Beta MOs, Restricted
 -- Occupied --                  
-490.03  -80.03  -79.99  -65.17  -58.52  -58.52  -58.52   -9.84
  1 A     2 A     3 A     4 A     5 A     6 A     7 A     8 A                  
 -7.564  -7.530  -7.458  -7.451  -7.450  -5.457  -5.455  -5.455
  9 A    10 A    11 A    12 A    13 A    14 A    15 A    16 A                  
 -5.423  -5.422  -5.422  -3.197  -3.194  -3.193  -3.185  -3.185
 17 A    18 A    19 A    20 A    21 A    22 A    23 A    24 A                  
 -1.039  -0.915  -0.704  -0.527  -0.490  -0.456  -0.432  -0.380
 25 A    26 A    27 A    28 A    29 A    30 A    31 A    32 A                  
 -0.355
 33 A                                                                          
 -- Virtual --                   
 -0.016   0.050   0.056   0.063   0.081   0.086   0.099   0.110
 34 A    35 A    36 A    37 A    38 A    39 A    40 A    41 A                  
  0.112   0.123   0.124   0.129   0.149   0.162   0.172   0.200
 42 A    43 A    44 A    45 A    46 A    47 A    48 A    49 A                  
  0.222   0.333   0.376   0.390   0.394   0.431   0.446   0.516
 50 A    51 A    52 A    53 A    54 A    55 A    56 A    57 A                  
  0.568   0.575   0.585   0.655   0.672   0.713   0.734   0.774
 58 A    59 A    60 A    61 A    62 A    63 A    64 A    65 A                  
  0.785   0.799   0.840   0.841   0.864   0.885   0.928   1.015
 66 A    67 A    68 A    69 A    70 A    71 A    72 A    73 A                  
  1.080   1.106   1.137   1.302   1.421   1.670   1.688   1.795
 74 A    75 A    76 A    77 A    78 A    79 A    80 A    81 A                  
  1.841   1.867   1.933   1.978   2.021   2.309   2.327   2.339
 82 A    83 A    84 A    85 A    86 A    87 A    88 A    89 A                  
  2.417   2.892   4.544   4.551   4.560   4.579   4.754   7.193
 90 A    91 A    92 A    93 A    94 A    95 A    96 A    97 A                  
  7.258   7.497   8.215   8.232   8.294  14.742  14.780  14.794
 98 A    99 A   100 A   101 A   102 A   103 A   104 A   105 A                  
 14.813  14.854  14.902  49.484 165.860 166.130 293.900 293.915
106 A   107 A   108 A   109 A   110 A   111 A   112 A   113 A                  
293.9901028.426
114 A   115 A                                                                  

 Occupation and symmetry of molecular orbitals

 Point group: C1 (1 irreducible representation).

                           A     All 
 -------------------------------------
 All molecular orbitals:
  - Alpha                  115   115 
  - Beta                   115   115 
 -------------------------------------
 Alpha orbitals:
  - Frozen occupied        19    19  
  - Active occupied        14    14  
  - Active virtual         82    82  
  - Frozen virtual         0     0   
 -------------------------------------
 Beta orbitals:
  - Frozen occupied        19    19  
  - Active occupied        14    14  
  - Active virtual         82    82  
  - Frozen virtual         0     0   
 -------------------------------------

 Import integrals:   CPU 0.00 s  wall 0.00 s

 Import integrals:   CPU 22.55 s  wall 5.86 s

 MP2 amplitudes:   CPU 0.04 s  wall 0.02 s

Running a double precision version
           CCSD T amplitudes will be solved using DIIS.

           Start     Size      MaxIter   EConv     TConv     
           3         7         100       1.00e-07  1.00e-05  
 ------------------------------------------------------------------------------
           Energy (a.u.)   Ediff      Tdiff       Comment
 ------------------------------------------------------------------------------
         -3254.93691682                           
     1   -3254.94028311   3.37e-03   7.27e-01     
     2   -3254.95497935   1.47e-02   9.17e-02     
     3   -3254.95633222   1.35e-03   3.64e-02     
     4   -3254.95808785   1.76e-03   1.41e-02     Switched to DIIS steps.
     5   -3254.95848819   4.00e-04   9.46e-03     
     6   -3254.95848751   6.81e-07   2.21e-03     
     7   -3254.95848550   2.01e-06   8.07e-04     
     8   -3254.95848772   2.23e-06   2.08e-04     
     9   -3254.95848754   1.80e-07   8.89e-05     
    10   -3254.95848788   3.32e-07   4.13e-05     
    11   -3254.95848792   4.15e-08   2.20e-05     
    12   -3254.95848789   2.62e-08   4.07e-06     
 ------------------------------------------------------------------------------
         -3254.95848789                           CCSD T converged.

End of double precision
 SCF energy                 = -3254.42871029
 MP2 energy                 = -3254.93691682
 CCSD correlation energy     =    -0.52977760
 CCSD total energy           = -3254.95848789

 CCSD  T1^2 = 0.0079  T2^2 = 0.2448  Leading amplitudes:

 Amplitude    Orbitals with energies
  0.0218       33 (A) A                  ->    54 (A) A                   
              -0.3552                          0.3943                     
  0.0218       33 (A) B                  ->    54 (A) B                   
              -0.3552                          0.3943                     
 -0.0134       30 (A) A                  ->    34 (A) A                   
              -0.4561                         -0.0161                     
 -0.0134       30 (A) B                  ->    34 (A) B                   
              -0.4561                         -0.0161                     

 Amplitude    Orbitals with energies
 -0.1410       33 (A) A      33 (A) B    ->    34 (A) A      34 (A) B     
              -0.3552       -0.3552           -0.0161       -0.0161       
  0.1410       33 (A) A      33 (A) B    ->    34 (A) B      34 (A) A     
              -0.3552       -0.3552           -0.0161       -0.0161       
  0.1410       33 (A) B      33 (A) A    ->    34 (A) A      34 (A) B     
              -0.3552       -0.3552           -0.0161       -0.0161       
 -0.1410       33 (A) B      33 (A) A    ->    34 (A) B      34 (A) A     
              -0.3552       -0.3552           -0.0161       -0.0161       

 Computing CCSD intemediates for later calculations in double precision
 Finished.

Running a double precision version
           CCSD Lambda amplitudes will be solved using DIIS.
           Start     Size      MaxIter   EConv     LConv     
           3         7         100       1.00e-07  1.00e-05  
 ------------------------------------------------------------------------------
            Enorm      Ldiff       Comment
 ------------------------------------------------------------------------------
     1     5.43e-02   4.43e-02     
     2     1.13e-02   4.83e-03     
     3     4.88e-03   2.36e-03     
     4     2.09e-03   1.22e-03     Switched to DIIS steps.
     5     7.76e-04   4.63e-04     
     6     3.40e-04   1.35e-04     
     7     1.23e-04   3.50e-05     
     8     5.09e-05   3.09e-06     
     9     1.91e-05   4.09e-06     
    10     6.66e-06   1.39e-06     
    11     1.92e-06   5.85e-07     
    12     8.37e-07   1.43e-07     
    13     3.62e-07   7.77e-08     
    14     1.56e-07   1.26e-08     
    15     7.23e-08   9.63e-09     
 ------------------------------------------------------------------------------
                                   CCSD Lambda converged.

 Computing density matrices in double precision...
           Orbital response amplitudes will be solved using DIIS.
           Start     Size      MaxIter   EConv     LConv     
           3         7         100       1.00e-06  1.00e-06  
 ------------------------------------------------------------------------------
            Enorm      Ldiff       Comment
 ------------------------------------------------------------------------------
     1     1.02e-01   2.18e-03     
     2     1.02e-01   7.06e-03     
     3     1.16e-01   1.85e-02     
     4     8.15e-03   5.08e-02     Switched to DIIS steps.
     5     2.00e-03   1.18e-03     
     6     9.73e-04   5.33e-05     
     7     1.02e-04   9.18e-05     
     8     6.82e-05   2.31e-05     
     9     2.42e-05   1.34e-06     
    10     5.11e-06   2.63e-07     
    11     1.91e-06   2.16e-07     
    12     4.39e-07   4.62e-08     
 ------------------------------------------------------------------------------
                                   Orbital response converged.

 Computing density matrices... Done.
 CCSD calculation:   CPU 627.39 s  wall 167.10 s

 Transferring MO TPDM to AO TPDM
 Transferring g2_o1o1o1o1
 Transferring g2_o1o1o1v1
 Transferring g2_o1o1v1v1
 Transferring g2_o1v1o1v1
 Transferring g2_o1v1v1v1
 Transferring g2_v1v1v1v1
 Adding separable TPDM
 Computing TPDM gradient
 --------------------------------------------------------
 2e gradient
  Atom          X               Y               Z
 --------------------------------------------------------
    1        -38.786171       12.533415       -0.000000  
    2         12.427290      -28.645118        0.000000  
    3         22.261208       18.704136       -0.000000  
    4          4.097673       -2.592433        0.000000  
 --------------------------------------------------------
 --------------------------------------------------------
 Final gradient
  Atom          X               Y               Z
 --------------------------------------------------------
    1        -38.786171       12.533415       -0.000000  
    2         12.427290      -28.645118        0.000000  
    3         22.261208       18.704136       -0.000000  
    4          4.097673       -2.592433        0.000000  
 --------------------------------------------------------
 Analytic gradient from two-electron contribution:   CPU 138.47 s  wall 38.63 s

 Total ccman2 time:   CPU 791.04 s  wall 212.44 s


 --------------------------------------------------------------

                    Orbital Energies (a.u.)
 --------------------------------------------------------------

 Alpha MOs
 -- Occupied --
******* -80.025 -79.987 -65.165 -58.525 -58.524 -58.523  -9.845
 -7.564  -7.530  -7.458  -7.451  -7.450  -5.457  -5.455  -5.455
 -5.423  -5.422  -5.422  -3.197  -3.194  -3.193  -3.185  -3.185
 -1.039  -0.915  -0.704  -0.527  -0.490  -0.456  -0.432  -0.380
 -0.355
 -- Virtual --
 -0.016   0.050   0.056   0.063   0.081   0.086   0.099   0.110
  0.112   0.123   0.124   0.129   0.149   0.162   0.172   0.200
  0.222   0.333   0.376   0.390   0.394   0.431   0.446   0.516
  0.568   0.575   0.585   0.655   0.672   0.713   0.734   0.774
  0.785   0.799   0.840   0.841   0.864   0.885   0.928   1.015
  1.080   1.106   1.137   1.302   1.421   1.670   1.688   1.795
  1.841   1.867   1.933   1.978   2.021   2.309   2.327   2.339
  2.417   2.892   4.544   4.551   4.560   4.579   4.754   7.193
  7.258   7.497   8.215   8.232   8.294  14.742  14.780  14.794
 14.813  14.854  14.902  49.484 165.860 166.130 293.900 293.915
293.9901028.426
 --------------------------------------------------------------

          Ground-State Mulliken Net Atomic Charges

     Atom                 Charge (a.u.)
  ----------------------------------------
      1 Br                   -0.197189
      2 P                     0.167771
      3 P                     0.142625
      4 H                    -0.113207
  ----------------------------------------
  Sum of atomic charges =    -0.000000

 -----------------------------------------------------------------
                    Cartesian Multipole Moments
 -----------------------------------------------------------------
    Charge (ESU x 10^10)
                 0.0000
    Dipole Moment (Debye)
         X      -1.7888      Y       0.5447      Z      -0.0000
       Tot       1.8699
    Quadrupole Moments (Debye-Ang)
        XX     -43.0831     XY      -1.3264     YY     -47.3140
        XZ       0.0000     YZ       0.0000     ZZ     -45.9846
    Octopole Moments (Debye-Ang^2)
       XXX      36.1928    XXY      -1.4376    XYY      17.3101
       YYY      -5.5268    XXZ      -0.0000    XYZ      -0.0000
       YYZ      -0.0000    XZZ      14.3239    YZZ      -1.4467
       ZZZ      -0.0000
    Hexadecapole Moments (Debye-Ang^3)
      XXXX    -620.2065   XXXY     -17.1087   XXYY    -140.1181
      XYYY     -10.6768   YYYY    -177.3132   XXXZ       0.0000
      XXYZ       0.0000   XYYZ       0.0000   YYYZ       0.0000
      XXZZ    -122.3858   XYZZ      -2.5015   YYZZ     -39.8282
      XZZZ       0.0000   YZZZ       0.0000   ZZZZ     -68.1936
 -----------------------------------------------------------------
 DrvMan completing analytic gradient of the correlated energy
 Correlated dipole moment
            1
    1  -0.7037602
    2   0.2142950
    3  -0.0000000
 Energy read as -3254.958487891
 Full Analytical Gradient: (in a.u., or Hartree/Bohr)
             1             2             3             4
    1   -0.00013305    0.00011681   -0.00009794    0.00011417
    2    0.00006767   -0.00004198    0.00003535   -0.00006103
    3    0.00000000   -0.00000000    0.00000000   -0.00000000
 Gradient time:  CPU 0.67 s  wall 0.64 s
 ----------------------------------------------------------------
             Standard Nuclear Orientation (Angstroms)
    I     Atom           X                Y                Z
 ----------------------------------------------------------------
    1      Br      1.2692401333    -0.1580229386    -0.0000000000
    2      P      -0.7050540285     0.9350527184     0.0000000000
    3      P      -2.0505514164    -0.5893085504    -0.0000000000
    4      H      -3.0893229927     0.3796403307    -0.0000000000
 ----------------------------------------------------------------
 Nuclear Repulsion Energy =   277.7035635106 hartrees
 There are       33 alpha and       33 beta electrons

                       Distance Matrix (Angstroms)
             Br(  1)   P (  2)   P (  3)
   P (  2)  2.256690
   P (  3)  3.347689  2.033234
   H (  4)  4.391600  2.448106  1.420531

 Requested basis set is 6-311++G(d,p)
 There are 50 shells and 115 basis functions
 A cutoff of  1.0D-14 yielded   1128 shell pairs
 There are      6267 function pairs (      6852 Cartesian)
 Smallest overlap matrix eigenvalue = 5.38E-04
 Guess MOs from SCF MO coefficient file

 -----------------------------------------------------------------------
  General SCF calculation program by
  Eric Jon Sundstrom, Paul Horn, Yuezhi Mao, Dmitri Zuev, Alec White,
  David Stuck, Shaama M.S., Shane Yost, Joonho Lee, David Small,
  Daniel Levine, Susi Lehtola, Hugh Burton, Evgeny Epifanovsky
 -----------------------------------------------------------------------
 Hartree-Fock
 using 4 threads for integral computing
 -------------------------------------------------------
 OpenMP Integral computing Module                
 Release: version 2.0, May 2017, Q-Chem Inc. Pleasanton 
 -------------------------------------------------------
 A restricted SCF calculation will be
 performed using DIIS
 SCF converges when DIIS error is below 1.0e-08
 ---------------------------------------
  Cycle       Energy         DIIS error
 ---------------------------------------
    1   -3254.4287112090      6.01e-06  
    2   -3254.4287113264      1.78e-06  
    3   -3254.4287113424      8.53e-07  
    4   -3254.4287113452      3.30e-07  
    5   -3254.4287113459      1.03e-07  
    6   -3254.4287113459      3.69e-08  
    7   -3254.4287113460      1.80e-08  
    8   -3254.4287113459      6.36e-09  Convergence criterion met
 ---------------------------------------
 SCF time:   CPU 4.59s  wall 1.00s 
 SCF   energy in the final basis set =    -3254.4287113459
 Total energy in the final basis set =    -3254.4287113459


 ------------------------------------------------------------------------------

   CCMAN2: suite of methods based on coupled cluster
           and equation of motion theories.

   Components:
   * libvmm-1.3-trunk
     by Evgeny Epifanovsky, Ilya Kaliman.
   * libtensor-2.5-trunk
     by Evgeny Epifanovsky, Michael Wormit, Dmitry Zuev, Sam Manzer, 
        Ilya Kaliman.
   * libcc-2.5-trunk
     by Evgeny Epifanovsky, Arik Landau, Tomasz Kus, Kirill Khistyaev, 
        Dmitry Zuev, Prashant Manohar, Xintian Feng, Anna Krylov, 
        Matthew Goldey, Alec White, Thomas Jagau, Kaushik Nanda, 
        Anastasia Gunina, Alexander Kunitsa, Joonho Lee.

   CCMAN original authors:
   Anna I. Krylov, C. David Sherrill, Steven R. Gwaltney,
   Edward F. C. Byrd (2000)
   Sergey V. Levchenko, Lyudmila V. Slipchenko, Tao Wang,
   Ana-Maria C. Cristian (2003)
   Piotr A. Pieniazek, C. Melania Oana, Evgeny Epifanovsky (2007)
   Prashant Manohar (2009)

 ------------------------------------------------------------------------------


 Allocating and initializing 29808MB of RAM...
 Calculation will run on 4 cores.


 Alpha MOs, Restricted
 -- Occupied --                  
-490.03  -80.03  -79.99  -65.17  -58.52  -58.52  -58.52   -9.84
  1 A     2 A     3 A     4 A     5 A     6 A     7 A     8 A                  
 -7.564  -7.530  -7.458  -7.451  -7.450  -5.457  -5.455  -5.455
  9 A    10 A    11 A    12 A    13 A    14 A    15 A    16 A                  
 -5.423  -5.422  -5.422  -3.197  -3.194  -3.193  -3.185  -3.185
 17 A    18 A    19 A    20 A    21 A    22 A    23 A    24 A                  
 -1.039  -0.915  -0.704  -0.527  -0.490  -0.456  -0.432  -0.380
 25 A    26 A    27 A    28 A    29 A    30 A    31 A    32 A                  
 -0.355
 33 A                                                                          
 -- Virtual --                   
 -0.016   0.050   0.056   0.063   0.081   0.086   0.099   0.110
 34 A    35 A    36 A    37 A    38 A    39 A    40 A    41 A                  
  0.112   0.123   0.124   0.129   0.149   0.162   0.172   0.200
 42 A    43 A    44 A    45 A    46 A    47 A    48 A    49 A                  
  0.222   0.333   0.376   0.390   0.394   0.431   0.446   0.516
 50 A    51 A    52 A    53 A    54 A    55 A    56 A    57 A                  
  0.568   0.575   0.585   0.655   0.672   0.713   0.734   0.774
 58 A    59 A    60 A    61 A    62 A    63 A    64 A    65 A                  
  0.785   0.799   0.840   0.841   0.864   0.885   0.928   1.015
 66 A    67 A    68 A    69 A    70 A    71 A    72 A    73 A                  
  1.080   1.106   1.137   1.302   1.421   1.670   1.688   1.795
 74 A    75 A    76 A    77 A    78 A    79 A    80 A    81 A                  
  1.841   1.866   1.933   1.978   2.021   2.309   2.327   2.339
 82 A    83 A    84 A    85 A    86 A    87 A    88 A    89 A                  
  2.417   2.892   4.544   4.551   4.560   4.579   4.754   7.193
 90 A    91 A    92 A    93 A    94 A    95 A    96 A    97 A                  
  7.258   7.497   8.215   8.232   8.294  14.742  14.780  14.794
 98 A    99 A   100 A   101 A   102 A   103 A   104 A   105 A                  
 14.813  14.854  14.902  49.484 165.860 166.130 293.900 293.915
106 A   107 A   108 A   109 A   110 A   111 A   112 A   113 A                  
293.9901028.426
114 A   115 A                                                                  

 Beta MOs, Restricted
 -- Occupied --                  
-490.03  -80.03  -79.99  -65.17  -58.52  -58.52  -58.52   -9.84
  1 A     2 A     3 A     4 A     5 A     6 A     7 A     8 A                  
 -7.564  -7.530  -7.458  -7.451  -7.450  -5.457  -5.455  -5.455
  9 A    10 A    11 A    12 A    13 A    14 A    15 A    16 A                  
 -5.423  -5.422  -5.422  -3.197  -3.194  -3.193  -3.185  -3.185
 17 A    18 A    19 A    20 A    21 A    22 A    23 A    24 A                  
 -1.039  -0.915  -0.704  -0.527  -0.490  -0.456  -0.432  -0.380
 25 A    26 A    27 A    28 A    29 A    30 A    31 A    32 A                  
 -0.355
 33 A                                                                          
 -- Virtual --                   
 -0.016   0.050   0.056   0.063   0.081   0.086   0.099   0.110
 34 A    35 A    36 A    37 A    38 A    39 A    40 A    41 A                  
  0.112   0.123   0.124   0.129   0.149   0.162   0.172   0.200
 42 A    43 A    44 A    45 A    46 A    47 A    48 A    49 A                  
  0.222   0.333   0.376   0.390   0.394   0.431   0.446   0.516
 50 A    51 A    52 A    53 A    54 A    55 A    56 A    57 A                  
  0.568   0.575   0.585   0.655   0.672   0.713   0.734   0.774
 58 A    59 A    60 A    61 A    62 A    63 A    64 A    65 A                  
  0.785   0.799   0.840   0.841   0.864   0.885   0.928   1.015
 66 A    67 A    68 A    69 A    70 A    71 A    72 A    73 A                  
  1.080   1.106   1.137   1.302   1.421   1.670   1.688   1.795
 74 A    75 A    76 A    77 A    78 A    79 A    80 A    81 A                  
  1.841   1.866   1.933   1.978   2.021   2.309   2.327   2.339
 82 A    83 A    84 A    85 A    86 A    87 A    88 A    89 A                  
  2.417   2.892   4.544   4.551   4.560   4.579   4.754   7.193
 90 A    91 A    92 A    93 A    94 A    95 A    96 A    97 A                  
  7.258   7.497   8.215   8.232   8.294  14.742  14.780  14.794
 98 A    99 A   100 A   101 A   102 A   103 A   104 A   105 A                  
 14.813  14.854  14.902  49.484 165.860 166.130 293.900 293.915
106 A   107 A   108 A   109 A   110 A   111 A   112 A   113 A                  
293.9901028.426
114 A   115 A                                                                  

 Occupation and symmetry of molecular orbitals

 Point group: C1 (1 irreducible representation).

                           A     All 
 -------------------------------------
 All molecular orbitals:
  - Alpha                  115   115 
  - Beta                   115   115 
 -------------------------------------
 Alpha orbitals:
  - Frozen occupied        19    19  
  - Active occupied        14    14  
  - Active virtual         82    82  
  - Frozen virtual         0     0   
 -------------------------------------
 Beta orbitals:
  - Frozen occupied        19    19  
  - Active occupied        14    14  
  - Active virtual         82    82  
  - Frozen virtual         0     0   
 -------------------------------------

 Import integrals:   CPU 0.00 s  wall 0.00 s

 Import integrals:   CPU 22.10 s  wall 5.67 s

 MP2 amplitudes:   CPU 0.04 s  wall 0.02 s

Running a double precision version
           CCSD T amplitudes will be solved using DIIS.

           Start     Size      MaxIter   EConv     TConv     
           3         7         100       1.00e-07  1.00e-05  
 ------------------------------------------------------------------------------
           Energy (a.u.)   Ediff      Tdiff       Comment
 ------------------------------------------------------------------------------
         -3254.93691314                           
     1   -3254.94028191   3.37e-03   7.27e-01     
     2   -3254.95497899   1.47e-02   9.17e-02     
     3   -3254.95633191   1.35e-03   3.64e-02     
     4   -3254.95808764   1.76e-03   1.41e-02     Switched to DIIS steps.
     5   -3254.95848819   4.01e-04   9.47e-03     
     6   -3254.95848753   6.60e-07   2.21e-03     
     7   -3254.95848552   2.01e-06   8.08e-04     
     8   -3254.95848775   2.23e-06   2.08e-04     
     9   -3254.95848757   1.79e-07   8.91e-05     
    10   -3254.95848790   3.32e-07   4.14e-05     
    11   -3254.95848795   4.15e-08   2.21e-05     
    12   -3254.95848792   2.63e-08   4.08e-06     
 ------------------------------------------------------------------------------
         -3254.95848792                           CCSD T converged.

End of double precision
 SCF energy                 = -3254.42871135
 MP2 energy                 = -3254.93691314
 CCSD correlation energy     =    -0.52977657
 CCSD total energy           = -3254.95848792

 CCSD  T1^2 = 0.0079  T2^2 = 0.2448  Leading amplitudes:

 Amplitude    Orbitals with energies
  0.0218       33 (A) A                  ->    54 (A) A                   
              -0.3553                          0.3943                     
  0.0218       33 (A) B                  ->    54 (A) B                   
              -0.3553                          0.3943                     
 -0.0134       30 (A) A                  ->    34 (A) A                   
              -0.4561                         -0.0161                     
 -0.0134       30 (A) B                  ->    34 (A) B                   
              -0.4561                         -0.0161                     

 Amplitude    Orbitals with energies
 -0.1410       33 (A) A      33 (A) B    ->    34 (A) A      34 (A) B     
              -0.3553       -0.3553           -0.0161       -0.0161       
  0.1410       33 (A) A      33 (A) B    ->    34 (A) B      34 (A) A     
              -0.3553       -0.3553           -0.0161       -0.0161       
  0.1410       33 (A) B      33 (A) A    ->    34 (A) A      34 (A) B     
              -0.3553       -0.3553           -0.0161       -0.0161       
 -0.1410       33 (A) B      33 (A) A    ->    34 (A) B      34 (A) A     
              -0.3553       -0.3553           -0.0161       -0.0161       

 Computing CCSD intemediates for later calculations in double precision
 Finished.

Running a double precision version
           CCSD Lambda amplitudes will be solved using DIIS.
           Start     Size      MaxIter   EConv     LConv     
           3         7         100       1.00e-07  1.00e-05  
 ------------------------------------------------------------------------------
            Enorm      Ldiff       Comment
 ------------------------------------------------------------------------------
     1     5.43e-02   4.43e-02     
     2     1.13e-02   4.83e-03     
     3     4.88e-03   2.36e-03     
     4     2.09e-03   1.22e-03     Switched to DIIS steps.
     5     7.76e-04   4.63e-04     
     6     3.40e-04   1.35e-04     
     7     1.23e-04   3.50e-05     
     8     5.09e-05   3.09e-06     
     9     1.92e-05   4.10e-06     
    10     6.66e-06   1.39e-06     
    11     1.92e-06   5.84e-07     
    12     8.39e-07   1.43e-07     
    13     3.63e-07   7.77e-08     
    14     1.56e-07   1.25e-08     
    15     7.25e-08   9.60e-09     
 ------------------------------------------------------------------------------
                                   CCSD Lambda converged.

 Computing density matrices in double precision...
           Orbital response amplitudes will be solved using DIIS.
           Start     Size      MaxIter   EConv     LConv     
           3         7         100       1.00e-06  1.00e-06  
 ------------------------------------------------------------------------------
            Enorm      Ldiff       Comment
 ------------------------------------------------------------------------------
     1     1.02e-01   2.19e-03     
     2     1.02e-01   7.06e-03     
     3     1.16e-01   1.85e-02     
     4     8.15e-03   5.08e-02     Switched to DIIS steps.
     5     2.02e-03   1.18e-03     
     6     9.73e-04   5.40e-05     
     7     1.02e-04   9.21e-05     
     8     6.81e-05   2.31e-05     
     9     2.42e-05   1.34e-06     
    10     5.11e-06   2.63e-07     
    11     1.91e-06   2.16e-07     
    12     4.39e-07   4.61e-08     
 ------------------------------------------------------------------------------
                                   Orbital response converged.

 Computing density matrices... Done.
 CCSD calculation:   CPU 626.25 s  wall 166.86 s

 Transferring MO TPDM to AO TPDM
 Transferring g2_o1o1o1o1
 Transferring g2_o1o1o1v1
 Transferring g2_o1o1v1v1
 Transferring g2_o1v1o1v1
 Transferring g2_o1v1v1v1
 Transferring g2_v1v1v1v1
 Adding separable TPDM
 Computing TPDM gradient
 --------------------------------------------------------
 2e gradient
  Atom          X               Y               Z
 --------------------------------------------------------
    1        -38.781490       12.510298       -0.000000  
    2         12.428301      -28.622870       -0.000000  
    3         22.255016       18.704649        0.000000  
    4          4.098174       -2.592077        0.000000  
 --------------------------------------------------------
 --------------------------------------------------------
 Final gradient
  Atom          X               Y               Z
 --------------------------------------------------------
    1        -38.781490       12.510298       -0.000000  
    2         12.428301      -28.622870       -0.000000  
    3         22.255016       18.704649        0.000000  
    4          4.098174       -2.592077        0.000000  
 --------------------------------------------------------
 Analytic gradient from two-electron contribution:   CPU 135.03 s  wall 37.76 s

 Total ccman2 time:   CPU 786.54 s  wall 211.29 s


 --------------------------------------------------------------

                    Orbital Energies (a.u.)
 --------------------------------------------------------------

 Alpha MOs
 -- Occupied --
******* -80.025 -79.987 -65.165 -58.525 -58.524 -58.523  -9.845
 -7.564  -7.530  -7.458  -7.451  -7.450  -5.457  -5.455  -5.455
 -5.423  -5.422  -5.422  -3.197  -3.194  -3.193  -3.185  -3.185
 -1.039  -0.915  -0.704  -0.527  -0.490  -0.456  -0.432  -0.380
 -0.355
 -- Virtual --
 -0.016   0.050   0.056   0.063   0.081   0.086   0.099   0.110
  0.112   0.123   0.124   0.129   0.149   0.162   0.172   0.200
  0.222   0.333   0.376   0.390   0.394   0.431   0.446   0.516
  0.568   0.575   0.585   0.655   0.672   0.713   0.734   0.774
  0.785   0.799   0.840   0.841   0.864   0.885   0.928   1.015
  1.080   1.106   1.137   1.302   1.421   1.670   1.688   1.795
  1.841   1.866   1.933   1.978   2.021   2.309   2.327   2.339
  2.417   2.892   4.544   4.551   4.560   4.579   4.754   7.193
  7.258   7.497   8.215   8.232   8.294  14.742  14.780  14.794
 14.813  14.854  14.902  49.484 165.860 166.130 293.900 293.915
293.9901028.426
 --------------------------------------------------------------

          Ground-State Mulliken Net Atomic Charges

     Atom                 Charge (a.u.)
  ----------------------------------------
      1 Br                   -0.197236
      2 P                     0.167756
      3 P                     0.142655
      4 H                    -0.113174
  ----------------------------------------
  Sum of atomic charges =    -0.000000

 -----------------------------------------------------------------
                    Cartesian Multipole Moments
 -----------------------------------------------------------------
    Charge (ESU x 10^10)
                 0.0000
    Dipole Moment (Debye)
         X      -1.7906      Y       0.5441      Z      -0.0000
       Tot       1.8715
    Quadrupole Moments (Debye-Ang)
        XX     -43.0811     XY      -1.3268     YY     -47.3160
        XZ       0.0000     YZ       0.0000     ZZ     -45.9853
    Octopole Moments (Debye-Ang^2)
       XXX      36.1281    XXY      -1.4547    XYY      17.2888
       YYY      -5.5834    XXZ      -0.0000    XYZ      -0.0000
       YYZ      -0.0000    XZZ      14.3034    YZZ      -1.4658
       ZZZ      -0.0000
    Hexadecapole Moments (Debye-Ang^3)
      XXXX    -620.4232   XXXY     -17.1760   XXYY    -140.1709
      XYYY     -10.7352   YYYY    -177.2842   XXXZ       0.0000
      XXYZ       0.0000   XYYZ       0.0000   YYYZ       0.0000
      XXZZ    -122.4332   XYZZ      -2.5228   YYZZ     -39.8232
      XZZZ       0.0000   YZZZ       0.0000   ZZZZ     -68.1959
 -----------------------------------------------------------------
 DrvMan completing analytic gradient of the correlated energy
 Correlated dipole moment
            1
    1  -0.7044795
    2   0.2140696
    3  -0.0000000
 Energy read as -3254.958487920
 Full Analytical Gradient: (in a.u., or Hartree/Bohr)
             1             2             3             4
    1   -0.00001324    0.00004760   -0.00013376    0.00009940
    2    0.00004594   -0.00004641    0.00007086   -0.00007039
    3    0.00000000    0.00000000   -0.00000000   -0.00000000
 Gradient time:  CPU 0.67 s  wall 0.64 s
 ----------------------------------------------------------------
             Standard Nuclear Orientation (Angstroms)
    I     Atom           X                Y                Z
 ----------------------------------------------------------------
    1      Br      1.2692401333    -0.1600229386    -0.0000000000
    2      P      -0.7050540285     0.9350527184     0.0000000000
    3      P      -2.0505514164    -0.5893085504    -0.0000000000
    4      H      -3.0893229927     0.3796403307    -0.0000000000
 ----------------------------------------------------------------
 Nuclear Repulsion Energy =   277.6568394004 hartrees
 There are       33 alpha and       33 beta electrons

                       Distance Matrix (Angstroms)
             Br(  1)   P (  2)   P (  3)
   P (  2)  2.257660
   P (  3)  3.347432  2.033234
   H (  4)  4.391846  2.448106  1.420531

 Requested basis set is 6-311++G(d,p)
 There are 50 shells and 115 basis functions
 A cutoff of  1.0D-14 yielded   1128 shell pairs
 There are      6267 function pairs (      6852 Cartesian)
 Smallest overlap matrix eigenvalue = 5.38E-04
 Guess MOs from SCF MO coefficient file

 -----------------------------------------------------------------------
  General SCF calculation program by
  Eric Jon Sundstrom, Paul Horn, Yuezhi Mao, Dmitri Zuev, Alec White,
  David Stuck, Shaama M.S., Shane Yost, Joonho Lee, David Small,
  Daniel Levine, Susi Lehtola, Hugh Burton, Evgeny Epifanovsky
 -----------------------------------------------------------------------
 Hartree-Fock
 using 4 threads for integral computing
 -------------------------------------------------------
 OpenMP Integral computing Module                
 Release: version 2.0, May 2017, Q-Chem Inc. Pleasanton 
 -------------------------------------------------------
 A restricted SCF calculation will be
 performed using DIIS
 SCF converges when DIIS error is below 1.0e-08
 ---------------------------------------
  Cycle       Energy         DIIS error
 ---------------------------------------
    1   -3254.4287002791      1.01e-05  
    2   -3254.4287005866      2.72e-06  
    3   -3254.4287006265      1.02e-06  
    4   -3254.4287006315      3.97e-07  
    5   -3254.4287006324      1.62e-07  
    6   -3254.4287006325      4.85e-08  
    7   -3254.4287006325      2.25e-08  
    8   -3254.4287006325      9.87e-09  Convergence criterion met
 ---------------------------------------
 SCF time:   CPU 4.58s  wall 2.00s 
 SCF   energy in the final basis set =    -3254.4287006325
 Total energy in the final basis set =    -3254.4287006325


 ------------------------------------------------------------------------------

   CCMAN2: suite of methods based on coupled cluster
           and equation of motion theories.

   Components:
   * libvmm-1.3-trunk
     by Evgeny Epifanovsky, Ilya Kaliman.
   * libtensor-2.5-trunk
     by Evgeny Epifanovsky, Michael Wormit, Dmitry Zuev, Sam Manzer, 
        Ilya Kaliman.
   * libcc-2.5-trunk
     by Evgeny Epifanovsky, Arik Landau, Tomasz Kus, Kirill Khistyaev, 
        Dmitry Zuev, Prashant Manohar, Xintian Feng, Anna Krylov, 
        Matthew Goldey, Alec White, Thomas Jagau, Kaushik Nanda, 
        Anastasia Gunina, Alexander Kunitsa, Joonho Lee.

   CCMAN original authors:
   Anna I. Krylov, C. David Sherrill, Steven R. Gwaltney,
   Edward F. C. Byrd (2000)
   Sergey V. Levchenko, Lyudmila V. Slipchenko, Tao Wang,
   Ana-Maria C. Cristian (2003)
   Piotr A. Pieniazek, C. Melania Oana, Evgeny Epifanovsky (2007)
   Prashant Manohar (2009)

 ------------------------------------------------------------------------------


 Allocating and initializing 29808MB of RAM...
 Calculation will run on 4 cores.


 Alpha MOs, Restricted
 -- Occupied --                  
-490.03  -80.03  -79.99  -65.16  -58.52  -58.52  -58.52   -9.84
  1 A     2 A     3 A     4 A     5 A     6 A     7 A     8 A                  
 -7.564  -7.530  -7.458  -7.450  -7.450  -5.457  -5.455  -5.455
  9 A    10 A    11 A    12 A    13 A    14 A    15 A    16 A                  
 -5.423  -5.422  -5.422  -3.197  -3.194  -3.193  -3.185  -3.185
 17 A    18 A    19 A    20 A    21 A    22 A    23 A    24 A                  
 -1.039  -0.915  -0.704  -0.527  -0.490  -0.456  -0.431  -0.380
 25 A    26 A    27 A    28 A    29 A    30 A    31 A    32 A                  
 -0.355
 33 A                                                                          
 -- Virtual --                   
 -0.016   0.050   0.056   0.063   0.081   0.086   0.099   0.110
 34 A    35 A    36 A    37 A    38 A    39 A    40 A    41 A                  
  0.112   0.123   0.124   0.129   0.149   0.162   0.172   0.200
 42 A    43 A    44 A    45 A    46 A    47 A    48 A    49 A                  
  0.222   0.333   0.376   0.390   0.394   0.431   0.446   0.516
 50 A    51 A    52 A    53 A    54 A    55 A    56 A    57 A                  
  0.568   0.575   0.585   0.655   0.673   0.713   0.734   0.774
 58 A    59 A    60 A    61 A    62 A    63 A    64 A    65 A                  
  0.785   0.799   0.840   0.841   0.864   0.884   0.928   1.015
 66 A    67 A    68 A    69 A    70 A    71 A    72 A    73 A                  
  1.080   1.106   1.137   1.302   1.421   1.670   1.688   1.795
 74 A    75 A    76 A    77 A    78 A    79 A    80 A    81 A                  
  1.841   1.866   1.933   1.978   2.021   2.309   2.327   2.339
 82 A    83 A    84 A    85 A    86 A    87 A    88 A    89 A                  
  2.417   2.892   4.544   4.552   4.560   4.579   4.753   7.193
 90 A    91 A    92 A    93 A    94 A    95 A    96 A    97 A                  
  7.258   7.497   8.215   8.232   8.294  14.742  14.780  14.793
 98 A    99 A   100 A   101 A   102 A   103 A   104 A   105 A                  
 14.813  14.854  14.902  49.484 165.860 166.130 293.900 293.915
106 A   107 A   108 A   109 A   110 A   111 A   112 A   113 A                  
293.9901028.426
114 A   115 A                                                                  

 Beta MOs, Restricted
 -- Occupied --                  
-490.03  -80.03  -79.99  -65.16  -58.52  -58.52  -58.52   -9.84
  1 A     2 A     3 A     4 A     5 A     6 A     7 A     8 A                  
 -7.564  -7.530  -7.458  -7.450  -7.450  -5.457  -5.455  -5.455
  9 A    10 A    11 A    12 A    13 A    14 A    15 A    16 A                  
 -5.423  -5.422  -5.422  -3.197  -3.194  -3.193  -3.185  -3.185
 17 A    18 A    19 A    20 A    21 A    22 A    23 A    24 A                  
 -1.039  -0.915  -0.704  -0.527  -0.490  -0.456  -0.431  -0.380
 25 A    26 A    27 A    28 A    29 A    30 A    31 A    32 A                  
 -0.355
 33 A                                                                          
 -- Virtual --                   
 -0.016   0.050   0.056   0.063   0.081   0.086   0.099   0.110
 34 A    35 A    36 A    37 A    38 A    39 A    40 A    41 A                  
  0.112   0.123   0.124   0.129   0.149   0.162   0.172   0.200
 42 A    43 A    44 A    45 A    46 A    47 A    48 A    49 A                  
  0.222   0.333   0.376   0.390   0.394   0.431   0.446   0.516
 50 A    51 A    52 A    53 A    54 A    55 A    56 A    57 A                  
  0.568   0.575   0.585   0.655   0.673   0.713   0.734   0.774
 58 A    59 A    60 A    61 A    62 A    63 A    64 A    65 A                  
  0.785   0.799   0.840   0.841   0.864   0.884   0.928   1.015
 66 A    67 A    68 A    69 A    70 A    71 A    72 A    73 A                  
  1.080   1.106   1.137   1.302   1.421   1.670   1.688   1.795
 74 A    75 A    76 A    77 A    78 A    79 A    80 A    81 A                  
  1.841   1.866   1.933   1.978   2.021   2.309   2.327   2.339
 82 A    83 A    84 A    85 A    86 A    87 A    88 A    89 A                  
  2.417   2.892   4.544   4.552   4.560   4.579   4.753   7.193
 90 A    91 A    92 A    93 A    94 A    95 A    96 A    97 A                  
  7.258   7.497   8.215   8.232   8.294  14.742  14.780  14.793
 98 A    99 A   100 A   101 A   102 A   103 A   104 A   105 A                  
 14.813  14.854  14.902  49.484 165.860 166.130 293.900 293.915
106 A   107 A   108 A   109 A   110 A   111 A   112 A   113 A                  
293.9901028.426
114 A   115 A                                                                  

 Occupation and symmetry of molecular orbitals

 Point group: C1 (1 irreducible representation).

                           A     All 
 -------------------------------------
 All molecular orbitals:
  - Alpha                  115   115 
  - Beta                   115   115 
 -------------------------------------
 Alpha orbitals:
  - Frozen occupied        19    19  
  - Active occupied        14    14  
  - Active virtual         82    82  
  - Frozen virtual         0     0   
 -------------------------------------
 Beta orbitals:
  - Frozen occupied        19    19  
  - Active occupied        14    14  
  - Active virtual         82    82  
  - Frozen virtual         0     0   
 -------------------------------------

 Import integrals:   CPU 0.00 s  wall 0.00 s

 Import integrals:   CPU 22.14 s  wall 5.69 s

 MP2 amplitudes:   CPU 0.04 s  wall 0.02 s

Running a double precision version
           CCSD T amplitudes will be solved using DIIS.

           Start     Size      MaxIter   EConv     TConv     
           3         7         100       1.00e-07  1.00e-05  
 ------------------------------------------------------------------------------
           Energy (a.u.)   Ediff      Tdiff       Comment
 ------------------------------------------------------------------------------
         -3254.93690654                           
     1   -3254.94027790   3.37e-03   7.27e-01     
     2   -3254.95497746   1.47e-02   9.17e-02     
     3   -3254.95633081   1.35e-03   3.64e-02     
     4   -3254.95808720   1.76e-03   1.41e-02     Switched to DIIS steps.
     5   -3254.95848810   4.01e-04   9.47e-03     
     6   -3254.95848746   6.37e-07   2.21e-03     
     7   -3254.95848545   2.02e-06   8.08e-04     
     8   -3254.95848768   2.23e-06   2.08e-04     
     9   -3254.95848750   1.78e-07   8.92e-05     
    10   -3254.95848783   3.33e-07   4.15e-05     
    11   -3254.95848787   4.16e-08   2.21e-05     
    12   -3254.95848785   2.64e-08   4.09e-06     
 ------------------------------------------------------------------------------
         -3254.95848785                           CCSD T converged.

End of double precision
 SCF energy                 = -3254.42870063
 MP2 energy                 = -3254.93690654
 CCSD correlation energy     =    -0.52978722
 CCSD total energy           = -3254.95848785

 CCSD  T1^2 = 0.0079  T2^2 = 0.2448  Leading amplitudes:

 Amplitude    Orbitals with energies
  0.0217       33 (A) A                  ->    54 (A) A                   
              -0.3553                          0.3942                     
  0.0217       33 (A) B                  ->    54 (A) B                   
              -0.3553                          0.3942                     
 -0.0134       30 (A) A                  ->    34 (A) A                   
              -0.4560                         -0.0161                     
 -0.0134       30 (A) B                  ->    34 (A) B                   
              -0.4560                         -0.0161                     

 Amplitude    Orbitals with energies
 -0.1410       33 (A) A      33 (A) B    ->    34 (A) A      34 (A) B     
              -0.3553       -0.3553           -0.0161       -0.0161       
  0.1410       33 (A) A      33 (A) B    ->    34 (A) B      34 (A) A     
              -0.3553       -0.3553           -0.0161       -0.0161       
  0.1410       33 (A) B      33 (A) A    ->    34 (A) A      34 (A) B     
              -0.3553       -0.3553           -0.0161       -0.0161       
 -0.1410       33 (A) B      33 (A) A    ->    34 (A) B      34 (A) A     
              -0.3553       -0.3553           -0.0161       -0.0161       

 Computing CCSD intemediates for later calculations in double precision
 Finished.

Running a double precision version
           CCSD Lambda amplitudes will be solved using DIIS.
           Start     Size      MaxIter   EConv     LConv     
           3         7         100       1.00e-07  1.00e-05  
 ------------------------------------------------------------------------------
            Enorm      Ldiff       Comment
 ------------------------------------------------------------------------------
     1     5.43e-02   4.43e-02     
     2     1.13e-02   4.84e-03     
     3     4.88e-03   2.36e-03     
     4     2.10e-03   1.22e-03     Switched to DIIS steps.
     5     7.77e-04   4.63e-04     
     6     3.41e-04   1.35e-04     
     7     1.23e-04   3.51e-05     
     8     5.10e-05   3.10e-06     
     9     1.92e-05   4.11e-06     
    10     6.67e-06   1.40e-06     
    11     1.92e-06   5.85e-07     
    12     8.40e-07   1.43e-07     
    13     3.64e-07   7.78e-08     
    14     1.57e-07   1.26e-08     
    15     7.28e-08   9.62e-09     
 ------------------------------------------------------------------------------
                                   CCSD Lambda converged.

 Computing density matrices in double precision...
           Orbital response amplitudes will be solved using DIIS.
           Start     Size      MaxIter   EConv     LConv     
           3         7         100       1.00e-06  1.00e-06  
 ------------------------------------------------------------------------------
            Enorm      Ldiff       Comment
 ------------------------------------------------------------------------------
     1     1.02e-01   2.20e-03     
     2     1.02e-01   7.06e-03     
     3     1.16e-01   1.85e-02     
     4     8.16e-03   5.09e-02     Switched to DIIS steps.
     5     2.06e-03   1.19e-03     
     6     9.72e-04   5.63e-05     
     7     1.03e-04   9.27e-05     
     8     6.80e-05   2.30e-05     
     9     2.41e-05   1.33e-06     
    10     5.10e-06   2.62e-07     
    11     1.91e-06   2.15e-07     
    12     4.40e-07   4.61e-08     
 ------------------------------------------------------------------------------
                                   Orbital response converged.

 Computing density matrices... Done.
 CCSD calculation:   CPU 626.78 s  wall 166.90 s

 Transferring MO TPDM to AO TPDM
 Transferring g2_o1o1o1o1
 Transferring g2_o1o1o1v1
 Transferring g2_o1o1v1v1
 Transferring g2_o1v1o1v1
 Transferring g2_o1v1v1v1
 Transferring g2_v1v1v1v1
 Adding separable TPDM
 Computing TPDM gradient
 --------------------------------------------------------
 2e gradient
  Atom          X               Y               Z
 --------------------------------------------------------
    1        -38.754476       12.529117        0.000000  
    2         12.399874      -28.636276       -0.000000  
    3         22.257486       18.699184        0.000000  
    4          4.097117       -2.592024       -0.000000  
 --------------------------------------------------------
 --------------------------------------------------------
 Final gradient
  Atom          X               Y               Z
 --------------------------------------------------------
    1        -38.754476       12.529117        0.000000  
    2         12.399874      -28.636276       -0.000000  
    3         22.257486       18.699184        0.000000  
    4          4.097117       -2.592024       -0.000000  
 --------------------------------------------------------
 Analytic gradient from two-electron contribution:   CPU 135.32 s  wall 37.99 s

 Total ccman2 time:   CPU 787.20 s  wall 211.53 s


 --------------------------------------------------------------

                    Orbital Energies (a.u.)
 --------------------------------------------------------------

 Alpha MOs
 -- Occupied --
******* -80.025 -79.987 -65.165 -58.525 -58.523 -58.523  -9.845
 -7.564  -7.530  -7.458  -7.450  -7.450  -5.457  -5.455  -5.455
 -5.423  -5.422  -5.422  -3.197  -3.194  -3.193  -3.185  -3.185
 -1.039  -0.915  -0.704  -0.527  -0.490  -0.456  -0.431  -0.380
 -0.355
 -- Virtual --
 -0.016   0.050   0.056   0.063   0.081   0.086   0.099   0.110
  0.112   0.123   0.124   0.129   0.149   0.162   0.172   0.200
  0.222   0.333   0.376   0.390   0.394   0.431   0.446   0.516
  0.568   0.575   0.585   0.655   0.673   0.713   0.734   0.774
  0.785   0.799   0.840   0.841   0.864   0.884   0.928   1.015
  1.080   1.106   1.137   1.302   1.421   1.670   1.688   1.795
  1.841   1.866   1.933   1.978   2.021   2.309   2.327   2.339
  2.417   2.892   4.544   4.552   4.560   4.579   4.753   7.193
  7.258   7.497   8.215   8.232   8.294  14.742  14.780  14.793
 14.813  14.854  14.902  49.484 165.860 166.130 293.900 293.915
293.9901028.426
 --------------------------------------------------------------

          Ground-State Mulliken Net Atomic Charges

     Atom                 Charge (a.u.)
  ----------------------------------------
      1 Br                   -0.197703
      2 P                     0.168192
      3 P                     0.142693
      4 H                    -0.113182
  ----------------------------------------
  Sum of atomic charges =    -0.000000

 -----------------------------------------------------------------
                    Cartesian Multipole Moments
 -----------------------------------------------------------------
    Charge (ESU x 10^10)
                -0.0000
    Dipole Moment (Debye)
         X      -1.7958      Y       0.5468      Z       0.0000
       Tot       1.8771
    Quadrupole Moments (Debye-Ang)
        XX     -43.0820     XY      -1.3270     YY     -47.3110
        XZ      -0.0000     YZ      -0.0000     ZZ     -45.9863
    Octopole Moments (Debye-Ang^2)
       XXX      36.1053    XXY      -1.4204    XYY      17.2813
       YYY      -5.4638    XXZ       0.0000    XYZ       0.0000
       YYZ       0.0000    XZZ      14.2964    YZZ      -1.4273
       ZZZ      -0.0000
    Hexadecapole Moments (Debye-Ang^3)
      XXXX    -620.4576   XXXY     -17.0364   XXYY    -140.1571
      XYYY     -10.6038   YYYY    -177.3262   XXXZ      -0.0000
      XXYZ      -0.0000   XYYZ      -0.0000   YYYZ      -0.0000
      XXZZ    -122.4311   XYZZ      -2.4733   YYZZ     -39.8327
      XZZZ       0.0000   YZZZ      -0.0000   ZZZZ     -68.1974
 -----------------------------------------------------------------
 DrvMan completing analytic gradient of the correlated energy
 Correlated dipole moment
            1
    1  -0.7065052
    2   0.2151115
    3   0.0000000
 Energy read as -3254.958487848
 Full Analytical Gradient: (in a.u., or Hartree/Bohr)
             1             2             3             4
    1    0.00016298   -0.00015387   -0.00012138    0.00011227
    2   -0.00008723    0.00011983    0.00003734   -0.00006993
    3    0.00000000    0.00000000   -0.00000000    0.00000000
 Gradient time:  CPU 0.67 s  wall 0.64 s
 ----------------------------------------------------------------
             Standard Nuclear Orientation (Angstroms)
    I     Atom           X                Y                Z
 ----------------------------------------------------------------
    1      Br      1.2692401333    -0.1590229386     0.0010000000
    2      P      -0.7050540285     0.9350527184     0.0000000000
    3      P      -2.0505514164    -0.5893085504    -0.0000000000
    4      H      -3.0893229927     0.3796403307    -0.0000000000
 ----------------------------------------------------------------
 Nuclear Repulsion Energy =   277.6801927533 hartrees
 There are       33 alpha and       33 beta electrons

                       Distance Matrix (Angstroms)
             Br(  1)   P (  2)   P (  3)
   P (  2)  2.257175
   P (  3)  3.347561  2.033234
   H (  4)  4.391723  2.448106  1.420531

 Requested basis set is 6-311++G(d,p)
 There are 50 shells and 115 basis functions
 A cutoff of  1.0D-14 yielded   1128 shell pairs
 There are      6267 function pairs (      6852 Cartesian)
 Smallest overlap matrix eigenvalue = 5.38E-04
 Guess MOs from SCF MO coefficient file

 -----------------------------------------------------------------------
  General SCF calculation program by
  Eric Jon Sundstrom, Paul Horn, Yuezhi Mao, Dmitri Zuev, Alec White,
  David Stuck, Shaama M.S., Shane Yost, Joonho Lee, David Small,
  Daniel Levine, Susi Lehtola, Hugh Burton, Evgeny Epifanovsky
 -----------------------------------------------------------------------
 Hartree-Fock
 using 4 threads for integral computing
 -------------------------------------------------------
 OpenMP Integral computing Module                
 Release: version 2.0, May 2017, Q-Chem Inc. Pleasanton 
 -------------------------------------------------------
 A restricted SCF calculation will be
 performed using DIIS
 SCF converges when DIIS error is below 1.0e-08
 ---------------------------------------
  Cycle       Energy         DIIS error
 ---------------------------------------
    1   -3254.4287058882      6.41e-06  
    2   -3254.4287060226      1.78e-06  
    3   -3254.4287060421      6.40e-07  
    4   -3254.4287060444      2.52e-07  
    5   -3254.4287060447      1.01e-07  
    6   -3254.4287060449      3.71e-08  
    7   -3254.4287060448      1.98e-08  
    8   -3254.4287060449      9.62e-09  Convergence criterion met
 ---------------------------------------
 SCF time:   CPU 4.59s  wall 1.00s 
 SCF   energy in the final basis set =    -3254.4287060449
 Total energy in the final basis set =    -3254.4287060449


 ------------------------------------------------------------------------------

   CCMAN2: suite of methods based on coupled cluster
           and equation of motion theories.

   Components:
   * libvmm-1.3-trunk
     by Evgeny Epifanovsky, Ilya Kaliman.
   * libtensor-2.5-trunk
     by Evgeny Epifanovsky, Michael Wormit, Dmitry Zuev, Sam Manzer, 
        Ilya Kaliman.
   * libcc-2.5-trunk
     by Evgeny Epifanovsky, Arik Landau, Tomasz Kus, Kirill Khistyaev, 
        Dmitry Zuev, Prashant Manohar, Xintian Feng, Anna Krylov, 
        Matthew Goldey, Alec White, Thomas Jagau, Kaushik Nanda, 
        Anastasia Gunina, Alexander Kunitsa, Joonho Lee.

   CCMAN original authors:
   Anna I. Krylov, C. David Sherrill, Steven R. Gwaltney,
   Edward F. C. Byrd (2000)
   Sergey V. Levchenko, Lyudmila V. Slipchenko, Tao Wang,
   Ana-Maria C. Cristian (2003)
   Piotr A. Pieniazek, C. Melania Oana, Evgeny Epifanovsky (2007)
   Prashant Manohar (2009)

 ------------------------------------------------------------------------------


 Allocating and initializing 29808MB of RAM...
 Calculation will run on 4 cores.


 Alpha MOs, Restricted
 -- Occupied --                  
-490.03  -80.03  -79.99  -65.16  -58.52  -58.52  -58.52   -9.84
  1 A     2 A     3 A     4 A     5 A     6 A     7 A     8 A                  
 -7.564  -7.530  -7.458  -7.450  -7.450  -5.457  -5.455  -5.455
  9 A    10 A    11 A    12 A    13 A    14 A    15 A    16 A                  
 -5.423  -5.422  -5.422  -3.197  -3.194  -3.193  -3.185  -3.185
 17 A    18 A    19 A    20 A    21 A    22 A    23 A    24 A                  
 -1.039  -0.915  -0.704  -0.527  -0.490  -0.456  -0.431  -0.380
 25 A    26 A    27 A    28 A    29 A    30 A    31 A    32 A                  
 -0.355
 33 A                                                                          
 -- Virtual --                   
 -0.016   0.050   0.056   0.063   0.081   0.086   0.099   0.110
 34 A    35 A    36 A    37 A    38 A    39 A    40 A    41 A                  
  0.112   0.123   0.124   0.129   0.149   0.162   0.172   0.200
 42 A    43 A    44 A    45 A    46 A    47 A    48 A    49 A                  
  0.222   0.333   0.376   0.390   0.394   0.431   0.446   0.516
 50 A    51 A    52 A    53 A    54 A    55 A    56 A    57 A                  
  0.568   0.575   0.585   0.655   0.672   0.713   0.734   0.774
 58 A    59 A    60 A    61 A    62 A    63 A    64 A    65 A                  
  0.785   0.799   0.840   0.841   0.864   0.885   0.928   1.015
 66 A    67 A    68 A    69 A    70 A    71 A    72 A    73 A                  
  1.080   1.106   1.137   1.302   1.421   1.670   1.688   1.795
 74 A    75 A    76 A    77 A    78 A    79 A    80 A    81 A                  
  1.841   1.866   1.933   1.978   2.021   2.309   2.327   2.339
 82 A    83 A    84 A    85 A    86 A    87 A    88 A    89 A                  
  2.417   2.892   4.544   4.551   4.560   4.579   4.754   7.193
 90 A    91 A    92 A    93 A    94 A    95 A    96 A    97 A                  
  7.258   7.497   8.215   8.232   8.294  14.742  14.780  14.793
 98 A    99 A   100 A   101 A   102 A   103 A   104 A   105 A                  
 14.813  14.854  14.902  49.484 165.860 166.130 293.900 293.915
106 A   107 A   108 A   109 A   110 A   111 A   112 A   113 A                  
293.9901028.426
114 A   115 A                                                                  

 Beta MOs, Restricted
 -- Occupied --                  
-490.03  -80.03  -79.99  -65.16  -58.52  -58.52  -58.52   -9.84
  1 A     2 A     3 A     4 A     5 A     6 A     7 A     8 A                  
 -7.564  -7.530  -7.458  -7.450  -7.450  -5.457  -5.455  -5.455
  9 A    10 A    11 A    12 A    13 A    14 A    15 A    16 A                  
 -5.423  -5.422  -5.422  -3.197  -3.194  -3.193  -3.185  -3.185
 17 A    18 A    19 A    20 A    21 A    22 A    23 A    24 A                  
 -1.039  -0.915  -0.704  -0.527  -0.490  -0.456  -0.431  -0.380
 25 A    26 A    27 A    28 A    29 A    30 A    31 A    32 A                  
 -0.355
 33 A                                                                          
 -- Virtual --                   
 -0.016   0.050   0.056   0.063   0.081   0.086   0.099   0.110
 34 A    35 A    36 A    37 A    38 A    39 A    40 A    41 A                  
  0.112   0.123   0.124   0.129   0.149   0.162   0.172   0.200
 42 A    43 A    44 A    45 A    46 A    47 A    48 A    49 A                  
  0.222   0.333   0.376   0.390   0.394   0.431   0.446   0.516
 50 A    51 A    52 A    53 A    54 A    55 A    56 A    57 A                  
  0.568   0.575   0.585   0.655   0.672   0.713   0.734   0.774
 58 A    59 A    60 A    61 A    62 A    63 A    64 A    65 A                  
  0.785   0.799   0.840   0.841   0.864   0.885   0.928   1.015
 66 A    67 A    68 A    69 A    70 A    71 A    72 A    73 A                  
  1.080   1.106   1.137   1.302   1.421   1.670   1.688   1.795
 74 A    75 A    76 A    77 A    78 A    79 A    80 A    81 A                  
  1.841   1.866   1.933   1.978   2.021   2.309   2.327   2.339
 82 A    83 A    84 A    85 A    86 A    87 A    88 A    89 A                  
  2.417   2.892   4.544   4.551   4.560   4.579   4.754   7.193
 90 A    91 A    92 A    93 A    94 A    95 A    96 A    97 A                  
  7.258   7.497   8.215   8.232   8.294  14.742  14.780  14.793
 98 A    99 A   100 A   101 A   102 A   103 A   104 A   105 A                  
 14.813  14.854  14.902  49.484 165.860 166.130 293.900 293.915
106 A   107 A   108 A   109 A   110 A   111 A   112 A   113 A                  
293.9901028.426
114 A   115 A                                                                  

 Occupation and symmetry of molecular orbitals

 Point group: C1 (1 irreducible representation).

                           A     All 
 -------------------------------------
 All molecular orbitals:
  - Alpha                  115   115 
  - Beta                   115   115 
 -------------------------------------
 Alpha orbitals:
  - Frozen occupied        19    19  
  - Active occupied        14    14  
  - Active virtual         82    82  
  - Frozen virtual         0     0   
 -------------------------------------
 Beta orbitals:
  - Frozen occupied        19    19  
  - Active occupied        14    14  
  - Active virtual         82    82  
  - Frozen virtual         0     0   
 -------------------------------------

 Import integrals:   CPU 0.00 s  wall 0.00 s

 Import integrals:   CPU 22.48 s  wall 5.83 s

 MP2 amplitudes:   CPU 0.04 s  wall 0.02 s

Running a double precision version
           CCSD T amplitudes will be solved using DIIS.

           Start     Size      MaxIter   EConv     TConv     
           3         7         100       1.00e-07  1.00e-05  
 ------------------------------------------------------------------------------
           Energy (a.u.)   Ediff      Tdiff       Comment
 ------------------------------------------------------------------------------
         -3254.93690989                           
     1   -3254.94027996   3.37e-03   7.27e-01     
     2   -3254.95497828   1.47e-02   9.17e-02     
     3   -3254.95633141   1.35e-03   3.64e-02     
     4   -3254.95808747   1.76e-03   1.41e-02     Switched to DIIS steps.
     5   -3254.95848820   4.01e-04   9.47e-03     
     6   -3254.95848755   6.49e-07   2.21e-03     
     7   -3254.95848553   2.02e-06   8.08e-04     
     8   -3254.95848777   2.23e-06   2.08e-04     
     9   -3254.95848759   1.78e-07   8.92e-05     
    10   -3254.95848792   3.33e-07   4.14e-05     
    11   -3254.95848796   4.16e-08   2.21e-05     
    12   -3254.95848793   2.64e-08   4.08e-06     
 ------------------------------------------------------------------------------
         -3254.95848793                           CCSD T converged.

End of double precision
 SCF energy                 = -3254.42870604
 MP2 energy                 = -3254.93690989
 CCSD correlation energy     =    -0.52978189
 CCSD total energy           = -3254.95848793

 CCSD  T1^2 = 0.0079  T2^2 = 0.2448  Leading amplitudes:

 Amplitude    Orbitals with energies
  0.0218       33 (A) A                  ->    54 (A) A                   
              -0.3553                          0.3943                     
  0.0218       33 (A) B                  ->    54 (A) B                   
              -0.3553                          0.3943                     
 -0.0134       30 (A) A                  ->    34 (A) A                   
              -0.4560                         -0.0161                     
 -0.0134       30 (A) B                  ->    34 (A) B                   
              -0.4560                         -0.0161                     

 Amplitude    Orbitals with energies
 -0.1410       33 (A) A      33 (A) B    ->    34 (A) A      34 (A) B     
              -0.3553       -0.3553           -0.0161       -0.0161       
  0.1410       33 (A) A      33 (A) B    ->    34 (A) B      34 (A) A     
              -0.3553       -0.3553           -0.0161       -0.0161       
  0.1410       33 (A) B      33 (A) A    ->    34 (A) A      34 (A) B     
              -0.3553       -0.3553           -0.0161       -0.0161       
 -0.1410       33 (A) B      33 (A) A    ->    34 (A) B      34 (A) A     
              -0.3553       -0.3553           -0.0161       -0.0161       

 Computing CCSD intemediates for later calculations in double precision
 Finished.

Running a double precision version
           CCSD Lambda amplitudes will be solved using DIIS.
           Start     Size      MaxIter   EConv     LConv     
           3         7         100       1.00e-07  1.00e-05  
 ------------------------------------------------------------------------------
            Enorm      Ldiff       Comment
 ------------------------------------------------------------------------------
     1     5.43e-02   4.43e-02     
     2     1.13e-02   4.84e-03     
     3     4.88e-03   2.36e-03     
     4     2.09e-03   1.22e-03     Switched to DIIS steps.
     5     7.77e-04   4.63e-04     
     6     3.40e-04   1.35e-04     
     7     1.23e-04   3.50e-05     
     8     5.10e-05   3.10e-06     
     9     1.92e-05   4.11e-06     
    10     6.67e-06   1.40e-06     
    11     1.92e-06   5.85e-07     
    12     8.39e-07   1.43e-07     
    13     3.63e-07   7.77e-08     
    14     1.56e-07   1.26e-08     
    15     7.26e-08   9.61e-09     
 ------------------------------------------------------------------------------
                                   CCSD Lambda converged.

 Computing density matrices in double precision...
           Orbital response amplitudes will be solved using DIIS.
           Start     Size      MaxIter   EConv     LConv     
           3         7         100       1.00e-06  1.00e-06  
 ------------------------------------------------------------------------------
            Enorm      Ldiff       Comment
 ------------------------------------------------------------------------------
     1     1.02e-01   2.19e-03     
     2     1.02e-01   7.06e-03     
     3     1.16e-01   1.85e-02     
     4     8.16e-03   5.09e-02     Switched to DIIS steps.
     5     2.04e-03   1.19e-03     
     6     9.73e-04   5.52e-05     
     7     1.03e-04   9.24e-05     
     8     6.80e-05   2.30e-05     
     9     2.42e-05   1.33e-06     
    10     5.11e-06   2.62e-07     
    11     1.91e-06   2.16e-07     
    12     4.39e-07   4.61e-08     
 ------------------------------------------------------------------------------
                                   Orbital response converged.

 Computing density matrices... Done.
 CCSD calculation:   CPU 626.62 s  wall 166.90 s

 Transferring MO TPDM to AO TPDM
 Transferring g2_o1o1o1o1
 Transferring g2_o1o1o1v1
 Transferring g2_o1o1v1v1
 Transferring g2_o1v1o1v1
 Transferring g2_o1v1v1v1
 Transferring g2_v1v1v1v1
 Adding separable TPDM
 Computing TPDM gradient
 --------------------------------------------------------
 2e gradient
  Atom          X               Y               Z
 --------------------------------------------------------
    1        -38.767973       12.519711       -0.017340  
    2         12.414078      -28.629578        0.013784  
    3         22.256250       18.701918        0.003787  
    4          4.097645       -2.592051       -0.000231  
 --------------------------------------------------------
 --------------------------------------------------------
 Final gradient
  Atom          X               Y               Z
 --------------------------------------------------------
    1        -38.767973       12.519711       -0.017340  
    2         12.414078      -28.629578        0.013784  
    3         22.256250       18.701918        0.003787  
    4          4.097645       -2.592051       -0.000231  
 --------------------------------------------------------
 Analytic gradient from two-electron contribution:   CPU 134.37 s  wall 37.62 s

 Total ccman2 time:   CPU 786.84 s  wall 211.41 s


 --------------------------------------------------------------

                    Orbital Energies (a.u.)
 --------------------------------------------------------------

 Alpha MOs
 -- Occupied --
******* -80.025 -79.987 -65.165 -58.525 -58.524 -58.523  -9.845
 -7.564  -7.530  -7.458  -7.450  -7.450  -5.457  -5.455  -5.455
 -5.423  -5.422  -5.422  -3.197  -3.194  -3.193  -3.185  -3.185
 -1.039  -0.915  -0.704  -0.527  -0.490  -0.456  -0.431  -0.380
 -0.355
 -- Virtual --
 -0.016   0.050   0.056   0.063   0.081   0.086   0.099   0.110
  0.112   0.123   0.124   0.129   0.149   0.162   0.172   0.200
  0.222   0.333   0.376   0.390   0.394   0.431   0.446   0.516
  0.568   0.575   0.585   0.655   0.672   0.713   0.734   0.774
  0.785   0.799   0.840   0.841   0.864   0.885   0.928   1.015
  1.080   1.106   1.137   1.302   1.421   1.670   1.688   1.795
  1.841   1.866   1.933   1.978   2.021   2.309   2.327   2.339
  2.417   2.892   4.544   4.551   4.560   4.579   4.754   7.193
  7.258   7.497   8.215   8.232   8.294  14.742  14.780  14.793
 14.813  14.854  14.902  49.484 165.860 166.130 293.900 293.915
293.9901028.426
 --------------------------------------------------------------

          Ground-State Mulliken Net Atomic Charges

     Atom                 Charge (a.u.)
  ----------------------------------------
      1 Br                   -0.197470
      2 P                     0.167974
      3 P                     0.142674
      4 H                    -0.113178
  ----------------------------------------
  Sum of atomic charges =    -0.000000

 -----------------------------------------------------------------
                    Cartesian Multipole Moments
 -----------------------------------------------------------------
    Charge (ESU x 10^10)
                -0.0000
    Dipole Moment (Debye)
         X      -1.7932      Y       0.5454      Z      -0.0007
       Tot       1.8743
    Quadrupole Moments (Debye-Ang)
        XX     -43.0815     XY      -1.3269     YY     -47.3135
        XZ      -0.0001     YZ       0.0001     ZZ     -45.9858
    Octopole Moments (Debye-Ang^2)
       XXX      36.1167    XXY      -1.4376    XYY      17.2850
       YYY      -5.5236    XXZ      -0.0170    XYZ      -0.0017
       YYZ      -0.0188    XZZ      14.2999    YZZ      -1.4465
       ZZZ      -0.0574
    Hexadecapole Moments (Debye-Ang^3)
      XXXX    -620.4404   XXXY     -17.1062   XXYY    -140.1640
      XYYY     -10.6695   YYYY    -177.3051   XXXZ      -0.0635
      XXYZ      -0.0000   XYYZ      -0.0222   YYYZ       0.0100
      XXZZ    -122.4321   XYZZ      -2.4981   YYZZ     -39.8279
      XZZZ      -0.0732   YZZZ       0.0097   ZZZZ     -68.1968
 -----------------------------------------------------------------
 DrvMan completing analytic gradient of the correlated energy
 Correlated dipole moment
            1
    1  -0.7054932
    2   0.2145906
    3  -0.0002823
 Energy read as -3254.958487935
 Full Analytical Gradient: (in a.u., or Hartree/Bohr)
             1             2             3             4
    1    0.00007499   -0.00005326   -0.00012758    0.00010585
    2   -0.00002069    0.00003677    0.00005409   -0.00007017
    3    0.00000780   -0.00000993   -0.00000992    0.00001205
 Gradient time:  CPU 0.67 s  wall 0.64 s
 ----------------------------------------------------------------
             Standard Nuclear Orientation (Angstroms)
    I     Atom           X                Y                Z
 ----------------------------------------------------------------
    1      Br      1.2692401333    -0.1590229386    -0.0000000000
    2      P      -0.7040540285     0.9350527184     0.0000000000
    3      P      -2.0505514164    -0.5893085504    -0.0000000000
    4      H      -3.0893229927     0.3796403307    -0.0000000000
 ----------------------------------------------------------------
 Nuclear Repulsion Energy =   277.7075733355 hartrees
 There are       33 alpha and       33 beta electrons

                       Distance Matrix (Angstroms)
             Br(  1)   P (  2)   P (  3)
   P (  2)  2.256300
   P (  3)  3.347561  2.033896
   H (  4)  4.391723  2.449080  1.420531

 Requested basis set is 6-311++G(d,p)
 There are 50 shells and 115 basis functions
 A cutoff of  1.0D-14 yielded   1128 shell pairs
 There are      6267 function pairs (      6852 Cartesian)
 Smallest overlap matrix eigenvalue = 5.38E-04
 Guess MOs from SCF MO coefficient file

 -----------------------------------------------------------------------
  General SCF calculation program by
  Eric Jon Sundstrom, Paul Horn, Yuezhi Mao, Dmitri Zuev, Alec White,
  David Stuck, Shaama M.S., Shane Yost, Joonho Lee, David Small,
  Daniel Levine, Susi Lehtola, Hugh Burton, Evgeny Epifanovsky
 -----------------------------------------------------------------------
 Hartree-Fock
 using 4 threads for integral computing
 -------------------------------------------------------
 OpenMP Integral computing Module                
 Release: version 2.0, May 2017, Q-Chem Inc. Pleasanton 
 -------------------------------------------------------
 A restricted SCF calculation will be
 performed using DIIS
 SCF converges when DIIS error is below 1.0e-08
 ---------------------------------------
  Cycle       Energy         DIIS error
 ---------------------------------------
    1   -3254.4286919553      1.05e-05  
    2   -3254.4286922619      2.80e-06  
    3   -3254.4286922920      1.09e-06  
    4   -3254.4286922956      4.14e-07  
    5   -3254.4286922962      1.41e-07  
    6   -3254.4286922964      5.37e-08  
    7   -3254.4286922964      3.05e-08  
    8   -3254.4286922964      1.41e-08  
    9   -3254.4286922964      5.86e-09  Convergence criterion met
 ---------------------------------------
 SCF time:   CPU 5.17s  wall 1.00s 
 SCF   energy in the final basis set =    -3254.4286922964
 Total energy in the final basis set =    -3254.4286922964


 ------------------------------------------------------------------------------

   CCMAN2: suite of methods based on coupled cluster
           and equation of motion theories.

   Components:
   * libvmm-1.3-trunk
     by Evgeny Epifanovsky, Ilya Kaliman.
   * libtensor-2.5-trunk
     by Evgeny Epifanovsky, Michael Wormit, Dmitry Zuev, Sam Manzer, 
        Ilya Kaliman.
   * libcc-2.5-trunk
     by Evgeny Epifanovsky, Arik Landau, Tomasz Kus, Kirill Khistyaev, 
        Dmitry Zuev, Prashant Manohar, Xintian Feng, Anna Krylov, 
        Matthew Goldey, Alec White, Thomas Jagau, Kaushik Nanda, 
        Anastasia Gunina, Alexander Kunitsa, Joonho Lee.

   CCMAN original authors:
   Anna I. Krylov, C. David Sherrill, Steven R. Gwaltney,
   Edward F. C. Byrd (2000)
   Sergey V. Levchenko, Lyudmila V. Slipchenko, Tao Wang,
   Ana-Maria C. Cristian (2003)
   Piotr A. Pieniazek, C. Melania Oana, Evgeny Epifanovsky (2007)
   Prashant Manohar (2009)

 ------------------------------------------------------------------------------


 Allocating and initializing 29808MB of RAM...
 Calculation will run on 4 cores.


 Alpha MOs, Restricted
 -- Occupied --                  
-490.03  -80.03  -79.99  -65.17  -58.52  -58.52  -58.52   -9.84
  1 A     2 A     3 A     4 A     5 A     6 A     7 A     8 A                  
 -7.564  -7.530  -7.458  -7.451  -7.450  -5.457  -5.455  -5.455
  9 A    10 A    11 A    12 A    13 A    14 A    15 A    16 A                  
 -5.423  -5.422  -5.422  -3.197  -3.194  -3.193  -3.185  -3.185
 17 A    18 A    19 A    20 A    21 A    22 A    23 A    24 A                  
 -1.039  -0.915  -0.704  -0.527  -0.490  -0.456  -0.432  -0.380
 25 A    26 A    27 A    28 A    29 A    30 A    31 A    32 A                  
 -0.355
 33 A                                                                          
 -- Virtual --                   
 -0.016   0.050   0.056   0.063   0.081   0.086   0.099   0.110
 34 A    35 A    36 A    37 A    38 A    39 A    40 A    41 A                  
  0.112   0.123   0.124   0.129   0.149   0.162   0.172   0.200
 42 A    43 A    44 A    45 A    46 A    47 A    48 A    49 A                  
  0.222   0.333   0.376   0.390   0.394   0.431   0.446   0.516
 50 A    51 A    52 A    53 A    54 A    55 A    56 A    57 A                  
  0.568   0.575   0.585   0.655   0.672   0.713   0.734   0.774
 58 A    59 A    60 A    61 A    62 A    63 A    64 A    65 A                  
  0.785   0.799   0.840   0.841   0.864   0.885   0.928   1.015
 66 A    67 A    68 A    69 A    70 A    71 A    72 A    73 A                  
  1.080   1.106   1.136   1.302   1.420   1.670   1.688   1.795
 74 A    75 A    76 A    77 A    78 A    79 A    80 A    81 A                  
  1.841   1.867   1.933   1.978   2.021   2.309   2.327   2.339
 82 A    83 A    84 A    85 A    86 A    87 A    88 A    89 A                  
  2.417   2.892   4.544   4.551   4.560   4.579   4.754   7.193
 90 A    91 A    92 A    93 A    94 A    95 A    96 A    97 A                  
  7.258   7.497   8.215   8.232   8.294  14.742  14.780  14.793
 98 A    99 A   100 A   101 A   102 A   103 A   104 A   105 A                  
 14.813  14.854  14.902  49.484 165.860 166.129 293.900 293.915
106 A   107 A   108 A   109 A   110 A   111 A   112 A   113 A                  
293.9901028.426
114 A   115 A                                                                  

 Beta MOs, Restricted
 -- Occupied --                  
-490.03  -80.03  -79.99  -65.17  -58.52  -58.52  -58.52   -9.84
  1 A     2 A     3 A     4 A     5 A     6 A     7 A     8 A                  
 -7.564  -7.530  -7.458  -7.451  -7.450  -5.457  -5.455  -5.455
  9 A    10 A    11 A    12 A    13 A    14 A    15 A    16 A                  
 -5.423  -5.422  -5.422  -3.197  -3.194  -3.193  -3.185  -3.185
 17 A    18 A    19 A    20 A    21 A    22 A    23 A    24 A                  
 -1.039  -0.915  -0.704  -0.527  -0.490  -0.456  -0.432  -0.380
 25 A    26 A    27 A    28 A    29 A    30 A    31 A    32 A                  
 -0.355
 33 A                                                                          
 -- Virtual --                   
 -0.016   0.050   0.056   0.063   0.081   0.086   0.099   0.110
 34 A    35 A    36 A    37 A    38 A    39 A    40 A    41 A                  
  0.112   0.123   0.124   0.129   0.149   0.162   0.172   0.200
 42 A    43 A    44 A    45 A    46 A    47 A    48 A    49 A                  
  0.222   0.333   0.376   0.390   0.394   0.431   0.446   0.516
 50 A    51 A    52 A    53 A    54 A    55 A    56 A    57 A                  
  0.568   0.575   0.585   0.655   0.672   0.713   0.734   0.774
 58 A    59 A    60 A    61 A    62 A    63 A    64 A    65 A                  
  0.785   0.799   0.840   0.841   0.864   0.885   0.928   1.015
 66 A    67 A    68 A    69 A    70 A    71 A    72 A    73 A                  
  1.080   1.106   1.136   1.302   1.420   1.670   1.688   1.795
 74 A    75 A    76 A    77 A    78 A    79 A    80 A    81 A                  
  1.841   1.867   1.933   1.978   2.021   2.309   2.327   2.339
 82 A    83 A    84 A    85 A    86 A    87 A    88 A    89 A                  
  2.417   2.892   4.544   4.551   4.560   4.579   4.754   7.193
 90 A    91 A    92 A    93 A    94 A    95 A    96 A    97 A                  
  7.258   7.497   8.215   8.232   8.294  14.742  14.780  14.793
 98 A    99 A   100 A   101 A   102 A   103 A   104 A   105 A                  
 14.813  14.854  14.902  49.484 165.860 166.129 293.900 293.915
106 A   107 A   108 A   109 A   110 A   111 A   112 A   113 A                  
293.9901028.426
114 A   115 A                                                                  

 Occupation and symmetry of molecular orbitals

 Point group: C1 (1 irreducible representation).

                           A     All 
 -------------------------------------
 All molecular orbitals:
  - Alpha                  115   115 
  - Beta                   115   115 
 -------------------------------------
 Alpha orbitals:
  - Frozen occupied        19    19  
  - Active occupied        14    14  
  - Active virtual         82    82  
  - Frozen virtual         0     0   
 -------------------------------------
 Beta orbitals:
  - Frozen occupied        19    19  
  - Active occupied        14    14  
  - Active virtual         82    82  
  - Frozen virtual         0     0   
 -------------------------------------

 Import integrals:   CPU 0.00 s  wall 0.00 s

 Import integrals:   CPU 22.04 s  wall 5.61 s

 MP2 amplitudes:   CPU 0.04 s  wall 0.02 s

Running a double precision version
           CCSD T amplitudes will be solved using DIIS.

           Start     Size      MaxIter   EConv     TConv     
           3         7         100       1.00e-07  1.00e-05  
 ------------------------------------------------------------------------------
           Energy (a.u.)   Ediff      Tdiff       Comment
 ------------------------------------------------------------------------------
         -3254.93691602                           
     1   -3254.94027564   3.36e-03   7.27e-01     
     2   -3254.95497772   1.47e-02   9.17e-02     
     3   -3254.95633027   1.35e-03   3.64e-02     
     4   -3254.95808700   1.76e-03   1.41e-02     Switched to DIIS steps.
     5   -3254.95848800   4.01e-04   9.48e-03     
     6   -3254.95848734   6.57e-07   2.22e-03     
     7   -3254.95848531   2.03e-06   8.08e-04     
     8   -3254.95848754   2.23e-06   2.08e-04     
     9   -3254.95848736   1.80e-07   8.90e-05     
    10   -3254.95848769   3.31e-07   4.13e-05     
    11   -3254.95848773   4.21e-08   2.21e-05     
    12   -3254.95848771   2.63e-08   4.08e-06     
 ------------------------------------------------------------------------------
         -3254.95848771                           CCSD T converged.

End of double precision
 SCF energy                 = -3254.42869230
 MP2 energy                 = -3254.93691602
 CCSD correlation energy     =    -0.52979541
 CCSD total energy           = -3254.95848771

 CCSD  T1^2 = 0.0079  T2^2 = 0.2449  Leading amplitudes:

 Amplitude    Orbitals with energies
 -0.0218       33 (A) A                  ->    54 (A) A                   
              -0.3552                          0.3943                     
 -0.0218       33 (A) B                  ->    54 (A) B                   
              -0.3552                          0.3943                     
 -0.0134       30 (A) A                  ->    34 (A) A                   
              -0.4561                         -0.0161                     
 -0.0134       30 (A) B                  ->    34 (A) B                   
              -0.4561                         -0.0161                     

 Amplitude    Orbitals with energies
 -0.1412       33 (A) A      33 (A) B    ->    34 (A) A      34 (A) B     
              -0.3552       -0.3552           -0.0161       -0.0161       
  0.1412       33 (A) A      33 (A) B    ->    34 (A) B      34 (A) A     
              -0.3552       -0.3552           -0.0161       -0.0161       
  0.1412       33 (A) B      33 (A) A    ->    34 (A) A      34 (A) B     
              -0.3552       -0.3552           -0.0161       -0.0161       
 -0.1412       33 (A) B      33 (A) A    ->    34 (A) B      34 (A) A     
              -0.3552       -0.3552           -0.0161       -0.0161       

 Computing CCSD intemediates for later calculations in double precision
 Finished.

Running a double precision version
           CCSD Lambda amplitudes will be solved using DIIS.
           Start     Size      MaxIter   EConv     LConv     
           3         7         100       1.00e-07  1.00e-05  
 ------------------------------------------------------------------------------
            Enorm      Ldiff       Comment
 ------------------------------------------------------------------------------
     1     5.44e-02   4.43e-02     
     2     1.13e-02   4.83e-03     
     3     4.88e-03   2.37e-03     
     4     2.09e-03   1.22e-03     Switched to DIIS steps.
     5     7.77e-04   4.63e-04     
     6     3.40e-04   1.35e-04     
     7     1.23e-04   3.51e-05     
     8     5.09e-05   3.08e-06     
     9     1.92e-05   4.10e-06     
    10     6.67e-06   1.40e-06     
    11     1.92e-06   5.87e-07     
    12     8.39e-07   1.44e-07     
    13     3.63e-07   7.78e-08     
    14     1.56e-07   1.26e-08     
    15     7.25e-08   9.66e-09     
 ------------------------------------------------------------------------------
                                   CCSD Lambda converged.

 Computing density matrices in double precision...
           Orbital response amplitudes will be solved using DIIS.
           Start     Size      MaxIter   EConv     LConv     
           3         7         100       1.00e-06  1.00e-06  
 ------------------------------------------------------------------------------
            Enorm      Ldiff       Comment
 ------------------------------------------------------------------------------
     1     1.02e-01   2.19e-03     
     2     1.02e-01   7.06e-03     
     3     1.16e-01   1.85e-02     
     4     8.15e-03   5.09e-02     Switched to DIIS steps.
     5     2.00e-03   1.18e-03     
     6     9.74e-04   5.36e-05     
     7     1.02e-04   9.21e-05     
     8     6.83e-05   2.31e-05     
     9     2.43e-05   1.35e-06     
    10     5.13e-06   2.66e-07     
    11     1.91e-06   2.17e-07     
    12     4.40e-07   4.60e-08     
 ------------------------------------------------------------------------------
                                   Orbital response converged.

 Computing density matrices... Done.
 CCSD calculation:   CPU 628.36 s  wall 167.32 s

 Transferring MO TPDM to AO TPDM
 Transferring g2_o1o1o1o1
 Transferring g2_o1o1o1v1
 Transferring g2_o1o1v1v1
 Transferring g2_o1v1o1v1
 Transferring g2_o1v1v1v1
 Transferring g2_v1v1v1v1
 Adding separable TPDM
 Computing TPDM gradient
 --------------------------------------------------------
 2e gradient
  Atom          X               Y               Z
 --------------------------------------------------------
    1        -38.780913       12.534448       -0.000001  
    2         12.426888      -28.632482        0.000002  
    3         22.255816       18.689335       -0.000001  
    4          4.098210       -2.591301        0.000000  
 --------------------------------------------------------
 --------------------------------------------------------
 Final gradient
  Atom          X               Y               Z
 --------------------------------------------------------
    1        -38.780913       12.534448       -0.000001  
    2         12.426888      -28.632482        0.000002  
    3         22.255816       18.689335       -0.000001  
    4          4.098210       -2.591301        0.000000  
 --------------------------------------------------------
 Analytic gradient from two-electron contribution:   CPU 134.26 s  wall 37.39 s

 Total ccman2 time:   CPU 787.73 s  wall 211.29 s


 --------------------------------------------------------------

                    Orbital Energies (a.u.)
 --------------------------------------------------------------

 Alpha MOs
 -- Occupied --
******* -80.025 -79.987 -65.165 -58.525 -58.524 -58.523  -9.845
 -7.564  -7.530  -7.458  -7.451  -7.450  -5.457  -5.455  -5.455
 -5.423  -5.422  -5.422  -3.197  -3.194  -3.193  -3.185  -3.185
 -1.039  -0.915  -0.704  -0.527  -0.490  -0.456  -0.432  -0.380
 -0.355
 -- Virtual --
 -0.016   0.050   0.056   0.063   0.081   0.086   0.099   0.110
  0.112   0.123   0.124   0.129   0.149   0.162   0.172   0.200
  0.222   0.333   0.376   0.390   0.394   0.431   0.446   0.516
  0.568   0.575   0.585   0.655   0.672   0.713   0.734   0.774
  0.785   0.799   0.840   0.841   0.864   0.885   0.928   1.015
  1.080   1.106   1.136   1.302   1.420   1.670   1.688   1.795
  1.841   1.867   1.933   1.978   2.021   2.309   2.327   2.339
  2.417   2.892   4.544   4.551   4.560   4.579   4.754   7.193
  7.258   7.497   8.215   8.232   8.294  14.742  14.780  14.793
 14.813  14.854  14.902  49.484 165.860 166.129 293.900 293.915
293.9901028.426
 --------------------------------------------------------------

          Ground-State Mulliken Net Atomic Charges

     Atom                 Charge (a.u.)
  ----------------------------------------
      1 Br                   -0.197065
      2 P                     0.167681
      3 P                     0.142582
      4 H                    -0.113198
  ----------------------------------------
  Sum of atomic charges =     0.000000

 -----------------------------------------------------------------
                    Cartesian Multipole Moments
 -----------------------------------------------------------------
    Charge (ESU x 10^10)
                 0.0000
    Dipole Moment (Debye)
         X      -1.7878      Y       0.5449      Z       0.0000
       Tot       1.8690
    Quadrupole Moments (Debye-Ang)
        XX     -43.0840     XY      -1.3270     YY     -47.3164
        XZ       0.0000     YZ       0.0000     ZZ     -45.9867
    Octopole Moments (Debye-Ang^2)
       XXX      36.1023    XXY      -1.4372    XYY      17.2815
       YYY      -5.5259    XXZ      -0.0000    XYZ      -0.0000
       YYZ       0.0000    XZZ      14.2961    YZZ      -1.4470
       ZZZ       0.0000
    Hexadecapole Moments (Debye-Ang^3)
      XXXX    -620.3564   XXXY     -17.1423   XXYY    -140.1544
      XYYY     -10.7112   YYYY    -177.3223   XXXZ       0.0000
      XXYZ       0.0000   XYYZ       0.0000   YYYZ       0.0000
      XXZZ    -122.4213   XYZZ      -2.5111   YYZZ     -39.8320
      XZZZ       0.0000   YZZZ       0.0000   ZZZZ     -68.2026
 -----------------------------------------------------------------
 DrvMan completing analytic gradient of the correlated energy
 Correlated dipole moment
            1
    1  -0.7033764
    2   0.2143678
    3   0.0000000
 Energy read as -3254.958487705
 Full Analytical Gradient: (in a.u., or Hartree/Bohr)
             1             2             3             4
    1   -0.00009509    0.00030858   -0.00030147    0.00008798
    2    0.00008028    0.00012319   -0.00012419   -0.00007929
    3    0.00000000    0.00000002   -0.00000002    0.00000000
 Gradient time:  CPU 0.67 s  wall 0.64 s
 ----------------------------------------------------------------
             Standard Nuclear Orientation (Angstroms)
    I     Atom           X                Y                Z
 ----------------------------------------------------------------
    1      Br      1.2692401333    -0.1590229386    -0.0000000000
    2      P      -0.7060540285     0.9350527184     0.0000000000
    3      P      -2.0505514164    -0.5893085504    -0.0000000000
    4      H      -3.0893229927     0.3796403307    -0.0000000000
 ----------------------------------------------------------------
 Nuclear Repulsion Energy =   277.6528806856 hartrees
 There are       33 alpha and       33 beta electrons

                       Distance Matrix (Angstroms)
             Br(  1)   P (  2)   P (  3)
   P (  2)  2.258050
   P (  3)  3.347561  2.032572
   H (  4)  4.391723  2.447132  1.420531

 Requested basis set is 6-311++G(d,p)
 There are 50 shells and 115 basis functions
 A cutoff of  1.0D-14 yielded   1128 shell pairs
 There are      6267 function pairs (      6852 Cartesian)
 Smallest overlap matrix eigenvalue = 5.37E-04
 Guess MOs from SCF MO coefficient file

 -----------------------------------------------------------------------
  General SCF calculation program by
  Eric Jon Sundstrom, Paul Horn, Yuezhi Mao, Dmitri Zuev, Alec White,
  David Stuck, Shaama M.S., Shane Yost, Joonho Lee, David Small,
  Daniel Levine, Susi Lehtola, Hugh Burton, Evgeny Epifanovsky
 -----------------------------------------------------------------------
 Hartree-Fock
 using 4 threads for integral computing
 -------------------------------------------------------
 OpenMP Integral computing Module                
 Release: version 2.0, May 2017, Q-Chem Inc. Pleasanton 
 -------------------------------------------------------
 A restricted SCF calculation will be
 performed using DIIS
 SCF converges when DIIS error is below 1.0e-08
 ---------------------------------------
  Cycle       Energy         DIIS error
 ---------------------------------------
    1   -3254.4287179891      1.95e-05  
    2   -3254.4287189853      5.11e-06  
    3   -3254.4287190688      1.97e-06  
    4   -3254.4287190783      6.93e-07  
    5   -3254.4287190794      2.02e-07  
    6   -3254.4287190797      8.22e-08  
    7   -3254.4287190798      4.86e-08  
    8   -3254.4287190797      1.93e-08  
    9   -3254.4287190798      7.61e-09  Convergence criterion met
 ---------------------------------------
 SCF time:   CPU 5.17s  wall 2.00s 
 SCF   energy in the final basis set =    -3254.4287190798
 Total energy in the final basis set =    -3254.4287190798


 ------------------------------------------------------------------------------

   CCMAN2: suite of methods based on coupled cluster
           and equation of motion theories.

   Components:
   * libvmm-1.3-trunk
     by Evgeny Epifanovsky, Ilya Kaliman.
   * libtensor-2.5-trunk
     by Evgeny Epifanovsky, Michael Wormit, Dmitry Zuev, Sam Manzer, 
        Ilya Kaliman.
   * libcc-2.5-trunk
     by Evgeny Epifanovsky, Arik Landau, Tomasz Kus, Kirill Khistyaev, 
        Dmitry Zuev, Prashant Manohar, Xintian Feng, Anna Krylov, 
        Matthew Goldey, Alec White, Thomas Jagau, Kaushik Nanda, 
        Anastasia Gunina, Alexander Kunitsa, Joonho Lee.

   CCMAN original authors:
   Anna I. Krylov, C. David Sherrill, Steven R. Gwaltney,
   Edward F. C. Byrd (2000)
   Sergey V. Levchenko, Lyudmila V. Slipchenko, Tao Wang,
   Ana-Maria C. Cristian (2003)
   Piotr A. Pieniazek, C. Melania Oana, Evgeny Epifanovsky (2007)
   Prashant Manohar (2009)

 ------------------------------------------------------------------------------


 Allocating and initializing 29808MB of RAM...
 Calculation will run on 4 cores.


 Alpha MOs, Restricted
 -- Occupied --                  
-490.03  -80.03  -79.99  -65.16  -58.52  -58.52  -58.52   -9.84
  1 A     2 A     3 A     4 A     5 A     6 A     7 A     8 A                  
 -7.564  -7.530  -7.458  -7.450  -7.450  -5.457  -5.455  -5.455
  9 A    10 A    11 A    12 A    13 A    14 A    15 A    16 A                  
 -5.423  -5.422  -5.422  -3.197  -3.194  -3.193  -3.185  -3.185
 17 A    18 A    19 A    20 A    21 A    22 A    23 A    24 A                  
 -1.039  -0.915  -0.704  -0.527  -0.490  -0.456  -0.431  -0.380
 25 A    26 A    27 A    28 A    29 A    30 A    31 A    32 A                  
 -0.355
 33 A                                                                          
 -- Virtual --                   
 -0.016   0.050   0.056   0.063   0.081   0.086   0.099   0.110
 34 A    35 A    36 A    37 A    38 A    39 A    40 A    41 A                  
  0.112   0.123   0.124   0.129   0.149   0.162   0.172   0.200
 42 A    43 A    44 A    45 A    46 A    47 A    48 A    49 A                  
  0.222   0.333   0.376   0.390   0.394   0.431   0.447   0.517
 50 A    51 A    52 A    53 A    54 A    55 A    56 A    57 A                  
  0.568   0.575   0.585   0.655   0.673   0.713   0.734   0.774
 58 A    59 A    60 A    61 A    62 A    63 A    64 A    65 A                  
  0.785   0.799   0.840   0.841   0.864   0.884   0.928   1.015
 66 A    67 A    68 A    69 A    70 A    71 A    72 A    73 A                  
  1.080   1.106   1.137   1.302   1.421   1.670   1.688   1.795
 74 A    75 A    76 A    77 A    78 A    79 A    80 A    81 A                  
  1.841   1.866   1.933   1.977   2.021   2.309   2.327   2.339
 82 A    83 A    84 A    85 A    86 A    87 A    88 A    89 A                  
  2.417   2.892   4.544   4.552   4.560   4.579   4.753   7.193
 90 A    91 A    92 A    93 A    94 A    95 A    96 A    97 A                  
  7.258   7.497   8.215   8.232   8.294  14.742  14.780  14.794
 98 A    99 A   100 A   101 A   102 A   103 A   104 A   105 A                  
 14.813  14.854  14.902  49.484 165.860 166.130 293.900 293.915
106 A   107 A   108 A   109 A   110 A   111 A   112 A   113 A                  
293.9901028.426
114 A   115 A                                                                  

 Beta MOs, Restricted
 -- Occupied --                  
-490.03  -80.03  -79.99  -65.16  -58.52  -58.52  -58.52   -9.84
  1 A     2 A     3 A     4 A     5 A     6 A     7 A     8 A                  
 -7.564  -7.530  -7.458  -7.450  -7.450  -5.457  -5.455  -5.455
  9 A    10 A    11 A    12 A    13 A    14 A    15 A    16 A                  
 -5.423  -5.422  -5.422  -3.197  -3.194  -3.193  -3.185  -3.185
 17 A    18 A    19 A    20 A    21 A    22 A    23 A    24 A                  
 -1.039  -0.915  -0.704  -0.527  -0.490  -0.456  -0.431  -0.380
 25 A    26 A    27 A    28 A    29 A    30 A    31 A    32 A                  
 -0.355
 33 A                                                                          
 -- Virtual --                   
 -0.016   0.050   0.056   0.063   0.081   0.086   0.099   0.110
 34 A    35 A    36 A    37 A    38 A    39 A    40 A    41 A                  
  0.112   0.123   0.124   0.129   0.149   0.162   0.172   0.200
 42 A    43 A    44 A    45 A    46 A    47 A    48 A    49 A                  
  0.222   0.333   0.376   0.390   0.394   0.431   0.447   0.517
 50 A    51 A    52 A    53 A    54 A    55 A    56 A    57 A                  
  0.568   0.575   0.585   0.655   0.673   0.713   0.734   0.774
 58 A    59 A    60 A    61 A    62 A    63 A    64 A    65 A                  
  0.785   0.799   0.840   0.841   0.864   0.884   0.928   1.015
 66 A    67 A    68 A    69 A    70 A    71 A    72 A    73 A                  
  1.080   1.106   1.137   1.302   1.421   1.670   1.688   1.795
 74 A    75 A    76 A    77 A    78 A    79 A    80 A    81 A                  
  1.841   1.866   1.933   1.977   2.021   2.309   2.327   2.339
 82 A    83 A    84 A    85 A    86 A    87 A    88 A    89 A                  
  2.417   2.892   4.544   4.552   4.560   4.579   4.753   7.193
 90 A    91 A    92 A    93 A    94 A    95 A    96 A    97 A                  
  7.258   7.497   8.215   8.232   8.294  14.742  14.780  14.794
 98 A    99 A   100 A   101 A   102 A   103 A   104 A   105 A                  
 14.813  14.854  14.902  49.484 165.860 166.130 293.900 293.915
106 A   107 A   108 A   109 A   110 A   111 A   112 A   113 A                  
293.9901028.426
114 A   115 A                                                                  

 Occupation and symmetry of molecular orbitals

 Point group: C1 (1 irreducible representation).

                           A     All 
 -------------------------------------
 All molecular orbitals:
  - Alpha                  115   115 
  - Beta                   115   115 
 -------------------------------------
 Alpha orbitals:
  - Frozen occupied        19    19  
  - Active occupied        14    14  
  - Active virtual         82    82  
  - Frozen virtual         0     0   
 -------------------------------------
 Beta orbitals:
  - Frozen occupied        19    19  
  - Active occupied        14    14  
  - Active virtual         82    82  
  - Frozen virtual         0     0   
 -------------------------------------

 Import integrals:   CPU 0.00 s  wall 0.00 s

 Import integrals:   CPU 22.09 s  wall 5.62 s

 MP2 amplitudes:   CPU 0.04 s  wall 0.02 s

Running a double precision version
           CCSD T amplitudes will be solved using DIIS.

           Start     Size      MaxIter   EConv     TConv     
           3         7         100       1.00e-07  1.00e-05  
 ------------------------------------------------------------------------------
           Energy (a.u.)   Ediff      Tdiff       Comment
 ------------------------------------------------------------------------------
         -3254.93690312                           
     1   -3254.94028361   3.38e-03   7.27e-01     
     2   -3254.95497818   1.47e-02   9.17e-02     
     3   -3254.95633188   1.35e-03   3.64e-02     
     4   -3254.95808728   1.76e-03   1.41e-02     Switched to DIIS steps.
     5   -3254.95848774   4.00e-04   9.46e-03     
     6   -3254.95848710   6.40e-07   2.21e-03     
     7   -3254.95848510   2.00e-06   8.07e-04     
     8   -3254.95848733   2.23e-06   2.08e-04     
     9   -3254.95848715   1.76e-07   8.93e-05     
    10   -3254.95848749   3.34e-07   4.15e-05     
    11   -3254.95848753   4.11e-08   2.21e-05     
    12   -3254.95848750   2.65e-08   4.08e-06     
 ------------------------------------------------------------------------------
         -3254.95848750                           CCSD T converged.

End of double precision
 SCF energy                 = -3254.42871908
 MP2 energy                 = -3254.93690312
 CCSD correlation energy     =    -0.52976842
 CCSD total energy           = -3254.95848750

 CCSD  T1^2 = 0.0079  T2^2 = 0.2448  Leading amplitudes:

 Amplitude    Orbitals with energies
  0.0217       33 (A) A                  ->    54 (A) A                   
              -0.3554                          0.3942                     
  0.0217       33 (A) B                  ->    54 (A) B                   
              -0.3554                          0.3942                     
 -0.0134       30 (A) A                  ->    34 (A) A                   
              -0.4559                         -0.0161                     
 -0.0134       30 (A) B                  ->    34 (A) B                   
              -0.4559                         -0.0161                     

 Amplitude    Orbitals with energies
 -0.1408       33 (A) A      33 (A) B    ->    34 (A) A      34 (A) B     
              -0.3554       -0.3554           -0.0161       -0.0161       
  0.1408       33 (A) A      33 (A) B    ->    34 (A) B      34 (A) A     
              -0.3554       -0.3554           -0.0161       -0.0161       
  0.1408       33 (A) B      33 (A) A    ->    34 (A) A      34 (A) B     
              -0.3554       -0.3554           -0.0161       -0.0161       
 -0.1408       33 (A) B      33 (A) A    ->    34 (A) B      34 (A) A     
              -0.3554       -0.3554           -0.0161       -0.0161       

 Computing CCSD intemediates for later calculations in double precision
 Finished.

Running a double precision version
           CCSD Lambda amplitudes will be solved using DIIS.
           Start     Size      MaxIter   EConv     LConv     
           3         7         100       1.00e-07  1.00e-05  
 ------------------------------------------------------------------------------
            Enorm      Ldiff       Comment
 ------------------------------------------------------------------------------
     1     5.43e-02   4.43e-02     
     2     1.13e-02   4.84e-03     
     3     4.88e-03   2.36e-03     
     4     2.10e-03   1.22e-03     Switched to DIIS steps.
     5     7.77e-04   4.63e-04     
     6     3.41e-04   1.35e-04     
     7     1.23e-04   3.50e-05     
     8     5.11e-05   3.11e-06     
     9     1.92e-05   4.11e-06     
    10     6.66e-06   1.39e-06     
    11     1.92e-06   5.83e-07     
    12     8.40e-07   1.42e-07     
    13     3.64e-07   7.77e-08     
    14     1.57e-07   1.25e-08     
    15     7.28e-08   9.56e-09     
 ------------------------------------------------------------------------------
                                   CCSD Lambda converged.

 Computing density matrices in double precision...
           Orbital response amplitudes will be solved using DIIS.
           Start     Size      MaxIter   EConv     LConv     
           3         7         100       1.00e-06  1.00e-06  
 ------------------------------------------------------------------------------
            Enorm      Ldiff       Comment
 ------------------------------------------------------------------------------
     1     1.02e-01   2.20e-03     
     2     1.02e-01   7.06e-03     
     3     1.16e-01   1.85e-02     
     4     8.16e-03   5.08e-02     Switched to DIIS steps.
     5     2.08e-03   1.19e-03     
     6     9.71e-04   5.66e-05     
     7     1.03e-04   9.26e-05     
     8     6.78e-05   2.29e-05     
     9     2.41e-05   1.32e-06     
    10     5.08e-06   2.58e-07     
    11     1.91e-06   2.14e-07     
    12     4.39e-07   4.61e-08     
 ------------------------------------------------------------------------------
                                   Orbital response converged.

 Computing density matrices... Done.
 CCSD calculation:   CPU 628.13 s  wall 167.29 s

 Transferring MO TPDM to AO TPDM
 Transferring g2_o1o1o1o1
 Transferring g2_o1o1o1v1
 Transferring g2_o1o1v1v1
 Transferring g2_o1v1o1v1
 Transferring g2_o1v1v1v1
 Transferring g2_v1v1v1v1
 Adding separable TPDM
 Computing TPDM gradient
 --------------------------------------------------------
 2e gradient
  Atom          X               Y               Z
 --------------------------------------------------------
    1        -38.755050       12.504997        0.000000  
    2         12.401296      -28.626700        0.000000  
    3         22.256673       18.714504       -0.000000  
    4          4.097080       -2.592802        0.000000  
 --------------------------------------------------------
 --------------------------------------------------------
 Final gradient
  Atom          X               Y               Z
 --------------------------------------------------------
    1        -38.755050       12.504997        0.000000  
    2         12.401296      -28.626700        0.000000  
    3         22.256673       18.714504       -0.000000  
    4          4.097080       -2.592802        0.000000  
 --------------------------------------------------------
 Analytic gradient from two-electron contribution:   CPU 134.47 s  wall 37.53 s

 Total ccman2 time:   CPU 787.64 s  wall 211.38 s


 --------------------------------------------------------------

                    Orbital Energies (a.u.)
 --------------------------------------------------------------

 Alpha MOs
 -- Occupied --
******* -80.025 -79.987 -65.165 -58.525 -58.523 -58.523  -9.845
 -7.564  -7.530  -7.458  -7.450  -7.450  -5.457  -5.455  -5.455
 -5.423  -5.422  -5.422  -3.197  -3.194  -3.193  -3.185  -3.185
 -1.039  -0.915  -0.704  -0.527  -0.490  -0.456  -0.431  -0.380
 -0.355
 -- Virtual --
 -0.016   0.050   0.056   0.063   0.081   0.086   0.099   0.110
  0.112   0.123   0.124   0.129   0.149   0.162   0.172   0.200
  0.222   0.333   0.376   0.390   0.394   0.431   0.447   0.517
  0.568   0.575   0.585   0.655   0.673   0.713   0.734   0.774
  0.785   0.799   0.840   0.841   0.864   0.884   0.928   1.015
  1.080   1.106   1.137   1.302   1.421   1.670   1.688   1.795
  1.841   1.866   1.933   1.977   2.021   2.309   2.327   2.339
  2.417   2.892   4.544   4.552   4.560   4.579   4.753   7.193
  7.258   7.497   8.215   8.232   8.294  14.742  14.780  14.794
 14.813  14.854  14.902  49.484 165.860 166.130 293.900 293.915
293.9901028.426
 --------------------------------------------------------------

          Ground-State Mulliken Net Atomic Charges

     Atom                 Charge (a.u.)
  ----------------------------------------
      1 Br                   -0.197874
      2 P                     0.168266
      3 P                     0.142767
      4 H                    -0.113159
  ----------------------------------------
  Sum of atomic charges =    -0.000000

 -----------------------------------------------------------------
                    Cartesian Multipole Moments
 -----------------------------------------------------------------
    Charge (ESU x 10^10)
                -0.0000
    Dipole Moment (Debye)
         X      -1.7986      Y       0.5460      Z      -0.0000
       Tot       1.8796
    Quadrupole Moments (Debye-Ang)
        XX     -43.0791     XY      -1.3269     YY     -47.3106
        XZ       0.0000     YZ       0.0000     ZZ     -45.9848
    Octopole Moments (Debye-Ang^2)
       XXX      36.1310    XXY      -1.4380    XYY      17.2886
       YYY      -5.5213    XXZ      -0.0000    XYZ      -0.0000
       YYZ       0.0000    XZZ      14.3037    YZZ      -1.4461
       ZZZ      -0.0000
    Hexadecapole Moments (Debye-Ang^3)
      XXXX    -620.5246   XXXY     -17.0701   XXYY    -140.1736
      XYYY     -10.6279   YYYY    -177.2879   XXXZ       0.0000
      XXYZ       0.0000   XYYZ       0.0000   YYYZ       0.0000
      XXZZ    -122.4430   XYZZ      -2.4850   YYZZ     -39.8238
      XZZZ       0.0000   YZZZ       0.0000   ZZZZ     -68.1907
 -----------------------------------------------------------------
 DrvMan completing analytic gradient of the correlated energy
 Correlated dipole moment
            1
    1  -0.7076095
    2   0.2148127
    3  -0.0000000
 Energy read as -3254.958487502
 Full Analytical Gradient: (in a.u., or Hartree/Bohr)
             1             2             3             4
    1    0.00024434   -0.00041476    0.00004668    0.00012373
    2   -0.00012117   -0.00005081    0.00023305   -0.00006106
    3   -0.00000000    0.00000000   -0.00000000    0.00000000
 Gradient time:  CPU 0.67 s  wall 0.64 s
 ----------------------------------------------------------------
             Standard Nuclear Orientation (Angstroms)
    I     Atom           X                Y                Z
 ----------------------------------------------------------------
    1      Br      1.2692401333    -0.1590229386    -0.0000000000
    2      P      -0.7050540285     0.9360527184     0.0000000000
    3      P      -2.0505514164    -0.5893085504    -0.0000000000
    4      H      -3.0893229927     0.3796403307    -0.0000000000
 ----------------------------------------------------------------
 Nuclear Repulsion Energy =   277.6318855011 hartrees
 There are       33 alpha and       33 beta electrons

                       Distance Matrix (Angstroms)
             Br(  1)   P (  2)   P (  3)
   P (  2)  2.257660
   P (  3)  3.347561  2.033984
   H (  4)  4.391723  2.448333  1.420531

 Requested basis set is 6-311++G(d,p)
 There are 50 shells and 115 basis functions
 A cutoff of  1.0D-14 yielded   1128 shell pairs
 There are      6267 function pairs (      6852 Cartesian)
 Smallest overlap matrix eigenvalue = 5.39E-04
 Guess MOs from SCF MO coefficient file

 -----------------------------------------------------------------------
  General SCF calculation program by
  Eric Jon Sundstrom, Paul Horn, Yuezhi Mao, Dmitri Zuev, Alec White,
  David Stuck, Shaama M.S., Shane Yost, Joonho Lee, David Small,
  Daniel Levine, Susi Lehtola, Hugh Burton, Evgeny Epifanovsky
 -----------------------------------------------------------------------
 Hartree-Fock
 using 4 threads for integral computing
 -------------------------------------------------------
 OpenMP Integral computing Module                
 Release: version 2.0, May 2017, Q-Chem Inc. Pleasanton 
 -------------------------------------------------------
 A restricted SCF calculation will be
 performed using DIIS
 SCF converges when DIIS error is below 1.0e-08
 ---------------------------------------
  Cycle       Energy         DIIS error
 ---------------------------------------
    1   -3254.4286694464      1.37e-05  
    2   -3254.4286699250      3.72e-06  
    3   -3254.4286699697      1.44e-06  
    4   -3254.4286699761      4.95e-07  
    5   -3254.4286699768      1.79e-07  
    6   -3254.4286699769      5.60e-08  
    7   -3254.4286699770      1.68e-08  
    8   -3254.4286699769      6.26e-09  Convergence criterion met
 ---------------------------------------
 SCF time:   CPU 4.60s  wall 1.00s 
 SCF   energy in the final basis set =    -3254.4286699769
 Total energy in the final basis set =    -3254.4286699769


 ------------------------------------------------------------------------------

   CCMAN2: suite of methods based on coupled cluster
           and equation of motion theories.

   Components:
   * libvmm-1.3-trunk
     by Evgeny Epifanovsky, Ilya Kaliman.
   * libtensor-2.5-trunk
     by Evgeny Epifanovsky, Michael Wormit, Dmitry Zuev, Sam Manzer, 
        Ilya Kaliman.
   * libcc-2.5-trunk
     by Evgeny Epifanovsky, Arik Landau, Tomasz Kus, Kirill Khistyaev, 
        Dmitry Zuev, Prashant Manohar, Xintian Feng, Anna Krylov, 
        Matthew Goldey, Alec White, Thomas Jagau, Kaushik Nanda, 
        Anastasia Gunina, Alexander Kunitsa, Joonho Lee.

   CCMAN original authors:
   Anna I. Krylov, C. David Sherrill, Steven R. Gwaltney,
   Edward F. C. Byrd (2000)
   Sergey V. Levchenko, Lyudmila V. Slipchenko, Tao Wang,
   Ana-Maria C. Cristian (2003)
   Piotr A. Pieniazek, C. Melania Oana, Evgeny Epifanovsky (2007)
   Prashant Manohar (2009)

 ------------------------------------------------------------------------------


 Allocating and initializing 29808MB of RAM...
 Calculation will run on 4 cores.


 Alpha MOs, Restricted
 -- Occupied --                  
-490.03  -80.03  -79.99  -65.16  -58.52  -58.52  -58.52   -9.84
  1 A     2 A     3 A     4 A     5 A     6 A     7 A     8 A                  
 -7.565  -7.530  -7.458  -7.450  -7.450  -5.457  -5.455  -5.455
  9 A    10 A    11 A    12 A    13 A    14 A    15 A    16 A                  
 -5.423  -5.422  -5.422  -3.197  -3.194  -3.193  -3.185  -3.185
 17 A    18 A    19 A    20 A    21 A    22 A    23 A    24 A                  
 -1.039  -0.915  -0.704  -0.527  -0.490  -0.456  -0.431  -0.380
 25 A    26 A    27 A    28 A    29 A    30 A    31 A    32 A                  
 -0.355
 33 A                                                                          
 -- Virtual --                   
 -0.016   0.050   0.056   0.063   0.081   0.086   0.099   0.110
 34 A    35 A    36 A    37 A    38 A    39 A    40 A    41 A                  
  0.112   0.123   0.124   0.129   0.149   0.162   0.172   0.200
 42 A    43 A    44 A    45 A    46 A    47 A    48 A    49 A                  
  0.222   0.333   0.376   0.390   0.394   0.431   0.446   0.517
 50 A    51 A    52 A    53 A    54 A    55 A    56 A    57 A                  
  0.568   0.575   0.585   0.656   0.673   0.713   0.734   0.774
 58 A    59 A    60 A    61 A    62 A    63 A    64 A    65 A                  
  0.785   0.799   0.840   0.841   0.864   0.884   0.927   1.015
 66 A    67 A    68 A    69 A    70 A    71 A    72 A    73 A                  
  1.080   1.106   1.136   1.302   1.420   1.670   1.688   1.795
 74 A    75 A    76 A    77 A    78 A    79 A    80 A    81 A                  
  1.841   1.866   1.933   1.978   2.021   2.309   2.327   2.339
 82 A    83 A    84 A    85 A    86 A    87 A    88 A    89 A                  
  2.417   2.892   4.544   4.552   4.560   4.579   4.753   7.193
 90 A    91 A    92 A    93 A    94 A    95 A    96 A    97 A                  
  7.258   7.496   8.215   8.232   8.294  14.742  14.780  14.793
 98 A    99 A   100 A   101 A   102 A   103 A   104 A   105 A                  
 14.813  14.854  14.902  49.484 165.860 166.129 293.900 293.915
106 A   107 A   108 A   109 A   110 A   111 A   112 A   113 A                  
293.9901028.426
114 A   115 A                                                                  

 Beta MOs, Restricted
 -- Occupied --                  
-490.03  -80.03  -79.99  -65.16  -58.52  -58.52  -58.52   -9.84
  1 A     2 A     3 A     4 A     5 A     6 A     7 A     8 A                  
 -7.565  -7.530  -7.458  -7.450  -7.450  -5.457  -5.455  -5.455
  9 A    10 A    11 A    12 A    13 A    14 A    15 A    16 A                  
 -5.423  -5.422  -5.422  -3.197  -3.194  -3.193  -3.185  -3.185
 17 A    18 A    19 A    20 A    21 A    22 A    23 A    24 A                  
 -1.039  -0.915  -0.704  -0.527  -0.490  -0.456  -0.431  -0.380
 25 A    26 A    27 A    28 A    29 A    30 A    31 A    32 A                  
 -0.355
 33 A                                                                          
 -- Virtual --                   
 -0.016   0.050   0.056   0.063   0.081   0.086   0.099   0.110
 34 A    35 A    36 A    37 A    38 A    39 A    40 A    41 A                  
  0.112   0.123   0.124   0.129   0.149   0.162   0.172   0.200
 42 A    43 A    44 A    45 A    46 A    47 A    48 A    49 A                  
  0.222   0.333   0.376   0.390   0.394   0.431   0.446   0.517
 50 A    51 A    52 A    53 A    54 A    55 A    56 A    57 A                  
  0.568   0.575   0.585   0.656   0.673   0.713   0.734   0.774
 58 A    59 A    60 A    61 A    62 A    63 A    64 A    65 A                  
  0.785   0.799   0.840   0.841   0.864   0.884   0.927   1.015
 66 A    67 A    68 A    69 A    70 A    71 A    72 A    73 A                  
  1.080   1.106   1.136   1.302   1.420   1.670   1.688   1.795
 74 A    75 A    76 A    77 A    78 A    79 A    80 A    81 A                  
  1.841   1.866   1.933   1.978   2.021   2.309   2.327   2.339
 82 A    83 A    84 A    85 A    86 A    87 A    88 A    89 A                  
  2.417   2.892   4.544   4.552   4.560   4.579   4.753   7.193
 90 A    91 A    92 A    93 A    94 A    95 A    96 A    97 A                  
  7.258   7.496   8.215   8.232   8.294  14.742  14.780  14.793
 98 A    99 A   100 A   101 A   102 A   103 A   104 A   105 A                  
 14.813  14.854  14.902  49.484 165.860 166.129 293.900 293.915
106 A   107 A   108 A   109 A   110 A   111 A   112 A   113 A                  
293.9901028.426
114 A   115 A                                                                  

 Occupation and symmetry of molecular orbitals

 Point group: C1 (1 irreducible representation).

                           A     All 
 -------------------------------------
 All molecular orbitals:
  - Alpha                  115   115 
  - Beta                   115   115 
 -------------------------------------
 Alpha orbitals:
  - Frozen occupied        19    19  
  - Active occupied        14    14  
  - Active virtual         82    82  
  - Frozen virtual         0     0   
 -------------------------------------
 Beta orbitals:
  - Frozen occupied        19    19  
  - Active occupied        14    14  
  - Active virtual         82    82  
  - Frozen virtual         0     0   
 -------------------------------------

 Import integrals:   CPU 0.00 s  wall 0.00 s

 Import integrals:   CPU 22.08 s  wall 5.62 s

 MP2 amplitudes:   CPU 0.04 s  wall 0.02 s

Running a double precision version
           CCSD T amplitudes will be solved using DIIS.

           Start     Size      MaxIter   EConv     TConv     
           3         7         100       1.00e-07  1.00e-05  
 ------------------------------------------------------------------------------
           Energy (a.u.)   Ediff      Tdiff       Comment
 ------------------------------------------------------------------------------
         -3254.93690960                           
     1   -3254.94026921   3.36e-03   7.27e-01     
     2   -3254.95497576   1.47e-02   9.17e-02     
     3   -3254.95632856   1.35e-03   3.64e-02     
     4   -3254.95808623   1.76e-03   1.41e-02     Switched to DIIS steps.
     5   -3254.95848780   4.02e-04   9.49e-03     
     6   -3254.95848718   6.19e-07   2.22e-03     
     7   -3254.95848513   2.04e-06   8.10e-04     
     8   -3254.95848737   2.24e-06   2.08e-04     
     9   -3254.95848719   1.80e-07   8.91e-05     
    10   -3254.95848752   3.31e-07   4.14e-05     
    11   -3254.95848756   4.24e-08   2.21e-05     
    12   -3254.95848754   2.64e-08   4.09e-06     
 ------------------------------------------------------------------------------
         -3254.95848754                           CCSD T converged.

End of double precision
 SCF energy                 = -3254.42866998
 MP2 energy                 = -3254.93690960
 CCSD correlation energy     =    -0.52981756
 CCSD total energy           = -3254.95848754

 CCSD  T1^2 = 0.0079  T2^2 = 0.2449  Leading amplitudes:

 Amplitude    Orbitals with energies
 -0.0218       33 (A) A                  ->    54 (A) A                   
              -0.3552                          0.3943                     
 -0.0218       33 (A) B                  ->    54 (A) B                   
              -0.3552                          0.3943                     
 -0.0134       30 (A) A                  ->    34 (A) A                   
              -0.4560                         -0.0162                     
 -0.0134       30 (A) B                  ->    34 (A) B                   
              -0.4560                         -0.0162                     

 Amplitude    Orbitals with energies
 -0.1412       33 (A) A      33 (A) B    ->    34 (A) A      34 (A) B     
              -0.3552       -0.3552           -0.0162       -0.0162       
  0.1412       33 (A) A      33 (A) B    ->    34 (A) B      34 (A) A     
              -0.3552       -0.3552           -0.0162       -0.0162       
  0.1412       33 (A) B      33 (A) A    ->    34 (A) A      34 (A) B     
              -0.3552       -0.3552           -0.0162       -0.0162       
 -0.1412       33 (A) B      33 (A) A    ->    34 (A) B      34 (A) A     
              -0.3552       -0.3552           -0.0162       -0.0162       

 Computing CCSD intemediates for later calculations in double precision
 Finished.

Running a double precision version
           CCSD Lambda amplitudes will be solved using DIIS.
           Start     Size      MaxIter   EConv     LConv     
           3         7         100       1.00e-07  1.00e-05  
 ------------------------------------------------------------------------------
            Enorm      Ldiff       Comment
 ------------------------------------------------------------------------------
     1     5.44e-02   4.44e-02     
     2     1.13e-02   4.84e-03     
     3     4.88e-03   2.37e-03     
     4     2.10e-03   1.22e-03     Switched to DIIS steps.
     5     7.78e-04   4.64e-04     
     6     3.41e-04   1.35e-04     
     7     1.23e-04   3.52e-05     
     8     5.11e-05   3.09e-06     
     9     1.92e-05   4.12e-06     
    10     6.69e-06   1.40e-06     
    11     1.93e-06   5.89e-07     
    12     8.41e-07   1.44e-07     
    13     3.64e-07   7.81e-08     
    14     1.57e-07   1.27e-08     
    15     7.29e-08   9.70e-09     
 ------------------------------------------------------------------------------
                                   CCSD Lambda converged.

 Computing density matrices in double precision...
           Orbital response amplitudes will be solved using DIIS.
           Start     Size      MaxIter   EConv     LConv     
           3         7         100       1.00e-06  1.00e-06  
 ------------------------------------------------------------------------------
            Enorm      Ldiff       Comment
 ------------------------------------------------------------------------------
     1     1.02e-01   2.20e-03     
     2     1.02e-01   7.07e-03     
     3     1.16e-01   1.85e-02     
     4     8.16e-03   5.09e-02     Switched to DIIS steps.
     5     2.07e-03   1.19e-03     
     6     9.74e-04   5.71e-05     
     7     1.03e-04   9.30e-05     
     8     6.82e-05   2.29e-05     
     9     2.43e-05   1.34e-06     
    10     5.13e-06   2.65e-07     
    11     1.92e-06   2.17e-07     
    12     4.40e-07   4.60e-08     
 ------------------------------------------------------------------------------
                                   Orbital response converged.

 Computing density matrices... Done.
 CCSD calculation:   CPU 626.60 s  wall 166.83 s

 Transferring MO TPDM to AO TPDM
 Transferring g2_o1o1o1o1
 Transferring g2_o1o1o1v1
 Transferring g2_o1o1v1v1
 Transferring g2_o1v1o1v1
 Transferring g2_o1v1v1v1
 Transferring g2_v1v1v1v1
 Adding separable TPDM
 Computing TPDM gradient
 --------------------------------------------------------
 2e gradient
  Atom          X               Y               Z
 --------------------------------------------------------
    1        -38.751998       12.526289       -0.000000  
    2         12.411354      -28.635605        0.000000  
    3         22.245171       18.701555       -0.000000  
    4          4.095473       -2.592239        0.000000  
 --------------------------------------------------------
 --------------------------------------------------------
 Final gradient
  Atom          X               Y               Z
 --------------------------------------------------------
    1        -38.751998       12.526289       -0.000000  
    2         12.411354      -28.635605        0.000000  
    3         22.245171       18.701555       -0.000000  
    4          4.095473       -2.592239        0.000000  
 --------------------------------------------------------
 Analytic gradient from two-electron contribution:   CPU 134.20 s  wall 37.49 s

 Total ccman2 time:   CPU 786.31 s  wall 211.02 s


 --------------------------------------------------------------

                    Orbital Energies (a.u.)
 --------------------------------------------------------------

 Alpha MOs
 -- Occupied --
******* -80.025 -79.987 -65.165 -58.525 -58.523 -58.523  -9.845
 -7.565  -7.530  -7.458  -7.450  -7.450  -5.457  -5.455  -5.455
 -5.423  -5.422  -5.422  -3.197  -3.194  -3.193  -3.185  -3.185
 -1.039  -0.915  -0.704  -0.527  -0.490  -0.456  -0.431  -0.380
 -0.355
 -- Virtual --
 -0.016   0.050   0.056   0.063   0.081   0.086   0.099   0.110
  0.112   0.123   0.124   0.129   0.149   0.162   0.172   0.200
  0.222   0.333   0.376   0.390   0.394   0.431   0.446   0.517
  0.568   0.575   0.585   0.656   0.673   0.713   0.734   0.774
  0.785   0.799   0.840   0.841   0.864   0.884   0.927   1.015
  1.080   1.106   1.136   1.302   1.420   1.670   1.688   1.795
  1.841   1.866   1.933   1.978   2.021   2.309   2.327   2.339
  2.417   2.892   4.544   4.552   4.560   4.579   4.753   7.193
  7.258   7.496   8.215   8.232   8.294  14.742  14.780  14.793
 14.813  14.854  14.902  49.484 165.860 166.129 293.900 293.915
293.9901028.426
 --------------------------------------------------------------

          Ground-State Mulliken Net Atomic Charges

     Atom                 Charge (a.u.)
  ----------------------------------------
      1 Br                   -0.197764
      2 P                     0.168291
      3 P                     0.142747
      4 H                    -0.113275
  ----------------------------------------
  Sum of atomic charges =    -0.000000

 -----------------------------------------------------------------
                    Cartesian Multipole Moments
 -----------------------------------------------------------------
    Charge (ESU x 10^10)
                -0.0000
    Dipole Moment (Debye)
         X      -1.7955      Y       0.5465      Z      -0.0000
       Tot       1.8768
    Quadrupole Moments (Debye-Ang)
        XX     -43.0848     XY      -1.3263     YY     -47.3084
        XZ       0.0000     YZ       0.0000     ZZ     -45.9886
    Octopole Moments (Debye-Ang^2)
       XXX      36.1147    XXY      -1.4590    XYY      17.2783
       YYY      -5.5605    XXZ      -0.0000    XYZ      -0.0000
       YYZ       0.0000    XZZ      14.2997    YZZ      -1.4599
       ZZZ      -0.0000
    Hexadecapole Moments (Debye-Ang^3)
      XXXX    -620.5075   XXXY     -17.0615   XXYY    -140.1718
      XYYY     -10.6397   YYYY    -177.4312   XXXZ       0.0000
      XXYZ       0.0000   XYYZ       0.0000   YYYZ       0.0000
      XXZZ    -122.4390   XYZZ      -2.4873   YYZZ     -39.8516
      XZZZ       0.0000   YZZZ       0.0000   ZZZZ     -68.2062
 -----------------------------------------------------------------
 DrvMan completing analytic gradient of the correlated energy
 Correlated dipole moment
            1
    1  -0.7063982
    2   0.2150130
    3  -0.0000000
 Energy read as -3254.958487537
 Full Analytical Gradient: (in a.u., or Hartree/Bohr)
             1             2             3             4
    1    0.00015335    0.00003347   -0.00031989    0.00013307
    2   -0.00010374    0.00039663   -0.00023823   -0.00005466
    3   -0.00000000    0.00000000   -0.00000000    0.00000000
 Gradient time:  CPU 0.67 s  wall 0.64 s
 ----------------------------------------------------------------
             Standard Nuclear Orientation (Angstroms)
    I     Atom           X                Y                Z
 ----------------------------------------------------------------
    1      Br      1.2692401333    -0.1590229386    -0.0000000000
    2      P      -0.7050540285     0.9340527184     0.0000000000
    3      P      -2.0505514164    -0.5893085504    -0.0000000000
    4      H      -3.0893229927     0.3796403307    -0.0000000000
 ----------------------------------------------------------------
 Nuclear Repulsion Energy =   277.7285339209 hartrees
 There are       33 alpha and       33 beta electrons

                       Distance Matrix (Angstroms)
             Br(  1)   P (  2)   P (  3)
   P (  2)  2.256690
   P (  3)  3.347561  2.032484
   H (  4)  4.391723  2.447879  1.420531

 Requested basis set is 6-311++G(d,p)
 There are 50 shells and 115 basis functions
 A cutoff of  1.0D-14 yielded   1128 shell pairs
 There are      6267 function pairs (      6852 Cartesian)
 Smallest overlap matrix eigenvalue = 5.37E-04
 Guess MOs from SCF MO coefficient file

 -----------------------------------------------------------------------
  General SCF calculation program by
  Eric Jon Sundstrom, Paul Horn, Yuezhi Mao, Dmitri Zuev, Alec White,
  David Stuck, Shaama M.S., Shane Yost, Joonho Lee, David Small,
  Daniel Levine, Susi Lehtola, Hugh Burton, Evgeny Epifanovsky
 -----------------------------------------------------------------------
 Hartree-Fock
 using 4 threads for integral computing
 -------------------------------------------------------
 OpenMP Integral computing Module                
 Release: version 2.0, May 2017, Q-Chem Inc. Pleasanton 
 -------------------------------------------------------
 A restricted SCF calculation will be
 performed using DIIS
 SCF converges when DIIS error is below 1.0e-08
 ---------------------------------------
  Cycle       Energy         DIIS error
 ---------------------------------------
    1   -3254.4287405476      1.69e-05  
    2   -3254.4287412951      4.58e-06  
    3   -3254.4287413737      1.91e-06  
    4   -3254.4287413862      6.07e-07  
    5   -3254.4287413880      2.94e-07  
    6   -3254.4287413884      8.71e-08  
    7   -3254.4287413884      2.85e-08  
    8   -3254.4287413885      1.28e-08  
    9   -3254.4287413885      5.76e-09  Convergence criterion met
 ---------------------------------------
 SCF time:   CPU 5.16s  wall 1.00s 
 SCF   energy in the final basis set =    -3254.4287413885
 Total energy in the final basis set =    -3254.4287413885


 ------------------------------------------------------------------------------

   CCMAN2: suite of methods based on coupled cluster
           and equation of motion theories.

   Components:
   * libvmm-1.3-trunk
     by Evgeny Epifanovsky, Ilya Kaliman.
   * libtensor-2.5-trunk
     by Evgeny Epifanovsky, Michael Wormit, Dmitry Zuev, Sam Manzer, 
        Ilya Kaliman.
   * libcc-2.5-trunk
     by Evgeny Epifanovsky, Arik Landau, Tomasz Kus, Kirill Khistyaev, 
        Dmitry Zuev, Prashant Manohar, Xintian Feng, Anna Krylov, 
        Matthew Goldey, Alec White, Thomas Jagau, Kaushik Nanda, 
        Anastasia Gunina, Alexander Kunitsa, Joonho Lee.

   CCMAN original authors:
   Anna I. Krylov, C. David Sherrill, Steven R. Gwaltney,
   Edward F. C. Byrd (2000)
   Sergey V. Levchenko, Lyudmila V. Slipchenko, Tao Wang,
   Ana-Maria C. Cristian (2003)
   Piotr A. Pieniazek, C. Melania Oana, Evgeny Epifanovsky (2007)
   Prashant Manohar (2009)

 ------------------------------------------------------------------------------


 Allocating and initializing 29808MB of RAM...
 Calculation will run on 4 cores.


 Alpha MOs, Restricted
 -- Occupied --                  
-490.03  -80.03  -79.99  -65.17  -58.52  -58.52  -58.52   -9.84
  1 A     2 A     3 A     4 A     5 A     6 A     7 A     8 A                  
 -7.564  -7.530  -7.458  -7.451  -7.450  -5.456  -5.455  -5.455
  9 A    10 A    11 A    12 A    13 A    14 A    15 A    16 A                  
 -5.423  -5.422  -5.422  -3.197  -3.194  -3.193  -3.185  -3.185
 17 A    18 A    19 A    20 A    21 A    22 A    23 A    24 A                  
 -1.039  -0.915  -0.704  -0.527  -0.490  -0.456  -0.432  -0.380
 25 A    26 A    27 A    28 A    29 A    30 A    31 A    32 A                  
 -0.355
 33 A                                                                          
 -- Virtual --                   
 -0.016   0.050   0.056   0.063   0.081   0.086   0.099   0.110
 34 A    35 A    36 A    37 A    38 A    39 A    40 A    41 A                  
  0.112   0.123   0.125   0.129   0.149   0.162   0.172   0.200
 42 A    43 A    44 A    45 A    46 A    47 A    48 A    49 A                  
  0.222   0.333   0.376   0.390   0.394   0.431   0.446   0.516
 50 A    51 A    52 A    53 A    54 A    55 A    56 A    57 A                  
  0.568   0.575   0.585   0.655   0.672   0.713   0.734   0.774
 58 A    59 A    60 A    61 A    62 A    63 A    64 A    65 A                  
  0.785   0.799   0.840   0.841   0.864   0.885   0.928   1.015
 66 A    67 A    68 A    69 A    70 A    71 A    72 A    73 A                  
  1.080   1.106   1.137   1.302   1.421   1.670   1.688   1.795
 74 A    75 A    76 A    77 A    78 A    79 A    80 A    81 A                  
  1.841   1.867   1.933   1.978   2.021   2.309   2.327   2.339
 82 A    83 A    84 A    85 A    86 A    87 A    88 A    89 A                  
  2.417   2.892   4.544   4.551   4.560   4.579   4.754   7.193
 90 A    91 A    92 A    93 A    94 A    95 A    96 A    97 A                  
  7.258   7.497   8.215   8.232   8.294  14.742  14.780  14.794
 98 A    99 A   100 A   101 A   102 A   103 A   104 A   105 A                  
 14.814  14.854  14.902  49.484 165.860 166.130 293.900 293.915
106 A   107 A   108 A   109 A   110 A   111 A   112 A   113 A                  
293.9901028.426
114 A   115 A                                                                  

 Beta MOs, Restricted
 -- Occupied --                  
-490.03  -80.03  -79.99  -65.17  -58.52  -58.52  -58.52   -9.84
  1 A     2 A     3 A     4 A     5 A     6 A     7 A     8 A                  
 -7.564  -7.530  -7.458  -7.451  -7.450  -5.456  -5.455  -5.455
  9 A    10 A    11 A    12 A    13 A    14 A    15 A    16 A                  
 -5.423  -5.422  -5.422  -3.197  -3.194  -3.193  -3.185  -3.185
 17 A    18 A    19 A    20 A    21 A    22 A    23 A    24 A                  
 -1.039  -0.915  -0.704  -0.527  -0.490  -0.456  -0.432  -0.380
 25 A    26 A    27 A    28 A    29 A    30 A    31 A    32 A                  
 -0.355
 33 A                                                                          
 -- Virtual --                   
 -0.016   0.050   0.056   0.063   0.081   0.086   0.099   0.110
 34 A    35 A    36 A    37 A    38 A    39 A    40 A    41 A                  
  0.112   0.123   0.125   0.129   0.149   0.162   0.172   0.200
 42 A    43 A    44 A    45 A    46 A    47 A    48 A    49 A                  
  0.222   0.333   0.376   0.390   0.394   0.431   0.446   0.516
 50 A    51 A    52 A    53 A    54 A    55 A    56 A    57 A                  
  0.568   0.575   0.585   0.655   0.672   0.713   0.734   0.774
 58 A    59 A    60 A    61 A    62 A    63 A    64 A    65 A                  
  0.785   0.799   0.840   0.841   0.864   0.885   0.928   1.015
 66 A    67 A    68 A    69 A    70 A    71 A    72 A    73 A                  
  1.080   1.106   1.137   1.302   1.421   1.670   1.688   1.795
 74 A    75 A    76 A    77 A    78 A    79 A    80 A    81 A                  
  1.841   1.867   1.933   1.978   2.021   2.309   2.327   2.339
 82 A    83 A    84 A    85 A    86 A    87 A    88 A    89 A                  
  2.417   2.892   4.544   4.551   4.560   4.579   4.754   7.193
 90 A    91 A    92 A    93 A    94 A    95 A    96 A    97 A                  
  7.258   7.497   8.215   8.232   8.294  14.742  14.780  14.794
 98 A    99 A   100 A   101 A   102 A   103 A   104 A   105 A                  
 14.814  14.854  14.902  49.484 165.860 166.130 293.900 293.915
106 A   107 A   108 A   109 A   110 A   111 A   112 A   113 A                  
293.9901028.426
114 A   115 A                                                                  

 Occupation and symmetry of molecular orbitals

 Point group: C1 (1 irreducible representation).

                           A     All 
 -------------------------------------
 All molecular orbitals:
  - Alpha                  115   115 
  - Beta                   115   115 
 -------------------------------------
 Alpha orbitals:
  - Frozen occupied        19    19  
  - Active occupied        14    14  
  - Active virtual         82    82  
  - Frozen virtual         0     0   
 -------------------------------------
 Beta orbitals:
  - Frozen occupied        19    19  
  - Active occupied        14    14  
  - Active virtual         82    82  
  - Frozen virtual         0     0   
 -------------------------------------

 Import integrals:   CPU 0.00 s  wall 0.00 s

 Import integrals:   CPU 22.15 s  wall 5.71 s

 MP2 amplitudes:   CPU 0.04 s  wall 0.02 s

Running a double precision version
           CCSD T amplitudes will be solved using DIIS.

           Start     Size      MaxIter   EConv     TConv     
           3         7         100       1.00e-07  1.00e-05  
 ------------------------------------------------------------------------------
           Energy (a.u.)   Ediff      Tdiff       Comment
 ------------------------------------------------------------------------------
         -3254.93690954                           
     1   -3254.94029003   3.38e-03   7.27e-01     
     2   -3254.95498014   1.47e-02   9.17e-02     
     3   -3254.95633360   1.35e-03   3.64e-02     
     4   -3254.95808806   1.75e-03   1.41e-02     Switched to DIIS steps.
     5   -3254.95848794   4.00e-04   9.45e-03     
     6   -3254.95848726   6.77e-07   2.21e-03     
     7   -3254.95848527   1.99e-06   8.06e-04     
     8   -3254.95848750   2.23e-06   2.08e-04     
     9   -3254.95848733   1.77e-07   8.92e-05     
    10   -3254.95848766   3.34e-07   4.15e-05     
    11   -3254.95848770   4.08e-08   2.21e-05     
    12   -3254.95848767   2.63e-08   4.07e-06     
 ------------------------------------------------------------------------------
         -3254.95848767                           CCSD T converged.

End of double precision
 SCF energy                 = -3254.42874139
 MP2 energy                 = -3254.93690954
 CCSD correlation energy     =    -0.52974629
 CCSD total energy           = -3254.95848767

 CCSD  T1^2 = 0.0079  T2^2 = 0.2447  Leading amplitudes:

 Amplitude    Orbitals with energies
  0.0217       33 (A) A                  ->    54 (A) A                   
              -0.3554                          0.3942                     
  0.0217       33 (A) B                  ->    54 (A) B                   
              -0.3554                          0.3942                     
 -0.0134       30 (A) A                  ->    34 (A) A                   
              -0.4561                         -0.0160                     
 -0.0134       30 (A) B                  ->    34 (A) B                   
              -0.4561                         -0.0160                     

 Amplitude    Orbitals with energies
 -0.1408       33 (A) A      33 (A) B    ->    34 (A) A      34 (A) B     
              -0.3554       -0.3554           -0.0160       -0.0160       
  0.1408       33 (A) A      33 (A) B    ->    34 (A) B      34 (A) A     
              -0.3554       -0.3554           -0.0160       -0.0160       
  0.1408       33 (A) B      33 (A) A    ->    34 (A) A      34 (A) B     
              -0.3554       -0.3554           -0.0160       -0.0160       
 -0.1408       33 (A) B      33 (A) A    ->    34 (A) B      34 (A) A     
              -0.3554       -0.3554           -0.0160       -0.0160       

 Computing CCSD intemediates for later calculations in double precision
 Finished.

Running a double precision version
           CCSD Lambda amplitudes will be solved using DIIS.
           Start     Size      MaxIter   EConv     LConv     
           3         7         100       1.00e-07  1.00e-05  
 ------------------------------------------------------------------------------
            Enorm      Ldiff       Comment
 ------------------------------------------------------------------------------
     1     5.43e-02   4.43e-02     
     2     1.13e-02   4.83e-03     
     3     4.87e-03   2.36e-03     
     4     2.09e-03   1.22e-03     Switched to DIIS steps.
     5     7.76e-04   4.62e-04     
     6     3.40e-04   1.35e-04     
     7     1.23e-04   3.49e-05     
     8     5.09e-05   3.10e-06     
     9     1.91e-05   4.09e-06     
    10     6.65e-06   1.39e-06     
    11     1.92e-06   5.81e-07     
    12     8.38e-07   1.42e-07     
    13     3.63e-07   7.74e-08     
    14     1.56e-07   1.24e-08     
    15     7.24e-08   9.52e-09     
 ------------------------------------------------------------------------------
                                   CCSD Lambda converged.

 Computing density matrices in double precision...
           Orbital response amplitudes will be solved using DIIS.
           Start     Size      MaxIter   EConv     LConv     
           3         7         100       1.00e-06  1.00e-06  
 ------------------------------------------------------------------------------
            Enorm      Ldiff       Comment
 ------------------------------------------------------------------------------
     1     1.02e-01   2.18e-03     
     2     1.02e-01   7.05e-03     
     3     1.16e-01   1.85e-02     
     4     8.15e-03   5.08e-02     Switched to DIIS steps.
     5     2.01e-03   1.18e-03     
     6     9.71e-04   5.32e-05     
     7     1.02e-04   9.17e-05     
     8     6.79e-05   2.31e-05     
     9     2.41e-05   1.33e-06     
    10     5.08e-06   2.59e-07     
    11     1.90e-06   2.15e-07     
    12     4.38e-07   4.61e-08     
 ------------------------------------------------------------------------------
                                   Orbital response converged.

 Computing density matrices... Done.
 CCSD calculation:   CPU 627.13 s  wall 167.05 s

 Transferring MO TPDM to AO TPDM
 Transferring g2_o1o1o1o1
 Transferring g2_o1o1o1v1
 Transferring g2_o1o1v1v1
 Transferring g2_o1v1o1v1
 Transferring g2_o1v1v1v1
 Transferring g2_v1v1v1v1
 Adding separable TPDM
 Computing TPDM gradient
 --------------------------------------------------------
 2e gradient
  Atom          X               Y               Z
 --------------------------------------------------------
    1        -38.783964       12.513118       -0.000000  
    2         12.416809      -28.623517        0.000000  
    3         22.267336       18.702265       -0.000000  
    4          4.099819       -2.591866       -0.000000  
 --------------------------------------------------------
 --------------------------------------------------------
 Final gradient
  Atom          X               Y               Z
 --------------------------------------------------------
    1        -38.783964       12.513118       -0.000000  
    2         12.416809      -28.623517        0.000000  
    3         22.267336       18.702265       -0.000000  
    4          4.099819       -2.591866       -0.000000  
 --------------------------------------------------------
 Analytic gradient from two-electron contribution:   CPU 133.44 s  wall 37.41 s

 Total ccman2 time:   CPU 785.93 s  wall 211.19 s


 --------------------------------------------------------------

                    Orbital Energies (a.u.)
 --------------------------------------------------------------

 Alpha MOs
 -- Occupied --
******* -80.025 -79.987 -65.165 -58.525 -58.524 -58.523  -9.845
 -7.564  -7.530  -7.458  -7.451  -7.450  -5.456  -5.455  -5.455
 -5.423  -5.422  -5.422  -3.197  -3.194  -3.193  -3.185  -3.185
 -1.039  -0.915  -0.704  -0.527  -0.490  -0.456  -0.432  -0.380
 -0.355
 -- Virtual --
 -0.016   0.050   0.056   0.063   0.081   0.086   0.099   0.110
  0.112   0.123   0.125   0.129   0.149   0.162   0.172   0.200
  0.222   0.333   0.376   0.390   0.394   0.431   0.446   0.516
  0.568   0.575   0.585   0.655   0.672   0.713   0.734   0.774
  0.785   0.799   0.840   0.841   0.864   0.885   0.928   1.015
  1.080   1.106   1.137   1.302   1.421   1.670   1.688   1.795
  1.841   1.867   1.933   1.978   2.021   2.309   2.327   2.339
  2.417   2.892   4.544   4.551   4.560   4.579   4.754   7.193
  7.258   7.497   8.215   8.232   8.294  14.742  14.780  14.794
 14.814  14.854  14.902  49.484 165.860 166.130 293.900 293.915
293.9901028.426
 --------------------------------------------------------------

          Ground-State Mulliken Net Atomic Charges

     Atom                 Charge (a.u.)
  ----------------------------------------
      1 Br                   -0.197175
      2 P                     0.167655
      3 P                     0.142602
      4 H                    -0.113082
  ----------------------------------------
  Sum of atomic charges =    -0.000000

 -----------------------------------------------------------------
                    Cartesian Multipole Moments
 -----------------------------------------------------------------
    Charge (ESU x 10^10)
                -0.0000
    Dipole Moment (Debye)
         X      -1.7909      Y       0.5444      Z      -0.0000
       Tot       1.8718
    Quadrupole Moments (Debye-Ang)
        XX     -43.0782     XY      -1.3275     YY     -47.3187
        XZ       0.0000     YZ       0.0000     ZZ     -45.9830
    Octopole Moments (Debye-Ang^2)
       XXX      36.1187    XXY      -1.4161    XYY      17.2918
       YYY      -5.4866    XXZ      -0.0000    XYZ      -0.0000
       YYZ       0.0000    XZZ      14.3000    YZZ      -1.4332
       ZZZ      -0.0000
    Hexadecapole Moments (Debye-Ang^3)
      XXXX    -620.3733   XXXY     -17.1509   XXYY    -140.1562
      XYYY     -10.6993   YYYY    -177.1791   XXXZ       0.0000
      XXYZ       0.0000   XYYZ       0.0000   YYYZ       0.0000
      XXZZ    -122.4252   XYZZ      -2.5088   YYZZ     -39.8042
      XZZZ       0.0000   YZZZ       0.0000   ZZZZ     -68.1871
 -----------------------------------------------------------------
 DrvMan completing analytic gradient of the correlated energy
 Correlated dipole moment
            1
    1  -0.7045879
    2   0.2141676
    3  -0.0000000
 Energy read as -3254.958487674
 Full Analytical Gradient: (in a.u., or Hartree/Bohr)
             1             2             3             4
    1   -0.00000365   -0.00014053    0.00006557    0.00007860
    2    0.00006250   -0.00032399    0.00034715   -0.00008566
    3   -0.00000000    0.00000000   -0.00000000    0.00000000
 Gradient time:  CPU 0.67 s  wall 0.64 s
 ----------------------------------------------------------------
             Standard Nuclear Orientation (Angstroms)
    I     Atom           X                Y                Z
 ----------------------------------------------------------------
    1      Br      1.2692401333    -0.1590229386    -0.0000000000
    2      P      -0.7050540285     0.9350527184     0.0010000000
    3      P      -2.0505514164    -0.5893085504    -0.0000000000
    4      H      -3.0893229927     0.3796403307    -0.0000000000
 ----------------------------------------------------------------
 Nuclear Repulsion Energy =   277.6801892125 hartrees
 There are       33 alpha and       33 beta electrons

                       Distance Matrix (Angstroms)
             Br(  1)   P (  2)   P (  3)
   P (  2)  2.257175
   P (  3)  3.347561  2.033234
   H (  4)  4.391723  2.448106  1.420531

 Requested basis set is 6-311++G(d,p)
 There are 50 shells and 115 basis functions
 A cutoff of  1.0D-14 yielded   1128 shell pairs
 There are      6267 function pairs (      6852 Cartesian)
 Smallest overlap matrix eigenvalue = 5.38E-04
 Guess MOs from SCF MO coefficient file

 -----------------------------------------------------------------------
  General SCF calculation program by
  Eric Jon Sundstrom, Paul Horn, Yuezhi Mao, Dmitri Zuev, Alec White,
  David Stuck, Shaama M.S., Shane Yost, Joonho Lee, David Small,
  Daniel Levine, Susi Lehtola, Hugh Burton, Evgeny Epifanovsky
 -----------------------------------------------------------------------
 Hartree-Fock
 using 4 threads for integral computing
 -------------------------------------------------------
 OpenMP Integral computing Module                
 Release: version 2.0, May 2017, Q-Chem Inc. Pleasanton 
 -------------------------------------------------------
 A restricted SCF calculation will be
 performed using DIIS
 SCF converges when DIIS error is below 1.0e-08
 ---------------------------------------
  Cycle       Energy         DIIS error
 ---------------------------------------
    1   -3254.4287056081      1.07e-05  
    2   -3254.4287059667      3.06e-06  
    3   -3254.4287060174      1.29e-06  
    4   -3254.4287060261      5.19e-07  
    5   -3254.4287060285      2.77e-07  
    6   -3254.4287060291      1.44e-07  
    7   -3254.4287060294      6.09e-08  
    8   -3254.4287060295      2.01e-08  
    9   -3254.4287060295      8.26e-09  Convergence criterion met
 ---------------------------------------
 SCF time:   CPU 5.34s  wall 1.00s 
 SCF   energy in the final basis set =    -3254.4287060295
 Total energy in the final basis set =    -3254.4287060295


 ------------------------------------------------------------------------------

   CCMAN2: suite of methods based on coupled cluster
           and equation of motion theories.

   Components:
   * libvmm-1.3-trunk
     by Evgeny Epifanovsky, Ilya Kaliman.
   * libtensor-2.5-trunk
     by Evgeny Epifanovsky, Michael Wormit, Dmitry Zuev, Sam Manzer, 
        Ilya Kaliman.
   * libcc-2.5-trunk
     by Evgeny Epifanovsky, Arik Landau, Tomasz Kus, Kirill Khistyaev, 
        Dmitry Zuev, Prashant Manohar, Xintian Feng, Anna Krylov, 
        Matthew Goldey, Alec White, Thomas Jagau, Kaushik Nanda, 
        Anastasia Gunina, Alexander Kunitsa, Joonho Lee.

   CCMAN original authors:
   Anna I. Krylov, C. David Sherrill, Steven R. Gwaltney,
   Edward F. C. Byrd (2000)
   Sergey V. Levchenko, Lyudmila V. Slipchenko, Tao Wang,
   Ana-Maria C. Cristian (2003)
   Piotr A. Pieniazek, C. Melania Oana, Evgeny Epifanovsky (2007)
   Prashant Manohar (2009)

 ------------------------------------------------------------------------------


 Allocating and initializing 29808MB of RAM...
 Calculation will run on 4 cores.


 Alpha MOs, Restricted
 -- Occupied --                  
-490.03  -80.03  -79.99  -65.16  -58.52  -58.52  -58.52   -9.84
  1 A     2 A     3 A     4 A     5 A     6 A     7 A     8 A                  
 -7.564  -7.530  -7.458  -7.450  -7.450  -5.457  -5.455  -5.455
  9 A    10 A    11 A    12 A    13 A    14 A    15 A    16 A                  
 -5.423  -5.422  -5.422  -3.197  -3.194  -3.193  -3.185  -3.185
 17 A    18 A    19 A    20 A    21 A    22 A    23 A    24 A                  
 -1.039  -0.915  -0.704  -0.527  -0.490  -0.456  -0.431  -0.380
 25 A    26 A    27 A    28 A    29 A    30 A    31 A    32 A                  
 -0.355
 33 A                                                                          
 -- Virtual --                   
 -0.016   0.050   0.056   0.063   0.081   0.086   0.099   0.110
 34 A    35 A    36 A    37 A    38 A    39 A    40 A    41 A                  
  0.112   0.123   0.124   0.129   0.149   0.162   0.172   0.200
 42 A    43 A    44 A    45 A    46 A    47 A    48 A    49 A                  
  0.222   0.333   0.376   0.390   0.394   0.431   0.446   0.516
 50 A    51 A    52 A    53 A    54 A    55 A    56 A    57 A                  
  0.568   0.575   0.585   0.655   0.672   0.713   0.734   0.774
 58 A    59 A    60 A    61 A    62 A    63 A    64 A    65 A                  
  0.785   0.799   0.840   0.841   0.864   0.885   0.928   1.015
 66 A    67 A    68 A    69 A    70 A    71 A    72 A    73 A                  
  1.080   1.106   1.137   1.302   1.421   1.670   1.688   1.795
 74 A    75 A    76 A    77 A    78 A    79 A    80 A    81 A                  
  1.841   1.866   1.933   1.978   2.021   2.309   2.327   2.339
 82 A    83 A    84 A    85 A    86 A    87 A    88 A    89 A                  
  2.417   2.892   4.544   4.551   4.560   4.579   4.754   7.193
 90 A    91 A    92 A    93 A    94 A    95 A    96 A    97 A                  
  7.258   7.497   8.215   8.232   8.294  14.742  14.780  14.793
 98 A    99 A   100 A   101 A   102 A   103 A   104 A   105 A                  
 14.813  14.854  14.902  49.484 165.860 166.130 293.900 293.915
106 A   107 A   108 A   109 A   110 A   111 A   112 A   113 A                  
293.9901028.426
114 A   115 A                                                                  

 Beta MOs, Restricted
 -- Occupied --                  
-490.03  -80.03  -79.99  -65.16  -58.52  -58.52  -58.52   -9.84
  1 A     2 A     3 A     4 A     5 A     6 A     7 A     8 A                  
 -7.564  -7.530  -7.458  -7.450  -7.450  -5.457  -5.455  -5.455
  9 A    10 A    11 A    12 A    13 A    14 A    15 A    16 A                  
 -5.423  -5.422  -5.422  -3.197  -3.194  -3.193  -3.185  -3.185
 17 A    18 A    19 A    20 A    21 A    22 A    23 A    24 A                  
 -1.039  -0.915  -0.704  -0.527  -0.490  -0.456  -0.431  -0.380
 25 A    26 A    27 A    28 A    29 A    30 A    31 A    32 A                  
 -0.355
 33 A                                                                          
 -- Virtual --                   
 -0.016   0.050   0.056   0.063   0.081   0.086   0.099   0.110
 34 A    35 A    36 A    37 A    38 A    39 A    40 A    41 A                  
  0.112   0.123   0.124   0.129   0.149   0.162   0.172   0.200
 42 A    43 A    44 A    45 A    46 A    47 A    48 A    49 A                  
  0.222   0.333   0.376   0.390   0.394   0.431   0.446   0.516
 50 A    51 A    52 A    53 A    54 A    55 A    56 A    57 A                  
  0.568   0.575   0.585   0.655   0.672   0.713   0.734   0.774
 58 A    59 A    60 A    61 A    62 A    63 A    64 A    65 A                  
  0.785   0.799   0.840   0.841   0.864   0.885   0.928   1.015
 66 A    67 A    68 A    69 A    70 A    71 A    72 A    73 A                  
  1.080   1.106   1.137   1.302   1.421   1.670   1.688   1.795
 74 A    75 A    76 A    77 A    78 A    79 A    80 A    81 A                  
  1.841   1.866   1.933   1.978   2.021   2.309   2.327   2.339
 82 A    83 A    84 A    85 A    86 A    87 A    88 A    89 A                  
  2.417   2.892   4.544   4.551   4.560   4.579   4.754   7.193
 90 A    91 A    92 A    93 A    94 A    95 A    96 A    97 A                  
  7.258   7.497   8.215   8.232   8.294  14.742  14.780  14.793
 98 A    99 A   100 A   101 A   102 A   103 A   104 A   105 A                  
 14.813  14.854  14.902  49.484 165.860 166.130 293.900 293.915
106 A   107 A   108 A   109 A   110 A   111 A   112 A   113 A                  
293.9901028.426
114 A   115 A                                                                  

 Occupation and symmetry of molecular orbitals

 Point group: C1 (1 irreducible representation).

                           A     All 
 -------------------------------------
 All molecular orbitals:
  - Alpha                  115   115 
  - Beta                   115   115 
 -------------------------------------
 Alpha orbitals:
  - Frozen occupied        19    19  
  - Active occupied        14    14  
  - Active virtual         82    82  
  - Frozen virtual         0     0   
 -------------------------------------
 Beta orbitals:
  - Frozen occupied        19    19  
  - Active occupied        14    14  
  - Active virtual         82    82  
  - Frozen virtual         0     0   
 -------------------------------------

 Import integrals:   CPU 0.00 s  wall 0.00 s

 Import integrals:   CPU 22.78 s  wall 5.88 s

 MP2 amplitudes:   CPU 0.04 s  wall 0.02 s

Running a double precision version
           CCSD T amplitudes will be solved using DIIS.

           Start     Size      MaxIter   EConv     TConv     
           3         7         100       1.00e-07  1.00e-05  
 ------------------------------------------------------------------------------
           Energy (a.u.)   Ediff      Tdiff       Comment
 ------------------------------------------------------------------------------
         -3254.93690988                           
     1   -3254.94027995   3.37e-03   7.27e-01     
     2   -3254.95497828   1.47e-02   9.17e-02     
     3   -3254.95633141   1.35e-03   3.64e-02     
     4   -3254.95808747   1.76e-03   1.41e-02     Switched to DIIS steps.
     5   -3254.95848819   4.01e-04   9.47e-03     
     6   -3254.95848755   6.49e-07   2.21e-03     
     7   -3254.95848553   2.02e-06   8.08e-04     
     8   -3254.95848776   2.23e-06   2.08e-04     
     9   -3254.95848758   1.78e-07   8.92e-05     
    10   -3254.95848792   3.33e-07   4.14e-05     
    11   -3254.95848796   4.16e-08   2.21e-05     
    12   -3254.95848793   2.64e-08   4.08e-06     
 ------------------------------------------------------------------------------
         -3254.95848793                           CCSD T converged.

End of double precision
 SCF energy                 = -3254.42870603
 MP2 energy                 = -3254.93690988
 CCSD correlation energy     =    -0.52978190
 CCSD total energy           = -3254.95848793

 CCSD  T1^2 = 0.0079  T2^2 = 0.2448  Leading amplitudes:

 Amplitude    Orbitals with energies
  0.0218       33 (A) A                  ->    54 (A) A                   
              -0.3553                          0.3943                     
  0.0218       33 (A) B                  ->    54 (A) B                   
              -0.3553                          0.3943                     
  0.0134       30 (A) A                  ->    34 (A) A                   
              -0.4560                         -0.0161                     
  0.0134       30 (A) B                  ->    34 (A) B                   
              -0.4560                         -0.0161                     

 Amplitude    Orbitals with energies
 -0.1410       33 (A) A      33 (A) B    ->    34 (A) A      34 (A) B     
              -0.3553       -0.3553           -0.0161       -0.0161       
  0.1410       33 (A) A      33 (A) B    ->    34 (A) B      34 (A) A     
              -0.3553       -0.3553           -0.0161       -0.0161       
  0.1410       33 (A) B      33 (A) A    ->    34 (A) A      34 (A) B     
              -0.3553       -0.3553           -0.0161       -0.0161       
 -0.1410       33 (A) B      33 (A) A    ->    34 (A) B      34 (A) A     
              -0.3553       -0.3553           -0.0161       -0.0161       

 Computing CCSD intemediates for later calculations in double precision
 Finished.

Running a double precision version
           CCSD Lambda amplitudes will be solved using DIIS.
           Start     Size      MaxIter   EConv     LConv     
           3         7         100       1.00e-07  1.00e-05  
 ------------------------------------------------------------------------------
            Enorm      Ldiff       Comment
 ------------------------------------------------------------------------------
     1     5.43e-02   4.43e-02     
     2     1.13e-02   4.84e-03     
     3     4.88e-03   2.36e-03     
     4     2.09e-03   1.22e-03     Switched to DIIS steps.
     5     7.77e-04   4.63e-04     
     6     3.40e-04   1.35e-04     
     7     1.23e-04   3.50e-05     
     8     5.10e-05   3.10e-06     
     9     1.92e-05   4.11e-06     
    10     6.67e-06   1.40e-06     
    11     1.92e-06   5.85e-07     
    12     8.39e-07   1.43e-07     
    13     3.63e-07   7.77e-08     
    14     1.56e-07   1.26e-08     
    15     7.26e-08   9.61e-09     
 ------------------------------------------------------------------------------
                                   CCSD Lambda converged.

 Computing density matrices in double precision...
           Orbital response amplitudes will be solved using DIIS.
           Start     Size      MaxIter   EConv     LConv     
           3         7         100       1.00e-06  1.00e-06  
 ------------------------------------------------------------------------------
            Enorm      Ldiff       Comment
 ------------------------------------------------------------------------------
     1     1.02e-01   2.19e-03     
     2     1.02e-01   7.06e-03     
     3     1.16e-01   1.85e-02     
     4     8.16e-03   5.09e-02     Switched to DIIS steps.
     5     2.04e-03   1.19e-03     
     6     9.73e-04   5.52e-05     
     7     1.03e-04   9.24e-05     
     8     6.80e-05   2.30e-05     
     9     2.42e-05   1.33e-06     
    10     5.11e-06   2.62e-07     
    11     1.91e-06   2.16e-07     
    12     4.39e-07   4.61e-08     
 ------------------------------------------------------------------------------
                                   Orbital response converged.

 Computing density matrices... Done.
 CCSD calculation:   CPU 627.41 s  wall 167.13 s

 Transferring MO TPDM to AO TPDM
 Transferring g2_o1o1o1o1
 Transferring g2_o1o1o1v1
 Transferring g2_o1o1v1v1
 Transferring g2_o1v1o1v1
 Transferring g2_o1v1v1v1
 Transferring g2_v1v1v1v1
 Adding separable TPDM
 Computing TPDM gradient
 --------------------------------------------------------
 2e gradient
  Atom          X               Y               Z
 --------------------------------------------------------
    1        -38.767978       12.519709        0.013499  
    2         12.414084      -28.629573       -0.023630  
    3         22.256248       18.701915        0.009398  
    4          4.097645       -2.592051        0.000734  
 --------------------------------------------------------
 --------------------------------------------------------
 Final gradient
  Atom          X               Y               Z
 --------------------------------------------------------
    1        -38.767978       12.519709        0.013499  
    2         12.414084      -28.629573       -0.023630  
    3         22.256248       18.701915        0.009398  
    4          4.097645       -2.592051        0.000734  
 --------------------------------------------------------
 Analytic gradient from two-electron contribution:   CPU 138.76 s  wall 38.88 s

 Total ccman2 time:   CPU 792.46 s  wall 212.97 s


 --------------------------------------------------------------

                    Orbital Energies (a.u.)
 --------------------------------------------------------------

 Alpha MOs
 -- Occupied --
******* -80.025 -79.987 -65.165 -58.525 -58.524 -58.523  -9.845
 -7.564  -7.530  -7.458  -7.450  -7.450  -5.457  -5.455  -5.455
 -5.423  -5.422  -5.422  -3.197  -3.194  -3.193  -3.185  -3.185
 -1.039  -0.915  -0.704  -0.527  -0.490  -0.456  -0.431  -0.380
 -0.355
 -- Virtual --
 -0.016   0.050   0.056   0.063   0.081   0.086   0.099   0.110
  0.112   0.123   0.124   0.129   0.149   0.162   0.172   0.200
  0.222   0.333   0.376   0.390   0.394   0.431   0.446   0.516
  0.568   0.575   0.585   0.655   0.672   0.713   0.734   0.774
  0.785   0.799   0.840   0.841   0.864   0.885   0.928   1.015
  1.080   1.106   1.137   1.302   1.421   1.670   1.688   1.795
  1.841   1.866   1.933   1.978   2.021   2.309   2.327   2.339
  2.417   2.892   4.544   4.551   4.560   4.579   4.754   7.193
  7.258   7.497   8.215   8.232   8.294  14.742  14.780  14.793
 14.813  14.854  14.902  49.484 165.860 166.130 293.900 293.915
293.9901028.426
 --------------------------------------------------------------

          Ground-State Mulliken Net Atomic Charges

     Atom                 Charge (a.u.)
  ----------------------------------------
      1 Br                   -0.197470
      2 P                     0.167974
      3 P                     0.142674
      4 H                    -0.113178
  ----------------------------------------
  Sum of atomic charges =     0.000000

 -----------------------------------------------------------------
                    Cartesian Multipole Moments
 -----------------------------------------------------------------
    Charge (ESU x 10^10)
                -0.0000
    Dipole Moment (Debye)
         X      -1.7932      Y       0.5454      Z       0.0005
       Tot       1.8743
    Quadrupole Moments (Debye-Ang)
        XX     -43.0815     XY      -1.3269     YY     -47.3135
        XZ      -0.0010     YZ      -0.0006     ZZ     -45.9858
    Octopole Moments (Debye-Ang^2)
       XXX      36.1167    XXY      -1.4376    XYY      17.2850
       YYY      -5.5236    XXZ      -0.0151    XYZ       0.0020
       YYZ      -0.0139    XZZ      14.2999    YZZ      -1.4465
       ZZZ      -0.0386
    Hexadecapole Moments (Debye-Ang^3)
      XXXX    -620.4404   XXXY     -17.1062   XXYY    -140.1640
      XYYY     -10.6695   YYYY    -177.3051   XXXZ       0.0219
      XXYZ      -0.0117   XYYZ       0.0080   YYYZ      -0.0420
      XXZZ    -122.4321   XYZZ      -2.4981   YYZZ     -39.8279
      XZZZ       0.0284   YZZZ      -0.0372   ZZZZ     -68.1968
 -----------------------------------------------------------------
 DrvMan completing analytic gradient of the correlated energy
 Correlated dipole moment
            1
    1  -0.7054930
    2   0.2145905
    3   0.0001987
 Energy read as -3254.958487932
 Full Analytical Gradient: (in a.u., or Hartree/Bohr)
             1             2             3             4
    1    0.00007500   -0.00005321   -0.00012764    0.00010585
    2   -0.00002067    0.00003682    0.00005401   -0.00007016
    3   -0.00000987    0.00001254    0.00001261   -0.00001527
 Gradient time:  CPU 0.67 s  wall 0.64 s
 ----------------------------------------------------------------
             Standard Nuclear Orientation (Angstroms)
    I     Atom           X                Y                Z
 ----------------------------------------------------------------
    1      Br      1.2692401333    -0.1590229386    -0.0000000000
    2      P      -0.7050540285     0.9350527184     0.0000000000
    3      P      -2.0495514164    -0.5893085504    -0.0000000000
    4      H      -3.0893229927     0.3796403307    -0.0000000000
 ----------------------------------------------------------------
 Nuclear Repulsion Energy =   277.7209875319 hartrees
 There are       33 alpha and       33 beta electrons

                       Distance Matrix (Angstroms)
             Br(  1)   P (  2)   P (  3)
   P (  2)  2.257175
   P (  3)  3.346569  2.032572
   H (  4)  4.391723  2.448106  1.421262

 Requested basis set is 6-311++G(d,p)
 There are 50 shells and 115 basis functions
 A cutoff of  1.0D-14 yielded   1128 shell pairs
 There are      6267 function pairs (      6852 Cartesian)
 Smallest overlap matrix eigenvalue = 5.37E-04
 Guess MOs from SCF MO coefficient file

 -----------------------------------------------------------------------
  General SCF calculation program by
  Eric Jon Sundstrom, Paul Horn, Yuezhi Mao, Dmitri Zuev, Alec White,
  David Stuck, Shaama M.S., Shane Yost, Joonho Lee, David Small,
  Daniel Levine, Susi Lehtola, Hugh Burton, Evgeny Epifanovsky
 -----------------------------------------------------------------------
 Hartree-Fock
 using 4 threads for integral computing
 -------------------------------------------------------
 OpenMP Integral computing Module                
 Release: version 2.0, May 2017, Q-Chem Inc. Pleasanton 
 -------------------------------------------------------
 A restricted SCF calculation will be
 performed using DIIS
 SCF converges when DIIS error is below 1.0e-08
 ---------------------------------------
  Cycle       Energy         DIIS error
 ---------------------------------------
    1   -3254.4287223331      1.14e-05  
    2   -3254.4287227044      3.17e-06  
    3   -3254.4287227529      1.31e-06  
    4   -3254.4287227612      5.81e-07  
    5   -3254.4287227635      2.72e-07  
    6   -3254.4287227643      1.42e-07  
    7   -3254.4287227646      6.01e-08  
    8   -3254.4287227647      1.75e-08  
    9   -3254.4287227647      7.24e-09  Convergence criterion met
 ---------------------------------------
 SCF time:   CPU 5.16s  wall 1.00s 
 SCF   energy in the final basis set =    -3254.4287227647
 Total energy in the final basis set =    -3254.4287227647


 ------------------------------------------------------------------------------

   CCMAN2: suite of methods based on coupled cluster
           and equation of motion theories.

   Components:
   * libvmm-1.3-trunk
     by Evgeny Epifanovsky, Ilya Kaliman.
   * libtensor-2.5-trunk
     by Evgeny Epifanovsky, Michael Wormit, Dmitry Zuev, Sam Manzer, 
        Ilya Kaliman.
   * libcc-2.5-trunk
     by Evgeny Epifanovsky, Arik Landau, Tomasz Kus, Kirill Khistyaev, 
        Dmitry Zuev, Prashant Manohar, Xintian Feng, Anna Krylov, 
        Matthew Goldey, Alec White, Thomas Jagau, Kaushik Nanda, 
        Anastasia Gunina, Alexander Kunitsa, Joonho Lee.

   CCMAN original authors:
   Anna I. Krylov, C. David Sherrill, Steven R. Gwaltney,
   Edward F. C. Byrd (2000)
   Sergey V. Levchenko, Lyudmila V. Slipchenko, Tao Wang,
   Ana-Maria C. Cristian (2003)
   Piotr A. Pieniazek, C. Melania Oana, Evgeny Epifanovsky (2007)
   Prashant Manohar (2009)

 ------------------------------------------------------------------------------


 Allocating and initializing 29808MB of RAM...
 Calculation will run on 4 cores.


 Alpha MOs, Restricted
 -- Occupied --                  
-490.03  -80.03  -79.99  -65.16  -58.52  -58.52  -58.52   -9.84
  1 A     2 A     3 A     4 A     5 A     6 A     7 A     8 A                  
 -7.564  -7.530  -7.458  -7.450  -7.450  -5.457  -5.455  -5.455
  9 A    10 A    11 A    12 A    13 A    14 A    15 A    16 A                  
 -5.423  -5.422  -5.422  -3.197  -3.194  -3.193  -3.185  -3.185
 17 A    18 A    19 A    20 A    21 A    22 A    23 A    24 A                  
 -1.039  -0.915  -0.704  -0.527  -0.490  -0.456  -0.431  -0.380
 25 A    26 A    27 A    28 A    29 A    30 A    31 A    32 A                  
 -0.355
 33 A                                                                          
 -- Virtual --                   
 -0.016   0.050   0.056   0.063   0.081   0.086   0.099   0.110
 34 A    35 A    36 A    37 A    38 A    39 A    40 A    41 A                  
  0.112   0.123   0.124   0.129   0.149   0.162   0.172   0.200
 42 A    43 A    44 A    45 A    46 A    47 A    48 A    49 A                  
  0.222   0.333   0.376   0.390   0.394   0.431   0.447   0.516
 50 A    51 A    52 A    53 A    54 A    55 A    56 A    57 A                  
  0.568   0.575   0.585   0.655   0.672   0.713   0.734   0.774
 58 A    59 A    60 A    61 A    62 A    63 A    64 A    65 A                  
  0.785   0.799   0.840   0.841   0.864   0.885   0.928   1.015
 66 A    67 A    68 A    69 A    70 A    71 A    72 A    73 A                  
  1.080   1.106   1.136   1.302   1.421   1.670   1.688   1.795
 74 A    75 A    76 A    77 A    78 A    79 A    80 A    81 A                  
  1.841   1.866   1.933   1.978   2.021   2.309   2.327   2.339
 82 A    83 A    84 A    85 A    86 A    87 A    88 A    89 A                  
  2.417   2.892   4.544   4.551   4.560   4.579   4.754   7.193
 90 A    91 A    92 A    93 A    94 A    95 A    96 A    97 A                  
  7.258   7.497   8.215   8.232   8.294  14.742  14.780  14.794
 98 A    99 A   100 A   101 A   102 A   103 A   104 A   105 A                  
 14.813  14.854  14.902  49.484 165.860 166.130 293.900 293.915
106 A   107 A   108 A   109 A   110 A   111 A   112 A   113 A                  
293.9901028.426
114 A   115 A                                                                  

 Beta MOs, Restricted
 -- Occupied --                  
-490.03  -80.03  -79.99  -65.16  -58.52  -58.52  -58.52   -9.84
  1 A     2 A     3 A     4 A     5 A     6 A     7 A     8 A                  
 -7.564  -7.530  -7.458  -7.450  -7.450  -5.457  -5.455  -5.455
  9 A    10 A    11 A    12 A    13 A    14 A    15 A    16 A                  
 -5.423  -5.422  -5.422  -3.197  -3.194  -3.193  -3.185  -3.185
 17 A    18 A    19 A    20 A    21 A    22 A    23 A    24 A                  
 -1.039  -0.915  -0.704  -0.527  -0.490  -0.456  -0.431  -0.380
 25 A    26 A    27 A    28 A    29 A    30 A    31 A    32 A                  
 -0.355
 33 A                                                                          
 -- Virtual --                   
 -0.016   0.050   0.056   0.063   0.081   0.086   0.099   0.110
 34 A    35 A    36 A    37 A    38 A    39 A    40 A    41 A                  
  0.112   0.123   0.124   0.129   0.149   0.162   0.172   0.200
 42 A    43 A    44 A    45 A    46 A    47 A    48 A    49 A                  
  0.222   0.333   0.376   0.390   0.394   0.431   0.447   0.516
 50 A    51 A    52 A    53 A    54 A    55 A    56 A    57 A                  
  0.568   0.575   0.585   0.655   0.672   0.713   0.734   0.774
 58 A    59 A    60 A    61 A    62 A    63 A    64 A    65 A                  
  0.785   0.799   0.840   0.841   0.864   0.885   0.928   1.015
 66 A    67 A    68 A    69 A    70 A    71 A    72 A    73 A                  
  1.080   1.106   1.136   1.302   1.421   1.670   1.688   1.795
 74 A    75 A    76 A    77 A    78 A    79 A    80 A    81 A                  
  1.841   1.866   1.933   1.978   2.021   2.309   2.327   2.339
 82 A    83 A    84 A    85 A    86 A    87 A    88 A    89 A                  
  2.417   2.892   4.544   4.551   4.560   4.579   4.754   7.193
 90 A    91 A    92 A    93 A    94 A    95 A    96 A    97 A                  
  7.258   7.497   8.215   8.232   8.294  14.742  14.780  14.794
 98 A    99 A   100 A   101 A   102 A   103 A   104 A   105 A                  
 14.813  14.854  14.902  49.484 165.860 166.130 293.900 293.915
106 A   107 A   108 A   109 A   110 A   111 A   112 A   113 A                  
293.9901028.426
114 A   115 A                                                                  

 Occupation and symmetry of molecular orbitals

 Point group: C1 (1 irreducible representation).

                           A     All 
 -------------------------------------
 All molecular orbitals:
  - Alpha                  115   115 
  - Beta                   115   115 
 -------------------------------------
 Alpha orbitals:
  - Frozen occupied        19    19  
  - Active occupied        14    14  
  - Active virtual         82    82  
  - Frozen virtual         0     0   
 -------------------------------------
 Beta orbitals:
  - Frozen occupied        19    19  
  - Active occupied        14    14  
  - Active virtual         82    82  
  - Frozen virtual         0     0   
 -------------------------------------

 Import integrals:   CPU 0.00 s  wall 0.00 s

 Import integrals:   CPU 22.58 s  wall 5.89 s

 MP2 amplitudes:   CPU 0.04 s  wall 0.02 s

Running a double precision version
           CCSD T amplitudes will be solved using DIIS.

           Start     Size      MaxIter   EConv     TConv     
           3         7         100       1.00e-07  1.00e-05  
 ------------------------------------------------------------------------------
           Energy (a.u.)   Ediff      Tdiff       Comment
 ------------------------------------------------------------------------------
         -3254.93690667                           
     1   -3254.94028466   3.38e-03   7.27e-01     
     2   -3254.95497836   1.47e-02   9.17e-02     
     3   -3254.95633238   1.35e-03   3.64e-02     
     4   -3254.95808783   1.76e-03   1.41e-02     Switched to DIIS steps.
     5   -3254.95848804   4.00e-04   9.46e-03     
     6   -3254.95848738   6.61e-07   2.21e-03     
     7   -3254.95848539   1.99e-06   8.07e-04     
     8   -3254.95848762   2.23e-06   2.08e-04     
     9   -3254.95848744   1.78e-07   8.91e-05     
    10   -3254.95848777   3.33e-07   4.14e-05     
    11   -3254.95848781   4.10e-08   2.21e-05     
    12   -3254.95848779   2.64e-08   4.08e-06     
 ------------------------------------------------------------------------------
         -3254.95848779                           CCSD T converged.

End of double precision
 SCF energy                 = -3254.42872276
 MP2 energy                 = -3254.93690667
 CCSD correlation energy     =    -0.52976502
 CCSD total energy           = -3254.95848779

 CCSD  T1^2 = 0.0079  T2^2 = 0.2448  Leading amplitudes:

 Amplitude    Orbitals with energies
 -0.0217       33 (A) A                  ->    54 (A) A                   
              -0.3554                          0.3942                     
 -0.0217       33 (A) B                  ->    54 (A) B                   
              -0.3554                          0.3942                     
 -0.0134       30 (A) A                  ->    34 (A) A                   
              -0.4561                         -0.0160                     
 -0.0134       30 (A) B                  ->    34 (A) B                   
              -0.4561                         -0.0160                     

 Amplitude    Orbitals with energies
 -0.1408       33 (A) A      33 (A) B    ->    34 (A) A      34 (A) B     
              -0.3554       -0.3554           -0.0160       -0.0160       
  0.1408       33 (A) A      33 (A) B    ->    34 (A) B      34 (A) A     
              -0.3554       -0.3554           -0.0160       -0.0160       
  0.1408       33 (A) B      33 (A) A    ->    34 (A) A      34 (A) B     
              -0.3554       -0.3554           -0.0160       -0.0160       
 -0.1408       33 (A) B      33 (A) A    ->    34 (A) B      34 (A) A     
              -0.3554       -0.3554           -0.0160       -0.0160       

 Computing CCSD intemediates for later calculations in double precision
 Finished.

Running a double precision version
           CCSD Lambda amplitudes will be solved using DIIS.
           Start     Size      MaxIter   EConv     LConv     
           3         7         100       1.00e-07  1.00e-05  
 ------------------------------------------------------------------------------
            Enorm      Ldiff       Comment
 ------------------------------------------------------------------------------
     1     5.43e-02   4.43e-02     
     2     1.13e-02   4.84e-03     
     3     4.87e-03   2.36e-03     
     4     2.09e-03   1.22e-03     Switched to DIIS steps.
     5     7.76e-04   4.62e-04     
     6     3.40e-04   1.35e-04     
     7     1.23e-04   3.49e-05     
     8     5.09e-05   3.11e-06     
     9     1.91e-05   4.10e-06     
    10     6.65e-06   1.39e-06     
    11     1.92e-06   5.83e-07     
    12     8.38e-07   1.42e-07     
    13     3.63e-07   7.76e-08     
    14     1.56e-07   1.25e-08     
    15     7.25e-08   9.57e-09     
 ------------------------------------------------------------------------------
                                   CCSD Lambda converged.

 Computing density matrices in double precision...
           Orbital response amplitudes will be solved using DIIS.
           Start     Size      MaxIter   EConv     LConv     
           3         7         100       1.00e-06  1.00e-06  
 ------------------------------------------------------------------------------
            Enorm      Ldiff       Comment
 ------------------------------------------------------------------------------
     1     1.02e-01   2.19e-03     
     2     1.02e-01   7.05e-03     
     3     1.16e-01   1.85e-02     
     4     8.16e-03   5.08e-02     Switched to DIIS steps.
     5     2.03e-03   1.18e-03     
     6     9.71e-04   5.42e-05     
     7     1.02e-04   9.20e-05     
     8     6.79e-05   2.30e-05     
     9     2.41e-05   1.33e-06     
    10     5.09e-06   2.58e-07     
    11     1.90e-06   2.15e-07     
    12     4.39e-07   4.64e-08     
 ------------------------------------------------------------------------------
                                   Orbital response converged.

 Computing density matrices... Done.
 CCSD calculation:   CPU 627.00 s  wall 167.04 s

 Transferring MO TPDM to AO TPDM
 Transferring g2_o1o1o1o1
 Transferring g2_o1o1o1v1
 Transferring g2_o1o1v1v1
 Transferring g2_o1v1o1v1
 Transferring g2_o1v1v1v1
 Transferring g2_v1v1v1v1
 Adding separable TPDM
 Computing TPDM gradient
 --------------------------------------------------------
 2e gradient
  Atom          X               Y               Z
 --------------------------------------------------------
    1        -38.773518       12.518588        0.000001  
    2         12.413915      -28.641532       -0.000002  
    3         22.259743       18.714411       -0.000001  
    4          4.099860       -2.591467        0.000001  
 --------------------------------------------------------
 --------------------------------------------------------
 Final gradient
  Atom          X               Y               Z
 --------------------------------------------------------
    1        -38.773518       12.518588        0.000001  
    2         12.413915      -28.641532       -0.000002  
    3         22.259743       18.714411       -0.000001  
    4          4.099860       -2.591467        0.000001  
 --------------------------------------------------------
 Analytic gradient from two-electron contribution:   CPU 134.70 s  wall 37.80 s

 Total ccman2 time:   CPU 786.72 s  wall 211.53 s


 --------------------------------------------------------------

                    Orbital Energies (a.u.)
 --------------------------------------------------------------

 Alpha MOs
 -- Occupied --
******* -80.025 -79.987 -65.165 -58.525 -58.523 -58.523  -9.845
 -7.564  -7.530  -7.458  -7.450  -7.450  -5.457  -5.455  -5.455
 -5.423  -5.422  -5.422  -3.197  -3.194  -3.193  -3.185  -3.185
 -1.039  -0.915  -0.704  -0.527  -0.490  -0.456  -0.431  -0.380
 -0.355
 -- Virtual --
 -0.016   0.050   0.056   0.063   0.081   0.086   0.099   0.110
  0.112   0.123   0.124   0.129   0.149   0.162   0.172   0.200
  0.222   0.333   0.376   0.390   0.394   0.431   0.447   0.516
  0.568   0.575   0.585   0.655   0.672   0.713   0.734   0.774
  0.785   0.799   0.840   0.841   0.864   0.885   0.928   1.015
  1.080   1.106   1.136   1.302   1.421   1.670   1.688   1.795
  1.841   1.866   1.933   1.978   2.021   2.309   2.327   2.339
  2.417   2.892   4.544   4.551   4.560   4.579   4.754   7.193
  7.258   7.497   8.215   8.232   8.294  14.742  14.780  14.794
 14.813  14.854  14.902  49.484 165.860 166.130 293.900 293.915
293.9901028.426
 --------------------------------------------------------------

          Ground-State Mulliken Net Atomic Charges

     Atom                 Charge (a.u.)
  ----------------------------------------
      1 Br                   -0.197530
      2 P                     0.167994
      3 P                     0.142630
      4 H                    -0.113094
  ----------------------------------------
  Sum of atomic charges =    -0.000000

 -----------------------------------------------------------------
                    Cartesian Multipole Moments
 -----------------------------------------------------------------
    Charge (ESU x 10^10)
                 0.0000
    Dipole Moment (Debye)
         X      -1.7933      Y       0.5451      Z      -0.0000
       Tot       1.8743
    Quadrupole Moments (Debye-Ang)
        XX     -43.0855     XY      -1.3256     YY     -47.3124
        XZ       0.0000     YZ      -0.0000     ZZ     -45.9842
    Octopole Moments (Debye-Ang^2)
       XXX      36.0918    XXY      -1.4416    XYY      17.2698
       YYY      -5.5242    XXZ       0.0000    XYZ       0.0000
       YYZ      -0.0000    XZZ      14.2851    YZZ      -1.4466
       ZZZ      -0.0000
    Hexadecapole Moments (Debye-Ang^3)
      XXXX    -620.2152   XXXY     -17.0722   XXYY    -140.1050
      XYYY     -10.6391   YYYY    -177.3012   XXXZ       0.0000
      XXYZ      -0.0000   XYYZ       0.0000   YYYZ      -0.0000
      XXZZ    -122.3804   XYZZ      -2.4884   YYZZ     -39.8248
      XZZZ       0.0000   YZZZ      -0.0000   ZZZZ     -68.1883
 -----------------------------------------------------------------
 DrvMan completing analytic gradient of the correlated energy
 Correlated dipole moment
            1
    1  -0.7055488
    2   0.2144612
    3  -0.0000000
 Energy read as -3254.958487787
 Full Analytical Gradient: (in a.u., or Hartree/Bohr)
             1             2             3             4
    1    0.00004532   -0.00022748    0.00029386   -0.00011171
    2   -0.00002684   -0.00015634    0.00005226    0.00013093
    3   -0.00000001    0.00000001    0.00000001   -0.00000001
 Gradient time:  CPU 0.67 s  wall 0.64 s
 ----------------------------------------------------------------
             Standard Nuclear Orientation (Angstroms)
    I     Atom           X                Y                Z
 ----------------------------------------------------------------
    1      Br      1.2692401333    -0.1590229386    -0.0000000000
    2      P      -0.7050540285     0.9350527184     0.0000000000
    3      P      -2.0515514164    -0.5893085504    -0.0000000000
    4      H      -3.0893229927     0.3796403307    -0.0000000000
 ----------------------------------------------------------------
 Nuclear Repulsion Energy =   277.6394503195 hartrees
 There are       33 alpha and       33 beta electrons

                       Distance Matrix (Angstroms)
             Br(  1)   P (  2)   P (  3)
   P (  2)  2.257175
   P (  3)  3.348552  2.033896
   H (  4)  4.391723  2.448106  1.419800

 Requested basis set is 6-311++G(d,p)
 There are 50 shells and 115 basis functions
 A cutoff of  1.0D-14 yielded   1128 shell pairs
 There are      6267 function pairs (      6852 Cartesian)
 Smallest overlap matrix eigenvalue = 5.38E-04
 Guess MOs from SCF MO coefficient file

 -----------------------------------------------------------------------
  General SCF calculation program by
  Eric Jon Sundstrom, Paul Horn, Yuezhi Mao, Dmitri Zuev, Alec White,
  David Stuck, Shaama M.S., Shane Yost, Joonho Lee, David Small,
  Daniel Levine, Susi Lehtola, Hugh Burton, Evgeny Epifanovsky
 -----------------------------------------------------------------------
 Hartree-Fock
 using 4 threads for integral computing
 -------------------------------------------------------
 OpenMP Integral computing Module                
 Release: version 2.0, May 2017, Q-Chem Inc. Pleasanton 
 -------------------------------------------------------
 A restricted SCF calculation will be
 performed using DIIS
 SCF converges when DIIS error is below 1.0e-08
 ---------------------------------------
  Cycle       Energy         DIIS error
 ---------------------------------------
    1   -3254.4286876011      1.86e-05  
    2   -3254.4286884001      4.86e-06  
    3   -3254.4286884712      1.94e-06  
    4   -3254.4286884819      6.98e-07  
    5   -3254.4286884833      2.17e-07  
    6   -3254.4286884835      5.55e-08  
    7   -3254.4286884836      2.37e-08  
    8   -3254.4286884836      1.09e-08  
    9   -3254.4286884836      5.63e-09  Convergence criterion met
 ---------------------------------------
 SCF time:   CPU 5.17s  wall 1.00s 
 SCF   energy in the final basis set =    -3254.4286884836
 Total energy in the final basis set =    -3254.4286884836


 ------------------------------------------------------------------------------

   CCMAN2: suite of methods based on coupled cluster
           and equation of motion theories.

   Components:
   * libvmm-1.3-trunk
     by Evgeny Epifanovsky, Ilya Kaliman.
   * libtensor-2.5-trunk
     by Evgeny Epifanovsky, Michael Wormit, Dmitry Zuev, Sam Manzer, 
        Ilya Kaliman.
   * libcc-2.5-trunk
     by Evgeny Epifanovsky, Arik Landau, Tomasz Kus, Kirill Khistyaev, 
        Dmitry Zuev, Prashant Manohar, Xintian Feng, Anna Krylov, 
        Matthew Goldey, Alec White, Thomas Jagau, Kaushik Nanda, 
        Anastasia Gunina, Alexander Kunitsa, Joonho Lee.

   CCMAN original authors:
   Anna I. Krylov, C. David Sherrill, Steven R. Gwaltney,
   Edward F. C. Byrd (2000)
   Sergey V. Levchenko, Lyudmila V. Slipchenko, Tao Wang,
   Ana-Maria C. Cristian (2003)
   Piotr A. Pieniazek, C. Melania Oana, Evgeny Epifanovsky (2007)
   Prashant Manohar (2009)

 ------------------------------------------------------------------------------


 Allocating and initializing 29808MB of RAM...
 Calculation will run on 4 cores.


 Alpha MOs, Restricted
 -- Occupied --                  
-490.03  -80.03  -79.99  -65.16  -58.52  -58.52  -58.52   -9.84
  1 A     2 A     3 A     4 A     5 A     6 A     7 A     8 A                  
 -7.564  -7.530  -7.458  -7.450  -7.450  -5.457  -5.455  -5.455
  9 A    10 A    11 A    12 A    13 A    14 A    15 A    16 A                  
 -5.423  -5.422  -5.422  -3.197  -3.194  -3.193  -3.185  -3.185
 17 A    18 A    19 A    20 A    21 A    22 A    23 A    24 A                  
 -1.039  -0.915  -0.705  -0.527  -0.490  -0.456  -0.432  -0.380
 25 A    26 A    27 A    28 A    29 A    30 A    31 A    32 A                  
 -0.355
 33 A                                                                          
 -- Virtual --                   
 -0.016   0.050   0.056   0.063   0.081   0.086   0.099   0.110
 34 A    35 A    36 A    37 A    38 A    39 A    40 A    41 A                  
  0.112   0.123   0.124   0.129   0.149   0.162   0.172   0.200
 42 A    43 A    44 A    45 A    46 A    47 A    48 A    49 A                  
  0.222   0.333   0.376   0.390   0.394   0.431   0.446   0.517
 50 A    51 A    52 A    53 A    54 A    55 A    56 A    57 A                  
  0.568   0.575   0.585   0.655   0.672   0.713   0.734   0.774
 58 A    59 A    60 A    61 A    62 A    63 A    64 A    65 A                  
  0.785   0.799   0.840   0.841   0.864   0.884   0.927   1.015
 66 A    67 A    68 A    69 A    70 A    71 A    72 A    73 A                  
  1.080   1.106   1.137   1.302   1.420   1.670   1.688   1.795
 74 A    75 A    76 A    77 A    78 A    79 A    80 A    81 A                  
  1.840   1.866   1.933   1.978   2.021   2.309   2.328   2.340
 82 A    83 A    84 A    85 A    86 A    87 A    88 A    89 A                  
  2.417   2.892   4.544   4.551   4.560   4.579   4.754   7.193
 90 A    91 A    92 A    93 A    94 A    95 A    96 A    97 A                  
  7.258   7.497   8.215   8.232   8.294  14.742  14.780  14.793
 98 A    99 A   100 A   101 A   102 A   103 A   104 A   105 A                  
 14.813  14.854  14.902  49.484 165.860 166.129 293.900 293.915
106 A   107 A   108 A   109 A   110 A   111 A   112 A   113 A                  
293.9901028.426
114 A   115 A                                                                  

 Beta MOs, Restricted
 -- Occupied --                  
-490.03  -80.03  -79.99  -65.16  -58.52  -58.52  -58.52   -9.84
  1 A     2 A     3 A     4 A     5 A     6 A     7 A     8 A                  
 -7.564  -7.530  -7.458  -7.450  -7.450  -5.457  -5.455  -5.455
  9 A    10 A    11 A    12 A    13 A    14 A    15 A    16 A                  
 -5.423  -5.422  -5.422  -3.197  -3.194  -3.193  -3.185  -3.185
 17 A    18 A    19 A    20 A    21 A    22 A    23 A    24 A                  
 -1.039  -0.915  -0.705  -0.527  -0.490  -0.456  -0.432  -0.380
 25 A    26 A    27 A    28 A    29 A    30 A    31 A    32 A                  
 -0.355
 33 A                                                                          
 -- Virtual --                   
 -0.016   0.050   0.056   0.063   0.081   0.086   0.099   0.110
 34 A    35 A    36 A    37 A    38 A    39 A    40 A    41 A                  
  0.112   0.123   0.124   0.129   0.149   0.162   0.172   0.200
 42 A    43 A    44 A    45 A    46 A    47 A    48 A    49 A                  
  0.222   0.333   0.376   0.390   0.394   0.431   0.446   0.517
 50 A    51 A    52 A    53 A    54 A    55 A    56 A    57 A                  
  0.568   0.575   0.585   0.655   0.672   0.713   0.734   0.774
 58 A    59 A    60 A    61 A    62 A    63 A    64 A    65 A                  
  0.785   0.799   0.840   0.841   0.864   0.884   0.927   1.015
 66 A    67 A    68 A    69 A    70 A    71 A    72 A    73 A                  
  1.080   1.106   1.137   1.302   1.420   1.670   1.688   1.795
 74 A    75 A    76 A    77 A    78 A    79 A    80 A    81 A                  
  1.840   1.866   1.933   1.978   2.021   2.309   2.328   2.340
 82 A    83 A    84 A    85 A    86 A    87 A    88 A    89 A                  
  2.417   2.892   4.544   4.551   4.560   4.579   4.754   7.193
 90 A    91 A    92 A    93 A    94 A    95 A    96 A    97 A                  
  7.258   7.497   8.215   8.232   8.294  14.742  14.780  14.793
 98 A    99 A   100 A   101 A   102 A   103 A   104 A   105 A                  
 14.813  14.854  14.902  49.484 165.860 166.129 293.900 293.915
106 A   107 A   108 A   109 A   110 A   111 A   112 A   113 A                  
293.9901028.426
114 A   115 A                                                                  

 Occupation and symmetry of molecular orbitals

 Point group: C1 (1 irreducible representation).

                           A     All 
 -------------------------------------
 All molecular orbitals:
  - Alpha                  115   115 
  - Beta                   115   115 
 -------------------------------------
 Alpha orbitals:
  - Frozen occupied        19    19  
  - Active occupied        14    14  
  - Active virtual         82    82  
  - Frozen virtual         0     0   
 -------------------------------------
 Beta orbitals:
  - Frozen occupied        19    19  
  - Active occupied        14    14  
  - Active virtual         82    82  
  - Frozen virtual         0     0   
 -------------------------------------

 Import integrals:   CPU 0.00 s  wall 0.00 s

 Import integrals:   CPU 22.22 s  wall 5.74 s

 MP2 amplitudes:   CPU 0.04 s  wall 0.02 s

Running a double precision version
           CCSD T amplitudes will be solved using DIIS.

           Start     Size      MaxIter   EConv     TConv     
           3         7         100       1.00e-07  1.00e-05  
 ------------------------------------------------------------------------------
           Energy (a.u.)   Ediff      Tdiff       Comment
 ------------------------------------------------------------------------------
         -3254.93691234                           
     1   -3254.94027446   3.36e-03   7.27e-01     
     2   -3254.95497742   1.47e-02   9.17e-02     
     3   -3254.95632965   1.35e-03   3.64e-02     
     4   -3254.95808634   1.76e-03   1.41e-02     Switched to DIIS steps.
     5   -3254.95848758   4.01e-04   9.48e-03     
     6   -3254.95848694   6.35e-07   2.22e-03     
     7   -3254.95848490   2.04e-06   8.09e-04     
     8   -3254.95848714   2.24e-06   2.08e-04     
     9   -3254.95848696   1.79e-07   8.92e-05     
    10   -3254.95848729   3.32e-07   4.15e-05     
    11   -3254.95848733   4.21e-08   2.21e-05     
    12   -3254.95848731   2.64e-08   4.09e-06     
 ------------------------------------------------------------------------------
         -3254.95848731                           CCSD T converged.

End of double precision
 SCF energy                 = -3254.42868848
 MP2 energy                 = -3254.93691234
 CCSD correlation energy     =    -0.52979882
 CCSD total energy           = -3254.95848731

 CCSD  T1^2 = 0.0079  T2^2 = 0.2449  Leading amplitudes:

 Amplitude    Orbitals with energies
  0.0218       33 (A) A                  ->    54 (A) A                   
              -0.3552                          0.3943                     
  0.0218       33 (A) B                  ->    54 (A) B                   
              -0.3552                          0.3943                     
 -0.0134       30 (A) A                  ->    34 (A) A                   
              -0.4560                         -0.0162                     
 -0.0134       30 (A) B                  ->    34 (A) B                   
              -0.4560                         -0.0162                     

 Amplitude    Orbitals with energies
 -0.1412       33 (A) A      33 (A) B    ->    34 (A) A      34 (A) B     
              -0.3552       -0.3552           -0.0162       -0.0162       
  0.1412       33 (A) A      33 (A) B    ->    34 (A) B      34 (A) A     
              -0.3552       -0.3552           -0.0162       -0.0162       
  0.1412       33 (A) B      33 (A) A    ->    34 (A) A      34 (A) B     
              -0.3552       -0.3552           -0.0162       -0.0162       
 -0.1412       33 (A) B      33 (A) A    ->    34 (A) B      34 (A) A     
              -0.3552       -0.3552           -0.0162       -0.0162       

 Computing CCSD intemediates for later calculations in double precision
 Finished.

Running a double precision version
           CCSD Lambda amplitudes will be solved using DIIS.
           Start     Size      MaxIter   EConv     LConv     
           3         7         100       1.00e-07  1.00e-05  
 ------------------------------------------------------------------------------
            Enorm      Ldiff       Comment
 ------------------------------------------------------------------------------
     1     5.44e-02   4.43e-02     
     2     1.13e-02   4.84e-03     
     3     4.88e-03   2.37e-03     
     4     2.10e-03   1.22e-03     Switched to DIIS steps.
     5     7.77e-04   4.64e-04     
     6     3.41e-04   1.35e-04     
     7     1.23e-04   3.51e-05     
     8     5.10e-05   3.09e-06     
     9     1.92e-05   4.11e-06     
    10     6.68e-06   1.40e-06     
    11     1.93e-06   5.87e-07     
    12     8.40e-07   1.44e-07     
    13     3.64e-07   7.79e-08     
    14     1.57e-07   1.26e-08     
    15     7.28e-08   9.65e-09     
 ------------------------------------------------------------------------------
                                   CCSD Lambda converged.

 Computing density matrices in double precision...
           Orbital response amplitudes will be solved using DIIS.
           Start     Size      MaxIter   EConv     LConv     
           3         7         100       1.00e-06  1.00e-06  
 ------------------------------------------------------------------------------
            Enorm      Ldiff       Comment
 ------------------------------------------------------------------------------
     1     1.02e-01   2.20e-03     
     2     1.02e-01   7.06e-03     
     3     1.16e-01   1.85e-02     
     4     8.16e-03   5.09e-02     Switched to DIIS steps.
     5     2.05e-03   1.19e-03     
     6     9.74e-04   5.61e-05     
     7     1.03e-04   9.28e-05     
     8     6.82e-05   2.30e-05     
     9     2.42e-05   1.34e-06     
    10     5.12e-06   2.67e-07     
    11     1.91e-06   2.16e-07     
    12     4.39e-07   4.57e-08     
 ------------------------------------------------------------------------------
                                   Orbital response converged.

 Computing density matrices... Done.
 CCSD calculation:   CPU 627.06 s  wall 167.04 s

 Transferring MO TPDM to AO TPDM
 Transferring g2_o1o1o1o1
 Transferring g2_o1o1o1v1
 Transferring g2_o1o1v1v1
 Transferring g2_o1v1o1v1
 Transferring g2_o1v1v1v1
 Transferring g2_v1v1v1v1
 Adding separable TPDM
 Computing TPDM gradient
 --------------------------------------------------------
 2e gradient
  Atom          X               Y               Z
 --------------------------------------------------------
    1        -38.762451       12.520839       -0.000000  
    2         12.414273      -28.617634       -0.000000  
    3         22.252758       18.689424        0.000000  
    4          4.095420       -2.592629       -0.000000  
 --------------------------------------------------------
 --------------------------------------------------------
 Final gradient
  Atom          X               Y               Z
 --------------------------------------------------------
    1        -38.762451       12.520839       -0.000000  
    2         12.414273      -28.617634       -0.000000  
    3         22.252758       18.689424        0.000000  
    4          4.095420       -2.592629       -0.000000  
 --------------------------------------------------------
 Analytic gradient from two-electron contribution:   CPU 135.28 s  wall 37.87 s

 Total ccman2 time:   CPU 787.65 s  wall 211.63 s


 --------------------------------------------------------------

                    Orbital Energies (a.u.)
 --------------------------------------------------------------

 Alpha MOs
 -- Occupied --
******* -80.025 -79.987 -65.165 -58.525 -58.524 -58.523  -9.845
 -7.564  -7.530  -7.458  -7.450  -7.450  -5.457  -5.455  -5.455
 -5.423  -5.422  -5.422  -3.197  -3.194  -3.193  -3.185  -3.185
 -1.039  -0.915  -0.705  -0.527  -0.490  -0.456  -0.432  -0.380
 -0.355
 -- Virtual --
 -0.016   0.050   0.056   0.063   0.081   0.086   0.099   0.110
  0.112   0.123   0.124   0.129   0.149   0.162   0.172   0.200
  0.222   0.333   0.376   0.390   0.394   0.431   0.446   0.517
  0.568   0.575   0.585   0.655   0.672   0.713   0.734   0.774
  0.785   0.799   0.840   0.841   0.864   0.884   0.927   1.015
  1.080   1.106   1.137   1.302   1.420   1.670   1.688   1.795
  1.840   1.866   1.933   1.978   2.021   2.309   2.328   2.340
  2.417   2.892   4.544   4.551   4.560   4.579   4.754   7.193
  7.258   7.497   8.215   8.232   8.294  14.742  14.780  14.793
 14.813  14.854  14.902  49.484 165.860 166.129 293.900 293.915
293.9901028.426
 --------------------------------------------------------------

          Ground-State Mulliken Net Atomic Charges

     Atom                 Charge (a.u.)
  ----------------------------------------
      1 Br                   -0.197410
      2 P                     0.167954
      3 P                     0.142719
      4 H                    -0.113263
  ----------------------------------------
  Sum of atomic charges =    -0.000000

 -----------------------------------------------------------------
                    Cartesian Multipole Moments
 -----------------------------------------------------------------
    Charge (ESU x 10^10)
                -0.0000
    Dipole Moment (Debye)
         X      -1.7930      Y       0.5458      Z       0.0000
       Tot       1.8743
    Quadrupole Moments (Debye-Ang)
        XX     -43.0775     XY      -1.3283     YY     -47.3146
        XZ      -0.0000     YZ      -0.0000     ZZ     -45.9874
    Octopole Moments (Debye-Ang^2)
       XXX      36.1417    XXY      -1.4336    XYY      17.3002
       YYY      -5.5229    XXZ       0.0000    XYZ       0.0000
       YYZ      -0.0000    XZZ      14.3147    YZZ      -1.4465
       ZZZ       0.0000
    Hexadecapole Moments (Debye-Ang^3)
      XXXX    -620.6658   XXXY     -17.1402   XXYY    -140.2230
      XYYY     -10.7000   YYYY    -177.3090   XXXZ      -0.0000
      XXYZ      -0.0000   XYYZ      -0.0000   YYYZ      -0.0000
      XXZZ    -122.4838   XYZZ      -2.5077   YYZZ     -39.8311
      XZZZ      -0.0000   YZZZ      -0.0000   ZZZZ     -68.2051
 -----------------------------------------------------------------
 DrvMan completing analytic gradient of the correlated energy
 Correlated dipole moment
            1
    1  -0.7054358
    2   0.2147195
    3   0.0000000
 Energy read as -3254.958487307
 Full Analytical Gradient: (in a.u., or Hartree/Bohr)
             1             2             3             4
    1    0.00010452    0.00012067   -0.00054912    0.00032393
    2   -0.00001447    0.00022913    0.00005745   -0.00027210
    3    0.00000000   -0.00000000    0.00000000   -0.00000000
 Gradient time:  CPU 0.67 s  wall 0.64 s
 ----------------------------------------------------------------
             Standard Nuclear Orientation (Angstroms)
    I     Atom           X                Y                Z
 ----------------------------------------------------------------
    1      Br      1.2692401333    -0.1590229386    -0.0000000000
    2      P      -0.7050540285     0.9350527184     0.0000000000
    3      P      -2.0505514164    -0.5883085504    -0.0000000000
    4      H      -3.0893229927     0.3796403307    -0.0000000000
 ----------------------------------------------------------------
 Nuclear Repulsion Energy =   277.7076731158 hartrees
 There are       33 alpha and       33 beta electrons

                       Distance Matrix (Angstroms)
             Br(  1)   P (  2)   P (  3)
   P (  2)  2.257175
   P (  3)  3.347432  2.032484
   H (  4)  4.391723  2.448106  1.419849

 Requested basis set is 6-311++G(d,p)
 There are 50 shells and 115 basis functions
 A cutoff of  1.0D-14 yielded   1128 shell pairs
 There are      6267 function pairs (      6852 Cartesian)
 Smallest overlap matrix eigenvalue = 5.37E-04
 Guess MOs from SCF MO coefficient file

 -----------------------------------------------------------------------
  General SCF calculation program by
  Eric Jon Sundstrom, Paul Horn, Yuezhi Mao, Dmitri Zuev, Alec White,
  David Stuck, Shaama M.S., Shane Yost, Joonho Lee, David Small,
  Daniel Levine, Susi Lehtola, Hugh Burton, Evgeny Epifanovsky
 -----------------------------------------------------------------------
 Hartree-Fock
 using 4 threads for integral computing
 -------------------------------------------------------
 OpenMP Integral computing Module                
 Release: version 2.0, May 2017, Q-Chem Inc. Pleasanton 
 -------------------------------------------------------
 A restricted SCF calculation will be
 performed using DIIS
 SCF converges when DIIS error is below 1.0e-08
 ---------------------------------------
  Cycle       Energy         DIIS error
 ---------------------------------------
    1   -3254.4287437091      1.32e-05  
    2   -3254.4287441326      3.70e-06  
    3   -3254.4287441711      1.46e-06  
    4   -3254.4287441771      5.17e-07  
    5   -3254.4287441778      1.52e-07  
    6   -3254.4287441779      4.12e-08  
    7   -3254.4287441779      1.44e-08  
    8   -3254.4287441779      6.51e-09  Convergence criterion met
 ---------------------------------------
 SCF time:   CPU 4.60s  wall 1.00s 
 SCF   energy in the final basis set =    -3254.4287441779
 Total energy in the final basis set =    -3254.4287441779


 ------------------------------------------------------------------------------

   CCMAN2: suite of methods based on coupled cluster
           and equation of motion theories.

   Components:
   * libvmm-1.3-trunk
     by Evgeny Epifanovsky, Ilya Kaliman.
   * libtensor-2.5-trunk
     by Evgeny Epifanovsky, Michael Wormit, Dmitry Zuev, Sam Manzer, 
        Ilya Kaliman.
   * libcc-2.5-trunk
     by Evgeny Epifanovsky, Arik Landau, Tomasz Kus, Kirill Khistyaev, 
        Dmitry Zuev, Prashant Manohar, Xintian Feng, Anna Krylov, 
        Matthew Goldey, Alec White, Thomas Jagau, Kaushik Nanda, 
        Anastasia Gunina, Alexander Kunitsa, Joonho Lee.

   CCMAN original authors:
   Anna I. Krylov, C. David Sherrill, Steven R. Gwaltney,
   Edward F. C. Byrd (2000)
   Sergey V. Levchenko, Lyudmila V. Slipchenko, Tao Wang,
   Ana-Maria C. Cristian (2003)
   Piotr A. Pieniazek, C. Melania Oana, Evgeny Epifanovsky (2007)
   Prashant Manohar (2009)

 ------------------------------------------------------------------------------


 Allocating and initializing 29808MB of RAM...
 Calculation will run on 4 cores.


 Alpha MOs, Restricted
 -- Occupied --                  
-490.03  -80.03  -79.99  -65.16  -58.52  -58.52  -58.52   -9.84
  1 A     2 A     3 A     4 A     5 A     6 A     7 A     8 A                  
 -7.564  -7.530  -7.458  -7.450  -7.450  -5.457  -5.455  -5.455
  9 A    10 A    11 A    12 A    13 A    14 A    15 A    16 A                  
 -5.423  -5.422  -5.422  -3.197  -3.194  -3.193  -3.185  -3.185
 17 A    18 A    19 A    20 A    21 A    22 A    23 A    24 A                  
 -1.039  -0.915  -0.704  -0.527  -0.490  -0.456  -0.431  -0.380
 25 A    26 A    27 A    28 A    29 A    30 A    31 A    32 A                  
 -0.355
 33 A                                                                          
 -- Virtual --                   
 -0.016   0.050   0.056   0.063   0.081   0.086   0.099   0.110
 34 A    35 A    36 A    37 A    38 A    39 A    40 A    41 A                  
  0.112   0.123   0.124   0.129   0.149   0.162   0.172   0.200
 42 A    43 A    44 A    45 A    46 A    47 A    48 A    49 A                  
  0.222   0.333   0.376   0.390   0.394   0.431   0.446   0.516
 50 A    51 A    52 A    53 A    54 A    55 A    56 A    57 A                  
  0.568   0.575   0.585   0.655   0.672   0.713   0.734   0.774
 58 A    59 A    60 A    61 A    62 A    63 A    64 A    65 A                  
  0.785   0.799   0.840   0.841   0.864   0.885   0.928   1.015
 66 A    67 A    68 A    69 A    70 A    71 A    72 A    73 A                  
  1.081   1.106   1.137   1.302   1.421   1.670   1.688   1.795
 74 A    75 A    76 A    77 A    78 A    79 A    80 A    81 A                  
  1.841   1.866   1.933   1.978   2.021   2.309   2.328   2.339
 82 A    83 A    84 A    85 A    86 A    87 A    88 A    89 A                  
  2.417   2.892   4.544   4.551   4.560   4.579   4.754   7.193
 90 A    91 A    92 A    93 A    94 A    95 A    96 A    97 A                  
  7.258   7.497   8.215   8.232   8.294  14.742  14.780  14.794
 98 A    99 A   100 A   101 A   102 A   103 A   104 A   105 A                  
 14.814  14.854  14.902  49.484 165.860 166.130 293.900 293.915
106 A   107 A   108 A   109 A   110 A   111 A   112 A   113 A                  
293.9901028.426
114 A   115 A                                                                  

 Beta MOs, Restricted
 -- Occupied --                  
-490.03  -80.03  -79.99  -65.16  -58.52  -58.52  -58.52   -9.84
  1 A     2 A     3 A     4 A     5 A     6 A     7 A     8 A                  
 -7.564  -7.530  -7.458  -7.450  -7.450  -5.457  -5.455  -5.455
  9 A    10 A    11 A    12 A    13 A    14 A    15 A    16 A                  
 -5.423  -5.422  -5.422  -3.197  -3.194  -3.193  -3.185  -3.185
 17 A    18 A    19 A    20 A    21 A    22 A    23 A    24 A                  
 -1.039  -0.915  -0.704  -0.527  -0.490  -0.456  -0.431  -0.380
 25 A    26 A    27 A    28 A    29 A    30 A    31 A    32 A                  
 -0.355
 33 A                                                                          
 -- Virtual --                   
 -0.016   0.050   0.056   0.063   0.081   0.086   0.099   0.110
 34 A    35 A    36 A    37 A    38 A    39 A    40 A    41 A                  
  0.112   0.123   0.124   0.129   0.149   0.162   0.172   0.200
 42 A    43 A    44 A    45 A    46 A    47 A    48 A    49 A                  
  0.222   0.333   0.376   0.390   0.394   0.431   0.446   0.516
 50 A    51 A    52 A    53 A    54 A    55 A    56 A    57 A                  
  0.568   0.575   0.585   0.655   0.672   0.713   0.734   0.774
 58 A    59 A    60 A    61 A    62 A    63 A    64 A    65 A                  
  0.785   0.799   0.840   0.841   0.864   0.885   0.928   1.015
 66 A    67 A    68 A    69 A    70 A    71 A    72 A    73 A                  
  1.081   1.106   1.137   1.302   1.421   1.670   1.688   1.795
 74 A    75 A    76 A    77 A    78 A    79 A    80 A    81 A                  
  1.841   1.866   1.933   1.978   2.021   2.309   2.328   2.339
 82 A    83 A    84 A    85 A    86 A    87 A    88 A    89 A                  
  2.417   2.892   4.544   4.551   4.560   4.579   4.754   7.193
 90 A    91 A    92 A    93 A    94 A    95 A    96 A    97 A                  
  7.258   7.497   8.215   8.232   8.294  14.742  14.780  14.794
 98 A    99 A   100 A   101 A   102 A   103 A   104 A   105 A                  
 14.814  14.854  14.902  49.484 165.860 166.130 293.900 293.915
106 A   107 A   108 A   109 A   110 A   111 A   112 A   113 A                  
293.9901028.426
114 A   115 A                                                                  

 Occupation and symmetry of molecular orbitals

 Point group: C1 (1 irreducible representation).

                           A     All 
 -------------------------------------
 All molecular orbitals:
  - Alpha                  115   115 
  - Beta                   115   115 
 -------------------------------------
 Alpha orbitals:
  - Frozen occupied        19    19  
  - Active occupied        14    14  
  - Active virtual         82    82  
  - Frozen virtual         0     0   
 -------------------------------------
 Beta orbitals:
  - Frozen occupied        19    19  
  - Active occupied        14    14  
  - Active virtual         82    82  
  - Frozen virtual         0     0   
 -------------------------------------

 Import integrals:   CPU 0.00 s  wall 0.00 s

 Import integrals:   CPU 22.06 s  wall 5.62 s

 MP2 amplitudes:   CPU 0.04 s  wall 0.02 s

Running a double precision version
           CCSD T amplitudes will be solved using DIIS.

           Start     Size      MaxIter   EConv     TConv     
           3         7         100       1.00e-07  1.00e-05  
 ------------------------------------------------------------------------------
           Energy (a.u.)   Ediff      Tdiff       Comment
 ------------------------------------------------------------------------------
         -3254.93690528                           
     1   -3254.94028979   3.38e-03   7.27e-01     
     2   -3254.95497971   1.47e-02   9.17e-02     
     3   -3254.95633322   1.35e-03   3.64e-02     
     4   -3254.95808769   1.75e-03   1.41e-02     Switched to DIIS steps.
     5   -3254.95848763   4.00e-04   9.46e-03     
     6   -3254.95848695   6.74e-07   2.21e-03     
     7   -3254.95848496   1.99e-06   8.06e-04     
     8   -3254.95848720   2.23e-06   2.08e-04     
     9   -3254.95848702   1.77e-07   8.93e-05     
    10   -3254.95848735   3.35e-07   4.15e-05     
    11   -3254.95848740   4.07e-08   2.21e-05     
    12   -3254.95848737   2.64e-08   4.08e-06     
 ------------------------------------------------------------------------------
         -3254.95848737                           CCSD T converged.

End of double precision
 SCF energy                 = -3254.42874418
 MP2 energy                 = -3254.93690528
 CCSD correlation energy     =    -0.52974319
 CCSD total energy           = -3254.95848737

 CCSD  T1^2 = 0.0079  T2^2 = 0.2447  Leading amplitudes:

 Amplitude    Orbitals with energies
 -0.0217       33 (A) A                  ->    54 (A) A                   
              -0.3554                          0.3942                     
 -0.0217       33 (A) B                  ->    54 (A) B                   
              -0.3554                          0.3942                     
 -0.0134       30 (A) A                  ->    34 (A) A                   
              -0.4561                         -0.0160                     
 -0.0134       30 (A) B                  ->    34 (A) B                   
              -0.4561                         -0.0160                     

 Amplitude    Orbitals with energies
 -0.1408       33 (A) A      33 (A) B    ->    34 (A) A      34 (A) B     
              -0.3554       -0.3554           -0.0160       -0.0160       
  0.1408       33 (A) A      33 (A) B    ->    34 (A) B      34 (A) A     
              -0.3554       -0.3554           -0.0160       -0.0160       
  0.1408       33 (A) B      33 (A) A    ->    34 (A) A      34 (A) B     
              -0.3554       -0.3554           -0.0160       -0.0160       
 -0.1408       33 (A) B      33 (A) A    ->    34 (A) B      34 (A) A     
              -0.3554       -0.3554           -0.0160       -0.0160       

 Computing CCSD intemediates for later calculations in double precision
 Finished.

Running a double precision version
           CCSD Lambda amplitudes will be solved using DIIS.
           Start     Size      MaxIter   EConv     LConv     
           3         7         100       1.00e-07  1.00e-05  
 ------------------------------------------------------------------------------
            Enorm      Ldiff       Comment
 ------------------------------------------------------------------------------
     1     5.43e-02   4.43e-02     
     2     1.13e-02   4.83e-03     
     3     4.87e-03   2.36e-03     
     4     2.09e-03   1.22e-03     Switched to DIIS steps.
     5     7.76e-04   4.62e-04     
     6     3.40e-04   1.35e-04     
     7     1.23e-04   3.49e-05     
     8     5.10e-05   3.10e-06     
     9     1.91e-05   4.10e-06     
    10     6.65e-06   1.39e-06     
    11     1.92e-06   5.81e-07     
    12     8.39e-07   1.42e-07     
    13     3.63e-07   7.74e-08     
    14     1.56e-07   1.24e-08     
    15     7.26e-08   9.52e-09     
 ------------------------------------------------------------------------------
                                   CCSD Lambda converged.

 Computing density matrices in double precision...
           Orbital response amplitudes will be solved using DIIS.
           Start     Size      MaxIter   EConv     LConv     
           3         7         100       1.00e-06  1.00e-06  
 ------------------------------------------------------------------------------
            Enorm      Ldiff       Comment
 ------------------------------------------------------------------------------
     1     1.02e-01   2.18e-03     
     2     1.02e-01   7.05e-03     
     3     1.16e-01   1.85e-02     
     4     8.16e-03   5.08e-02     Switched to DIIS steps.
     5     2.04e-03   1.18e-03     
     6     9.71e-04   5.49e-05     
     7     1.02e-04   9.22e-05     
     8     6.78e-05   2.30e-05     
     9     2.40e-05   1.32e-06     
    10     5.08e-06   2.59e-07     
    11     1.90e-06   2.14e-07     
    12     4.38e-07   4.60e-08     
 ------------------------------------------------------------------------------
                                   Orbital response converged.

 Computing density matrices... Done.
 CCSD calculation:   CPU 627.49 s  wall 167.06 s

 Transferring MO TPDM to AO TPDM
 Transferring g2_o1o1o1o1
 Transferring g2_o1o1o1v1
 Transferring g2_o1o1v1v1
 Transferring g2_o1v1o1v1
 Transferring g2_o1v1v1v1
 Transferring g2_v1v1v1v1
 Adding separable TPDM
 Computing TPDM gradient
 --------------------------------------------------------
 2e gradient
  Atom          X               Y               Z
 --------------------------------------------------------
    1        -38.771229       12.522785        0.000000  
    2         12.402120      -28.630333       -0.000000  
    3         22.267952       18.695448        0.000000  
    4          4.101157       -2.587900       -0.000000  
 --------------------------------------------------------
 --------------------------------------------------------
 Final gradient
  Atom          X               Y               Z
 --------------------------------------------------------
    1        -38.771229       12.522785        0.000000  
    2         12.402120      -28.630333       -0.000000  
    3         22.267952       18.695448        0.000000  
    4          4.101157       -2.587900       -0.000000  
 --------------------------------------------------------
 Analytic gradient from two-electron contribution:   CPU 134.31 s  wall 37.56 s

 Total ccman2 time:   CPU 787.08 s  wall 211.25 s


 --------------------------------------------------------------

                    Orbital Energies (a.u.)
 --------------------------------------------------------------

 Alpha MOs
 -- Occupied --
******* -80.025 -79.987 -65.165 -58.525 -58.524 -58.523  -9.845
 -7.564  -7.530  -7.458  -7.450  -7.450  -5.457  -5.455  -5.455
 -5.423  -5.422  -5.422  -3.197  -3.194  -3.193  -3.185  -3.185
 -1.039  -0.915  -0.704  -0.527  -0.490  -0.456  -0.431  -0.380
 -0.355
 -- Virtual --
 -0.016   0.050   0.056   0.063   0.081   0.086   0.099   0.110
  0.112   0.123   0.124   0.129   0.149   0.162   0.172   0.200
  0.222   0.333   0.376   0.390   0.394   0.431   0.446   0.516
  0.568   0.575   0.585   0.655   0.672   0.713   0.734   0.774
  0.785   0.799   0.840   0.841   0.864   0.885   0.928   1.015
  1.081   1.106   1.137   1.302   1.421   1.670   1.688   1.795
  1.841   1.866   1.933   1.978   2.021   2.309   2.328   2.339
  2.417   2.892   4.544   4.551   4.560   4.579   4.754   7.193
  7.258   7.497   8.215   8.232   8.294  14.742  14.780  14.794
 14.814  14.854  14.902  49.484 165.860 166.130 293.900 293.915
293.9901028.426
 --------------------------------------------------------------

          Ground-State Mulliken Net Atomic Charges

     Atom                 Charge (a.u.)
  ----------------------------------------
      1 Br                   -0.197356
      2 P                     0.167878
      3 P                     0.142555
      4 H                    -0.113077
  ----------------------------------------
  Sum of atomic charges =    -0.000000

 -----------------------------------------------------------------
                    Cartesian Multipole Moments
 -----------------------------------------------------------------
    Charge (ESU x 10^10)
                 0.0000
    Dipole Moment (Debye)
         X      -1.7939      Y       0.5464      Z       0.0000
       Tot       1.8753
    Quadrupole Moments (Debye-Ang)
        XX     -43.0729     XY      -1.3308     YY     -47.3170
        XZ      -0.0000     YZ      -0.0000     ZZ     -45.9829
    Octopole Moments (Debye-Ang^2)
       XXX      36.0854    XXY      -1.4399    XYY      17.2874
       YYY      -5.5624    XXZ       0.0000    XYZ       0.0000
       YYZ      -0.0000    XZZ      14.2943    YZZ      -1.4585
       ZZZ       0.0000
    Hexadecapole Moments (Debye-Ang^3)
      XXXX    -620.2837   XXXY     -17.0548   XXYY    -140.1515
      XYYY     -10.5986   YYYY    -177.2279   XXXZ      -0.0000
      XXYZ      -0.0000   XYYZ      -0.0000   YYYZ      -0.0000
      XXZZ    -122.4150   XYZZ      -2.4740   YYZZ     -39.8123
      XZZZ      -0.0000   YZZZ      -0.0000   ZZZZ     -68.1874
 -----------------------------------------------------------------
 DrvMan completing analytic gradient of the correlated energy
 Correlated dipole moment
            1
    1  -0.7057891
    2   0.2149746
    3   0.0000000
 Energy read as -3254.958487369
 Full Analytical Gradient: (in a.u., or Hartree/Bohr)
             1             2             3             4
    1    0.00009370   -0.00023222   -0.00013016    0.00026868
    2   -0.00000388   -0.00025633    0.00055323   -0.00029301
    3    0.00000000   -0.00000000    0.00000000   -0.00000000
 Gradient time:  CPU 0.67 s  wall 0.64 s
 ----------------------------------------------------------------
             Standard Nuclear Orientation (Angstroms)
    I     Atom           X                Y                Z
 ----------------------------------------------------------------
    1      Br      1.2692401333    -0.1590229386    -0.0000000000
    2      P      -0.7050540285     0.9350527184     0.0000000000
    3      P      -2.0505514164    -0.5903085504    -0.0000000000
    4      H      -3.0893229927     0.3796403307    -0.0000000000
 ----------------------------------------------------------------
 Nuclear Repulsion Energy =   277.6527479516 hartrees
 There are       33 alpha and       33 beta electrons

                       Distance Matrix (Angstroms)
             Br(  1)   P (  2)   P (  3)
   P (  2)  2.257175
   P (  3)  3.347689  2.033984
   H (  4)  4.391723  2.448106  1.421213

 Requested basis set is 6-311++G(d,p)
 There are 50 shells and 115 basis functions
 A cutoff of  1.0D-14 yielded   1128 shell pairs
 There are      6267 function pairs (      6852 Cartesian)
 Smallest overlap matrix eigenvalue = 5.39E-04
 Guess MOs from SCF MO coefficient file

 -----------------------------------------------------------------------
  General SCF calculation program by
  Eric Jon Sundstrom, Paul Horn, Yuezhi Mao, Dmitri Zuev, Alec White,
  David Stuck, Shaama M.S., Shane Yost, Joonho Lee, David Small,
  Daniel Levine, Susi Lehtola, Hugh Burton, Evgeny Epifanovsky
 -----------------------------------------------------------------------
 Hartree-Fock
 using 4 threads for integral computing
 -------------------------------------------------------
 OpenMP Integral computing Module                
 Release: version 2.0, May 2017, Q-Chem Inc. Pleasanton 
 -------------------------------------------------------
 A restricted SCF calculation will be
 performed using DIIS
 SCF converges when DIIS error is below 1.0e-08
 ---------------------------------------
  Cycle       Energy         DIIS error
 ---------------------------------------
    1   -3254.4286660547      1.83e-05  
    2   -3254.4286668253      4.42e-06  
    3   -3254.4286668940      1.70e-06  
    4   -3254.4286669029      6.33e-07  
    5   -3254.4286669041      2.30e-07  
    6   -3254.4286669044      7.45e-08  
    7   -3254.4286669044      2.69e-08  
    8   -3254.4286669044      1.37e-08  
    9   -3254.4286669044      3.25e-09  Convergence criterion met
 ---------------------------------------
 SCF time:   CPU 5.16s  wall 2.00s 
 SCF   energy in the final basis set =    -3254.4286669044
 Total energy in the final basis set =    -3254.4286669044


 ------------------------------------------------------------------------------

   CCMAN2: suite of methods based on coupled cluster
           and equation of motion theories.

   Components:
   * libvmm-1.3-trunk
     by Evgeny Epifanovsky, Ilya Kaliman.
   * libtensor-2.5-trunk
     by Evgeny Epifanovsky, Michael Wormit, Dmitry Zuev, Sam Manzer, 
        Ilya Kaliman.
   * libcc-2.5-trunk
     by Evgeny Epifanovsky, Arik Landau, Tomasz Kus, Kirill Khistyaev, 
        Dmitry Zuev, Prashant Manohar, Xintian Feng, Anna Krylov, 
        Matthew Goldey, Alec White, Thomas Jagau, Kaushik Nanda, 
        Anastasia Gunina, Alexander Kunitsa, Joonho Lee.

   CCMAN original authors:
   Anna I. Krylov, C. David Sherrill, Steven R. Gwaltney,
   Edward F. C. Byrd (2000)
   Sergey V. Levchenko, Lyudmila V. Slipchenko, Tao Wang,
   Ana-Maria C. Cristian (2003)
   Piotr A. Pieniazek, C. Melania Oana, Evgeny Epifanovsky (2007)
   Prashant Manohar (2009)

 ------------------------------------------------------------------------------


 Allocating and initializing 29808MB of RAM...
 Calculation will run on 4 cores.


 Alpha MOs, Restricted
 -- Occupied --                  
-490.03  -80.03  -79.99  -65.16  -58.52  -58.52  -58.52   -9.84
  1 A     2 A     3 A     4 A     5 A     6 A     7 A     8 A                  
 -7.564  -7.530  -7.458  -7.450  -7.450  -5.457  -5.455  -5.455
  9 A    10 A    11 A    12 A    13 A    14 A    15 A    16 A                  
 -5.423  -5.422  -5.422  -3.197  -3.194  -3.193  -3.185  -3.185
 17 A    18 A    19 A    20 A    21 A    22 A    23 A    24 A                  
 -1.039  -0.915  -0.704  -0.527  -0.490  -0.456  -0.431  -0.380
 25 A    26 A    27 A    28 A    29 A    30 A    31 A    32 A                  
 -0.355
 33 A                                                                          
 -- Virtual --                   
 -0.016   0.050   0.056   0.063   0.081   0.086   0.099   0.110
 34 A    35 A    36 A    37 A    38 A    39 A    40 A    41 A                  
  0.112   0.123   0.124   0.129   0.149   0.162   0.172   0.200
 42 A    43 A    44 A    45 A    46 A    47 A    48 A    49 A                  
  0.222   0.333   0.376   0.390   0.394   0.431   0.446   0.517
 50 A    51 A    52 A    53 A    54 A    55 A    56 A    57 A                  
  0.568   0.575   0.585   0.655   0.673   0.713   0.734   0.774
 58 A    59 A    60 A    61 A    62 A    63 A    64 A    65 A                  
  0.785   0.799   0.840   0.841   0.864   0.884   0.927   1.015
 66 A    67 A    68 A    69 A    70 A    71 A    72 A    73 A                  
  1.080   1.106   1.136   1.302   1.420   1.670   1.688   1.795
 74 A    75 A    76 A    77 A    78 A    79 A    80 A    81 A                  
  1.841   1.866   1.933   1.978   2.021   2.309   2.327   2.339
 82 A    83 A    84 A    85 A    86 A    87 A    88 A    89 A                  
  2.417   2.892   4.544   4.551   4.560   4.579   4.754   7.193
 90 A    91 A    92 A    93 A    94 A    95 A    96 A    97 A                  
  7.258   7.496   8.215   8.232   8.294  14.742  14.780  14.793
 98 A    99 A   100 A   101 A   102 A   103 A   104 A   105 A                  
 14.813  14.854  14.902  49.484 165.860 166.129 293.900 293.915
106 A   107 A   108 A   109 A   110 A   111 A   112 A   113 A                  
293.9901028.426
114 A   115 A                                                                  

 Beta MOs, Restricted
 -- Occupied --                  
-490.03  -80.03  -79.99  -65.16  -58.52  -58.52  -58.52   -9.84
  1 A     2 A     3 A     4 A     5 A     6 A     7 A     8 A                  
 -7.564  -7.530  -7.458  -7.450  -7.450  -5.457  -5.455  -5.455
  9 A    10 A    11 A    12 A    13 A    14 A    15 A    16 A                  
 -5.423  -5.422  -5.422  -3.197  -3.194  -3.193  -3.185  -3.185
 17 A    18 A    19 A    20 A    21 A    22 A    23 A    24 A                  
 -1.039  -0.915  -0.704  -0.527  -0.490  -0.456  -0.431  -0.380
 25 A    26 A    27 A    28 A    29 A    30 A    31 A    32 A                  
 -0.355
 33 A                                                                          
 -- Virtual --                   
 -0.016   0.050   0.056   0.063   0.081   0.086   0.099   0.110
 34 A    35 A    36 A    37 A    38 A    39 A    40 A    41 A                  
  0.112   0.123   0.124   0.129   0.149   0.162   0.172   0.200
 42 A    43 A    44 A    45 A    46 A    47 A    48 A    49 A                  
  0.222   0.333   0.376   0.390   0.394   0.431   0.446   0.517
 50 A    51 A    52 A    53 A    54 A    55 A    56 A    57 A                  
  0.568   0.575   0.585   0.655   0.673   0.713   0.734   0.774
 58 A    59 A    60 A    61 A    62 A    63 A    64 A    65 A                  
  0.785   0.799   0.840   0.841   0.864   0.884   0.927   1.015
 66 A    67 A    68 A    69 A    70 A    71 A    72 A    73 A                  
  1.080   1.106   1.136   1.302   1.420   1.670   1.688   1.795
 74 A    75 A    76 A    77 A    78 A    79 A    80 A    81 A                  
  1.841   1.866   1.933   1.978   2.021   2.309   2.327   2.339
 82 A    83 A    84 A    85 A    86 A    87 A    88 A    89 A                  
  2.417   2.892   4.544   4.551   4.560   4.579   4.754   7.193
 90 A    91 A    92 A    93 A    94 A    95 A    96 A    97 A                  
  7.258   7.496   8.215   8.232   8.294  14.742  14.780  14.793
 98 A    99 A   100 A   101 A   102 A   103 A   104 A   105 A                  
 14.813  14.854  14.902  49.484 165.860 166.129 293.900 293.915
106 A   107 A   108 A   109 A   110 A   111 A   112 A   113 A                  
293.9901028.426
114 A   115 A                                                                  

 Occupation and symmetry of molecular orbitals

 Point group: C1 (1 irreducible representation).

                           A     All 
 -------------------------------------
 All molecular orbitals:
  - Alpha                  115   115 
  - Beta                   115   115 
 -------------------------------------
 Alpha orbitals:
  - Frozen occupied        19    19  
  - Active occupied        14    14  
  - Active virtual         82    82  
  - Frozen virtual         0     0   
 -------------------------------------
 Beta orbitals:
  - Frozen occupied        19    19  
  - Active occupied        14    14  
  - Active virtual         82    82  
  - Frozen virtual         0     0   
 -------------------------------------

 Import integrals:   CPU 0.00 s  wall 0.00 s

 Import integrals:   CPU 22.07 s  wall 5.62 s

 MP2 amplitudes:   CPU 0.04 s  wall 0.02 s

Running a double precision version
           CCSD T amplitudes will be solved using DIIS.

           Start     Size      MaxIter   EConv     TConv     
           3         7         100       1.00e-07  1.00e-05  
 ------------------------------------------------------------------------------
           Energy (a.u.)   Ediff      Tdiff       Comment
 ------------------------------------------------------------------------------
         -3254.93691360                           
     1   -3254.94026918   3.36e-03   7.27e-01     
     2   -3254.95497592   1.47e-02   9.17e-02     
     3   -3254.95632866   1.35e-03   3.64e-02     
     4   -3254.95808634   1.76e-03   1.41e-02     Switched to DIIS steps.
     5   -3254.95848784   4.02e-04   9.48e-03     
     6   -3254.95848722   6.23e-07   2.22e-03     
     7   -3254.95848518   2.04e-06   8.10e-04     
     8   -3254.95848741   2.23e-06   2.08e-04     
     9   -3254.95848723   1.80e-07   8.90e-05     
    10   -3254.95848756   3.30e-07   4.13e-05     
    11   -3254.95848760   4.24e-08   2.21e-05     
    12   -3254.95848758   2.64e-08   4.09e-06     
 ------------------------------------------------------------------------------
         -3254.95848758                           CCSD T converged.

End of double precision
 SCF energy                 = -3254.42866690
 MP2 energy                 = -3254.93691360
 CCSD correlation energy     =    -0.52982067
 CCSD total energy           = -3254.95848758

 CCSD  T1^2 = 0.0079  T2^2 = 0.2449  Leading amplitudes:

 Amplitude    Orbitals with energies
  0.0218       33 (A) A                  ->    54 (A) A                   
              -0.3552                          0.3943                     
  0.0218       33 (A) B                  ->    54 (A) B                   
              -0.3552                          0.3943                     
 -0.0134       30 (A) A                  ->    34 (A) A                   
              -0.4560                         -0.0162                     
 -0.0134       30 (A) B                  ->    34 (A) B                   
              -0.4560                         -0.0162                     

 Amplitude    Orbitals with energies
 -0.1412       33 (A) A      33 (A) B    ->    34 (A) A      34 (A) B     
              -0.3552       -0.3552           -0.0162       -0.0162       
  0.1412       33 (A) A      33 (A) B    ->    34 (A) B      34 (A) A     
              -0.3552       -0.3552           -0.0162       -0.0162       
  0.1412       33 (A) B      33 (A) A    ->    34 (A) A      34 (A) B     
              -0.3552       -0.3552           -0.0162       -0.0162       
 -0.1412       33 (A) B      33 (A) A    ->    34 (A) B      34 (A) A     
              -0.3552       -0.3552           -0.0162       -0.0162       

 Computing CCSD intemediates for later calculations in double precision
 Finished.

Running a double precision version
           CCSD Lambda amplitudes will be solved using DIIS.
           Start     Size      MaxIter   EConv     LConv     
           3         7         100       1.00e-07  1.00e-05  
 ------------------------------------------------------------------------------
            Enorm      Ldiff       Comment
 ------------------------------------------------------------------------------
     1     5.44e-02   4.44e-02     
     2     1.13e-02   4.84e-03     
     3     4.88e-03   2.37e-03     
     4     2.10e-03   1.22e-03     Switched to DIIS steps.
     5     7.77e-04   4.64e-04     
     6     3.41e-04   1.35e-04     
     7     1.23e-04   3.51e-05     
     8     5.10e-05   3.09e-06     
     9     1.92e-05   4.11e-06     
    10     6.68e-06   1.40e-06     
    11     1.93e-06   5.89e-07     
    12     8.40e-07   1.44e-07     
    13     3.63e-07   7.81e-08     
    14     1.57e-07   1.27e-08     
    15     7.27e-08   9.71e-09     
 ------------------------------------------------------------------------------
                                   CCSD Lambda converged.

 Computing density matrices in double precision...
           Orbital response amplitudes will be solved using DIIS.
           Start     Size      MaxIter   EConv     LConv     
           3         7         100       1.00e-06  1.00e-06  
 ------------------------------------------------------------------------------
            Enorm      Ldiff       Comment
 ------------------------------------------------------------------------------
     1     1.02e-01   2.20e-03     
     2     1.02e-01   7.07e-03     
     3     1.16e-01   1.85e-02     
     4     8.16e-03   5.09e-02     Switched to DIIS steps.
     5     2.04e-03   1.19e-03     
     6     9.75e-04   5.54e-05     
     7     1.03e-04   9.26e-05     
     8     6.83e-05   2.30e-05     
     9     2.43e-05   1.34e-06     
    10     5.13e-06   2.65e-07     
    11     1.91e-06   2.17e-07     
    12     4.41e-07   4.62e-08     
 ------------------------------------------------------------------------------
                                   Orbital response converged.

 Computing density matrices... Done.
 CCSD calculation:   CPU 627.81 s  wall 167.21 s

 Transferring MO TPDM to AO TPDM
 Transferring g2_o1o1o1o1
 Transferring g2_o1o1o1v1
 Transferring g2_o1o1v1v1
 Transferring g2_o1v1o1v1
 Transferring g2_o1v1v1v1
 Transferring g2_v1v1v1v1
 Adding separable TPDM
 Computing TPDM gradient
 --------------------------------------------------------
 2e gradient
  Atom          X               Y               Z
 --------------------------------------------------------
    1        -38.764733       12.516643       -0.000000  
    2         12.426044      -28.628815       -0.000000  
    3         22.244557       18.708363        0.000000  
    4          4.094132       -2.596190        0.000000  
 --------------------------------------------------------
 --------------------------------------------------------
 Final gradient
  Atom          X               Y               Z
 --------------------------------------------------------
    1        -38.764733       12.516643       -0.000000  
    2         12.426044      -28.628815       -0.000000  
    3         22.244557       18.708363        0.000000  
    4          4.094132       -2.596190        0.000000  
 --------------------------------------------------------
 Analytic gradient from two-electron contribution:   CPU 133.69 s  wall 37.41 s

 Total ccman2 time:   CPU 786.70 s  wall 211.22 s


 --------------------------------------------------------------

                    Orbital Energies (a.u.)
 --------------------------------------------------------------

 Alpha MOs
 -- Occupied --
******* -80.025 -79.987 -65.165 -58.525 -58.524 -58.523  -9.845
 -7.564  -7.530  -7.458  -7.450  -7.450  -5.457  -5.455  -5.455
 -5.423  -5.422  -5.422  -3.197  -3.194  -3.193  -3.185  -3.185
 -1.039  -0.915  -0.704  -0.527  -0.490  -0.456  -0.431  -0.380
 -0.355
 -- Virtual --
 -0.016   0.050   0.056   0.063   0.081   0.086   0.099   0.110
  0.112   0.123   0.124   0.129   0.149   0.162   0.172   0.200
  0.222   0.333   0.376   0.390   0.394   0.431   0.446   0.517
  0.568   0.575   0.585   0.655   0.673   0.713   0.734   0.774
  0.785   0.799   0.840   0.841   0.864   0.884   0.927   1.015
  1.080   1.106   1.136   1.302   1.420   1.670   1.688   1.795
  1.841   1.866   1.933   1.978   2.021   2.309   2.327   2.339
  2.417   2.892   4.544   4.551   4.560   4.579   4.754   7.193
  7.258   7.496   8.215   8.232   8.294  14.742  14.780  14.793
 14.813  14.854  14.902  49.484 165.860 166.129 293.900 293.915
293.9901028.426
 --------------------------------------------------------------

          Ground-State Mulliken Net Atomic Charges

     Atom                 Charge (a.u.)
  ----------------------------------------
      1 Br                   -0.197584
      2 P                     0.168070
      3 P                     0.142793
      4 H                    -0.113279
  ----------------------------------------
  Sum of atomic charges =     0.000000

 -----------------------------------------------------------------
                    Cartesian Multipole Moments
 -----------------------------------------------------------------
    Charge (ESU x 10^10)
                -0.0000
    Dipole Moment (Debye)
         X      -1.7924      Y       0.5445      Z       0.0000
       Tot       1.8733
    Quadrupole Moments (Debye-Ang)
        XX     -43.0902     XY      -1.3230     YY     -47.3101
        XZ      -0.0000     YZ      -0.0000     ZZ     -45.9887
    Octopole Moments (Debye-Ang^2)
       XXX      36.1480    XXY      -1.4352    XYY      17.2826
       YYY      -5.4848    XXZ       0.0000    XYZ       0.0000
       YYZ      -0.0000    XZZ      14.3055    YZZ      -1.4346
       ZZZ       0.0000
    Hexadecapole Moments (Debye-Ang^3)
      XXXX    -620.5972   XXXY     -17.1576   XXYY    -140.1765
      XYYY     -10.7405   YYYY    -177.3825   XXXZ      -0.0000
      XXYZ      -0.0000   XYYZ      -0.0000   YYYZ      -0.0000
      XXZZ    -122.4492   XYZZ      -2.5221   YYZZ     -39.8436
      XZZZ      -0.0000   YZZZ      -0.0000   ZZZZ     -68.2059
 -----------------------------------------------------------------
 DrvMan completing analytic gradient of the correlated energy
 Correlated dipole moment
            1
    1  -0.7051960
    2   0.2142063
    3   0.0000000
 Energy read as -3254.958487577
 Full Analytical Gradient: (in a.u., or Hartree/Bohr)
             1             2             3             4
    1    0.00005621    0.00012500   -0.00012495   -0.00005627
    2   -0.00003742    0.00032906   -0.00044389    0.00015225
    3    0.00000000   -0.00000000    0.00000000   -0.00000000
 Gradient time:  CPU 0.67 s  wall 0.64 s
 ----------------------------------------------------------------
             Standard Nuclear Orientation (Angstroms)
    I     Atom           X                Y                Z
 ----------------------------------------------------------------
    1      Br      1.2692401333    -0.1590229386    -0.0000000000
    2      P      -0.7050540285     0.9350527184     0.0000000000
    3      P      -2.0505514164    -0.5893085504     0.0010000000
    4      H      -3.0893229927     0.3796403307    -0.0000000000
 ----------------------------------------------------------------
 Nuclear Repulsion Energy =   277.6801964746 hartrees
 There are       33 alpha and       33 beta electrons

                       Distance Matrix (Angstroms)
             Br(  1)   P (  2)   P (  3)
   P (  2)  2.257175
   P (  3)  3.347561  2.033234
   H (  4)  4.391723  2.448106  1.420531

 Requested basis set is 6-311++G(d,p)
 There are 50 shells and 115 basis functions
 A cutoff of  1.0D-14 yielded   1128 shell pairs
 There are      6267 function pairs (      6852 Cartesian)
 Smallest overlap matrix eigenvalue = 5.38E-04
 Guess MOs from SCF MO coefficient file

 -----------------------------------------------------------------------
  General SCF calculation program by
  Eric Jon Sundstrom, Paul Horn, Yuezhi Mao, Dmitri Zuev, Alec White,
  David Stuck, Shaama M.S., Shane Yost, Joonho Lee, David Small,
  Daniel Levine, Susi Lehtola, Hugh Burton, Evgeny Epifanovsky
 -----------------------------------------------------------------------
 Hartree-Fock
 using 4 threads for integral computing
 -------------------------------------------------------
 OpenMP Integral computing Module                
 Release: version 2.0, May 2017, Q-Chem Inc. Pleasanton 
 -------------------------------------------------------
 A restricted SCF calculation will be
 performed using DIIS
 SCF converges when DIIS error is below 1.0e-08
 ---------------------------------------
  Cycle       Energy         DIIS error
 ---------------------------------------
    1   -3254.4287056233      1.12e-05  
    2   -3254.4287059719      2.96e-06  
    3   -3254.4287060161      1.18e-06  
    4   -3254.4287060236      5.51e-07  
    5   -3254.4287060259      2.85e-07  
    6   -3254.4287060267      1.48e-07  
    7   -3254.4287060271      5.68e-08  
    8   -3254.4287060272      2.11e-08  
    9   -3254.4287060272      8.87e-09  Convergence criterion met
 ---------------------------------------
 SCF time:   CPU 5.23s  wall 1.00s 
 SCF   energy in the final basis set =    -3254.4287060272
 Total energy in the final basis set =    -3254.4287060272


 ------------------------------------------------------------------------------

   CCMAN2: suite of methods based on coupled cluster
           and equation of motion theories.

   Components:
   * libvmm-1.3-trunk
     by Evgeny Epifanovsky, Ilya Kaliman.
   * libtensor-2.5-trunk
     by Evgeny Epifanovsky, Michael Wormit, Dmitry Zuev, Sam Manzer, 
        Ilya Kaliman.
   * libcc-2.5-trunk
     by Evgeny Epifanovsky, Arik Landau, Tomasz Kus, Kirill Khistyaev, 
        Dmitry Zuev, Prashant Manohar, Xintian Feng, Anna Krylov, 
        Matthew Goldey, Alec White, Thomas Jagau, Kaushik Nanda, 
        Anastasia Gunina, Alexander Kunitsa, Joonho Lee.

   CCMAN original authors:
   Anna I. Krylov, C. David Sherrill, Steven R. Gwaltney,
   Edward F. C. Byrd (2000)
   Sergey V. Levchenko, Lyudmila V. Slipchenko, Tao Wang,
   Ana-Maria C. Cristian (2003)
   Piotr A. Pieniazek, C. Melania Oana, Evgeny Epifanovsky (2007)
   Prashant Manohar (2009)

 ------------------------------------------------------------------------------


 Allocating and initializing 29808MB of RAM...
 Calculation will run on 4 cores.


 Alpha MOs, Restricted
 -- Occupied --                  
-490.03  -80.03  -79.99  -65.16  -58.52  -58.52  -58.52   -9.84
  1 A     2 A     3 A     4 A     5 A     6 A     7 A     8 A                  
 -7.564  -7.530  -7.458  -7.450  -7.450  -5.457  -5.455  -5.455
  9 A    10 A    11 A    12 A    13 A    14 A    15 A    16 A                  
 -5.423  -5.422  -5.422  -3.197  -3.194  -3.193  -3.185  -3.185
 17 A    18 A    19 A    20 A    21 A    22 A    23 A    24 A                  
 -1.039  -0.915  -0.704  -0.527  -0.490  -0.456  -0.431  -0.380
 25 A    26 A    27 A    28 A    29 A    30 A    31 A    32 A                  
 -0.355
 33 A                                                                          
 -- Virtual --                   
 -0.016   0.050   0.056   0.063   0.081   0.086   0.099   0.110
 34 A    35 A    36 A    37 A    38 A    39 A    40 A    41 A                  
  0.112   0.123   0.124   0.129   0.149   0.162   0.172   0.200
 42 A    43 A    44 A    45 A    46 A    47 A    48 A    49 A                  
  0.222   0.333   0.376   0.390   0.394   0.431   0.446   0.516
 50 A    51 A    52 A    53 A    54 A    55 A    56 A    57 A                  
  0.568   0.575   0.585   0.655   0.672   0.713   0.734   0.774
 58 A    59 A    60 A    61 A    62 A    63 A    64 A    65 A                  
  0.785   0.799   0.840   0.841   0.864   0.885   0.928   1.015
 66 A    67 A    68 A    69 A    70 A    71 A    72 A    73 A                  
  1.080   1.106   1.137   1.302   1.421   1.670   1.688   1.795
 74 A    75 A    76 A    77 A    78 A    79 A    80 A    81 A                  
  1.841   1.866   1.933   1.978   2.021   2.309   2.327   2.339
 82 A    83 A    84 A    85 A    86 A    87 A    88 A    89 A                  
  2.417   2.892   4.544   4.551   4.560   4.579   4.754   7.193
 90 A    91 A    92 A    93 A    94 A    95 A    96 A    97 A                  
  7.258   7.497   8.215   8.232   8.294  14.742  14.780  14.793
 98 A    99 A   100 A   101 A   102 A   103 A   104 A   105 A                  
 14.813  14.854  14.902  49.484 165.860 166.130 293.900 293.915
106 A   107 A   108 A   109 A   110 A   111 A   112 A   113 A                  
293.9901028.426
114 A   115 A                                                                  

 Beta MOs, Restricted
 -- Occupied --                  
-490.03  -80.03  -79.99  -65.16  -58.52  -58.52  -58.52   -9.84
  1 A     2 A     3 A     4 A     5 A     6 A     7 A     8 A                  
 -7.564  -7.530  -7.458  -7.450  -7.450  -5.457  -5.455  -5.455
  9 A    10 A    11 A    12 A    13 A    14 A    15 A    16 A                  
 -5.423  -5.422  -5.422  -3.197  -3.194  -3.193  -3.185  -3.185
 17 A    18 A    19 A    20 A    21 A    22 A    23 A    24 A                  
 -1.039  -0.915  -0.704  -0.527  -0.490  -0.456  -0.431  -0.380
 25 A    26 A    27 A    28 A    29 A    30 A    31 A    32 A                  
 -0.355
 33 A                                                                          
 -- Virtual --                   
 -0.016   0.050   0.056   0.063   0.081   0.086   0.099   0.110
 34 A    35 A    36 A    37 A    38 A    39 A    40 A    41 A                  
  0.112   0.123   0.124   0.129   0.149   0.162   0.172   0.200
 42 A    43 A    44 A    45 A    46 A    47 A    48 A    49 A                  
  0.222   0.333   0.376   0.390   0.394   0.431   0.446   0.516
 50 A    51 A    52 A    53 A    54 A    55 A    56 A    57 A                  
  0.568   0.575   0.585   0.655   0.672   0.713   0.734   0.774
 58 A    59 A    60 A    61 A    62 A    63 A    64 A    65 A                  
  0.785   0.799   0.840   0.841   0.864   0.885   0.928   1.015
 66 A    67 A    68 A    69 A    70 A    71 A    72 A    73 A                  
  1.080   1.106   1.137   1.302   1.421   1.670   1.688   1.795
 74 A    75 A    76 A    77 A    78 A    79 A    80 A    81 A                  
  1.841   1.866   1.933   1.978   2.021   2.309   2.327   2.339
 82 A    83 A    84 A    85 A    86 A    87 A    88 A    89 A                  
  2.417   2.892   4.544   4.551   4.560   4.579   4.754   7.193
 90 A    91 A    92 A    93 A    94 A    95 A    96 A    97 A                  
  7.258   7.497   8.215   8.232   8.294  14.742  14.780  14.793
 98 A    99 A   100 A   101 A   102 A   103 A   104 A   105 A                  
 14.813  14.854  14.902  49.484 165.860 166.130 293.900 293.915
106 A   107 A   108 A   109 A   110 A   111 A   112 A   113 A                  
293.9901028.426
114 A   115 A                                                                  

 Occupation and symmetry of molecular orbitals

 Point group: C1 (1 irreducible representation).

                           A     All 
 -------------------------------------
 All molecular orbitals:
  - Alpha                  115   115 
  - Beta                   115   115 
 -------------------------------------
 Alpha orbitals:
  - Frozen occupied        19    19  
  - Active occupied        14    14  
  - Active virtual         82    82  
  - Frozen virtual         0     0   
 -------------------------------------
 Beta orbitals:
  - Frozen occupied        19    19  
  - Active occupied        14    14  
  - Active virtual         82    82  
  - Frozen virtual         0     0   
 -------------------------------------

 Import integrals:   CPU 0.00 s  wall 0.00 s

 Import integrals:   CPU 22.25 s  wall 5.72 s

 MP2 amplitudes:   CPU 0.04 s  wall 0.02 s

Running a double precision version
           CCSD T amplitudes will be solved using DIIS.

           Start     Size      MaxIter   EConv     TConv     
           3         7         100       1.00e-07  1.00e-05  
 ------------------------------------------------------------------------------
           Energy (a.u.)   Ediff      Tdiff       Comment
 ------------------------------------------------------------------------------
         -3254.93690989                           
     1   -3254.94027996   3.37e-03   7.27e-01     
     2   -3254.95497828   1.47e-02   9.17e-02     
     3   -3254.95633141   1.35e-03   3.64e-02     
     4   -3254.95808748   1.76e-03   1.41e-02     Switched to DIIS steps.
     5   -3254.95848820   4.01e-04   9.47e-03     
     6   -3254.95848755   6.48e-07   2.21e-03     
     7   -3254.95848554   2.02e-06   8.08e-04     
     8   -3254.95848777   2.23e-06   2.08e-04     
     9   -3254.95848759   1.78e-07   8.92e-05     
    10   -3254.95848792   3.33e-07   4.14e-05     
    11   -3254.95848796   4.16e-08   2.21e-05     
    12   -3254.95848794   2.64e-08   4.08e-06     
 ------------------------------------------------------------------------------
         -3254.95848794                           CCSD T converged.

End of double precision
 SCF energy                 = -3254.42870603
 MP2 energy                 = -3254.93690989
 CCSD correlation energy     =    -0.52978191
 CCSD total energy           = -3254.95848794

 CCSD  T1^2 = 0.0079  T2^2 = 0.2448  Leading amplitudes:

 Amplitude    Orbitals with energies
  0.0218       33 (A) A                  ->    54 (A) A                   
              -0.3553                          0.3943                     
  0.0218       33 (A) B                  ->    54 (A) B                   
              -0.3553                          0.3943                     
 -0.0134       30 (A) A                  ->    34 (A) A                   
              -0.4560                         -0.0161                     
 -0.0134       30 (A) B                  ->    34 (A) B                   
              -0.4560                         -0.0161                     

 Amplitude    Orbitals with energies
 -0.1410       33 (A) A      33 (A) B    ->    34 (A) A      34 (A) B     
              -0.3553       -0.3553           -0.0161       -0.0161       
  0.1410       33 (A) A      33 (A) B    ->    34 (A) B      34 (A) A     
              -0.3553       -0.3553           -0.0161       -0.0161       
  0.1410       33 (A) B      33 (A) A    ->    34 (A) A      34 (A) B     
              -0.3553       -0.3553           -0.0161       -0.0161       
 -0.1410       33 (A) B      33 (A) A    ->    34 (A) B      34 (A) A     
              -0.3553       -0.3553           -0.0161       -0.0161       

 Computing CCSD intemediates for later calculations in double precision
 Finished.

Running a double precision version
           CCSD Lambda amplitudes will be solved using DIIS.
           Start     Size      MaxIter   EConv     LConv     
           3         7         100       1.00e-07  1.00e-05  
 ------------------------------------------------------------------------------
            Enorm      Ldiff       Comment
 ------------------------------------------------------------------------------
     1     5.43e-02   4.43e-02     
     2     1.13e-02   4.84e-03     
     3     4.88e-03   2.36e-03     
     4     2.09e-03   1.22e-03     Switched to DIIS steps.
     5     7.77e-04   4.63e-04     
     6     3.40e-04   1.35e-04     
     7     1.23e-04   3.50e-05     
     8     5.10e-05   3.10e-06     
     9     1.92e-05   4.11e-06     
    10     6.67e-06   1.40e-06     
    11     1.92e-06   5.85e-07     
    12     8.39e-07   1.43e-07     
    13     3.63e-07   7.77e-08     
    14     1.56e-07   1.26e-08     
    15     7.26e-08   9.61e-09     
 ------------------------------------------------------------------------------
                                   CCSD Lambda converged.

 Computing density matrices in double precision...
           Orbital response amplitudes will be solved using DIIS.
           Start     Size      MaxIter   EConv     LConv     
           3         7         100       1.00e-06  1.00e-06  
 ------------------------------------------------------------------------------
            Enorm      Ldiff       Comment
 ------------------------------------------------------------------------------
     1     1.02e-01   2.19e-03     
     2     1.02e-01   7.06e-03     
     3     1.16e-01   1.85e-02     
     4     8.16e-03   5.09e-02     Switched to DIIS steps.
     5     2.04e-03   1.19e-03     
     6     9.73e-04   5.52e-05     
     7     1.03e-04   9.24e-05     
     8     6.80e-05   2.30e-05     
     9     2.42e-05   1.33e-06     
    10     5.11e-06   2.62e-07     
    11     1.91e-06   2.16e-07     
    12     4.39e-07   4.61e-08     
 ------------------------------------------------------------------------------
                                   Orbital response converged.

 Computing density matrices... Done.
 CCSD calculation:   CPU 626.05 s  wall 166.70 s

 Transferring MO TPDM to AO TPDM
 Transferring g2_o1o1o1o1
 Transferring g2_o1o1o1v1
 Transferring g2_o1o1v1v1
 Transferring g2_o1v1o1v1
 Transferring g2_o1v1v1v1
 Transferring g2_v1v1v1v1
 Adding separable TPDM
 Computing TPDM gradient
 --------------------------------------------------------
 2e gradient
  Atom          X               Y               Z
 --------------------------------------------------------
    1        -38.767980       12.519715        0.004458  
    2         12.414090      -28.629578        0.008338  
    3         22.256247       18.701914       -0.016020  
    4          4.097644       -2.592052        0.003224  
 --------------------------------------------------------
 --------------------------------------------------------
 Final gradient
  Atom          X               Y               Z
 --------------------------------------------------------
    1        -38.767980       12.519715        0.004458  
    2         12.414090      -28.629578        0.008338  
    3         22.256247       18.701914       -0.016020  
    4          4.097644       -2.592052        0.003224  
 --------------------------------------------------------
 Analytic gradient from two-electron contribution:   CPU 134.60 s  wall 37.82 s

 Total ccman2 time:   CPU 785.45 s  wall 211.11 s


 --------------------------------------------------------------

                    Orbital Energies (a.u.)
 --------------------------------------------------------------

 Alpha MOs
 -- Occupied --
******* -80.025 -79.987 -65.165 -58.525 -58.524 -58.523  -9.845
 -7.564  -7.530  -7.458  -7.450  -7.450  -5.457  -5.455  -5.455
 -5.423  -5.422  -5.422  -3.197  -3.194  -3.193  -3.185  -3.185
 -1.039  -0.915  -0.704  -0.527  -0.490  -0.456  -0.431  -0.380
 -0.355
 -- Virtual --
 -0.016   0.050   0.056   0.063   0.081   0.086   0.099   0.110
  0.112   0.123   0.124   0.129   0.149   0.162   0.172   0.200
  0.222   0.333   0.376   0.390   0.394   0.431   0.446   0.516
  0.568   0.575   0.585   0.655   0.672   0.713   0.734   0.774
  0.785   0.799   0.840   0.841   0.864   0.885   0.928   1.015
  1.080   1.106   1.137   1.302   1.421   1.670   1.688   1.795
  1.841   1.866   1.933   1.978   2.021   2.309   2.327   2.339
  2.417   2.892   4.544   4.551   4.560   4.579   4.754   7.193
  7.258   7.497   8.215   8.232   8.294  14.742  14.780  14.793
 14.813  14.854  14.902  49.484 165.860 166.130 293.900 293.915
293.9901028.426
 --------------------------------------------------------------

          Ground-State Mulliken Net Atomic Charges

     Atom                 Charge (a.u.)
  ----------------------------------------
      1 Br                   -0.197470
      2 P                     0.167974
      3 P                     0.142674
      4 H                    -0.113178
  ----------------------------------------
  Sum of atomic charges =     0.000000

 -----------------------------------------------------------------
                    Cartesian Multipole Moments
 -----------------------------------------------------------------
    Charge (ESU x 10^10)
                -0.0000
    Dipole Moment (Debye)
         X      -1.7932      Y       0.5454      Z       0.0001
       Tot       1.8743
    Quadrupole Moments (Debye-Ang)
        XX     -43.0815     XY      -1.3269     YY     -47.3135
        XZ       0.0001     YZ       0.0011     ZZ     -45.9858
    Octopole Moments (Debye-Ang^2)
       XXX      36.1167    XXY      -1.4376    XYY      17.2850
       YYY      -5.5236    XXZ      -0.0146    XYZ      -0.0015
       YYZ      -0.0134    XZZ      14.2999    YZZ      -1.4465
       ZZZ      -0.0398
    Hexadecapole Moments (Debye-Ang^3)
      XXXX    -620.4405   XXXY     -17.1062   XXYY    -140.1640
      XYYY     -10.6695   YYYY    -177.3051   XXXZ       0.0796
      XXYZ       0.0110   XYYZ       0.0295   YYYZ       0.0279
      XXZZ    -122.4321   XYZZ      -2.4981   YYZZ     -39.8279
      XZZZ       0.0815   YZZZ       0.0245   ZZZZ     -68.1968
 -----------------------------------------------------------------
 DrvMan completing analytic gradient of the correlated energy
 Correlated dipole moment
            1
    1  -0.7054927
    2   0.2145902
    3   0.0000493
 Energy read as -3254.958487937
 Full Analytical Gradient: (in a.u., or Hartree/Bohr)
             1             2             3             4
    1    0.00007493   -0.00005316   -0.00012753    0.00010576
    2   -0.00002066    0.00003682    0.00005390   -0.00007006
    3   -0.00000997    0.00001261    0.00001274   -0.00001537
 Gradient time:  CPU 0.67 s  wall 0.64 s
 ----------------------------------------------------------------
             Standard Nuclear Orientation (Angstroms)
    I     Atom           X                Y                Z
 ----------------------------------------------------------------
    1      Br      1.2692401333    -0.1590229386    -0.0000000000
    2      P      -0.7050540285     0.9350527184     0.0000000000
    3      P      -2.0505514164    -0.5893085504    -0.0000000000
    4      H      -3.0883229927     0.3796403307    -0.0000000000
 ----------------------------------------------------------------
 Nuclear Repulsion Energy =   277.6853296030 hartrees
 There are       33 alpha and       33 beta electrons

                       Distance Matrix (Angstroms)
             Br(  1)   P (  2)   P (  3)
   P (  2)  2.257175
   P (  3)  3.347561  2.033234
   H (  4)  4.390731  2.447132  1.419800

 Requested basis set is 6-311++G(d,p)
 There are 50 shells and 115 basis functions
 A cutoff of  1.0D-14 yielded   1128 shell pairs
 There are      6267 function pairs (      6852 Cartesian)
 Smallest overlap matrix eigenvalue = 5.38E-04
 Guess MOs from SCF MO coefficient file

 -----------------------------------------------------------------------
  General SCF calculation program by
  Eric Jon Sundstrom, Paul Horn, Yuezhi Mao, Dmitri Zuev, Alec White,
  David Stuck, Shaama M.S., Shane Yost, Joonho Lee, David Small,
  Daniel Levine, Susi Lehtola, Hugh Burton, Evgeny Epifanovsky
 -----------------------------------------------------------------------
 Hartree-Fock
 using 4 threads for integral computing
 -------------------------------------------------------
 OpenMP Integral computing Module                
 Release: version 2.0, May 2017, Q-Chem Inc. Pleasanton 
 -------------------------------------------------------
 A restricted SCF calculation will be
 performed using DIIS
 SCF converges when DIIS error is below 1.0e-08
 ---------------------------------------
  Cycle       Energy         DIIS error
 ---------------------------------------
    1   -3254.4287062341      9.05e-06  
    2   -3254.4287064653      2.32e-06  
    3   -3254.4287064982      8.61e-07  
    4   -3254.4287065039      4.88e-07  
    5   -3254.4287065058      2.33e-07  
    6   -3254.4287065065      1.13e-07  
    7   -3254.4287065067      4.07e-08  
    8   -3254.4287065068      1.68e-08  
    9   -3254.4287065068      5.62e-09  Convergence criterion met
 ---------------------------------------
 SCF time:   CPU 5.17s  wall 2.00s 
 SCF   energy in the final basis set =    -3254.4287065068
 Total energy in the final basis set =    -3254.4287065068


 ------------------------------------------------------------------------------

   CCMAN2: suite of methods based on coupled cluster
           and equation of motion theories.

   Components:
   * libvmm-1.3-trunk
     by Evgeny Epifanovsky, Ilya Kaliman.
   * libtensor-2.5-trunk
     by Evgeny Epifanovsky, Michael Wormit, Dmitry Zuev, Sam Manzer, 
        Ilya Kaliman.
   * libcc-2.5-trunk
     by Evgeny Epifanovsky, Arik Landau, Tomasz Kus, Kirill Khistyaev, 
        Dmitry Zuev, Prashant Manohar, Xintian Feng, Anna Krylov, 
        Matthew Goldey, Alec White, Thomas Jagau, Kaushik Nanda, 
        Anastasia Gunina, Alexander Kunitsa, Joonho Lee.

   CCMAN original authors:
   Anna I. Krylov, C. David Sherrill, Steven R. Gwaltney,
   Edward F. C. Byrd (2000)
   Sergey V. Levchenko, Lyudmila V. Slipchenko, Tao Wang,
   Ana-Maria C. Cristian (2003)
   Piotr A. Pieniazek, C. Melania Oana, Evgeny Epifanovsky (2007)
   Prashant Manohar (2009)

 ------------------------------------------------------------------------------


 Allocating and initializing 29808MB of RAM...
 Calculation will run on 4 cores.


 Alpha MOs, Restricted
 -- Occupied --                  
-490.03  -80.03  -79.99  -65.16  -58.52  -58.52  -58.52   -9.84
  1 A     2 A     3 A     4 A     5 A     6 A     7 A     8 A                  
 -7.564  -7.530  -7.458  -7.450  -7.450  -5.457  -5.455  -5.455
  9 A    10 A    11 A    12 A    13 A    14 A    15 A    16 A                  
 -5.423  -5.422  -5.422  -3.197  -3.194  -3.193  -3.185  -3.185
 17 A    18 A    19 A    20 A    21 A    22 A    23 A    24 A                  
 -1.039  -0.915  -0.704  -0.527  -0.490  -0.456  -0.431  -0.380
 25 A    26 A    27 A    28 A    29 A    30 A    31 A    32 A                  
 -0.355
 33 A                                                                          
 -- Virtual --                   
 -0.016   0.050   0.056   0.063   0.081   0.086   0.099   0.110
 34 A    35 A    36 A    37 A    38 A    39 A    40 A    41 A                  
  0.112   0.123   0.124   0.129   0.149   0.162   0.172   0.200
 42 A    43 A    44 A    45 A    46 A    47 A    48 A    49 A                  
  0.222   0.333   0.376   0.390   0.394   0.431   0.446   0.517
 50 A    51 A    52 A    53 A    54 A    55 A    56 A    57 A                  
  0.568   0.575   0.585   0.655   0.672   0.713   0.734   0.774
 58 A    59 A    60 A    61 A    62 A    63 A    64 A    65 A                  
  0.785   0.799   0.840   0.841   0.864   0.884   0.928   1.015
 66 A    67 A    68 A    69 A    70 A    71 A    72 A    73 A                  
  1.080   1.106   1.137   1.302   1.421   1.670   1.688   1.795
 74 A    75 A    76 A    77 A    78 A    79 A    80 A    81 A                  
  1.841   1.866   1.933   1.978   2.021   2.309   2.328   2.340
 82 A    83 A    84 A    85 A    86 A    87 A    88 A    89 A                  
  2.417   2.892   4.544   4.551   4.560   4.579   4.754   7.193
 90 A    91 A    92 A    93 A    94 A    95 A    96 A    97 A                  
  7.258   7.497   8.215   8.232   8.294  14.742  14.780  14.794
 98 A    99 A   100 A   101 A   102 A   103 A   104 A   105 A                  
 14.814  14.854  14.902  49.484 165.860 166.130 293.900 293.915
106 A   107 A   108 A   109 A   110 A   111 A   112 A   113 A                  
293.9901028.426
114 A   115 A                                                                  

 Beta MOs, Restricted
 -- Occupied --                  
-490.03  -80.03  -79.99  -65.16  -58.52  -58.52  -58.52   -9.84
  1 A     2 A     3 A     4 A     5 A     6 A     7 A     8 A                  
 -7.564  -7.530  -7.458  -7.450  -7.450  -5.457  -5.455  -5.455
  9 A    10 A    11 A    12 A    13 A    14 A    15 A    16 A                  
 -5.423  -5.422  -5.422  -3.197  -3.194  -3.193  -3.185  -3.185
 17 A    18 A    19 A    20 A    21 A    22 A    23 A    24 A                  
 -1.039  -0.915  -0.704  -0.527  -0.490  -0.456  -0.431  -0.380
 25 A    26 A    27 A    28 A    29 A    30 A    31 A    32 A                  
 -0.355
 33 A                                                                          
 -- Virtual --                   
 -0.016   0.050   0.056   0.063   0.081   0.086   0.099   0.110
 34 A    35 A    36 A    37 A    38 A    39 A    40 A    41 A                  
  0.112   0.123   0.124   0.129   0.149   0.162   0.172   0.200
 42 A    43 A    44 A    45 A    46 A    47 A    48 A    49 A                  
  0.222   0.333   0.376   0.390   0.394   0.431   0.446   0.517
 50 A    51 A    52 A    53 A    54 A    55 A    56 A    57 A                  
  0.568   0.575   0.585   0.655   0.672   0.713   0.734   0.774
 58 A    59 A    60 A    61 A    62 A    63 A    64 A    65 A                  
  0.785   0.799   0.840   0.841   0.864   0.884   0.928   1.015
 66 A    67 A    68 A    69 A    70 A    71 A    72 A    73 A                  
  1.080   1.106   1.137   1.302   1.421   1.670   1.688   1.795
 74 A    75 A    76 A    77 A    78 A    79 A    80 A    81 A                  
  1.841   1.866   1.933   1.978   2.021   2.309   2.328   2.340
 82 A    83 A    84 A    85 A    86 A    87 A    88 A    89 A                  
  2.417   2.892   4.544   4.551   4.560   4.579   4.754   7.193
 90 A    91 A    92 A    93 A    94 A    95 A    96 A    97 A                  
  7.258   7.497   8.215   8.232   8.294  14.742  14.780  14.794
 98 A    99 A   100 A   101 A   102 A   103 A   104 A   105 A                  
 14.814  14.854  14.902  49.484 165.860 166.130 293.900 293.915
106 A   107 A   108 A   109 A   110 A   111 A   112 A   113 A                  
293.9901028.426
114 A   115 A                                                                  

 Occupation and symmetry of molecular orbitals

 Point group: C1 (1 irreducible representation).

                           A     All 
 -------------------------------------
 All molecular orbitals:
  - Alpha                  115   115 
  - Beta                   115   115 
 -------------------------------------
 Alpha orbitals:
  - Frozen occupied        19    19  
  - Active occupied        14    14  
  - Active virtual         82    82  
  - Frozen virtual         0     0   
 -------------------------------------
 Beta orbitals:
  - Frozen occupied        19    19  
  - Active occupied        14    14  
  - Active virtual         82    82  
  - Frozen virtual         0     0   
 -------------------------------------

 Import integrals:   CPU 0.00 s  wall 0.00 s

 Import integrals:   CPU 22.18 s  wall 5.71 s

 MP2 amplitudes:   CPU 0.04 s  wall 0.02 s

Running a double precision version
           CCSD T amplitudes will be solved using DIIS.

           Start     Size      MaxIter   EConv     TConv     
           3         7         100       1.00e-07  1.00e-05  
 ------------------------------------------------------------------------------
           Energy (a.u.)   Ediff      Tdiff       Comment
 ------------------------------------------------------------------------------
         -3254.93691316                           
     1   -3254.94028196   3.37e-03   7.27e-01     
     2   -3254.95497907   1.47e-02   9.17e-02     
     3   -3254.95633162   1.35e-03   3.64e-02     
     4   -3254.95808720   1.76e-03   1.41e-02     Switched to DIIS steps.
     5   -3254.95848779   4.01e-04   9.47e-03     
     6   -3254.95848713   6.59e-07   2.21e-03     
     7   -3254.95848511   2.02e-06   8.08e-04     
     8   -3254.95848734   2.23e-06   2.08e-04     
     9   -3254.95848717   1.78e-07   8.92e-05     
    10   -3254.95848750   3.33e-07   4.14e-05     
    11   -3254.95848754   4.15e-08   2.21e-05     
    12   -3254.95848751   2.63e-08   4.08e-06     
 ------------------------------------------------------------------------------
         -3254.95848751                           CCSD T converged.

End of double precision
 SCF energy                 = -3254.42870651
 MP2 energy                 = -3254.93691316
 CCSD correlation energy     =    -0.52978101
 CCSD total energy           = -3254.95848751

 CCSD  T1^2 = 0.0079  T2^2 = 0.2448  Leading amplitudes:

 Amplitude    Orbitals with energies
 -0.0218       33 (A) A                  ->    54 (A) A                   
              -0.3553                          0.3943                     
 -0.0218       33 (A) B                  ->    54 (A) B                   
              -0.3553                          0.3943                     
 -0.0134       30 (A) A                  ->    34 (A) A                   
              -0.4560                         -0.0161                     
 -0.0134       30 (A) B                  ->    34 (A) B                   
              -0.4560                         -0.0161                     

 Amplitude    Orbitals with energies
 -0.1410       33 (A) A      33 (A) B    ->    34 (A) A      34 (A) B     
              -0.3553       -0.3553           -0.0161       -0.0161       
  0.1410       33 (A) A      33 (A) B    ->    34 (A) B      34 (A) A     
              -0.3553       -0.3553           -0.0161       -0.0161       
  0.1410       33 (A) B      33 (A) A    ->    34 (A) A      34 (A) B     
              -0.3553       -0.3553           -0.0161       -0.0161       
 -0.1410       33 (A) B      33 (A) A    ->    34 (A) B      34 (A) A     
              -0.3553       -0.3553           -0.0161       -0.0161       

 Computing CCSD intemediates for later calculations in double precision
 Finished.

Running a double precision version
           CCSD Lambda amplitudes will be solved using DIIS.
           Start     Size      MaxIter   EConv     LConv     
           3         7         100       1.00e-07  1.00e-05  
 ------------------------------------------------------------------------------
            Enorm      Ldiff       Comment
 ------------------------------------------------------------------------------
     1     5.43e-02   4.43e-02     
     2     1.13e-02   4.83e-03     
     3     4.88e-03   2.36e-03     
     4     2.09e-03   1.22e-03     Switched to DIIS steps.
     5     7.77e-04   4.63e-04     
     6     3.40e-04   1.35e-04     
     7     1.23e-04   3.50e-05     
     8     5.10e-05   3.10e-06     
     9     1.92e-05   4.10e-06     
    10     6.66e-06   1.40e-06     
    11     1.92e-06   5.85e-07     
    12     8.39e-07   1.43e-07     
    13     3.63e-07   7.77e-08     
    14     1.56e-07   1.26e-08     
    15     7.26e-08   9.62e-09     
 ------------------------------------------------------------------------------
                                   CCSD Lambda converged.

 Computing density matrices in double precision...
           Orbital response amplitudes will be solved using DIIS.
           Start     Size      MaxIter   EConv     LConv     
           3         7         100       1.00e-06  1.00e-06  
 ------------------------------------------------------------------------------
            Enorm      Ldiff       Comment
 ------------------------------------------------------------------------------
     1     1.02e-01   2.19e-03     
     2     1.02e-01   7.06e-03     
     3     1.16e-01   1.85e-02     
     4     8.16e-03   5.08e-02     Switched to DIIS steps.
     5     2.05e-03   1.19e-03     
     6     9.73e-04   5.58e-05     
     7     1.03e-04   9.26e-05     
     8     6.81e-05   2.30e-05     
     9     2.42e-05   1.33e-06     
    10     5.11e-06   2.63e-07     
    11     1.91e-06   2.16e-07     
    12     4.39e-07   4.58e-08     
 ------------------------------------------------------------------------------
                                   Orbital response converged.

 Computing density matrices... Done.
 CCSD calculation:   CPU 626.93 s  wall 166.91 s

 Transferring MO TPDM to AO TPDM
 Transferring g2_o1o1o1o1
 Transferring g2_o1o1o1v1
 Transferring g2_o1o1v1v1
 Transferring g2_o1v1o1v1
 Transferring g2_o1v1v1v1
 Transferring g2_v1v1v1v1
 Adding separable TPDM
 Computing TPDM gradient
 --------------------------------------------------------
 2e gradient
  Atom          X               Y               Z
 --------------------------------------------------------
    1        -38.767706       12.519807       -0.000000  
    2         12.414676      -28.630269       -0.000001  
    3         22.258148       18.704224        0.000001  
    4          4.094882       -2.593762        0.000000  
 --------------------------------------------------------
 --------------------------------------------------------
 Final gradient
  Atom          X               Y               Z
 --------------------------------------------------------
    1        -38.767706       12.519807       -0.000000  
    2         12.414676      -28.630269       -0.000001  
    3         22.258148       18.704224        0.000001  
    4          4.094882       -2.593762        0.000000  
 --------------------------------------------------------
 Analytic gradient from two-electron contribution:   CPU 138.81 s  wall 38.93 s

 Total ccman2 time:   CPU 790.63 s  wall 212.45 s


 --------------------------------------------------------------

                    Orbital Energies (a.u.)
 --------------------------------------------------------------

 Alpha MOs
 -- Occupied --
******* -80.025 -79.987 -65.165 -58.525 -58.523 -58.523  -9.845
 -7.564  -7.530  -7.458  -7.450  -7.450  -5.457  -5.455  -5.455
 -5.423  -5.422  -5.422  -3.197  -3.194  -3.193  -3.185  -3.185
 -1.039  -0.915  -0.704  -0.527  -0.490  -0.456  -0.431  -0.380
 -0.355
 -- Virtual --
 -0.016   0.050   0.056   0.063   0.081   0.086   0.099   0.110
  0.112   0.123   0.124   0.129   0.149   0.162   0.172   0.200
  0.222   0.333   0.376   0.390   0.394   0.431   0.446   0.517
  0.568   0.575   0.585   0.655   0.672   0.713   0.734   0.774
  0.785   0.799   0.840   0.841   0.864   0.884   0.928   1.015
  1.080   1.106   1.137   1.302   1.421   1.670   1.688   1.795
  1.841   1.866   1.933   1.978   2.021   2.309   2.328   2.340
  2.417   2.892   4.544   4.551   4.560   4.579   4.754   7.193
  7.258   7.497   8.215   8.232   8.294  14.742  14.780  14.794
 14.814  14.854  14.902  49.484 165.860 166.130 293.900 293.915
293.9901028.426
 --------------------------------------------------------------

          Ground-State Mulliken Net Atomic Charges

     Atom                 Charge (a.u.)
  ----------------------------------------
      1 Br                   -0.197534
      2 P                     0.168044
      3 P                     0.142762
      4 H                    -0.113272
  ----------------------------------------
  Sum of atomic charges =     0.000000

 -----------------------------------------------------------------
                    Cartesian Multipole Moments
 -----------------------------------------------------------------
    Charge (ESU x 10^10)
                 0.0000
    Dipole Moment (Debye)
         X      -1.7940      Y       0.5456      Z       0.0000
       Tot       1.8751
    Quadrupole Moments (Debye-Ang)
        XX     -43.0802     XY      -1.3272     YY     -47.3122
        XZ       0.0000     YZ       0.0000     ZZ     -45.9852
    Octopole Moments (Debye-Ang^2)
       XXX      36.1028    XXY      -1.4367    XYY      17.2815
       YYY      -5.5239    XXZ      -0.0000    XYZ      -0.0000
       YYZ       0.0000    XZZ      14.2965    YZZ      -1.4462
       ZZZ      -0.0000
    Hexadecapole Moments (Debye-Ang^3)
      XXXX    -620.3713   XXXY     -17.1109   XXYY    -140.1521
      XYYY     -10.6711   YYYY    -177.2999   XXXZ       0.0000
      XXYZ       0.0000   XYYZ      -0.0000   YYYZ       0.0000
      XXZZ    -122.4197   XYZZ      -2.4995   YYZZ     -39.8272
      XZZZ       0.0000   YZZZ       0.0000   ZZZZ     -68.1961
 -----------------------------------------------------------------
 DrvMan completing analytic gradient of the correlated energy
 Correlated dipole moment
            1
    1  -0.7058204
    2   0.2146464
    3   0.0000001
 Energy read as -3254.958487514
 Full Analytical Gradient: (in a.u., or Hartree/Bohr)
             1             2             3             4
    1    0.00006663   -0.00007111   -0.00034566    0.00035015
    2   -0.00002709    0.00006397    0.00021697   -0.00025385
    3   -0.00000000    0.00000002   -0.00000001   -0.00000001
 Gradient time:  CPU 0.67 s  wall 0.64 s
 ----------------------------------------------------------------
             Standard Nuclear Orientation (Angstroms)
    I     Atom           X                Y                Z
 ----------------------------------------------------------------
    1      Br      1.2692401333    -0.1590229386    -0.0000000000
    2      P      -0.7050540285     0.9350527184     0.0000000000
    3      P      -2.0505514164    -0.5893085504    -0.0000000000
    4      H      -3.0903229927     0.3796403307    -0.0000000000
 ----------------------------------------------------------------
 Nuclear Repulsion Energy =   277.6750907854 hartrees
 There are       33 alpha and       33 beta electrons

                       Distance Matrix (Angstroms)
             Br(  1)   P (  2)   P (  3)
   P (  2)  2.257175
   P (  3)  3.347561  2.033234
   H (  4)  4.392715  2.449080  1.421262

 Requested basis set is 6-311++G(d,p)
 There are 50 shells and 115 basis functions
 A cutoff of  1.0D-14 yielded   1128 shell pairs
 There are      6267 function pairs (      6852 Cartesian)
 Smallest overlap matrix eigenvalue = 5.38E-04
 Guess MOs from SCF MO coefficient file

 -----------------------------------------------------------------------
  General SCF calculation program by
  Eric Jon Sundstrom, Paul Horn, Yuezhi Mao, Dmitri Zuev, Alec White,
  David Stuck, Shaama M.S., Shane Yost, Joonho Lee, David Small,
  Daniel Levine, Susi Lehtola, Hugh Burton, Evgeny Epifanovsky
 -----------------------------------------------------------------------
 Hartree-Fock
 using 4 threads for integral computing
 -------------------------------------------------------
 OpenMP Integral computing Module                
 Release: version 2.0, May 2017, Q-Chem Inc. Pleasanton 
 -------------------------------------------------------
 A restricted SCF calculation will be
 performed using DIIS
 SCF converges when DIIS error is below 1.0e-08
 ---------------------------------------
  Cycle       Energy         DIIS error
 ---------------------------------------
    1   -3254.4287047846      1.26e-05  
    2   -3254.4287050847      2.46e-06  
    3   -3254.4287051051      8.77e-07  
    4   -3254.4287051078      4.37e-07  
    5   -3254.4287051084      1.20e-07  
    6   -3254.4287051085      4.11e-08  
    7   -3254.4287051085      2.08e-08  
    8   -3254.4287051085      8.04e-09  Convergence criterion met
 ---------------------------------------
 SCF time:   CPU 4.59s  wall 1.00s 
 SCF   energy in the final basis set =    -3254.4287051085
 Total energy in the final basis set =    -3254.4287051085


 ------------------------------------------------------------------------------

   CCMAN2: suite of methods based on coupled cluster
           and equation of motion theories.

   Components:
   * libvmm-1.3-trunk
     by Evgeny Epifanovsky, Ilya Kaliman.
   * libtensor-2.5-trunk
     by Evgeny Epifanovsky, Michael Wormit, Dmitry Zuev, Sam Manzer, 
        Ilya Kaliman.
   * libcc-2.5-trunk
     by Evgeny Epifanovsky, Arik Landau, Tomasz Kus, Kirill Khistyaev, 
        Dmitry Zuev, Prashant Manohar, Xintian Feng, Anna Krylov, 
        Matthew Goldey, Alec White, Thomas Jagau, Kaushik Nanda, 
        Anastasia Gunina, Alexander Kunitsa, Joonho Lee.

   CCMAN original authors:
   Anna I. Krylov, C. David Sherrill, Steven R. Gwaltney,
   Edward F. C. Byrd (2000)
   Sergey V. Levchenko, Lyudmila V. Slipchenko, Tao Wang,
   Ana-Maria C. Cristian (2003)
   Piotr A. Pieniazek, C. Melania Oana, Evgeny Epifanovsky (2007)
   Prashant Manohar (2009)

 ------------------------------------------------------------------------------


 Allocating and initializing 29808MB of RAM...
 Calculation will run on 4 cores.


 Alpha MOs, Restricted
 -- Occupied --                  
-490.03  -80.03  -79.99  -65.16  -58.52  -58.52  -58.52   -9.84
  1 A     2 A     3 A     4 A     5 A     6 A     7 A     8 A                  
 -7.564  -7.530  -7.458  -7.450  -7.450  -5.457  -5.455  -5.455
  9 A    10 A    11 A    12 A    13 A    14 A    15 A    16 A                  
 -5.423  -5.422  -5.422  -3.197  -3.194  -3.193  -3.185  -3.185
 17 A    18 A    19 A    20 A    21 A    22 A    23 A    24 A                  
 -1.039  -0.915  -0.704  -0.527  -0.490  -0.456  -0.431  -0.380
 25 A    26 A    27 A    28 A    29 A    30 A    31 A    32 A                  
 -0.355
 33 A                                                                          
 -- Virtual --                   
 -0.016   0.050   0.056   0.063   0.081   0.086   0.099   0.110
 34 A    35 A    36 A    37 A    38 A    39 A    40 A    41 A                  
  0.112   0.123   0.124   0.129   0.149   0.162   0.172   0.200
 42 A    43 A    44 A    45 A    46 A    47 A    48 A    49 A                  
  0.222   0.333   0.376   0.390   0.394   0.431   0.446   0.516
 50 A    51 A    52 A    53 A    54 A    55 A    56 A    57 A                  
  0.568   0.575   0.585   0.655   0.672   0.713   0.734   0.774
 58 A    59 A    60 A    61 A    62 A    63 A    64 A    65 A                  
  0.785   0.799   0.840   0.841   0.864   0.885   0.928   1.015
 66 A    67 A    68 A    69 A    70 A    71 A    72 A    73 A                  
  1.080   1.106   1.136   1.302   1.421   1.670   1.688   1.795
 74 A    75 A    76 A    77 A    78 A    79 A    80 A    81 A                  
  1.841   1.866   1.933   1.978   2.021   2.309   2.327   2.339
 82 A    83 A    84 A    85 A    86 A    87 A    88 A    89 A                  
  2.417   2.892   4.544   4.551   4.560   4.579   4.754   7.193
 90 A    91 A    92 A    93 A    94 A    95 A    96 A    97 A                  
  7.258   7.497   8.215   8.232   8.294  14.742  14.780  14.793
 98 A    99 A   100 A   101 A   102 A   103 A   104 A   105 A                  
 14.813  14.854  14.902  49.484 165.860 166.129 293.900 293.915
106 A   107 A   108 A   109 A   110 A   111 A   112 A   113 A                  
293.9901028.426
114 A   115 A                                                                  

 Beta MOs, Restricted
 -- Occupied --                  
-490.03  -80.03  -79.99  -65.16  -58.52  -58.52  -58.52   -9.84
  1 A     2 A     3 A     4 A     5 A     6 A     7 A     8 A                  
 -7.564  -7.530  -7.458  -7.450  -7.450  -5.457  -5.455  -5.455
  9 A    10 A    11 A    12 A    13 A    14 A    15 A    16 A                  
 -5.423  -5.422  -5.422  -3.197  -3.194  -3.193  -3.185  -3.185
 17 A    18 A    19 A    20 A    21 A    22 A    23 A    24 A                  
 -1.039  -0.915  -0.704  -0.527  -0.490  -0.456  -0.431  -0.380
 25 A    26 A    27 A    28 A    29 A    30 A    31 A    32 A                  
 -0.355
 33 A                                                                          
 -- Virtual --                   
 -0.016   0.050   0.056   0.063   0.081   0.086   0.099   0.110
 34 A    35 A    36 A    37 A    38 A    39 A    40 A    41 A                  
  0.112   0.123   0.124   0.129   0.149   0.162   0.172   0.200
 42 A    43 A    44 A    45 A    46 A    47 A    48 A    49 A                  
  0.222   0.333   0.376   0.390   0.394   0.431   0.446   0.516
 50 A    51 A    52 A    53 A    54 A    55 A    56 A    57 A                  
  0.568   0.575   0.585   0.655   0.672   0.713   0.734   0.774
 58 A    59 A    60 A    61 A    62 A    63 A    64 A    65 A                  
  0.785   0.799   0.840   0.841   0.864   0.885   0.928   1.015
 66 A    67 A    68 A    69 A    70 A    71 A    72 A    73 A                  
  1.080   1.106   1.136   1.302   1.421   1.670   1.688   1.795
 74 A    75 A    76 A    77 A    78 A    79 A    80 A    81 A                  
  1.841   1.866   1.933   1.978   2.021   2.309   2.327   2.339
 82 A    83 A    84 A    85 A    86 A    87 A    88 A    89 A                  
  2.417   2.892   4.544   4.551   4.560   4.579   4.754   7.193
 90 A    91 A    92 A    93 A    94 A    95 A    96 A    97 A                  
  7.258   7.497   8.215   8.232   8.294  14.742  14.780  14.793
 98 A    99 A   100 A   101 A   102 A   103 A   104 A   105 A                  
 14.813  14.854  14.902  49.484 165.860 166.129 293.900 293.915
106 A   107 A   108 A   109 A   110 A   111 A   112 A   113 A                  
293.9901028.426
114 A   115 A                                                                  

 Occupation and symmetry of molecular orbitals

 Point group: C1 (1 irreducible representation).

                           A     All 
 -------------------------------------
 All molecular orbitals:
  - Alpha                  115   115 
  - Beta                   115   115 
 -------------------------------------
 Alpha orbitals:
  - Frozen occupied        19    19  
  - Active occupied        14    14  
  - Active virtual         82    82  
  - Frozen virtual         0     0   
 -------------------------------------
 Beta orbitals:
  - Frozen occupied        19    19  
  - Active occupied        14    14  
  - Active virtual         82    82  
  - Frozen virtual         0     0   
 -------------------------------------

 Import integrals:   CPU 0.00 s  wall 0.00 s

 Import integrals:   CPU 22.18 s  wall 5.73 s

 MP2 amplitudes:   CPU 0.04 s  wall 0.02 s

Running a double precision version
           CCSD T amplitudes will be solved using DIIS.

           Start     Size      MaxIter   EConv     TConv     
           3         7         100       1.00e-07  1.00e-05  
 ------------------------------------------------------------------------------
           Energy (a.u.)   Ediff      Tdiff       Comment
 ------------------------------------------------------------------------------
         -3254.93690616                           
     1   -3254.94027751   3.37e-03   7.27e-01     
     2   -3254.95497704   1.47e-02   9.17e-02     
     3   -3254.95633075   1.35e-03   3.64e-02     
     4   -3254.95808730   1.76e-03   1.41e-02     Switched to DIIS steps.
     5   -3254.95848816   4.01e-04   9.47e-03     
     6   -3254.95848753   6.38e-07   2.21e-03     
     7   -3254.95848551   2.01e-06   8.08e-04     
     8   -3254.95848774   2.23e-06   2.08e-04     
     9   -3254.95848756   1.79e-07   8.92e-05     
    10   -3254.95848790   3.33e-07   4.15e-05     
    11   -3254.95848794   4.16e-08   2.21e-05     
    12   -3254.95848791   2.64e-08   4.08e-06     
 ------------------------------------------------------------------------------
         -3254.95848791                           CCSD T converged.

End of double precision
 SCF energy                 = -3254.42870511
 MP2 energy                 = -3254.93690616
 CCSD correlation energy     =    -0.52978280
 CCSD total energy           = -3254.95848791

 CCSD  T1^2 = 0.0079  T2^2 = 0.2448  Leading amplitudes:

 Amplitude    Orbitals with energies
 -0.0218       33 (A) A                  ->    54 (A) A                   
              -0.3553                          0.3943                     
 -0.0218       33 (A) B                  ->    54 (A) B                   
              -0.3553                          0.3943                     
 -0.0134       30 (A) A                  ->    34 (A) A                   
              -0.4560                         -0.0161                     
 -0.0134       30 (A) B                  ->    34 (A) B                   
              -0.4560                         -0.0161                     

 Amplitude    Orbitals with energies
 -0.1410       33 (A) A      33 (A) B    ->    34 (A) A      34 (A) B     
              -0.3553       -0.3553           -0.0161       -0.0161       
  0.1410       33 (A) A      33 (A) B    ->    34 (A) B      34 (A) A     
              -0.3553       -0.3553           -0.0161       -0.0161       
  0.1410       33 (A) B      33 (A) A    ->    34 (A) A      34 (A) B     
              -0.3553       -0.3553           -0.0161       -0.0161       
 -0.1410       33 (A) B      33 (A) A    ->    34 (A) B      34 (A) A     
              -0.3553       -0.3553           -0.0161       -0.0161       

 Computing CCSD intemediates for later calculations in double precision
 Finished.

Running a double precision version
           CCSD Lambda amplitudes will be solved using DIIS.
           Start     Size      MaxIter   EConv     LConv     
           3         7         100       1.00e-07  1.00e-05  
 ------------------------------------------------------------------------------
            Enorm      Ldiff       Comment
 ------------------------------------------------------------------------------
     1     5.43e-02   4.43e-02     
     2     1.13e-02   4.84e-03     
     3     4.88e-03   2.36e-03     
     4     2.10e-03   1.22e-03     Switched to DIIS steps.
     5     7.77e-04   4.63e-04     
     6     3.40e-04   1.35e-04     
     7     1.23e-04   3.50e-05     
     8     5.10e-05   3.10e-06     
     9     1.92e-05   4.11e-06     
    10     6.67e-06   1.40e-06     
    11     1.92e-06   5.85e-07     
    12     8.40e-07   1.43e-07     
    13     3.64e-07   7.77e-08     
    14     1.57e-07   1.25e-08     
    15     7.27e-08   9.60e-09     
 ------------------------------------------------------------------------------
                                   CCSD Lambda converged.

 Computing density matrices in double precision...
           Orbital response amplitudes will be solved using DIIS.
           Start     Size      MaxIter   EConv     LConv     
           3         7         100       1.00e-06  1.00e-06  
 ------------------------------------------------------------------------------
            Enorm      Ldiff       Comment
 ------------------------------------------------------------------------------
     1     1.02e-01   2.20e-03     
     2     1.02e-01   7.05e-03     
     3     1.16e-01   1.85e-02     
     4     8.16e-03   5.09e-02     Switched to DIIS steps.
     5     2.03e-03   1.18e-03     
     6     9.73e-04   5.45e-05     
     7     1.02e-04   9.22e-05     
     8     6.80e-05   2.30e-05     
     9     2.41e-05   1.34e-06     
    10     5.10e-06   2.61e-07     
    11     1.91e-06   2.15e-07     
    12     4.40e-07   4.63e-08     
 ------------------------------------------------------------------------------
                                   Orbital response converged.

 Computing density matrices... Done.
 CCSD calculation:   CPU 627.15 s  wall 167.06 s

 Transferring MO TPDM to AO TPDM
 Transferring g2_o1o1o1o1
 Transferring g2_o1o1o1v1
 Transferring g2_o1o1v1v1
 Transferring g2_o1v1o1v1
 Transferring g2_o1v1v1v1
 Transferring g2_v1v1v1v1
 Adding separable TPDM
 Computing TPDM gradient
 --------------------------------------------------------
 2e gradient
  Atom          X               Y               Z
 --------------------------------------------------------
    1        -38.768260       12.519619        0.000000  
    2         12.413496      -28.628892        0.000000  
    3         22.254367       18.699610       -0.000000  
    4          4.100396       -2.590336        0.000000  
 --------------------------------------------------------
 --------------------------------------------------------
 Final gradient
  Atom          X               Y               Z
 --------------------------------------------------------
    1        -38.768260       12.519619        0.000000  
    2         12.413496      -28.628892        0.000000  
    3         22.254367       18.699610       -0.000000  
    4          4.100396       -2.590336        0.000000  
 --------------------------------------------------------
 Analytic gradient from two-electron contribution:   CPU 135.12 s  wall 38.22 s

 Total ccman2 time:   CPU 787.60 s  wall 212.01 s


 --------------------------------------------------------------

                    Orbital Energies (a.u.)
 --------------------------------------------------------------

 Alpha MOs
 -- Occupied --
******* -80.025 -79.987 -65.165 -58.525 -58.524 -58.523  -9.845
 -7.564  -7.530  -7.458  -7.450  -7.450  -5.457  -5.455  -5.455
 -5.423  -5.422  -5.422  -3.197  -3.194  -3.193  -3.185  -3.185
 -1.039  -0.915  -0.704  -0.527  -0.490  -0.456  -0.431  -0.380
 -0.355
 -- Virtual --
 -0.016   0.050   0.056   0.063   0.081   0.086   0.099   0.110
  0.112   0.123   0.124   0.129   0.149   0.162   0.172   0.200
  0.222   0.333   0.376   0.390   0.394   0.431   0.446   0.516
  0.568   0.575   0.585   0.655   0.672   0.713   0.734   0.774
  0.785   0.799   0.840   0.841   0.864   0.885   0.928   1.015
  1.080   1.106   1.136   1.302   1.421   1.670   1.688   1.795
  1.841   1.866   1.933   1.978   2.021   2.309   2.327   2.339
  2.417   2.892   4.544   4.551   4.560   4.579   4.754   7.193
  7.258   7.497   8.215   8.232   8.294  14.742  14.780  14.793
 14.813  14.854  14.902  49.484 165.860 166.129 293.900 293.915
293.9901028.426
 --------------------------------------------------------------

          Ground-State Mulliken Net Atomic Charges

     Atom                 Charge (a.u.)
  ----------------------------------------
      1 Br                   -0.197406
      2 P                     0.167903
      3 P                     0.142587
      4 H                    -0.113084
  ----------------------------------------
  Sum of atomic charges =    -0.000000

 -----------------------------------------------------------------
                    Cartesian Multipole Moments
 -----------------------------------------------------------------
    Charge (ESU x 10^10)
                -0.0000
    Dipole Moment (Debye)
         X      -1.7924      Y       0.5453      Z      -0.0000
       Tot       1.8735
    Quadrupole Moments (Debye-Ang)
        XX     -43.0828     XY      -1.3266     YY     -47.3149
        XZ       0.0000     YZ       0.0000     ZZ     -45.9864
    Octopole Moments (Debye-Ang^2)
       XXX      36.1306    XXY      -1.4385    XYY      17.2885
       YYY      -5.5233    XXZ      -0.0000    XYZ      -0.0000
       YYZ       0.0000    XZZ      14.3032    YZZ      -1.4469
       ZZZ      -0.0000
    Hexadecapole Moments (Debye-Ang^3)
      XXXX    -620.5096   XXXY     -17.1015   XXYY    -140.1758
      XYYY     -10.6679   YYYY    -177.3103   XXXZ       0.0000
      XXYZ       0.0000   XYYZ       0.0000   YYYZ       0.0000
      XXZZ    -122.4445   XYZZ      -2.4966   YYZZ     -39.8286
      XZZZ       0.0000   YZZZ       0.0000   ZZZZ     -68.1973
 -----------------------------------------------------------------
 DrvMan completing analytic gradient of the correlated energy
 Correlated dipole moment
            1
    1  -0.7051650
    2   0.2145340
    3  -0.0000000
 Energy read as -3254.958487913
 Full Analytical Gradient: (in a.u., or Hartree/Bohr)
             1             2             3             4
    1    0.00008327   -0.00003536    0.00008997   -0.00013788
    2   -0.00001422    0.00000950   -0.00010798    0.00011270
    3   -0.00000000    0.00000000   -0.00000000    0.00000000
 Gradient time:  CPU 0.67 s  wall 0.64 s
 ----------------------------------------------------------------
             Standard Nuclear Orientation (Angstroms)
    I     Atom           X                Y                Z
 ----------------------------------------------------------------
    1      Br      1.2692401333    -0.1590229386    -0.0000000000
    2      P      -0.7050540285     0.9350527184     0.0000000000
    3      P      -2.0505514164    -0.5893085504    -0.0000000000
    4      H      -3.0893229927     0.3806403307    -0.0000000000
 ----------------------------------------------------------------
 Nuclear Repulsion Energy =   277.6777084322 hartrees
 There are       33 alpha and       33 beta electrons

                       Distance Matrix (Angstroms)
             Br(  1)   P (  2)   P (  3)
   P (  2)  2.257175
   P (  3)  3.347561  2.033234
   H (  4)  4.391846  2.447879  1.421213

 Requested basis set is 6-311++G(d,p)
 There are 50 shells and 115 basis functions
 A cutoff of  1.0D-14 yielded   1128 shell pairs
 There are      6267 function pairs (      6852 Cartesian)
 Smallest overlap matrix eigenvalue = 5.38E-04
 Guess MOs from SCF MO coefficient file

 -----------------------------------------------------------------------
  General SCF calculation program by
  Eric Jon Sundstrom, Paul Horn, Yuezhi Mao, Dmitri Zuev, Alec White,
  David Stuck, Shaama M.S., Shane Yost, Joonho Lee, David Small,
  Daniel Levine, Susi Lehtola, Hugh Burton, Evgeny Epifanovsky
 -----------------------------------------------------------------------
 Hartree-Fock
 using 4 threads for integral computing
 -------------------------------------------------------
 OpenMP Integral computing Module                
 Release: version 2.0, May 2017, Q-Chem Inc. Pleasanton 
 -------------------------------------------------------
 A restricted SCF calculation will be
 performed using DIIS
 SCF converges when DIIS error is below 1.0e-08
 ---------------------------------------
  Cycle       Energy         DIIS error
 ---------------------------------------
    1   -3254.4286974618      5.46e-06  
    2   -3254.4286975485      1.50e-06  
    3   -3254.4286975592      5.15e-07  
    4   -3254.4286975604      2.91e-07  
    5   -3254.4286975607      5.35e-08  
    6   -3254.4286975607      2.06e-08  
    7   -3254.4286975607      6.34e-09  Convergence criterion met
 ---------------------------------------
 SCF time:   CPU 4.03s  wall 1.00s 
 SCF   energy in the final basis set =    -3254.4286975607
 Total energy in the final basis set =    -3254.4286975607


 ------------------------------------------------------------------------------

   CCMAN2: suite of methods based on coupled cluster
           and equation of motion theories.

   Components:
   * libvmm-1.3-trunk
     by Evgeny Epifanovsky, Ilya Kaliman.
   * libtensor-2.5-trunk
     by Evgeny Epifanovsky, Michael Wormit, Dmitry Zuev, Sam Manzer, 
        Ilya Kaliman.
   * libcc-2.5-trunk
     by Evgeny Epifanovsky, Arik Landau, Tomasz Kus, Kirill Khistyaev, 
        Dmitry Zuev, Prashant Manohar, Xintian Feng, Anna Krylov, 
        Matthew Goldey, Alec White, Thomas Jagau, Kaushik Nanda, 
        Anastasia Gunina, Alexander Kunitsa, Joonho Lee.

   CCMAN original authors:
   Anna I. Krylov, C. David Sherrill, Steven R. Gwaltney,
   Edward F. C. Byrd (2000)
   Sergey V. Levchenko, Lyudmila V. Slipchenko, Tao Wang,
   Ana-Maria C. Cristian (2003)
   Piotr A. Pieniazek, C. Melania Oana, Evgeny Epifanovsky (2007)
   Prashant Manohar (2009)

 ------------------------------------------------------------------------------


 Allocating and initializing 29808MB of RAM...
 Calculation will run on 4 cores.


 Alpha MOs, Restricted
 -- Occupied --                  
-490.03  -80.03  -79.99  -65.16  -58.52  -58.52  -58.52   -9.84
  1 A     2 A     3 A     4 A     5 A     6 A     7 A     8 A                  
 -7.564  -7.530  -7.458  -7.450  -7.450  -5.457  -5.455  -5.455
  9 A    10 A    11 A    12 A    13 A    14 A    15 A    16 A                  
 -5.423  -5.422  -5.422  -3.197  -3.194  -3.193  -3.185  -3.185
 17 A    18 A    19 A    20 A    21 A    22 A    23 A    24 A                  
 -1.039  -0.915  -0.704  -0.527  -0.490  -0.456  -0.431  -0.380
 25 A    26 A    27 A    28 A    29 A    30 A    31 A    32 A                  
 -0.355
 33 A                                                                          
 -- Virtual --                   
 -0.016   0.050   0.056   0.063   0.081   0.086   0.099   0.110
 34 A    35 A    36 A    37 A    38 A    39 A    40 A    41 A                  
  0.112   0.123   0.124   0.129   0.149   0.162   0.172   0.200
 42 A    43 A    44 A    45 A    46 A    47 A    48 A    49 A                  
  0.222   0.333   0.376   0.390   0.394   0.431   0.446   0.517
 50 A    51 A    52 A    53 A    54 A    55 A    56 A    57 A                  
  0.568   0.575   0.585   0.655   0.672   0.713   0.734   0.774
 58 A    59 A    60 A    61 A    62 A    63 A    64 A    65 A                  
  0.785   0.799   0.840   0.841   0.864   0.885   0.928   1.015
 66 A    67 A    68 A    69 A    70 A    71 A    72 A    73 A                  
  1.080   1.106   1.136   1.302   1.421   1.670   1.688   1.795
 74 A    75 A    76 A    77 A    78 A    79 A    80 A    81 A                  
  1.841   1.866   1.933   1.978   2.021   2.309   2.327   2.339
 82 A    83 A    84 A    85 A    86 A    87 A    88 A    89 A                  
  2.417   2.892   4.544   4.551   4.560   4.579   4.754   7.193
 90 A    91 A    92 A    93 A    94 A    95 A    96 A    97 A                  
  7.258   7.497   8.215   8.232   8.294  14.742  14.780  14.793
 98 A    99 A   100 A   101 A   102 A   103 A   104 A   105 A                  
 14.813  14.854  14.902  49.484 165.860 166.129 293.900 293.915
106 A   107 A   108 A   109 A   110 A   111 A   112 A   113 A                  
293.9901028.426
114 A   115 A                                                                  

 Beta MOs, Restricted
 -- Occupied --                  
-490.03  -80.03  -79.99  -65.16  -58.52  -58.52  -58.52   -9.84
  1 A     2 A     3 A     4 A     5 A     6 A     7 A     8 A                  
 -7.564  -7.530  -7.458  -7.450  -7.450  -5.457  -5.455  -5.455
  9 A    10 A    11 A    12 A    13 A    14 A    15 A    16 A                  
 -5.423  -5.422  -5.422  -3.197  -3.194  -3.193  -3.185  -3.185
 17 A    18 A    19 A    20 A    21 A    22 A    23 A    24 A                  
 -1.039  -0.915  -0.704  -0.527  -0.490  -0.456  -0.431  -0.380
 25 A    26 A    27 A    28 A    29 A    30 A    31 A    32 A                  
 -0.355
 33 A                                                                          
 -- Virtual --                   
 -0.016   0.050   0.056   0.063   0.081   0.086   0.099   0.110
 34 A    35 A    36 A    37 A    38 A    39 A    40 A    41 A                  
  0.112   0.123   0.124   0.129   0.149   0.162   0.172   0.200
 42 A    43 A    44 A    45 A    46 A    47 A    48 A    49 A                  
  0.222   0.333   0.376   0.390   0.394   0.431   0.446   0.517
 50 A    51 A    52 A    53 A    54 A    55 A    56 A    57 A                  
  0.568   0.575   0.585   0.655   0.672   0.713   0.734   0.774
 58 A    59 A    60 A    61 A    62 A    63 A    64 A    65 A                  
  0.785   0.799   0.840   0.841   0.864   0.885   0.928   1.015
 66 A    67 A    68 A    69 A    70 A    71 A    72 A    73 A                  
  1.080   1.106   1.136   1.302   1.421   1.670   1.688   1.795
 74 A    75 A    76 A    77 A    78 A    79 A    80 A    81 A                  
  1.841   1.866   1.933   1.978   2.021   2.309   2.327   2.339
 82 A    83 A    84 A    85 A    86 A    87 A    88 A    89 A                  
  2.417   2.892   4.544   4.551   4.560   4.579   4.754   7.193
 90 A    91 A    92 A    93 A    94 A    95 A    96 A    97 A                  
  7.258   7.497   8.215   8.232   8.294  14.742  14.780  14.793
 98 A    99 A   100 A   101 A   102 A   103 A   104 A   105 A                  
 14.813  14.854  14.902  49.484 165.860 166.129 293.900 293.915
106 A   107 A   108 A   109 A   110 A   111 A   112 A   113 A                  
293.9901028.426
114 A   115 A                                                                  

 Occupation and symmetry of molecular orbitals

 Point group: C1 (1 irreducible representation).

                           A     All 
 -------------------------------------
 All molecular orbitals:
  - Alpha                  115   115 
  - Beta                   115   115 
 -------------------------------------
 Alpha orbitals:
  - Frozen occupied        19    19  
  - Active occupied        14    14  
  - Active virtual         82    82  
  - Frozen virtual         0     0   
 -------------------------------------
 Beta orbitals:
  - Frozen occupied        19    19  
  - Active occupied        14    14  
  - Active virtual         82    82  
  - Frozen virtual         0     0   
 -------------------------------------

 Import integrals:   CPU 0.00 s  wall 0.00 s

 Import integrals:   CPU 22.12 s  wall 5.67 s

 MP2 amplitudes:   CPU 0.04 s  wall 0.02 s

Running a double precision version
           CCSD T amplitudes will be solved using DIIS.

           Start     Size      MaxIter   EConv     TConv     
           3         7         100       1.00e-07  1.00e-05  
 ------------------------------------------------------------------------------
           Energy (a.u.)   Ediff      Tdiff       Comment
 ------------------------------------------------------------------------------
         -3254.93691053                           
     1   -3254.94027787   3.37e-03   7.27e-01     
     2   -3254.95497762   1.47e-02   9.17e-02     
     3   -3254.95633091   1.35e-03   3.64e-02     
     4   -3254.95808731   1.76e-03   1.41e-02     Switched to DIIS steps.
     5   -3254.95848814   4.01e-04   9.47e-03     
     6   -3254.95848750   6.40e-07   2.21e-03     
     7   -3254.95848549   2.02e-06   8.08e-04     
     8   -3254.95848772   2.23e-06   2.08e-04     
     9   -3254.95848754   1.79e-07   8.91e-05     
    10   -3254.95848787   3.32e-07   4.14e-05     
    11   -3254.95848791   4.17e-08   2.21e-05     
    12   -3254.95848788   2.64e-08   4.08e-06     
 ------------------------------------------------------------------------------
         -3254.95848788                           CCSD T converged.

End of double precision
 SCF energy                 = -3254.42869756
 MP2 energy                 = -3254.93691053
 CCSD correlation energy     =    -0.52979032
 CCSD total energy           = -3254.95848788

 CCSD  T1^2 = 0.0079  T2^2 = 0.2448  Leading amplitudes:

 Amplitude    Orbitals with energies
  0.0217       33 (A) A                  ->    54 (A) A                   
              -0.3553                          0.3943                     
  0.0217       33 (A) B                  ->    54 (A) B                   
              -0.3553                          0.3943                     
 -0.0134       30 (A) A                  ->    34 (A) A                   
              -0.4560                         -0.0161                     
 -0.0134       30 (A) B                  ->    34 (A) B                   
              -0.4560                         -0.0161                     

 Amplitude    Orbitals with energies
 -0.1410       33 (A) A      33 (A) B    ->    34 (A) A      34 (A) B     
              -0.3553       -0.3553           -0.0161       -0.0161       
  0.1410       33 (A) A      33 (A) B    ->    34 (A) B      34 (A) A     
              -0.3553       -0.3553           -0.0161       -0.0161       
  0.1410       33 (A) B      33 (A) A    ->    34 (A) A      34 (A) B     
              -0.3553       -0.3553           -0.0161       -0.0161       
 -0.1410       33 (A) B      33 (A) A    ->    34 (A) B      34 (A) A     
              -0.3553       -0.3553           -0.0161       -0.0161       

 Computing CCSD intemediates for later calculations in double precision
 Finished.

Running a double precision version
           CCSD Lambda amplitudes will be solved using DIIS.
           Start     Size      MaxIter   EConv     LConv     
           3         7         100       1.00e-07  1.00e-05  
 ------------------------------------------------------------------------------
            Enorm      Ldiff       Comment
 ------------------------------------------------------------------------------
     1     5.43e-02   4.43e-02     
     2     1.13e-02   4.84e-03     
     3     4.88e-03   2.36e-03     
     4     2.09e-03   1.22e-03     Switched to DIIS steps.
     5     7.77e-04   4.63e-04     
     6     3.40e-04   1.35e-04     
     7     1.23e-04   3.50e-05     
     8     5.10e-05   3.10e-06     
     9     1.92e-05   4.11e-06     
    10     6.67e-06   1.40e-06     
    11     1.92e-06   5.85e-07     
    12     8.39e-07   1.43e-07     
    13     3.63e-07   7.78e-08     
    14     1.56e-07   1.26e-08     
    15     7.26e-08   9.63e-09     
 ------------------------------------------------------------------------------
                                   CCSD Lambda converged.

 Computing density matrices in double precision...
           Orbital response amplitudes will be solved using DIIS.
           Start     Size      MaxIter   EConv     LConv     
           3         7         100       1.00e-06  1.00e-06  
 ------------------------------------------------------------------------------
            Enorm      Ldiff       Comment
 ------------------------------------------------------------------------------
     1     1.02e-01   2.20e-03     
     2     1.02e-01   7.06e-03     
     3     1.16e-01   1.85e-02     
     4     8.16e-03   5.09e-02     Switched to DIIS steps.
     5     2.03e-03   1.18e-03     
     6     9.73e-04   5.47e-05     
     7     1.02e-04   9.23e-05     
     8     6.81e-05   2.30e-05     
     9     2.42e-05   1.34e-06     
    10     5.11e-06   2.61e-07     
    11     1.91e-06   2.16e-07     
    12     4.40e-07   4.63e-08     
 ------------------------------------------------------------------------------
                                   Orbital response converged.

 Computing density matrices... Done.
 CCSD calculation:   CPU 627.26 s  wall 167.12 s

 Transferring MO TPDM to AO TPDM
 Transferring g2_o1o1o1o1
 Transferring g2_o1o1o1v1
 Transferring g2_o1o1v1v1
 Transferring g2_o1v1o1v1
 Transferring g2_o1v1v1v1
 Transferring g2_v1v1v1v1
 Adding separable TPDM
 Computing TPDM gradient
 --------------------------------------------------------
 2e gradient
  Atom          X               Y               Z
 --------------------------------------------------------
    1        -38.767210       12.519467       -0.000000  
    2         12.414559      -28.629483        0.000000  
    3         22.256875       18.705993       -0.000000  
    4          4.095776       -2.595977        0.000000  
 --------------------------------------------------------
 --------------------------------------------------------
 Final gradient
  Atom          X               Y               Z
 --------------------------------------------------------
    1        -38.767210       12.519467       -0.000000  
    2         12.414559      -28.629483        0.000000  
    3         22.256875       18.705993       -0.000000  
    4          4.095776       -2.595977        0.000000  
 --------------------------------------------------------
 Analytic gradient from two-electron contribution:   CPU 134.30 s  wall 37.83 s

 Total ccman2 time:   CPU 786.66 s  wall 211.59 s


 --------------------------------------------------------------

                    Orbital Energies (a.u.)
 --------------------------------------------------------------

 Alpha MOs
 -- Occupied --
******* -80.025 -79.987 -65.165 -58.525 -58.523 -58.523  -9.845
 -7.564  -7.530  -7.458  -7.450  -7.450  -5.457  -5.455  -5.455
 -5.423  -5.422  -5.422  -3.197  -3.194  -3.193  -3.185  -3.185
 -1.039  -0.915  -0.704  -0.527  -0.490  -0.456  -0.431  -0.380
 -0.355
 -- Virtual --
 -0.016   0.050   0.056   0.063   0.081   0.086   0.099   0.110
  0.112   0.123   0.124   0.129   0.149   0.162   0.172   0.200
  0.222   0.333   0.376   0.390   0.394   0.431   0.446   0.517
  0.568   0.575   0.585   0.655   0.672   0.713   0.734   0.774
  0.785   0.799   0.840   0.841   0.864   0.885   0.928   1.015
  1.080   1.106   1.136   1.302   1.421   1.670   1.688   1.795
  1.841   1.866   1.933   1.978   2.021   2.309   2.327   2.339
  2.417   2.892   4.544   4.551   4.560   4.579   4.754   7.193
  7.258   7.497   8.215   8.232   8.294  14.742  14.780  14.793
 14.813  14.854  14.902  49.484 165.860 166.129 293.900 293.915
293.9901028.426
 --------------------------------------------------------------

          Ground-State Mulliken Net Atomic Charges

     Atom                 Charge (a.u.)
  ----------------------------------------
      1 Br                   -0.197523
      2 P                     0.167970
      3 P                     0.142740
      4 H                    -0.113186
  ----------------------------------------
  Sum of atomic charges =    -0.000000

 -----------------------------------------------------------------
                    Cartesian Multipole Moments
 -----------------------------------------------------------------
    Charge (ESU x 10^10)
                 0.0000
    Dipole Moment (Debye)
         X      -1.7927      Y       0.5447      Z      -0.0000
       Tot       1.8736
    Quadrupole Moments (Debye-Ang)
        XX     -43.0873     XY      -1.3255     YY     -47.3116
        XZ       0.0000     YZ       0.0000     ZZ     -45.9864
    Octopole Moments (Debye-Ang^2)
       XXX      36.1386    XXY      -1.4396    XYY      17.2830
       YYY      -5.5300    XXZ      -0.0000    XYZ      -0.0000
       YYZ       0.0000    XZZ      14.3021    YZZ      -1.4480
       ZZZ      -0.0000
    Hexadecapole Moments (Debye-Ang^3)
      XXXX    -620.5473   XXXY     -17.0963   XXYY    -140.1646
      XYYY     -10.6527   YYYY    -177.2995   XXXZ       0.0000
      XXYZ       0.0000   XYYZ       0.0000   YYYZ       0.0000
      XXZZ    -122.4413   XYZZ      -2.4937   YYZZ     -39.8276
      XZZZ       0.0000   YZZZ       0.0000   ZZZZ     -68.1972
 -----------------------------------------------------------------
 DrvMan completing analytic gradient of the correlated energy
 Correlated dipole moment
            1
    1  -0.7053040
    2   0.2143044
    3  -0.0000000
 Energy read as -3254.958487884
 Full Analytical Gradient: (in a.u., or Hartree/Bohr)
             1             2             3             4
    1    0.00006581   -0.00006232    0.00007356   -0.00007705
    2   -0.00002089    0.00005224   -0.00016834    0.00013699
    3   -0.00000000    0.00000000   -0.00000000    0.00000000
 Gradient time:  CPU 0.67 s  wall 0.64 s
 ----------------------------------------------------------------
             Standard Nuclear Orientation (Angstroms)
    I     Atom           X                Y                Z
 ----------------------------------------------------------------
    1      Br      1.2692401333    -0.1590229386    -0.0000000000
    2      P      -0.7050540285     0.9350527184     0.0000000000
    3      P      -2.0505514164    -0.5893085504    -0.0000000000
    4      H      -3.0893229927     0.3786403307    -0.0000000000
 ----------------------------------------------------------------
 Nuclear Repulsion Energy =   277.6827092869 hartrees
 There are       33 alpha and       33 beta electrons

                       Distance Matrix (Angstroms)
             Br(  1)   P (  2)   P (  3)
   P (  2)  2.257175
   P (  3)  3.347561  2.033234
   H (  4)  4.391600  2.448333  1.419849

 Requested basis set is 6-311++G(d,p)
 There are 50 shells and 115 basis functions
 A cutoff of  1.0D-14 yielded   1128 shell pairs
 There are      6267 function pairs (      6852 Cartesian)
 Smallest overlap matrix eigenvalue = 5.38E-04
 Guess MOs from SCF MO coefficient file

 -----------------------------------------------------------------------
  General SCF calculation program by
  Eric Jon Sundstrom, Paul Horn, Yuezhi Mao, Dmitri Zuev, Alec White,
  David Stuck, Shaama M.S., Shane Yost, Joonho Lee, David Small,
  Daniel Levine, Susi Lehtola, Hugh Burton, Evgeny Epifanovsky
 -----------------------------------------------------------------------
 Hartree-Fock
 using 4 threads for integral computing
 -------------------------------------------------------
 OpenMP Integral computing Module                
 Release: version 2.0, May 2017, Q-Chem Inc. Pleasanton 
 -------------------------------------------------------
 A restricted SCF calculation will be
 performed using DIIS
 SCF converges when DIIS error is below 1.0e-08
 ---------------------------------------
  Cycle       Energy         DIIS error
 ---------------------------------------
    1   -3254.4287137952      1.24e-05  
    2   -3254.4287141058      2.50e-06  
    3   -3254.4287141327      7.55e-07  
    4   -3254.4287141356      3.11e-07  
    5   -3254.4287141360      1.27e-07  
    6   -3254.4287141360      3.16e-08  
    7   -3254.4287141360      1.02e-08  
    8   -3254.4287141360      3.47e-09  Convergence criterion met
 ---------------------------------------
 SCF time:   CPU 4.59s  wall 1.00s 
 SCF   energy in the final basis set =    -3254.4287141360
 Total energy in the final basis set =    -3254.4287141360


 ------------------------------------------------------------------------------

   CCMAN2: suite of methods based on coupled cluster
           and equation of motion theories.

   Components:
   * libvmm-1.3-trunk
     by Evgeny Epifanovsky, Ilya Kaliman.
   * libtensor-2.5-trunk
     by Evgeny Epifanovsky, Michael Wormit, Dmitry Zuev, Sam Manzer, 
        Ilya Kaliman.
   * libcc-2.5-trunk
     by Evgeny Epifanovsky, Arik Landau, Tomasz Kus, Kirill Khistyaev, 
        Dmitry Zuev, Prashant Manohar, Xintian Feng, Anna Krylov, 
        Matthew Goldey, Alec White, Thomas Jagau, Kaushik Nanda, 
        Anastasia Gunina, Alexander Kunitsa, Joonho Lee.

   CCMAN original authors:
   Anna I. Krylov, C. David Sherrill, Steven R. Gwaltney,
   Edward F. C. Byrd (2000)
   Sergey V. Levchenko, Lyudmila V. Slipchenko, Tao Wang,
   Ana-Maria C. Cristian (2003)
   Piotr A. Pieniazek, C. Melania Oana, Evgeny Epifanovsky (2007)
   Prashant Manohar (2009)

 ------------------------------------------------------------------------------


 Allocating and initializing 29808MB of RAM...
 Calculation will run on 4 cores.


 Alpha MOs, Restricted
 -- Occupied --                  
-490.03  -80.03  -79.99  -65.16  -58.52  -58.52  -58.52   -9.84
  1 A     2 A     3 A     4 A     5 A     6 A     7 A     8 A                  
 -7.564  -7.530  -7.458  -7.450  -7.450  -5.457  -5.455  -5.455
  9 A    10 A    11 A    12 A    13 A    14 A    15 A    16 A                  
 -5.423  -5.422  -5.422  -3.197  -3.194  -3.193  -3.185  -3.185
 17 A    18 A    19 A    20 A    21 A    22 A    23 A    24 A                  
 -1.039  -0.915  -0.705  -0.527  -0.490  -0.456  -0.431  -0.380
 25 A    26 A    27 A    28 A    29 A    30 A    31 A    32 A                  
 -0.355
 33 A                                                                          
 -- Virtual --                   
 -0.016   0.050   0.056   0.063   0.081   0.086   0.099   0.110
 34 A    35 A    36 A    37 A    38 A    39 A    40 A    41 A                  
  0.112   0.123   0.124   0.129   0.149   0.162   0.172   0.200
 42 A    43 A    44 A    45 A    46 A    47 A    48 A    49 A                  
  0.222   0.333   0.376   0.390   0.394   0.431   0.446   0.516
 50 A    51 A    52 A    53 A    54 A    55 A    56 A    57 A                  
  0.568   0.575   0.585   0.655   0.672   0.713   0.734   0.774
 58 A    59 A    60 A    61 A    62 A    63 A    64 A    65 A                  
  0.785   0.799   0.840   0.841   0.864   0.885   0.928   1.015
 66 A    67 A    68 A    69 A    70 A    71 A    72 A    73 A                  
  1.080   1.106   1.137   1.302   1.421   1.670   1.688   1.795
 74 A    75 A    76 A    77 A    78 A    79 A    80 A    81 A                  
  1.841   1.866   1.933   1.978   2.021   2.309   2.328   2.339
 82 A    83 A    84 A    85 A    86 A    87 A    88 A    89 A                  
  2.417   2.892   4.544   4.551   4.560   4.579   4.754   7.193
 90 A    91 A    92 A    93 A    94 A    95 A    96 A    97 A                  
  7.258   7.497   8.215   8.232   8.294  14.742  14.780  14.794
 98 A    99 A   100 A   101 A   102 A   103 A   104 A   105 A                  
 14.814  14.854  14.902  49.484 165.860 166.130 293.900 293.915
106 A   107 A   108 A   109 A   110 A   111 A   112 A   113 A                  
293.9901028.426
114 A   115 A                                                                  

 Beta MOs, Restricted
 -- Occupied --                  
-490.03  -80.03  -79.99  -65.16  -58.52  -58.52  -58.52   -9.84
  1 A     2 A     3 A     4 A     5 A     6 A     7 A     8 A                  
 -7.564  -7.530  -7.458  -7.450  -7.450  -5.457  -5.455  -5.455
  9 A    10 A    11 A    12 A    13 A    14 A    15 A    16 A                  
 -5.423  -5.422  -5.422  -3.197  -3.194  -3.193  -3.185  -3.185
 17 A    18 A    19 A    20 A    21 A    22 A    23 A    24 A                  
 -1.039  -0.915  -0.705  -0.527  -0.490  -0.456  -0.431  -0.380
 25 A    26 A    27 A    28 A    29 A    30 A    31 A    32 A                  
 -0.355
 33 A                                                                          
 -- Virtual --                   
 -0.016   0.050   0.056   0.063   0.081   0.086   0.099   0.110
 34 A    35 A    36 A    37 A    38 A    39 A    40 A    41 A                  
  0.112   0.123   0.124   0.129   0.149   0.162   0.172   0.200
 42 A    43 A    44 A    45 A    46 A    47 A    48 A    49 A                  
  0.222   0.333   0.376   0.390   0.394   0.431   0.446   0.516
 50 A    51 A    52 A    53 A    54 A    55 A    56 A    57 A                  
  0.568   0.575   0.585   0.655   0.672   0.713   0.734   0.774
 58 A    59 A    60 A    61 A    62 A    63 A    64 A    65 A                  
  0.785   0.799   0.840   0.841   0.864   0.885   0.928   1.015
 66 A    67 A    68 A    69 A    70 A    71 A    72 A    73 A                  
  1.080   1.106   1.137   1.302   1.421   1.670   1.688   1.795
 74 A    75 A    76 A    77 A    78 A    79 A    80 A    81 A                  
  1.841   1.866   1.933   1.978   2.021   2.309   2.328   2.339
 82 A    83 A    84 A    85 A    86 A    87 A    88 A    89 A                  
  2.417   2.892   4.544   4.551   4.560   4.579   4.754   7.193
 90 A    91 A    92 A    93 A    94 A    95 A    96 A    97 A                  
  7.258   7.497   8.215   8.232   8.294  14.742  14.780  14.794
 98 A    99 A   100 A   101 A   102 A   103 A   104 A   105 A                  
 14.814  14.854  14.902  49.484 165.860 166.130 293.900 293.915
106 A   107 A   108 A   109 A   110 A   111 A   112 A   113 A                  
293.9901028.426
114 A   115 A                                                                  

 Occupation and symmetry of molecular orbitals

 Point group: C1 (1 irreducible representation).

                           A     All 
 -------------------------------------
 All molecular orbitals:
  - Alpha                  115   115 
  - Beta                   115   115 
 -------------------------------------
 Alpha orbitals:
  - Frozen occupied        19    19  
  - Active occupied        14    14  
  - Active virtual         82    82  
  - Frozen virtual         0     0   
 -------------------------------------
 Beta orbitals:
  - Frozen occupied        19    19  
  - Active occupied        14    14  
  - Active virtual         82    82  
  - Frozen virtual         0     0   
 -------------------------------------

 Import integrals:   CPU 0.00 s  wall 0.00 s

 Import integrals:   CPU 22.18 s  wall 5.71 s

 MP2 amplitudes:   CPU 0.04 s  wall 0.02 s

Running a double precision version
           CCSD T amplitudes will be solved using DIIS.

           Start     Size      MaxIter   EConv     TConv     
           3         7         100       1.00e-07  1.00e-05  
 ------------------------------------------------------------------------------
           Energy (a.u.)   Ediff      Tdiff       Comment
 ------------------------------------------------------------------------------
         -3254.93690888                           
     1   -3254.94028168   3.37e-03   7.27e-01     
     2   -3254.95497857   1.47e-02   9.17e-02     
     3   -3254.95633153   1.35e-03   3.64e-02     
     4   -3254.95808728   1.76e-03   1.41e-02     Switched to DIIS steps.
     5   -3254.95848789   4.01e-04   9.47e-03     
     6   -3254.95848723   6.57e-07   2.21e-03     
     7   -3254.95848521   2.02e-06   8.08e-04     
     8   -3254.95848745   2.23e-06   2.08e-04     
     9   -3254.95848727   1.78e-07   8.92e-05     
    10   -3254.95848760   3.33e-07   4.15e-05     
    11   -3254.95848764   4.14e-08   2.21e-05     
    12   -3254.95848762   2.64e-08   4.08e-06     
 ------------------------------------------------------------------------------
         -3254.95848762                           CCSD T converged.

End of double precision
 SCF energy                 = -3254.42871414
 MP2 energy                 = -3254.93690888
 CCSD correlation energy     =    -0.52977348
 CCSD total energy           = -3254.95848762

 CCSD  T1^2 = 0.0079  T2^2 = 0.2448  Leading amplitudes:

 Amplitude    Orbitals with energies
  0.0218       33 (A) A                  ->    54 (A) A                   
              -0.3553                          0.3943                     
  0.0218       33 (A) B                  ->    54 (A) B                   
              -0.3553                          0.3943                     
 -0.0134       30 (A) A                  ->    34 (A) A                   
              -0.4560                         -0.0161                     
 -0.0134       30 (A) B                  ->    34 (A) B                   
              -0.4560                         -0.0161                     

 Amplitude    Orbitals with energies
 -0.1410       33 (A) A      33 (A) B    ->    34 (A) A      34 (A) B     
              -0.3553       -0.3553           -0.0161       -0.0161       
  0.1410       33 (A) A      33 (A) B    ->    34 (A) B      34 (A) A     
              -0.3553       -0.3553           -0.0161       -0.0161       
  0.1410       33 (A) B      33 (A) A    ->    34 (A) A      34 (A) B     
              -0.3553       -0.3553           -0.0161       -0.0161       
 -0.1410       33 (A) B      33 (A) A    ->    34 (A) B      34 (A) A     
              -0.3553       -0.3553           -0.0161       -0.0161       

 Computing CCSD intemediates for later calculations in double precision
 Finished.

Running a double precision version
           CCSD Lambda amplitudes will be solved using DIIS.
           Start     Size      MaxIter   EConv     LConv     
           3         7         100       1.00e-07  1.00e-05  
 ------------------------------------------------------------------------------
            Enorm      Ldiff       Comment
 ------------------------------------------------------------------------------
     1     5.43e-02   4.43e-02     
     2     1.13e-02   4.84e-03     
     3     4.88e-03   2.36e-03     
     4     2.09e-03   1.22e-03     Switched to DIIS steps.
     5     7.77e-04   4.63e-04     
     6     3.40e-04   1.35e-04     
     7     1.23e-04   3.50e-05     
     8     5.10e-05   3.10e-06     
     9     1.92e-05   4.11e-06     
    10     6.67e-06   1.40e-06     
    11     1.92e-06   5.84e-07     
    12     8.39e-07   1.43e-07     
    13     3.63e-07   7.77e-08     
    14     1.56e-07   1.25e-08     
    15     7.27e-08   9.60e-09     
 ------------------------------------------------------------------------------
                                   CCSD Lambda converged.

 Computing density matrices in double precision...
           Orbital response amplitudes will be solved using DIIS.
           Start     Size      MaxIter   EConv     LConv     
           3         7         100       1.00e-06  1.00e-06  
 ------------------------------------------------------------------------------
            Enorm      Ldiff       Comment
 ------------------------------------------------------------------------------
     1     1.02e-01   2.19e-03     
     2     1.02e-01   7.06e-03     
     3     1.16e-01   1.85e-02     
     4     8.16e-03   5.08e-02     Switched to DIIS steps.
     5     2.05e-03   1.19e-03     
     6     9.72e-04   5.56e-05     
     7     1.03e-04   9.25e-05     
     8     6.80e-05   2.30e-05     
     9     2.41e-05   1.33e-06     
    10     5.10e-06   2.63e-07     
    11     1.91e-06   2.15e-07     
    12     4.39e-07   4.59e-08     
 ------------------------------------------------------------------------------
                                   Orbital response converged.

 Computing density matrices... Done.
 CCSD calculation:   CPU 626.17 s  wall 166.85 s

 Transferring MO TPDM to AO TPDM
 Transferring g2_o1o1o1o1
 Transferring g2_o1o1o1v1
 Transferring g2_o1o1v1v1
 Transferring g2_o1v1o1v1
 Transferring g2_o1v1v1v1
 Transferring g2_v1v1v1v1
 Adding separable TPDM
 Computing TPDM gradient
 --------------------------------------------------------
 2e gradient
  Atom          X               Y               Z
 --------------------------------------------------------
    1        -38.768756       12.519961        0.000000  
    2         12.413611      -28.629680        0.000000  
    3         22.255634       18.697832       -0.000000  
    4          4.099510       -2.588114       -0.000000  
 --------------------------------------------------------
 --------------------------------------------------------
 Final gradient
  Atom          X               Y               Z
 --------------------------------------------------------
    1        -38.768756       12.519961        0.000000  
    2         12.413611      -28.629680        0.000000  
    3         22.255634       18.697832       -0.000000  
    4          4.099510       -2.588114       -0.000000  
 --------------------------------------------------------
 Analytic gradient from two-electron contribution:   CPU 133.03 s  wall 37.43 s

 Total ccman2 time:   CPU 784.50 s  wall 210.97 s


 --------------------------------------------------------------

                    Orbital Energies (a.u.)
 --------------------------------------------------------------

 Alpha MOs
 -- Occupied --
******* -80.025 -79.987 -65.165 -58.525 -58.524 -58.523  -9.845
 -7.564  -7.530  -7.458  -7.450  -7.450  -5.457  -5.455  -5.455
 -5.423  -5.422  -5.422  -3.197  -3.194  -3.193  -3.185  -3.185
 -1.039  -0.915  -0.705  -0.527  -0.490  -0.456  -0.431  -0.380
 -0.355
 -- Virtual --
 -0.016   0.050   0.056   0.063   0.081   0.086   0.099   0.110
  0.112   0.123   0.124   0.129   0.149   0.162   0.172   0.200
  0.222   0.333   0.376   0.390   0.394   0.431   0.446   0.516
  0.568   0.575   0.585   0.655   0.672   0.713   0.734   0.774
  0.785   0.799   0.840   0.841   0.864   0.885   0.928   1.015
  1.080   1.106   1.137   1.302   1.421   1.670   1.688   1.795
  1.841   1.866   1.933   1.978   2.021   2.309   2.328   2.339
  2.417   2.892   4.544   4.551   4.560   4.579   4.754   7.193
  7.258   7.497   8.215   8.232   8.294  14.742  14.780  14.794
 14.814  14.854  14.902  49.484 165.860 166.130 293.900 293.915
293.9901028.426
 --------------------------------------------------------------

          Ground-State Mulliken Net Atomic Charges

     Atom                 Charge (a.u.)
  ----------------------------------------
      1 Br                   -0.197417
      2 P                     0.167978
      3 P                     0.142608
      4 H                    -0.113170
  ----------------------------------------
  Sum of atomic charges =    -0.000000

 -----------------------------------------------------------------
                    Cartesian Multipole Moments
 -----------------------------------------------------------------
    Charge (ESU x 10^10)
                -0.0000
    Dipole Moment (Debye)
         X      -1.7937      Y       0.5462      Z      -0.0000
       Tot       1.8750
    Quadrupole Moments (Debye-Ang)
        XX     -43.0758     XY      -1.3283     YY     -47.3154
        XZ       0.0000     YZ       0.0000     ZZ     -45.9852
    Octopole Moments (Debye-Ang^2)
       XXX      36.0948    XXY      -1.4355    XYY      17.2871
       YYY      -5.5172    XXZ      -0.0000    XYZ      -0.0000
       YYZ       0.0000    XZZ      14.2977    YZZ      -1.4451
       ZZZ      -0.0000
    Hexadecapole Moments (Debye-Ang^3)
      XXXX    -620.3336   XXXY     -17.1160   XXYY    -140.1633
      XYYY     -10.6864   YYYY    -177.3108   XXXZ       0.0000
      XXYZ       0.0000   XYYZ       0.0000   YYYZ       0.0000
      XXZZ    -122.4229   XYZZ      -2.5024   YYZZ     -39.8283
      XZZZ       0.0000   YZZZ       0.0000   ZZZZ     -68.1962
 -----------------------------------------------------------------
 DrvMan completing analytic gradient of the correlated energy
 Correlated dipole moment
            1
    1  -0.7056813
    2   0.2148763
    3  -0.0000000
 Energy read as -3254.958487617
 Full Analytical Gradient: (in a.u., or Hartree/Bohr)
             1             2             3             4
    1    0.00008408   -0.00004409   -0.00032949    0.00028949
    2   -0.00002042    0.00002121    0.00027693   -0.00027772
    3   -0.00000000    0.00000000   -0.00000000    0.00000000
 Gradient time:  CPU 0.67 s  wall 0.64 s
 ----------------------------------------------------------------
             Standard Nuclear Orientation (Angstroms)
    I     Atom           X                Y                Z
 ----------------------------------------------------------------
    1      Br      1.2692401333    -0.1590229386    -0.0000000000
    2      P      -0.7050540285     0.9350527184     0.0000000000
    3      P      -2.0505514164    -0.5893085504    -0.0000000000
    4      H      -3.0893229927     0.3796403307     0.0010000000
 ----------------------------------------------------------------
 Nuclear Repulsion Energy =   277.6802068803 hartrees
 There are       33 alpha and       33 beta electrons

                       Distance Matrix (Angstroms)
             Br(  1)   P (  2)   P (  3)
   P (  2)  2.257175
   P (  3)  3.347561  2.033234
   H (  4)  4.391723  2.448106  1.420531

 Requested basis set is 6-311++G(d,p)
 There are 50 shells and 115 basis functions
 A cutoff of  1.0D-14 yielded   1128 shell pairs
 There are      6267 function pairs (      6852 Cartesian)
 Smallest overlap matrix eigenvalue = 5.38E-04
 Guess MOs from SCF MO coefficient file

 -----------------------------------------------------------------------
  General SCF calculation program by
  Eric Jon Sundstrom, Paul Horn, Yuezhi Mao, Dmitri Zuev, Alec White,
  David Stuck, Shaama M.S., Shane Yost, Joonho Lee, David Small,
  Daniel Levine, Susi Lehtola, Hugh Burton, Evgeny Epifanovsky
 -----------------------------------------------------------------------
 Hartree-Fock
 using 4 threads for integral computing
 -------------------------------------------------------
 OpenMP Integral computing Module                
 Release: version 2.0, May 2017, Q-Chem Inc. Pleasanton 
 -------------------------------------------------------
 A restricted SCF calculation will be
 performed using DIIS
 SCF converges when DIIS error is below 1.0e-08
 ---------------------------------------
  Cycle       Energy         DIIS error
 ---------------------------------------
    1   -3254.4287058850      7.32e-06  
    2   -3254.4287060133      1.69e-06  
    3   -3254.4287060288      5.59e-07  
    4   -3254.4287060312      2.38e-07  
    5   -3254.4287060316      1.09e-07  
    6   -3254.4287060317      4.32e-08  
    7   -3254.4287060317      1.75e-08  
    8   -3254.4287060317      7.26e-09  Convergence criterion met
 ---------------------------------------
 SCF time:   CPU 4.60s  wall 1.00s 
 SCF   energy in the final basis set =    -3254.4287060317
 Total energy in the final basis set =    -3254.4287060317


 ------------------------------------------------------------------------------

   CCMAN2: suite of methods based on coupled cluster
           and equation of motion theories.

   Components:
   * libvmm-1.3-trunk
     by Evgeny Epifanovsky, Ilya Kaliman.
   * libtensor-2.5-trunk
     by Evgeny Epifanovsky, Michael Wormit, Dmitry Zuev, Sam Manzer, 
        Ilya Kaliman.
   * libcc-2.5-trunk
     by Evgeny Epifanovsky, Arik Landau, Tomasz Kus, Kirill Khistyaev, 
        Dmitry Zuev, Prashant Manohar, Xintian Feng, Anna Krylov, 
        Matthew Goldey, Alec White, Thomas Jagau, Kaushik Nanda, 
        Anastasia Gunina, Alexander Kunitsa, Joonho Lee.

   CCMAN original authors:
   Anna I. Krylov, C. David Sherrill, Steven R. Gwaltney,
   Edward F. C. Byrd (2000)
   Sergey V. Levchenko, Lyudmila V. Slipchenko, Tao Wang,
   Ana-Maria C. Cristian (2003)
   Piotr A. Pieniazek, C. Melania Oana, Evgeny Epifanovsky (2007)
   Prashant Manohar (2009)

 ------------------------------------------------------------------------------


 Allocating and initializing 29808MB of RAM...
 Calculation will run on 4 cores.


 Alpha MOs, Restricted
 -- Occupied --                  
-490.03  -80.03  -79.99  -65.16  -58.52  -58.52  -58.52   -9.84
  1 A     2 A     3 A     4 A     5 A     6 A     7 A     8 A                  
 -7.564  -7.530  -7.458  -7.450  -7.450  -5.457  -5.455  -5.455
  9 A    10 A    11 A    12 A    13 A    14 A    15 A    16 A                  
 -5.423  -5.422  -5.422  -3.197  -3.194  -3.193  -3.185  -3.185
 17 A    18 A    19 A    20 A    21 A    22 A    23 A    24 A                  
 -1.039  -0.915  -0.704  -0.527  -0.490  -0.456  -0.431  -0.380
 25 A    26 A    27 A    28 A    29 A    30 A    31 A    32 A                  
 -0.355
 33 A                                                                          
 -- Virtual --                   
 -0.016   0.050   0.056   0.063   0.081   0.086   0.099   0.110
 34 A    35 A    36 A    37 A    38 A    39 A    40 A    41 A                  
  0.112   0.123   0.124   0.129   0.149   0.162   0.172   0.200
 42 A    43 A    44 A    45 A    46 A    47 A    48 A    49 A                  
  0.222   0.333   0.376   0.390   0.394   0.431   0.446   0.516
 50 A    51 A    52 A    53 A    54 A    55 A    56 A    57 A                  
  0.568   0.575   0.585   0.655   0.672   0.713   0.734   0.774
 58 A    59 A    60 A    61 A    62 A    63 A    64 A    65 A                  
  0.785   0.799   0.840   0.841   0.864   0.885   0.928   1.015
 66 A    67 A    68 A    69 A    70 A    71 A    72 A    73 A                  
  1.080   1.106   1.137   1.302   1.421   1.670   1.688   1.795
 74 A    75 A    76 A    77 A    78 A    79 A    80 A    81 A                  
  1.841   1.866   1.933   1.978   2.021   2.309   2.327   2.339
 82 A    83 A    84 A    85 A    86 A    87 A    88 A    89 A                  
  2.417   2.892   4.544   4.551   4.560   4.579   4.754   7.193
 90 A    91 A    92 A    93 A    94 A    95 A    96 A    97 A                  
  7.258   7.497   8.215   8.232   8.294  14.742  14.780  14.793
 98 A    99 A   100 A   101 A   102 A   103 A   104 A   105 A                  
 14.813  14.854  14.902  49.484 165.860 166.130 293.900 293.915
106 A   107 A   108 A   109 A   110 A   111 A   112 A   113 A                  
293.9901028.426
114 A   115 A                                                                  

 Beta MOs, Restricted
 -- Occupied --                  
-490.03  -80.03  -79.99  -65.16  -58.52  -58.52  -58.52   -9.84
  1 A     2 A     3 A     4 A     5 A     6 A     7 A     8 A                  
 -7.564  -7.530  -7.458  -7.450  -7.450  -5.457  -5.455  -5.455
  9 A    10 A    11 A    12 A    13 A    14 A    15 A    16 A                  
 -5.423  -5.422  -5.422  -3.197  -3.194  -3.193  -3.185  -3.185
 17 A    18 A    19 A    20 A    21 A    22 A    23 A    24 A                  
 -1.039  -0.915  -0.704  -0.527  -0.490  -0.456  -0.431  -0.380
 25 A    26 A    27 A    28 A    29 A    30 A    31 A    32 A                  
 -0.355
 33 A                                                                          
 -- Virtual --                   
 -0.016   0.050   0.056   0.063   0.081   0.086   0.099   0.110
 34 A    35 A    36 A    37 A    38 A    39 A    40 A    41 A                  
  0.112   0.123   0.124   0.129   0.149   0.162   0.172   0.200
 42 A    43 A    44 A    45 A    46 A    47 A    48 A    49 A                  
  0.222   0.333   0.376   0.390   0.394   0.431   0.446   0.516
 50 A    51 A    52 A    53 A    54 A    55 A    56 A    57 A                  
  0.568   0.575   0.585   0.655   0.672   0.713   0.734   0.774
 58 A    59 A    60 A    61 A    62 A    63 A    64 A    65 A                  
  0.785   0.799   0.840   0.841   0.864   0.885   0.928   1.015
 66 A    67 A    68 A    69 A    70 A    71 A    72 A    73 A                  
  1.080   1.106   1.137   1.302   1.421   1.670   1.688   1.795
 74 A    75 A    76 A    77 A    78 A    79 A    80 A    81 A                  
  1.841   1.866   1.933   1.978   2.021   2.309   2.327   2.339
 82 A    83 A    84 A    85 A    86 A    87 A    88 A    89 A                  
  2.417   2.892   4.544   4.551   4.560   4.579   4.754   7.193
 90 A    91 A    92 A    93 A    94 A    95 A    96 A    97 A                  
  7.258   7.497   8.215   8.232   8.294  14.742  14.780  14.793
 98 A    99 A   100 A   101 A   102 A   103 A   104 A   105 A                  
 14.813  14.854  14.902  49.484 165.860 166.130 293.900 293.915
106 A   107 A   108 A   109 A   110 A   111 A   112 A   113 A                  
293.9901028.426
114 A   115 A                                                                  

 Occupation and symmetry of molecular orbitals

 Point group: C1 (1 irreducible representation).

                           A     All 
 -------------------------------------
 All molecular orbitals:
  - Alpha                  115   115 
  - Beta                   115   115 
 -------------------------------------
 Alpha orbitals:
  - Frozen occupied        19    19  
  - Active occupied        14    14  
  - Active virtual         82    82  
  - Frozen virtual         0     0   
 -------------------------------------
 Beta orbitals:
  - Frozen occupied        19    19  
  - Active occupied        14    14  
  - Active virtual         82    82  
  - Frozen virtual         0     0   
 -------------------------------------

 Import integrals:   CPU 0.00 s  wall 0.00 s

 Import integrals:   CPU 22.40 s  wall 5.78 s

 MP2 amplitudes:   CPU 0.04 s  wall 0.02 s

Running a double precision version
           CCSD T amplitudes will be solved using DIIS.

           Start     Size      MaxIter   EConv     TConv     
           3         7         100       1.00e-07  1.00e-05  
 ------------------------------------------------------------------------------
           Energy (a.u.)   Ediff      Tdiff       Comment
 ------------------------------------------------------------------------------
         -3254.93690988                           
     1   -3254.94027995   3.37e-03   7.27e-01     
     2   -3254.95497827   1.47e-02   9.17e-02     
     3   -3254.95633140   1.35e-03   3.64e-02     
     4   -3254.95808747   1.76e-03   1.41e-02     Switched to DIIS steps.
[truncated: 22,497 more chars]
