# Supplementary material for: Geometric and energetic data from ab initio calculations of haloethene, haloimine, halomethylenephosphine, haloiminophosphine, halodiazene, halodiphosphene and halocyclopropane
Source: Data Brief. 2019 Nov 2;27:104738. doi: 10.1016/j.dib.2019.104738 (PMC6861602; doi:10.1016/j.dib.2019.104738)
Supplement: Multimedia component 8 [file mmc8.zip › PP/CCSD/freq/HEPPECl.out]

Q-Chem Developer Version!
                  Welcome to Q-Chem
     A Quantum Leap Into The Future Of Chemistry


 Q-Chem 5.1, Q-Chem, Inc., Pleasanton, CA (2018)

 Yihan Shao,  Zhengting Gan,  E. Epifanovsky,  A. T. B. Gilbert,  M. Wormit,  
 J. Kussmann,  A. W. Lange,  A. Behn,  Jia Deng,  Xintian Feng,  D. Ghosh,  
 M. Goldey,  P. R. Horn,  L. D. Jacobson,  I. Kaliman,  T. Kus,  A. Landau,  
 Jie Liu,  E. I. Proynov,  R. M. Richard,  R. P. Steele,  E. J. Sundstrom,  
 H. L. Woodcock III,  P. M. Zimmerman,  D. Zuev,  B. Albrecht,  E. Alguire,  
 S. A. Baeppler,  D. Barton,  Z. Benda,  Y. A. Bernard,  E. J. Berquist,  
 K. B. Bravaya,  H. Burton,  D. Casanova,  Chun-Min Chang,  Yunqing Chen,  
 A. Chien,  K. D. Closser,  M. P. Coons,  S. Coriani,  S. Dasgupta,  
 A. L. Dempwolff,  M. Diedenhofen,  Hainam Do,  R. G. Edgar,  Po-Tung Fang,  
 S. Faraji,  S. Fatehi,  Qingguo Feng,  K. D. Fenk,  J. Fosso-Tande,  
 Qinghui Ge,  A. Ghysels,  G. Gidofalvi,  J. Gomes,  J. Gonthier,  A. Gunina,  
 D. Hait,  M. W. D. Hanson-Heine,  P. H. P. Harbach,  A. W. Hauser,  
 J. E. Herr,  E. G. Hohenstein,  Z. C. Holden,  Kerwin Hui,  B. C. Huynh,  
 T.-C. Jagau,  Hyunjun Ji,  B. Kaduk,  K. Khistyaev,  Jaehoon Kim,  
 P. Klunzinger,  K. Koh,  D. Kosenkov,  L. Koulias,  T. Kowalczyk,  
 C. M. Krauter,  A. Kunitsa,  Ka Un Lao,  A. Laurent,  K. V. Lawler,  
 Joonho Lee,  D. Lefrancois,  S. Lehtola,  D. S. Levine,  Yi-Pei Li,  
 You-Sheng Lin,  Fenglai Liu,  E. Livshits,  A. Luenser,  P. Manohar,  
 E. Mansoor,  S. F. Manzer,  Shan-Ping Mao,  Yuezhi Mao,  N. Mardirossian,  
 A. V. Marenich,  T. Markovich,  L. A. Martinez-Martinez,  S. A. Maurer,  
 N. J. Mayhall,  S. C. McKenzie,  J.-M. Mewes,  A. F. Morrison,  
 J. W. Mullinax,  K. Nanda,  T. S. Nguyen-Beck,  R. Olivares-Amaya,  
 J. A. Parkhill,  T. M. Perrine,  F. Plasser,  P. Pokhilko,  S. Prager,  
 A. Prociuk,  E. Ramos,  D. R. Rehn,  F. Rob,  M. Schneider,  N. Sergueev,  
 S. M. Sharada,  S. Sharma,  D. W. Small,  T. Stauch,  T. Stein,  
 Yu-Chuan Su,  A. J. W. Thom,  A. Tkatchenko,  T. Tsuchimochi,  N. M. Tubman,  
 L. Vogt,  M. L. Vidal,  O. Vydrov,  M. A. Watson,  J. Wenzel,  
 M. de Wergifosse,  T. A. Wesolowski,  A. White,  J. Witte,  A. Yamada,  
 Jun Yang,  K. Yao,  S. Yeganeh,  S. R. Yost,  Zhi-Qiang You,  A. Zech,  
 Igor Ying Zhang,  Xing Zhang,  Yan Zhao,  Ying Zhu,  B. R. Brooks,  
 G. K. L. Chan,  C. J. Cramer,  M. S. Gordon,  W. J. Hehre,  A. Klamt,  
 M. W. Schmidt,  C. D. Sherrill,  D. G. Truhlar,  A. Aspuru-Guzik,  R. Baer,  
 A. T. Bell,  N. A. Besley,  Jeng-Da Chai,  A. E. DePrince, III,  
 R. A. DiStasio Jr.,  A. Dreuw,  B. D. Dunietz,  T. R. Furlani,  
 Chao-Ping Hsu,  Yousung Jung,  Jing Kong,  D. S. Lambrecht,  WanZhen Liang,  
 C. Ochsenfeld,  V. A. Rassolov,  L. V. Slipchenko,  J. E. Subotnik,  
 T. Van Voorhis,  J. M. Herbert,  A. I. Krylov,  P. M. W. Gill,  M. Head-Gordon

 Contributors to earlier versions of Q-Chem not listed above: 
 R. D. Adamson,  B. Austin,  J. Baker,  G. J. O. Beran,  K. Brandhorst,  
 S. T. Brown,  E. F. C. Byrd,  A. K. Chakraborty,  C.-L. Cheng,  
 Siu Hung Chien,  D. M. Chipman,  D. L. Crittenden,  H. Dachsel,  
 R. J. Doerksen,  A. D. Dutoi,  L. Fusti-Molnar,  W. A. Goddard III,  
 A. Golubeva-Zadorozhnaya,  S. R. Gwaltney,  G. Hawkins,  A. Heyden,  
 S. Hirata,  G. Kedziora,  F. J. Keil,  C. Kelley,  Jihan Kim,  R. A. King,  
 R. Z. Khaliullin,  P. P. Korambath,  W. Kurlancheek,  A. M. Lee,  M. S. Lee,  
 S. V. Levchenko,  Ching Yeh Lin,  D. Liotard,  R. C. Lochan,  I. Lotan,  
 P. E. Maslen,  N. Nair,  D. P. O'Neill,  D. Neuhauser,  E. Neuscamman,  
 C. M. Oana,  R. Olson,  B. Peters,  R. Peverati,  P. A. Pieniazek,  
 Y. M. Rhee,  J. Ritchie,  M. A. Rohrdanz,  E. Rosta,  N. J. Russ,  
 H. F. Schaefer III,  N. E. Schultz,  N. Shenvi,  A. C. Simmonett,  A. Sodt,  
 D. Stuck,  K. S. Thanthiriwatte,  V. Vanovschi,  Tao Wang,  A. Warshel,  
 C. F. Williams,  Q. Wu,  X. Xu,  W. Zhang

 Please cite Q-Chem as follows:
 Y. Shao et al., Mol. Phys. 113, 184-215 (2015)
 DOI: 10.1080/00268976.2014.952696

 Q-Chem 5.1.2 for Intel X86 EM64T Linux

 Parts of Q-Chem use Armadillo 8.300.2 (Tropical Shenanigans).
 http://arma.sourceforge.net/

 Q-Chem begins on Tue May  7 18:54:18 2019  

Host: 
0

     Scratch files written to /scratch/taweetham/qchem7414//
Input Ideriv = 1
Curr. Ideriv = -1
Max.  Ideriv = 1


!!********************************************.
!!******************Warning*******************.
!!Desired Analytical derivatives not available.
!!Finite difference job might take a long time.
!!********************************************.
!!********************************************.


 2-order derivative to be evaluated numerically with 1-order analytical derivatives

Checking the input file for inconsistencies... 	...done.

--------------------------------------------------------------
User input:
--------------------------------------------------------------
H=Cl_t.out
$molecule
0 1
P 
P  1 2.032174
H  2 1.419968 1 87.988762
Cl 1 2.085223 2 102.860643 3 -180.000000 0
$end

$rem
   JOB_TYPE 	FREQUENCY
   BASIS 		6-311++G**
   METHOD	ccsd
   MEM_TOTAL	30000
   N_FROZEN_CORE      FC
$end


--------------------------------------------------------------
 ----------------------------------------------------------------
             Standard Nuclear Orientation (Angstroms)
    I     Atom           X                Y                Z
 ----------------------------------------------------------------
    1      P      -0.0812958111    -0.8556845007    -0.0000000000
    2      P      -1.5918427541     0.5037194493    -0.0000000000
    3      H      -2.5040892434    -0.5844512467    -0.0000000000
    4      Cl      1.6235981012     0.3449368833     0.0000000000
 ----------------------------------------------------------------
 Molecular Point Group                 Cs    NOp =  2
 Largest Abelian Subgroup              Cs    NOp =  2
 Nuclear Repulsion Energy =   176.1898612262 hartrees
 There are       24 alpha and       24 beta electrons
 Requested basis set is 6-311++G(d,p)
 There are 44 shells and 97 basis functions
 Total memory of 30000MB is distributed as follows: 
   QALLOC including MEM_STATIC uses 192MB
   MEM_STATIC is set to 192MB
   CCMAN JOB total memory use is  29808MB
 Warning: actual memory use might exceed 30000MB

 Total QAlloc Memory Limit    192 MB
 Mega-Array Size       188 MB
 MEM_STATIC part       192 MB

                       Distance Matrix (Angstroms)
             P (  1)   P (  2)   H (  3)
   P (  2)  2.032174
   H (  3)  2.437929  1.419968
   Cl(  4)  2.085223  3.219359  4.231024

 A cutoff of  1.0D-14 yielded    903 shell pairs
 There are      4620 function pairs (      4932 Cartesian)

 -------------------------------------------------------
 OpenMP Integral Computing Module                       
 Release: version 1.0, May 2013, Q-Chem Inc. Pittsburgh 
 -------------------------------------------------------
 Integral Job Info:
 Integral job number is                      11
 Integral operator is                         1
 short-range coefficients                     0
 long-range coefficients              100000000
 Omega coefficients                           0
 if combine SR and LR in K                    0
 Integral screening is                        0
 Integral computing path is                   2
 max size of driver memory is            800000
 size of driver memory is                593474
 size of scratch memory is              8114252
 max col of scratch BK array               1296
 max len of scratch array in speh3          155
 max len of scratch index in speh4           18
 max int batch size is                      520
 min int batch size is                       52
 fixed nKL is                                52
 max L of basis functions is                  2
 order of int derivative is                   0
 number of shells is                         44
 number of basis is                         100
 number of cartesian basis is               100
 number of contracted shell pairs           903
 number of primitive shell pairs           2386
 maxK2 (contraction) of shell pair           36
 max number of K2 of shell pair               1
 max number of CS2 of shell pair            151
 max number of PS2 of shell pair            228
 mem total for path MDJ                  512162
 -------------------------------------------------------
 Smallest overlap matrix eigenvalue = 6.34E-04
 Guess from superposition of atomic densities
 Warning:  Energy on first SCF cycle will be non-variational
 SAD guess density has 48.000000 electrons

 -----------------------------------------------------------------------
  General SCF calculation program by
  Eric Jon Sundstrom, Paul Horn, Yuezhi Mao, Dmitri Zuev, Alec White,
  David Stuck, Shaama M.S., Shane Yost, Joonho Lee, David Small,
  Daniel Levine, Susi Lehtola, Hugh Burton, Evgeny Epifanovsky
 -----------------------------------------------------------------------
 Hartree-Fock
 using 4 threads for integral computing
 -------------------------------------------------------
 OpenMP Integral computing Module                
 Release: version 2.0, May 2017, Q-Chem Inc. Pleasanton 
 -------------------------------------------------------
 A restricted SCF calculation will be
 performed using DIIS
 SCF converges when DIIS error is below 1.0e-08
 ---------------------------------------
  Cycle       Energy         DIIS error
 ---------------------------------------
    1   -1141.7864336462      4.55e-02  
    2   -1141.5217029879      4.51e-03  
    3   -1141.5532529587      2.52e-03  
    4   -1141.5619361957      5.44e-04  
    5   -1141.5628404843      2.33e-04  
    6   -1141.5629761444      5.83e-05  
    7   -1141.5629932043      2.51e-05  
    8   -1141.5629967446      8.91e-06  
    9   -1141.5629973120      3.52e-06  
   10   -1141.5629973978      1.46e-06  
   11   -1141.5629974169      3.98e-07  
   12   -1141.5629974180      1.10e-07  
   13   -1141.5629974181      2.46e-08  
   14   -1141.5629974181      8.07e-09  Convergence criterion met
 ---------------------------------------
 SCF time:   CPU 4.68s  wall 2.00s 
 SCF   energy in the final basis set =    -1141.5629974181
 Total energy in the final basis set =    -1141.5629974181


 ------------------------------------------------------------------------------

   CCMAN2: suite of methods based on coupled cluster
           and equation of motion theories.

   Components:
   * libvmm-1.3-trunk
     by Evgeny Epifanovsky, Ilya Kaliman.
   * libtensor-2.5-trunk
     by Evgeny Epifanovsky, Michael Wormit, Dmitry Zuev, Sam Manzer, 
        Ilya Kaliman.
   * libcc-2.5-trunk
     by Evgeny Epifanovsky, Arik Landau, Tomasz Kus, Kirill Khistyaev, 
        Dmitry Zuev, Prashant Manohar, Xintian Feng, Anna Krylov, 
        Matthew Goldey, Alec White, Thomas Jagau, Kaushik Nanda, 
        Anastasia Gunina, Alexander Kunitsa, Joonho Lee.

   CCMAN original authors:
   Anna I. Krylov, C. David Sherrill, Steven R. Gwaltney,
   Edward F. C. Byrd (2000)
   Sergey V. Levchenko, Lyudmila V. Slipchenko, Tao Wang,
   Ana-Maria C. Cristian (2003)
   Piotr A. Pieniazek, C. Melania Oana, Evgeny Epifanovsky (2007)
   Prashant Manohar (2009)

 ------------------------------------------------------------------------------


 Allocating and initializing 29808MB of RAM...
 Calculation will run on 4 cores.


 Alpha MOs, Restricted
 -- Occupied --                  
-104.84  -80.03  -79.99  -10.57   -8.04   -8.04   -8.04   -7.57
  1 A'    2 A'    3 A'    4 A'    5 A'    1 A"    6 A'    7 A'                 
 -7.529  -5.460  -5.458  -5.458  -5.422  -5.421  -5.421  -1.120
  8 A'    9 A'    2 A"   10 A'   11 A'   12 A'    3 A"   13 A'                 
 -0.922  -0.714  -0.541  -0.516  -0.499  -0.464  -0.386  -0.360
 14 A'   15 A'   16 A'   17 A'    4 A"   18 A'   19 A'    5 A"                 
 -- Virtual --                   
 -0.014   0.050   0.062   0.067   0.080   0.089   0.097   0.110
  6 A"   20 A'   21 A'   22 A'    7 A"   23 A'   24 A'   25 A'                 
  0.112   0.134   0.137   0.150   0.165   0.171   0.176   0.205
  8 A"   26 A'   27 A'    9 A"   28 A'   29 A'   30 A'   31 A'                 
  0.266   0.336   0.378   0.392   0.400   0.430   0.450   0.535
 32 A'   33 A'   34 A'   10 A"   35 A'   11 A"   36 A'   37 A'                 
  0.582   0.607   0.616   0.689   0.728   0.763   0.792   0.813
 38 A'   12 A"   39 A'   40 A'   13 A"   41 A'   42 A'   14 A"                 
  0.869   0.902   0.944   1.013   1.102   1.114   1.143   1.149
 15 A"   43 A'   44 A'   45 A'   16 A"   46 A'   17 A"   47 A'                 
  1.176   1.203   1.230   1.403   1.509   1.670   1.690   1.796
 48 A'   18 A"   49 A'   50 A'   51 A'   19 A"   52 A'   20 A"                 
  1.842   1.868   1.938   2.006   2.030   2.334   2.616   2.646
 53 A'   21 A"   54 A'   55 A'   56 A'   57 A'   22 A"   58 A'                 
  2.737   2.898   7.253   7.497  10.377  14.737  14.780  14.787
 59 A'   60 A'   61 A'   62 A'   63 A'   23 A"   24 A"   64 A'                 
 14.812  14.851  14.898  26.682  26.754  27.007 165.868 166.129
 65 A'   66 A'   67 A'   25 A"   68 A'   69 A'   70 A'   71 A'                 
219.235
 72 A'                                                                         

 Beta MOs, Restricted
 -- Occupied --                  
-104.84  -80.03  -79.99  -10.57   -8.04   -8.04   -8.04   -7.57
  1 A'    2 A'    3 A'    4 A'    5 A'    1 A"    6 A'    7 A'                 
 -7.529  -5.460  -5.458  -5.458  -5.422  -5.421  -5.421  -1.120
  8 A'    9 A'    2 A"   10 A'   11 A'   12 A'    3 A"   13 A'                 
 -0.922  -0.714  -0.541  -0.516  -0.499  -0.464  -0.386  -0.360
 14 A'   15 A'   16 A'   17 A'    4 A"   18 A'   19 A'    5 A"                 
 -- Virtual --                   
 -0.014   0.050   0.062   0.067   0.080   0.089   0.097   0.110
  6 A"   20 A'   21 A'   22 A'    7 A"   23 A'   24 A'   25 A'                 
  0.112   0.134   0.137   0.150   0.165   0.171   0.176   0.205
  8 A"   26 A'   27 A'    9 A"   28 A'   29 A'   30 A'   31 A'                 
  0.266   0.336   0.378   0.392   0.400   0.430   0.450   0.535
 32 A'   33 A'   34 A'   10 A"   35 A'   11 A"   36 A'   37 A'                 
  0.582   0.607   0.616   0.689   0.728   0.763   0.792   0.813
 38 A'   12 A"   39 A'   40 A'   13 A"   41 A'   42 A'   14 A"                 
  0.869   0.902   0.944   1.013   1.102   1.114   1.143   1.149
 15 A"   43 A'   44 A'   45 A'   16 A"   46 A'   17 A"   47 A'                 
  1.176   1.203   1.230   1.403   1.509   1.670   1.690   1.796
 48 A'   18 A"   49 A'   50 A'   51 A'   19 A"   52 A'   20 A"                 
  1.842   1.868   1.938   2.006   2.030   2.334   2.616   2.646
 53 A'   21 A"   54 A'   55 A'   56 A'   57 A'   22 A"   58 A'                 
  2.737   2.898   7.253   7.497  10.377  14.737  14.780  14.787
 59 A'   60 A'   61 A'   62 A'   63 A'   23 A"   24 A"   64 A'                 
 14.812  14.851  14.898  26.682  26.754  27.007 165.868 166.129
 65 A'   66 A'   67 A'   25 A"   68 A'   69 A'   70 A'   71 A'                 
219.235
 72 A'                                                                         

 Occupation and symmetry of molecular orbitals

 Point group: Cs (2 irreducible representations).

                           A'   A"    All 
 ------------------------------------------
 All molecular orbitals:
  - Alpha                  72   25    97  
  - Beta                   72   25    97  
 ------------------------------------------
 Alpha orbitals:
  - Frozen occupied        12   3     15  
  - Active occupied        7    2     9   
  - Active virtual         53   20    73  
  - Frozen virtual         0    0     0   
 ------------------------------------------
 Beta orbitals:
  - Frozen occupied        12   3     15  
  - Active occupied        7    2     9   
  - Active virtual         53   20    73  
  - Frozen virtual         0    0     0   
 ------------------------------------------

 Import integrals:   CPU 0.00 s  wall 0.00 s

 Import integrals:   CPU 9.48 s  wall 2.44 s

 MP2 amplitudes:   CPU 0.08 s  wall 0.07 s

Running a double precision version
           CCSD T amplitudes will be solved using DIIS.

           Start     Size      MaxIter   EConv     TConv     
           3         7         100       1.00e-07  1.00e-05  
 ------------------------------------------------------------------------------
           Energy (a.u.)   Ediff      Tdiff       Comment
 ------------------------------------------------------------------------------
         -1141.92894347                           
     1   -1141.95057975   2.16e-02   6.86e-01     
     2   -1141.96223925   1.17e-02   8.74e-02     
     3   -1141.96422012   1.98e-03   3.54e-02     
     4   -1141.96588649   1.67e-03   1.43e-02     Switched to DIIS steps.
     5   -1141.96629369   4.07e-04   9.08e-03     
     6   -1141.96630324   9.55e-06   2.21e-03     
     7   -1141.96629546   7.78e-06   7.18e-04     
     8   -1141.96629589   4.28e-07   1.92e-04     
     9   -1141.96629626   3.77e-07   6.79e-05     
    10   -1141.96629635   8.94e-08   3.20e-05     
    11   -1141.96629644   8.47e-08   1.83e-05     
    12   -1141.96629643   2.56e-09   3.41e-06     
 ------------------------------------------------------------------------------
         -1141.96629643                           CCSD T converged.

End of double precision
 SCF energy                 = -1141.56299742
 MP2 energy                 = -1141.92894347
 CCSD correlation energy     =    -0.40329902
 CCSD total energy           = -1141.96629643

 CCSD  T1^2 = 0.0077  T2^2 = 0.2288  Leading amplitudes:

 Amplitude    Orbitals with energies
 -0.0224       5 (A") A                  ->    10 (A") A                  
              -0.3599                          0.3922                     
 -0.0224       5 (A") B                  ->    10 (A") B                  
              -0.3599                          0.3922                     
  0.0162       4 (A") A                  ->    6 (A") A                   
              -0.4986                         -0.0143                     
  0.0162       4 (A") B                  ->    6 (A") B                   
              -0.4986                         -0.0143                     

 Amplitude    Orbitals with energies
 -0.1520       5 (A") A      5 (A") B    ->    6 (A") A      6 (A") B     
              -0.3599       -0.3599           -0.0143       -0.0143       
  0.1520       5 (A") A      5 (A") B    ->    6 (A") B      6 (A") A     
              -0.3599       -0.3599           -0.0143       -0.0143       
  0.1520       5 (A") B      5 (A") A    ->    6 (A") A      6 (A") B     
              -0.3599       -0.3599           -0.0143       -0.0143       
 -0.1520       5 (A") B      5 (A") A    ->    6 (A") B      6 (A") A     
              -0.3599       -0.3599           -0.0143       -0.0143       

 Computing CCSD intemediates for later calculations in double precision
 Finished.

Running a double precision version
           CCSD Lambda amplitudes will be solved using DIIS.
           Start     Size      MaxIter   EConv     LConv     
           3         7         100       1.00e-07  1.00e-05  
 ------------------------------------------------------------------------------
            Enorm      Ldiff       Comment
 ------------------------------------------------------------------------------
     1     5.26e-02   4.39e-02     
     2     1.10e-02   5.06e-03     
     3     4.80e-03   2.47e-03     
     4     1.73e-03   1.34e-03     Switched to DIIS steps.
     5     6.81e-04   3.88e-04     
     6     2.65e-04   1.24e-04     
     7     1.01e-04   2.15e-05     
     8     3.96e-05   3.82e-06     
     9     1.62e-05   3.33e-06     
    10     5.76e-06   1.15e-06     
    11     1.71e-06   5.19e-07     
    12     7.19e-07   1.66e-07     
    13     2.87e-07   6.49e-08     
    14     1.22e-07   1.18e-08     
    15     5.32e-08   9.04e-09     
 ------------------------------------------------------------------------------
                                   CCSD Lambda converged.

 Computing density matrices in double precision...
           Orbital response amplitudes will be solved using DIIS.
           Start     Size      MaxIter   EConv     LConv     
           3         7         100       1.00e-06  1.00e-06  
 ------------------------------------------------------------------------------
            Enorm      Ldiff       Comment
 ------------------------------------------------------------------------------
     1     6.32e-02   5.35e-03     
     2     3.82e-02   1.03e-02     
     3     4.59e-02   1.16e-02     
     4     1.44e-02   1.25e-02     Switched to DIIS steps.
     5     8.53e-04   3.72e-03     
     6     2.82e-04   8.22e-05     
     7     1.36e-04   2.49e-05     
     8     4.42e-05   9.93e-06     
     9     1.23e-05   2.30e-06     
    10     3.09e-06   6.90e-08     
    11     1.38e-06   7.80e-08     
    12     9.08e-08   2.20e-08     
 ------------------------------------------------------------------------------
                                   Orbital response converged.

 Computing density matrices... Done.
 CCSD calculation:   CPU 66.53 s  wall 18.73 s

 Transferring MO TPDM to AO TPDM
 Transferring g2_o1o1o1o1
 Transferring g2_o1o1o1v1
 Transferring g2_o1o1v1v1
 Transferring g2_o1v1o1v1
 Transferring g2_o1v1v1v1
 Transferring g2_v1v1v1v1
 Adding separable TPDM
 Computing TPDM gradient
 --------------------------------------------------------
 2e gradient
  Atom          X               Y               Z
 --------------------------------------------------------
    1         -0.814726       21.797813        0.000000  
    2         17.494596      -15.364566       -0.000000  
    3          3.489560        2.800923        0.000000  
    4        -20.169430       -9.234170       -0.000000  
 --------------------------------------------------------
 --------------------------------------------------------
 Final gradient
  Atom          X               Y               Z
 --------------------------------------------------------
    1         -0.814726       21.797813        0.000000  
    2         17.494596      -15.364566       -0.000000  
    3          3.489560        2.800923        0.000000  
    4        -20.169430       -9.234170       -0.000000  
 --------------------------------------------------------
 Analytic gradient from two-electron contribution:   CPU 62.87 s  wall 17.06 s

 Total ccman2 time:   CPU 140.97 s  wall 38.97 s


 --------------------------------------------------------------
             Orbital Energies (a.u.) and Symmetries
 --------------------------------------------------------------

 Alpha MOs, Restricted
 -- Occupied --                  
-104.84  -80.03  -79.99  -10.57   -8.04   -8.04   -7.57   -7.53
  1 A'    2 A'    3 A'    4 A'    5 A'    6 A'    7 A'    8 A'                 
 -5.460  -5.458  -5.422  -5.421  -8.036  -5.458  -5.421  -1.120
  9 A'   10 A'   11 A'   12 A'    1 A"    2 A"    3 A"   13 A'                 
 -0.922  -0.714  -0.541  -0.516  -0.464  -0.386  -0.499  -0.360
 14 A'   15 A'   16 A'   17 A'   18 A'   19 A'    4 A"    5 A"                 
 -- Virtual --                   
  0.050   0.062   0.067   0.089   0.097   0.110   0.134   0.137
 20 A'   21 A'   22 A'   23 A'   24 A'   25 A'   26 A'   27 A'                 
  0.165   0.171   0.176   0.205   0.266   0.336   0.378   0.400
 28 A'   29 A'   30 A'   31 A'   32 A'   33 A'   34 A'   35 A'                 
  0.450   0.535   0.582   0.616   0.689   0.763   0.792   0.902
 36 A'   37 A'   38 A'   39 A'   40 A'   41 A'   42 A'   43 A'                 
  0.944   1.013   1.114   1.149   1.176   1.230   1.403   1.509
 44 A'   45 A'   46 A'   47 A'   48 A'   49 A'   50 A'   51 A'                 
  1.690   1.842   1.938   2.006   2.030   2.334   2.646   2.737
 52 A'   53 A'   54 A'   55 A'   56 A'   57 A'   58 A'   59 A'                 
  2.898   7.253   7.497  10.377  14.787  14.812  14.851  14.898
 60 A'   61 A'   62 A'   63 A'   64 A'   65 A'   66 A'   67 A'                 
 26.754  27.007 165.868 166.129 219.235  -0.014   0.080   0.112
 68 A'   69 A'   70 A'   71 A'   72 A'    6 A"    7 A"    8 A"                 
  0.150   0.392   0.430   0.607   0.728   0.813   0.869   1.102
  9 A"   10 A"   11 A"   12 A"   13 A"   14 A"   15 A"   16 A"                 
  1.143   1.203   1.670   1.796   1.868   2.616  14.737  14.780
 17 A"   18 A"   19 A"   20 A"   21 A"   22 A"   23 A"   24 A"                 
 26.682
 25 A"                                                                         

 Beta MOs, Restricted
 -- Occupied --                  
-104.84  -80.03  -79.99  -10.57   -8.04   -8.04   -7.57   -7.53
  1 A'    2 A'    3 A'    4 A'    5 A'    6 A'    7 A'    8 A'                 
 -5.460  -5.458  -5.422  -5.421  -8.036  -5.458  -5.421  -1.120
  9 A'   10 A'   11 A'   12 A'    1 A"    2 A"    3 A"   13 A'                 
 -0.922  -0.714  -0.541  -0.516  -0.464  -0.386  -0.499  -0.360
 14 A'   15 A'   16 A'   17 A'   18 A'   19 A'    4 A"    5 A"                 
 -- Virtual --                   
  0.050   0.062   0.067   0.089   0.097   0.110   0.134   0.137
 20 A'   21 A'   22 A'   23 A'   24 A'   25 A'   26 A'   27 A'                 
  0.165   0.171   0.176   0.205   0.266   0.336   0.378   0.400
 28 A'   29 A'   30 A'   31 A'   32 A'   33 A'   34 A'   35 A'                 
  0.450   0.535   0.582   0.616   0.689   0.763   0.792   0.902
 36 A'   37 A'   38 A'   39 A'   40 A'   41 A'   42 A'   43 A'                 
  0.944   1.013   1.114   1.149   1.176   1.230   1.403   1.509
 44 A'   45 A'   46 A'   47 A'   48 A'   49 A'   50 A'   51 A'                 
  1.690   1.842   1.938   2.006   2.030   2.334   2.646   2.737
 52 A'   53 A'   54 A'   55 A'   56 A'   57 A'   58 A'   59 A'                 
  2.898   7.253   7.497  10.377  14.787  14.812  14.851  14.898
 60 A'   61 A'   62 A'   63 A'   64 A'   65 A'   66 A'   67 A'                 
 26.754  27.007 165.868 166.129 219.235  -0.014   0.080   0.112
 68 A'   69 A'   70 A'   71 A'   72 A'    6 A"    7 A"    8 A"                 
  0.150   0.392   0.430   0.607   0.728   0.813   0.869   1.102
  9 A"   10 A"   11 A"   12 A"   13 A"   14 A"   15 A"   16 A"                 
  1.143   1.203   1.670   1.796   1.868   2.616  14.737  14.780
 17 A"   18 A"   19 A"   20 A"   21 A"   22 A"   23 A"   24 A"                 
 26.682
 25 A"                                                                         
 --------------------------------------------------------------

          Ground-State Mulliken Net Atomic Charges

     Atom                 Charge (a.u.)
  ----------------------------------------
      1 P                     0.009483
      2 P                     0.194079
      3 H                    -0.124328
      4 Cl                   -0.079234
  ----------------------------------------
  Sum of atomic charges =     0.000000

 -----------------------------------------------------------------
                    Cartesian Multipole Moments
 -----------------------------------------------------------------
    Charge (ESU x 10^10)
                 0.0000
    Dipole Moment (Debye)
         X      -1.7177      Y      -0.7684      Z      -0.0000
       Tot       1.8818
    Quadrupole Moments (Debye-Ang)
        XX     -39.8640     XY       0.7978     YY     -41.4724
        XZ       0.0000     YZ       0.0000     ZZ     -40.0272
    Octopole Moments (Debye-Ang^2)
       XXX       1.3574    XXY      -1.1394    XYY       4.4569
       YYY       2.2050    XXZ       0.0000    XYZ       0.0000
       YYZ      -0.0000    XZZ       2.8628    YZZ       0.2327
       ZZZ      -0.0000
    Hexadecapole Moments (Debye-Ang^3)
      XXXX    -477.3661   XXXY      10.6574   XXYY    -106.7625
      XYYY       7.8716   YYYY    -157.0180   XXXZ       0.0000
      XXYZ       0.0000   XYYZ       0.0000   YYYZ       0.0000
      XXZZ     -92.8659   XYZZ       0.9709   YYZZ     -35.4750
      XZZZ       0.0000   YZZZ       0.0000   ZZZZ     -59.9735
 -----------------------------------------------------------------
 DrvMan completing analytic gradient of the correlated energy
 Correlated dipole moment
            1
    1  -0.6758048
    2  -0.3023190
    3  -0.0000000
 Energy read as -1141.966296435
 Full Analytical Gradient: (in a.u., or Hartree/Bohr)
             1             2             3             4
    1   -0.00012588    0.00010653   -0.00002120    0.00004055
    2    0.00001201   -0.00008019    0.00001204    0.00005615
    3   -0.00000000    0.00000000   -0.00000000    0.00000000
 Gradient time:  CPU 0.68 s  wall 0.65 s
 ######################################################
 ######################################################
 # Starting finite difference calculation for IDERIV  #
 Finite diff step size:  1.88973e-03 a.u.
 ----------------------------------------------------------------
             Standard Nuclear Orientation (Angstroms)
    I     Atom           X                Y                Z
 ----------------------------------------------------------------
    1      P      -0.0802958111    -0.8556845007    -0.0000000000
    2      P      -1.5918427541     0.5037194493    -0.0000000000
    3      H      -2.5040892434    -0.5844512467    -0.0000000000
    4      Cl      1.6235981012     0.3449368833     0.0000000000
 ----------------------------------------------------------------
 Nuclear Repulsion Energy =   176.1924895848 hartrees
 There are       24 alpha and       24 beta electrons

                       Distance Matrix (Angstroms)
             P (  1)   P (  2)   H (  3)
   P (  2)  2.032917
   H (  3)  2.438922  1.419968
   Cl(  4)  2.084405  3.219359  4.231024

 Requested basis set is 6-311++G(d,p)
 There are 44 shells and 97 basis functions
 A cutoff of  1.0D-14 yielded    903 shell pairs
 There are      4620 function pairs (      4932 Cartesian)
 Smallest overlap matrix eigenvalue = 6.34E-04
 Guess MOs from SCF MO coefficient file

 -----------------------------------------------------------------------
  General SCF calculation program by
  Eric Jon Sundstrom, Paul Horn, Yuezhi Mao, Dmitri Zuev, Alec White,
  David Stuck, Shaama M.S., Shane Yost, Joonho Lee, David Small,
  Daniel Levine, Susi Lehtola, Hugh Burton, Evgeny Epifanovsky
 -----------------------------------------------------------------------
 Hartree-Fock
 using 4 threads for integral computing
 -------------------------------------------------------
 OpenMP Integral computing Module                
 Release: version 2.0, May 2017, Q-Chem Inc. Pleasanton 
 -------------------------------------------------------
 A restricted SCF calculation will be
 performed using DIIS
 SCF converges when DIIS error is below 1.0e-08
 ---------------------------------------
  Cycle       Energy         DIIS error
 ---------------------------------------
    1   -1141.5629787605      1.31e-05  
    2   -1141.5629790683      3.36e-06  
    3   -1141.5629790929      1.16e-06  
    4   -1141.5629790957      3.29e-07  
    5   -1141.5629790960      1.41e-07  
    6   -1141.5629790961      5.41e-08  
    7   -1141.5629790961      2.89e-08  
    8   -1141.5629790961      9.60e-09  Convergence criterion met
 ---------------------------------------
 SCF time:   CPU 2.55s  wall 0.00s 
 SCF   energy in the final basis set =    -1141.5629790961
 Total energy in the final basis set =    -1141.5629790961


 ------------------------------------------------------------------------------

   CCMAN2: suite of methods based on coupled cluster
           and equation of motion theories.

   Components:
   * libvmm-1.3-trunk
     by Evgeny Epifanovsky, Ilya Kaliman.
   * libtensor-2.5-trunk
     by Evgeny Epifanovsky, Michael Wormit, Dmitry Zuev, Sam Manzer, 
        Ilya Kaliman.
   * libcc-2.5-trunk
     by Evgeny Epifanovsky, Arik Landau, Tomasz Kus, Kirill Khistyaev, 
        Dmitry Zuev, Prashant Manohar, Xintian Feng, Anna Krylov, 
        Matthew Goldey, Alec White, Thomas Jagau, Kaushik Nanda, 
        Anastasia Gunina, Alexander Kunitsa, Joonho Lee.

   CCMAN original authors:
   Anna I. Krylov, C. David Sherrill, Steven R. Gwaltney,
   Edward F. C. Byrd (2000)
   Sergey V. Levchenko, Lyudmila V. Slipchenko, Tao Wang,
   Ana-Maria C. Cristian (2003)
   Piotr A. Pieniazek, C. Melania Oana, Evgeny Epifanovsky (2007)
   Prashant Manohar (2009)

 ------------------------------------------------------------------------------


 Allocating and initializing 29808MB of RAM...
 Calculation will run on 4 cores.


 Alpha MOs, Restricted
 -- Occupied --                  
-104.84  -80.03  -79.99  -10.57   -8.04   -8.04   -8.04   -7.57
  1 A     2 A     3 A     4 A     5 A     6 A     7 A     8 A                  
 -7.529  -5.460  -5.458  -5.458  -5.422  -5.421  -5.421  -1.120
  9 A    10 A    11 A    12 A    13 A    14 A    15 A    16 A                  
 -0.922  -0.714  -0.541  -0.516  -0.499  -0.464  -0.386  -0.360
 17 A    18 A    19 A    20 A    21 A    22 A    23 A    24 A                  
 -- Virtual --                   
 -0.014   0.050   0.062   0.067   0.080   0.089   0.097   0.110
 25 A    26 A    27 A    28 A    29 A    30 A    31 A    32 A                  
  0.112   0.134   0.137   0.150   0.165   0.171   0.176   0.205
 33 A    34 A    35 A    36 A    37 A    38 A    39 A    40 A                  
  0.266   0.336   0.378   0.392   0.400   0.430   0.450   0.535
 41 A    42 A    43 A    44 A    45 A    46 A    47 A    48 A                  
  0.582   0.607   0.616   0.689   0.728   0.763   0.792   0.813
 49 A    50 A    51 A    52 A    53 A    54 A    55 A    56 A                  
  0.869   0.902   0.944   1.013   1.102   1.114   1.143   1.148
 57 A    58 A    59 A    60 A    61 A    62 A    63 A    64 A                  
  1.176   1.203   1.230   1.403   1.510   1.670   1.690   1.796
 65 A    66 A    67 A    68 A    69 A    70 A    71 A    72 A                  
  1.842   1.868   1.938   2.006   2.030   2.334   2.616   2.646
 73 A    74 A    75 A    76 A    77 A    78 A    79 A    80 A                  
  2.737   2.898   7.253   7.497  10.377  14.737  14.780  14.786
 81 A    82 A    83 A    84 A    85 A    86 A    87 A    88 A                  
 14.812  14.851  14.899  26.682  26.754  27.007 165.868 166.129
 89 A    90 A    91 A    92 A    93 A    94 A    95 A    96 A                  
219.235
 97 A                                                                          

 Beta MOs, Restricted
 -- Occupied --                  
-104.84  -80.03  -79.99  -10.57   -8.04   -8.04   -8.04   -7.57
  1 A     2 A     3 A     4 A     5 A     6 A     7 A     8 A                  
 -7.529  -5.460  -5.458  -5.458  -5.422  -5.421  -5.421  -1.120
  9 A    10 A    11 A    12 A    13 A    14 A    15 A    16 A                  
 -0.922  -0.714  -0.541  -0.516  -0.499  -0.464  -0.386  -0.360
 17 A    18 A    19 A    20 A    21 A    22 A    23 A    24 A                  
 -- Virtual --                   
 -0.014   0.050   0.062   0.067   0.080   0.089   0.097   0.110
 25 A    26 A    27 A    28 A    29 A    30 A    31 A    32 A                  
  0.112   0.134   0.137   0.150   0.165   0.171   0.176   0.205
 33 A    34 A    35 A    36 A    37 A    38 A    39 A    40 A                  
  0.266   0.336   0.378   0.392   0.400   0.430   0.450   0.535
 41 A    42 A    43 A    44 A    45 A    46 A    47 A    48 A                  
  0.582   0.607   0.616   0.689   0.728   0.763   0.792   0.813
 49 A    50 A    51 A    52 A    53 A    54 A    55 A    56 A                  
  0.869   0.902   0.944   1.013   1.102   1.114   1.143   1.148
 57 A    58 A    59 A    60 A    61 A    62 A    63 A    64 A                  
  1.176   1.203   1.230   1.403   1.510   1.670   1.690   1.796
 65 A    66 A    67 A    68 A    69 A    70 A    71 A    72 A                  
  1.842   1.868   1.938   2.006   2.030   2.334   2.616   2.646
 73 A    74 A    75 A    76 A    77 A    78 A    79 A    80 A                  
  2.737   2.898   7.253   7.497  10.377  14.737  14.780  14.786
 81 A    82 A    83 A    84 A    85 A    86 A    87 A    88 A                  
 14.812  14.851  14.899  26.682  26.754  27.007 165.868 166.129
 89 A    90 A    91 A    92 A    93 A    94 A    95 A    96 A                  
219.235
 97 A                                                                          

 Occupation and symmetry of molecular orbitals

 Point group: C1 (1 irreducible representation).

                           A     All 
 -------------------------------------
 All molecular orbitals:
  - Alpha                  97    97  
  - Beta                   97    97  
 -------------------------------------
 Alpha orbitals:
  - Frozen occupied        15    15  
  - Active occupied        9     9   
  - Active virtual         73    73  
  - Frozen virtual         0     0   
 -------------------------------------
 Beta orbitals:
  - Frozen occupied        15    15  
  - Active occupied        9     9   
  - Active virtual         73    73  
  - Frozen virtual         0     0   
 -------------------------------------

 Import integrals:   CPU 0.00 s  wall 0.00 s

 Import integrals:   CPU 9.90 s  wall 2.54 s

 MP2 amplitudes:   CPU 0.02 s  wall 0.01 s

Running a double precision version
           CCSD T amplitudes will be solved using DIIS.

           Start     Size      MaxIter   EConv     TConv     
           3         7         100       1.00e-07  1.00e-05  
 ------------------------------------------------------------------------------
           Energy (a.u.)   Ediff      Tdiff       Comment
 ------------------------------------------------------------------------------
         -1141.92894865                           
     1   -1141.95057524   2.16e-02   6.86e-01     
     2   -1141.96223851   1.17e-02   8.74e-02     
     3   -1141.96421891   1.98e-03   3.54e-02     
     4   -1141.96588609   1.67e-03   1.43e-02     Switched to DIIS steps.
     5   -1141.96629357   4.07e-04   9.09e-03     
     6   -1141.96630311   9.54e-06   2.21e-03     
     7   -1141.96629531   7.80e-06   7.18e-04     
     8   -1141.96629574   4.29e-07   1.92e-04     
     9   -1141.96629612   3.75e-07   6.78e-05     
    10   -1141.96629620   8.87e-08   3.19e-05     
    11   -1141.96629629   8.47e-08   1.83e-05     
    12   -1141.96629629   2.40e-09   3.40e-06     
 ------------------------------------------------------------------------------
         -1141.96629629                           CCSD T converged.

End of double precision
 SCF energy                 = -1141.56297910
 MP2 energy                 = -1141.92894865
 CCSD correlation energy     =    -0.40331719
 CCSD total energy           = -1141.96629629

 CCSD  T1^2 = 0.0077  T2^2 = 0.2288  Leading amplitudes:

 Amplitude    Orbitals with energies
  0.0225       24 (A) A                  ->    44 (A) A                   
              -0.3597                          0.3922                     
  0.0225       24 (A) B                  ->    44 (A) B                   
              -0.3597                          0.3922                     
  0.0162       21 (A) A                  ->    25 (A) A                   
              -0.4987                         -0.0143                     
  0.0162       21 (A) B                  ->    25 (A) B                   
              -0.4987                         -0.0143                     

 Amplitude    Orbitals with energies
 -0.1522       24 (A) A      24 (A) B    ->    25 (A) A      25 (A) B     
              -0.3597       -0.3597           -0.0143       -0.0143       
  0.1522       24 (A) A      24 (A) B    ->    25 (A) B      25 (A) A     
              -0.3597       -0.3597           -0.0143       -0.0143       
  0.1522       24 (A) B      24 (A) A    ->    25 (A) A      25 (A) B     
              -0.3597       -0.3597           -0.0143       -0.0143       
 -0.1522       24 (A) B      24 (A) A    ->    25 (A) B      25 (A) A     
              -0.3597       -0.3597           -0.0143       -0.0143       

 Computing CCSD intemediates for later calculations in double precision
 Finished.

Running a double precision version
           CCSD Lambda amplitudes will be solved using DIIS.
           Start     Size      MaxIter   EConv     LConv     
           3         7         100       1.00e-07  1.00e-05  
 ------------------------------------------------------------------------------
            Enorm      Ldiff       Comment
 ------------------------------------------------------------------------------
     1     5.27e-02   4.40e-02     
     2     1.10e-02   5.06e-03     
     3     4.80e-03   2.47e-03     
     4     1.73e-03   1.34e-03     Switched to DIIS steps.
     5     6.81e-04   3.88e-04     
     6     2.64e-04   1.24e-04     
     7     1.01e-04   2.15e-05     
     8     3.95e-05   3.80e-06     
     9     1.62e-05   3.32e-06     
    10     5.76e-06   1.15e-06     
    11     1.71e-06   5.21e-07     
    12     7.18e-07   1.67e-07     
    13     2.87e-07   6.49e-08     
    14     1.22e-07   1.18e-08     
    15     5.31e-08   9.10e-09     
 ------------------------------------------------------------------------------
                                   CCSD Lambda converged.

 Computing density matrices in double precision...
           Orbital response amplitudes will be solved using DIIS.
           Start     Size      MaxIter   EConv     LConv     
           3         7         100       1.00e-06  1.00e-06  
 ------------------------------------------------------------------------------
            Enorm      Ldiff       Comment
 ------------------------------------------------------------------------------
     1     6.32e-02   5.34e-03     
     2     3.83e-02   1.03e-02     
     3     4.60e-02   1.16e-02     
     4     1.44e-02   1.26e-02     Switched to DIIS steps.
     5     8.54e-04   3.74e-03     
     6     2.83e-04   8.22e-05     
     7     1.37e-04   2.50e-05     
     8     4.45e-05   9.92e-06     
     9     1.24e-05   2.31e-06     
    10     3.09e-06   7.13e-08     
    11     1.38e-06   7.81e-08     
    12     9.10e-08   2.21e-08     
 ------------------------------------------------------------------------------
                                   Orbital response converged.

 Computing density matrices... Done.
 CCSD calculation:   CPU 156.77 s  wall 43.59 s

 Transferring MO TPDM to AO TPDM
 Transferring g2_o1o1o1o1
 Transferring g2_o1o1o1v1
 Transferring g2_o1o1v1v1
 Transferring g2_o1v1o1v1
 Transferring g2_o1v1v1v1
 Transferring g2_v1v1v1v1
 Adding separable TPDM
 Computing TPDM gradient
 --------------------------------------------------------
 2e gradient
  Atom          X               Y               Z
 --------------------------------------------------------
    1         -0.807005       21.796107       -0.000000  
    2         17.491208      -15.352404       -0.000000  
    3          3.489734        2.800272       -0.000000  
    4        -20.173936       -9.243975        0.000000  
 --------------------------------------------------------
 --------------------------------------------------------
 Final gradient
  Atom          X               Y               Z
 --------------------------------------------------------
    1         -0.807005       21.796107       -0.000000  
    2         17.491208      -15.352404       -0.000000  
    3          3.489734        2.800272       -0.000000  
    4        -20.173936       -9.243975        0.000000  
 --------------------------------------------------------
 Analytic gradient from two-electron contribution:   CPU 65.03 s  wall 18.12 s

 Total ccman2 time:   CPU 235.11 s  wall 65.26 s


 --------------------------------------------------------------

                    Orbital Energies (a.u.)
 --------------------------------------------------------------

 Alpha MOs
 -- Occupied --
******* -80.029 -79.986 -10.571  -8.039  -8.036  -8.036  -7.568
 -7.529  -5.460  -5.458  -5.458  -5.422  -5.421  -5.421  -1.120
 -0.922  -0.714  -0.541  -0.516  -0.499  -0.464  -0.386  -0.360
 -- Virtual --
 -0.014   0.050   0.062   0.067   0.080   0.089   0.097   0.110
  0.112   0.134   0.137   0.150   0.165   0.171   0.176   0.205
  0.266   0.336   0.378   0.392   0.400   0.430   0.450   0.535
  0.582   0.607   0.616   0.689   0.728   0.763   0.792   0.813
  0.869   0.902   0.944   1.013   1.102   1.114   1.143   1.148
  1.176   1.203   1.230   1.403   1.510   1.670   1.690   1.796
  1.842   1.868   1.938   2.006   2.030   2.334   2.616   2.646
  2.737   2.898   7.253   7.497  10.377  14.737  14.780  14.786
 14.812  14.851  14.899  26.682  26.754  27.007 165.868 166.129
219.235
 --------------------------------------------------------------

          Ground-State Mulliken Net Atomic Charges

     Atom                 Charge (a.u.)
  ----------------------------------------
      1 P                     0.009026
      2 P                     0.193962
      3 H                    -0.124349
      4 Cl                   -0.078639
  ----------------------------------------
  Sum of atomic charges =     0.000000

 -----------------------------------------------------------------
                    Cartesian Multipole Moments
 -----------------------------------------------------------------
    Charge (ESU x 10^10)
                 0.0000
    Dipole Moment (Debye)
         X      -1.7122      Y      -0.7675      Z      -0.0000
       Tot       1.8764
    Quadrupole Moments (Debye-Ang)
        XX     -39.8618     XY       0.7989     YY     -41.4749
        XZ      -0.0000     YZ      -0.0000     ZZ     -40.0287
    Octopole Moments (Debye-Ang^2)
       XXX       1.3432    XXY      -1.1387    XYY       4.4509
       YYY       2.2085    XXZ       0.0000    XYZ      -0.0000
       YYZ      -0.0000    XZZ       2.8583    YZZ       0.2338
       ZZZ      -0.0000
    Hexadecapole Moments (Debye-Ang^3)
      XXXX    -477.3452   XXXY      10.6908   XXYY    -106.7627
      XYYY       7.9141   YYYY    -157.0320   XXXZ      -0.0000
      XXYZ      -0.0000   XYYZ      -0.0000   YYYZ      -0.0000
      XXZZ     -92.8648   XYZZ       0.9840   YYZZ     -35.4796
      XZZZ      -0.0000   YZZZ      -0.0000   ZZZZ     -59.9828
 -----------------------------------------------------------------
 DrvMan completing analytic gradient of the correlated energy
 Correlated dipole moment
            1
    1  -0.6736476
    2  -0.3019448
    3  -0.0000000
 Energy read as -1141.966296286
 Full Analytical Gradient: (in a.u., or Hartree/Bohr)
             1             2             3             4
    1    0.00028531   -0.00011077   -0.00003531   -0.00013924
    2   -0.00005594    0.00010968    0.00001696   -0.00007070
    3   -0.00000000    0.00000000    0.00000000    0.00000000
 Gradient time:  CPU 0.67 s  wall 0.64 s
 ----------------------------------------------------------------
             Standard Nuclear Orientation (Angstroms)
    I     Atom           X                Y                Z
 ----------------------------------------------------------------
    1      P      -0.0822958111    -0.8556845007    -0.0000000000
    2      P      -1.5918427541     0.5037194493    -0.0000000000
    3      H      -2.5040892434    -0.5844512467    -0.0000000000
    4      Cl      1.6235981012     0.3449368833     0.0000000000
 ----------------------------------------------------------------
 Nuclear Repulsion Energy =   176.1872582357 hartrees
 There are       24 alpha and       24 beta electrons

                       Distance Matrix (Angstroms)
             P (  1)   P (  2)   H (  3)
   P (  2)  2.031431
   H (  3)  2.436935  1.419968
   Cl(  4)  2.086041  3.219359  4.231024

 Requested basis set is 6-311++G(d,p)
 There are 44 shells and 97 basis functions
 A cutoff of  1.0D-14 yielded    903 shell pairs
 There are      4620 function pairs (      4932 Cartesian)
 Smallest overlap matrix eigenvalue = 6.33E-04
 Guess MOs from SCF MO coefficient file

 -----------------------------------------------------------------------
  General SCF calculation program by
  Eric Jon Sundstrom, Paul Horn, Yuezhi Mao, Dmitri Zuev, Alec White,
  David Stuck, Shaama M.S., Shane Yost, Joonho Lee, David Small,
  Daniel Levine, Susi Lehtola, Hugh Burton, Evgeny Epifanovsky
 -----------------------------------------------------------------------
 Hartree-Fock
 using 4 threads for integral computing
 -------------------------------------------------------
 OpenMP Integral computing Module                
 Release: version 2.0, May 2017, Q-Chem Inc. Pleasanton 
 -------------------------------------------------------
 A restricted SCF calculation will be
 performed using DIIS
 SCF converges when DIIS error is below 1.0e-08
 ---------------------------------------
  Cycle       Energy         DIIS error
 ---------------------------------------
    1   -1141.5630135618      2.62e-05  
    2   -1141.5630147928      6.73e-06  
    3   -1141.5630148913      2.32e-06  
    4   -1141.5630149023      6.55e-07  
    5   -1141.5630149036      2.80e-07  
    6   -1141.5630149038      1.08e-07  
    7   -1141.5630149039      5.74e-08  
    8   -1141.5630149039      1.91e-08  
    9   -1141.5630149039      4.97e-09  Convergence criterion met
 ---------------------------------------
 SCF time:   CPU 2.86s  wall 1.00s 
 SCF   energy in the final basis set =    -1141.5630149039
 Total energy in the final basis set =    -1141.5630149039


 ------------------------------------------------------------------------------

   CCMAN2: suite of methods based on coupled cluster
           and equation of motion theories.

   Components:
   * libvmm-1.3-trunk
     by Evgeny Epifanovsky, Ilya Kaliman.
   * libtensor-2.5-trunk
     by Evgeny Epifanovsky, Michael Wormit, Dmitry Zuev, Sam Manzer, 
        Ilya Kaliman.
   * libcc-2.5-trunk
     by Evgeny Epifanovsky, Arik Landau, Tomasz Kus, Kirill Khistyaev, 
        Dmitry Zuev, Prashant Manohar, Xintian Feng, Anna Krylov, 
        Matthew Goldey, Alec White, Thomas Jagau, Kaushik Nanda, 
        Anastasia Gunina, Alexander Kunitsa, Joonho Lee.

   CCMAN original authors:
   Anna I. Krylov, C. David Sherrill, Steven R. Gwaltney,
   Edward F. C. Byrd (2000)
   Sergey V. Levchenko, Lyudmila V. Slipchenko, Tao Wang,
   Ana-Maria C. Cristian (2003)
   Piotr A. Pieniazek, C. Melania Oana, Evgeny Epifanovsky (2007)
   Prashant Manohar (2009)

 ------------------------------------------------------------------------------


 Allocating and initializing 29808MB of RAM...
 Calculation will run on 4 cores.


 Alpha MOs, Restricted
 -- Occupied --                  
-104.84  -80.03  -79.99  -10.57   -8.04   -8.04   -8.04   -7.57
  1 A     2 A     3 A     4 A     5 A     6 A     7 A     8 A                  
 -7.529  -5.460  -5.458  -5.458  -5.422  -5.421  -5.421  -1.120
  9 A    10 A    11 A    12 A    13 A    14 A    15 A    16 A                  
 -0.922  -0.714  -0.541  -0.516  -0.498  -0.463  -0.387  -0.360
 17 A    18 A    19 A    20 A    21 A    22 A    23 A    24 A                  
 -- Virtual --                   
 -0.014   0.050   0.062   0.067   0.080   0.089   0.097   0.110
 25 A    26 A    27 A    28 A    29 A    30 A    31 A    32 A                  
  0.112   0.134   0.137   0.150   0.165   0.171   0.176   0.205
 33 A    34 A    35 A    36 A    37 A    38 A    39 A    40 A                  
  0.266   0.336   0.378   0.392   0.400   0.430   0.450   0.535
 41 A    42 A    43 A    44 A    45 A    46 A    47 A    48 A                  
  0.582   0.607   0.616   0.689   0.728   0.763   0.792   0.813
 49 A    50 A    51 A    52 A    53 A    54 A    55 A    56 A                  
  0.869   0.902   0.943   1.013   1.102   1.114   1.143   1.149
 57 A    58 A    59 A    60 A    61 A    62 A    63 A    64 A                  
  1.176   1.203   1.229   1.404   1.509   1.670   1.690   1.796
 65 A    66 A    67 A    68 A    69 A    70 A    71 A    72 A                  
  1.843   1.868   1.938   2.005   2.030   2.334   2.616   2.646
 73 A    74 A    75 A    76 A    77 A    78 A    79 A    80 A                  
  2.737   2.898   7.252   7.497  10.378  14.737  14.780  14.787
 81 A    82 A    83 A    84 A    85 A    86 A    87 A    88 A                  
 14.812  14.851  14.898  26.682  26.754  27.006 165.868 166.129
 89 A    90 A    91 A    92 A    93 A    94 A    95 A    96 A                  
219.235
 97 A                                                                          

 Beta MOs, Restricted
 -- Occupied --                  
-104.84  -80.03  -79.99  -10.57   -8.04   -8.04   -8.04   -7.57
  1 A     2 A     3 A     4 A     5 A     6 A     7 A     8 A                  
 -7.529  -5.460  -5.458  -5.458  -5.422  -5.421  -5.421  -1.120
  9 A    10 A    11 A    12 A    13 A    14 A    15 A    16 A                  
 -0.922  -0.714  -0.541  -0.516  -0.498  -0.463  -0.387  -0.360
 17 A    18 A    19 A    20 A    21 A    22 A    23 A    24 A                  
 -- Virtual --                   
 -0.014   0.050   0.062   0.067   0.080   0.089   0.097   0.110
 25 A    26 A    27 A    28 A    29 A    30 A    31 A    32 A                  
  0.112   0.134   0.137   0.150   0.165   0.171   0.176   0.205
 33 A    34 A    35 A    36 A    37 A    38 A    39 A    40 A                  
  0.266   0.336   0.378   0.392   0.400   0.430   0.450   0.535
 41 A    42 A    43 A    44 A    45 A    46 A    47 A    48 A                  
  0.582   0.607   0.616   0.689   0.728   0.763   0.792   0.813
 49 A    50 A    51 A    52 A    53 A    54 A    55 A    56 A                  
  0.869   0.902   0.943   1.013   1.102   1.114   1.143   1.149
 57 A    58 A    59 A    60 A    61 A    62 A    63 A    64 A                  
  1.176   1.203   1.229   1.404   1.509   1.670   1.690   1.796
 65 A    66 A    67 A    68 A    69 A    70 A    71 A    72 A                  
  1.843   1.868   1.938   2.005   2.030   2.334   2.616   2.646
 73 A    74 A    75 A    76 A    77 A    78 A    79 A    80 A                  
  2.737   2.898   7.252   7.497  10.378  14.737  14.780  14.787
 81 A    82 A    83 A    84 A    85 A    86 A    87 A    88 A                  
 14.812  14.851  14.898  26.682  26.754  27.006 165.868 166.129
 89 A    90 A    91 A    92 A    93 A    94 A    95 A    96 A                  
219.235
 97 A                                                                          

 Occupation and symmetry of molecular orbitals

 Point group: C1 (1 irreducible representation).

                           A     All 
 -------------------------------------
 All molecular orbitals:
  - Alpha                  97    97  
  - Beta                   97    97  
 -------------------------------------
 Alpha orbitals:
  - Frozen occupied        15    15  
  - Active occupied        9     9   
  - Active virtual         73    73  
  - Frozen virtual         0     0   
 -------------------------------------
 Beta orbitals:
  - Frozen occupied        15    15  
  - Active occupied        9     9   
  - Active virtual         73    73  
  - Frozen virtual         0     0   
 -------------------------------------

 Import integrals:   CPU 0.00 s  wall 0.00 s

 Import integrals:   CPU 9.92 s  wall 2.55 s

 MP2 amplitudes:   CPU 0.02 s  wall 0.01 s

Running a double precision version
           CCSD T amplitudes will be solved using DIIS.

           Start     Size      MaxIter   EConv     TConv     
           3         7         100       1.00e-07  1.00e-05  
 ------------------------------------------------------------------------------
           Energy (a.u.)   Ediff      Tdiff       Comment
 ------------------------------------------------------------------------------
         -1141.92893753                           
     1   -1141.95058347   2.16e-02   6.86e-01     
     2   -1141.96223922   1.17e-02   8.74e-02     
     3   -1141.96422055   1.98e-03   3.54e-02     
     4   -1141.96588612   1.67e-03   1.43e-02     Switched to DIIS steps.
     5   -1141.96629303   4.07e-04   9.08e-03     
     6   -1141.96630259   9.57e-06   2.21e-03     
     7   -1141.96629483   7.76e-06   7.17e-04     
     8   -1141.96629526   4.27e-07   1.92e-04     
     9   -1141.96629563   3.79e-07   6.79e-05     
    10   -1141.96629573   9.01e-08   3.21e-05     
    11   -1141.96629581   8.46e-08   1.84e-05     
    12   -1141.96629581   2.73e-09   3.41e-06     
 ------------------------------------------------------------------------------
         -1141.96629581                           CCSD T converged.

End of double precision
 SCF energy                 = -1141.56301490
 MP2 energy                 = -1141.92893753
 CCSD correlation energy     =    -0.40328090
 CCSD total energy           = -1141.96629581

 CCSD  T1^2 = 0.0077  T2^2 = 0.2287  Leading amplitudes:

 Amplitude    Orbitals with energies
 -0.0224       24 (A) A                  ->    44 (A) A                   
              -0.3600                          0.3921                     
 -0.0224       24 (A) B                  ->    44 (A) B                   
              -0.3600                          0.3921                     
  0.0162       21 (A) A                  ->    25 (A) A                   
              -0.4984                         -0.0142                     
  0.0162       21 (A) B                  ->    25 (A) B                   
              -0.4984                         -0.0142                     

 Amplitude    Orbitals with energies
 -0.1518       24 (A) A      24 (A) B    ->    25 (A) A      25 (A) B     
              -0.3600       -0.3600           -0.0142       -0.0142       
  0.1518       24 (A) A      24 (A) B    ->    25 (A) B      25 (A) A     
              -0.3600       -0.3600           -0.0142       -0.0142       
  0.1518       24 (A) B      24 (A) A    ->    25 (A) A      25 (A) B     
              -0.3600       -0.3600           -0.0142       -0.0142       
 -0.1518       24 (A) B      24 (A) A    ->    25 (A) B      25 (A) A     
              -0.3600       -0.3600           -0.0142       -0.0142       

 Computing CCSD intemediates for later calculations in double precision
 Finished.

Running a double precision version
           CCSD Lambda amplitudes will be solved using DIIS.
           Start     Size      MaxIter   EConv     LConv     
           3         7         100       1.00e-07  1.00e-05  
 ------------------------------------------------------------------------------
            Enorm      Ldiff       Comment
 ------------------------------------------------------------------------------
     1     5.26e-02   4.39e-02     
     2     1.10e-02   5.06e-03     
     3     4.79e-03   2.46e-03     
     4     1.73e-03   1.34e-03     Switched to DIIS steps.
     5     6.81e-04   3.87e-04     
     6     2.65e-04   1.23e-04     
     7     1.01e-04   2.15e-05     
     8     3.97e-05   3.83e-06     
     9     1.62e-05   3.35e-06     
    10     5.75e-06   1.15e-06     
    11     1.71e-06   5.17e-07     
    12     7.19e-07   1.66e-07     
    13     2.88e-07   6.48e-08     
    14     1.22e-07   1.17e-08     
    15     5.33e-08   8.99e-09     
 ------------------------------------------------------------------------------
                                   CCSD Lambda converged.

 Computing density matrices in double precision...
           Orbital response amplitudes will be solved using DIIS.
           Start     Size      MaxIter   EConv     LConv     
           3         7         100       1.00e-06  1.00e-06  
 ------------------------------------------------------------------------------
            Enorm      Ldiff       Comment
 ------------------------------------------------------------------------------
     1     6.32e-02   5.36e-03     
     2     3.82e-02   1.03e-02     
     3     4.58e-02   1.15e-02     
     4     1.44e-02   1.25e-02     Switched to DIIS steps.
     5     8.51e-04   3.71e-03     
     6     2.81e-04   8.22e-05     
     7     1.36e-04   2.49e-05     
     8     4.40e-05   9.94e-06     
     9     1.23e-05   2.30e-06     
    10     3.09e-06   6.67e-08     
    11     1.37e-06   7.79e-08     
    12     9.05e-08   2.19e-08     
 ------------------------------------------------------------------------------
                                   Orbital response converged.

 Computing density matrices... Done.
 CCSD calculation:   CPU 158.21 s  wall 44.08 s

 Transferring MO TPDM to AO TPDM
 Transferring g2_o1o1o1o1
 Transferring g2_o1o1o1v1
 Transferring g2_o1o1v1v1
 Transferring g2_o1v1o1v1
 Transferring g2_o1v1v1v1
 Transferring g2_v1v1v1v1
 Adding separable TPDM
 Computing TPDM gradient
 --------------------------------------------------------
 2e gradient
  Atom          X               Y               Z
 --------------------------------------------------------
    1         -0.822443       21.799535       -0.000000  
    2         17.497974      -15.376736       -0.000000  
    3          3.489385        2.801576        0.000000  
    4        -20.164916       -9.224375        0.000000  
 --------------------------------------------------------
 --------------------------------------------------------
 Final gradient
  Atom          X               Y               Z
 --------------------------------------------------------
    1         -0.822443       21.799535       -0.000000  
    2         17.497974      -15.376736       -0.000000  
    3          3.489385        2.801576        0.000000  
    4        -20.164916       -9.224375        0.000000  
 --------------------------------------------------------
 Analytic gradient from two-electron contribution:   CPU 65.98 s  wall 18.61 s

 Total ccman2 time:   CPU 237.44 s  wall 66.23 s


 --------------------------------------------------------------

                    Orbital Energies (a.u.)
 --------------------------------------------------------------

 Alpha MOs
 -- Occupied --
******* -80.029 -79.986 -10.571  -8.039  -8.036  -8.036  -7.568
 -7.529  -5.460  -5.458  -5.458  -5.422  -5.421  -5.421  -1.120
 -0.922  -0.714  -0.541  -0.516  -0.498  -0.463  -0.387  -0.360
 -- Virtual --
 -0.014   0.050   0.062   0.067   0.080   0.089   0.097   0.110
  0.112   0.134   0.137   0.150   0.165   0.171   0.176   0.205
  0.266   0.336   0.378   0.392   0.400   0.430   0.450   0.535
  0.582   0.607   0.616   0.689   0.728   0.763   0.792   0.813
  0.869   0.902   0.943   1.013   1.102   1.114   1.143   1.149
  1.176   1.203   1.229   1.404   1.509   1.670   1.690   1.796
  1.843   1.868   1.938   2.005   2.030   2.334   2.616   2.646
  2.737   2.898   7.252   7.497  10.378  14.737  14.780  14.787
 14.812  14.851  14.898  26.682  26.754  27.006 165.868 166.129
219.235
 --------------------------------------------------------------

          Ground-State Mulliken Net Atomic Charges

     Atom                 Charge (a.u.)
  ----------------------------------------
      1 P                     0.009940
      2 P                     0.194196
      3 H                    -0.124307
      4 Cl                   -0.079828
  ----------------------------------------
  Sum of atomic charges =     0.000000

 -----------------------------------------------------------------
                    Cartesian Multipole Moments
 -----------------------------------------------------------------
    Charge (ESU x 10^10)
                 0.0000
    Dipole Moment (Debye)
         X      -1.7232      Y      -0.7694      Z      -0.0000
       Tot       1.8872
    Quadrupole Moments (Debye-Ang)
        XX     -39.8661     XY       0.7968     YY     -41.4698
        XZ      -0.0000     YZ       0.0000     ZZ     -40.0256
    Octopole Moments (Debye-Ang^2)
       XXX       1.3717    XXY      -1.1402    XYY       4.4630
       YYY       2.2014    XXZ      -0.0000    XYZ       0.0000
       YYZ       0.0000    XZZ       2.8674    YZZ       0.2315
       ZZZ      -0.0000
    Hexadecapole Moments (Debye-Ang^3)
      XXXX    -477.3871   XXXY      10.6239   XXYY    -106.7623
      XYYY       7.8292   YYYY    -157.0041   XXXZ      -0.0000
      XXYZ       0.0000   XYYZ       0.0000   YYYZ       0.0000
      XXZZ     -92.8669   XYZZ       0.9579   YYZZ     -35.4705
      XZZZ      -0.0000   YZZZ       0.0000   ZZZZ     -59.9643
 -----------------------------------------------------------------
 DrvMan completing analytic gradient of the correlated energy
 Correlated dipole moment
            1
    1  -0.6779623
    2  -0.3026930
    3  -0.0000000
 Energy read as -1141.966295807
 Full Analytical Gradient: (in a.u., or Hartree/Bohr)
             1             2             3             4
    1   -0.00053705    0.00032443   -0.00000705    0.00021967
    2    0.00008128   -0.00027084    0.00000712    0.00018244
    3    0.00000000    0.00000000   -0.00000000    0.00000000
 Gradient time:  CPU 0.67 s  wall 0.64 s
 ----------------------------------------------------------------
             Standard Nuclear Orientation (Angstroms)
    I     Atom           X                Y                Z
 ----------------------------------------------------------------
    1      P      -0.0812958111    -0.8546845007    -0.0000000000
    2      P      -1.5918427541     0.5037194493    -0.0000000000
    3      H      -2.5040892434    -0.5844512467    -0.0000000000
    4      Cl      1.6235981012     0.3449368833     0.0000000000
 ----------------------------------------------------------------
 Nuclear Repulsion Energy =   176.2271668297 hartrees
 There are       24 alpha and       24 beta electrons

                       Distance Matrix (Angstroms)
             P (  1)   P (  2)   H (  3)
   P (  2)  2.031505
   H (  3)  2.437817  1.419968
   Cl(  4)  2.084647  3.219359  4.231024

 Requested basis set is 6-311++G(d,p)
 There are 44 shells and 97 basis functions
 A cutoff of  1.0D-14 yielded    903 shell pairs
 There are      4620 function pairs (      4932 Cartesian)
 Smallest overlap matrix eigenvalue = 6.32E-04
 Guess MOs from SCF MO coefficient file

 -----------------------------------------------------------------------
  General SCF calculation program by
  Eric Jon Sundstrom, Paul Horn, Yuezhi Mao, Dmitri Zuev, Alec White,
  David Stuck, Shaama M.S., Shane Yost, Joonho Lee, David Small,
  Daniel Levine, Susi Lehtola, Hugh Burton, Evgeny Epifanovsky
 -----------------------------------------------------------------------
 Hartree-Fock
 using 4 threads for integral computing
 -------------------------------------------------------
 OpenMP Integral computing Module                
 Release: version 2.0, May 2017, Q-Chem Inc. Pleasanton 
 -------------------------------------------------------
 A restricted SCF calculation will be
 performed using DIIS
 SCF converges when DIIS error is below 1.0e-08
 ---------------------------------------
  Cycle       Energy         DIIS error
 ---------------------------------------
    1   -1141.5630300084      1.73e-05  
    2   -1141.5630305449      4.28e-06  
    3   -1141.5630305890      1.55e-06  
    4   -1141.5630305938      4.91e-07  
    5   -1141.5630305945      2.18e-07  
    6   -1141.5630305947      7.76e-08  
    7   -1141.5630305947      3.43e-08  
    8   -1141.5630305947      1.28e-08  
    9   -1141.5630305947      4.31e-09  Convergence criterion met
 ---------------------------------------
 SCF time:   CPU 2.87s  wall 1.00s 
 SCF   energy in the final basis set =    -1141.5630305947
 Total energy in the final basis set =    -1141.5630305947


 ------------------------------------------------------------------------------

   CCMAN2: suite of methods based on coupled cluster
           and equation of motion theories.

   Components:
   * libvmm-1.3-trunk
     by Evgeny Epifanovsky, Ilya Kaliman.
   * libtensor-2.5-trunk
     by Evgeny Epifanovsky, Michael Wormit, Dmitry Zuev, Sam Manzer, 
        Ilya Kaliman.
   * libcc-2.5-trunk
     by Evgeny Epifanovsky, Arik Landau, Tomasz Kus, Kirill Khistyaev, 
        Dmitry Zuev, Prashant Manohar, Xintian Feng, Anna Krylov, 
        Matthew Goldey, Alec White, Thomas Jagau, Kaushik Nanda, 
        Anastasia Gunina, Alexander Kunitsa, Joonho Lee.

   CCMAN original authors:
   Anna I. Krylov, C. David Sherrill, Steven R. Gwaltney,
   Edward F. C. Byrd (2000)
   Sergey V. Levchenko, Lyudmila V. Slipchenko, Tao Wang,
   Ana-Maria C. Cristian (2003)
   Piotr A. Pieniazek, C. Melania Oana, Evgeny Epifanovsky (2007)
   Prashant Manohar (2009)

 ------------------------------------------------------------------------------


 Allocating and initializing 29808MB of RAM...
 Calculation will run on 4 cores.


 Alpha MOs, Restricted
 -- Occupied --                  
-104.84  -80.03  -79.99  -10.57   -8.04   -8.04   -8.04   -7.57
  1 A     2 A     3 A     4 A     5 A     6 A     7 A     8 A                  
 -7.529  -5.460  -5.458  -5.458  -5.421  -5.421  -5.421  -1.120
  9 A    10 A    11 A    12 A    13 A    14 A    15 A    16 A                  
 -0.922  -0.714  -0.541  -0.516  -0.499  -0.464  -0.386  -0.360
 17 A    18 A    19 A    20 A    21 A    22 A    23 A    24 A                  
 -- Virtual --                   
 -0.014   0.050   0.062   0.067   0.080   0.089   0.097   0.110
 25 A    26 A    27 A    28 A    29 A    30 A    31 A    32 A                  
  0.112   0.134   0.137   0.150   0.165   0.171   0.176   0.205
 33 A    34 A    35 A    36 A    37 A    38 A    39 A    40 A                  
  0.266   0.336   0.378   0.392   0.400   0.430   0.450   0.535
 41 A    42 A    43 A    44 A    45 A    46 A    47 A    48 A                  
  0.582   0.607   0.616   0.689   0.728   0.763   0.792   0.813
 49 A    50 A    51 A    52 A    53 A    54 A    55 A    56 A                  
  0.869   0.903   0.944   1.013   1.102   1.114   1.143   1.149
 57 A    58 A    59 A    60 A    61 A    62 A    63 A    64 A                  
  1.176   1.203   1.230   1.404   1.510   1.670   1.690   1.796
 65 A    66 A    67 A    68 A    69 A    70 A    71 A    72 A                  
  1.843   1.868   1.938   2.006   2.030   2.334   2.616   2.646
 73 A    74 A    75 A    76 A    77 A    78 A    79 A    80 A                  
  2.737   2.898   7.253   7.497  10.377  14.738  14.781  14.787
 81 A    82 A    83 A    84 A    85 A    86 A    87 A    88 A                  
 14.812  14.851  14.898  26.682  26.754  27.007 165.868 166.130
 89 A    90 A    91 A    92 A    93 A    94 A    95 A    96 A                  
219.235
 97 A                                                                          

 Beta MOs, Restricted
 -- Occupied --                  
-104.84  -80.03  -79.99  -10.57   -8.04   -8.04   -8.04   -7.57
  1 A     2 A     3 A     4 A     5 A     6 A     7 A     8 A                  
 -7.529  -5.460  -5.458  -5.458  -5.421  -5.421  -5.421  -1.120
  9 A    10 A    11 A    12 A    13 A    14 A    15 A    16 A                  
 -0.922  -0.714  -0.541  -0.516  -0.499  -0.464  -0.386  -0.360
 17 A    18 A    19 A    20 A    21 A    22 A    23 A    24 A                  
 -- Virtual --                   
 -0.014   0.050   0.062   0.067   0.080   0.089   0.097   0.110
 25 A    26 A    27 A    28 A    29 A    30 A    31 A    32 A                  
  0.112   0.134   0.137   0.150   0.165   0.171   0.176   0.205
 33 A    34 A    35 A    36 A    37 A    38 A    39 A    40 A                  
  0.266   0.336   0.378   0.392   0.400   0.430   0.450   0.535
 41 A    42 A    43 A    44 A    45 A    46 A    47 A    48 A                  
  0.582   0.607   0.616   0.689   0.728   0.763   0.792   0.813
 49 A    50 A    51 A    52 A    53 A    54 A    55 A    56 A                  
  0.869   0.903   0.944   1.013   1.102   1.114   1.143   1.149
 57 A    58 A    59 A    60 A    61 A    62 A    63 A    64 A                  
  1.176   1.203   1.230   1.404   1.510   1.670   1.690   1.796
 65 A    66 A    67 A    68 A    69 A    70 A    71 A    72 A                  
  1.843   1.868   1.938   2.006   2.030   2.334   2.616   2.646
 73 A    74 A    75 A    76 A    77 A    78 A    79 A    80 A                  
  2.737   2.898   7.253   7.497  10.377  14.738  14.781  14.787
 81 A    82 A    83 A    84 A    85 A    86 A    87 A    88 A                  
 14.812  14.851  14.898  26.682  26.754  27.007 165.868 166.130
 89 A    90 A    91 A    92 A    93 A    94 A    95 A    96 A                  
219.235
 97 A                                                                          

 Occupation and symmetry of molecular orbitals

 Point group: C1 (1 irreducible representation).

                           A     All 
 -------------------------------------
 All molecular orbitals:
  - Alpha                  97    97  
  - Beta                   97    97  
 -------------------------------------
 Alpha orbitals:
  - Frozen occupied        15    15  
  - Active occupied        9     9   
  - Active virtual         73    73  
  - Frozen virtual         0     0   
 -------------------------------------
 Beta orbitals:
  - Frozen occupied        15    15  
  - Active occupied        9     9   
  - Active virtual         73    73  
  - Frozen virtual         0     0   
 -------------------------------------

 Import integrals:   CPU 0.00 s  wall 0.00 s

 Import integrals:   CPU 9.90 s  wall 2.54 s

 MP2 amplitudes:   CPU 0.02 s  wall 0.01 s

Running a double precision version
           CCSD T amplitudes will be solved using DIIS.

           Start     Size      MaxIter   EConv     TConv     
           3         7         100       1.00e-07  1.00e-05  
 ------------------------------------------------------------------------------
           Energy (a.u.)   Ediff      Tdiff       Comment
 ------------------------------------------------------------------------------
         -1141.92894419                           
     1   -1141.95058927   2.16e-02   6.86e-01     
     2   -1141.96224117   1.17e-02   8.74e-02     
     3   -1141.96422211   1.98e-03   3.54e-02     
     4   -1141.96588697   1.66e-03   1.43e-02     Switched to DIIS steps.
     5   -1141.96629333   4.06e-04   9.07e-03     
     6   -1141.96630285   9.51e-06   2.21e-03     
     7   -1141.96629509   7.76e-06   7.16e-04     
     8   -1141.96629552   4.29e-07   1.92e-04     
     9   -1141.96629590   3.78e-07   6.78e-05     
    10   -1141.96629599   9.00e-08   3.20e-05     
    11   -1141.96629607   8.46e-08   1.83e-05     
    12   -1141.96629607   2.67e-09   3.40e-06     
 ------------------------------------------------------------------------------
         -1141.96629607                           CCSD T converged.

End of double precision
 SCF energy                 = -1141.56303059
 MP2 energy                 = -1141.92894419
 CCSD correlation energy     =    -0.40326548
 CCSD total energy           = -1141.96629607

 CCSD  T1^2 = 0.0077  T2^2 = 0.2287  Leading amplitudes:

 Amplitude    Orbitals with energies
  0.0224       24 (A) A                  ->    44 (A) A                   
              -0.3599                          0.3921                     
  0.0224       24 (A) B                  ->    44 (A) B                   
              -0.3599                          0.3921                     
 -0.0162       21 (A) A                  ->    25 (A) A                   
              -0.4987                         -0.0142                     
 -0.0162       21 (A) B                  ->    25 (A) B                   
              -0.4987                         -0.0142                     

 Amplitude    Orbitals with energies
 -0.1518       24 (A) A      24 (A) B    ->    25 (A) A      25 (A) B     
              -0.3599       -0.3599           -0.0142       -0.0142       
  0.1518       24 (A) A      24 (A) B    ->    25 (A) B      25 (A) A     
              -0.3599       -0.3599           -0.0142       -0.0142       
  0.1518       24 (A) B      24 (A) A    ->    25 (A) A      25 (A) B     
              -0.3599       -0.3599           -0.0142       -0.0142       
 -0.1518       24 (A) B      24 (A) A    ->    25 (A) B      25 (A) A     
              -0.3599       -0.3599           -0.0142       -0.0142       

 Computing CCSD intemediates for later calculations in double precision
 Finished.

Running a double precision version
           CCSD Lambda amplitudes will be solved using DIIS.
           Start     Size      MaxIter   EConv     LConv     
           3         7         100       1.00e-07  1.00e-05  
 ------------------------------------------------------------------------------
            Enorm      Ldiff       Comment
 ------------------------------------------------------------------------------
     1     5.26e-02   4.39e-02     
     2     1.10e-02   5.06e-03     
     3     4.79e-03   2.46e-03     
     4     1.73e-03   1.34e-03     Switched to DIIS steps.
     5     6.80e-04   3.87e-04     
     6     2.64e-04   1.23e-04     
     7     1.01e-04   2.14e-05     
     8     3.95e-05   3.82e-06     
     9     1.62e-05   3.32e-06     
    10     5.74e-06   1.14e-06     
    11     1.71e-06   5.16e-07     
    12     7.17e-07   1.65e-07     
    13     2.87e-07   6.45e-08     
    14     1.22e-07   1.17e-08     
    15     5.30e-08   8.98e-09     
 ------------------------------------------------------------------------------
                                   CCSD Lambda converged.

 Computing density matrices in double precision...
           Orbital response amplitudes will be solved using DIIS.
           Start     Size      MaxIter   EConv     LConv     
           3         7         100       1.00e-06  1.00e-06  
 ------------------------------------------------------------------------------
            Enorm      Ldiff       Comment
 ------------------------------------------------------------------------------
     1     6.31e-02   5.36e-03     
     2     3.82e-02   1.03e-02     
     3     4.59e-02   1.15e-02     
     4     1.44e-02   1.25e-02     Switched to DIIS steps.
     5     8.51e-04   3.71e-03     
     6     2.81e-04   8.22e-05     
     7     1.36e-04   2.49e-05     
     8     4.41e-05   9.94e-06     
     9     1.23e-05   2.30e-06     
    10     3.08e-06   6.78e-08     
    11     1.37e-06   7.79e-08     
    12     9.03e-08   2.18e-08     
 ------------------------------------------------------------------------------
                                   Orbital response converged.

 Computing density matrices... Done.
 CCSD calculation:   CPU 158.24 s  wall 43.93 s

 Transferring MO TPDM to AO TPDM
 Transferring g2_o1o1o1o1
 Transferring g2_o1o1o1v1
 Transferring g2_o1o1v1v1
 Transferring g2_o1v1o1v1
 Transferring g2_o1v1v1v1
 Transferring g2_v1v1v1v1
 Adding separable TPDM
 Computing TPDM gradient
 --------------------------------------------------------
 2e gradient
  Atom          X               Y               Z
 --------------------------------------------------------
    1         -0.816457       21.794091       -0.000000  
    2         17.505238      -15.362905        0.000000  
    3          3.491409        2.801065        0.000000  
    4        -20.180190       -9.232251        0.000000  
 --------------------------------------------------------
 --------------------------------------------------------
 Final gradient
  Atom          X               Y               Z
 --------------------------------------------------------
    1         -0.816457       21.794091       -0.000000  
    2         17.505238      -15.362905        0.000000  
    3          3.491409        2.801065        0.000000  
    4        -20.180190       -9.232251        0.000000  
 --------------------------------------------------------
 Analytic gradient from two-electron contribution:   CPU 64.67 s  wall 17.41 s

 Total ccman2 time:   CPU 236.33 s  wall 64.91 s


 --------------------------------------------------------------

                    Orbital Energies (a.u.)
 --------------------------------------------------------------

 Alpha MOs
 -- Occupied --
******* -80.028 -79.986 -10.571  -8.039  -8.036  -8.036  -7.568
 -7.529  -5.460  -5.458  -5.458  -5.421  -5.421  -5.421  -1.120
 -0.922  -0.714  -0.541  -0.516  -0.499  -0.464  -0.386  -0.360
 -- Virtual --
 -0.014   0.050   0.062   0.067   0.080   0.089   0.097   0.110
  0.112   0.134   0.137   0.150   0.165   0.171   0.176   0.205
  0.266   0.336   0.378   0.392   0.400   0.430   0.450   0.535
  0.582   0.607   0.616   0.689   0.728   0.763   0.792   0.813
  0.869   0.903   0.944   1.013   1.102   1.114   1.143   1.149
  1.176   1.203   1.230   1.404   1.510   1.670   1.690   1.796
  1.843   1.868   1.938   2.006   2.030   2.334   2.616   2.646
  2.737   2.898   7.253   7.497  10.377  14.738  14.781  14.787
 14.812  14.851  14.898  26.682  26.754  27.007 165.868 166.130
219.235
 --------------------------------------------------------------

          Ground-State Mulliken Net Atomic Charges

     Atom                 Charge (a.u.)
  ----------------------------------------
      1 P                     0.009023
      2 P                     0.194003
      3 H                    -0.124198
      4 Cl                   -0.078828
  ----------------------------------------
  Sum of atomic charges =    -0.000000

 -----------------------------------------------------------------
                    Cartesian Multipole Moments
 -----------------------------------------------------------------
    Charge (ESU x 10^10)
                -0.0000
    Dipole Moment (Debye)
         X      -1.7148      Y      -0.7667      Z       0.0000
       Tot       1.8784
    Quadrupole Moments (Debye-Ang)
        XX     -39.8589     XY       0.8009     YY     -41.4773
        XZ       0.0000     YZ      -0.0000     ZZ     -40.0248
    Octopole Moments (Debye-Ang^2)
       XXX       1.3684    XXY      -1.1588    XYY       4.4613
       YYY       2.1694    XXZ      -0.0000    XYZ       0.0000
       YYZ       0.0000    XZZ       2.8653    YZZ       0.2199
       ZZZ       0.0000
    Hexadecapole Moments (Debye-Ang^3)
      XXXX    -477.3053   XXXY      10.6798   XXYY    -106.7499
      XYYY       7.8804   YYYY    -156.9042   XXXZ       0.0000
      XXYZ       0.0000   XYYZ       0.0000   YYYZ      -0.0000
      XXZZ     -92.8602   XYZZ       0.9747   YYZZ     -35.4540
      XZZZ       0.0000   YZZZ       0.0000   ZZZZ     -59.9665
 -----------------------------------------------------------------
 DrvMan completing analytic gradient of the correlated energy
 Correlated dipole moment
            1
    1  -0.6746472
    2  -0.3016462
    3   0.0000000
 Energy read as -1141.966296070
 Full Analytical Gradient: (in a.u., or Hartree/Bohr)
             1             2             3             4
    1   -0.00019468    0.00030747   -0.00005432   -0.00005847
    2    0.00037525   -0.00033424    0.00002475   -0.00006575
    3    0.00000000    0.00000000   -0.00000000    0.00000000
 Gradient time:  CPU 0.67 s  wall 0.64 s
 ----------------------------------------------------------------
             Standard Nuclear Orientation (Angstroms)
    I     Atom           X                Y                Z
 ----------------------------------------------------------------
    1      P      -0.0812958111    -0.8566845007    -0.0000000000
    2      P      -1.5918427541     0.5037194493    -0.0000000000
    3      H      -2.5040892434    -0.5844512467    -0.0000000000
    4      Cl      1.6235981012     0.3449368833     0.0000000000
 ----------------------------------------------------------------
 Nuclear Repulsion Energy =   176.1525598726 hartrees
 There are       24 alpha and       24 beta electrons

                       Distance Matrix (Angstroms)
             P (  1)   P (  2)   H (  3)
   P (  2)  2.032843
   H (  3)  2.438040  1.419968
   Cl(  4)  2.085799  3.219359  4.231024

 Requested basis set is 6-311++G(d,p)
 There are 44 shells and 97 basis functions
 A cutoff of  1.0D-14 yielded    903 shell pairs
 There are      4620 function pairs (      4932 Cartesian)
 Smallest overlap matrix eigenvalue = 6.35E-04
 Guess MOs from SCF MO coefficient file

 -----------------------------------------------------------------------
  General SCF calculation program by
  Eric Jon Sundstrom, Paul Horn, Yuezhi Mao, Dmitri Zuev, Alec White,
  David Stuck, Shaama M.S., Shane Yost, Joonho Lee, David Small,
  Daniel Levine, Susi Lehtola, Hugh Burton, Evgeny Epifanovsky
 -----------------------------------------------------------------------
 Hartree-Fock
 using 4 threads for integral computing
 -------------------------------------------------------
 OpenMP Integral computing Module                
 Release: version 2.0, May 2017, Q-Chem Inc. Pleasanton 
 -------------------------------------------------------
 A restricted SCF calculation will be
 performed using DIIS
 SCF converges when DIIS error is below 1.0e-08
 ---------------------------------------
  Cycle       Energy         DIIS error
 ---------------------------------------
    1   -1141.5629625150      2.18e-05  
    2   -1141.5629633913      5.68e-06  
    3   -1141.5629634768      2.19e-06  
    4   -1141.5629634879      6.53e-07  
    5   -1141.5629634894      2.97e-07  
    6   -1141.5629634896      8.74e-08  
    7   -1141.5629634897      3.45e-08  
    8   -1141.5629634897      1.37e-08  
    9   -1141.5629634897      6.18e-09  Convergence criterion met
 ---------------------------------------
 SCF time:   CPU 2.86s  wall 1.00s 
 SCF   energy in the final basis set =    -1141.5629634897
 Total energy in the final basis set =    -1141.5629634897


 ------------------------------------------------------------------------------

   CCMAN2: suite of methods based on coupled cluster
           and equation of motion theories.

   Components:
   * libvmm-1.3-trunk
     by Evgeny Epifanovsky, Ilya Kaliman.
   * libtensor-2.5-trunk
     by Evgeny Epifanovsky, Michael Wormit, Dmitry Zuev, Sam Manzer, 
        Ilya Kaliman.
   * libcc-2.5-trunk
     by Evgeny Epifanovsky, Arik Landau, Tomasz Kus, Kirill Khistyaev, 
        Dmitry Zuev, Prashant Manohar, Xintian Feng, Anna Krylov, 
        Matthew Goldey, Alec White, Thomas Jagau, Kaushik Nanda, 
        Anastasia Gunina, Alexander Kunitsa, Joonho Lee.

   CCMAN original authors:
   Anna I. Krylov, C. David Sherrill, Steven R. Gwaltney,
   Edward F. C. Byrd (2000)
   Sergey V. Levchenko, Lyudmila V. Slipchenko, Tao Wang,
   Ana-Maria C. Cristian (2003)
   Piotr A. Pieniazek, C. Melania Oana, Evgeny Epifanovsky (2007)
   Prashant Manohar (2009)

 ------------------------------------------------------------------------------


 Allocating and initializing 29808MB of RAM...
 Calculation will run on 4 cores.


 Alpha MOs, Restricted
 -- Occupied --                  
-104.84  -80.03  -79.99  -10.57   -8.04   -8.04   -8.04   -7.57
  1 A     2 A     3 A     4 A     5 A     6 A     7 A     8 A                  
 -7.529  -5.460  -5.459  -5.458  -5.422  -5.421  -5.421  -1.120
  9 A    10 A    11 A    12 A    13 A    14 A    15 A    16 A                  
 -0.922  -0.714  -0.541  -0.516  -0.498  -0.463  -0.387  -0.360
 17 A    18 A    19 A    20 A    21 A    22 A    23 A    24 A                  
 -- Virtual --                   
 -0.014   0.050   0.062   0.067   0.080   0.089   0.097   0.110
 25 A    26 A    27 A    28 A    29 A    30 A    31 A    32 A                  
  0.112   0.134   0.137   0.150   0.165   0.171   0.176   0.205
 33 A    34 A    35 A    36 A    37 A    38 A    39 A    40 A                  
  0.266   0.336   0.378   0.392   0.400   0.430   0.450   0.535
 41 A    42 A    43 A    44 A    45 A    46 A    47 A    48 A                  
  0.582   0.607   0.616   0.689   0.728   0.763   0.792   0.813
 49 A    50 A    51 A    52 A    53 A    54 A    55 A    56 A                  
  0.869   0.902   0.943   1.013   1.102   1.114   1.143   1.149
 57 A    58 A    59 A    60 A    61 A    62 A    63 A    64 A                  
  1.176   1.203   1.229   1.403   1.509   1.670   1.690   1.796
 65 A    66 A    67 A    68 A    69 A    70 A    71 A    72 A                  
  1.842   1.868   1.938   2.006   2.030   2.334   2.616   2.646
 73 A    74 A    75 A    76 A    77 A    78 A    79 A    80 A                  
  2.737   2.898   7.252   7.497  10.378  14.737  14.780  14.786
 81 A    82 A    83 A    84 A    85 A    86 A    87 A    88 A                  
 14.812  14.851  14.898  26.682  26.754  27.006 165.868 166.129
 89 A    90 A    91 A    92 A    93 A    94 A    95 A    96 A                  
219.235
 97 A                                                                          

 Beta MOs, Restricted
 -- Occupied --                  
-104.84  -80.03  -79.99  -10.57   -8.04   -8.04   -8.04   -7.57
  1 A     2 A     3 A     4 A     5 A     6 A     7 A     8 A                  
 -7.529  -5.460  -5.459  -5.458  -5.422  -5.421  -5.421  -1.120
  9 A    10 A    11 A    12 A    13 A    14 A    15 A    16 A                  
 -0.922  -0.714  -0.541  -0.516  -0.498  -0.463  -0.387  -0.360
 17 A    18 A    19 A    20 A    21 A    22 A    23 A    24 A                  
 -- Virtual --                   
 -0.014   0.050   0.062   0.067   0.080   0.089   0.097   0.110
 25 A    26 A    27 A    28 A    29 A    30 A    31 A    32 A                  
  0.112   0.134   0.137   0.150   0.165   0.171   0.176   0.205
 33 A    34 A    35 A    36 A    37 A    38 A    39 A    40 A                  
  0.266   0.336   0.378   0.392   0.400   0.430   0.450   0.535
 41 A    42 A    43 A    44 A    45 A    46 A    47 A    48 A                  
  0.582   0.607   0.616   0.689   0.728   0.763   0.792   0.813
 49 A    50 A    51 A    52 A    53 A    54 A    55 A    56 A                  
  0.869   0.902   0.943   1.013   1.102   1.114   1.143   1.149
 57 A    58 A    59 A    60 A    61 A    62 A    63 A    64 A                  
  1.176   1.203   1.229   1.403   1.509   1.670   1.690   1.796
 65 A    66 A    67 A    68 A    69 A    70 A    71 A    72 A                  
  1.842   1.868   1.938   2.006   2.030   2.334   2.616   2.646
 73 A    74 A    75 A    76 A    77 A    78 A    79 A    80 A                  
  2.737   2.898   7.252   7.497  10.378  14.737  14.780  14.786
 81 A    82 A    83 A    84 A    85 A    86 A    87 A    88 A                  
 14.812  14.851  14.898  26.682  26.754  27.006 165.868 166.129
 89 A    90 A    91 A    92 A    93 A    94 A    95 A    96 A                  
219.235
 97 A                                                                          

 Occupation and symmetry of molecular orbitals

 Point group: C1 (1 irreducible representation).

                           A     All 
 -------------------------------------
 All molecular orbitals:
  - Alpha                  97    97  
  - Beta                   97    97  
 -------------------------------------
 Alpha orbitals:
  - Frozen occupied        15    15  
  - Active occupied        9     9   
  - Active virtual         73    73  
  - Frozen virtual         0     0   
 -------------------------------------
 Beta orbitals:
  - Frozen occupied        15    15  
  - Active occupied        9     9   
  - Active virtual         73    73  
  - Frozen virtual         0     0   
 -------------------------------------

 Import integrals:   CPU 0.00 s  wall 0.00 s

 Import integrals:   CPU 9.90 s  wall 2.54 s

 MP2 amplitudes:   CPU 0.02 s  wall 0.01 s

Running a double precision version
           CCSD T amplitudes will be solved using DIIS.

           Start     Size      MaxIter   EConv     TConv     
           3         7         100       1.00e-07  1.00e-05  
 ------------------------------------------------------------------------------
           Energy (a.u.)   Ediff      Tdiff       Comment
 ------------------------------------------------------------------------------
         -1141.92894208                           
     1   -1141.95056952   2.16e-02   6.86e-01     
     2   -1141.96223665   1.17e-02   8.74e-02     
     3   -1141.96421744   1.98e-03   3.54e-02     
     4   -1141.96588534   1.67e-03   1.43e-02     Switched to DIIS steps.
     5   -1141.96629336   4.08e-04   9.10e-03     
     6   -1141.96630295   9.59e-06   2.22e-03     
     7   -1141.96629514   7.81e-06   7.20e-04     
     8   -1141.96629557   4.27e-07   1.92e-04     
     9   -1141.96629594   3.76e-07   6.79e-05     
    10   -1141.96629603   8.88e-08   3.20e-05     
    11   -1141.96629612   8.47e-08   1.84e-05     
    12   -1141.96629611   2.45e-09   3.41e-06     
 ------------------------------------------------------------------------------
         -1141.96629611                           CCSD T converged.

End of double precision
 SCF energy                 = -1141.56296349
 MP2 energy                 = -1141.92894208
 CCSD correlation energy     =    -0.40333262
 CCSD total energy           = -1141.96629611

 CCSD  T1^2 = 0.0077  T2^2 = 0.2289  Leading amplitudes:

 Amplitude    Orbitals with energies
 -0.0225       24 (A) A                  ->    44 (A) A                   
              -0.3598                          0.3922                     
 -0.0225       24 (A) B                  ->    44 (A) B                   
              -0.3598                          0.3922                     
 -0.0162       21 (A) A                  ->    25 (A) A                   
              -0.4985                         -0.0144                     
 -0.0162       21 (A) B                  ->    25 (A) B                   
              -0.4985                         -0.0144                     

 Amplitude    Orbitals with energies
 -0.1522       24 (A) A      24 (A) B    ->    25 (A) A      25 (A) B     
              -0.3598       -0.3598           -0.0144       -0.0144       
  0.1522       24 (A) A      24 (A) B    ->    25 (A) B      25 (A) A     
              -0.3598       -0.3598           -0.0144       -0.0144       
  0.1522       24 (A) B      24 (A) A    ->    25 (A) A      25 (A) B     
              -0.3598       -0.3598           -0.0144       -0.0144       
 -0.1522       24 (A) B      24 (A) A    ->    25 (A) B      25 (A) A     
              -0.3598       -0.3598           -0.0144       -0.0144       

 Computing CCSD intemediates for later calculations in double precision
 Finished.

Running a double precision version
           CCSD Lambda amplitudes will be solved using DIIS.
           Start     Size      MaxIter   EConv     LConv     
           3         7         100       1.00e-07  1.00e-05  
 ------------------------------------------------------------------------------
            Enorm      Ldiff       Comment
 ------------------------------------------------------------------------------
     1     5.27e-02   4.40e-02     
     2     1.10e-02   5.06e-03     
     3     4.80e-03   2.47e-03     
     4     1.74e-03   1.34e-03     Switched to DIIS steps.
     5     6.82e-04   3.89e-04     
     6     2.65e-04   1.24e-04     
     7     1.01e-04   2.16e-05     
     8     3.97e-05   3.82e-06     
     9     1.63e-05   3.35e-06     
    10     5.77e-06   1.15e-06     
    11     1.72e-06   5.22e-07     
    12     7.20e-07   1.67e-07     
    13     2.88e-07   6.52e-08     
    14     1.22e-07   1.19e-08     
    15     5.34e-08   9.11e-09     
 ------------------------------------------------------------------------------
                                   CCSD Lambda converged.

 Computing density matrices in double precision...
           Orbital response amplitudes will be solved using DIIS.
           Start     Size      MaxIter   EConv     LConv     
           3         7         100       1.00e-06  1.00e-06  
 ------------------------------------------------------------------------------
            Enorm      Ldiff       Comment
 ------------------------------------------------------------------------------
     1     6.32e-02   5.34e-03     
     2     3.82e-02   1.03e-02     
     3     4.60e-02   1.16e-02     
     4     1.44e-02   1.26e-02     Switched to DIIS steps.
     5     8.54e-04   3.74e-03     
     6     2.82e-04   8.22e-05     
     7     1.37e-04   2.50e-05     
     8     4.44e-05   9.93e-06     
     9     1.24e-05   2.31e-06     
    10     3.10e-06   7.03e-08     
    11     1.39e-06   7.81e-08     
    12     9.13e-08   2.23e-08     
 ------------------------------------------------------------------------------
                                   Orbital response converged.

 Computing density matrices... Done.
 CCSD calculation:   CPU 157.50 s  wall 43.76 s

 Transferring MO TPDM to AO TPDM
 Transferring g2_o1o1o1o1
 Transferring g2_o1o1o1v1
 Transferring g2_o1o1v1v1
 Transferring g2_o1v1o1v1
 Transferring g2_o1v1v1v1
 Transferring g2_v1v1v1v1
 Adding separable TPDM
 Computing TPDM gradient
 --------------------------------------------------------
 2e gradient
  Atom          X               Y               Z
 --------------------------------------------------------
    1         -0.812996       21.801507        0.000000  
    2         17.483958      -15.366211        0.000000  
    3          3.487710        2.800782       -0.000000  
    4        -20.158672       -9.236078       -0.000000  
 --------------------------------------------------------
 --------------------------------------------------------
 Final gradient
  Atom          X               Y               Z
 --------------------------------------------------------
    1         -0.812996       21.801507        0.000000  
    2         17.483958      -15.366211        0.000000  
    3          3.487710        2.800782       -0.000000  
    4        -20.158672       -9.236078       -0.000000  
 --------------------------------------------------------
 Analytic gradient from two-electron contribution:   CPU 65.82 s  wall 18.33 s

 Total ccman2 time:   CPU 236.91 s  wall 65.71 s


 --------------------------------------------------------------

                    Orbital Energies (a.u.)
 --------------------------------------------------------------

 Alpha MOs
 -- Occupied --
******* -80.029 -79.986 -10.571  -8.039  -8.036  -8.036  -7.568
 -7.529  -5.460  -5.459  -5.458  -5.422  -5.421  -5.421  -1.120
 -0.922  -0.714  -0.541  -0.516  -0.498  -0.463  -0.387  -0.360
 -- Virtual --
 -0.014   0.050   0.062   0.067   0.080   0.089   0.097   0.110
  0.112   0.134   0.137   0.150   0.165   0.171   0.176   0.205
  0.266   0.336   0.378   0.392   0.400   0.430   0.450   0.535
  0.582   0.607   0.616   0.689   0.728   0.763   0.792   0.813
  0.869   0.902   0.943   1.013   1.102   1.114   1.143   1.149
  1.176   1.203   1.229   1.403   1.509   1.670   1.690   1.796
  1.842   1.868   1.938   2.006   2.030   2.334   2.616   2.646
  2.737   2.898   7.252   7.497  10.378  14.737  14.780  14.786
 14.812  14.851  14.898  26.682  26.754  27.006 165.868 166.129
219.235
 --------------------------------------------------------------

          Ground-State Mulliken Net Atomic Charges

     Atom                 Charge (a.u.)
  ----------------------------------------
      1 P                     0.009943
      2 P                     0.194155
      3 H                    -0.124459
      4 Cl                   -0.079640
  ----------------------------------------
  Sum of atomic charges =    -0.000000

 -----------------------------------------------------------------
                    Cartesian Multipole Moments
 -----------------------------------------------------------------
    Charge (ESU x 10^10)
                 0.0000
    Dipole Moment (Debye)
         X      -1.7207      Y      -0.7701      Z      -0.0000
       Tot       1.8851
    Quadrupole Moments (Debye-Ang)
        XX     -39.8690     XY       0.7948     YY     -41.4675
        XZ       0.0000     YZ       0.0000     ZZ     -40.0296
    Octopole Moments (Debye-Ang^2)
       XXX       1.3465    XXY      -1.1201    XYY       4.4525
       YYY       2.2405    XXZ       0.0000    XYZ       0.0000
       YYZ       0.0000    XZZ       2.8604    YZZ       0.2454
       ZZZ       0.0000
    Hexadecapole Moments (Debye-Ang^3)
      XXXX    -477.4268   XXXY      10.6349   XXYY    -106.7751
      XYYY       7.8629   YYYY    -157.1320   XXXZ       0.0000
      XXYZ       0.0000   XYYZ       0.0000   YYYZ       0.0000
      XXZZ     -92.8716   XYZZ       0.9672   YYZZ     -35.4961
      XZZZ       0.0000   YZZZ       0.0000   ZZZZ     -59.9806
 -----------------------------------------------------------------
 DrvMan completing analytic gradient of the correlated energy
 Correlated dipole moment
            1
    1  -0.6769617
    2  -0.3029916
    3  -0.0000000
 Energy read as -1141.966296114
 Full Analytical Gradient: (in a.u., or Hartree/Bohr)
             1             2             3             4
    1   -0.00005744   -0.00009371    0.00001191    0.00013924
    2   -0.00035057    0.00017338   -0.00000069    0.00017788
    3    0.00000000   -0.00000000    0.00000000   -0.00000000
 Gradient time:  CPU 0.67 s  wall 0.64 s
 ----------------------------------------------------------------
             Standard Nuclear Orientation (Angstroms)
    I     Atom           X                Y                Z
 ----------------------------------------------------------------
    1      P      -0.0812958111    -0.8556845007     0.0010000000
    2      P      -1.5918427541     0.5037194493    -0.0000000000
    3      H      -2.5040892434    -0.5844512467    -0.0000000000
    4      Cl      1.6235981012     0.3449368833     0.0000000000
 ----------------------------------------------------------------
 Nuclear Repulsion Energy =   176.1898464173 hartrees
 There are       24 alpha and       24 beta electrons

                       Distance Matrix (Angstroms)
             P (  1)   P (  2)   H (  3)
   P (  2)  2.032174
   H (  3)  2.437929  1.419968
   Cl(  4)  2.085223  3.219359  4.231024

 Requested basis set is 6-311++G(d,p)
 There are 44 shells and 97 basis functions
 A cutoff of  1.0D-14 yielded    903 shell pairs
 There are      4620 function pairs (      4932 Cartesian)
 Smallest overlap matrix eigenvalue = 6.34E-04
 Guess MOs from SCF MO coefficient file

 -----------------------------------------------------------------------
  General SCF calculation program by
  Eric Jon Sundstrom, Paul Horn, Yuezhi Mao, Dmitri Zuev, Alec White,
  David Stuck, Shaama M.S., Shane Yost, Joonho Lee, David Small,
  Daniel Levine, Susi Lehtola, Hugh Burton, Evgeny Epifanovsky
 -----------------------------------------------------------------------
 Hartree-Fock
 using 4 threads for integral computing
 -------------------------------------------------------
 OpenMP Integral computing Module                
 Release: version 2.0, May 2017, Q-Chem Inc. Pleasanton 
 -------------------------------------------------------
 A restricted SCF calculation will be
 performed using DIIS
 SCF converges when DIIS error is below 1.0e-08
 ---------------------------------------
  Cycle       Energy         DIIS error
 ---------------------------------------
    1   -1141.5629969051      1.38e-05  
    2   -1141.5629973220      3.85e-06  
    3   -1141.5629973778      1.49e-06  
    4   -1141.5629973861      5.93e-07  
    5   -1141.5629973884      3.10e-07  
    6   -1141.5629973890      1.68e-07  
    7   -1141.5629973893      7.29e-08  
    8   -1141.5629973894      1.87e-08  
    9   -1141.5629973894      5.61e-09  Convergence criterion met
 ---------------------------------------
 SCF time:   CPU 2.87s  wall 1.00s 
 SCF   energy in the final basis set =    -1141.5629973894
 Total energy in the final basis set =    -1141.5629973894


 ------------------------------------------------------------------------------

   CCMAN2: suite of methods based on coupled cluster
           and equation of motion theories.

   Components:
   * libvmm-1.3-trunk
     by Evgeny Epifanovsky, Ilya Kaliman.
   * libtensor-2.5-trunk
     by Evgeny Epifanovsky, Michael Wormit, Dmitry Zuev, Sam Manzer, 
        Ilya Kaliman.
   * libcc-2.5-trunk
     by Evgeny Epifanovsky, Arik Landau, Tomasz Kus, Kirill Khistyaev, 
        Dmitry Zuev, Prashant Manohar, Xintian Feng, Anna Krylov, 
        Matthew Goldey, Alec White, Thomas Jagau, Kaushik Nanda, 
        Anastasia Gunina, Alexander Kunitsa, Joonho Lee.

   CCMAN original authors:
   Anna I. Krylov, C. David Sherrill, Steven R. Gwaltney,
   Edward F. C. Byrd (2000)
   Sergey V. Levchenko, Lyudmila V. Slipchenko, Tao Wang,
   Ana-Maria C. Cristian (2003)
   Piotr A. Pieniazek, C. Melania Oana, Evgeny Epifanovsky (2007)
   Prashant Manohar (2009)

 ------------------------------------------------------------------------------


 Allocating and initializing 29808MB of RAM...
 Calculation will run on 4 cores.


 Alpha MOs, Restricted
 -- Occupied --                  
-104.84  -80.03  -79.99  -10.57   -8.04   -8.04   -8.04   -7.57
  1 A     2 A     3 A     4 A     5 A     6 A     7 A     8 A                  
 -7.529  -5.460  -5.458  -5.458  -5.422  -5.421  -5.421  -1.120
  9 A    10 A    11 A    12 A    13 A    14 A    15 A    16 A                  
 -0.922  -0.714  -0.541  -0.516  -0.499  -0.464  -0.386  -0.360
 17 A    18 A    19 A    20 A    21 A    22 A    23 A    24 A                  
 -- Virtual --                   
 -0.014   0.050   0.062   0.067   0.080   0.089   0.097   0.110
 25 A    26 A    27 A    28 A    29 A    30 A    31 A    32 A                  
  0.112   0.134   0.137   0.150   0.165   0.171   0.176   0.205
 33 A    34 A    35 A    36 A    37 A    38 A    39 A    40 A                  
  0.266   0.336   0.378   0.392   0.400   0.430   0.450   0.535
 41 A    42 A    43 A    44 A    45 A    46 A    47 A    48 A                  
  0.582   0.607   0.616   0.689   0.728   0.763   0.792   0.813
 49 A    50 A    51 A    52 A    53 A    54 A    55 A    56 A                  
  0.869   0.902   0.944   1.013   1.102   1.114   1.143   1.149
 57 A    58 A    59 A    60 A    61 A    62 A    63 A    64 A                  
  1.176   1.203   1.230   1.403   1.509   1.670   1.690   1.796
 65 A    66 A    67 A    68 A    69 A    70 A    71 A    72 A                  
  1.842   1.868   1.938   2.006   2.030   2.334   2.616   2.646
 73 A    74 A    75 A    76 A    77 A    78 A    79 A    80 A                  
  2.737   2.898   7.253   7.497  10.377  14.737  14.780  14.787
 81 A    82 A    83 A    84 A    85 A    86 A    87 A    88 A                  
 14.812  14.851  14.898  26.682  26.754  27.007 165.868 166.129
 89 A    90 A    91 A    92 A    93 A    94 A    95 A    96 A                  
219.235
 97 A                                                                          

 Beta MOs, Restricted
 -- Occupied --                  
-104.84  -80.03  -79.99  -10.57   -8.04   -8.04   -8.04   -7.57
  1 A     2 A     3 A     4 A     5 A     6 A     7 A     8 A                  
 -7.529  -5.460  -5.458  -5.458  -5.422  -5.421  -5.421  -1.120
  9 A    10 A    11 A    12 A    13 A    14 A    15 A    16 A                  
 -0.922  -0.714  -0.541  -0.516  -0.499  -0.464  -0.386  -0.360
 17 A    18 A    19 A    20 A    21 A    22 A    23 A    24 A                  
 -- Virtual --                   
 -0.014   0.050   0.062   0.067   0.080   0.089   0.097   0.110
 25 A    26 A    27 A    28 A    29 A    30 A    31 A    32 A                  
  0.112   0.134   0.137   0.150   0.165   0.171   0.176   0.205
 33 A    34 A    35 A    36 A    37 A    38 A    39 A    40 A                  
  0.266   0.336   0.378   0.392   0.400   0.430   0.450   0.535
 41 A    42 A    43 A    44 A    45 A    46 A    47 A    48 A                  
  0.582   0.607   0.616   0.689   0.728   0.763   0.792   0.813
 49 A    50 A    51 A    52 A    53 A    54 A    55 A    56 A                  
  0.869   0.902   0.944   1.013   1.102   1.114   1.143   1.149
 57 A    58 A    59 A    60 A    61 A    62 A    63 A    64 A                  
  1.176   1.203   1.230   1.403   1.509   1.670   1.690   1.796
 65 A    66 A    67 A    68 A    69 A    70 A    71 A    72 A                  
  1.842   1.868   1.938   2.006   2.030   2.334   2.616   2.646
 73 A    74 A    75 A    76 A    77 A    78 A    79 A    80 A                  
  2.737   2.898   7.253   7.497  10.377  14.737  14.780  14.787
 81 A    82 A    83 A    84 A    85 A    86 A    87 A    88 A                  
 14.812  14.851  14.898  26.682  26.754  27.007 165.868 166.129
 89 A    90 A    91 A    92 A    93 A    94 A    95 A    96 A                  
219.235
 97 A                                                                          

 Occupation and symmetry of molecular orbitals

 Point group: C1 (1 irreducible representation).

                           A     All 
 -------------------------------------
 All molecular orbitals:
  - Alpha                  97    97  
  - Beta                   97    97  
 -------------------------------------
 Alpha orbitals:
  - Frozen occupied        15    15  
  - Active occupied        9     9   
  - Active virtual         73    73  
  - Frozen virtual         0     0   
 -------------------------------------
 Beta orbitals:
  - Frozen occupied        15    15  
  - Active occupied        9     9   
  - Active virtual         73    73  
  - Frozen virtual         0     0   
 -------------------------------------

 Import integrals:   CPU 0.00 s  wall 0.00 s

 Import integrals:   CPU 9.92 s  wall 2.54 s

 MP2 amplitudes:   CPU 0.02 s  wall 0.01 s

Running a double precision version
           CCSD T amplitudes will be solved using DIIS.

           Start     Size      MaxIter   EConv     TConv     
           3         7         100       1.00e-07  1.00e-05  
 ------------------------------------------------------------------------------
           Energy (a.u.)   Ediff      Tdiff       Comment
 ------------------------------------------------------------------------------
         -1141.92894345                           
     1   -1141.95057973   2.16e-02   6.86e-01     
     2   -1141.96223924   1.17e-02   8.74e-02     
     3   -1141.96422010   1.98e-03   3.54e-02     
     4   -1141.96588648   1.67e-03   1.43e-02     Switched to DIIS steps.
     5   -1141.96629367   4.07e-04   9.08e-03     
     6   -1141.96630323   9.55e-06   2.21e-03     
     7   -1141.96629544   7.78e-06   7.18e-04     
     8   -1141.96629587   4.28e-07   1.92e-04     
     9   -1141.96629625   3.77e-07   6.79e-05     
    10   -1141.96629634   8.94e-08   3.20e-05     
    11   -1141.96629642   8.47e-08   1.83e-05     
    12   -1141.96629642   2.56e-09   3.41e-06     
 ------------------------------------------------------------------------------
         -1141.96629642                           CCSD T converged.

End of double precision
 SCF energy                 = -1141.56299739
 MP2 energy                 = -1141.92894345
 CCSD correlation energy     =    -0.40329903
 CCSD total energy           = -1141.96629642

 CCSD  T1^2 = 0.0077  T2^2 = 0.2288  Leading amplitudes:

 Amplitude    Orbitals with energies
 -0.0224       24 (A) A                  ->    44 (A) A                   
              -0.3599                          0.3922                     
 -0.0224       24 (A) B                  ->    44 (A) B                   
              -0.3599                          0.3922                     
 -0.0162       21 (A) A                  ->    25 (A) A                   
              -0.4986                         -0.0143                     
 -0.0162       21 (A) B                  ->    25 (A) B                   
              -0.4986                         -0.0143                     

 Amplitude    Orbitals with energies
 -0.1520       24 (A) A      24 (A) B    ->    25 (A) A      25 (A) B     
              -0.3599       -0.3599           -0.0143       -0.0143       
  0.1520       24 (A) A      24 (A) B    ->    25 (A) B      25 (A) A     
              -0.3599       -0.3599           -0.0143       -0.0143       
  0.1520       24 (A) B      24 (A) A    ->    25 (A) A      25 (A) B     
              -0.3599       -0.3599           -0.0143       -0.0143       
 -0.1520       24 (A) B      24 (A) A    ->    25 (A) B      25 (A) A     
              -0.3599       -0.3599           -0.0143       -0.0143       

 Computing CCSD intemediates for later calculations in double precision
 Finished.

Running a double precision version
           CCSD Lambda amplitudes will be solved using DIIS.
           Start     Size      MaxIter   EConv     LConv     
           3         7         100       1.00e-07  1.00e-05  
 ------------------------------------------------------------------------------
            Enorm      Ldiff       Comment
 ------------------------------------------------------------------------------
     1     5.26e-02   4.39e-02     
     2     1.10e-02   5.06e-03     
     3     4.80e-03   2.47e-03     
     4     1.73e-03   1.34e-03     Switched to DIIS steps.
     5     6.81e-04   3.88e-04     
     6     2.65e-04   1.24e-04     
     7     1.01e-04   2.15e-05     
     8     3.96e-05   3.82e-06     
     9     1.62e-05   3.33e-06     
    10     5.76e-06   1.15e-06     
    11     1.71e-06   5.19e-07     
    12     7.19e-07   1.66e-07     
    13     2.87e-07   6.49e-08     
    14     1.22e-07   1.18e-08     
    15     5.32e-08   9.04e-09     
 ------------------------------------------------------------------------------
                                   CCSD Lambda converged.

 Computing density matrices in double precision...
           Orbital response amplitudes will be solved using DIIS.
           Start     Size      MaxIter   EConv     LConv     
           3         7         100       1.00e-06  1.00e-06  
 ------------------------------------------------------------------------------
            Enorm      Ldiff       Comment
 ------------------------------------------------------------------------------
     1     6.32e-02   5.35e-03     
     2     3.82e-02   1.03e-02     
     3     4.59e-02   1.16e-02     
     4     1.44e-02   1.25e-02     Switched to DIIS steps.
     5     8.53e-04   3.72e-03     
     6     2.82e-04   8.22e-05     
     7     1.36e-04   2.49e-05     
     8     4.42e-05   9.93e-06     
     9     1.23e-05   2.30e-06     
    10     3.09e-06   6.90e-08     
    11     1.38e-06   7.80e-08     
    12     9.08e-08   2.20e-08     
 ------------------------------------------------------------------------------
                                   Orbital response converged.

 Computing density matrices... Done.
 CCSD calculation:   CPU 157.76 s  wall 43.87 s

 Transferring MO TPDM to AO TPDM
 Transferring g2_o1o1o1o1
 Transferring g2_o1o1o1v1
 Transferring g2_o1o1v1v1
 Transferring g2_o1v1o1v1
 Transferring g2_o1v1v1v1
 Transferring g2_v1v1v1v1
 Adding separable TPDM
 Computing TPDM gradient
 --------------------------------------------------------
 2e gradient
  Atom          X               Y               Z
 --------------------------------------------------------
    1         -0.814726       21.797808       -0.018159  
    2         17.494592      -15.364563        0.008783  
    3          3.489559        2.800923        0.000850  
    4        -20.169425       -9.234168        0.008526  
 --------------------------------------------------------
 --------------------------------------------------------
 Final gradient
  Atom          X               Y               Z
 --------------------------------------------------------
    1         -0.814726       21.797808       -0.018159  
    2         17.494592      -15.364563        0.008783  
    3          3.489559        2.800923        0.000850  
    4        -20.169425       -9.234168        0.008526  
 --------------------------------------------------------
 Analytic gradient from two-electron contribution:   CPU 66.08 s  wall 18.60 s

 Total ccman2 time:   CPU 237.87 s  wall 66.21 s


 --------------------------------------------------------------

                    Orbital Energies (a.u.)
 --------------------------------------------------------------

 Alpha MOs
 -- Occupied --
******* -80.029 -79.986 -10.571  -8.039  -8.036  -8.036  -7.568
 -7.529  -5.460  -5.458  -5.458  -5.422  -5.421  -5.421  -1.120
 -0.922  -0.714  -0.541  -0.516  -0.499  -0.464  -0.386  -0.360
 -- Virtual --
 -0.014   0.050   0.062   0.067   0.080   0.089   0.097   0.110
  0.112   0.134   0.137   0.150   0.165   0.171   0.176   0.205
  0.266   0.336   0.378   0.392   0.400   0.430   0.450   0.535
  0.582   0.607   0.616   0.689   0.728   0.763   0.792   0.813
  0.869   0.902   0.944   1.013   1.102   1.114   1.143   1.149
  1.176   1.203   1.230   1.403   1.509   1.670   1.690   1.796
  1.842   1.868   1.938   2.006   2.030   2.334   2.616   2.646
  2.737   2.898   7.253   7.497  10.377  14.737  14.780  14.787
 14.812  14.851  14.898  26.682  26.754  27.007 165.868 166.129
219.235
 --------------------------------------------------------------

          Ground-State Mulliken Net Atomic Charges

     Atom                 Charge (a.u.)
  ----------------------------------------
      1 P                     0.009484
      2 P                     0.194079
      3 H                    -0.124328
      4 Cl                   -0.079234
  ----------------------------------------
  Sum of atomic charges =     0.000000

 -----------------------------------------------------------------
                    Cartesian Multipole Moments
 -----------------------------------------------------------------
    Charge (ESU x 10^10)
                -0.0000
    Dipole Moment (Debye)
         X      -1.7177      Y      -0.7684      Z       0.0006
       Tot       1.8818
    Quadrupole Moments (Debye-Ang)
        XX     -39.8640     XY       0.7978     YY     -41.4724
        XZ      -0.0003     YZ       0.0009     ZZ     -40.0272
    Octopole Moments (Debye-Ang^2)
       XXX       1.3574    XXY      -1.1394    XYY       4.4569
       YYY       2.2050    XXZ      -0.0143    XYZ      -0.0015
       YYZ      -0.0141    XZZ       2.8628    YZZ       0.2327
       ZZZ      -0.0385
    Hexadecapole Moments (Debye-Ang^3)
      XXXX    -477.3661   XXXY      10.6574   XXYY    -106.7625
      XYYY       7.8716   YYYY    -157.0180   XXXZ      -0.0011
      XXYZ       0.0095   XYYZ      -0.0015   YYYZ       0.0387
      XXZZ     -92.8659   XYZZ       0.9709   YYZZ     -35.4751
      XZZZ       0.0049   YZZZ       0.0348   ZZZZ     -59.9736
 -----------------------------------------------------------------
 DrvMan completing analytic gradient of the correlated energy
 Correlated dipole moment
            1
    1  -0.6758053
    2  -0.3023193
    3   0.0002481
 Energy read as -1141.966296421
 Full Analytical Gradient: (in a.u., or Hartree/Bohr)
             1             2             3             4
    1   -0.00012584    0.00010645   -0.00002118    0.00004058
    2    0.00001187   -0.00008009    0.00001202    0.00005620
    3    0.00001509    0.00001399   -0.00001710   -0.00001198
 Gradient time:  CPU 0.67 s  wall 0.64 s
 ----------------------------------------------------------------
             Standard Nuclear Orientation (Angstroms)
    I     Atom           X                Y                Z
 ----------------------------------------------------------------
    1      P      -0.0812958111    -0.8556845007    -0.0000000000
    2      P      -1.5908427541     0.5037194493    -0.0000000000
    3      H      -2.5040892434    -0.5844512467    -0.0000000000
    4      Cl      1.6235981012     0.3449368833     0.0000000000
 ----------------------------------------------------------------
 Nuclear Repulsion Energy =   176.2217756786 hartrees
 There are       24 alpha and       24 beta electrons

                       Distance Matrix (Angstroms)
             P (  1)   P (  2)   H (  3)
   P (  2)  2.031431
   H (  3)  2.437929  1.420611
   Cl(  4)  2.085223  3.218360  4.231024

 Requested basis set is 6-311++G(d,p)
 There are 44 shells and 97 basis functions
 A cutoff of  1.0D-14 yielded    903 shell pairs
 There are      4620 function pairs (      4932 Cartesian)
 Smallest overlap matrix eigenvalue = 6.33E-04
 Guess MOs from SCF MO coefficient file

 -----------------------------------------------------------------------
  General SCF calculation program by
  Eric Jon Sundstrom, Paul Horn, Yuezhi Mao, Dmitri Zuev, Alec White,
  David Stuck, Shaama M.S., Shane Yost, Joonho Lee, David Small,
  Daniel Levine, Susi Lehtola, Hugh Burton, Evgeny Epifanovsky
 -----------------------------------------------------------------------
 Hartree-Fock
 using 4 threads for integral computing
 -------------------------------------------------------
 OpenMP Integral computing Module                
 Release: version 2.0, May 2017, Q-Chem Inc. Pleasanton 
 -------------------------------------------------------
 A restricted SCF calculation will be
 performed using DIIS
 SCF converges when DIIS error is below 1.0e-08
 ---------------------------------------
  Cycle       Energy         DIIS error
 ---------------------------------------
    1   -1141.5630182707      1.39e-05  
    2   -1141.5630186690      3.90e-06  
    3   -1141.5630187209      1.51e-06  
    4   -1141.5630187293      6.42e-07  
    5   -1141.5630187315      3.15e-07  
    6   -1141.5630187323      1.71e-07  
    7   -1141.5630187326      7.25e-08  
    8   -1141.5630187327      1.69e-08  
    9   -1141.5630187327      4.80e-09  Convergence criterion met
 ---------------------------------------
 SCF time:   CPU 2.87s  wall 1.00s 
 SCF   energy in the final basis set =    -1141.5630187327
 Total energy in the final basis set =    -1141.5630187327


 ------------------------------------------------------------------------------

   CCMAN2: suite of methods based on coupled cluster
           and equation of motion theories.

   Components:
   * libvmm-1.3-trunk
     by Evgeny Epifanovsky, Ilya Kaliman.
   * libtensor-2.5-trunk
     by Evgeny Epifanovsky, Michael Wormit, Dmitry Zuev, Sam Manzer, 
        Ilya Kaliman.
   * libcc-2.5-trunk
     by Evgeny Epifanovsky, Arik Landau, Tomasz Kus, Kirill Khistyaev, 
        Dmitry Zuev, Prashant Manohar, Xintian Feng, Anna Krylov, 
        Matthew Goldey, Alec White, Thomas Jagau, Kaushik Nanda, 
        Anastasia Gunina, Alexander Kunitsa, Joonho Lee.

   CCMAN original authors:
   Anna I. Krylov, C. David Sherrill, Steven R. Gwaltney,
   Edward F. C. Byrd (2000)
   Sergey V. Levchenko, Lyudmila V. Slipchenko, Tao Wang,
   Ana-Maria C. Cristian (2003)
   Piotr A. Pieniazek, C. Melania Oana, Evgeny Epifanovsky (2007)
   Prashant Manohar (2009)

 ------------------------------------------------------------------------------


 Allocating and initializing 29808MB of RAM...
 Calculation will run on 4 cores.


 Alpha MOs, Restricted
 -- Occupied --                  
-104.84  -80.03  -79.99  -10.57   -8.04   -8.04   -8.04   -7.57
  1 A     2 A     3 A     4 A     5 A     6 A     7 A     8 A                  
 -7.529  -5.460  -5.458  -5.458  -5.422  -5.421  -5.421  -1.120
  9 A    10 A    11 A    12 A    13 A    14 A    15 A    16 A                  
 -0.922  -0.714  -0.541  -0.516  -0.499  -0.463  -0.387  -0.360
 17 A    18 A    19 A    20 A    21 A    22 A    23 A    24 A                  
 -- Virtual --                   
 -0.014   0.050   0.062   0.067   0.080   0.089   0.097   0.110
 25 A    26 A    27 A    28 A    29 A    30 A    31 A    32 A                  
  0.112   0.134   0.137   0.150   0.165   0.171   0.176   0.205
 33 A    34 A    35 A    36 A    37 A    38 A    39 A    40 A                  
  0.266   0.336   0.378   0.392   0.400   0.430   0.450   0.535
 41 A    42 A    43 A    44 A    45 A    46 A    47 A    48 A                  
  0.582   0.607   0.616   0.689   0.728   0.763   0.792   0.813
 49 A    50 A    51 A    52 A    53 A    54 A    55 A    56 A                  
  0.869   0.902   0.944   1.013   1.102   1.113   1.143   1.149
 57 A    58 A    59 A    60 A    61 A    62 A    63 A    64 A                  
  1.176   1.203   1.230   1.404   1.509   1.670   1.690   1.796
 65 A    66 A    67 A    68 A    69 A    70 A    71 A    72 A                  
  1.843   1.868   1.938   2.006   2.030   2.333   2.616   2.646
 73 A    74 A    75 A    76 A    77 A    78 A    79 A    80 A                  
  2.737   2.898   7.252   7.497  10.378  14.737  14.780  14.787
 81 A    82 A    83 A    84 A    85 A    86 A    87 A    88 A                  
 14.812  14.851  14.898  26.682  26.754  27.007 165.868 166.129
 89 A    90 A    91 A    92 A    93 A    94 A    95 A    96 A                  
219.235
 97 A                                                                          

 Beta MOs, Restricted
 -- Occupied --                  
-104.84  -80.03  -79.99  -10.57   -8.04   -8.04   -8.04   -7.57
  1 A     2 A     3 A     4 A     5 A     6 A     7 A     8 A                  
 -7.529  -5.460  -5.458  -5.458  -5.422  -5.421  -5.421  -1.120
  9 A    10 A    11 A    12 A    13 A    14 A    15 A    16 A                  
 -0.922  -0.714  -0.541  -0.516  -0.499  -0.463  -0.387  -0.360
 17 A    18 A    19 A    20 A    21 A    22 A    23 A    24 A                  
 -- Virtual --                   
 -0.014   0.050   0.062   0.067   0.080   0.089   0.097   0.110
 25 A    26 A    27 A    28 A    29 A    30 A    31 A    32 A                  
  0.112   0.134   0.137   0.150   0.165   0.171   0.176   0.205
 33 A    34 A    35 A    36 A    37 A    38 A    39 A    40 A                  
  0.266   0.336   0.378   0.392   0.400   0.430   0.450   0.535
 41 A    42 A    43 A    44 A    45 A    46 A    47 A    48 A                  
  0.582   0.607   0.616   0.689   0.728   0.763   0.792   0.813
 49 A    50 A    51 A    52 A    53 A    54 A    55 A    56 A                  
  0.869   0.902   0.944   1.013   1.102   1.113   1.143   1.149
 57 A    58 A    59 A    60 A    61 A    62 A    63 A    64 A                  
  1.176   1.203   1.230   1.404   1.509   1.670   1.690   1.796
 65 A    66 A    67 A    68 A    69 A    70 A    71 A    72 A                  
  1.843   1.868   1.938   2.006   2.030   2.333   2.616   2.646
 73 A    74 A    75 A    76 A    77 A    78 A    79 A    80 A                  
  2.737   2.898   7.252   7.497  10.378  14.737  14.780  14.787
 81 A    82 A    83 A    84 A    85 A    86 A    87 A    88 A                  
 14.812  14.851  14.898  26.682  26.754  27.007 165.868 166.129
 89 A    90 A    91 A    92 A    93 A    94 A    95 A    96 A                  
219.235
 97 A                                                                          

 Occupation and symmetry of molecular orbitals

 Point group: C1 (1 irreducible representation).

                           A     All 
 -------------------------------------
 All molecular orbitals:
  - Alpha                  97    97  
  - Beta                   97    97  
 -------------------------------------
 Alpha orbitals:
  - Frozen occupied        15    15  
  - Active occupied        9     9   
  - Active virtual         73    73  
  - Frozen virtual         0     0   
 -------------------------------------
 Beta orbitals:
  - Frozen occupied        15    15  
  - Active occupied        9     9   
  - Active virtual         73    73  
  - Frozen virtual         0     0   
 -------------------------------------

 Import integrals:   CPU 0.00 s  wall 0.00 s

 Import integrals:   CPU 9.91 s  wall 2.54 s

 MP2 amplitudes:   CPU 0.02 s  wall 0.01 s

Running a double precision version
           CCSD T amplitudes will be solved using DIIS.

           Start     Size      MaxIter   EConv     TConv     
           3         7         100       1.00e-07  1.00e-05  
 ------------------------------------------------------------------------------
           Energy (a.u.)   Ediff      Tdiff       Comment
 ------------------------------------------------------------------------------
         -1141.92893928                           
     1   -1141.95058490   2.16e-02   6.86e-01     
     2   -1141.96223917   1.17e-02   8.74e-02     
     3   -1141.96422086   1.98e-03   3.54e-02     
     4   -1141.96588647   1.67e-03   1.43e-02     Switched to DIIS steps.
     5   -1141.96629308   4.07e-04   9.07e-03     
     6   -1141.96630261   9.53e-06   2.21e-03     
     7   -1141.96629486   7.76e-06   7.16e-04     
     8   -1141.96629528   4.27e-07   1.92e-04     
     9   -1141.96629566   3.77e-07   6.78e-05     
    10   -1141.96629575   8.97e-08   3.20e-05     
    11   -1141.96629583   8.45e-08   1.83e-05     
    12   -1141.96629583   2.71e-09   3.40e-06     
 ------------------------------------------------------------------------------
         -1141.96629583                           CCSD T converged.

End of double precision
 SCF energy                 = -1141.56301873
 MP2 energy                 = -1141.92893928
 CCSD correlation energy     =    -0.40327710
 CCSD total energy           = -1141.96629583

 CCSD  T1^2 = 0.0077  T2^2 = 0.2287  Leading amplitudes:

 Amplitude    Orbitals with energies
 -0.0224       24 (A) A                  ->    44 (A) A                   
              -0.3600                          0.3921                     
 -0.0224       24 (A) B                  ->    44 (A) B                   
              -0.3600                          0.3921                     
  0.0162       21 (A) A                  ->    25 (A) A                   
              -0.4986                         -0.0142                     
  0.0162       21 (A) B                  ->    25 (A) B                   
              -0.4986                         -0.0142                     

 Amplitude    Orbitals with energies
 -0.1518       24 (A) A      24 (A) B    ->    25 (A) A      25 (A) B     
              -0.3600       -0.3600           -0.0142       -0.0142       
  0.1518       24 (A) A      24 (A) B    ->    25 (A) B      25 (A) A     
              -0.3600       -0.3600           -0.0142       -0.0142       
  0.1518       24 (A) B      24 (A) A    ->    25 (A) A      25 (A) B     
              -0.3600       -0.3600           -0.0142       -0.0142       
 -0.1518       24 (A) B      24 (A) A    ->    25 (A) B      25 (A) A     
              -0.3600       -0.3600           -0.0142       -0.0142       

 Computing CCSD intemediates for later calculations in double precision
 Finished.

Running a double precision version
           CCSD Lambda amplitudes will be solved using DIIS.
           Start     Size      MaxIter   EConv     LConv     
           3         7         100       1.00e-07  1.00e-05  
 ------------------------------------------------------------------------------
            Enorm      Ldiff       Comment
 ------------------------------------------------------------------------------
     1     5.26e-02   4.39e-02     
     2     1.10e-02   5.06e-03     
     3     4.79e-03   2.46e-03     
     4     1.73e-03   1.34e-03     Switched to DIIS steps.
     5     6.81e-04   3.87e-04     
     6     2.65e-04   1.23e-04     
     7     1.01e-04   2.14e-05     
     8     3.96e-05   3.83e-06     
     9     1.62e-05   3.34e-06     
    10     5.75e-06   1.14e-06     
    11     1.71e-06   5.17e-07     
    12     7.18e-07   1.66e-07     
    13     2.87e-07   6.47e-08     
    14     1.22e-07   1.17e-08     
    15     5.31e-08   9.00e-09     
 ------------------------------------------------------------------------------
                                   CCSD Lambda converged.

 Computing density matrices in double precision...
           Orbital response amplitudes will be solved using DIIS.
           Start     Size      MaxIter   EConv     LConv     
           3         7         100       1.00e-06  1.00e-06  
 ------------------------------------------------------------------------------
            Enorm      Ldiff       Comment
 ------------------------------------------------------------------------------
     1     6.32e-02   5.36e-03     
     2     3.82e-02   1.04e-02     
     3     4.58e-02   1.15e-02     
     4     1.44e-02   1.25e-02     Switched to DIIS steps.
     5     8.52e-04   3.71e-03     
     6     2.81e-04   8.22e-05     
     7     1.36e-04   2.49e-05     
     8     4.40e-05   9.94e-06     
     9     1.23e-05   2.30e-06     
    10     3.08e-06   6.68e-08     
    11     1.37e-06   7.79e-08     
    12     9.03e-08   2.17e-08     
 ------------------------------------------------------------------------------
                                   Orbital response converged.

 Computing density matrices... Done.
 CCSD calculation:   CPU 157.57 s  wall 43.85 s

 Transferring MO TPDM to AO TPDM
 Transferring g2_o1o1o1o1
 Transferring g2_o1o1o1v1
 Transferring g2_o1o1v1v1
 Transferring g2_o1v1o1v1
 Transferring g2_o1v1v1v1
 Transferring g2_v1v1v1v1
 Adding separable TPDM
 Computing TPDM gradient
 --------------------------------------------------------
 2e gradient
  Atom          X               Y               Z
 --------------------------------------------------------
    1         -0.817674       21.809533       -0.000000  
    2         17.498330      -15.375433       -0.000001  
    3          3.491729        2.800061        0.000001  
    4        -20.172386       -9.234162        0.000000  
 --------------------------------------------------------
 --------------------------------------------------------
 Final gradient
  Atom          X               Y               Z
 --------------------------------------------------------
    1         -0.817674       21.809533       -0.000000  
    2         17.498330      -15.375433       -0.000001  
    3          3.491729        2.800061        0.000001  
    4        -20.172386       -9.234162        0.000000  
 --------------------------------------------------------
 Analytic gradient from two-electron contribution:   CPU 64.49 s  wall 17.21 s

 Total ccman2 time:   CPU 235.22 s  wall 64.57 s


 --------------------------------------------------------------

                    Orbital Energies (a.u.)
 --------------------------------------------------------------

 Alpha MOs
 -- Occupied --
******* -80.028 -79.986 -10.571  -8.039  -8.036  -8.036  -7.568
 -7.529  -5.460  -5.458  -5.458  -5.422  -5.421  -5.421  -1.120
 -0.922  -0.714  -0.541  -0.516  -0.499  -0.463  -0.387  -0.360
 -- Virtual --
 -0.014   0.050   0.062   0.067   0.080   0.089   0.097   0.110
  0.112   0.134   0.137   0.150   0.165   0.171   0.176   0.205
  0.266   0.336   0.378   0.392   0.400   0.430   0.450   0.535
  0.582   0.607   0.616   0.689   0.728   0.763   0.792   0.813
  0.869   0.902   0.944   1.013   1.102   1.113   1.143   1.149
  1.176   1.203   1.230   1.404   1.509   1.670   1.690   1.796
  1.843   1.868   1.938   2.006   2.030   2.333   2.616   2.646
  2.737   2.898   7.252   7.497  10.378  14.737  14.780  14.787
 14.812  14.851  14.898  26.682  26.754  27.007 165.868 166.129
219.235
 --------------------------------------------------------------

          Ground-State Mulliken Net Atomic Charges

     Atom                 Charge (a.u.)
  ----------------------------------------
      1 P                     0.009481
      2 P                     0.194025
      3 H                    -0.124217
      4 Cl                   -0.079289
  ----------------------------------------
  Sum of atomic charges =    -0.000000

 -----------------------------------------------------------------
                    Cartesian Multipole Moments
 -----------------------------------------------------------------
    Charge (ESU x 10^10)
                 0.0000
    Dipole Moment (Debye)
         X      -1.7180      Y      -0.7682      Z      -0.0000
       Tot       1.8819
    Quadrupole Moments (Debye-Ang)
        XX     -39.8664     XY       0.7967     YY     -41.4719
        XZ       0.0000     YZ       0.0000     ZZ     -40.0252
    Octopole Moments (Debye-Ang^2)
       XXX       1.3231    XXY      -1.1367    XYY       4.4426
       YYY       2.2053    XXZ       0.0000    XYZ       0.0000
       YYZ      -0.0000    XZZ       2.8485    YZZ       0.2326
       ZZZ      -0.0000
    Hexadecapole Moments (Debye-Ang^3)
      XXXX    -477.1658   XXXY      10.6274   XXYY    -106.7172
      XYYY       7.8465   YYYY    -157.0188   XXXZ       0.0000
      XXYZ       0.0000   XYYZ       0.0000   YYYZ       0.0000
      XXZZ     -92.8250   XYZZ       0.9622   YYZZ     -35.4723
      XZZZ       0.0000   YZZZ       0.0000   ZZZZ     -59.9640
 -----------------------------------------------------------------
 DrvMan completing analytic gradient of the correlated energy
 Correlated dipole moment
            1
    1  -0.6759183
    2  -0.3022359
    3  -0.0000001
 Energy read as -1141.966295831
 Full Analytical Gradient: (in a.u., or Hartree/Bohr)
             1             2             3             4
    1   -0.00034378    0.00053136   -0.00019579    0.00000821
    2    0.00021298   -0.00008663   -0.00018502    0.00005867
    3    0.00000000    0.00000001   -0.00000001   -0.00000000
 Gradient time:  CPU 0.67 s  wall 0.64 s
 ----------------------------------------------------------------
             Standard Nuclear Orientation (Angstroms)
    I     Atom           X                Y                Z
 ----------------------------------------------------------------
    1      P      -0.0812958111    -0.8556845007    -0.0000000000
    2      P      -1.5928427541     0.5037194493    -0.0000000000
    3      H      -2.5040892434    -0.5844512467    -0.0000000000
    4      Cl      1.6235981012     0.3449368833     0.0000000000
 ----------------------------------------------------------------
 Nuclear Repulsion Energy =   176.1579648221 hartrees
 There are       24 alpha and       24 beta electrons

                       Distance Matrix (Angstroms)
             P (  1)   P (  2)   H (  3)
   P (  2)  2.032917
   H (  3)  2.437929  1.419326
   Cl(  4)  2.085223  3.220358  4.231024

 Requested basis set is 6-311++G(d,p)
 There are 44 shells and 97 basis functions
 A cutoff of  1.0D-14 yielded    903 shell pairs
 There are      4620 function pairs (      4932 Cartesian)
 Smallest overlap matrix eigenvalue = 6.34E-04
 Guess MOs from SCF MO coefficient file

 -----------------------------------------------------------------------
  General SCF calculation program by
  Eric Jon Sundstrom, Paul Horn, Yuezhi Mao, Dmitri Zuev, Alec White,
  David Stuck, Shaama M.S., Shane Yost, Joonho Lee, David Small,
  Daniel Levine, Susi Lehtola, Hugh Burton, Evgeny Epifanovsky
 -----------------------------------------------------------------------
 Hartree-Fock
 using 4 threads for integral computing
 -------------------------------------------------------
 OpenMP Integral computing Module                
 Release: version 2.0, May 2017, Q-Chem Inc. Pleasanton 
 -------------------------------------------------------
 A restricted SCF calculation will be
 performed using DIIS
 SCF converges when DIIS error is below 1.0e-08
 ---------------------------------------
  Cycle       Energy         DIIS error
 ---------------------------------------
    1   -1141.5629743516      2.19e-05  
    2   -1141.5629751517      5.82e-06  
    3   -1141.5629752236      2.13e-06  
    4   -1141.5629752336      7.20e-07  
    5   -1141.5629752348      2.34e-07  
    6   -1141.5629752350      6.02e-08  
    7   -1141.5629752350      2.43e-08  
    8   -1141.5629752350      1.06e-08  
    9   -1141.5629752350      4.72e-09  Convergence criterion met
 ---------------------------------------
 SCF time:   CPU 2.87s  wall 1.00s 
 SCF   energy in the final basis set =    -1141.5629752350
 Total energy in the final basis set =    -1141.5629752350


 ------------------------------------------------------------------------------

   CCMAN2: suite of methods based on coupled cluster
           and equation of motion theories.

   Components:
   * libvmm-1.3-trunk
     by Evgeny Epifanovsky, Ilya Kaliman.
   * libtensor-2.5-trunk
     by Evgeny Epifanovsky, Michael Wormit, Dmitry Zuev, Sam Manzer, 
        Ilya Kaliman.
   * libcc-2.5-trunk
     by Evgeny Epifanovsky, Arik Landau, Tomasz Kus, Kirill Khistyaev, 
        Dmitry Zuev, Prashant Manohar, Xintian Feng, Anna Krylov, 
        Matthew Goldey, Alec White, Thomas Jagau, Kaushik Nanda, 
        Anastasia Gunina, Alexander Kunitsa, Joonho Lee.

   CCMAN original authors:
   Anna I. Krylov, C. David Sherrill, Steven R. Gwaltney,
   Edward F. C. Byrd (2000)
   Sergey V. Levchenko, Lyudmila V. Slipchenko, Tao Wang,
   Ana-Maria C. Cristian (2003)
   Piotr A. Pieniazek, C. Melania Oana, Evgeny Epifanovsky (2007)
   Prashant Manohar (2009)

 ------------------------------------------------------------------------------


 Allocating and initializing 29808MB of RAM...
 Calculation will run on 4 cores.


 Alpha MOs, Restricted
 -- Occupied --                  
-104.84  -80.03  -79.99  -10.57   -8.04   -8.04   -8.04   -7.57
  1 A     2 A     3 A     4 A     5 A     6 A     7 A     8 A                  
 -7.529  -5.460  -5.459  -5.458  -5.422  -5.421  -5.421  -1.120
  9 A    10 A    11 A    12 A    13 A    14 A    15 A    16 A                  
 -0.922  -0.714  -0.541  -0.516  -0.499  -0.464  -0.386  -0.360
 17 A    18 A    19 A    20 A    21 A    22 A    23 A    24 A                  
 -- Virtual --                   
 -0.014   0.050   0.062   0.067   0.080   0.089   0.097   0.110
 25 A    26 A    27 A    28 A    29 A    30 A    31 A    32 A                  
  0.112   0.134   0.137   0.150   0.165   0.171   0.176   0.205
 33 A    34 A    35 A    36 A    37 A    38 A    39 A    40 A                  
  0.266   0.336   0.378   0.392   0.400   0.430   0.450   0.535
 41 A    42 A    43 A    44 A    45 A    46 A    47 A    48 A                  
  0.582   0.607   0.616   0.689   0.728   0.763   0.792   0.813
 49 A    50 A    51 A    52 A    53 A    54 A    55 A    56 A                  
  0.869   0.902   0.943   1.013   1.102   1.114   1.143   1.149
 57 A    58 A    59 A    60 A    61 A    62 A    63 A    64 A                  
  1.176   1.203   1.229   1.403   1.509   1.670   1.690   1.796
 65 A    66 A    67 A    68 A    69 A    70 A    71 A    72 A                  
  1.842   1.868   1.938   2.006   2.030   2.335   2.616   2.646
 73 A    74 A    75 A    76 A    77 A    78 A    79 A    80 A                  
  2.737   2.898   7.253   7.497  10.377  14.737  14.780  14.786
 81 A    82 A    83 A    84 A    85 A    86 A    87 A    88 A                  
 14.812  14.851  14.899  26.682  26.754  27.007 165.868 166.129
 89 A    90 A    91 A    92 A    93 A    94 A    95 A    96 A                  
219.235
 97 A                                                                          

 Beta MOs, Restricted
 -- Occupied --                  
-104.84  -80.03  -79.99  -10.57   -8.04   -8.04   -8.04   -7.57
  1 A     2 A     3 A     4 A     5 A     6 A     7 A     8 A                  
 -7.529  -5.460  -5.459  -5.458  -5.422  -5.421  -5.421  -1.120
  9 A    10 A    11 A    12 A    13 A    14 A    15 A    16 A                  
 -0.922  -0.714  -0.541  -0.516  -0.499  -0.464  -0.386  -0.360
 17 A    18 A    19 A    20 A    21 A    22 A    23 A    24 A                  
 -- Virtual --                   
 -0.014   0.050   0.062   0.067   0.080   0.089   0.097   0.110
 25 A    26 A    27 A    28 A    29 A    30 A    31 A    32 A                  
  0.112   0.134   0.137   0.150   0.165   0.171   0.176   0.205
 33 A    34 A    35 A    36 A    37 A    38 A    39 A    40 A                  
  0.266   0.336   0.378   0.392   0.400   0.430   0.450   0.535
 41 A    42 A    43 A    44 A    45 A    46 A    47 A    48 A                  
  0.582   0.607   0.616   0.689   0.728   0.763   0.792   0.813
 49 A    50 A    51 A    52 A    53 A    54 A    55 A    56 A                  
  0.869   0.902   0.943   1.013   1.102   1.114   1.143   1.149
 57 A    58 A    59 A    60 A    61 A    62 A    63 A    64 A                  
  1.176   1.203   1.229   1.403   1.509   1.670   1.690   1.796
 65 A    66 A    67 A    68 A    69 A    70 A    71 A    72 A                  
  1.842   1.868   1.938   2.006   2.030   2.335   2.616   2.646
 73 A    74 A    75 A    76 A    77 A    78 A    79 A    80 A                  
  2.737   2.898   7.253   7.497  10.377  14.737  14.780  14.786
 81 A    82 A    83 A    84 A    85 A    86 A    87 A    88 A                  
 14.812  14.851  14.899  26.682  26.754  27.007 165.868 166.129
 89 A    90 A    91 A    92 A    93 A    94 A    95 A    96 A                  
219.235
 97 A                                                                          

 Occupation and symmetry of molecular orbitals

 Point group: C1 (1 irreducible representation).

                           A     All 
 -------------------------------------
 All molecular orbitals:
  - Alpha                  97    97  
  - Beta                   97    97  
 -------------------------------------
 Alpha orbitals:
  - Frozen occupied        15    15  
  - Active occupied        9     9   
  - Active virtual         73    73  
  - Frozen virtual         0     0   
 -------------------------------------
 Beta orbitals:
  - Frozen occupied        15    15  
  - Active occupied        9     9   
  - Active virtual         73    73  
  - Frozen virtual         0     0   
 -------------------------------------

 Import integrals:   CPU 0.00 s  wall 0.00 s

 Import integrals:   CPU 9.91 s  wall 2.54 s

 MP2 amplitudes:   CPU 0.02 s  wall 0.01 s

Running a double precision version
           CCSD T amplitudes will be solved using DIIS.

           Start     Size      MaxIter   EConv     TConv     
           3         7         100       1.00e-07  1.00e-05  
 ------------------------------------------------------------------------------
           Energy (a.u.)   Ediff      Tdiff       Comment
 ------------------------------------------------------------------------------
         -1141.92894687                           
     1   -1141.95057377   2.16e-02   6.86e-01     
     2   -1141.96223853   1.17e-02   8.74e-02     
     3   -1141.96421858   1.98e-03   3.54e-02     
     4   -1141.96588571   1.67e-03   1.43e-02     Switched to DIIS steps.
     5   -1141.96629349   4.08e-04   9.10e-03     
     6   -1141.96630306   9.57e-06   2.22e-03     
     7   -1141.96629526   7.81e-06   7.19e-04     
     8   -1141.96629569   4.29e-07   1.92e-04     
     9   -1141.96629606   3.76e-07   6.79e-05     
    10   -1141.96629615   8.91e-08   3.20e-05     
    11   -1141.96629624   8.48e-08   1.84e-05     
    12   -1141.96629624   2.42e-09   3.41e-06     
 ------------------------------------------------------------------------------
         -1141.96629624                           CCSD T converged.

End of double precision
 SCF energy                 = -1141.56297523
 MP2 energy                 = -1141.92894687
 CCSD correlation energy     =    -0.40332100
 CCSD total energy           = -1141.96629624

 CCSD  T1^2 = 0.0077  T2^2 = 0.2288  Leading amplitudes:

 Amplitude    Orbitals with energies
  0.0225       24 (A) A                  ->    44 (A) A                   
              -0.3598                          0.3922                     
  0.0225       24 (A) B                  ->    44 (A) B                   
              -0.3598                          0.3922                     
  0.0162       21 (A) A                  ->    25 (A) A                   
              -0.4986                         -0.0143                     
  0.0162       21 (A) B                  ->    25 (A) B                   
              -0.4986                         -0.0143                     

 Amplitude    Orbitals with energies
 -0.1522       24 (A) A      24 (A) B    ->    25 (A) A      25 (A) B     
              -0.3598       -0.3598           -0.0143       -0.0143       
  0.1522       24 (A) A      24 (A) B    ->    25 (A) B      25 (A) A     
              -0.3598       -0.3598           -0.0143       -0.0143       
  0.1522       24 (A) B      24 (A) A    ->    25 (A) A      25 (A) B     
              -0.3598       -0.3598           -0.0143       -0.0143       
 -0.1522       24 (A) B      24 (A) A    ->    25 (A) B      25 (A) A     
              -0.3598       -0.3598           -0.0143       -0.0143       

 Computing CCSD intemediates for later calculations in double precision
 Finished.

Running a double precision version
           CCSD Lambda amplitudes will be solved using DIIS.
           Start     Size      MaxIter   EConv     LConv     
           3         7         100       1.00e-07  1.00e-05  
 ------------------------------------------------------------------------------
            Enorm      Ldiff       Comment
 ------------------------------------------------------------------------------
     1     5.27e-02   4.40e-02     
     2     1.10e-02   5.06e-03     
     3     4.80e-03   2.47e-03     
     4     1.74e-03   1.34e-03     Switched to DIIS steps.
     5     6.82e-04   3.89e-04     
     6     2.65e-04   1.24e-04     
     7     1.01e-04   2.15e-05     
     8     3.96e-05   3.81e-06     
     9     1.62e-05   3.33e-06     
    10     5.77e-06   1.15e-06     
    11     1.71e-06   5.22e-07     
    12     7.19e-07   1.67e-07     
    13     2.88e-07   6.50e-08     
    14     1.22e-07   1.18e-08     
    15     5.33e-08   9.09e-09     
 ------------------------------------------------------------------------------
                                   CCSD Lambda converged.

 Computing density matrices in double precision...
           Orbital response amplitudes will be solved using DIIS.
           Start     Size      MaxIter   EConv     LConv     
           3         7         100       1.00e-06  1.00e-06  
 ------------------------------------------------------------------------------
            Enorm      Ldiff       Comment
 ------------------------------------------------------------------------------
     1     6.32e-02   5.34e-03     
     2     3.83e-02   1.03e-02     
     3     4.61e-02   1.16e-02     
     4     1.44e-02   1.26e-02     Switched to DIIS steps.
     5     8.53e-04   3.74e-03     
     6     2.83e-04   8.22e-05     
     7     1.37e-04   2.50e-05     
     8     4.45e-05   9.93e-06     
     9     1.24e-05   2.31e-06     
    10     3.10e-06   7.13e-08     
    11     1.39e-06   7.81e-08     
    12     9.13e-08   2.23e-08     
 ------------------------------------------------------------------------------
                                   Orbital response converged.

 Computing density matrices... Done.
 CCSD calculation:   CPU 157.57 s  wall 43.78 s

 Transferring MO TPDM to AO TPDM
 Transferring g2_o1o1o1o1
 Transferring g2_o1o1o1v1
 Transferring g2_o1o1v1v1
 Transferring g2_o1v1o1v1
 Transferring g2_o1v1v1v1
 Transferring g2_v1v1v1v1
 Adding separable TPDM
 Computing TPDM gradient
 --------------------------------------------------------
 2e gradient
  Atom          X               Y               Z
 --------------------------------------------------------
    1         -0.811766       21.786102       -0.000000  
    2         17.490858      -15.353702        0.000000  
    3          3.487383        2.801781       -0.000000  
    4        -20.166475       -9.234181       -0.000000  
 --------------------------------------------------------
 --------------------------------------------------------
 Final gradient
  Atom          X               Y               Z
 --------------------------------------------------------
    1         -0.811766       21.786102       -0.000000  
    2         17.490858      -15.353702        0.000000  
    3          3.487383        2.801781       -0.000000  
    4        -20.166475       -9.234181       -0.000000  
 --------------------------------------------------------
 Analytic gradient from two-electron contribution:   CPU 64.30 s  wall 17.37 s

 Total ccman2 time:   CPU 235.20 s  wall 64.70 s


 --------------------------------------------------------------

                    Orbital Energies (a.u.)
 --------------------------------------------------------------

 Alpha MOs
 -- Occupied --
******* -80.029 -79.986 -10.571  -8.039  -8.036  -8.036  -7.568
 -7.529  -5.460  -5.459  -5.458  -5.422  -5.421  -5.421  -1.120
 -0.922  -0.714  -0.541  -0.516  -0.499  -0.464  -0.386  -0.360
 -- Virtual --
 -0.014   0.050   0.062   0.067   0.080   0.089   0.097   0.110
  0.112   0.134   0.137   0.150   0.165   0.171   0.176   0.205
  0.266   0.336   0.378   0.392   0.400   0.430   0.450   0.535
  0.582   0.607   0.616   0.689   0.728   0.763   0.792   0.813
  0.869   0.902   0.943   1.013   1.102   1.114   1.143   1.149
  1.176   1.203   1.229   1.403   1.509   1.670   1.690   1.796
  1.842   1.868   1.938   2.006   2.030   2.335   2.616   2.646
  2.737   2.898   7.253   7.497  10.377  14.737  14.780  14.786
 14.812  14.851  14.899  26.682  26.754  27.007 165.868 166.129
219.235
 --------------------------------------------------------------

          Ground-State Mulliken Net Atomic Charges

     Atom                 Charge (a.u.)
  ----------------------------------------
      1 P                     0.009485
      2 P                     0.194134
      3 H                    -0.124440
      4 Cl                   -0.079179
  ----------------------------------------
  Sum of atomic charges =    -0.000000

 -----------------------------------------------------------------
                    Cartesian Multipole Moments
 -----------------------------------------------------------------
    Charge (ESU x 10^10)
                 0.0000
    Dipole Moment (Debye)
         X      -1.7174      Y      -0.7686      Z       0.0000
       Tot       1.8816
    Quadrupole Moments (Debye-Ang)
        XX     -39.8615     XY       0.7990     YY     -41.4728
        XZ      -0.0000     YZ       0.0000     ZZ     -40.0291
    Octopole Moments (Debye-Ang^2)
       XXX       1.3917    XXY      -1.1422    XYY       4.4713
       YYY       2.2046    XXZ       0.0000    XYZ      -0.0000
       YYZ      -0.0000    XZZ       2.8772    YZZ       0.2327
       ZZZ       0.0000
    Hexadecapole Moments (Debye-Ang^3)
      XXXX    -477.5665   XXXY      10.6873   XXYY    -106.8077
      XYYY       7.8968   YYYY    -157.0172   XXXZ      -0.0000
      XXYZ       0.0000   XYYZ      -0.0000   YYYZ       0.0000
      XXZZ     -92.9068   XYZZ       0.9797   YYZZ     -35.4777
      XZZZ      -0.0000   YZZZ       0.0000   ZZZZ     -59.9831
 -----------------------------------------------------------------
 DrvMan completing analytic gradient of the correlated energy
 Correlated dipole moment
            1
    1  -0.6756906
    2  -0.3024021
    3   0.0000000
 Energy read as -1141.966296236
 Full Analytical Gradient: (in a.u., or Hartree/Bohr)
             1             2             3             4
    1    0.00009141   -0.00031787    0.00015366    0.00007280
    2   -0.00018820   -0.00007522    0.00020977    0.00005365
    3   -0.00000000    0.00000000   -0.00000000    0.00000000
 Gradient time:  CPU 0.67 s  wall 0.64 s
 ----------------------------------------------------------------
             Standard Nuclear Orientation (Angstroms)
    I     Atom           X                Y                Z
 ----------------------------------------------------------------
    1      P      -0.0812958111    -0.8556845007    -0.0000000000
    2      P      -1.5918427541     0.5047194493    -0.0000000000
    3      H      -2.5040892434    -0.5844512467    -0.0000000000
    4      Cl      1.6235981012     0.3449368833     0.0000000000
 ----------------------------------------------------------------
 Nuclear Repulsion Energy =   176.1669173805 hartrees
 There are       24 alpha and       24 beta electrons

                       Distance Matrix (Angstroms)
             P (  1)   P (  2)   H (  3)
   P (  2)  2.032843
   H (  3)  2.437929  1.420734
   Cl(  4)  2.085223  3.219408  4.231024

 Requested basis set is 6-311++G(d,p)
 There are 44 shells and 97 basis functions
 A cutoff of  1.0D-14 yielded    903 shell pairs
 There are      4620 function pairs (      4932 Cartesian)
 Smallest overlap matrix eigenvalue = 6.35E-04
 Guess MOs from SCF MO coefficient file

 -----------------------------------------------------------------------
  General SCF calculation program by
  Eric Jon Sundstrom, Paul Horn, Yuezhi Mao, Dmitri Zuev, Alec White,
  David Stuck, Shaama M.S., Shane Yost, Joonho Lee, David Small,
  Daniel Levine, Susi Lehtola, Hugh Burton, Evgeny Epifanovsky
 -----------------------------------------------------------------------
 Hartree-Fock
 using 4 threads for integral computing
 -------------------------------------------------------
 OpenMP Integral computing Module                
 Release: version 2.0, May 2017, Q-Chem Inc. Pleasanton 
 -------------------------------------------------------
 A restricted SCF calculation will be
 performed using DIIS
 SCF converges when DIIS error is below 1.0e-08
 ---------------------------------------
  Cycle       Energy         DIIS error
 ---------------------------------------
    1   -1141.5629603794      1.52e-05  
    2   -1141.5629607415      3.38e-06  
    3   -1141.5629607735      1.07e-06  
    4   -1141.5629607765      4.86e-07  
    5   -1141.5629607771      1.38e-07  
    6   -1141.5629607771      4.30e-08  
    7   -1141.5629607771      1.88e-08  
    8   -1141.5629607771      6.43e-09  Convergence criterion met
 ---------------------------------------
 SCF time:   CPU 2.64s  wall 1.00s 
 SCF   energy in the final basis set =    -1141.5629607771
 Total energy in the final basis set =    -1141.5629607771


 ------------------------------------------------------------------------------

   CCMAN2: suite of methods based on coupled cluster
           and equation of motion theories.

   Components:
   * libvmm-1.3-trunk
     by Evgeny Epifanovsky, Ilya Kaliman.
   * libtensor-2.5-trunk
     by Evgeny Epifanovsky, Michael Wormit, Dmitry Zuev, Sam Manzer, 
        Ilya Kaliman.
   * libcc-2.5-trunk
     by Evgeny Epifanovsky, Arik Landau, Tomasz Kus, Kirill Khistyaev, 
        Dmitry Zuev, Prashant Manohar, Xintian Feng, Anna Krylov, 
        Matthew Goldey, Alec White, Thomas Jagau, Kaushik Nanda, 
        Anastasia Gunina, Alexander Kunitsa, Joonho Lee.

   CCMAN original authors:
   Anna I. Krylov, C. David Sherrill, Steven R. Gwaltney,
   Edward F. C. Byrd (2000)
   Sergey V. Levchenko, Lyudmila V. Slipchenko, Tao Wang,
   Ana-Maria C. Cristian (2003)
   Piotr A. Pieniazek, C. Melania Oana, Evgeny Epifanovsky (2007)
   Prashant Manohar (2009)

 ------------------------------------------------------------------------------


 Allocating and initializing 29808MB of RAM...
 Calculation will run on 4 cores.


 Alpha MOs, Restricted
 -- Occupied --                  
-104.84  -80.03  -79.99  -10.57   -8.04   -8.04   -8.04   -7.57
  1 A     2 A     3 A     4 A     5 A     6 A     7 A     8 A                  
 -7.529  -5.460  -5.459  -5.458  -5.422  -5.421  -5.421  -1.120
  9 A    10 A    11 A    12 A    13 A    14 A    15 A    16 A                  
 -0.922  -0.714  -0.541  -0.516  -0.499  -0.463  -0.387  -0.360
 17 A    18 A    19 A    20 A    21 A    22 A    23 A    24 A                  
 -- Virtual --                   
 -0.014   0.050   0.062   0.067   0.080   0.089   0.097   0.110
 25 A    26 A    27 A    28 A    29 A    30 A    31 A    32 A                  
  0.112   0.134   0.137   0.150   0.165   0.171   0.176   0.205
 33 A    34 A    35 A    36 A    37 A    38 A    39 A    40 A                  
  0.266   0.336   0.378   0.392   0.400   0.430   0.450   0.535
 41 A    42 A    43 A    44 A    45 A    46 A    47 A    48 A                  
  0.582   0.607   0.616   0.689   0.728   0.763   0.792   0.813
 49 A    50 A    51 A    52 A    53 A    54 A    55 A    56 A                  
  0.869   0.902   0.943   1.013   1.102   1.113   1.143   1.149
 57 A    58 A    59 A    60 A    61 A    62 A    63 A    64 A                  
  1.176   1.203   1.229   1.403   1.509   1.670   1.690   1.796
 65 A    66 A    67 A    68 A    69 A    70 A    71 A    72 A                  
  1.843   1.868   1.938   2.006   2.030   2.333   2.616   2.646
 73 A    74 A    75 A    76 A    77 A    78 A    79 A    80 A                  
  2.737   2.898   7.252   7.497  10.377  14.737  14.780  14.786
 81 A    82 A    83 A    84 A    85 A    86 A    87 A    88 A                  
 14.812  14.851  14.898  26.682  26.754  27.007 165.868 166.128
 89 A    90 A    91 A    92 A    93 A    94 A    95 A    96 A                  
219.235
 97 A                                                                          

 Beta MOs, Restricted
 -- Occupied --                  
-104.84  -80.03  -79.99  -10.57   -8.04   -8.04   -8.04   -7.57
  1 A     2 A     3 A     4 A     5 A     6 A     7 A     8 A                  
 -7.529  -5.460  -5.459  -5.458  -5.422  -5.421  -5.421  -1.120
  9 A    10 A    11 A    12 A    13 A    14 A    15 A    16 A                  
 -0.922  -0.714  -0.541  -0.516  -0.499  -0.463  -0.387  -0.360
 17 A    18 A    19 A    20 A    21 A    22 A    23 A    24 A                  
 -- Virtual --                   
 -0.014   0.050   0.062   0.067   0.080   0.089   0.097   0.110
 25 A    26 A    27 A    28 A    29 A    30 A    31 A    32 A                  
  0.112   0.134   0.137   0.150   0.165   0.171   0.176   0.205
 33 A    34 A    35 A    36 A    37 A    38 A    39 A    40 A                  
  0.266   0.336   0.378   0.392   0.400   0.430   0.450   0.535
 41 A    42 A    43 A    44 A    45 A    46 A    47 A    48 A                  
  0.582   0.607   0.616   0.689   0.728   0.763   0.792   0.813
 49 A    50 A    51 A    52 A    53 A    54 A    55 A    56 A                  
  0.869   0.902   0.943   1.013   1.102   1.113   1.143   1.149
 57 A    58 A    59 A    60 A    61 A    62 A    63 A    64 A                  
  1.176   1.203   1.229   1.403   1.509   1.670   1.690   1.796
 65 A    66 A    67 A    68 A    69 A    70 A    71 A    72 A                  
  1.843   1.868   1.938   2.006   2.030   2.333   2.616   2.646
 73 A    74 A    75 A    76 A    77 A    78 A    79 A    80 A                  
  2.737   2.898   7.252   7.497  10.377  14.737  14.780  14.786
 81 A    82 A    83 A    84 A    85 A    86 A    87 A    88 A                  
 14.812  14.851  14.898  26.682  26.754  27.007 165.868 166.128
 89 A    90 A    91 A    92 A    93 A    94 A    95 A    96 A                  
219.235
 97 A                                                                          

 Occupation and symmetry of molecular orbitals

 Point group: C1 (1 irreducible representation).

                           A     All 
 -------------------------------------
 All molecular orbitals:
  - Alpha                  97    97  
  - Beta                   97    97  
 -------------------------------------
 Alpha orbitals:
  - Frozen occupied        15    15  
  - Active occupied        9     9   
  - Active virtual         73    73  
  - Frozen virtual         0     0   
 -------------------------------------
 Beta orbitals:
  - Frozen occupied        15    15  
  - Active occupied        9     9   
  - Active virtual         73    73  
  - Frozen virtual         0     0   
 -------------------------------------

 Import integrals:   CPU 0.00 s  wall 0.00 s

 Import integrals:   CPU 9.92 s  wall 2.55 s

 MP2 amplitudes:   CPU 0.02 s  wall 0.01 s

Running a double precision version
           CCSD T amplitudes will be solved using DIIS.

           Start     Size      MaxIter   EConv     TConv     
           3         7         100       1.00e-07  1.00e-05  
 ------------------------------------------------------------------------------
           Energy (a.u.)   Ediff      Tdiff       Comment
 ------------------------------------------------------------------------------
         -1141.92894599                           
     1   -1141.95056999   2.16e-02   6.86e-01     
     2   -1141.96223681   1.17e-02   8.74e-02     
     3   -1141.96421759   1.98e-03   3.54e-02     
     4   -1141.96588548   1.67e-03   1.43e-02     Switched to DIIS steps.
     5   -1141.96629336   4.08e-04   9.10e-03     
     6   -1141.96630294   9.58e-06   2.22e-03     
     7   -1141.96629514   7.80e-06   7.19e-04     
     8   -1141.96629556   4.27e-07   1.92e-04     
     9   -1141.96629594   3.75e-07   6.78e-05     
    10   -1141.96629603   8.85e-08   3.19e-05     
    11   -1141.96629611   8.47e-08   1.83e-05     
    12   -1141.96629611   2.42e-09   3.41e-06     
 ------------------------------------------------------------------------------
         -1141.96629611                           CCSD T converged.

End of double precision
 SCF energy                 = -1141.56296078
 MP2 energy                 = -1141.92894599
 CCSD correlation energy     =    -0.40333533
 CCSD total energy           = -1141.96629611

 CCSD  T1^2 = 0.0077  T2^2 = 0.2289  Leading amplitudes:

 Amplitude    Orbitals with energies
  0.0225       24 (A) A                  ->    44 (A) A                   
              -0.3598                          0.3922                     
  0.0225       24 (A) B                  ->    44 (A) B                   
              -0.3598                          0.3922                     
  0.0162       21 (A) A                  ->    25 (A) A                   
              -0.4986                         -0.0144                     
  0.0162       21 (A) B                  ->    25 (A) B                   
              -0.4986                         -0.0144                     

 Amplitude    Orbitals with energies
 -0.1522       24 (A) A      24 (A) B    ->    25 (A) A      25 (A) B     
              -0.3598       -0.3598           -0.0144       -0.0144       
  0.1522       24 (A) A      24 (A) B    ->    25 (A) B      25 (A) A     
              -0.3598       -0.3598           -0.0144       -0.0144       
  0.1522       24 (A) B      24 (A) A    ->    25 (A) A      25 (A) B     
              -0.3598       -0.3598           -0.0144       -0.0144       
 -0.1522       24 (A) B      24 (A) A    ->    25 (A) B      25 (A) A     
              -0.3598       -0.3598           -0.0144       -0.0144       

 Computing CCSD intemediates for later calculations in double precision
 Finished.

Running a double precision version
           CCSD Lambda amplitudes will be solved using DIIS.
           Start     Size      MaxIter   EConv     LConv     
           3         7         100       1.00e-07  1.00e-05  
 ------------------------------------------------------------------------------
            Enorm      Ldiff       Comment
 ------------------------------------------------------------------------------
     1     5.27e-02   4.40e-02     
     2     1.10e-02   5.06e-03     
     3     4.80e-03   2.47e-03     
     4     1.74e-03   1.34e-03     Switched to DIIS steps.
     5     6.82e-04   3.89e-04     
     6     2.65e-04   1.24e-04     
     7     1.01e-04   2.15e-05     
     8     3.96e-05   3.81e-06     
     9     1.62e-05   3.33e-06     
    10     5.77e-06   1.15e-06     
    11     1.71e-06   5.22e-07     
    12     7.19e-07   1.67e-07     
    13     2.87e-07   6.51e-08     
    14     1.22e-07   1.19e-08     
    15     5.32e-08   9.12e-09     
 ------------------------------------------------------------------------------
                                   CCSD Lambda converged.

 Computing density matrices in double precision...
           Orbital response amplitudes will be solved using DIIS.
           Start     Size      MaxIter   EConv     LConv     
           3         7         100       1.00e-06  1.00e-06  
 ------------------------------------------------------------------------------
            Enorm      Ldiff       Comment
 ------------------------------------------------------------------------------
     1     6.32e-02   5.34e-03     
     2     3.82e-02   1.04e-02     
     3     4.60e-02   1.16e-02     
     4     1.45e-02   1.26e-02     Switched to DIIS steps.
     5     8.54e-04   3.74e-03     
     6     2.83e-04   8.22e-05     
     7     1.37e-04   2.50e-05     
     8     4.45e-05   9.93e-06     
     9     1.24e-05   2.31e-06     
    10     3.10e-06   7.08e-08     
    11     1.38e-06   7.82e-08     
    12     9.12e-08   2.21e-08     
 ------------------------------------------------------------------------------
                                   Orbital response converged.

 Computing density matrices... Done.
 CCSD calculation:   CPU 158.45 s  wall 44.06 s

 Transferring MO TPDM to AO TPDM
 Transferring g2_o1o1o1o1
 Transferring g2_o1o1o1v1
 Transferring g2_o1o1v1v1
 Transferring g2_o1v1o1v1
 Transferring g2_o1v1v1v1
 Transferring g2_v1v1v1v1
 Adding separable TPDM
 Computing TPDM gradient
 --------------------------------------------------------
 2e gradient
  Atom          X               Y               Z
 --------------------------------------------------------
    1         -0.803583       21.798973       -0.000000  
    2         17.484784      -15.370426        0.000000  
    3          3.486084        2.803806        0.000000  
    4        -20.167285       -9.232353       -0.000000  
 --------------------------------------------------------
 --------------------------------------------------------
 Final gradient
  Atom          X               Y               Z
 --------------------------------------------------------
    1         -0.803583       21.798973       -0.000000  
    2         17.484784      -15.370426        0.000000  
    3          3.486084        2.803806        0.000000  
    4        -20.167285       -9.232353       -0.000000  
 --------------------------------------------------------
 Analytic gradient from two-electron contribution:   CPU 64.71 s  wall 17.45 s

 Total ccman2 time:   CPU 236.94 s  wall 65.19 s


 --------------------------------------------------------------

                    Orbital Energies (a.u.)
 --------------------------------------------------------------

 Alpha MOs
 -- Occupied --
******* -80.029 -79.986 -10.571  -8.039  -8.036  -8.036  -7.568
 -7.529  -5.460  -5.459  -5.458  -5.422  -5.421  -5.421  -1.120
 -0.922  -0.714  -0.541  -0.516  -0.499  -0.463  -0.387  -0.360
 -- Virtual --
 -0.014   0.050   0.062   0.067   0.080   0.089   0.097   0.110
  0.112   0.134   0.137   0.150   0.165   0.171   0.176   0.205
  0.266   0.336   0.378   0.392   0.400   0.430   0.450   0.535
  0.582   0.607   0.616   0.689   0.728   0.763   0.792   0.813
  0.869   0.902   0.943   1.013   1.102   1.113   1.143   1.149
  1.176   1.203   1.229   1.403   1.509   1.670   1.690   1.796
  1.843   1.868   1.938   2.006   2.030   2.333   2.616   2.646
  2.737   2.898   7.252   7.497  10.377  14.737  14.780  14.786
 14.812  14.851  14.898  26.682  26.754  27.007 165.868 166.128
219.235
 --------------------------------------------------------------

          Ground-State Mulliken Net Atomic Charges

     Atom                 Charge (a.u.)
  ----------------------------------------
      1 P                     0.009544
      2 P                     0.194163
      3 H                    -0.124421
      4 Cl                   -0.079286
  ----------------------------------------
  Sum of atomic charges =     0.000000

 -----------------------------------------------------------------
                    Cartesian Multipole Moments
 -----------------------------------------------------------------
    Charge (ESU x 10^10)
                 0.0000
    Dipole Moment (Debye)
         X      -1.7169      Y      -0.7674      Z       0.0000
       Tot       1.8806
    Quadrupole Moments (Debye-Ang)
        XX     -39.8710     XY       0.7932     YY     -41.4696
        XZ      -0.0000     YZ       0.0000     ZZ     -40.0298
    Octopole Moments (Debye-Ang^2)
       XXX       1.3763    XXY      -1.1440    XYY       4.4573
       YYY       2.1667    XXZ       0.0000    XYZ      -0.0000
       YYZ      -0.0000    XZZ       2.8669    YZZ       0.2208
       ZZZ       0.0000
    Hexadecapole Moments (Debye-Ang^3)
      XXXX    -477.4632   XXXY      10.6937   XXYY    -106.7752
      XYYY       7.9229   YYYY    -157.0861   XXXZ      -0.0000
      XXYZ       0.0000   XYYZ      -0.0000   YYYZ       0.0000
      XXZZ     -92.8771   XYZZ       0.9884   YYZZ     -35.4886
      XZZZ      -0.0000   YZZZ       0.0000   ZZZZ     -59.9816
 -----------------------------------------------------------------
 DrvMan completing analytic gradient of the correlated energy
 Correlated dipole moment
            1
    1  -0.6754860
    2  -0.3019136
    3   0.0000000
 Energy read as -1141.966296109
 Full Analytical Gradient: (in a.u., or Hartree/Bohr)
             1             2             3             4
    1    0.00006406    0.00010073   -0.00017735    0.00001257
    2   -0.00024157    0.00042218   -0.00025429    0.00007368
    3   -0.00000000    0.00000000   -0.00000000    0.00000000
 Gradient time:  CPU 0.67 s  wall 0.64 s
 ----------------------------------------------------------------
             Standard Nuclear Orientation (Angstroms)
    I     Atom           X                Y                Z
 ----------------------------------------------------------------
    1      P      -0.0812958111    -0.8556845007    -0.0000000000
    2      P      -1.5918427541     0.5027194493    -0.0000000000
    3      H      -2.5040892434    -0.5844512467    -0.0000000000
    4      Cl      1.6235981012     0.3449368833     0.0000000000
 ----------------------------------------------------------------
 Nuclear Repulsion Energy =   176.2128080277 hartrees
 There are       24 alpha and       24 beta electrons

                       Distance Matrix (Angstroms)
             P (  1)   P (  2)   H (  3)
   P (  2)  2.031505
   H (  3)  2.437929  1.419202
   Cl(  4)  2.085223  3.219310  4.231024

 Requested basis set is 6-311++G(d,p)
 There are 44 shells and 97 basis functions
 A cutoff of  1.0D-14 yielded    903 shell pairs
 There are      4620 function pairs (      4932 Cartesian)
 Smallest overlap matrix eigenvalue = 6.32E-04
 Guess MOs from SCF MO coefficient file

 -----------------------------------------------------------------------
  General SCF calculation program by
  Eric Jon Sundstrom, Paul Horn, Yuezhi Mao, Dmitri Zuev, Alec White,
  David Stuck, Shaama M.S., Shane Yost, Joonho Lee, David Small,
  Daniel Levine, Susi Lehtola, Hugh Burton, Evgeny Epifanovsky
 -----------------------------------------------------------------------
 Hartree-Fock
 using 4 threads for integral computing
 -------------------------------------------------------
 OpenMP Integral computing Module                
 Release: version 2.0, May 2017, Q-Chem Inc. Pleasanton 
 -------------------------------------------------------
 A restricted SCF calculation will be
 performed using DIIS
 SCF converges when DIIS error is below 1.0e-08
 ---------------------------------------
  Cycle       Energy         DIIS error
 ---------------------------------------
    1   -1141.5630321861      2.18e-05  
    2   -1141.5630329475      5.01e-06  
    3   -1141.5630330139      1.76e-06  
    4   -1141.5630330215      5.40e-07  
    5   -1141.5630330225      1.54e-07  
    6   -1141.5630330226      5.94e-08  
    7   -1141.5630330226      2.30e-08  
    8   -1141.5630330226      9.90e-09  Convergence criterion met
 ---------------------------------------
 SCF time:   CPU 2.64s  wall 1.00s 
 SCF   energy in the final basis set =    -1141.5630330226
 Total energy in the final basis set =    -1141.5630330226


 ------------------------------------------------------------------------------

   CCMAN2: suite of methods based on coupled cluster
           and equation of motion theories.

   Components:
   * libvmm-1.3-trunk
     by Evgeny Epifanovsky, Ilya Kaliman.
   * libtensor-2.5-trunk
     by Evgeny Epifanovsky, Michael Wormit, Dmitry Zuev, Sam Manzer, 
        Ilya Kaliman.
   * libcc-2.5-trunk
     by Evgeny Epifanovsky, Arik Landau, Tomasz Kus, Kirill Khistyaev, 
        Dmitry Zuev, Prashant Manohar, Xintian Feng, Anna Krylov, 
        Matthew Goldey, Alec White, Thomas Jagau, Kaushik Nanda, 
        Anastasia Gunina, Alexander Kunitsa, Joonho Lee.

   CCMAN original authors:
   Anna I. Krylov, C. David Sherrill, Steven R. Gwaltney,
   Edward F. C. Byrd (2000)
   Sergey V. Levchenko, Lyudmila V. Slipchenko, Tao Wang,
   Ana-Maria C. Cristian (2003)
   Piotr A. Pieniazek, C. Melania Oana, Evgeny Epifanovsky (2007)
   Prashant Manohar (2009)

 ------------------------------------------------------------------------------


 Allocating and initializing 29808MB of RAM...
 Calculation will run on 4 cores.


 Alpha MOs, Restricted
 -- Occupied --                  
-104.84  -80.03  -79.99  -10.57   -8.04   -8.04   -8.04   -7.57
  1 A     2 A     3 A     4 A     5 A     6 A     7 A     8 A                  
 -7.529  -5.460  -5.458  -5.458  -5.421  -5.421  -5.421  -1.120
  9 A    10 A    11 A    12 A    13 A    14 A    15 A    16 A                  
 -0.922  -0.714  -0.541  -0.516  -0.499  -0.464  -0.386  -0.360
 17 A    18 A    19 A    20 A    21 A    22 A    23 A    24 A                  
 -- Virtual --                   
 -0.014   0.050   0.062   0.067   0.080   0.089   0.097   0.110
 25 A    26 A    27 A    28 A    29 A    30 A    31 A    32 A                  
  0.112   0.134   0.137   0.150   0.165   0.171   0.176   0.205
 33 A    34 A    35 A    36 A    37 A    38 A    39 A    40 A                  
  0.266   0.336   0.378   0.392   0.400   0.430   0.450   0.535
 41 A    42 A    43 A    44 A    45 A    46 A    47 A    48 A                  
  0.582   0.607   0.616   0.689   0.728   0.763   0.792   0.813
 49 A    50 A    51 A    52 A    53 A    54 A    55 A    56 A                  
  0.869   0.903   0.944   1.013   1.102   1.114   1.143   1.149
 57 A    58 A    59 A    60 A    61 A    62 A    63 A    64 A                  
  1.176   1.203   1.230   1.404   1.509   1.670   1.690   1.796
 65 A    66 A    67 A    68 A    69 A    70 A    71 A    72 A                  
  1.842   1.868   1.938   2.006   2.030   2.335   2.616   2.646
 73 A    74 A    75 A    76 A    77 A    78 A    79 A    80 A                  
  2.737   2.898   7.253   7.498  10.377  14.737  14.781  14.787
 81 A    82 A    83 A    84 A    85 A    86 A    87 A    88 A                  
 14.812  14.851  14.898  26.682  26.754  27.007 165.868 166.130
 89 A    90 A    91 A    92 A    93 A    94 A    95 A    96 A                  
219.235
 97 A                                                                          

 Beta MOs, Restricted
 -- Occupied --                  
-104.84  -80.03  -79.99  -10.57   -8.04   -8.04   -8.04   -7.57
  1 A     2 A     3 A     4 A     5 A     6 A     7 A     8 A                  
 -7.529  -5.460  -5.458  -5.458  -5.421  -5.421  -5.421  -1.120
  9 A    10 A    11 A    12 A    13 A    14 A    15 A    16 A                  
 -0.922  -0.714  -0.541  -0.516  -0.499  -0.464  -0.386  -0.360
 17 A    18 A    19 A    20 A    21 A    22 A    23 A    24 A                  
 -- Virtual --                   
 -0.014   0.050   0.062   0.067   0.080   0.089   0.097   0.110
 25 A    26 A    27 A    28 A    29 A    30 A    31 A    32 A                  
  0.112   0.134   0.137   0.150   0.165   0.171   0.176   0.205
 33 A    34 A    35 A    36 A    37 A    38 A    39 A    40 A                  
  0.266   0.336   0.378   0.392   0.400   0.430   0.450   0.535
 41 A    42 A    43 A    44 A    45 A    46 A    47 A    48 A                  
  0.582   0.607   0.616   0.689   0.728   0.763   0.792   0.813
 49 A    50 A    51 A    52 A    53 A    54 A    55 A    56 A                  
  0.869   0.903   0.944   1.013   1.102   1.114   1.143   1.149
 57 A    58 A    59 A    60 A    61 A    62 A    63 A    64 A                  
  1.176   1.203   1.230   1.404   1.509   1.670   1.690   1.796
 65 A    66 A    67 A    68 A    69 A    70 A    71 A    72 A                  
  1.842   1.868   1.938   2.006   2.030   2.335   2.616   2.646
 73 A    74 A    75 A    76 A    77 A    78 A    79 A    80 A                  
  2.737   2.898   7.253   7.498  10.377  14.737  14.781  14.787
 81 A    82 A    83 A    84 A    85 A    86 A    87 A    88 A                  
 14.812  14.851  14.898  26.682  26.754  27.007 165.868 166.130
 89 A    90 A    91 A    92 A    93 A    94 A    95 A    96 A                  
219.235
 97 A                                                                          

 Occupation and symmetry of molecular orbitals

 Point group: C1 (1 irreducible representation).

                           A     All 
 -------------------------------------
 All molecular orbitals:
  - Alpha                  97    97  
  - Beta                   97    97  
 -------------------------------------
 Alpha orbitals:
  - Frozen occupied        15    15  
  - Active occupied        9     9   
  - Active virtual         73    73  
  - Frozen virtual         0     0   
 -------------------------------------
 Beta orbitals:
  - Frozen occupied        15    15  
  - Active occupied        9     9   
  - Active virtual         73    73  
  - Frozen virtual         0     0   
 -------------------------------------

 Import integrals:   CPU 0.00 s  wall 0.00 s

 Import integrals:   CPU 9.91 s  wall 2.54 s

 MP2 amplitudes:   CPU 0.02 s  wall 0.01 s

Running a double precision version
           CCSD T amplitudes will be solved using DIIS.

           Start     Size      MaxIter   EConv     TConv     
           3         7         100       1.00e-07  1.00e-05  
 ------------------------------------------------------------------------------
           Energy (a.u.)   Ediff      Tdiff       Comment
 ------------------------------------------------------------------------------
         -1141.92894001                           
     1   -1141.95058853   2.16e-02   6.86e-01     
     2   -1141.96224074   1.17e-02   8.74e-02     
     3   -1141.96422169   1.98e-03   3.54e-02     
     4   -1141.96588655   1.66e-03   1.43e-02     Switched to DIIS steps.
     5   -1141.96629306   4.07e-04   9.07e-03     
     6   -1141.96630259   9.53e-06   2.21e-03     
     7   -1141.96629483   7.76e-06   7.16e-04     
     8   -1141.96629526   4.29e-07   1.92e-04     
     9   -1141.96629563   3.79e-07   6.79e-05     
    10   -1141.96629572   9.03e-08   3.21e-05     
    11   -1141.96629581   8.46e-08   1.83e-05     
    12   -1141.96629581   2.71e-09   3.41e-06     
 ------------------------------------------------------------------------------
         -1141.96629581                           CCSD T converged.

End of double precision
 SCF energy                 = -1141.56303302
 MP2 energy                 = -1141.92894001
 CCSD correlation energy     =    -0.40326278
 CCSD total energy           = -1141.96629581

 CCSD  T1^2 = 0.0077  T2^2 = 0.2287  Leading amplitudes:

 Amplitude    Orbitals with energies
  0.0224       24 (A) A                  ->    44 (A) A                   
              -0.3600                          0.3921                     
  0.0224       24 (A) B                  ->    44 (A) B                   
              -0.3600                          0.3921                     
  0.0162       21 (A) A                  ->    25 (A) A                   
              -0.4986                         -0.0142                     
  0.0162       21 (A) B                  ->    25 (A) B                   
              -0.4986                         -0.0142                     

 Amplitude    Orbitals with energies
 -0.1519       24 (A) A      24 (A) B    ->    25 (A) A      25 (A) B     
              -0.3600       -0.3600           -0.0142       -0.0142       
  0.1519       24 (A) A      24 (A) B    ->    25 (A) B      25 (A) A     
              -0.3600       -0.3600           -0.0142       -0.0142       
  0.1519       24 (A) B      24 (A) A    ->    25 (A) A      25 (A) B     
              -0.3600       -0.3600           -0.0142       -0.0142       
 -0.1519       24 (A) B      24 (A) A    ->    25 (A) B      25 (A) A     
              -0.3600       -0.3600           -0.0142       -0.0142       

 Computing CCSD intemediates for later calculations in double precision
 Finished.

Running a double precision version
           CCSD Lambda amplitudes will be solved using DIIS.
           Start     Size      MaxIter   EConv     LConv     
           3         7         100       1.00e-07  1.00e-05  
 ------------------------------------------------------------------------------
            Enorm      Ldiff       Comment
 ------------------------------------------------------------------------------
     1     5.26e-02   4.39e-02     
     2     1.10e-02   5.06e-03     
     3     4.79e-03   2.46e-03     
     4     1.73e-03   1.34e-03     Switched to DIIS steps.
     5     6.81e-04   3.87e-04     
     6     2.65e-04   1.23e-04     
     7     1.01e-04   2.14e-05     
     8     3.96e-05   3.83e-06     
     9     1.62e-05   3.34e-06     
    10     5.75e-06   1.14e-06     
    11     1.71e-06   5.16e-07     
    12     7.18e-07   1.65e-07     
    13     2.87e-07   6.46e-08     
    14     1.22e-07   1.16e-08     
    15     5.31e-08   8.97e-09     
 ------------------------------------------------------------------------------
                                   CCSD Lambda converged.

 Computing density matrices in double precision...
           Orbital response amplitudes will be solved using DIIS.
           Start     Size      MaxIter   EConv     LConv     
           3         7         100       1.00e-06  1.00e-06  
 ------------------------------------------------------------------------------
            Enorm      Ldiff       Comment
 ------------------------------------------------------------------------------
     1     6.31e-02   5.36e-03     
     2     3.82e-02   1.03e-02     
     3     4.59e-02   1.15e-02     
     4     1.44e-02   1.25e-02     Switched to DIIS steps.
     5     8.51e-04   3.71e-03     
     6     2.81e-04   8.22e-05     
     7     1.36e-04   2.49e-05     
     8     4.40e-05   9.94e-06     
     9     1.23e-05   2.30e-06     
    10     3.08e-06   6.73e-08     
    11     1.37e-06   7.78e-08     
    12     9.04e-08   2.19e-08     
 ------------------------------------------------------------------------------
                                   Orbital response converged.

 Computing density matrices... Done.
 CCSD calculation:   CPU 157.13 s  wall 43.75 s

 Transferring MO TPDM to AO TPDM
 Transferring g2_o1o1o1o1
 Transferring g2_o1o1o1v1
 Transferring g2_o1o1v1v1
 Transferring g2_o1v1o1v1
 Transferring g2_o1v1v1v1
 Transferring g2_v1v1v1v1
 Adding separable TPDM
 Computing TPDM gradient
 --------------------------------------------------------
 2e gradient
  Atom          X               Y               Z
 --------------------------------------------------------
    1         -0.825873       21.796641       -0.000000  
    2         17.504413      -15.358681        0.000000  
    3          3.493035        2.798029       -0.000000  
    4        -20.171574       -9.235989        0.000000  
 --------------------------------------------------------
 --------------------------------------------------------
 Final gradient
  Atom          X               Y               Z
 --------------------------------------------------------
    1         -0.825873       21.796641       -0.000000  
    2         17.504413      -15.358681        0.000000  
    3          3.493035        2.798029       -0.000000  
    4        -20.171574       -9.235989        0.000000  
 --------------------------------------------------------
 Analytic gradient from two-electron contribution:   CPU 64.38 s  wall 17.56 s

 Total ccman2 time:   CPU 235.44 s  wall 65.03 s


 --------------------------------------------------------------

                    Orbital Energies (a.u.)
 --------------------------------------------------------------

 Alpha MOs
 -- Occupied --
******* -80.028 -79.986 -10.571  -8.039  -8.036  -8.036  -7.568
 -7.529  -5.460  -5.458  -5.458  -5.421  -5.421  -5.421  -1.120
 -0.922  -0.714  -0.541  -0.516  -0.499  -0.464  -0.386  -0.360
 -- Virtual --
 -0.014   0.050   0.062   0.067   0.080   0.089   0.097   0.110
  0.112   0.134   0.137   0.150   0.165   0.171   0.176   0.205
  0.266   0.336   0.378   0.392   0.400   0.430   0.450   0.535
  0.582   0.607   0.616   0.689   0.728   0.763   0.792   0.813
  0.869   0.903   0.944   1.013   1.102   1.114   1.143   1.149
  1.176   1.203   1.230   1.404   1.509   1.670   1.690   1.796
  1.842   1.868   1.938   2.006   2.030   2.335   2.616   2.646
  2.737   2.898   7.253   7.498  10.377  14.737  14.781  14.787
 14.812  14.851  14.898  26.682  26.754  27.007 165.868 166.130
219.235
 --------------------------------------------------------------

          Ground-State Mulliken Net Atomic Charges

     Atom                 Charge (a.u.)
  ----------------------------------------
      1 P                     0.009423
      2 P                     0.193994
      3 H                    -0.124235
      4 Cl                   -0.079182
  ----------------------------------------
  Sum of atomic charges =     0.000000

 -----------------------------------------------------------------
                    Cartesian Multipole Moments
 -----------------------------------------------------------------
    Charge (ESU x 10^10)
                 0.0000
    Dipole Moment (Debye)
         X      -1.7185      Y      -0.7694      Z       0.0000
       Tot       1.8829
    Quadrupole Moments (Debye-Ang)
        XX     -39.8570     XY       0.8025     YY     -41.4752
        XZ      -0.0000     YZ       0.0000     ZZ     -40.0245
    Octopole Moments (Debye-Ang^2)
       XXX       1.3386    XXY      -1.1348    XYY       4.4565
       YYY       2.2432    XXZ       0.0000    XYZ      -0.0000
       YYZ      -0.0000    XZZ       2.8588    YZZ       0.2445
       ZZZ      -0.0000
    Hexadecapole Moments (Debye-Ang^3)
      XXXX    -477.2690   XXXY      10.6211   XXYY    -106.7497
      XYYY       7.8204   YYYY    -156.9501   XXXZ      -0.0000
      XXYZ       0.0000   XYYZ      -0.0000   YYYZ       0.0000
      XXZZ     -92.8547   XYZZ       0.9534   YYZZ     -35.4615
      XZZZ      -0.0000   YZZZ       0.0000   ZZZZ     -59.9655
 -----------------------------------------------------------------
 DrvMan completing analytic gradient of the correlated energy
 Correlated dipole moment
            1
    1  -0.6761228
    2  -0.3027245
    3   0.0000000
 Energy read as -1141.966295807
 Full Analytical Gradient: (in a.u., or Hartree/Bohr)
             1             2             3             4
    1   -0.00031649    0.00011214    0.00013581    0.00006854
    2    0.00026604   -0.00058375    0.00027910    0.00003861
    3   -0.00000000    0.00000000   -0.00000000    0.00000000
 Gradient time:  CPU 0.67 s  wall 0.64 s
 ----------------------------------------------------------------
             Standard Nuclear Orientation (Angstroms)
    I     Atom           X                Y                Z
 ----------------------------------------------------------------
    1      P      -0.0812958111    -0.8556845007    -0.0000000000
    2      P      -1.5918427541     0.5037194493     0.0010000000
    3      H      -2.5040892434    -0.5844512467    -0.0000000000
    4      Cl      1.6235981012     0.3449368833     0.0000000000
 ----------------------------------------------------------------
 Nuclear Repulsion Energy =   176.1898507242 hartrees
 There are       24 alpha and       24 beta electrons

                       Distance Matrix (Angstroms)
             P (  1)   P (  2)   H (  3)
   P (  2)  2.032174
   H (  3)  2.437929  1.419968
   Cl(  4)  2.085223  3.219359  4.231024

 Requested basis set is 6-311++G(d,p)
 There are 44 shells and 97 basis functions
 A cutoff of  1.0D-14 yielded    903 shell pairs
 There are      4620 function pairs (      4932 Cartesian)
 Smallest overlap matrix eigenvalue = 6.34E-04
 Guess MOs from SCF MO coefficient file

 -----------------------------------------------------------------------
  General SCF calculation program by
  Eric Jon Sundstrom, Paul Horn, Yuezhi Mao, Dmitri Zuev, Alec White,
  David Stuck, Shaama M.S., Shane Yost, Joonho Lee, David Small,
  Daniel Levine, Susi Lehtola, Hugh Burton, Evgeny Epifanovsky
 -----------------------------------------------------------------------
 Hartree-Fock
 using 4 threads for integral computing
 -------------------------------------------------------
 OpenMP Integral computing Module                
 Release: version 2.0, May 2017, Q-Chem Inc. Pleasanton 
 -------------------------------------------------------
 A restricted SCF calculation will be
 performed using DIIS
 SCF converges when DIIS error is below 1.0e-08
 ---------------------------------------
  Cycle       Energy         DIIS error
 ---------------------------------------
    1   -1141.5629969886      1.34e-05  
    2   -1141.5629973362      3.42e-06  
    3   -1141.5629973799      1.27e-06  
    4   -1141.5629973868      5.58e-07  
    5   -1141.5629973890      2.67e-07  
    6   -1141.5629973898      1.32e-07  
    7   -1141.5629973900      4.62e-08  
    8   -1141.5629973900      1.82e-08  
    9   -1141.5629973900      6.63e-09  Convergence criterion met
 ---------------------------------------
 SCF time:   CPU 2.96s  wall 1.00s 
 SCF   energy in the final basis set =    -1141.5629973900
 Total energy in the final basis set =    -1141.5629973900


 ------------------------------------------------------------------------------

   CCMAN2: suite of methods based on coupled cluster
           and equation of motion theories.

   Components:
   * libvmm-1.3-trunk
     by Evgeny Epifanovsky, Ilya Kaliman.
   * libtensor-2.5-trunk
     by Evgeny Epifanovsky, Michael Wormit, Dmitry Zuev, Sam Manzer, 
        Ilya Kaliman.
   * libcc-2.5-trunk
     by Evgeny Epifanovsky, Arik Landau, Tomasz Kus, Kirill Khistyaev, 
        Dmitry Zuev, Prashant Manohar, Xintian Feng, Anna Krylov, 
        Matthew Goldey, Alec White, Thomas Jagau, Kaushik Nanda, 
        Anastasia Gunina, Alexander Kunitsa, Joonho Lee.

   CCMAN original authors:
   Anna I. Krylov, C. David Sherrill, Steven R. Gwaltney,
   Edward F. C. Byrd (2000)
   Sergey V. Levchenko, Lyudmila V. Slipchenko, Tao Wang,
   Ana-Maria C. Cristian (2003)
   Piotr A. Pieniazek, C. Melania Oana, Evgeny Epifanovsky (2007)
   Prashant Manohar (2009)

 ------------------------------------------------------------------------------


 Allocating and initializing 29808MB of RAM...
 Calculation will run on 4 cores.


 Alpha MOs, Restricted
 -- Occupied --                  
-104.84  -80.03  -79.99  -10.57   -8.04   -8.04   -8.04   -7.57
  1 A     2 A     3 A     4 A     5 A     6 A     7 A     8 A                  
 -7.529  -5.460  -5.458  -5.458  -5.422  -5.421  -5.421  -1.120
  9 A    10 A    11 A    12 A    13 A    14 A    15 A    16 A                  
 -0.922  -0.714  -0.541  -0.516  -0.499  -0.464  -0.386  -0.360
 17 A    18 A    19 A    20 A    21 A    22 A    23 A    24 A                  
 -- Virtual --                   
 -0.014   0.050   0.062   0.067   0.080   0.089   0.097   0.110
 25 A    26 A    27 A    28 A    29 A    30 A    31 A    32 A                  
  0.112   0.134   0.137   0.150   0.165   0.171   0.176   0.205
 33 A    34 A    35 A    36 A    37 A    38 A    39 A    40 A                  
  0.266   0.336   0.378   0.392   0.400   0.430   0.450   0.535
 41 A    42 A    43 A    44 A    45 A    46 A    47 A    48 A                  
  0.582   0.607   0.616   0.689   0.728   0.763   0.792   0.813
 49 A    50 A    51 A    52 A    53 A    54 A    55 A    56 A                  
  0.869   0.902   0.944   1.013   1.102   1.114   1.143   1.149
 57 A    58 A    59 A    60 A    61 A    62 A    63 A    64 A                  
  1.176   1.203   1.230   1.403   1.509   1.670   1.690   1.796
 65 A    66 A    67 A    68 A    69 A    70 A    71 A    72 A                  
  1.842   1.868   1.938   2.006   2.030   2.334   2.616   2.646
 73 A    74 A    75 A    76 A    77 A    78 A    79 A    80 A                  
  2.737   2.898   7.253   7.497  10.377  14.737  14.780  14.787
 81 A    82 A    83 A    84 A    85 A    86 A    87 A    88 A                  
 14.812  14.851  14.898  26.682  26.754  27.007 165.868 166.129
 89 A    90 A    91 A    92 A    93 A    94 A    95 A    96 A                  
219.235
 97 A                                                                          

 Beta MOs, Restricted
 -- Occupied --                  
-104.84  -80.03  -79.99  -10.57   -8.04   -8.04   -8.04   -7.57
  1 A     2 A     3 A     4 A     5 A     6 A     7 A     8 A                  
 -7.529  -5.460  -5.458  -5.458  -5.422  -5.421  -5.421  -1.120
  9 A    10 A    11 A    12 A    13 A    14 A    15 A    16 A                  
 -0.922  -0.714  -0.541  -0.516  -0.499  -0.464  -0.386  -0.360
 17 A    18 A    19 A    20 A    21 A    22 A    23 A    24 A                  
 -- Virtual --                   
 -0.014   0.050   0.062   0.067   0.080   0.089   0.097   0.110
 25 A    26 A    27 A    28 A    29 A    30 A    31 A    32 A                  
  0.112   0.134   0.137   0.150   0.165   0.171   0.176   0.205
 33 A    34 A    35 A    36 A    37 A    38 A    39 A    40 A                  
  0.266   0.336   0.378   0.392   0.400   0.430   0.450   0.535
 41 A    42 A    43 A    44 A    45 A    46 A    47 A    48 A                  
  0.582   0.607   0.616   0.689   0.728   0.763   0.792   0.813
 49 A    50 A    51 A    52 A    53 A    54 A    55 A    56 A                  
  0.869   0.902   0.944   1.013   1.102   1.114   1.143   1.149
 57 A    58 A    59 A    60 A    61 A    62 A    63 A    64 A                  
  1.176   1.203   1.230   1.403   1.509   1.670   1.690   1.796
 65 A    66 A    67 A    68 A    69 A    70 A    71 A    72 A                  
  1.842   1.868   1.938   2.006   2.030   2.334   2.616   2.646
 73 A    74 A    75 A    76 A    77 A    78 A    79 A    80 A                  
  2.737   2.898   7.253   7.497  10.377  14.737  14.780  14.787
 81 A    82 A    83 A    84 A    85 A    86 A    87 A    88 A                  
 14.812  14.851  14.898  26.682  26.754  27.007 165.868 166.129
 89 A    90 A    91 A    92 A    93 A    94 A    95 A    96 A                  
219.235
 97 A                                                                          

 Occupation and symmetry of molecular orbitals

 Point group: C1 (1 irreducible representation).

                           A     All 
 -------------------------------------
 All molecular orbitals:
  - Alpha                  97    97  
  - Beta                   97    97  
 -------------------------------------
 Alpha orbitals:
  - Frozen occupied        15    15  
  - Active occupied        9     9   
  - Active virtual         73    73  
  - Frozen virtual         0     0   
 -------------------------------------
 Beta orbitals:
  - Frozen occupied        15    15  
  - Active occupied        9     9   
  - Active virtual         73    73  
  - Frozen virtual         0     0   
 -------------------------------------

 Import integrals:   CPU 0.00 s  wall 0.00 s

 Import integrals:   CPU 9.93 s  wall 2.55 s

 MP2 amplitudes:   CPU 0.02 s  wall 0.01 s

Running a double precision version
           CCSD T amplitudes will be solved using DIIS.

           Start     Size      MaxIter   EConv     TConv     
           3         7         100       1.00e-07  1.00e-05  
 ------------------------------------------------------------------------------
           Energy (a.u.)   Ediff      Tdiff       Comment
 ------------------------------------------------------------------------------
         -1141.92894345                           
     1   -1141.95057973   2.16e-02   6.86e-01     
     2   -1141.96223924   1.17e-02   8.74e-02     
     3   -1141.96422011   1.98e-03   3.54e-02     
     4   -1141.96588648   1.67e-03   1.43e-02     Switched to DIIS steps.
     5   -1141.96629367   4.07e-04   9.08e-03     
     6   -1141.96630323   9.55e-06   2.21e-03     
     7   -1141.96629544   7.78e-06   7.18e-04     
     8   -1141.96629587   4.28e-07   1.92e-04     
     9   -1141.96629625   3.77e-07   6.79e-05     
    10   -1141.96629634   8.94e-08   3.20e-05     
    11   -1141.96629642   8.47e-08   1.83e-05     
    12   -1141.96629642   2.56e-09   3.41e-06     
 ------------------------------------------------------------------------------
         -1141.96629642                           CCSD T converged.

End of double precision
 SCF energy                 = -1141.56299739
 MP2 energy                 = -1141.92894345
 CCSD correlation energy     =    -0.40329903
 CCSD total energy           = -1141.96629642

 CCSD  T1^2 = 0.0077  T2^2 = 0.2288  Leading amplitudes:

 Amplitude    Orbitals with energies
  0.0224       24 (A) A                  ->    44 (A) A                   
              -0.3599                          0.3922                     
  0.0224       24 (A) B                  ->    44 (A) B                   
              -0.3599                          0.3922                     
 -0.0162       21 (A) A                  ->    25 (A) A                   
              -0.4986                         -0.0143                     
 -0.0162       21 (A) B                  ->    25 (A) B                   
              -0.4986                         -0.0143                     

 Amplitude    Orbitals with energies
 -0.1520       24 (A) A      24 (A) B    ->    25 (A) A      25 (A) B     
              -0.3599       -0.3599           -0.0143       -0.0143       
  0.1520       24 (A) A      24 (A) B    ->    25 (A) B      25 (A) A     
              -0.3599       -0.3599           -0.0143       -0.0143       
  0.1520       24 (A) B      24 (A) A    ->    25 (A) A      25 (A) B     
              -0.3599       -0.3599           -0.0143       -0.0143       
 -0.1520       24 (A) B      24 (A) A    ->    25 (A) B      25 (A) A     
              -0.3599       -0.3599           -0.0143       -0.0143       

 Computing CCSD intemediates for later calculations in double precision
 Finished.

Running a double precision version
           CCSD Lambda amplitudes will be solved using DIIS.
           Start     Size      MaxIter   EConv     LConv     
           3         7         100       1.00e-07  1.00e-05  
 ------------------------------------------------------------------------------
            Enorm      Ldiff       Comment
 ------------------------------------------------------------------------------
     1     5.26e-02   4.39e-02     
     2     1.10e-02   5.06e-03     
     3     4.80e-03   2.47e-03     
     4     1.73e-03   1.34e-03     Switched to DIIS steps.
     5     6.81e-04   3.88e-04     
     6     2.65e-04   1.24e-04     
     7     1.01e-04   2.15e-05     
     8     3.96e-05   3.82e-06     
     9     1.62e-05   3.33e-06     
    10     5.76e-06   1.15e-06     
    11     1.71e-06   5.19e-07     
    12     7.19e-07   1.66e-07     
    13     2.87e-07   6.49e-08     
    14     1.22e-07   1.18e-08     
    15     5.32e-08   9.04e-09     
 ------------------------------------------------------------------------------
                                   CCSD Lambda converged.

 Computing density matrices in double precision...
           Orbital response amplitudes will be solved using DIIS.
           Start     Size      MaxIter   EConv     LConv     
           3         7         100       1.00e-06  1.00e-06  
 ------------------------------------------------------------------------------
            Enorm      Ldiff       Comment
 ------------------------------------------------------------------------------
     1     6.32e-02   5.35e-03     
     2     3.82e-02   1.03e-02     
     3     4.59e-02   1.16e-02     
     4     1.44e-02   1.25e-02     Switched to DIIS steps.
     5     8.53e-04   3.72e-03     
     6     2.82e-04   8.22e-05     
     7     1.36e-04   2.49e-05     
     8     4.42e-05   9.93e-06     
     9     1.23e-05   2.30e-06     
    10     3.09e-06   6.90e-08     
    11     1.38e-06   7.80e-08     
    12     9.08e-08   2.20e-08     
 ------------------------------------------------------------------------------
                                   Orbital response converged.

 Computing density matrices... Done.
 CCSD calculation:   CPU 157.54 s  wall 43.77 s

 Transferring MO TPDM to AO TPDM
 Transferring g2_o1o1o1o1
 Transferring g2_o1o1o1v1
 Transferring g2_o1o1v1v1
 Transferring g2_o1v1o1v1
 Transferring g2_o1v1v1v1
 Transferring g2_v1v1v1v1
 Adding separable TPDM
 Computing TPDM gradient
 --------------------------------------------------------
 2e gradient
  Atom          X               Y               Z
 --------------------------------------------------------
    1         -0.814722       21.797811        0.008101  
    2         17.494592      -15.364563       -0.013743  
    3          3.489559        2.800923        0.003070  
    4        -20.169429       -9.234171        0.002573  
 --------------------------------------------------------
 --------------------------------------------------------
 Final gradient
  Atom          X               Y               Z
 --------------------------------------------------------
    1         -0.814722       21.797811        0.008101  
    2         17.494592      -15.364563       -0.013743  
    3          3.489559        2.800923        0.003070  
    4        -20.169429       -9.234171        0.002573  
 --------------------------------------------------------
 Analytic gradient from two-electron contribution:   CPU 64.96 s  wall 17.57 s

 Total ccman2 time:   CPU 236.09 s  wall 64.97 s


 --------------------------------------------------------------

                    Orbital Energies (a.u.)
 --------------------------------------------------------------

 Alpha MOs
 -- Occupied --
******* -80.029 -79.986 -10.571  -8.039  -8.036  -8.036  -7.568
 -7.529  -5.460  -5.458  -5.458  -5.422  -5.421  -5.421  -1.120
 -0.922  -0.714  -0.541  -0.516  -0.499  -0.464  -0.386  -0.360
 -- Virtual --
 -0.014   0.050   0.062   0.067   0.080   0.089   0.097   0.110
  0.112   0.134   0.137   0.150   0.165   0.171   0.176   0.205
  0.266   0.336   0.378   0.392   0.400   0.430   0.450   0.535
  0.582   0.607   0.616   0.689   0.728   0.763   0.792   0.813
  0.869   0.902   0.944   1.013   1.102   1.114   1.143   1.149
  1.176   1.203   1.230   1.403   1.509   1.670   1.690   1.796
  1.842   1.868   1.938   2.006   2.030   2.334   2.616   2.646
  2.737   2.898   7.253   7.497  10.377  14.737  14.780  14.787
 14.812  14.851  14.898  26.682  26.754  27.007 165.868 166.129
219.235
 --------------------------------------------------------------

          Ground-State Mulliken Net Atomic Charges

     Atom                 Charge (a.u.)
  ----------------------------------------
      1 P                     0.009483
      2 P                     0.194079
      3 H                    -0.124328
      4 Cl                   -0.079234
  ----------------------------------------
  Sum of atomic charges =    -0.000000

 -----------------------------------------------------------------
                    Cartesian Multipole Moments
 -----------------------------------------------------------------
    Charge (ESU x 10^10)
                -0.0000
    Dipole Moment (Debye)
         X      -1.7177      Y      -0.7684      Z       0.0002
       Tot       1.8818
    Quadrupole Moments (Debye-Ang)
        XX     -39.8640     XY       0.7978     YY     -41.4724
        XZ       0.0005     YZ      -0.0010     ZZ     -40.0272
    Octopole Moments (Debye-Ang^2)
       XXX       1.3574    XXY      -1.1394    XYY       4.4569
       YYY       2.2050    XXZ      -0.0143    XYZ       0.0008
       YYZ      -0.0132    XZZ       2.8628    YZZ       0.2327
       ZZZ      -0.0398
    Hexadecapole Moments (Debye-Ang^3)
      XXXX    -477.3661   XXXY      10.6574   XXYY    -106.7625
      XYYY       7.8716   YYYY    -157.0180   XXXZ       0.0618
      XXYZ      -0.0092   XYYZ       0.0236   YYYZ      -0.0234
      XXZZ     -92.8659   XYZZ       0.9709   YYZZ     -35.4751
      XZZZ       0.0638   YZZZ      -0.0211   ZZZZ     -59.9736
 -----------------------------------------------------------------
 DrvMan completing analytic gradient of the correlated energy
 Correlated dipole moment
            1
    1  -0.6758043
    2  -0.3023189
    3   0.0000594
 Energy read as -1141.966296421
 Full Analytical Gradient: (in a.u., or Hartree/Bohr)
             1             2             3             4
    1   -0.00012581    0.00010654   -0.00002127    0.00004055
    2    0.00001191   -0.00008000    0.00001193    0.00005616
    3    0.00001398    0.00001284   -0.00001580   -0.00001103
 Gradient time:  CPU 0.67 s  wall 0.64 s
 ----------------------------------------------------------------
             Standard Nuclear Orientation (Angstroms)
    I     Atom           X                Y                Z
 ----------------------------------------------------------------
    1      P      -0.0812958111    -0.8556845007    -0.0000000000
    2      P      -1.5918427541     0.5037194493    -0.0000000000
    3      H      -2.5030892434    -0.5844512467    -0.0000000000
    4      Cl      1.6235981012     0.3449368833     0.0000000000
 ----------------------------------------------------------------
 Nuclear Repulsion Energy =   176.1942088030 hartrees
 There are       24 alpha and       24 beta electrons

                       Distance Matrix (Angstroms)
             P (  1)   P (  2)   H (  3)
   P (  2)  2.032174
   H (  3)  2.436935  1.419326
   Cl(  4)  2.085223  3.219359  4.230049

 Requested basis set is 6-311++G(d,p)
 There are 44 shells and 97 basis functions
 A cutoff of  1.0D-14 yielded    903 shell pairs
 There are      4620 function pairs (      4932 Cartesian)
 Smallest overlap matrix eigenvalue = 6.33E-04
 Guess MOs from SCF MO coefficient file

 -----------------------------------------------------------------------
  General SCF calculation program by
  Eric Jon Sundstrom, Paul Horn, Yuezhi Mao, Dmitri Zuev, Alec White,
  David Stuck, Shaama M.S., Shane Yost, Joonho Lee, David Small,
  Daniel Levine, Susi Lehtola, Hugh Burton, Evgeny Epifanovsky
 -----------------------------------------------------------------------
 Hartree-Fock
 using 4 threads for integral computing
 -------------------------------------------------------
 OpenMP Integral computing Module                
 Release: version 2.0, May 2017, Q-Chem Inc. Pleasanton 
 -------------------------------------------------------
 A restricted SCF calculation will be
 performed using DIIS
 SCF converges when DIIS error is below 1.0e-08
 ---------------------------------------
  Cycle       Energy         DIIS error
 ---------------------------------------
    1   -1141.5629967420      1.04e-05  
    2   -1141.5629969662      2.71e-06  
    3   -1141.5629969988      9.75e-07  
    4   -1141.5629970043      5.42e-07  
    5   -1141.5629970060      2.65e-07  
    6   -1141.5629970067      1.27e-07  
    7   -1141.5629970069      3.91e-08  
    8   -1141.5629970069      1.21e-08  
    9   -1141.5629970069      4.44e-09  Convergence criterion met
 ---------------------------------------
 SCF time:   CPU 2.98s  wall 1.00s 
 SCF   energy in the final basis set =    -1141.5629970069
 Total energy in the final basis set =    -1141.5629970069


 ------------------------------------------------------------------------------

   CCMAN2: suite of methods based on coupled cluster
           and equation of motion theories.

   Components:
   * libvmm-1.3-trunk
     by Evgeny Epifanovsky, Ilya Kaliman.
   * libtensor-2.5-trunk
     by Evgeny Epifanovsky, Michael Wormit, Dmitry Zuev, Sam Manzer, 
        Ilya Kaliman.
   * libcc-2.5-trunk
     by Evgeny Epifanovsky, Arik Landau, Tomasz Kus, Kirill Khistyaev, 
        Dmitry Zuev, Prashant Manohar, Xintian Feng, Anna Krylov, 
        Matthew Goldey, Alec White, Thomas Jagau, Kaushik Nanda, 
        Anastasia Gunina, Alexander Kunitsa, Joonho Lee.

   CCMAN original authors:
   Anna I. Krylov, C. David Sherrill, Steven R. Gwaltney,
   Edward F. C. Byrd (2000)
   Sergey V. Levchenko, Lyudmila V. Slipchenko, Tao Wang,
   Ana-Maria C. Cristian (2003)
   Piotr A. Pieniazek, C. Melania Oana, Evgeny Epifanovsky (2007)
   Prashant Manohar (2009)

 ------------------------------------------------------------------------------


 Allocating and initializing 29808MB of RAM...
 Calculation will run on 4 cores.


 Alpha MOs, Restricted
 -- Occupied --                  
-104.84  -80.03  -79.99  -10.57   -8.04   -8.04   -8.04   -7.57
  1 A     2 A     3 A     4 A     5 A     6 A     7 A     8 A                  
 -7.529  -5.460  -5.458  -5.458  -5.421  -5.421  -5.421  -1.120
  9 A    10 A    11 A    12 A    13 A    14 A    15 A    16 A                  
 -0.922  -0.714  -0.541  -0.516  -0.499  -0.464  -0.386  -0.360
 17 A    18 A    19 A    20 A    21 A    22 A    23 A    24 A                  
 -- Virtual --                   
 -0.014   0.050   0.062   0.067   0.080   0.089   0.097   0.110
 25 A    26 A    27 A    28 A    29 A    30 A    31 A    32 A                  
  0.112   0.134   0.137   0.150   0.165   0.171   0.176   0.205
 33 A    34 A    35 A    36 A    37 A    38 A    39 A    40 A                  
  0.266   0.336   0.378   0.392   0.400   0.430   0.450   0.535
 41 A    42 A    43 A    44 A    45 A    46 A    47 A    48 A                  
  0.582   0.607   0.616   0.689   0.728   0.763   0.792   0.813
 49 A    50 A    51 A    52 A    53 A    54 A    55 A    56 A                  
  0.869   0.902   0.944   1.013   1.102   1.114   1.143   1.149
 57 A    58 A    59 A    60 A    61 A    62 A    63 A    64 A                  
  1.176   1.203   1.230   1.403   1.509   1.670   1.690   1.796
 65 A    66 A    67 A    68 A    69 A    70 A    71 A    72 A                  
  1.842   1.868   1.938   2.006   2.030   2.335   2.616   2.646
 73 A    74 A    75 A    76 A    77 A    78 A    79 A    80 A                  
  2.737   2.898   7.253   7.497  10.378  14.737  14.780  14.787
 81 A    82 A    83 A    84 A    85 A    86 A    87 A    88 A                  
 14.812  14.851  14.898  26.682  26.754  27.007 165.868 166.129
 89 A    90 A    91 A    92 A    93 A    94 A    95 A    96 A                  
219.235
 97 A                                                                          

 Beta MOs, Restricted
 -- Occupied --                  
-104.84  -80.03  -79.99  -10.57   -8.04   -8.04   -8.04   -7.57
  1 A     2 A     3 A     4 A     5 A     6 A     7 A     8 A                  
 -7.529  -5.460  -5.458  -5.458  -5.421  -5.421  -5.421  -1.120
  9 A    10 A    11 A    12 A    13 A    14 A    15 A    16 A                  
 -0.922  -0.714  -0.541  -0.516  -0.499  -0.464  -0.386  -0.360
 17 A    18 A    19 A    20 A    21 A    22 A    23 A    24 A                  
 -- Virtual --                   
 -0.014   0.050   0.062   0.067   0.080   0.089   0.097   0.110
 25 A    26 A    27 A    28 A    29 A    30 A    31 A    32 A                  
  0.112   0.134   0.137   0.150   0.165   0.171   0.176   0.205
 33 A    34 A    35 A    36 A    37 A    38 A    39 A    40 A                  
  0.266   0.336   0.378   0.392   0.400   0.430   0.450   0.535
 41 A    42 A    43 A    44 A    45 A    46 A    47 A    48 A                  
  0.582   0.607   0.616   0.689   0.728   0.763   0.792   0.813
 49 A    50 A    51 A    52 A    53 A    54 A    55 A    56 A                  
  0.869   0.902   0.944   1.013   1.102   1.114   1.143   1.149
 57 A    58 A    59 A    60 A    61 A    62 A    63 A    64 A                  
  1.176   1.203   1.230   1.403   1.509   1.670   1.690   1.796
 65 A    66 A    67 A    68 A    69 A    70 A    71 A    72 A                  
  1.842   1.868   1.938   2.006   2.030   2.335   2.616   2.646
 73 A    74 A    75 A    76 A    77 A    78 A    79 A    80 A                  
  2.737   2.898   7.253   7.497  10.378  14.737  14.780  14.787
 81 A    82 A    83 A    84 A    85 A    86 A    87 A    88 A                  
 14.812  14.851  14.898  26.682  26.754  27.007 165.868 166.129
 89 A    90 A    91 A    92 A    93 A    94 A    95 A    96 A                  
219.235
 97 A                                                                          

 Occupation and symmetry of molecular orbitals

 Point group: C1 (1 irreducible representation).

                           A     All 
 -------------------------------------
 All molecular orbitals:
  - Alpha                  97    97  
  - Beta                   97    97  
 -------------------------------------
 Alpha orbitals:
  - Frozen occupied        15    15  
  - Active occupied        9     9   
  - Active virtual         73    73  
  - Frozen virtual         0     0   
 -------------------------------------
 Beta orbitals:
  - Frozen occupied        15    15  
  - Active occupied        9     9   
  - Active virtual         73    73  
  - Frozen virtual         0     0   
 -------------------------------------

 Import integrals:   CPU 0.00 s  wall 0.00 s

 Import integrals:   CPU 10.14 s  wall 2.60 s

 MP2 amplitudes:   CPU 0.02 s  wall 0.01 s

Running a double precision version
           CCSD T amplitudes will be solved using DIIS.

           Start     Size      MaxIter   EConv     TConv     
           3         7         100       1.00e-07  1.00e-05  
 ------------------------------------------------------------------------------
           Energy (a.u.)   Ediff      Tdiff       Comment
 ------------------------------------------------------------------------------
         -1141.92894713                           
     1   -1141.95058177   2.16e-02   6.86e-01     
     2   -1141.96224023   1.17e-02   8.74e-02     
     3   -1141.96422054   1.98e-03   3.54e-02     
     4   -1141.96588647   1.67e-03   1.43e-02     Switched to DIIS steps.
     5   -1141.96629355   4.07e-04   9.08e-03     
     6   -1141.96630309   9.54e-06   2.21e-03     
     7   -1141.96629531   7.78e-06   7.18e-04     
     8   -1141.96629574   4.28e-07   1.92e-04     
     9   -1141.96629611   3.77e-07   6.79e-05     
    10   -1141.96629620   8.95e-08   3.20e-05     
    11   -1141.96629629   8.46e-08   1.83e-05     
    12   -1141.96629628   2.53e-09   3.40e-06     
 ------------------------------------------------------------------------------
         -1141.96629628                           CCSD T converged.

End of double precision
 SCF energy                 = -1141.56299701
 MP2 energy                 = -1141.92894713
 CCSD correlation energy     =    -0.40329928
 CCSD total energy           = -1141.96629628

 CCSD  T1^2 = 0.0077  T2^2 = 0.2288  Leading amplitudes:

 Amplitude    Orbitals with energies
  0.0224       24 (A) A                  ->    44 (A) A                   
              -0.3599                          0.3922                     
  0.0224       24 (A) B                  ->    44 (A) B                   
              -0.3599                          0.3922                     
 -0.0162       21 (A) A                  ->    25 (A) A                   
              -0.4986                         -0.0143                     
 -0.0162       21 (A) B                  ->    25 (A) B                   
              -0.4986                         -0.0143                     

 Amplitude    Orbitals with energies
 -0.1520       24 (A) A      24 (A) B    ->    25 (A) A      25 (A) B     
              -0.3599       -0.3599           -0.0143       -0.0143       
  0.1520       24 (A) A      24 (A) B    ->    25 (A) B      25 (A) A     
              -0.3599       -0.3599           -0.0143       -0.0143       
  0.1520       24 (A) B      24 (A) A    ->    25 (A) A      25 (A) B     
              -0.3599       -0.3599           -0.0143       -0.0143       
 -0.1520       24 (A) B      24 (A) A    ->    25 (A) B      25 (A) A     
              -0.3599       -0.3599           -0.0143       -0.0143       

 Computing CCSD intemediates for later calculations in double precision
 Finished.

Running a double precision version
           CCSD Lambda amplitudes will be solved using DIIS.
           Start     Size      MaxIter   EConv     LConv     
           3         7         100       1.00e-07  1.00e-05  
 ------------------------------------------------------------------------------
            Enorm      Ldiff       Comment
 ------------------------------------------------------------------------------
     1     5.26e-02   4.39e-02     
     2     1.10e-02   5.06e-03     
     3     4.80e-03   2.47e-03     
     4     1.73e-03   1.34e-03     Switched to DIIS steps.
     5     6.81e-04   3.88e-04     
     6     2.65e-04   1.24e-04     
     7     1.01e-04   2.14e-05     
     8     3.96e-05   3.82e-06     
     9     1.62e-05   3.33e-06     
    10     5.76e-06   1.15e-06     
    11     1.71e-06   5.19e-07     
    12     7.18e-07   1.66e-07     
    13     2.87e-07   6.49e-08     
    14     1.22e-07   1.18e-08     
    15     5.31e-08   9.05e-09     
 ------------------------------------------------------------------------------
                                   CCSD Lambda converged.

 Computing density matrices in double precision...
           Orbital response amplitudes will be solved using DIIS.
           Start     Size      MaxIter   EConv     LConv     
           3         7         100       1.00e-06  1.00e-06  
 ------------------------------------------------------------------------------
            Enorm      Ldiff       Comment
 ------------------------------------------------------------------------------
     1     6.32e-02   5.35e-03     
     2     3.82e-02   1.03e-02     
     3     4.60e-02   1.16e-02     
     4     1.44e-02   1.26e-02     Switched to DIIS steps.
     5     8.52e-04   3.72e-03     
     6     2.82e-04   8.20e-05     
     7     1.36e-04   2.49e-05     
     8     4.42e-05   9.93e-06     
     9     1.23e-05   2.31e-06     
    10     3.09e-06   6.85e-08     
    11     1.38e-06   7.80e-08     
    12     9.08e-08   2.21e-08     
 ------------------------------------------------------------------------------
                                   Orbital response converged.

 Computing density matrices... Done.
 CCSD calculation:   CPU 158.40 s  wall 44.02 s

 Transferring MO TPDM to AO TPDM
 Transferring g2_o1o1o1o1
 Transferring g2_o1o1o1v1
 Transferring g2_o1o1v1v1
 Transferring g2_o1v1o1v1
 Transferring g2_o1v1v1v1
 Transferring g2_v1v1v1v1
 Adding separable TPDM
 Computing TPDM gradient
 --------------------------------------------------------
 2e gradient
  Atom          X               Y               Z
 --------------------------------------------------------
    1         -0.814286       21.798300       -0.000000  
    2         17.496463      -15.366845        0.000001  
    3          3.487039        2.802654        0.000000  
    4        -20.169216       -9.234109       -0.000000  
 --------------------------------------------------------
 --------------------------------------------------------
 Final gradient
  Atom          X               Y               Z
 --------------------------------------------------------
    1         -0.814286       21.798300       -0.000000  
    2         17.496463      -15.366845        0.000001  
    3          3.487039        2.802654        0.000000  
    4        -20.169216       -9.234109       -0.000000  
 --------------------------------------------------------
 Analytic gradient from two-electron contribution:   CPU 64.36 s  wall 17.45 s

 Total ccman2 time:   CPU 236.82 s  wall 65.22 s


 --------------------------------------------------------------

                    Orbital Energies (a.u.)
 --------------------------------------------------------------

 Alpha MOs
 -- Occupied --
******* -80.029 -79.986 -10.571  -8.039  -8.036  -8.036  -7.568
 -7.529  -5.460  -5.458  -5.458  -5.421  -5.421  -5.421  -1.120
 -0.922  -0.714  -0.541  -0.516  -0.499  -0.464  -0.386  -0.360
 -- Virtual --
 -0.014   0.050   0.062   0.067   0.080   0.089   0.097   0.110
  0.112   0.134   0.137   0.150   0.165   0.171   0.176   0.205
  0.266   0.336   0.378   0.392   0.400   0.430   0.450   0.535
  0.582   0.607   0.616   0.689   0.728   0.763   0.792   0.813
  0.869   0.902   0.944   1.013   1.102   1.114   1.143   1.149
  1.176   1.203   1.230   1.403   1.509   1.670   1.690   1.796
  1.842   1.868   1.938   2.006   2.030   2.335   2.616   2.646
  2.737   2.898   7.253   7.497  10.378  14.737  14.780  14.787
 14.812  14.851  14.898  26.682  26.754  27.007 165.868 166.129
219.235
 --------------------------------------------------------------

          Ground-State Mulliken Net Atomic Charges

     Atom                 Charge (a.u.)
  ----------------------------------------
      1 P                     0.009569
      2 P                     0.194193
      3 H                    -0.124453
      4 Cl                   -0.079309
  ----------------------------------------
  Sum of atomic charges =    -0.000000

 -----------------------------------------------------------------
                    Cartesian Multipole Moments
 -----------------------------------------------------------------
    Charge (ESU x 10^10)
                -0.0000
    Dipole Moment (Debye)
         X      -1.7183      Y      -0.7685      Z       0.0000
       Tot       1.8823
    Quadrupole Moments (Debye-Ang)
        XX     -39.8640     XY       0.7977     YY     -41.4708
        XZ       0.0000     YZ      -0.0000     ZZ     -40.0266
    Octopole Moments (Debye-Ang^2)
       XXX       1.3490    XXY      -1.1401    XYY       4.4539
       YYY       2.2055    XXZ       0.0000    XYZ       0.0000
       YYZ       0.0000    XZZ       2.8602    YZZ       0.2322
       ZZZ      -0.0000
    Hexadecapole Moments (Debye-Ang^3)
      XXXX    -477.3321   XXXY      10.6600   XXYY    -106.7539
      XYYY       7.8731   YYYY    -157.0112   XXXZ       0.0000
      XXYZ      -0.0000   XYYZ      -0.0000   YYYZ      -0.0000
      XXZZ     -92.8578   XYZZ       0.9724   YYZZ     -35.4740
      XZZZ       0.0000   YZZZ      -0.0000   ZZZZ     -59.9728
 -----------------------------------------------------------------
 DrvMan completing analytic gradient of the correlated energy
 Correlated dipole moment
            1
    1  -0.6760376
    2  -0.3023602
    3   0.0000000
 Energy read as -1141.966296284
 Full Analytical Gradient: (in a.u., or Hartree/Bohr)
             1             2             3             4
    1   -0.00014001   -0.00006833    0.00017904    0.00002931
    2   -0.00002113   -0.00023709    0.00019569    0.00006253
    3    0.00000001   -0.00000001   -0.00000001   -0.00000000
 Gradient time:  CPU 0.69 s  wall 0.65 s
 ----------------------------------------------------------------
             Standard Nuclear Orientation (Angstroms)
    I     Atom           X                Y                Z
 ----------------------------------------------------------------
    1      P      -0.0812958111    -0.8556845007    -0.0000000000
    2      P      -1.5918427541     0.5037194493    -0.0000000000
    3      H      -2.5050892434    -0.5844512467    -0.0000000000
    4      Cl      1.6235981012     0.3449368833     0.0000000000
 ----------------------------------------------------------------
 Nuclear Repulsion Energy =   176.1855156054 hartrees
 There are       24 alpha and       24 beta electrons

                       Distance Matrix (Angstroms)
             P (  1)   P (  2)   H (  3)
   P (  2)  2.032174
   H (  3)  2.438922  1.420611
   Cl(  4)  2.085223  3.219359  4.232000

 Requested basis set is 6-311++G(d,p)
 There are 44 shells and 97 basis functions
 A cutoff of  1.0D-14 yielded    903 shell pairs
 There are      4620 function pairs (      4932 Cartesian)
 Smallest overlap matrix eigenvalue = 6.34E-04
 Guess MOs from SCF MO coefficient file

 -----------------------------------------------------------------------
  General SCF calculation program by
  Eric Jon Sundstrom, Paul Horn, Yuezhi Mao, Dmitri Zuev, Alec White,
  David Stuck, Shaama M.S., Shane Yost, Joonho Lee, David Small,
  Daniel Levine, Susi Lehtola, Hugh Burton, Evgeny Epifanovsky
 -----------------------------------------------------------------------
 Hartree-Fock
 using 4 threads for integral computing
 -------------------------------------------------------
 OpenMP Integral computing Module                
 Release: version 2.0, May 2017, Q-Chem Inc. Pleasanton 
 -------------------------------------------------------
 A restricted SCF calculation will be
 performed using DIIS
 SCF converges when DIIS error is below 1.0e-08
 ---------------------------------------
  Cycle       Energy         DIIS error
 ---------------------------------------
    1   -1141.5629971271      1.37e-05  
    2   -1141.5629973959      2.78e-06  
    3   -1141.5629974155      9.54e-07  
    4   -1141.5629974180      4.87e-07  
    5   -1141.5629974186      1.35e-07  
    6   -1141.5629974187      4.36e-08  
    7   -1141.5629974187      1.77e-08  
    8   -1141.5629974187      6.40e-09  Convergence criterion met
 ---------------------------------------
 SCF time:   CPU 2.63s  wall 1.00s 
 SCF   energy in the final basis set =    -1141.5629974187
 Total energy in the final basis set =    -1141.5629974187


 ------------------------------------------------------------------------------

   CCMAN2: suite of methods based on coupled cluster
           and equation of motion theories.

   Components:
   * libvmm-1.3-trunk
     by Evgeny Epifanovsky, Ilya Kaliman.
   * libtensor-2.5-trunk
     by Evgeny Epifanovsky, Michael Wormit, Dmitry Zuev, Sam Manzer, 
        Ilya Kaliman.
   * libcc-2.5-trunk
     by Evgeny Epifanovsky, Arik Landau, Tomasz Kus, Kirill Khistyaev, 
        Dmitry Zuev, Prashant Manohar, Xintian Feng, Anna Krylov, 
        Matthew Goldey, Alec White, Thomas Jagau, Kaushik Nanda, 
        Anastasia Gunina, Alexander Kunitsa, Joonho Lee.

   CCMAN original authors:
   Anna I. Krylov, C. David Sherrill, Steven R. Gwaltney,
   Edward F. C. Byrd (2000)
   Sergey V. Levchenko, Lyudmila V. Slipchenko, Tao Wang,
   Ana-Maria C. Cristian (2003)
   Piotr A. Pieniazek, C. Melania Oana, Evgeny Epifanovsky (2007)
   Prashant Manohar (2009)

 ------------------------------------------------------------------------------


 Allocating and initializing 29808MB of RAM...
 Calculation will run on 4 cores.


 Alpha MOs, Restricted
 -- Occupied --                  
-104.84  -80.03  -79.99  -10.57   -8.04   -8.04   -8.04   -7.57
  1 A     2 A     3 A     4 A     5 A     6 A     7 A     8 A                  
 -7.529  -5.460  -5.458  -5.458  -5.422  -5.421  -5.421  -1.120
  9 A    10 A    11 A    12 A    13 A    14 A    15 A    16 A                  
 -0.922  -0.714  -0.541  -0.516  -0.499  -0.463  -0.386  -0.360
 17 A    18 A    19 A    20 A    21 A    22 A    23 A    24 A                  
 -- Virtual --                   
 -0.014   0.050   0.062   0.067   0.080   0.089   0.097   0.110
 25 A    26 A    27 A    28 A    29 A    30 A    31 A    32 A                  
  0.112   0.134   0.137   0.150   0.165   0.171   0.176   0.205
 33 A    34 A    35 A    36 A    37 A    38 A    39 A    40 A                  
  0.266   0.336   0.378   0.392   0.400   0.430   0.450   0.535
 41 A    42 A    43 A    44 A    45 A    46 A    47 A    48 A                  
  0.582   0.607   0.616   0.689   0.728   0.763   0.792   0.813
 49 A    50 A    51 A    52 A    53 A    54 A    55 A    56 A                  
  0.869   0.902   0.944   1.013   1.102   1.113   1.143   1.149
 57 A    58 A    59 A    60 A    61 A    62 A    63 A    64 A                  
  1.176   1.203   1.229   1.403   1.509   1.670   1.690   1.796
 65 A    66 A    67 A    68 A    69 A    70 A    71 A    72 A                  
  1.843   1.868   1.938   2.006   2.030   2.333   2.616   2.646
 73 A    74 A    75 A    76 A    77 A    78 A    79 A    80 A                  
  2.737   2.898   7.253   7.497  10.377  14.737  14.780  14.787
 81 A    82 A    83 A    84 A    85 A    86 A    87 A    88 A                  
 14.812  14.851  14.898  26.682  26.754  27.007 165.868 166.129
 89 A    90 A    91 A    92 A    93 A    94 A    95 A    96 A                  
219.235
 97 A                                                                          

 Beta MOs, Restricted
 -- Occupied --                  
-104.84  -80.03  -79.99  -10.57   -8.04   -8.04   -8.04   -7.57
  1 A     2 A     3 A     4 A     5 A     6 A     7 A     8 A                  
 -7.529  -5.460  -5.458  -5.458  -5.422  -5.421  -5.421  -1.120
  9 A    10 A    11 A    12 A    13 A    14 A    15 A    16 A                  
 -0.922  -0.714  -0.541  -0.516  -0.499  -0.463  -0.386  -0.360
 17 A    18 A    19 A    20 A    21 A    22 A    23 A    24 A                  
 -- Virtual --                   
 -0.014   0.050   0.062   0.067   0.080   0.089   0.097   0.110
 25 A    26 A    27 A    28 A    29 A    30 A    31 A    32 A                  
  0.112   0.134   0.137   0.150   0.165   0.171   0.176   0.205
 33 A    34 A    35 A    36 A    37 A    38 A    39 A    40 A                  
  0.266   0.336   0.378   0.392   0.400   0.430   0.450   0.535
 41 A    42 A    43 A    44 A    45 A    46 A    47 A    48 A                  
  0.582   0.607   0.616   0.689   0.728   0.763   0.792   0.813
 49 A    50 A    51 A    52 A    53 A    54 A    55 A    56 A                  
  0.869   0.902   0.944   1.013   1.102   1.113   1.143   1.149
 57 A    58 A    59 A    60 A    61 A    62 A    63 A    64 A                  
  1.176   1.203   1.229   1.403   1.509   1.670   1.690   1.796
 65 A    66 A    67 A    68 A    69 A    70 A    71 A    72 A                  
  1.843   1.868   1.938   2.006   2.030   2.333   2.616   2.646
 73 A    74 A    75 A    76 A    77 A    78 A    79 A    80 A                  
  2.737   2.898   7.253   7.497  10.377  14.737  14.780  14.787
 81 A    82 A    83 A    84 A    85 A    86 A    87 A    88 A                  
 14.812  14.851  14.898  26.682  26.754  27.007 165.868 166.129
 89 A    90 A    91 A    92 A    93 A    94 A    95 A    96 A                  
219.235
 97 A                                                                          

 Occupation and symmetry of molecular orbitals

 Point group: C1 (1 irreducible representation).

                           A     All 
 -------------------------------------
 All molecular orbitals:
  - Alpha                  97    97  
  - Beta                   97    97  
 -------------------------------------
 Alpha orbitals:
  - Frozen occupied        15    15  
  - Active occupied        9     9   
  - Active virtual         73    73  
  - Frozen virtual         0     0   
 -------------------------------------
 Beta orbitals:
  - Frozen occupied        15    15  
  - Active occupied        9     9   
  - Active virtual         73    73  
  - Frozen virtual         0     0   
 -------------------------------------

 Import integrals:   CPU 0.00 s  wall 0.00 s

 Import integrals:   CPU 9.93 s  wall 2.55 s

 MP2 amplitudes:   CPU 0.02 s  wall 0.01 s

Running a double precision version
           CCSD T amplitudes will be solved using DIIS.

           Start     Size      MaxIter   EConv     TConv     
           3         7         100       1.00e-07  1.00e-05  
 ------------------------------------------------------------------------------
           Energy (a.u.)   Ediff      Tdiff       Comment
 ------------------------------------------------------------------------------
         -1141.92893942                           
     1   -1141.95057734   2.16e-02   6.86e-01     
     2   -1141.96223789   1.17e-02   8.74e-02     
     3   -1141.96421932   1.98e-03   3.54e-02     
     4   -1141.96588614   1.67e-03   1.43e-02     Switched to DIIS steps.
     5   -1141.96629345   4.07e-04   9.09e-03     
     6   -1141.96630301   9.56e-06   2.21e-03     
     7   -1141.96629523   7.78e-06   7.18e-04     
     8   -1141.96629566   4.28e-07   1.92e-04     
     9   -1141.96629603   3.77e-07   6.79e-05     
    10   -1141.96629612   8.93e-08   3.20e-05     
    11   -1141.96629621   8.47e-08   1.84e-05     
    12   -1141.96629620   2.60e-09   3.41e-06     
 ------------------------------------------------------------------------------
         -1141.96629620                           CCSD T converged.

End of double precision
 SCF energy                 = -1141.56299742
 MP2 energy                 = -1141.92893942
 CCSD correlation energy     =    -0.40329879
 CCSD total energy           = -1141.96629620

 CCSD  T1^2 = 0.0077  T2^2 = 0.2288  Leading amplitudes:

 Amplitude    Orbitals with energies
 -0.0224       24 (A) A                  ->    44 (A) A                   
              -0.3599                          0.3922                     
 -0.0224       24 (A) B                  ->    44 (A) B                   
              -0.3599                          0.3922                     
  0.0162       21 (A) A                  ->    25 (A) A                   
              -0.4986                         -0.0143                     
  0.0162       21 (A) B                  ->    25 (A) B                   
              -0.4986                         -0.0143                     

 Amplitude    Orbitals with energies
 -0.1520       24 (A) A      24 (A) B    ->    25 (A) A      25 (A) B     
              -0.3599       -0.3599           -0.0143       -0.0143       
  0.1520       24 (A) A      24 (A) B    ->    25 (A) B      25 (A) A     
              -0.3599       -0.3599           -0.0143       -0.0143       
  0.1520       24 (A) B      24 (A) A    ->    25 (A) A      25 (A) B     
              -0.3599       -0.3599           -0.0143       -0.0143       
 -0.1520       24 (A) B      24 (A) A    ->    25 (A) B      25 (A) A     
              -0.3599       -0.3599           -0.0143       -0.0143       

 Computing CCSD intemediates for later calculations in double precision
 Finished.

Running a double precision version
           CCSD Lambda amplitudes will be solved using DIIS.
           Start     Size      MaxIter   EConv     LConv     
           3         7         100       1.00e-07  1.00e-05  
 ------------------------------------------------------------------------------
            Enorm      Ldiff       Comment
 ------------------------------------------------------------------------------
     1     5.26e-02   4.39e-02     
     2     1.10e-02   5.06e-03     
     3     4.80e-03   2.47e-03     
     4     1.73e-03   1.34e-03     Switched to DIIS steps.
     5     6.81e-04   3.88e-04     
     6     2.65e-04   1.24e-04     
     7     1.01e-04   2.15e-05     
     8     3.96e-05   3.82e-06     
     9     1.62e-05   3.34e-06     
    10     5.76e-06   1.15e-06     
    11     1.71e-06   5.19e-07     
    12     7.19e-07   1.66e-07     
    13     2.87e-07   6.49e-08     
    14     1.22e-07   1.17e-08     
    15     5.32e-08   9.04e-09     
 ------------------------------------------------------------------------------
                                   CCSD Lambda converged.

 Computing density matrices in double precision...
           Orbital response amplitudes will be solved using DIIS.
           Start     Size      MaxIter   EConv     LConv     
           3         7         100       1.00e-06  1.00e-06  
 ------------------------------------------------------------------------------
            Enorm      Ldiff       Comment
 ------------------------------------------------------------------------------
     1     6.32e-02   5.35e-03     
     2     3.82e-02   1.04e-02     
     3     4.59e-02   1.16e-02     
     4     1.44e-02   1.25e-02     Switched to DIIS steps.
     5     8.53e-04   3.72e-03     
     6     2.82e-04   8.24e-05     
     7     1.36e-04   2.50e-05     
     8     4.43e-05   9.94e-06     
     9     1.23e-05   2.30e-06     
    10     3.09e-06   6.96e-08     
    11     1.38e-06   7.79e-08     
    12     9.07e-08   2.19e-08     
 ------------------------------------------------------------------------------
                                   Orbital response converged.

 Computing density matrices... Done.
 CCSD calculation:   CPU 157.63 s  wall 43.85 s

 Transferring MO TPDM to AO TPDM
 Transferring g2_o1o1o1o1
 Transferring g2_o1o1o1v1
 Transferring g2_o1o1v1v1
 Transferring g2_o1v1o1v1
 Transferring g2_o1v1v1v1
 Transferring g2_v1v1v1v1
 Adding separable TPDM
 Computing TPDM gradient
 --------------------------------------------------------
 2e gradient
  Atom          X               Y               Z
 --------------------------------------------------------
    1         -0.815165       21.797328        0.000000  
    2         17.492738      -15.362285       -0.000000  
    3          3.492071        2.799189        0.000000  
    4        -20.169643       -9.234232        0.000000  
 --------------------------------------------------------
 --------------------------------------------------------
 Final gradient
  Atom          X               Y               Z
 --------------------------------------------------------
    1         -0.815165       21.797328        0.000000  
    2         17.492738      -15.362285       -0.000000  
    3          3.492071        2.799189        0.000000  
    4        -20.169643       -9.234232        0.000000  
 --------------------------------------------------------
 Analytic gradient from two-electron contribution:   CPU 68.64 s  wall 19.03 s

 Total ccman2 time:   CPU 239.93 s  wall 66.52 s


 --------------------------------------------------------------

                    Orbital Energies (a.u.)
 --------------------------------------------------------------

 Alpha MOs
 -- Occupied --
******* -80.029 -79.986 -10.571  -8.039  -8.036  -8.036  -7.568
 -7.529  -5.460  -5.458  -5.458  -5.422  -5.421  -5.421  -1.120
 -0.922  -0.714  -0.541  -0.516  -0.499  -0.463  -0.386  -0.360
 -- Virtual --
 -0.014   0.050   0.062   0.067   0.080   0.089   0.097   0.110
  0.112   0.134   0.137   0.150   0.165   0.171   0.176   0.205
  0.266   0.336   0.378   0.392   0.400   0.430   0.450   0.535
  0.582   0.607   0.616   0.689   0.728   0.763   0.792   0.813
  0.869   0.902   0.944   1.013   1.102   1.113   1.143   1.149
  1.176   1.203   1.229   1.403   1.509   1.670   1.690   1.796
  1.843   1.868   1.938   2.006   2.030   2.333   2.616   2.646
  2.737   2.898   7.253   7.497  10.377  14.737  14.780  14.787
 14.812  14.851  14.898  26.682  26.754  27.007 165.868 166.129
219.235
 --------------------------------------------------------------

          Ground-State Mulliken Net Atomic Charges

     Atom                 Charge (a.u.)
  ----------------------------------------
      1 P                     0.009397
      2 P                     0.193966
      3 H                    -0.124204
      4 Cl                   -0.079160
  ----------------------------------------
  Sum of atomic charges =    -0.000000

 -----------------------------------------------------------------
                    Cartesian Multipole Moments
 -----------------------------------------------------------------
    Charge (ESU x 10^10)
                 0.0000
    Dipole Moment (Debye)
         X      -1.7171      Y      -0.7683      Z      -0.0000
       Tot       1.8812
    Quadrupole Moments (Debye-Ang)
        XX     -39.8639     XY       0.7980     YY     -41.4740
        XZ       0.0000     YZ      -0.0000     ZZ     -40.0277
    Octopole Moments (Debye-Ang^2)
       XXX       1.3659    XXY      -1.1387    XYY       4.4600
       YYY       2.2044    XXZ      -0.0000    XYZ       0.0000
       YYZ       0.0000    XZZ       2.8654    YZZ       0.2331
       ZZZ      -0.0000
    Hexadecapole Moments (Debye-Ang^3)
      XXXX    -477.4001   XXXY      10.6548   XXYY    -106.7710
      XYYY       7.8702   YYYY    -157.0248   XXXZ       0.0000
      XXYZ      -0.0000   XYYZ       0.0000   YYYZ      -0.0000
      XXZZ     -92.8740   XYZZ       0.9695   YYZZ     -35.4760
      XZZZ       0.0000   YZZZ      -0.0000   ZZZZ     -59.9743
 -----------------------------------------------------------------
 DrvMan completing analytic gradient of the correlated energy
 Correlated dipole moment
            1
    1  -0.6755720
    2  -0.3022775
    3  -0.0000000
 Energy read as -1141.966296204
 Full Analytical Gradient: (in a.u., or Hartree/Bohr)
             1             2             3             4
    1   -0.00011176    0.00028112   -0.00022112    0.00005176
    2    0.00004510    0.00007607   -0.00017095    0.00004977
    3    0.00000000   -0.00000000    0.00000000   -0.00000000
 Gradient time:  CPU 0.67 s  wall 0.64 s
 ----------------------------------------------------------------
             Standard Nuclear Orientation (Angstroms)
    I     Atom           X                Y                Z
 ----------------------------------------------------------------
    1      P      -0.0812958111    -0.8556845007    -0.0000000000
    2      P      -1.5918427541     0.5037194493    -0.0000000000
    3      H      -2.5040892434    -0.5834512467    -0.0000000000
    4      Cl      1.6235981012     0.3449368833     0.0000000000
 ----------------------------------------------------------------
 Nuclear Repulsion Energy =   176.1928406189 hartrees
 There are       24 alpha and       24 beta electrons

                       Distance Matrix (Angstroms)
             P (  1)   P (  2)   H (  3)
   P (  2)  2.032174
   H (  3)  2.438040  1.419202
   Cl(  4)  2.085223  3.219359  4.230805

 Requested basis set is 6-311++G(d,p)
 There are 44 shells and 97 basis functions
 A cutoff of  1.0D-14 yielded    903 shell pairs
 There are      4620 function pairs (      4932 Cartesian)
 Smallest overlap matrix eigenvalue = 6.33E-04
 Guess MOs from SCF MO coefficient file

 -----------------------------------------------------------------------
  General SCF calculation program by
  Eric Jon Sundstrom, Paul Horn, Yuezhi Mao, Dmitri Zuev, Alec White,
  David Stuck, Shaama M.S., Shane Yost, Joonho Lee, David Small,
  Daniel Levine, Susi Lehtola, Hugh Burton, Evgeny Epifanovsky
 -----------------------------------------------------------------------
 Hartree-Fock
 using 4 threads for integral computing
 -------------------------------------------------------
 OpenMP Integral computing Module                
 Release: version 2.0, May 2017, Q-Chem Inc. Pleasanton 
 -------------------------------------------------------
 A restricted SCF calculation will be
 performed using DIIS
 SCF converges when DIIS error is below 1.0e-08
 ---------------------------------------
  Cycle       Energy         DIIS error
 ---------------------------------------
    1   -1141.5630051274      1.32e-05  
    2   -1141.5630053433      2.32e-06  
    3   -1141.5630053560      7.25e-07  
    4   -1141.5630053573      3.06e-07  
    5   -1141.5630053575      1.05e-07  
    6   -1141.5630053575      2.78e-08  
    7   -1141.5630053575      1.47e-08  
    8   -1141.5630053575      5.99e-09  Convergence criterion met
 ---------------------------------------
 SCF time:   CPU 2.63s  wall 1.00s 
 SCF   energy in the final basis set =    -1141.5630053575
 Total energy in the final basis set =    -1141.5630053575


 ------------------------------------------------------------------------------

   CCMAN2: suite of methods based on coupled cluster
           and equation of motion theories.

   Components:
   * libvmm-1.3-trunk
     by Evgeny Epifanovsky, Ilya Kaliman.
   * libtensor-2.5-trunk
     by Evgeny Epifanovsky, Michael Wormit, Dmitry Zuev, Sam Manzer, 
        Ilya Kaliman.
   * libcc-2.5-trunk
     by Evgeny Epifanovsky, Arik Landau, Tomasz Kus, Kirill Khistyaev, 
        Dmitry Zuev, Prashant Manohar, Xintian Feng, Anna Krylov, 
        Matthew Goldey, Alec White, Thomas Jagau, Kaushik Nanda, 
        Anastasia Gunina, Alexander Kunitsa, Joonho Lee.

   CCMAN original authors:
   Anna I. Krylov, C. David Sherrill, Steven R. Gwaltney,
   Edward F. C. Byrd (2000)
   Sergey V. Levchenko, Lyudmila V. Slipchenko, Tao Wang,
   Ana-Maria C. Cristian (2003)
   Piotr A. Pieniazek, C. Melania Oana, Evgeny Epifanovsky (2007)
   Prashant Manohar (2009)

 ------------------------------------------------------------------------------


 Allocating and initializing 29808MB of RAM...
 Calculation will run on 4 cores.


 Alpha MOs, Restricted
 -- Occupied --                  
-104.84  -80.03  -79.99  -10.57   -8.04   -8.04   -8.04   -7.57
  1 A     2 A     3 A     4 A     5 A     6 A     7 A     8 A                  
 -7.529  -5.460  -5.458  -5.458  -5.421  -5.421  -5.421  -1.120
  9 A    10 A    11 A    12 A    13 A    14 A    15 A    16 A                  
 -0.922  -0.714  -0.541  -0.516  -0.499  -0.464  -0.386  -0.360
 17 A    18 A    19 A    20 A    21 A    22 A    23 A    24 A                  
 -- Virtual --                   
 -0.014   0.050   0.062   0.067   0.080   0.089   0.097   0.110
 25 A    26 A    27 A    28 A    29 A    30 A    31 A    32 A                  
  0.112   0.134   0.137   0.150   0.165   0.171   0.176   0.205
 33 A    34 A    35 A    36 A    37 A    38 A    39 A    40 A                  
  0.266   0.336   0.378   0.392   0.400   0.430   0.450   0.535
 41 A    42 A    43 A    44 A    45 A    46 A    47 A    48 A                  
  0.582   0.607   0.616   0.689   0.728   0.763   0.792   0.813
 49 A    50 A    51 A    52 A    53 A    54 A    55 A    56 A                  
  0.869   0.902   0.944   1.013   1.102   1.114   1.143   1.149
 57 A    58 A    59 A    60 A    61 A    62 A    63 A    64 A                  
  1.176   1.203   1.230   1.403   1.509   1.670   1.690   1.796
 65 A    66 A    67 A    68 A    69 A    70 A    71 A    72 A                  
  1.842   1.868   1.938   2.006   2.030   2.335   2.616   2.646
 73 A    74 A    75 A    76 A    77 A    78 A    79 A    80 A                  
  2.737   2.898   7.253   7.497  10.377  14.737  14.781  14.787
 81 A    82 A    83 A    84 A    85 A    86 A    87 A    88 A                  
 14.812  14.851  14.898  26.682  26.754  27.007 165.868 166.129
 89 A    90 A    91 A    92 A    93 A    94 A    95 A    96 A                  
219.235
 97 A                                                                          

 Beta MOs, Restricted
 -- Occupied --                  
-104.84  -80.03  -79.99  -10.57   -8.04   -8.04   -8.04   -7.57
  1 A     2 A     3 A     4 A     5 A     6 A     7 A     8 A                  
 -7.529  -5.460  -5.458  -5.458  -5.421  -5.421  -5.421  -1.120
  9 A    10 A    11 A    12 A    13 A    14 A    15 A    16 A                  
 -0.922  -0.714  -0.541  -0.516  -0.499  -0.464  -0.386  -0.360
 17 A    18 A    19 A    20 A    21 A    22 A    23 A    24 A                  
 -- Virtual --                   
 -0.014   0.050   0.062   0.067   0.080   0.089   0.097   0.110
 25 A    26 A    27 A    28 A    29 A    30 A    31 A    32 A                  
  0.112   0.134   0.137   0.150   0.165   0.171   0.176   0.205
 33 A    34 A    35 A    36 A    37 A    38 A    39 A    40 A                  
  0.266   0.336   0.378   0.392   0.400   0.430   0.450   0.535
 41 A    42 A    43 A    44 A    45 A    46 A    47 A    48 A                  
  0.582   0.607   0.616   0.689   0.728   0.763   0.792   0.813
 49 A    50 A    51 A    52 A    53 A    54 A    55 A    56 A                  
  0.869   0.902   0.944   1.013   1.102   1.114   1.143   1.149
 57 A    58 A    59 A    60 A    61 A    62 A    63 A    64 A                  
  1.176   1.203   1.230   1.403   1.509   1.670   1.690   1.796
 65 A    66 A    67 A    68 A    69 A    70 A    71 A    72 A                  
  1.842   1.868   1.938   2.006   2.030   2.335   2.616   2.646
 73 A    74 A    75 A    76 A    77 A    78 A    79 A    80 A                  
  2.737   2.898   7.253   7.497  10.377  14.737  14.781  14.787
 81 A    82 A    83 A    84 A    85 A    86 A    87 A    88 A                  
 14.812  14.851  14.898  26.682  26.754  27.007 165.868 166.129
 89 A    90 A    91 A    92 A    93 A    94 A    95 A    96 A                  
219.235
 97 A                                                                          

 Occupation and symmetry of molecular orbitals

 Point group: C1 (1 irreducible representation).

                           A     All 
 -------------------------------------
 All molecular orbitals:
  - Alpha                  97    97  
  - Beta                   97    97  
 -------------------------------------
 Alpha orbitals:
  - Frozen occupied        15    15  
  - Active occupied        9     9   
  - Active virtual         73    73  
  - Frozen virtual         0     0   
 -------------------------------------
 Beta orbitals:
  - Frozen occupied        15    15  
  - Active occupied        9     9   
  - Active virtual         73    73  
  - Frozen virtual         0     0   
 -------------------------------------

 Import integrals:   CPU 0.00 s  wall 0.00 s

 Import integrals:   CPU 10.03 s  wall 2.57 s

 MP2 amplitudes:   CPU 0.02 s  wall 0.01 s

Running a double precision version
           CCSD T amplitudes will be solved using DIIS.

           Start     Size      MaxIter   EConv     TConv     
           3         7         100       1.00e-07  1.00e-05  
 ------------------------------------------------------------------------------
           Energy (a.u.)   Ediff      Tdiff       Comment
 ------------------------------------------------------------------------------
         -1141.92894309                           
     1   -1141.95058174   2.16e-02   6.86e-01     
     2   -1141.96223976   1.17e-02   8.74e-02     
     3   -1141.96422037   1.98e-03   3.54e-02     
     4   -1141.96588636   1.67e-03   1.43e-02     Switched to DIIS steps.
     5   -1141.96629344   4.07e-04   9.08e-03     
     6   -1141.96630298   9.54e-06   2.21e-03     
     7   -1141.96629520   7.78e-06   7.18e-04     
     8   -1141.96629562   4.29e-07   1.92e-04     
     9   -1141.96629600   3.77e-07   6.79e-05     
    10   -1141.96629609   8.96e-08   3.20e-05     
    11   -1141.96629618   8.47e-08   1.84e-05     
    12   -1141.96629617   2.57e-09   3.41e-06     
 ------------------------------------------------------------------------------
         -1141.96629617                           CCSD T converged.

End of double precision
 SCF energy                 = -1141.56300536
 MP2 energy                 = -1141.92894309
 CCSD correlation energy     =    -0.40329082
 CCSD total energy           = -1141.96629617

 CCSD  T1^2 = 0.0077  T2^2 = 0.2288  Leading amplitudes:

 Amplitude    Orbitals with energies
  0.0224       24 (A) A                  ->    44 (A) A                   
              -0.3599                          0.3922                     
  0.0224       24 (A) B                  ->    44 (A) B                   
              -0.3599                          0.3922                     
 -0.0162       21 (A) A                  ->    25 (A) A                   
              -0.4986                         -0.0143                     
 -0.0162       21 (A) B                  ->    25 (A) B                   
              -0.4986                         -0.0143                     

 Amplitude    Orbitals with energies
 -0.1520       24 (A) A      24 (A) B    ->    25 (A) A      25 (A) B     
              -0.3599       -0.3599           -0.0143       -0.0143       
  0.1520       24 (A) A      24 (A) B    ->    25 (A) B      25 (A) A     
              -0.3599       -0.3599           -0.0143       -0.0143       
  0.1520       24 (A) B      24 (A) A    ->    25 (A) A      25 (A) B     
              -0.3599       -0.3599           -0.0143       -0.0143       
 -0.1520       24 (A) B      24 (A) A    ->    25 (A) B      25 (A) A     
              -0.3599       -0.3599           -0.0143       -0.0143       

 Computing CCSD intemediates for later calculations in double precision
 Finished.

Running a double precision version
           CCSD Lambda amplitudes will be solved using DIIS.
           Start     Size      MaxIter   EConv     LConv     
           3         7         100       1.00e-07  1.00e-05  
 ------------------------------------------------------------------------------
            Enorm      Ldiff       Comment
 ------------------------------------------------------------------------------
     1     5.26e-02   4.39e-02     
     2     1.10e-02   5.06e-03     
     3     4.80e-03   2.47e-03     
     4     1.73e-03   1.34e-03     Switched to DIIS steps.
     5     6.81e-04   3.88e-04     
     6     2.65e-04   1.24e-04     
     7     1.01e-04   2.15e-05     
     8     3.96e-05   3.82e-06     
     9     1.62e-05   3.34e-06     
    10     5.76e-06   1.15e-06     
    11     1.71e-06   5.19e-07     
    12     7.19e-07   1.66e-07     
    13     2.87e-07   6.48e-08     
    14     1.22e-07   1.17e-08     
    15     5.32e-08   9.03e-09     
 ------------------------------------------------------------------------------
                                   CCSD Lambda converged.

 Computing density matrices in double precision...
           Orbital response amplitudes will be solved using DIIS.
           Start     Size      MaxIter   EConv     LConv     
           3         7         100       1.00e-06  1.00e-06  
 ------------------------------------------------------------------------------
            Enorm      Ldiff       Comment
 ------------------------------------------------------------------------------
     1     6.32e-02   5.35e-03     
     2     3.82e-02   1.03e-02     
     3     4.59e-02   1.16e-02     
     4     1.44e-02   1.26e-02     Switched to DIIS steps.
     5     8.52e-04   3.72e-03     
     6     2.82e-04   8.21e-05     
     7     1.36e-04   2.49e-05     
     8     4.42e-05   9.93e-06     
     9     1.23e-05   2.30e-06     
    10     3.09e-06   6.88e-08     
    11     1.38e-06   7.79e-08     
    12     9.08e-08   2.21e-08     
 ------------------------------------------------------------------------------
                                   Orbital response converged.

 Computing density matrices... Done.
 CCSD calculation:   CPU 157.64 s  wall 43.92 s

 Transferring MO TPDM to AO TPDM
 Transferring g2_o1o1o1o1
 Transferring g2_o1o1o1v1
 Transferring g2_o1o1v1v1
 Transferring g2_o1v1o1v1
 Transferring g2_o1v1v1v1
 Transferring g2_v1v1v1v1
 Adding separable TPDM
 Computing TPDM gradient
 --------------------------------------------------------
 2e gradient
  Atom          X               Y               Z
 --------------------------------------------------------
    1         -0.814955       21.797795        0.000000  
    2         17.493418      -15.361463       -0.000000  
    3          3.491581        2.797997       -0.000000  
    4        -20.170044       -9.234329        0.000000  
 --------------------------------------------------------
 --------------------------------------------------------
 Final gradient
  Atom          X               Y               Z
 --------------------------------------------------------
    1         -0.814955       21.797795        0.000000  
    2         17.493418      -15.361463       -0.000000  
    3          3.491581        2.797997       -0.000000  
    4        -20.170044       -9.234329        0.000000  
 --------------------------------------------------------
 Analytic gradient from two-electron contribution:   CPU 64.56 s  wall 17.52 s

 Total ccman2 time:   CPU 235.47 s  wall 64.98 s


 --------------------------------------------------------------

                    Orbital Energies (a.u.)
 --------------------------------------------------------------

 Alpha MOs
 -- Occupied --
******* -80.029 -79.986 -10.571  -8.039  -8.036  -8.036  -7.568
 -7.529  -5.460  -5.458  -5.458  -5.421  -5.421  -5.421  -1.120
 -0.922  -0.714  -0.541  -0.516  -0.499  -0.464  -0.386  -0.360
 -- Virtual --
 -0.014   0.050   0.062   0.067   0.080   0.089   0.097   0.110
  0.112   0.134   0.137   0.150   0.165   0.171   0.176   0.205
  0.266   0.336   0.378   0.392   0.400   0.430   0.450   0.535
  0.582   0.607   0.616   0.689   0.728   0.763   0.792   0.813
  0.869   0.902   0.944   1.013   1.102   1.114   1.143   1.149
  1.176   1.203   1.230   1.403   1.509   1.670   1.690   1.796
  1.842   1.868   1.938   2.006   2.030   2.335   2.616   2.646
  2.737   2.898   7.253   7.497  10.377  14.737  14.781  14.787
 14.812  14.851  14.898  26.682  26.754  27.007 165.868 166.129
219.235
 --------------------------------------------------------------

          Ground-State Mulliken Net Atomic Charges

     Atom                 Charge (a.u.)
  ----------------------------------------
      1 P                     0.009513
      2 P                     0.194038
      3 H                    -0.124348
      4 Cl                   -0.079203
  ----------------------------------------
  Sum of atomic charges =     0.000000

 -----------------------------------------------------------------
                    Cartesian Multipole Moments
 -----------------------------------------------------------------
    Charge (ESU x 10^10)
                 0.0000
    Dipole Moment (Debye)
         X      -1.7183      Y      -0.7693      Z      -0.0000
       Tot       1.8826
    Quadrupole Moments (Debye-Ang)
        XX     -39.8592     XY       0.7995     YY     -41.4739
        XZ       0.0000     YZ      -0.0000     ZZ     -40.0265
    Octopole Moments (Debye-Ang^2)
       XXX       1.3427    XXY      -1.1419    XYY       4.4581
       YYY       2.1984    XXZ      -0.0000    XYZ       0.0000
       YYZ       0.0000    XZZ       2.8607    YZZ       0.2310
       ZZZ      -0.0000
    Hexadecapole Moments (Debye-Ang^3)
      XXXX    -477.2996   XXXY      10.6702   XXYY    -106.7606
      XYYY       7.8864   YYYY    -157.0187   XXXZ       0.0000
      XXYZ      -0.0000   XYYZ       0.0000   YYYZ      -0.0000
      XXZZ     -92.8590   XYZZ       0.9752   YYZZ     -35.4747
      XZZZ       0.0000   YZZZ      -0.0000   ZZZZ     -59.9730
 -----------------------------------------------------------------
 DrvMan completing analytic gradient of the correlated energy
 Correlated dipole moment
            1
    1  -0.6760246
    2  -0.3026526
    3  -0.0000000
 Energy read as -1141.966296173
 Full Analytical Gradient: (in a.u., or Hartree/Bohr)
             1             2             3             4
    1   -0.00012094   -0.00009132    0.00016256    0.00004970
    2    0.00002474   -0.00034724    0.00026519    0.00005732
    3    0.00000000   -0.00000000    0.00000000   -0.00000000
 Gradient time:  CPU 0.67 s  wall 0.64 s
 ----------------------------------------------------------------
             Standard Nuclear Orientation (Angstroms)
    I     Atom           X                Y                Z
 ----------------------------------------------------------------
    1      P      -0.0812958111    -0.8556845007    -0.0000000000
    2      P      -1.5918427541     0.5037194493    -0.0000000000
    3      H      -2.5040892434    -0.5854512467    -0.0000000000
    4      Cl      1.6235981012     0.3449368833     0.0000000000
 ----------------------------------------------------------------
 Nuclear Repulsion Energy =   176.1868833165 hartrees
 There are       24 alpha and       24 beta electrons

                       Distance Matrix (Angstroms)
             P (  1)   P (  2)   H (  3)
   P (  2)  2.032174
   H (  3)  2.437817  1.420734
   Cl(  4)  2.085223  3.219359  4.231244

 Requested basis set is 6-311++G(d,p)
 There are 44 shells and 97 basis functions
 A cutoff of  1.0D-14 yielded    903 shell pairs
 There are      4620 function pairs (      4932 Cartesian)
 Smallest overlap matrix eigenvalue = 6.34E-04
 Guess MOs from SCF MO coefficient file

 -----------------------------------------------------------------------
  General SCF calculation program by
  Eric Jon Sundstrom, Paul Horn, Yuezhi Mao, Dmitri Zuev, Alec White,
  David Stuck, Shaama M.S., Shane Yost, Joonho Lee, David Small,
  Daniel Levine, Susi Lehtola, Hugh Burton, Evgeny Epifanovsky
 -----------------------------------------------------------------------
 Hartree-Fock
 using 4 threads for integral computing
 -------------------------------------------------------
 OpenMP Integral computing Module                
 Release: version 2.0, May 2017, Q-Chem Inc. Pleasanton 
 -------------------------------------------------------
 A restricted SCF calculation will be
 performed using DIIS
 SCF converges when DIIS error is below 1.0e-08
 ---------------------------------------
  Cycle       Energy         DIIS error
 ---------------------------------------
    1   -1141.5629886037      1.57e-05  
    2   -1141.5629889467      3.05e-06  
    3   -1141.5629889739      9.11e-07  
    4   -1141.5629889767      3.20e-07  
    5   -1141.5629889771      1.25e-07  
    6   -1141.5629889772      3.53e-08  
    7   -1141.5629889772      1.66e-08  
    8   -1141.5629889772      5.25e-09  Convergence criterion met
 ---------------------------------------
 SCF time:   CPU 2.63s  wall 0.00s 
 SCF   energy in the final basis set =    -1141.5629889772
 Total energy in the final basis set =    -1141.5629889772


 ------------------------------------------------------------------------------

   CCMAN2: suite of methods based on coupled cluster
           and equation of motion theories.

   Components:
   * libvmm-1.3-trunk
     by Evgeny Epifanovsky, Ilya Kaliman.
   * libtensor-2.5-trunk
     by Evgeny Epifanovsky, Michael Wormit, Dmitry Zuev, Sam Manzer, 
        Ilya Kaliman.
   * libcc-2.5-trunk
     by Evgeny Epifanovsky, Arik Landau, Tomasz Kus, Kirill Khistyaev, 
        Dmitry Zuev, Prashant Manohar, Xintian Feng, Anna Krylov, 
        Matthew Goldey, Alec White, Thomas Jagau, Kaushik Nanda, 
        Anastasia Gunina, Alexander Kunitsa, Joonho Lee.

   CCMAN original authors:
   Anna I. Krylov, C. David Sherrill, Steven R. Gwaltney,
   Edward F. C. Byrd (2000)
   Sergey V. Levchenko, Lyudmila V. Slipchenko, Tao Wang,
   Ana-Maria C. Cristian (2003)
   Piotr A. Pieniazek, C. Melania Oana, Evgeny Epifanovsky (2007)
   Prashant Manohar (2009)

 ------------------------------------------------------------------------------


 Allocating and initializing 29808MB of RAM...
 Calculation will run on 4 cores.


 Alpha MOs, Restricted
 -- Occupied --                  
-104.84  -80.03  -79.99  -10.57   -8.04   -8.04   -8.04   -7.57
  1 A     2 A     3 A     4 A     5 A     6 A     7 A     8 A                  
 -7.529  -5.460  -5.459  -5.458  -5.422  -5.421  -5.421  -1.120
  9 A    10 A    11 A    12 A    13 A    14 A    15 A    16 A                  
 -0.922  -0.714  -0.541  -0.516  -0.499  -0.463  -0.387  -0.360
 17 A    18 A    19 A    20 A    21 A    22 A    23 A    24 A                  
 -- Virtual --                   
 -0.014   0.050   0.062   0.067   0.080   0.089   0.097   0.110
 25 A    26 A    27 A    28 A    29 A    30 A    31 A    32 A                  
  0.112   0.134   0.137   0.150   0.165   0.171   0.176   0.205
 33 A    34 A    35 A    36 A    37 A    38 A    39 A    40 A                  
  0.266   0.336   0.378   0.392   0.400   0.430   0.450   0.535
 41 A    42 A    43 A    44 A    45 A    46 A    47 A    48 A                  
  0.582   0.607   0.616   0.689   0.728   0.763   0.792   0.813
 49 A    50 A    51 A    52 A    53 A    54 A    55 A    56 A                  
  0.869   0.902   0.943   1.013   1.102   1.113   1.143   1.149
 57 A    58 A    59 A    60 A    61 A    62 A    63 A    64 A                  
  1.176   1.203   1.230   1.403   1.509   1.670   1.690   1.796
 65 A    66 A    67 A    68 A    69 A    70 A    71 A    72 A                  
  1.843   1.868   1.938   2.006   2.030   2.333   2.616   2.646
 73 A    74 A    75 A    76 A    77 A    78 A    79 A    80 A                  
  2.737   2.898   7.252   7.497  10.378  14.737  14.780  14.787
 81 A    82 A    83 A    84 A    85 A    86 A    87 A    88 A                  
 14.812  14.851  14.898  26.682  26.754  27.007 165.868 166.129
 89 A    90 A    91 A    92 A    93 A    94 A    95 A    96 A                  
219.235
 97 A                                                                          

 Beta MOs, Restricted
 -- Occupied --                  
-104.84  -80.03  -79.99  -10.57   -8.04   -8.04   -8.04   -7.57
  1 A     2 A     3 A     4 A     5 A     6 A     7 A     8 A                  
 -7.529  -5.460  -5.459  -5.458  -5.422  -5.421  -5.421  -1.120
  9 A    10 A    11 A    12 A    13 A    14 A    15 A    16 A                  
 -0.922  -0.714  -0.541  -0.516  -0.499  -0.463  -0.387  -0.360
 17 A    18 A    19 A    20 A    21 A    22 A    23 A    24 A                  
 -- Virtual --                   
 -0.014   0.050   0.062   0.067   0.080   0.089   0.097   0.110
 25 A    26 A    27 A    28 A    29 A    30 A    31 A    32 A                  
  0.112   0.134   0.137   0.150   0.165   0.171   0.176   0.205
 33 A    34 A    35 A    36 A    37 A    38 A    39 A    40 A                  
  0.266   0.336   0.378   0.392   0.400   0.430   0.450   0.535
 41 A    42 A    43 A    44 A    45 A    46 A    47 A    48 A                  
  0.582   0.607   0.616   0.689   0.728   0.763   0.792   0.813
 49 A    50 A    51 A    52 A    53 A    54 A    55 A    56 A                  
  0.869   0.902   0.943   1.013   1.102   1.113   1.143   1.149
 57 A    58 A    59 A    60 A    61 A    62 A    63 A    64 A                  
  1.176   1.203   1.230   1.403   1.509   1.670   1.690   1.796
 65 A    66 A    67 A    68 A    69 A    70 A    71 A    72 A                  
  1.843   1.868   1.938   2.006   2.030   2.333   2.616   2.646
 73 A    74 A    75 A    76 A    77 A    78 A    79 A    80 A                  
  2.737   2.898   7.252   7.497  10.378  14.737  14.780  14.787
 81 A    82 A    83 A    84 A    85 A    86 A    87 A    88 A                  
 14.812  14.851  14.898  26.682  26.754  27.007 165.868 166.129
 89 A    90 A    91 A    92 A    93 A    94 A    95 A    96 A                  
219.235
 97 A                                                                          

 Occupation and symmetry of molecular orbitals

 Point group: C1 (1 irreducible representation).

                           A     All 
 -------------------------------------
 All molecular orbitals:
  - Alpha                  97    97  
  - Beta                   97    97  
 -------------------------------------
 Alpha orbitals:
  - Frozen occupied        15    15  
  - Active occupied        9     9   
  - Active virtual         73    73  
  - Frozen virtual         0     0   
 -------------------------------------
 Beta orbitals:
  - Frozen occupied        15    15  
  - Active occupied        9     9   
  - Active virtual         73    73  
  - Frozen virtual         0     0   
 -------------------------------------

 Import integrals:   CPU 0.00 s  wall 0.00 s

 Import integrals:   CPU 9.93 s  wall 2.55 s

 MP2 amplitudes:   CPU 0.02 s  wall 0.01 s

Running a double precision version
           CCSD T amplitudes will be solved using DIIS.

           Start     Size      MaxIter   EConv     TConv     
           3         7         100       1.00e-07  1.00e-05  
 ------------------------------------------------------------------------------
           Energy (a.u.)   Ediff      Tdiff       Comment
 ------------------------------------------------------------------------------
         -1141.92894336                           
     1   -1141.95057727   2.16e-02   6.86e-01     
     2   -1141.96223827   1.17e-02   8.74e-02     
     3   -1141.96421939   1.98e-03   3.54e-02     
     4   -1141.96588615   1.67e-03   1.43e-02     Switched to DIIS steps.
     5   -1141.96629346   4.07e-04   9.09e-03     
     6   -1141.96630302   9.56e-06   2.21e-03     
     7   -1141.96629524   7.78e-06   7.18e-04     
     8   -1141.96629567   4.27e-07   1.92e-04     
     9   -1141.96629605   3.76e-07   6.78e-05     
    10   -1141.96629614   8.92e-08   3.20e-05     
    11   -1141.96629622   8.46e-08   1.83e-05     
    12   -1141.96629622   2.56e-09   3.40e-06     
 ------------------------------------------------------------------------------
         -1141.96629622                           CCSD T converged.

End of double precision
 SCF energy                 = -1141.56298898
 MP2 energy                 = -1141.92894336
 CCSD correlation energy     =    -0.40330724
 CCSD total energy           = -1141.96629622

 CCSD  T1^2 = 0.0077  T2^2 = 0.2288  Leading amplitudes:

 Amplitude    Orbitals with energies
  0.0224       24 (A) A                  ->    44 (A) A                   
              -0.3599                          0.3922                     
  0.0224       24 (A) B                  ->    44 (A) B                   
              -0.3599                          0.3922                     
 -0.0162       21 (A) A                  ->    25 (A) A                   
              -0.4986                         -0.0143                     
 -0.0162       21 (A) B                  ->    25 (A) B                   
              -0.4986                         -0.0143                     

 Amplitude    Orbitals with energies
 -0.1520       24 (A) A      24 (A) B    ->    25 (A) A      25 (A) B     
              -0.3599       -0.3599           -0.0143       -0.0143       
  0.1520       24 (A) A      24 (A) B    ->    25 (A) B      25 (A) A     
              -0.3599       -0.3599           -0.0143       -0.0143       
  0.1520       24 (A) B      24 (A) A    ->    25 (A) A      25 (A) B     
              -0.3599       -0.3599           -0.0143       -0.0143       
 -0.1520       24 (A) B      24 (A) A    ->    25 (A) B      25 (A) A     
              -0.3599       -0.3599           -0.0143       -0.0143       

 Computing CCSD intemediates for later calculations in double precision
 Finished.

Running a double precision version
           CCSD Lambda amplitudes will be solved using DIIS.
           Start     Size      MaxIter   EConv     LConv     
           3         7         100       1.00e-07  1.00e-05  
 ------------------------------------------------------------------------------
            Enorm      Ldiff       Comment
 ------------------------------------------------------------------------------
     1     5.26e-02   4.39e-02     
     2     1.10e-02   5.06e-03     
     3     4.80e-03   2.47e-03     
     4     1.73e-03   1.34e-03     Switched to DIIS steps.
     5     6.81e-04   3.88e-04     
     6     2.65e-04   1.24e-04     
     7     1.01e-04   2.15e-05     
     8     3.96e-05   3.82e-06     
     9     1.62e-05   3.33e-06     
    10     5.76e-06   1.15e-06     
    11     1.71e-06   5.19e-07     
    12     7.19e-07   1.67e-07     
    13     2.87e-07   6.49e-08     
    14     1.22e-07   1.18e-08     
    15     5.32e-08   9.06e-09     
 ------------------------------------------------------------------------------
                                   CCSD Lambda converged.

 Computing density matrices in double precision...
           Orbital response amplitudes will be solved using DIIS.
           Start     Size      MaxIter   EConv     LConv     
           3         7         100       1.00e-06  1.00e-06  
 ------------------------------------------------------------------------------
            Enorm      Ldiff       Comment
 ------------------------------------------------------------------------------
     1     6.32e-02   5.35e-03     
     2     3.82e-02   1.04e-02     
     3     4.59e-02   1.16e-02     
     4     1.44e-02   1.25e-02     Switched to DIIS steps.
     5     8.53e-04   3.72e-03     
     6     2.82e-04   8.22e-05     
     7     1.36e-04   2.49e-05     
     8     4.43e-05   9.94e-06     
     9     1.23e-05   2.30e-06     
    10     3.09e-06   6.93e-08     
    11     1.38e-06   7.81e-08     
    12     9.08e-08   2.20e-08     
 ------------------------------------------------------------------------------
                                   Orbital response converged.

 Computing density matrices... Done.
 CCSD calculation:   CPU 157.82 s  wall 43.94 s

 Transferring MO TPDM to AO TPDM
 Transferring g2_o1o1o1o1
 Transferring g2_o1o1o1v1
 Transferring g2_o1o1v1v1
 Transferring g2_o1v1o1v1
 Transferring g2_o1v1v1v1
 Transferring g2_v1v1v1v1
 Adding separable TPDM
 Computing TPDM gradient
 --------------------------------------------------------
 2e gradient
  Atom          X               Y               Z
 --------------------------------------------------------
    1         -0.814498       21.797833        0.000000  
    2         17.495779      -15.367658       -0.000000  
    3          3.487536        2.803838        0.000000  
    4        -20.168816       -9.234013        0.000000  
 --------------------------------------------------------
 --------------------------------------------------------
 Final gradient
  Atom          X               Y               Z
 --------------------------------------------------------
    1         -0.814498       21.797833        0.000000  
    2         17.495779      -15.367658       -0.000000  
    3          3.487536        2.803838        0.000000  
    4        -20.168816       -9.234013        0.000000  
 --------------------------------------------------------
 Analytic gradient from two-electron contribution:   CPU 64.98 s  wall 18.08 s

 Total ccman2 time:   CPU 236.99 s  wall 65.80 s


 --------------------------------------------------------------

                    Orbital Energies (a.u.)
 --------------------------------------------------------------

 Alpha MOs
 -- Occupied --
******* -80.029 -79.986 -10.571  -8.039  -8.036  -8.036  -7.568
 -7.529  -5.460  -5.459  -5.458  -5.422  -5.421  -5.421  -1.120
 -0.922  -0.714  -0.541  -0.516  -0.499  -0.463  -0.387  -0.360
 -- Virtual --
 -0.014   0.050   0.062   0.067   0.080   0.089   0.097   0.110
  0.112   0.134   0.137   0.150   0.165   0.171   0.176   0.205
  0.266   0.336   0.378   0.392   0.400   0.430   0.450   0.535
  0.582   0.607   0.616   0.689   0.728   0.763   0.792   0.813
  0.869   0.902   0.943   1.013   1.102   1.113   1.143   1.149
  1.176   1.203   1.230   1.403   1.509   1.670   1.690   1.796
  1.843   1.868   1.938   2.006   2.030   2.333   2.616   2.646
  2.737   2.898   7.252   7.497  10.378  14.737  14.780  14.787
 14.812  14.851  14.898  26.682  26.754  27.007 165.868 166.129
219.235
 --------------------------------------------------------------

          Ground-State Mulliken Net Atomic Charges

     Atom                 Charge (a.u.)
  ----------------------------------------
      1 P                     0.009454
      2 P                     0.194120
      3 H                    -0.124308
      4 Cl                   -0.079265
  ----------------------------------------
  Sum of atomic charges =    -0.000000

 -----------------------------------------------------------------
                    Cartesian Multipole Moments
 -----------------------------------------------------------------
    Charge (ESU x 10^10)
                -0.0000
    Dipole Moment (Debye)
         X      -1.7172      Y      -0.7676      Z       0.0000
       Tot       1.8809
    Quadrupole Moments (Debye-Ang)
        XX     -39.8687     XY       0.7962     YY     -41.4708
        XZ       0.0000     YZ      -0.0000     ZZ     -40.0278
    Octopole Moments (Debye-Ang^2)
       XXX       1.3722    XXY      -1.1369    XYY       4.4558
       YYY       2.2115    XXZ      -0.0000    XYZ       0.0000
       YYZ       0.0000    XZZ       2.8650    YZZ       0.2344
       ZZZ       0.0000
    Hexadecapole Moments (Debye-Ang^3)
      XXXX    -477.4325   XXXY      10.6445   XXYY    -106.7643
      XYYY       7.8569   YYYY    -157.0173   XXXZ       0.0000
      XXYZ      -0.0000   XYYZ       0.0000   YYYZ      -0.0000
      XXZZ     -92.8728   XYZZ       0.9667   YYZZ     -35.4754
      XZZZ       0.0000   YZZZ      -0.0000   ZZZZ     -59.9741
 -----------------------------------------------------------------
 DrvMan completing analytic gradient of the correlated energy
 Correlated dipole moment
            1
    1  -0.6755847
    2  -0.3019854
    3   0.0000000
 Energy read as -1141.966296218
 Full Analytical Gradient: (in a.u., or Hartree/Bohr)
             1             2             3             4
    1   -0.00013078    0.00030347   -0.00020408    0.00003139
    2   -0.00000071    0.00018616   -0.00024042    0.00005498
    3    0.00000000   -0.00000000   -0.00000000   -0.00000000
 Gradient time:  CPU 0.67 s  wall 0.64 s
 ----------------------------------------------------------------
             Standard Nuclear Orientation (Angstroms)
    I     Atom           X                Y                Z
 ----------------------------------------------------------------
    1      P      -0.0812958111    -0.8556845007    -0.0000000000
    2      P      -1.5918427541     0.5037194493    -0.0000000000
    3      H      -2.5040892434    -0.5844512467     0.0010000000
    4      Cl      1.6235981012     0.3449368833     0.0000000000
 ----------------------------------------------------------------
 Nuclear Repulsion Energy =   176.1898595067 hartrees
 There are       24 alpha and       24 beta electrons

                       Distance Matrix (Angstroms)
             P (  1)   P (  2)   H (  3)
   P (  2)  2.032174
   H (  3)  2.437929  1.419968
   Cl(  4)  2.085223  3.219359  4.231024

 Requested basis set is 6-311++G(d,p)
 There are 44 shells and 97 basis functions
 A cutoff of  1.0D-14 yielded    903 shell pairs
 There are      4620 function pairs (      4932 Cartesian)
 Smallest overlap matrix eigenvalue = 6.34E-04
 Guess MOs from SCF MO coefficient file

 -----------------------------------------------------------------------
  General SCF calculation program by
  Eric Jon Sundstrom, Paul Horn, Yuezhi Mao, Dmitri Zuev, Alec White,
  David Stuck, Shaama M.S., Shane Yost, Joonho Lee, David Small,
  Daniel Levine, Susi Lehtola, Hugh Burton, Evgeny Epifanovsky
 -----------------------------------------------------------------------
 Hartree-Fock
 using 4 threads for integral computing
 -------------------------------------------------------
 OpenMP Integral computing Module                
 Release: version 2.0, May 2017, Q-Chem Inc. Pleasanton 
 -------------------------------------------------------
 A restricted SCF calculation will be
 performed using DIIS
 SCF converges when DIIS error is below 1.0e-08
 ---------------------------------------
  Cycle       Energy         DIIS error
 ---------------------------------------
    1   -1141.5629972391      9.14e-06  
    2   -1141.5629973758      2.03e-06  
    3   -1141.5629973912      6.68e-07  
    4   -1141.5629973935      2.61e-07  
    5   -1141.5629973939      1.09e-07  
    6   -1141.5629973939      4.79e-08  
    7   -1141.5629973940      2.26e-08  
    8   -1141.5629973940      1.02e-08  
    9   -1141.5629973940      4.02e-09  Convergence criterion met
 ---------------------------------------
 SCF time:   CPU 2.96s  wall 1.00s 
 SCF   energy in the final basis set =    -1141.5629973940
 Total energy in the final basis set =    -1141.5629973940


 ------------------------------------------------------------------------------

   CCMAN2: suite of methods based on coupled cluster
           and equation of motion theories.

   Components:
   * libvmm-1.3-trunk
     by Evgeny Epifanovsky, Ilya Kaliman.
   * libtensor-2.5-trunk
     by Evgeny Epifanovsky, Michael Wormit, Dmitry Zuev, Sam Manzer, 
        Ilya Kaliman.
   * libcc-2.5-trunk
     by Evgeny Epifanovsky, Arik Landau, Tomasz Kus, Kirill Khistyaev, 
        Dmitry Zuev, Prashant Manohar, Xintian Feng, Anna Krylov, 
        Matthew Goldey, Alec White, Thomas Jagau, Kaushik Nanda, 
        Anastasia Gunina, Alexander Kunitsa, Joonho Lee.

   CCMAN original authors:
   Anna I. Krylov, C. David Sherrill, Steven R. Gwaltney,
   Edward F. C. Byrd (2000)
   Sergey V. Levchenko, Lyudmila V. Slipchenko, Tao Wang,
   Ana-Maria C. Cristian (2003)
   Piotr A. Pieniazek, C. Melania Oana, Evgeny Epifanovsky (2007)
   Prashant Manohar (2009)

 ------------------------------------------------------------------------------


 Allocating and initializing 29808MB of RAM...
 Calculation will run on 4 cores.


 Alpha MOs, Restricted
 -- Occupied --                  
-104.84  -80.03  -79.99  -10.57   -8.04   -8.04   -8.04   -7.57
  1 A     2 A     3 A     4 A     5 A     6 A     7 A     8 A                  
 -7.529  -5.460  -5.458  -5.458  -5.422  -5.421  -5.421  -1.120
  9 A    10 A    11 A    12 A    13 A    14 A    15 A    16 A                  
 -0.922  -0.714  -0.541  -0.516  -0.499  -0.464  -0.386  -0.360
 17 A    18 A    19 A    20 A    21 A    22 A    23 A    24 A                  
 -- Virtual --                   
 -0.014   0.050   0.062   0.067   0.080   0.089   0.097   0.110
 25 A    26 A    27 A    28 A    29 A    30 A    31 A    32 A                  
  0.112   0.134   0.137   0.150   0.165   0.171   0.176   0.205
 33 A    34 A    35 A    36 A    37 A    38 A    39 A    40 A                  
  0.266   0.336   0.378   0.392   0.400   0.430   0.450   0.535
 41 A    42 A    43 A    44 A    45 A    46 A    47 A    48 A                  
  0.582   0.607   0.616   0.689   0.728   0.763   0.792   0.813
 49 A    50 A    51 A    52 A    53 A    54 A    55 A    56 A                  
  0.869   0.902   0.944   1.013   1.102   1.114   1.143   1.149
 57 A    58 A    59 A    60 A    61 A    62 A    63 A    64 A                  
  1.176   1.203   1.230   1.403   1.509   1.670   1.690   1.796
 65 A    66 A    67 A    68 A    69 A    70 A    71 A    72 A                  
  1.842   1.868   1.938   2.006   2.030   2.334   2.616   2.646
 73 A    74 A    75 A    76 A    77 A    78 A    79 A    80 A                  
  2.737   2.898   7.253   7.497  10.377  14.737  14.780  14.787
 81 A    82 A    83 A    84 A    85 A    86 A    87 A    88 A                  
 14.812  14.851  14.898  26.682  26.754  27.007 165.868 166.129
 89 A    90 A    91 A    92 A    93 A    94 A    95 A    96 A                  
219.235
 97 A                                                                          

 Beta MOs, Restricted
 -- Occupied --                  
-104.84  -80.03  -79.99  -10.57   -8.04   -8.04   -8.04   -7.57
  1 A     2 A     3 A     4 A     5 A     6 A     7 A     8 A                  
 -7.529  -5.460  -5.458  -5.458  -5.422  -5.421  -5.421  -1.120
  9 A    10 A    11 A    12 A    13 A    14 A    15 A    16 A                  
 -0.922  -0.714  -0.541  -0.516  -0.499  -0.464  -0.386  -0.360
 17 A    18 A    19 A    20 A    21 A    22 A    23 A    24 A                  
 -- Virtual --                   
 -0.014   0.050   0.062   0.067   0.080   0.089   0.097   0.110
 25 A    26 A    27 A    28 A    29 A    30 A    31 A    32 A                  
  0.112   0.134   0.137   0.150   0.165   0.171   0.176   0.205
 33 A    34 A    35 A    36 A    37 A    38 A    39 A    40 A                  
  0.266   0.336   0.378   0.392   0.400   0.430   0.450   0.535
 41 A    42 A    43 A    44 A    45 A    46 A    47 A    48 A                  
  0.582   0.607   0.616   0.689   0.728   0.763   0.792   0.813
 49 A    50 A    51 A    52 A    53 A    54 A    55 A    56 A                  
  0.869   0.902   0.944   1.013   1.102   1.114   1.143   1.149
 57 A    58 A    59 A    60 A    61 A    62 A    63 A    64 A                  
  1.176   1.203   1.230   1.403   1.509   1.670   1.690   1.796
 65 A    66 A    67 A    68 A    69 A    70 A    71 A    72 A                  
  1.842   1.868   1.938   2.006   2.030   2.334   2.616   2.646
 73 A    74 A    75 A    76 A    77 A    78 A    79 A    80 A                  
  2.737   2.898   7.253   7.497  10.377  14.737  14.780  14.787
 81 A    82 A    83 A    84 A    85 A    86 A    87 A    88 A                  
 14.812  14.851  14.898  26.682  26.754  27.007 165.868 166.129
 89 A    90 A    91 A    92 A    93 A    94 A    95 A    96 A                  
219.235
 97 A                                                                          

 Occupation and symmetry of molecular orbitals

 Point group: C1 (1 irreducible representation).

                           A     All 
 -------------------------------------
 All molecular orbitals:
  - Alpha                  97    97  
  - Beta                   97    97  
 -------------------------------------
 Alpha orbitals:
  - Frozen occupied        15    15  
  - Active occupied        9     9   
  - Active virtual         73    73  
  - Frozen virtual         0     0   
 -------------------------------------
 Beta orbitals:
  - Frozen occupied        15    15  
  - Active occupied        9     9   
  - Active virtual         73    73  
  - Frozen virtual         0     0   
 -------------------------------------

 Import integrals:   CPU 0.00 s  wall 0.00 s

 Import integrals:   CPU 9.93 s  wall 2.55 s

 MP2 amplitudes:   CPU 0.02 s  wall 0.01 s

Running a double precision version
           CCSD T amplitudes will be solved using DIIS.

           Start     Size      MaxIter   EConv     TConv     
           3         7         100       1.00e-07  1.00e-05  
 ------------------------------------------------------------------------------
           Energy (a.u.)   Ediff      Tdiff       Comment
 ------------------------------------------------------------------------------
         -1141.92894345                           
     1   -1141.95057973   2.16e-02   6.86e-01     
     2   -1141.96223923   1.17e-02   8.74e-02     
     3   -1141.96422010   1.98e-03   3.54e-02     
     4   -1141.96588648   1.67e-03   1.43e-02     Switched to DIIS steps.
     5   -1141.96629367   4.07e-04   9.08e-03     
     6   -1141.96630322   9.55e-06   2.21e-03     
     7   -1141.96629544   7.78e-06   7.18e-04     
     8   -1141.96629587   4.28e-07   1.92e-04     
     9   -1141.96629624   3.77e-07   6.79e-05     
    10   -1141.96629633   8.94e-08   3.20e-05     
    11   -1141.96629642   8.47e-08   1.83e-05     
    12   -1141.96629642   2.56e-09   3.41e-06     
 ------------------------------------------------------------------------------
         -1141.96629642                           CCSD T converged.

End of double precision
 SCF energy                 = -1141.56299739
 MP2 energy                 = -1141.92894345
 CCSD correlation energy     =    -0.40329902
 CCSD total energy           = -1141.96629642

 CCSD  T1^2 = 0.0077  T2^2 = 0.2288  Leading amplitudes:

 Amplitude    Orbitals with energies
 -0.0224       24 (A) A                  ->    44 (A) A                   
              -0.3599                          0.3922                     
 -0.0224       24 (A) B                  ->    44 (A) B                   
              -0.3599                          0.3922                     
  0.0162       21 (A) A                  ->    25 (A) A                   
              -0.4986                         -0.0143                     
  0.0162       21 (A) B                  ->    25 (A) B                   
              -0.4986                         -0.0143                     

 Amplitude    Orbitals with energies
 -0.1520       24 (A) A      24 (A) B    ->    25 (A) A      25 (A) B     
              -0.3599       -0.3599           -0.0143       -0.0143       
  0.1520       24 (A) A      24 (A) B    ->    25 (A) B      25 (A) A     
              -0.3599       -0.3599           -0.0143       -0.0143       
  0.1520       24 (A) B      24 (A) A    ->    25 (A) A      25 (A) B     
              -0.3599       -0.3599           -0.0143       -0.0143       
 -0.1520       24 (A) B      24 (A) A    ->    25 (A) B      25 (A) A     
              -0.3599       -0.3599           -0.0143       -0.0143       

 Computing CCSD intemediates for later calculations in double precision
 Finished.

Running a double precision version
           CCSD Lambda amplitudes will be solved using DIIS.
           Start     Size      MaxIter   EConv     LConv     
           3         7         100       1.00e-07  1.00e-05  
 ------------------------------------------------------------------------------
            Enorm      Ldiff       Comment
 ------------------------------------------------------------------------------
     1     5.26e-02   4.39e-02     
     2     1.10e-02   5.06e-03     
     3     4.80e-03   2.47e-03     
     4     1.73e-03   1.34e-03     Switched to DIIS steps.
     5     6.81e-04   3.88e-04     
     6     2.65e-04   1.24e-04     
     7     1.01e-04   2.15e-05     
     8     3.96e-05   3.82e-06     
     9     1.62e-05   3.33e-06     
    10     5.76e-06   1.15e-06     
    11     1.71e-06   5.19e-07     
    12     7.19e-07   1.66e-07     
    13     2.87e-07   6.49e-08     
    14     1.22e-07   1.18e-08     
    15     5.32e-08   9.04e-09     
 ------------------------------------------------------------------------------
                                   CCSD Lambda converged.

 Computing density matrices in double precision...
           Orbital response amplitudes will be solved using DIIS.
           Start     Size      MaxIter   EConv     LConv     
           3         7         100       1.00e-06  1.00e-06  
 ------------------------------------------------------------------------------
            Enorm      Ldiff       Comment
 ------------------------------------------------------------------------------
     1     6.32e-02   5.35e-03     
     2     3.82e-02   1.03e-02     
     3     4.59e-02   1.16e-02     
     4     1.44e-02   1.25e-02     Switched to DIIS steps.
     5     8.53e-04   3.72e-03     
     6     2.82e-04   8.22e-05     
     7     1.36e-04   2.49e-05     
     8     4.42e-05   9.93e-06     
     9     1.23e-05   2.30e-06     
    10     3.09e-06   6.90e-08     
    11     1.38e-06   7.80e-08     
    12     9.08e-08   2.20e-08     
 ------------------------------------------------------------------------------
                                   Orbital response converged.

 Computing density matrices... Done.
 CCSD calculation:   CPU 157.84 s  wall 43.94 s

 Transferring MO TPDM to AO TPDM
 Transferring g2_o1o1o1o1
 Transferring g2_o1o1o1v1
 Transferring g2_o1o1v1v1
 Transferring g2_o1v1o1v1
 Transferring g2_o1v1v1v1
 Transferring g2_v1v1v1v1
 Adding separable TPDM
 Computing TPDM gradient
 --------------------------------------------------------
 2e gradient
  Atom          X               Y               Z
 --------------------------------------------------------
    1         -0.814726       21.797814        0.001388  
    2         17.494597      -15.364565        0.002839  
    3          3.489559        2.800922       -0.003588  
    4        -20.169430       -9.234171       -0.000639  
 --------------------------------------------------------
 --------------------------------------------------------
 Final gradient
  Atom          X               Y               Z
 --------------------------------------------------------
    1         -0.814726       21.797814        0.001388  
    2         17.494597      -15.364565        0.002839  
    3          3.489559        2.800922       -0.003588  
    4        -20.169430       -9.234171       -0.000639  
 --------------------------------------------------------
 Analytic gradient from two-electron contribution:   CPU 65.32 s  wall 17.78 s

 Total ccman2 time:   CPU 237.03 s  wall 65.42 s


 --------------------------------------------------------------

                    Orbital Energies (a.u.)
 --------------------------------------------------------------

 Alpha MOs
 -- Occupied --
******* -80.029 -79.986 -10.571  -8.039  -8.036  -8.036  -7.568
 -7.529  -5.460  -5.458  -5.458  -5.422  -5.421  -5.421  -1.120
 -0.922  -0.714  -0.541  -0.516  -0.499  -0.464  -0.386  -0.360
 -- Virtual --
 -0.014   0.050   0.062   0.067   0.080   0.089   0.097   0.110
  0.112   0.134   0.137   0.150   0.165   0.171   0.176   0.205
  0.266   0.336   0.378   0.392   0.400   0.430   0.450   0.535
  0.582   0.607   0.616   0.689   0.728   0.763   0.792   0.813
  0.869   0.902   0.944   1.013   1.102   1.114   1.143   1.149
  1.176   1.203   1.230   1.403   1.509   1.670   1.690   1.796
  1.842   1.868   1.938   2.006   2.030   2.334   2.616   2.646
  2.737   2.898   7.253   7.497  10.377  14.737  14.780  14.787
 14.812  14.851  14.898  26.682  26.754  27.007 165.868 166.129
219.235
 --------------------------------------------------------------

          Ground-State Mulliken Net Atomic Charges

     Atom                 Charge (a.u.)
  ----------------------------------------
      1 P                     0.009483
      2 P                     0.194079
      3 H                    -0.124328
      4 Cl                   -0.079234
  ----------------------------------------
  Sum of atomic charges =    -0.000000

 -----------------------------------------------------------------
                    Cartesian Multipole Moments
 -----------------------------------------------------------------
    Charge (ESU x 10^10)
                 0.0000
    Dipole Moment (Debye)
         X      -1.7177      Y      -0.7684      Z       0.0000
       Tot       1.8818
    Quadrupole Moments (Debye-Ang)
        XX     -39.8640     XY       0.7978     YY     -41.4724
        XZ      -0.0010     YZ      -0.0001     ZZ     -40.0272
    Octopole Moments (Debye-Ang^2)
       XXX       1.3574    XXY      -1.1394    XYY       4.4569
       YYY       2.2050    XXZ       0.0025    XYZ       0.0006
       YYZ      -0.0012    XZZ       2.8628    YZZ       0.2327
       ZZZ      -0.0024
    Hexadecapole Moments (Debye-Ang^3)
      XXXX    -477.3661   XXXY      10.6574   XXYY    -106.7625
      XYYY       7.8716   YYYY    -157.0180   XXXZ       0.0010
      XXYZ       0.0007   XYYZ       0.0013   YYYZ       0.0012
      XXZZ     -92.8659   XYZZ       0.9709   YYZZ     -35.4750
      XZZZ       0.0046   YZZZ       0.0016   ZZZZ     -59.9736
 -----------------------------------------------------------------
 DrvMan completing analytic gradient of the correlated energy
 Correlated dipole moment
            1
    1  -0.6758046
    2  -0.3023189
    3   0.0000150
 Energy read as -1141.966296416
 Full Analytical Gradient: (in a.u., or Hartree/Bohr)
             1             2             3             4
    1   -0.00012587    0.00010661   -0.00002128    0.00004054
    2    0.00001200   -0.00008009    0.00001193    0.00005615
    3   -0.00001709   -0.00001582    0.00001938    0.00001352
 Gradient time:  CPU 0.67 s  wall 0.64 s
 ----------------------------------------------------------------
             Standard Nuclear Orientation (Angstroms)
    I     Atom           X                Y                Z
 ----------------------------------------------------------------
    1      P      -0.0812958111    -0.8556845007    -0.0000000000
    2      P      -1.5918427541     0.5037194493    -0.0000000000
    3      H      -2.5040892434    -0.5844512467    -0.0000000000
    4      Cl      1.6245981012     0.3449368833     0.0000000000
 ----------------------------------------------------------------
 Nuclear Repulsion Energy =   176.1510051462 hartrees
 There are       24 alpha and       24 beta electrons

                       Distance Matrix (Angstroms)
             P (  1)   P (  2)   H (  3)
   P (  2)  2.032174
   H (  3)  2.437929  1.419968
   Cl(  4)  2.086041  3.220358  4.232000

 Requested basis set is 6-311++G(d,p)
 There are 44 shells and 97 basis functions
 A cutoff of  1.0D-14 yielded    903 shell pairs
 There are      4620 function pairs (      4932 Cartesian)
 Smallest overlap matrix eigenvalue = 6.34E-04
 Guess MOs from SCF MO coefficient file

 -----------------------------------------------------------------------
  General SCF calculation program by
  Eric Jon Sundstrom, Paul Horn, Yuezhi Mao, Dmitri Zuev, Alec White,
  David Stuck, Shaama M.S., Shane Yost, Joonho Lee, David Small,
  Daniel Levine, Susi Lehtola, Hugh Burton, Evgeny Epifanovsky
 -----------------------------------------------------------------------
 Hartree-Fock
 using 4 threads for integral computing
 -------------------------------------------------------
 OpenMP Integral computing Module                
 Release: version 2.0, May 2017, Q-Chem Inc. Pleasanton 
 -------------------------------------------------------
 A restricted SCF calculation will be
 performed using DIIS
 SCF converges when DIIS error is below 1.0e-08
 ---------------------------------------
  Cycle       Energy         DIIS error
 ---------------------------------------
    1   -1141.5629933189      1.07e-05  
    2   -1141.5629935261      2.78e-06  
    3   -1141.5629935479      1.22e-06  
    4   -1141.5629935517      4.49e-07  
    5   -1141.5629935526      1.99e-07  
    6   -1141.5629935528      6.94e-08  
    7   -1141.5629935528      2.86e-08  
    8   -1141.5629935528      1.19e-08  
    9   -1141.5629935528      4.83e-09  Convergence criterion met
 ---------------------------------------
 SCF time:   CPU 2.96s  wall 1.00s 
 SCF   energy in the final basis set =    -1141.5629935528
 Total energy in the final basis set =    -1141.5629935528


 ------------------------------------------------------------------------------

   CCMAN2: suite of methods based on coupled cluster
           and equation of motion theories.

   Components:
   * libvmm-1.3-trunk
     by Evgeny Epifanovsky, Ilya Kaliman.
   * libtensor-2.5-trunk
     by Evgeny Epifanovsky, Michael Wormit, Dmitry Zuev, Sam Manzer, 
        Ilya Kaliman.
   * libcc-2.5-trunk
     by Evgeny Epifanovsky, Arik Landau, Tomasz Kus, Kirill Khistyaev, 
        Dmitry Zuev, Prashant Manohar, Xintian Feng, Anna Krylov, 
        Matthew Goldey, Alec White, Thomas Jagau, Kaushik Nanda, 
        Anastasia Gunina, Alexander Kunitsa, Joonho Lee.

   CCMAN original authors:
   Anna I. Krylov, C. David Sherrill, Steven R. Gwaltney,
   Edward F. C. Byrd (2000)
   Sergey V. Levchenko, Lyudmila V. Slipchenko, Tao Wang,
   Ana-Maria C. Cristian (2003)
   Piotr A. Pieniazek, C. Melania Oana, Evgeny Epifanovsky (2007)
   Prashant Manohar (2009)

 ------------------------------------------------------------------------------


 Allocating and initializing 29808MB of RAM...
 Calculation will run on 4 cores.


 Alpha MOs, Restricted
 -- Occupied --                  
-104.84  -80.03  -79.99  -10.57   -8.04   -8.04   -8.04   -7.57
  1 A     2 A     3 A     4 A     5 A     6 A     7 A     8 A                  
 -7.529  -5.460  -5.459  -5.458  -5.422  -5.421  -5.421  -1.120
  9 A    10 A    11 A    12 A    13 A    14 A    15 A    16 A                  
 -0.922  -0.714  -0.541  -0.516  -0.498  -0.463  -0.387  -0.360
 17 A    18 A    19 A    20 A    21 A    22 A    23 A    24 A                  
 -- Virtual --                   
 -0.014   0.050   0.062   0.067   0.080   0.089   0.097   0.110
 25 A    26 A    27 A    28 A    29 A    30 A    31 A    32 A                  
  0.112   0.134   0.137   0.150   0.165   0.171   0.176   0.205
 33 A    34 A    35 A    36 A    37 A    38 A    39 A    40 A                  
  0.266   0.336   0.378   0.392   0.400   0.430   0.450   0.535
 41 A    42 A    43 A    44 A    45 A    46 A    47 A    48 A                  
  0.582   0.607   0.616   0.689   0.728   0.763   0.792   0.813
 49 A    50 A    51 A    52 A    53 A    54 A    55 A    56 A                  
  0.869   0.902   0.943   1.013   1.102   1.114   1.143   1.149
 57 A    58 A    59 A    60 A    61 A    62 A    63 A    64 A                  
  1.176   1.203   1.229   1.403   1.509   1.670   1.690   1.796
 65 A    66 A    67 A    68 A    69 A    70 A    71 A    72 A                  
  1.842   1.868   1.938   2.006   2.030   2.334   2.616   2.646
 73 A    74 A    75 A    76 A    77 A    78 A    79 A    80 A                  
  2.737   2.898   7.252   7.497  10.378  14.737  14.780  14.786
 81 A    82 A    83 A    84 A    85 A    86 A    87 A    88 A                  
 14.812  14.851  14.898  26.682  26.754  27.006 165.868 166.129
 89 A    90 A    91 A    92 A    93 A    94 A    95 A    96 A                  
219.235
 97 A                                                                          

 Beta MOs, Restricted
 -- Occupied --                  
-104.84  -80.03  -79.99  -10.57   -8.04   -8.04   -8.04   -7.57
  1 A     2 A     3 A     4 A     5 A     6 A     7 A     8 A                  
 -7.529  -5.460  -5.459  -5.458  -5.422  -5.421  -5.421  -1.120
  9 A    10 A    11 A    12 A    13 A    14 A    15 A    16 A                  
 -0.922  -0.714  -0.541  -0.516  -0.498  -0.463  -0.387  -0.360
 17 A    18 A    19 A    20 A    21 A    22 A    23 A    24 A                  
 -- Virtual --                   
 -0.014   0.050   0.062   0.067   0.080   0.089   0.097   0.110
 25 A    26 A    27 A    28 A    29 A    30 A    31 A    32 A                  
  0.112   0.134   0.137   0.150   0.165   0.171   0.176   0.205
 33 A    34 A    35 A    36 A    37 A    38 A    39 A    40 A                  
  0.266   0.336   0.378   0.392   0.400   0.430   0.450   0.535
 41 A    42 A    43 A    44 A    45 A    46 A    47 A    48 A                  
  0.582   0.607   0.616   0.689   0.728   0.763   0.792   0.813
 49 A    50 A    51 A    52 A    53 A    54 A    55 A    56 A                  
  0.869   0.902   0.943   1.013   1.102   1.114   1.143   1.149
 57 A    58 A    59 A    60 A    61 A    62 A    63 A    64 A                  
  1.176   1.203   1.229   1.403   1.509   1.670   1.690   1.796
 65 A    66 A    67 A    68 A    69 A    70 A    71 A    72 A                  
  1.842   1.868   1.938   2.006   2.030   2.334   2.616   2.646
 73 A    74 A    75 A    76 A    77 A    78 A    79 A    80 A                  
  2.737   2.898   7.252   7.497  10.378  14.737  14.780  14.786
 81 A    82 A    83 A    84 A    85 A    86 A    87 A    88 A                  
 14.812  14.851  14.898  26.682  26.754  27.006 165.868 166.129
 89 A    90 A    91 A    92 A    93 A    94 A    95 A    96 A                  
219.235
 97 A                                                                          

 Occupation and symmetry of molecular orbitals

 Point group: C1 (1 irreducible representation).

                           A     All 
 -------------------------------------
 All molecular orbitals:
  - Alpha                  97    97  
  - Beta                   97    97  
 -------------------------------------
 Alpha orbitals:
  - Frozen occupied        15    15  
  - Active occupied        9     9   
  - Active virtual         73    73  
  - Frozen virtual         0     0   
 -------------------------------------
 Beta orbitals:
  - Frozen occupied        15    15  
  - Active occupied        9     9   
  - Active virtual         73    73  
  - Frozen virtual         0     0   
 -------------------------------------

 Import integrals:   CPU 0.00 s  wall 0.00 s

 Import integrals:   CPU 9.92 s  wall 2.55 s

 MP2 amplitudes:   CPU 0.02 s  wall 0.01 s

Running a double precision version
           CCSD T amplitudes will be solved using DIIS.

           Start     Size      MaxIter   EConv     TConv     
           3         7         100       1.00e-07  1.00e-05  
 ------------------------------------------------------------------------------
           Energy (a.u.)   Ediff      Tdiff       Comment
 ------------------------------------------------------------------------------
         -1141.92893764                           
     1   -1141.95057587   2.16e-02   6.86e-01     
     2   -1141.96223791   1.17e-02   8.74e-02     
     3   -1141.96421897   1.98e-03   3.54e-02     
     4   -1141.96588575   1.67e-03   1.43e-02     Switched to DIIS steps.
     5   -1141.96629336   4.08e-04   9.09e-03     
     6   -1141.96630296   9.60e-06   2.21e-03     
     7   -1141.96629517   7.79e-06   7.19e-04     
     8   -1141.96629560   4.28e-07   1.92e-04     
     9   -1141.96629598   3.78e-07   6.80e-05     
    10   -1141.96629607   8.98e-08   3.21e-05     
    11   -1141.96629615   8.48e-08   1.84e-05     
    12   -1141.96629615   2.62e-09   3.41e-06     
 ------------------------------------------------------------------------------
         -1141.96629615                           CCSD T converged.

End of double precision
 SCF energy                 = -1141.56299355
 MP2 energy                 = -1141.92893764
 CCSD correlation energy     =    -0.40330259
 CCSD total energy           = -1141.96629615

 CCSD  T1^2 = 0.0077  T2^2 = 0.2288  Leading amplitudes:

 Amplitude    Orbitals with energies
  0.0224       24 (A) A                  ->    44 (A) A                   
              -0.3599                          0.3922                     
  0.0224       24 (A) B                  ->    44 (A) B                   
              -0.3599                          0.3922                     
 -0.0162       21 (A) A                  ->    25 (A) A                   
              -0.4984                         -0.0143                     
 -0.0162       21 (A) B                  ->    25 (A) B                   
              -0.4984                         -0.0143                     

 Amplitude    Orbitals with energies
 -0.1520       24 (A) A      24 (A) B    ->    25 (A) A      25 (A) B     
              -0.3599       -0.3599           -0.0143       -0.0143       
  0.1520       24 (A) A      24 (A) B    ->    25 (A) B      25 (A) A     
              -0.3599       -0.3599           -0.0143       -0.0143       
  0.1520       24 (A) B      24 (A) A    ->    25 (A) A      25 (A) B     
              -0.3599       -0.3599           -0.0143       -0.0143       
 -0.1520       24 (A) B      24 (A) A    ->    25 (A) B      25 (A) A     
              -0.3599       -0.3599           -0.0143       -0.0143       

 Computing CCSD intemediates for later calculations in double precision
 Finished.

Running a double precision version
           CCSD Lambda amplitudes will be solved using DIIS.
           Start     Size      MaxIter   EConv     LConv     
           3         7         100       1.00e-07  1.00e-05  
 ------------------------------------------------------------------------------
            Enorm      Ldiff       Comment
 ------------------------------------------------------------------------------
     1     5.26e-02   4.39e-02     
     2     1.10e-02   5.06e-03     
     3     4.80e-03   2.47e-03     
     4     1.74e-03   1.34e-03     Switched to DIIS steps.
     5     6.82e-04   3.88e-04     
     6     2.66e-04   1.24e-04     
     7     1.02e-04   2.15e-05     
     8     3.97e-05   3.83e-06     
     9     1.63e-05   3.35e-06     
    10     5.77e-06   1.15e-06     
    11     1.71e-06   5.20e-07     
    12     7.20e-07   1.66e-07     
    13     2.88e-07   6.50e-08     
    14     1.22e-07   1.17e-08     
    15     5.34e-08   9.03e-09     
 ------------------------------------------------------------------------------
                                   CCSD Lambda converged.

 Computing density matrices in double precision...
           Orbital response amplitudes will be solved using DIIS.
           Start     Size      MaxIter   EConv     LConv     
           3         7         100       1.00e-06  1.00e-06  
 ------------------------------------------------------------------------------
            Enorm      Ldiff       Comment
 ------------------------------------------------------------------------------
     1     6.32e-02   5.35e-03     
     2     3.82e-02   1.03e-02     
     3     4.59e-02   1.16e-02     
     4     1.44e-02   1.25e-02     Switched to DIIS steps.
     5     8.52e-04   3.72e-03     
     6     2.82e-04   8.23e-05     
     7     1.36e-04   2.50e-05     
     8     4.42e-05   9.95e-06     
     9     1.23e-05   2.30e-06     
    10     3.09e-06   6.96e-08     
    11     1.38e-06   7.80e-08     
    12     9.10e-08   2.22e-08     
 ------------------------------------------------------------------------------
                                   Orbital response converged.

 Computing density matrices... Done.
 CCSD calculation:   CPU 157.25 s  wall 43.80 s

 Transferring MO TPDM to AO TPDM
 Transferring g2_o1o1o1o1
 Transferring g2_o1o1o1v1
 Transferring g2_o1o1v1v1
 Transferring g2_o1v1o1v1
 Transferring g2_o1v1v1v1
 Transferring g2_v1v1v1v1
 Adding separable TPDM
 Computing TPDM gradient
 --------------------------------------------------------
 2e gradient
  Atom          X               Y               Z
 --------------------------------------------------------
    1         -0.819934       21.787330       -0.000001  
    2         17.492381      -15.363588        0.000000  
    3          3.489728        2.800703        0.000000  
    4        -20.162175       -9.224445        0.000000  
 --------------------------------------------------------
 --------------------------------------------------------
 Final gradient
  Atom          X               Y               Z
 --------------------------------------------------------
    1         -0.819934       21.787330       -0.000001  
    2         17.492381      -15.363588        0.000000  
    3          3.489728        2.800703        0.000000  
    4        -20.162175       -9.224445        0.000000  
 --------------------------------------------------------
 Analytic gradient from two-electron contribution:   CPU 64.51 s  wall 17.39 s

 Total ccman2 time:   CPU 234.71 s  wall 64.66 s


 --------------------------------------------------------------

                    Orbital Energies (a.u.)
 --------------------------------------------------------------

 Alpha MOs
 -- Occupied --
******* -80.029 -79.986 -10.571  -8.039  -8.036  -8.036  -7.568
 -7.529  -5.460  -5.459  -5.458  -5.422  -5.421  -5.421  -1.120
 -0.922  -0.714  -0.541  -0.516  -0.498  -0.463  -0.387  -0.360
 -- Virtual --
 -0.014   0.050   0.062   0.067   0.080   0.089   0.097   0.110
  0.112   0.134   0.137   0.150   0.165   0.171   0.176   0.205
  0.266   0.336   0.378   0.392   0.400   0.430   0.450   0.535
  0.582   0.607   0.616   0.689   0.728   0.763   0.792   0.813
  0.869   0.902   0.943   1.013   1.102   1.114   1.143   1.149
  1.176   1.203   1.229   1.403   1.509   1.670   1.690   1.796
  1.842   1.868   1.938   2.006   2.030   2.334   2.616   2.646
  2.737   2.898   7.252   7.497  10.378  14.737  14.780  14.786
 14.812  14.851  14.898  26.682  26.754  27.006 165.868 166.129
219.235
 --------------------------------------------------------------

          Ground-State Mulliken Net Atomic Charges

     Atom                 Charge (a.u.)
  ----------------------------------------
      1 P                     0.009856
      2 P                     0.194137
      3 H                    -0.124294
      4 Cl                   -0.079699
  ----------------------------------------
  Sum of atomic charges =     0.000000

 -----------------------------------------------------------------
                    Cartesian Multipole Moments
 -----------------------------------------------------------------
    Charge (ESU x 10^10)
                 0.0000
    Dipole Moment (Debye)
         X      -1.7223      Y      -0.7695      Z       0.0000
       Tot       1.8864
    Quadrupole Moments (Debye-Ang)
        XX     -39.8670     XY       0.7974     YY     -41.4719
        XZ      -0.0000     YZ       0.0000     ZZ     -40.0281
    Octopole Moments (Debye-Ang^2)
       XXX       1.2948    XXY      -1.1406    XYY       4.4389
       YYY       2.2005    XXZ       0.0000    XYZ      -0.0000
       YYZ      -0.0000    XZZ       2.8443    YZZ       0.2320
       ZZZ       0.0000
    Hexadecapole Moments (Debye-Ang^3)
      XXXX    -477.6161   XXXY      10.6478   XXYY    -106.8072
      XYYY       7.8551   YYYY    -157.0101   XXXZ      -0.0000
      XXYZ       0.0000   XYYZ      -0.0000   YYYZ       0.0000
      XXZZ     -92.9102   XYZZ       0.9654   YYZZ     -35.4742
      XZZZ      -0.0000   YZZZ       0.0000   ZZZZ     -59.9747
 -----------------------------------------------------------------
 DrvMan completing analytic gradient of the correlated energy
 Correlated dipole moment
            1
    1  -0.6776153
    2  -0.3027348
    3   0.0000000
 Energy read as -1141.966296147
 Full Analytical Gradient: (in a.u., or Hartree/Bohr)
             1             2             3             4
    1   -0.00030500    0.00007426   -0.00003240    0.00026314
    2   -0.00008659   -0.00010812    0.00002118    0.00017354
    3   -0.00000002    0.00000002    0.00000000    0.00000000
 Gradient time:  CPU 0.67 s  wall 0.64 s
 ----------------------------------------------------------------
             Standard Nuclear Orientation (Angstroms)
    I     Atom           X                Y                Z
 ----------------------------------------------------------------
    1      P      -0.0812958111    -0.8556845007    -0.0000000000
    2      P      -1.5918427541     0.5037194493    -0.0000000000
    3      H      -2.5040892434    -0.5844512467    -0.0000000000
    4      Cl      1.6225981012     0.3449368833     0.0000000000
 ----------------------------------------------------------------
 Nuclear Repulsion Energy =   176.2287405493 hartrees
 There are       24 alpha and       24 beta electrons

                       Distance Matrix (Angstroms)
             P (  1)   P (  2)   H (  3)
   P (  2)  2.032174
   H (  3)  2.437929  1.419968
   Cl(  4)  2.084405  3.218360  4.230049

 Requested basis set is 6-311++G(d,p)
 There are 44 shells and 97 basis functions
 A cutoff of  1.0D-14 yielded    903 shell pairs
 There are      4620 function pairs (      4932 Cartesian)
 Smallest overlap matrix eigenvalue = 6.33E-04
 Guess MOs from SCF MO coefficient file

 -----------------------------------------------------------------------
  General SCF calculation program by
  Eric Jon Sundstrom, Paul Horn, Yuezhi Mao, Dmitri Zuev, Alec White,
  David Stuck, Shaama M.S., Shane Yost, Joonho Lee, David Small,
  Daniel Levine, Susi Lehtola, Hugh Burton, Evgeny Epifanovsky
 -----------------------------------------------------------------------
 Hartree-Fock
 using 4 threads for integral computing
 -------------------------------------------------------
 OpenMP Integral computing Module                
 Release: version 2.0, May 2017, Q-Chem Inc. Pleasanton 
 -------------------------------------------------------
 A restricted SCF calculation will be
 performed using DIIS
 SCF converges when DIIS error is below 1.0e-08
 ---------------------------------------
  Cycle       Energy         DIIS error
 ---------------------------------------
    1   -1141.5630001413      1.92e-05  
    2   -1141.5630007662      4.87e-06  
    3   -1141.5630008200      2.13e-06  
    4   -1141.5630008290      6.60e-07  
    5   -1141.5630008304      2.82e-07  
    6   -1141.5630008308      1.05e-07  
    7   -1141.5630008309      4.43e-08  
    8   -1141.5630008309      1.62e-08  
    9   -1141.5630008309      5.56e-09  Convergence criterion met
 ---------------------------------------
 SCF time:   CPU 2.96s  wall 1.00s 
 SCF   energy in the final basis set =    -1141.5630008309
 Total energy in the final basis set =    -1141.5630008309


 ------------------------------------------------------------------------------

   CCMAN2: suite of methods based on coupled cluster
           and equation of motion theories.

   Components:
   * libvmm-1.3-trunk
     by Evgeny Epifanovsky, Ilya Kaliman.
   * libtensor-2.5-trunk
     by Evgeny Epifanovsky, Michael Wormit, Dmitry Zuev, Sam Manzer, 
        Ilya Kaliman.
   * libcc-2.5-trunk
     by Evgeny Epifanovsky, Arik Landau, Tomasz Kus, Kirill Khistyaev, 
        Dmitry Zuev, Prashant Manohar, Xintian Feng, Anna Krylov, 
        Matthew Goldey, Alec White, Thomas Jagau, Kaushik Nanda, 
        Anastasia Gunina, Alexander Kunitsa, Joonho Lee.

   CCMAN original authors:
   Anna I. Krylov, C. David Sherrill, Steven R. Gwaltney,
   Edward F. C. Byrd (2000)
   Sergey V. Levchenko, Lyudmila V. Slipchenko, Tao Wang,
   Ana-Maria C. Cristian (2003)
   Piotr A. Pieniazek, C. Melania Oana, Evgeny Epifanovsky (2007)
   Prashant Manohar (2009)

 ------------------------------------------------------------------------------


 Allocating and initializing 29808MB of RAM...
 Calculation will run on 4 cores.


 Alpha MOs, Restricted
 -- Occupied --                  
-104.84  -80.03  -79.99  -10.57   -8.04   -8.04   -8.04   -7.57
  1 A     2 A     3 A     4 A     5 A     6 A     7 A     8 A                  
 -7.529  -5.460  -5.458  -5.458  -5.421  -5.421  -5.421  -1.120
  9 A    10 A    11 A    12 A    13 A    14 A    15 A    16 A                  
 -0.922  -0.714  -0.541  -0.516  -0.499  -0.464  -0.386  -0.360
 17 A    18 A    19 A    20 A    21 A    22 A    23 A    24 A                  
 -- Virtual --                   
 -0.014   0.050   0.062   0.067   0.080   0.089   0.097   0.110
 25 A    26 A    27 A    28 A    29 A    30 A    31 A    32 A                  
  0.112   0.134   0.137   0.150   0.165   0.171   0.176   0.205
 33 A    34 A    35 A    36 A    37 A    38 A    39 A    40 A                  
  0.266   0.336   0.378   0.392   0.400   0.430   0.450   0.535
 41 A    42 A    43 A    44 A    45 A    46 A    47 A    48 A                  
  0.582   0.607   0.616   0.689   0.728   0.763   0.792   0.813
 49 A    50 A    51 A    52 A    53 A    54 A    55 A    56 A                  
  0.869   0.902   0.944   1.013   1.102   1.114   1.143   1.149
 57 A    58 A    59 A    60 A    61 A    62 A    63 A    64 A                  
  1.176   1.203   1.230   1.403   1.510   1.670   1.690   1.796
 65 A    66 A    67 A    68 A    69 A    70 A    71 A    72 A                  
  1.843   1.868   1.938   2.006   2.030   2.334   2.616   2.646
 73 A    74 A    75 A    76 A    77 A    78 A    79 A    80 A                  
  2.738   2.898   7.253   7.497  10.377  14.737  14.781  14.787
 81 A    82 A    83 A    84 A    85 A    86 A    87 A    88 A                  
 14.812  14.851  14.898  26.682  26.754  27.007 165.868 166.129
 89 A    90 A    91 A    92 A    93 A    94 A    95 A    96 A                  
219.235
 97 A                                                                          

 Beta MOs, Restricted
 -- Occupied --                  
-104.84  -80.03  -79.99  -10.57   -8.04   -8.04   -8.04   -7.57
  1 A     2 A     3 A     4 A     5 A     6 A     7 A     8 A                  
 -7.529  -5.460  -5.458  -5.458  -5.421  -5.421  -5.421  -1.120
  9 A    10 A    11 A    12 A    13 A    14 A    15 A    16 A                  
 -0.922  -0.714  -0.541  -0.516  -0.499  -0.464  -0.386  -0.360
 17 A    18 A    19 A    20 A    21 A    22 A    23 A    24 A                  
 -- Virtual --                   
 -0.014   0.050   0.062   0.067   0.080   0.089   0.097   0.110
 25 A    26 A    27 A    28 A    29 A    30 A    31 A    32 A                  
  0.112   0.134   0.137   0.150   0.165   0.171   0.176   0.205
 33 A    34 A    35 A    36 A    37 A    38 A    39 A    40 A                  
  0.266   0.336   0.378   0.392   0.400   0.430   0.450   0.535
 41 A    42 A    43 A    44 A    45 A    46 A    47 A    48 A                  
  0.582   0.607   0.616   0.689   0.728   0.763   0.792   0.813
 49 A    50 A    51 A    52 A    53 A    54 A    55 A    56 A                  
  0.869   0.902   0.944   1.013   1.102   1.114   1.143   1.149
 57 A    58 A    59 A    60 A    61 A    62 A    63 A    64 A                  
  1.176   1.203   1.230   1.403   1.510   1.670   1.690   1.796
 65 A    66 A    67 A    68 A    69 A    70 A    71 A    72 A                  
  1.843   1.868   1.938   2.006   2.030   2.334   2.616   2.646
 73 A    74 A    75 A    76 A    77 A    78 A    79 A    80 A                  
  2.738   2.898   7.253   7.497  10.377  14.737  14.781  14.787
 81 A    82 A    83 A    84 A    85 A    86 A    87 A    88 A                  
 14.812  14.851  14.898  26.682  26.754  27.007 165.868 166.129
 89 A    90 A    91 A    92 A    93 A    94 A    95 A    96 A                  
219.235
 97 A                                                                          

 Occupation and symmetry of molecular orbitals

 Point group: C1 (1 irreducible representation).

                           A     All 
 -------------------------------------
 All molecular orbitals:
  - Alpha                  97    97  
  - Beta                   97    97  
 -------------------------------------
 Alpha orbitals:
  - Frozen occupied        15    15  
  - Active occupied        9     9   
  - Active virtual         73    73  
  - Frozen virtual         0     0   
 -------------------------------------
 Beta orbitals:
  - Frozen occupied        15    15  
  - Active occupied        9     9   
  - Active virtual         73    73  
  - Frozen virtual         0     0   
 -------------------------------------

 Import integrals:   CPU 0.00 s  wall 0.00 s

 Import integrals:   CPU 9.93 s  wall 2.55 s

 MP2 amplitudes:   CPU 0.02 s  wall 0.01 s

Running a double precision version
           CCSD T amplitudes will be solved using DIIS.

           Start     Size      MaxIter   EConv     TConv     
           3         7         100       1.00e-07  1.00e-05  
 ------------------------------------------------------------------------------
           Energy (a.u.)   Ediff      Tdiff       Comment
 ------------------------------------------------------------------------------
         -1141.92894888                           
     1   -1141.95058320   2.16e-02   6.86e-01     
     2   -1141.96224018   1.17e-02   8.74e-02     
     3   -1141.96422084   1.98e-03   3.54e-02     
     4   -1141.96588682   1.67e-03   1.43e-02     Switched to DIIS steps.
     5   -1141.96629359   4.07e-04   9.08e-03     
     6   -1141.96630310   9.51e-06   2.21e-03     
     7   -1141.96629533   7.78e-06   7.17e-04     
     8   -1141.96629575   4.29e-07   1.92e-04     
     9   -1141.96629613   3.75e-07   6.77e-05     
    10   -1141.96629622   8.90e-08   3.19e-05     
    11   -1141.96629630   8.45e-08   1.83e-05     
    12   -1141.96629630   2.51e-09   3.40e-06     
 ------------------------------------------------------------------------------
         -1141.96629630                           CCSD T converged.

End of double precision
 SCF energy                 = -1141.56300083
 MP2 energy                 = -1141.92894888
 CCSD correlation energy     =    -0.40329547
 CCSD total energy           = -1141.96629630

 CCSD  T1^2 = 0.0077  T2^2 = 0.2288  Leading amplitudes:

 Amplitude    Orbitals with energies
 -0.0224       24 (A) A                  ->    44 (A) A                   
              -0.3598                          0.3922                     
 -0.0224       24 (A) B                  ->    44 (A) B                   
              -0.3598                          0.3922                     
  0.0162       21 (A) A                  ->    25 (A) A                   
              -0.4987                         -0.0142                     
  0.0162       21 (A) B                  ->    25 (A) B                   
              -0.4987                         -0.0142                     

 Amplitude    Orbitals with energies
 -0.1520       24 (A) A      24 (A) B    ->    25 (A) A      25 (A) B     
              -0.3598       -0.3598           -0.0142       -0.0142       
  0.1520       24 (A) A      24 (A) B    ->    25 (A) B      25 (A) A     
              -0.3598       -0.3598           -0.0142       -0.0142       
  0.1520       24 (A) B      24 (A) A    ->    25 (A) A      25 (A) B     
              -0.3598       -0.3598           -0.0142       -0.0142       
 -0.1520       24 (A) B      24 (A) A    ->    25 (A) B      25 (A) A     
              -0.3598       -0.3598           -0.0142       -0.0142       

 Computing CCSD intemediates for later calculations in double precision
 Finished.

Running a double precision version
           CCSD Lambda amplitudes will be solved using DIIS.
           Start     Size      MaxIter   EConv     LConv     
           3         7         100       1.00e-07  1.00e-05  
 ------------------------------------------------------------------------------
            Enorm      Ldiff       Comment
 ------------------------------------------------------------------------------
     1     5.26e-02   4.39e-02     
     2     1.10e-02   5.06e-03     
     3     4.79e-03   2.46e-03     
     4     1.73e-03   1.34e-03     Switched to DIIS steps.
     5     6.80e-04   3.87e-04     
     6     2.64e-04   1.23e-04     
     7     1.01e-04   2.14e-05     
     8     3.95e-05   3.81e-06     
     9     1.62e-05   3.32e-06     
    10     5.75e-06   1.14e-06     
    11     1.71e-06   5.19e-07     
    12     7.17e-07   1.66e-07     
    13     2.86e-07   6.48e-08     
    14     1.22e-07   1.18e-08     
    15     5.30e-08   9.06e-09     
 ------------------------------------------------------------------------------
                                   CCSD Lambda converged.

 Computing density matrices in double precision...
           Orbital response amplitudes will be solved using DIIS.
           Start     Size      MaxIter   EConv     LConv     
           3         7         100       1.00e-06  1.00e-06  
 ------------------------------------------------------------------------------
            Enorm      Ldiff       Comment
 ------------------------------------------------------------------------------
     1     6.32e-02   5.35e-03     
     2     3.82e-02   1.03e-02     
     3     4.59e-02   1.16e-02     
     4     1.44e-02   1.26e-02     Switched to DIIS steps.
     5     8.53e-04   3.72e-03     
     6     2.82e-04   8.21e-05     
     7     1.36e-04   2.49e-05     
     8     4.43e-05   9.92e-06     
     9     1.23e-05   2.31e-06     
    10     3.08e-06   6.85e-08     
    11     1.38e-06   7.80e-08     
    12     9.05e-08   2.19e-08     
 ------------------------------------------------------------------------------
                                   Orbital response converged.

 Computing density matrices... Done.
 CCSD calculation:   CPU 158.40 s  wall 44.03 s

 Transferring MO TPDM to AO TPDM
 Transferring g2_o1o1o1o1
 Transferring g2_o1o1o1v1
 Transferring g2_o1o1v1v1
 Transferring g2_o1v1o1v1
 Transferring g2_o1v1v1v1
 Transferring g2_v1v1v1v1
 Adding separable TPDM
 Computing TPDM gradient
 --------------------------------------------------------
 2e gradient
  Atom          X               Y               Z
 --------------------------------------------------------
    1         -0.809526       21.808307       -0.000000  
    2         17.496813      -15.365547        0.000000  
    3          3.489391        2.801143        0.000000  
    4        -20.176678       -9.243904       -0.000000  
 --------------------------------------------------------
 --------------------------------------------------------
 Final gradient
  Atom          X               Y               Z
 --------------------------------------------------------
    1         -0.809526       21.808307       -0.000000  
    2         17.496813      -15.365547        0.000000  
    3          3.489391        2.801143        0.000000  
    4        -20.176678       -9.243904       -0.000000  
 --------------------------------------------------------
 Analytic gradient from two-electron contribution:   CPU 65.04 s  wall 17.39 s

 Total ccman2 time:   CPU 236.65 s  wall 64.96 s


 --------------------------------------------------------------

                    Orbital Energies (a.u.)
 --------------------------------------------------------------

 Alpha MOs
 -- Occupied --
******* -80.028 -79.986 -10.571  -8.039  -8.036  -8.036  -7.568
 -7.529  -5.460  -5.458  -5.458  -5.421  -5.421  -5.421  -1.120
 -0.922  -0.714  -0.541  -0.516  -0.499  -0.464  -0.386  -0.360
 -- Virtual --
 -0.014   0.050   0.062   0.067   0.080   0.089   0.097   0.110
  0.112   0.134   0.137   0.150   0.165   0.171   0.176   0.205
  0.266   0.336   0.378   0.392   0.400   0.430   0.450   0.535
  0.582   0.607   0.616   0.689   0.728   0.763   0.792   0.813
  0.869   0.902   0.944   1.013   1.102   1.114   1.143   1.149
  1.176   1.203   1.230   1.403   1.510   1.670   1.690   1.796
  1.843   1.868   1.938   2.006   2.030   2.334   2.616   2.646
  2.738   2.898   7.253   7.497  10.377  14.737  14.781  14.787
 14.812  14.851  14.898  26.682  26.754  27.007 165.868 166.129
219.235
 --------------------------------------------------------------

          Ground-State Mulliken Net Atomic Charges

     Atom                 Charge (a.u.)
  ----------------------------------------
      1 P                     0.009111
      2 P                     0.194021
      3 H                    -0.124363
      4 Cl                   -0.078769
  ----------------------------------------
  Sum of atomic charges =    -0.000000

 -----------------------------------------------------------------
                    Cartesian Multipole Moments
 -----------------------------------------------------------------
    Charge (ESU x 10^10)
                -0.0000
    Dipole Moment (Debye)
         X      -1.7131      Y      -0.7674      Z       0.0000
       Tot       1.8771
    Quadrupole Moments (Debye-Ang)
        XX     -39.8609     XY       0.7983     YY     -41.4729
        XZ      -0.0000     YZ       0.0000     ZZ     -40.0262
    Octopole Moments (Debye-Ang^2)
       XXX       1.4200    XXY      -1.1382    XYY       4.4750
       YYY       2.2094    XXZ       0.0000    XYZ      -0.0000
       YYZ      -0.0000    XZZ       2.8813    YZZ       0.2333
       ZZZ       0.0000
    Hexadecapole Moments (Debye-Ang^3)
      XXXX    -477.1163   XXXY      10.6669   XXYY    -106.7178
      XYYY       7.8882   YYYY    -157.0259   XXXZ      -0.0000
      XXYZ       0.0000   XYYZ      -0.0000   YYYZ       0.0000
      XXZZ     -92.8216   XYZZ       0.9764   YYZZ     -35.4759
      XZZZ      -0.0000   YZZZ       0.0000   ZZZZ     -59.9724
 -----------------------------------------------------------------
 DrvMan completing analytic gradient of the correlated energy
 Correlated dipole moment
            1
    1  -0.6739939
    2  -0.3019030
    3   0.0000000
 Energy read as -1141.966296301
 Full Analytical Gradient: (in a.u., or Hartree/Bohr)
             1             2             3             4
    1    0.00005391    0.00013886   -0.00000996   -0.00018281
    2    0.00011112   -0.00005219    0.00000288   -0.00006181
    3   -0.00000000    0.00000000   -0.00000000    0.00000000
 Gradient time:  CPU 0.67 s  wall 0.64 s
 ----------------------------------------------------------------
             Standard Nuclear Orientation (Angstroms)
    I     Atom           X                Y                Z
 ----------------------------------------------------------------
    1      P      -0.0812958111    -0.8556845007    -0.0000000000
    2      P      -1.5918427541     0.5037194493    -0.0000000000
    3      H      -2.5040892434    -0.5844512467    -0.0000000000
    4      Cl      1.6235981012     0.3459368833     0.0000000000
 ----------------------------------------------------------------
 Nuclear Repulsion Energy =   176.1725223214 hartrees
 There are       24 alpha and       24 beta electrons

                       Distance Matrix (Angstroms)
             P (  1)   P (  2)   H (  3)
   P (  2)  2.032174
   H (  3)  2.437929  1.419968
   Cl(  4)  2.085799  3.219310  4.231244

 Requested basis set is 6-311++G(d,p)
 There are 44 shells and 97 basis functions
 A cutoff of  1.0D-14 yielded    903 shell pairs
 There are      4620 function pairs (      4932 Cartesian)
 Smallest overlap matrix eigenvalue = 6.34E-04
 Guess MOs from SCF MO coefficient file

 -----------------------------------------------------------------------
  General SCF calculation program by
  Eric Jon Sundstrom, Paul Horn, Yuezhi Mao, Dmitri Zuev, Alec White,
  David Stuck, Shaama M.S., Shane Yost, Joonho Lee, David Small,
  Daniel Levine, Susi Lehtola, Hugh Burton, Evgeny Epifanovsky
 -----------------------------------------------------------------------
 Hartree-Fock
 using 4 threads for integral computing
 -------------------------------------------------------
 OpenMP Integral computing Module                
 Release: version 2.0, May 2017, Q-Chem Inc. Pleasanton 
 -------------------------------------------------------
 A restricted SCF calculation will be
 performed using DIIS
 SCF converges when DIIS error is below 1.0e-08
 ---------------------------------------
  Cycle       Energy         DIIS error
 ---------------------------------------
    1   -1141.5629912549      1.55e-05  
    2   -1141.5629916564      3.80e-06  
    3   -1141.5629916898      1.58e-06  
    4   -1141.5629916947      4.84e-07  
    5   -1141.5629916955      2.18e-07  
    6   -1141.5629916957      7.99e-08  
    7   -1141.5629916957      3.47e-08  
    8   -1141.5629916957      1.20e-08  
    9   -1141.5629916957      3.71e-09  Convergence criterion met
 ---------------------------------------
 SCF time:   CPU 2.96s  wall 0.00s 
 SCF   energy in the final basis set =    -1141.5629916957
 Total energy in the final basis set =    -1141.5629916957


 ------------------------------------------------------------------------------

   CCMAN2: suite of methods based on coupled cluster
           and equation of motion theories.

   Components:
   * libvmm-1.3-trunk
     by Evgeny Epifanovsky, Ilya Kaliman.
   * libtensor-2.5-trunk
     by Evgeny Epifanovsky, Michael Wormit, Dmitry Zuev, Sam Manzer, 
        Ilya Kaliman.
   * libcc-2.5-trunk
     by Evgeny Epifanovsky, Arik Landau, Tomasz Kus, Kirill Khistyaev, 
        Dmitry Zuev, Prashant Manohar, Xintian Feng, Anna Krylov, 
        Matthew Goldey, Alec White, Thomas Jagau, Kaushik Nanda, 
        Anastasia Gunina, Alexander Kunitsa, Joonho Lee.

   CCMAN original authors:
   Anna I. Krylov, C. David Sherrill, Steven R. Gwaltney,
   Edward F. C. Byrd (2000)
   Sergey V. Levchenko, Lyudmila V. Slipchenko, Tao Wang,
   Ana-Maria C. Cristian (2003)
   Piotr A. Pieniazek, C. Melania Oana, Evgeny Epifanovsky (2007)
   Prashant Manohar (2009)

 ------------------------------------------------------------------------------


 Allocating and initializing 29808MB of RAM...
 Calculation will run on 4 cores.


 Alpha MOs, Restricted
 -- Occupied --                  
-104.84  -80.03  -79.99  -10.57   -8.04   -8.04   -8.04   -7.57
  1 A     2 A     3 A     4 A     5 A     6 A     7 A     8 A                  
 -7.529  -5.460  -5.459  -5.458  -5.422  -5.421  -5.421  -1.120
  9 A    10 A    11 A    12 A    13 A    14 A    15 A    16 A                  
 -0.922  -0.714  -0.541  -0.516  -0.498  -0.463  -0.387  -0.360
 17 A    18 A    19 A    20 A    21 A    22 A    23 A    24 A                  
 -- Virtual --                   
 -0.014   0.050   0.062   0.067   0.080   0.089   0.097   0.110
 25 A    26 A    27 A    28 A    29 A    30 A    31 A    32 A                  
  0.112   0.134   0.137   0.150   0.165   0.171   0.176   0.205
 33 A    34 A    35 A    36 A    37 A    38 A    39 A    40 A                  
  0.266   0.336   0.378   0.392   0.400   0.430   0.450   0.535
 41 A    42 A    43 A    44 A    45 A    46 A    47 A    48 A                  
  0.582   0.607   0.616   0.689   0.728   0.763   0.792   0.813
 49 A    50 A    51 A    52 A    53 A    54 A    55 A    56 A                  
  0.869   0.902   0.943   1.013   1.102   1.114   1.143   1.149
 57 A    58 A    59 A    60 A    61 A    62 A    63 A    64 A                  
  1.176   1.203   1.229   1.403   1.509   1.670   1.690   1.796
 65 A    66 A    67 A    68 A    69 A    70 A    71 A    72 A                  
  1.842   1.868   1.938   2.006   2.030   2.334   2.616   2.646
 73 A    74 A    75 A    76 A    77 A    78 A    79 A    80 A                  
  2.737   2.898   7.252   7.497  10.378  14.737  14.780  14.786
 81 A    82 A    83 A    84 A    85 A    86 A    87 A    88 A                  
 14.812  14.851  14.898  26.682  26.754  27.006 165.868 166.129
 89 A    90 A    91 A    92 A    93 A    94 A    95 A    96 A                  
219.235
 97 A                                                                          

 Beta MOs, Restricted
 -- Occupied --                  
-104.84  -80.03  -79.99  -10.57   -8.04   -8.04   -8.04   -7.57
  1 A     2 A     3 A     4 A     5 A     6 A     7 A     8 A                  
 -7.529  -5.460  -5.459  -5.458  -5.422  -5.421  -5.421  -1.120
  9 A    10 A    11 A    12 A    13 A    14 A    15 A    16 A                  
 -0.922  -0.714  -0.541  -0.516  -0.498  -0.463  -0.387  -0.360
 17 A    18 A    19 A    20 A    21 A    22 A    23 A    24 A                  
 -- Virtual --                   
 -0.014   0.050   0.062   0.067   0.080   0.089   0.097   0.110
 25 A    26 A    27 A    28 A    29 A    30 A    31 A    32 A                  
  0.112   0.134   0.137   0.150   0.165   0.171   0.176   0.205
 33 A    34 A    35 A    36 A    37 A    38 A    39 A    40 A                  
  0.266   0.336   0.378   0.392   0.400   0.430   0.450   0.535
 41 A    42 A    43 A    44 A    45 A    46 A    47 A    48 A                  
  0.582   0.607   0.616   0.689   0.728   0.763   0.792   0.813
 49 A    50 A    51 A    52 A    53 A    54 A    55 A    56 A                  
  0.869   0.902   0.943   1.013   1.102   1.114   1.143   1.149
 57 A    58 A    59 A    60 A    61 A    62 A    63 A    64 A                  
  1.176   1.203   1.229   1.403   1.509   1.670   1.690   1.796
 65 A    66 A    67 A    68 A    69 A    70 A    71 A    72 A                  
  1.842   1.868   1.938   2.006   2.030   2.334   2.616   2.646
 73 A    74 A    75 A    76 A    77 A    78 A    79 A    80 A                  
  2.737   2.898   7.252   7.497  10.378  14.737  14.780  14.786
 81 A    82 A    83 A    84 A    85 A    86 A    87 A    88 A                  
 14.812  14.851  14.898  26.682  26.754  27.006 165.868 166.129
 89 A    90 A    91 A    92 A    93 A    94 A    95 A    96 A                  
219.235
 97 A                                                                          

 Occupation and symmetry of molecular orbitals

 Point group: C1 (1 irreducible representation).

                           A     All 
 -------------------------------------
 All molecular orbitals:
  - Alpha                  97    97  
  - Beta                   97    97  
 -------------------------------------
 Alpha orbitals:
  - Frozen occupied        15    15  
  - Active occupied        9     9   
  - Active virtual         73    73  
  - Frozen virtual         0     0   
 -------------------------------------
 Beta orbitals:
  - Frozen occupied        15    15  
  - Active occupied        9     9   
  - Active virtual         73    73  
  - Frozen virtual         0     0   
 -------------------------------------

 Import integrals:   CPU 0.00 s  wall 0.00 s

 Import integrals:   CPU 9.90 s  wall 2.54 s

 MP2 amplitudes:   CPU 0.02 s  wall 0.01 s

Running a double precision version
           CCSD T amplitudes will be solved using DIIS.

           Start     Size      MaxIter   EConv     TConv     
           3         7         100       1.00e-07  1.00e-05  
 ------------------------------------------------------------------------------
           Energy (a.u.)   Ediff      Tdiff       Comment
 ------------------------------------------------------------------------------
         -1141.92893946                           
     1   -1141.95057682   2.16e-02   6.86e-01     
     2   -1141.96223812   1.17e-02   8.74e-02     
     3   -1141.96421925   1.98e-03   3.54e-02     
     4   -1141.96588602   1.67e-03   1.43e-02     Switched to DIIS steps.
     5   -1141.96629347   4.07e-04   9.09e-03     
     6   -1141.96630304   9.57e-06   2.21e-03     
     7   -1141.96629526   7.79e-06   7.18e-04     
     8   -1141.96629568   4.27e-07   1.92e-04     
     9   -1141.96629606   3.77e-07   6.79e-05     
    10   -1141.96629615   8.94e-08   3.20e-05     
    11   -1141.96629623   8.47e-08   1.84e-05     
    12   -1141.96629623   2.59e-09   3.41e-06     
 ------------------------------------------------------------------------------
         -1141.96629623                           CCSD T converged.

End of double precision
 SCF energy                 = -1141.56299170
 MP2 energy                 = -1141.92893946
 CCSD correlation energy     =    -0.40330454
 CCSD total energy           = -1141.96629623

 CCSD  T1^2 = 0.0077  T2^2 = 0.2288  Leading amplitudes:

 Amplitude    Orbitals with energies
  0.0224       24 (A) A                  ->    44 (A) A                   
              -0.3599                          0.3922                     
  0.0224       24 (A) B                  ->    44 (A) B                   
              -0.3599                          0.3922                     
  0.0162       21 (A) A                  ->    25 (A) A                   
              -0.4985                         -0.0143                     
  0.0162       21 (A) B                  ->    25 (A) B                   
              -0.4985                         -0.0143                     

 Amplitude    Orbitals with energies
 -0.1520       24 (A) A      24 (A) B    ->    25 (A) A      25 (A) B     
              -0.3599       -0.3599           -0.0143       -0.0143       
  0.1520       24 (A) A      24 (A) B    ->    25 (A) B      25 (A) A     
              -0.3599       -0.3599           -0.0143       -0.0143       
  0.1520       24 (A) B      24 (A) A    ->    25 (A) A      25 (A) B     
              -0.3599       -0.3599           -0.0143       -0.0143       
 -0.1520       24 (A) B      24 (A) A    ->    25 (A) B      25 (A) A     
              -0.3599       -0.3599           -0.0143       -0.0143       

 Computing CCSD intemediates for later calculations in double precision
 Finished.

Running a double precision version
           CCSD Lambda amplitudes will be solved using DIIS.
           Start     Size      MaxIter   EConv     LConv     
           3         7         100       1.00e-07  1.00e-05  
 ------------------------------------------------------------------------------
            Enorm      Ldiff       Comment
 ------------------------------------------------------------------------------
     1     5.26e-02   4.39e-02     
     2     1.10e-02   5.06e-03     
     3     4.80e-03   2.47e-03     
     4     1.74e-03   1.34e-03     Switched to DIIS steps.
     5     6.82e-04   3.88e-04     
     6     2.65e-04   1.24e-04     
     7     1.01e-04   2.15e-05     
     8     3.97e-05   3.83e-06     
     9     1.62e-05   3.35e-06     
    10     5.76e-06   1.15e-06     
    11     1.71e-06   5.20e-07     
    12     7.20e-07   1.67e-07     
    13     2.88e-07   6.50e-08     
    14     1.22e-07   1.18e-08     
    15     5.33e-08   9.05e-09     
 ------------------------------------------------------------------------------
                                   CCSD Lambda converged.

 Computing density matrices in double precision...
           Orbital response amplitudes will be solved using DIIS.
           Start     Size      MaxIter   EConv     LConv     
           3         7         100       1.00e-06  1.00e-06  
 ------------------------------------------------------------------------------
            Enorm      Ldiff       Comment
 ------------------------------------------------------------------------------
     1     6.32e-02   5.35e-03     
     2     3.82e-02   1.03e-02     
     3     4.59e-02   1.16e-02     
     4     1.44e-02   1.25e-02     Switched to DIIS steps.
     5     8.52e-04   3.72e-03     
     6     2.82e-04   8.22e-05     
     7     1.36e-04   2.49e-05     
     8     4.42e-05   9.94e-06     
     9     1.23e-05   2.30e-06     
    10     3.09e-06   6.88e-08     
    11     1.38e-06   7.80e-08     
    12     9.09e-08   2.21e-08     
 ------------------------------------------------------------------------------
                                   Orbital response converged.

 Computing density matrices... Done.
 CCSD calculation:   CPU 157.80 s  wall 43.91 s

 Transferring MO TPDM to AO TPDM
 Transferring g2_o1o1o1o1
 Transferring g2_o1o1o1v1
 Transferring g2_o1o1v1v1
 Transferring g2_o1v1o1v1
 Transferring g2_o1v1v1v1
 Transferring g2_v1v1v1v1
 Adding separable TPDM
 Computing TPDM gradient
 --------------------------------------------------------
 2e gradient
  Atom          X               Y               Z
 --------------------------------------------------------
    1         -0.823912       21.800369       -0.000000  
    2         17.494950      -15.363442        0.000000  
    3          3.489163        2.800813       -0.000000  
    4        -20.160201       -9.237740       -0.000000  
 --------------------------------------------------------
 --------------------------------------------------------
 Final gradient
  Atom          X               Y               Z
 --------------------------------------------------------
    1         -0.823912       21.800369       -0.000000  
    2         17.494950      -15.363442        0.000000  
    3          3.489163        2.800813       -0.000000  
    4        -20.160201       -9.237740       -0.000000  
 --------------------------------------------------------
 Analytic gradient from two-electron contribution:   CPU 65.06 s  wall 17.62 s

 Total ccman2 time:   CPU 236.18 s  wall 65.09 s


 --------------------------------------------------------------

                    Orbital Energies (a.u.)
 --------------------------------------------------------------

 Alpha MOs
 -- Occupied --
******* -80.029 -79.986 -10.571  -8.039  -8.036  -8.036  -7.568
 -7.529  -5.460  -5.459  -5.458  -5.422  -5.421  -5.421  -1.120
 -0.922  -0.714  -0.541  -0.516  -0.498  -0.463  -0.387  -0.360
 -- Virtual --
 -0.014   0.050   0.062   0.067   0.080   0.089   0.097   0.110
  0.112   0.134   0.137   0.150   0.165   0.171   0.176   0.205
  0.266   0.336   0.378   0.392   0.400   0.430   0.450   0.535
  0.582   0.607   0.616   0.689   0.728   0.763   0.792   0.813
  0.869   0.902   0.943   1.013   1.102   1.114   1.143   1.149
  1.176   1.203   1.229   1.403   1.509   1.670   1.690   1.796
  1.842   1.868   1.938   2.006   2.030   2.334   2.616   2.646
  2.737   2.898   7.252   7.497  10.378  14.737  14.780  14.786
 14.812  14.851  14.898  26.682  26.754  27.006 165.868 166.129
219.235
 --------------------------------------------------------------

          Ground-State Mulliken Net Atomic Charges

     Atom                 Charge (a.u.)
  ----------------------------------------
      1 P                     0.009853
      2 P                     0.194112
      3 H                    -0.124346
      4 Cl                   -0.079619
  ----------------------------------------
  Sum of atomic charges =     0.000000

 -----------------------------------------------------------------
                    Cartesian Multipole Moments
 -----------------------------------------------------------------
    Charge (ESU x 10^10)
                -0.0000
    Dipole Moment (Debye)
         X      -1.7209      Y      -0.7703      Z       0.0000
       Tot       1.8855
    Quadrupole Moments (Debye-Ang)
        XX     -39.8668     XY       0.7961     YY     -41.4703
        XZ      -0.0000     YZ       0.0000     ZZ     -40.0276
    Octopole Moments (Debye-Ang^2)
       XXX       1.3424    XXY      -1.1529    XYY       4.4525
       YYY       2.1609    XXZ       0.0000    XYZ      -0.0000
       YYZ      -0.0000    XZZ       2.8585    YZZ       0.2190
       ZZZ       0.0000
    Hexadecapole Moments (Debye-Ang^3)
      XXXX    -477.3962   XXXY      10.5872   XXYY    -106.7665
      XYYY       7.8103   YYYY    -157.0545   XXXZ      -0.0000
      XXYZ       0.0000   XYYZ      -0.0000   YYYZ       0.0000
      XXZZ     -92.8673   XYZZ       0.9483   YYZZ     -35.4825
      XZZZ      -0.0000   YZZZ       0.0000   ZZZZ     -59.9730
 -----------------------------------------------------------------
 DrvMan completing analytic gradient of the correlated energy
 Correlated dipole moment
            1
    1  -0.6770604
    2  -0.3030639
    3   0.0000000
 Energy read as -1141.966296232
 Full Analytical Gradient: (in a.u., or Hartree/Bohr)
             1             2             3             4
    1   -0.00025226    0.00010903   -0.00001482    0.00015805
    2   -0.00010975   -0.00006265    0.00001320    0.00015920
    3   -0.00000000    0.00000000   -0.00000000    0.00000000
 Gradient time:  CPU 0.67 s  wall 0.64 s
 ----------------------------------------------------------------
             Standard Nuclear Orientation (Angstroms)
    I     Atom           X                Y                Z
 ----------------------------------------------------------------
    1      P      -0.0812958111    -0.8556845007    -0.0000000000
    2      P      -1.5918427541     0.5037194493    -0.0000000000
    3      H      -2.5040892434    -0.5844512467    -0.0000000000
    4      Cl      1.6235981012     0.3439368833     0.0000000000
 ----------------------------------------------------------------
 Nuclear Repulsion Energy =   176.2071959337 hartrees
 There are       24 alpha and       24 beta electrons

                       Distance Matrix (Angstroms)
             P (  1)   P (  2)   H (  3)
   P (  2)  2.032174
   H (  3)  2.437929  1.419968
   Cl(  4)  2.084647  3.219408  4.230805

 Requested basis set is 6-311++G(d,p)
 There are 44 shells and 97 basis functions
 A cutoff of  1.0D-14 yielded    903 shell pairs
 There are      4620 function pairs (      4932 Cartesian)
 Smallest overlap matrix eigenvalue = 6.33E-04
 Guess MOs from SCF MO coefficient file

 -----------------------------------------------------------------------
  General SCF calculation program by
  Eric Jon Sundstrom, Paul Horn, Yuezhi Mao, Dmitri Zuev, Alec White,
  David Stuck, Shaama M.S., Shane Yost, Joonho Lee, David Small,
  Daniel Levine, Susi Lehtola, Hugh Burton, Evgeny Epifanovsky
 -----------------------------------------------------------------------
 Hartree-Fock
 using 4 threads for integral computing
 -------------------------------------------------------
 OpenMP Integral computing Module                
 Release: version 2.0, May 2017, Q-Chem Inc. Pleasanton 
 -------------------------------------------------------
 A restricted SCF calculation will be
 performed using DIIS
 SCF converges when DIIS error is below 1.0e-08
 ---------------------------------------
  Cycle       Energy         DIIS error
 ---------------------------------------
    1   -1141.5630023815      1.59e-05  
    2   -1141.5630028753      4.09e-06  
    3   -1141.5630029287      1.46e-06  
    4   -1141.5630029346      5.17e-07  
    5   -1141.5630029355      2.39e-07  
    6   -1141.5630029357      5.83e-08  
    7   -1141.5630029357      2.60e-08  
    8   -1141.5630029357      1.17e-08  
    9   -1141.5630029357      3.75e-09  Convergence criterion met
 ---------------------------------------
 SCF time:   CPU 2.95s  wall 1.00s 
 SCF   energy in the final basis set =    -1141.5630029357
 Total energy in the final basis set =    -1141.5630029357


 ------------------------------------------------------------------------------

   CCMAN2: suite of methods based on coupled cluster
           and equation of motion theories.

   Components:
   * libvmm-1.3-trunk
     by Evgeny Epifanovsky, Ilya Kaliman.
   * libtensor-2.5-trunk
     by Evgeny Epifanovsky, Michael Wormit, Dmitry Zuev, Sam Manzer, 
        Ilya Kaliman.
   * libcc-2.5-trunk
     by Evgeny Epifanovsky, Arik Landau, Tomasz Kus, Kirill Khistyaev, 
        Dmitry Zuev, Prashant Manohar, Xintian Feng, Anna Krylov, 
        Matthew Goldey, Alec White, Thomas Jagau, Kaushik Nanda, 
        Anastasia Gunina, Alexander Kunitsa, Joonho Lee.

   CCMAN original authors:
   Anna I. Krylov, C. David Sherrill, Steven R. Gwaltney,
   Edward F. C. Byrd (2000)
   Sergey V. Levchenko, Lyudmila V. Slipchenko, Tao Wang,
   Ana-Maria C. Cristian (2003)
   Piotr A. Pieniazek, C. Melania Oana, Evgeny Epifanovsky (2007)
   Prashant Manohar (2009)

 ------------------------------------------------------------------------------


 Allocating and initializing 29808MB of RAM...
 Calculation will run on 4 cores.


 Alpha MOs, Restricted
 -- Occupied --                  
-104.84  -80.03  -79.99  -10.57   -8.04   -8.04   -8.04   -7.57
  1 A     2 A     3 A     4 A     5 A     6 A     7 A     8 A                  
 -7.529  -5.460  -5.458  -5.458  -5.421  -5.421  -5.421  -1.120
  9 A    10 A    11 A    12 A    13 A    14 A    15 A    16 A                  
 -0.922  -0.714  -0.541  -0.516  -0.499  -0.464  -0.386  -0.360
 17 A    18 A    19 A    20 A    21 A    22 A    23 A    24 A                  
 -- Virtual --                   
 -0.014   0.050   0.062   0.067   0.080   0.089   0.097   0.110
 25 A    26 A    27 A    28 A    29 A    30 A    31 A    32 A                  
  0.112   0.134   0.137   0.150   0.165   0.171   0.176   0.205
 33 A    34 A    35 A    36 A    37 A    38 A    39 A    40 A                  
  0.266   0.336   0.378   0.392   0.400   0.430   0.450   0.535
 41 A    42 A    43 A    44 A    45 A    46 A    47 A    48 A                  
  0.582   0.607   0.616   0.689   0.728   0.763   0.792   0.813
 49 A    50 A    51 A    52 A    53 A    54 A    55 A    56 A                  
  0.869   0.902   0.944   1.013   1.102   1.114   1.143   1.149
 57 A    58 A    59 A    60 A    61 A    62 A    63 A    64 A                  
  1.176   1.203   1.230   1.403   1.510   1.670   1.690   1.796
 65 A    66 A    67 A    68 A    69 A    70 A    71 A    72 A                  
  1.842   1.868   1.938   2.006   2.030   2.334   2.616   2.646
 73 A    74 A    75 A    76 A    77 A    78 A    79 A    80 A                  
  2.737   2.898   7.253   7.497  10.377  14.737  14.781  14.787
 81 A    82 A    83 A    84 A    85 A    86 A    87 A    88 A                  
 14.812  14.851  14.898  26.682  26.754  27.007 165.868 166.129
 89 A    90 A    91 A    92 A    93 A    94 A    95 A    96 A                  
219.235
 97 A                                                                          

 Beta MOs, Restricted
 -- Occupied --                  
-104.84  -80.03  -79.99  -10.57   -8.04   -8.04   -8.04   -7.57
  1 A     2 A     3 A     4 A     5 A     6 A     7 A     8 A                  
 -7.529  -5.460  -5.458  -5.458  -5.421  -5.421  -5.421  -1.120
  9 A    10 A    11 A    12 A    13 A    14 A    15 A    16 A                  
 -0.922  -0.714  -0.541  -0.516  -0.499  -0.464  -0.386  -0.360
 17 A    18 A    19 A    20 A    21 A    22 A    23 A    24 A                  
 -- Virtual --                   
 -0.014   0.050   0.062   0.067   0.080   0.089   0.097   0.110
 25 A    26 A    27 A    28 A    29 A    30 A    31 A    32 A                  
  0.112   0.134   0.137   0.150   0.165   0.171   0.176   0.205
 33 A    34 A    35 A    36 A    37 A    38 A    39 A    40 A                  
  0.266   0.336   0.378   0.392   0.400   0.430   0.450   0.535
 41 A    42 A    43 A    44 A    45 A    46 A    47 A    48 A                  
  0.582   0.607   0.616   0.689   0.728   0.763   0.792   0.813
 49 A    50 A    51 A    52 A    53 A    54 A    55 A    56 A                  
  0.869   0.902   0.944   1.013   1.102   1.114   1.143   1.149
 57 A    58 A    59 A    60 A    61 A    62 A    63 A    64 A                  
  1.176   1.203   1.230   1.403   1.510   1.670   1.690   1.796
 65 A    66 A    67 A    68 A    69 A    70 A    71 A    72 A                  
  1.842   1.868   1.938   2.006   2.030   2.334   2.616   2.646
 73 A    74 A    75 A    76 A    77 A    78 A    79 A    80 A                  
  2.737   2.898   7.253   7.497  10.377  14.737  14.781  14.787
 81 A    82 A    83 A    84 A    85 A    86 A    87 A    88 A                  
 14.812  14.851  14.898  26.682  26.754  27.007 165.868 166.129
 89 A    90 A    91 A    92 A    93 A    94 A    95 A    96 A                  
219.235
 97 A                                                                          

 Occupation and symmetry of molecular orbitals

 Point group: C1 (1 irreducible representation).

                           A     All 
 -------------------------------------
 All molecular orbitals:
  - Alpha                  97    97  
  - Beta                   97    97  
 -------------------------------------
 Alpha orbitals:
  - Frozen occupied        15    15  
  - Active occupied        9     9   
  - Active virtual         73    73  
  - Frozen virtual         0     0   
 -------------------------------------
 Beta orbitals:
  - Frozen occupied        15    15  
  - Active occupied        9     9   
  - Active virtual         73    73  
  - Frozen virtual         0     0   
 -------------------------------------

 Import integrals:   CPU 0.00 s  wall 0.00 s

 Import integrals:   CPU 9.93 s  wall 2.55 s

 MP2 amplitudes:   CPU 0.02 s  wall 0.01 s

Running a double precision version
           CCSD T amplitudes will be solved using DIIS.

           Start     Size      MaxIter   EConv     TConv     
           3         7         100       1.00e-07  1.00e-05  
 ------------------------------------------------------------------------------
           Energy (a.u.)   Ediff      Tdiff       Comment
 ------------------------------------------------------------------------------
         -1141.92894728                           
     1   -1141.95058248   2.16e-02   6.86e-01     
     2   -1141.96224019   1.17e-02   8.74e-02     
     3   -1141.96422079   1.98e-03   3.54e-02     
     4   -1141.96588677   1.67e-03   1.43e-02     Switched to DIIS steps.
     5   -1141.96629371   4.07e-04   9.08e-03     
     6   -1141.96630324   9.53e-06   2.21e-03     
     7   -1141.96629547   7.78e-06   7.17e-04     
     8   -1141.96629589   4.29e-07   1.92e-04     
     9   -1141.96629627   3.76e-07   6.78e-05     
    10   -1141.96629636   8.94e-08   3.19e-05     
    11   -1141.96629644   8.46e-08   1.83e-05     
    12   -1141.96629644   2.54e-09   3.40e-06     
 ------------------------------------------------------------------------------
         -1141.96629644                           CCSD T converged.

End of double precision
 SCF energy                 = -1141.56300294
 MP2 energy                 = -1141.92894728
 CCSD correlation energy     =    -0.40329351
 CCSD total energy           = -1141.96629644

 CCSD  T1^2 = 0.0077  T2^2 = 0.2288  Leading amplitudes:

 Amplitude    Orbitals with energies
 -0.0224       24 (A) A                  ->    44 (A) A                   
              -0.3598                          0.3922                     
 -0.0224       24 (A) B                  ->    44 (A) B                   
              -0.3598                          0.3922                     
  0.0162       21 (A) A                  ->    25 (A) A                   
              -0.4987                         -0.0142                     
  0.0162       21 (A) B                  ->    25 (A) B                   
              -0.4987                         -0.0142                     

 Amplitude    Orbitals with energies
 -0.1520       24 (A) A      24 (A) B    ->    25 (A) A      25 (A) B     
              -0.3598       -0.3598           -0.0142       -0.0142       
  0.1520       24 (A) A      24 (A) B    ->    25 (A) B      25 (A) A     
              -0.3598       -0.3598           -0.0142       -0.0142       
  0.1520       24 (A) B      24 (A) A    ->    25 (A) A      25 (A) B     
              -0.3598       -0.3598           -0.0142       -0.0142       
 -0.1520       24 (A) B      24 (A) A    ->    25 (A) B      25 (A) A     
              -0.3598       -0.3598           -0.0142       -0.0142       

 Computing CCSD intemediates for later calculations in double precision
 Finished.

Running a double precision version
           CCSD Lambda amplitudes will be solved using DIIS.
           Start     Size      MaxIter   EConv     LConv     
           3         7         100       1.00e-07  1.00e-05  
 ------------------------------------------------------------------------------
            Enorm      Ldiff       Comment
 ------------------------------------------------------------------------------
     1     5.26e-02   4.39e-02     
     2     1.10e-02   5.06e-03     
     3     4.79e-03   2.46e-03     
     4     1.73e-03   1.34e-03     Switched to DIIS steps.
     5     6.81e-04   3.87e-04     
     6     2.64e-04   1.23e-04     
     7     1.01e-04   2.14e-05     
     8     3.95e-05   3.81e-06     
     9     1.62e-05   3.32e-06     
    10     5.75e-06   1.14e-06     
    11     1.71e-06   5.19e-07     
    12     7.18e-07   1.66e-07     
    13     2.87e-07   6.48e-08     
    14     1.22e-07   1.18e-08     
    15     5.30e-08   9.04e-09     
 ------------------------------------------------------------------------------
                                   CCSD Lambda converged.

 Computing density matrices in double precision...
           Orbital response amplitudes will be solved using DIIS.
           Start     Size      MaxIter   EConv     LConv     
           3         7         100       1.00e-06  1.00e-06  
 ------------------------------------------------------------------------------
            Enorm      Ldiff       Comment
 ------------------------------------------------------------------------------
     1     6.32e-02   5.35e-03     
     2     3.82e-02   1.03e-02     
     3     4.60e-02   1.16e-02     
     4     1.44e-02   1.26e-02     Switched to DIIS steps.
     5     8.53e-04   3.72e-03     
     6     2.82e-04   8.21e-05     
     7     1.36e-04   2.49e-05     
     8     4.43e-05   9.93e-06     
     9     1.23e-05   2.30e-06     
    10     3.09e-06   6.93e-08     
    11     1.38e-06   7.80e-08     
    12     9.07e-08   2.19e-08     
 ------------------------------------------------------------------------------
                                   Orbital response converged.

 Computing density matrices... Done.
 CCSD calculation:   CPU 158.34 s  wall 44.01 s

 Transferring MO TPDM to AO TPDM
 Transferring g2_o1o1o1o1
 Transferring g2_o1o1o1v1
 Transferring g2_o1o1v1v1
 Transferring g2_o1v1o1v1
 Transferring g2_o1v1v1v1
 Transferring g2_v1v1v1v1
 Adding separable TPDM
 Computing TPDM gradient
 --------------------------------------------------------
 2e gradient
  Atom          X               Y               Z
 --------------------------------------------------------
    1         -0.805539       21.795248       -0.000000  
    2         17.494242      -15.365689        0.000000  
    3          3.489957        2.801032       -0.000000  
    4        -20.178659       -9.230592        0.000000  
 --------------------------------------------------------
 --------------------------------------------------------
 Final gradient
  Atom          X               Y               Z
 --------------------------------------------------------
    1         -0.805539       21.795248       -0.000000  
    2         17.494242      -15.365689        0.000000  
    3          3.489957        2.801032       -0.000000  
    4        -20.178659       -9.230592        0.000000  
 --------------------------------------------------------
 Analytic gradient from two-electron contribution:   CPU 64.62 s  wall 17.38 s

 Total ccman2 time:   CPU 236.68 s  wall 65.06 s


 --------------------------------------------------------------

                    Orbital Energies (a.u.)
 --------------------------------------------------------------

 Alpha MOs
 -- Occupied --
******* -80.029 -79.986 -10.571  -8.039  -8.036  -8.036  -7.568
 -7.529  -5.460  -5.458  -5.458  -5.421  -5.421  -5.421  -1.120
 -0.922  -0.714  -0.541  -0.516  -0.499  -0.464  -0.386  -0.360
 -- Virtual --
 -0.014   0.050   0.062   0.067   0.080   0.089   0.097   0.110
  0.112   0.134   0.137   0.150   0.165   0.171   0.176   0.205
  0.266   0.336   0.378   0.392   0.400   0.430   0.450   0.535
  0.582   0.607   0.616   0.689   0.728   0.763   0.792   0.813
  0.869   0.902   0.944   1.013   1.102   1.114   1.143   1.149
  1.176   1.203   1.230   1.403   1.510   1.670   1.690   1.796
  1.842   1.868   1.938   2.006   2.030   2.334   2.616   2.646
  2.737   2.898   7.253   7.497  10.377  14.737  14.781  14.787
 14.812  14.851  14.898  26.682  26.754  27.007 165.868 166.129
219.235
 --------------------------------------------------------------

          Ground-State Mulliken Net Atomic Charges

     Atom                 Charge (a.u.)
  ----------------------------------------
      1 P                     0.009113
      2 P                     0.194046
      3 H                    -0.124311
      4 Cl                   -0.078849
  ----------------------------------------
  Sum of atomic charges =    -0.000000

 -----------------------------------------------------------------
                    Cartesian Multipole Moments
 -----------------------------------------------------------------
    Charge (ESU x 10^10)
                -0.0000
    Dipole Moment (Debye)
         X      -1.7145      Y      -0.7665      Z       0.0000
       Tot       1.8781
    Quadrupole Moments (Debye-Ang)
        XX     -39.8612     XY       0.7996     YY     -41.4745
        XZ      -0.0000     YZ       0.0000     ZZ     -40.0267
    Octopole Moments (Debye-Ang^2)
       XXX       1.3725    XXY      -1.1260    XYY       4.4613
       YYY       2.2490    XXZ      -0.0000    XYZ      -0.0000
       YYZ      -0.0000    XZZ       2.8672    YZZ       0.2464
       ZZZ      -0.0000
    Hexadecapole Moments (Debye-Ang^3)
      XXXX    -477.3359   XXXY      10.7275   XXYY    -106.7585
      XYYY       7.9330   YYYY    -156.9817   XXXZ      -0.0000
      XXYZ       0.0000   XYYZ      -0.0000   YYYZ       0.0000
      XXZZ     -92.8645   XYZZ       0.9936   YYZZ     -35.4676
      XZZZ      -0.0000   YZZZ       0.0000   ZZZZ     -59.9741
 -----------------------------------------------------------------
 DrvMan completing analytic gradient of the correlated energy
 Correlated dipole moment
            1
    1  -0.6745484
    2  -0.3015748
    3   0.0000000
 Energy read as -1141.966296442
 Full Analytical Gradient: (in a.u., or Hartree/Bohr)
             1             2             3             4
    1    0.00000086    0.00010401   -0.00002758   -0.00007729
    2    0.00013389   -0.00009774    0.00001086   -0.00004702
    3   -0.00000000    0.00000000   -0.00000000   -0.00000000
 Gradient time:  CPU 0.67 s  wall 0.64 s
 ----------------------------------------------------------------
             Standard Nuclear Orientation (Angstroms)
    I     Atom           X                Y                Z
 ----------------------------------------------------------------
    1      P      -0.0812958111    -0.8556845007    -0.0000000000
    2      P      -1.5918427541     0.5037194493    -0.0000000000
    3      H      -2.5040892434    -0.5844512467    -0.0000000000
    4      Cl      1.6235981012     0.3449368833     0.0010000000
 ----------------------------------------------------------------
 Nuclear Repulsion Energy =   176.1898517033 hartrees
 There are       24 alpha and       24 beta electrons

                       Distance Matrix (Angstroms)
             P (  1)   P (  2)   H (  3)
   P (  2)  2.032174
   H (  3)  2.437929  1.419968
   Cl(  4)  2.085223  3.219359  4.231024

 Requested basis set is 6-311++G(d,p)
 There are 44 shells and 97 basis functions
 A cutoff of  1.0D-14 yielded    903 shell pairs
 There are      4620 function pairs (      4932 Cartesian)
 Smallest overlap matrix eigenvalue = 6.34E-04
 Guess MOs from SCF MO coefficient file

 -----------------------------------------------------------------------
  General SCF calculation program by
  Eric Jon Sundstrom, Paul Horn, Yuezhi Mao, Dmitri Zuev, Alec White,
  David Stuck, Shaama M.S., Shane Yost, Joonho Lee, David Small,
  Daniel Levine, Susi Lehtola, Hugh Burton, Evgeny Epifanovsky
 -----------------------------------------------------------------------
 Hartree-Fock
 using 4 threads for integral computing
 -------------------------------------------------------
 OpenMP Integral computing Module                
 Release: version 2.0, May 2017, Q-Chem Inc. Pleasanton 
 -------------------------------------------------------
 A restricted SCF calculation will be
 performed using DIIS
 SCF converges when DIIS error is below 1.0e-08
 ---------------------------------------
  Cycle       Energy         DIIS error
 ---------------------------------------
    1   -1141.5629971704      9.83e-06  
    2   -1141.5629973771      2.64e-06  
    3   -1141.5629974026      8.85e-07  
    4   -1141.5629974052      3.32e-07  
    5   -1141.5629974056      1.47e-07  
    6   -1141.5629974057      4.82e-08  
    7   -1141.5629974057      2.51e-08  
    8   -1141.5629974057      9.79e-09  Convergence criterion met
 ---------------------------------------
 SCF time:   CPU 2.63s  wall 1.00s 
 SCF   energy in the final basis set =    -1141.5629974057
 Total energy in the final basis set =    -1141.5629974057


 ------------------------------------------------------------------------------

   CCMAN2: suite of methods based on coupled cluster
           and equation of motion theories.

   Components:
   * libvmm-1.3-trunk
     by Evgeny Epifanovsky, Ilya Kaliman.
   * libtensor-2.5-trunk
     by Evgeny Epifanovsky, Michael Wormit, Dmitry Zuev, Sam Manzer, 
        Ilya Kaliman.
   * libcc-2.5-trunk
     by Evgeny Epifanovsky, Arik Landau, Tomasz Kus, Kirill Khistyaev, 
        Dmitry Zuev, Prashant Manohar, Xintian Feng, Anna Krylov, 
        Matthew Goldey, Alec White, Thomas Jagau, Kaushik Nanda, 
        Anastasia Gunina, Alexander Kunitsa, Joonho Lee.

   CCMAN original authors:
   Anna I. Krylov, C. David Sherrill, Steven R. Gwaltney,
   Edward F. C. Byrd (2000)
   Sergey V. Levchenko, Lyudmila V. Slipchenko, Tao Wang,
   Ana-Maria C. Cristian (2003)
   Piotr A. Pieniazek, C. Melania Oana, Evgeny Epifanovsky (2007)
   Prashant Manohar (2009)

 ------------------------------------------------------------------------------


 Allocating and initializing 29808MB of RAM...
 Calculation will run on 4 cores.


 Alpha MOs, Restricted
 -- Occupied --                  
-104.84  -80.03  -79.99  -10.57   -8.04   -8.04   -8.04   -7.57
  1 A     2 A     3 A     4 A     5 A     6 A     7 A     8 A                  
 -7.529  -5.460  -5.458  -5.458  -5.422  -5.421  -5.421  -1.120
  9 A    10 A    11 A    12 A    13 A    14 A    15 A    16 A                  
 -0.922  -0.714  -0.541  -0.516  -0.499  -0.464  -0.386  -0.360
 17 A    18 A    19 A    20 A    21 A    22 A    23 A    24 A                  
 -- Virtual --                   
 -0.014   0.050   0.062   0.067   0.080   0.089   0.097   0.110
 25 A    26 A    27 A    28 A    29 A    30 A    31 A    32 A                  
  0.112   0.134   0.137   0.150   0.165   0.171   0.176   0.205
 33 A    34 A    35 A    36 A    37 A    38 A    39 A    40 A                  
  0.266   0.336   0.378   0.392   0.400   0.430   0.450   0.535
 41 A    42 A    43 A    44 A    45 A    46 A    47 A    48 A                  
  0.582   0.607   0.616   0.689   0.728   0.763   0.792   0.813
 49 A    50 A    51 A    52 A    53 A    54 A    55 A    56 A                  
  0.869   0.902   0.944   1.013   1.102   1.114   1.143   1.149
 57 A    58 A    59 A    60 A    61 A    62 A    63 A    64 A                  
  1.176   1.203   1.230   1.403   1.509   1.670   1.690   1.796
 65 A    66 A    67 A    68 A    69 A    70 A    71 A    72 A                  
  1.842   1.868   1.938   2.006   2.030   2.334   2.616   2.646
 73 A    74 A    75 A    76 A    77 A    78 A    79 A    80 A                  
  2.737   2.898   7.253   7.497  10.377  14.737  14.780  14.787
 81 A    82 A    83 A    84 A    85 A    86 A    87 A    88 A                  
 14.812  14.851  14.898  26.682  26.754  27.007 165.868 166.129
 89 A    90 A    91 A    92 A    93 A    94 A    95 A    96 A                  
219.235
 97 A                                                                          

 Beta MOs, Restricted
 -- Occupied --                  
-104.84  -80.03  -79.99  -10.57   -8.04   -8.04   -8.04   -7.57
  1 A     2 A     3 A     4 A     5 A     6 A     7 A     8 A                  
 -7.529  -5.460  -5.458  -5.458  -5.422  -5.421  -5.421  -1.120
  9 A    10 A    11 A    12 A    13 A    14 A    15 A    16 A                  
 -0.922  -0.714  -0.541  -0.516  -0.499  -0.464  -0.386  -0.360
 17 A    18 A    19 A    20 A    21 A    22 A    23 A    24 A                  
 -- Virtual --                   
 -0.014   0.050   0.062   0.067   0.080   0.089   0.097   0.110
 25 A    26 A    27 A    28 A    29 A    30 A    31 A    32 A                  
  0.112   0.134   0.137   0.150   0.165   0.171   0.176   0.205
 33 A    34 A    35 A    36 A    37 A    38 A    39 A    40 A                  
  0.266   0.336   0.378   0.392   0.400   0.430   0.450   0.535
 41 A    42 A    43 A    44 A    45 A    46 A    47 A    48 A                  
  0.582   0.607   0.616   0.689   0.728   0.763   0.792   0.813
 49 A    50 A    51 A    52 A    53 A    54 A    55 A    56 A                  
  0.869   0.902   0.944   1.013   1.102   1.114   1.143   1.149
 57 A    58 A    59 A    60 A    61 A    62 A    63 A    64 A                  
  1.176   1.203   1.230   1.403   1.509   1.670   1.690   1.796
 65 A    66 A    67 A    68 A    69 A    70 A    71 A    72 A                  
  1.842   1.868   1.938   2.006   2.030   2.334   2.616   2.646
 73 A    74 A    75 A    76 A    77 A    78 A    79 A    80 A                  
  2.737   2.898   7.253   7.497  10.377  14.737  14.780  14.787
 81 A    82 A    83 A    84 A    85 A    86 A    87 A    88 A                  
 14.812  14.851  14.898  26.682  26.754  27.007 165.868 166.129
 89 A    90 A    91 A    92 A    93 A    94 A    95 A    96 A                  
219.235
 97 A                                                                          

 Occupation and symmetry of molecular orbitals

 Point group: C1 (1 irreducible representation).

                           A     All 
 -------------------------------------
 All molecular orbitals:
  - Alpha                  97    97  
  - Beta                   97    97  
 -------------------------------------
 Alpha orbitals:
  - Frozen occupied        15    15  
  - Active occupied        9     9   
  - Active virtual         73    73  
  - Frozen virtual         0     0   
 -------------------------------------
 Beta orbitals:
  - Frozen occupied        15    15  
  - Active occupied        9     9   
  - Active virtual         73    73  
  - Frozen virtual         0     0   
 -------------------------------------

 Import integrals:   CPU 0.00 s  wall 0.00 s

 Import integrals:   CPU 9.93 s  wall 2.55 s

 MP2 amplitudes:   CPU 0.02 s  wall 0.01 s

Running a double precision version
           CCSD T amplitudes will be solved using DIIS.

           Start     Size      MaxIter   EConv     TConv     
           3         7         100       1.00e-07  1.00e-05  
 ------------------------------------------------------------------------------
           Energy (a.u.)   Ediff      Tdiff       Comment
 ------------------------------------------------------------------------------
         -1141.92894346                           
     1   -1141.95057974   2.16e-02   6.86e-01     
     2   -1141.96223925   1.17e-02   8.74e-02     
     3   -1141.96422011   1.98e-03   3.54e-02     
     4   -1141.96588649   1.67e-03   1.43e-02     Switched to DIIS steps.
     5   -1141.96629368   4.07e-04   9.08e-03     
     6   -1141.96630323   9.55e-06   2.21e-03     
     7   -1141.96629545   7.78e-06   7.18e-04     
     8   -1141.96629588   4.28e-07   1.92e-04     
     9   -1141.96629626   3.77e-07   6.79e-05     
    10   -1141.96629635   8.94e-08   3.20e-05     
    11   -1141.96629643   8.47e-08   1.83e-05     
    12   -1141.96629643   2.56e-09   3.41e-06     
 ------------------------------------------------------------------------------
         -1141.96629643                           CCSD T converged.

End of double precision
 SCF energy                 = -1141.56299741
 MP2 energy                 = -1141.92894346
 CCSD correlation energy     =    -0.40329902
 CCSD total energy           = -1141.96629643

 CCSD  T1^2 = 0.0077  T2^2 = 0.2288  Leading amplitudes:

 Amplitude    Orbitals with energies
 -0.0224       24 (A) A                  ->    44 (A) A                   
              -0.3599                          0.3922                     
 -0.0224       24 (A) B                  ->    44 (A) B                   
              -0.3599                          0.3922                     
  0.0162       21 (A) A                  ->    25 (A) A                   
              -0.4986                         -0.0143                     
  0.0162       21 (A) B                  ->    25 (A) B                   
              -0.4986                         -0.0143                     

 Amplitude    Orbitals with energies
 -0.1520       24 (A) A      24 (A) B    ->    25 (A) A      25 (A) B     
              -0.3599       -0.3599           -0.0143       -0.0143       
  0.1520       24 (A) A      24 (A) B    ->    25 (A) B      25 (A) A     
              -0.3599       -0.3599           -0.0143       -0.0143       
  0.1520       24 (A) B      24 (A) A    ->    25 (A) A      25 (A) B     
              -0.3599       -0.3599           -0.0143       -0.0143       
 -0.1520       24 (A) B      24 (A) A    ->    25 (A) B      25 (A) A     
              -0.3599       -0.3599           -0.0143       -0.0143       

 Computing CCSD intemediates for later calculations in double precision
 Finished.

Running a double precision version
           CCSD Lambda amplitudes will be solved using DIIS.
           Start     Size      MaxIter   EConv     LConv     
           3         7         100       1.00e-07  1.00e-05  
 ------------------------------------------------------------------------------
            Enorm      Ldiff       Comment
 ------------------------------------------------------------------------------
     1     5.26e-02   4.39e-02     
     2     1.10e-02   5.06e-03     
     3     4.80e-03   2.47e-03     
     4     1.73e-03   1.34e-03     Switched to DIIS steps.
     5     6.81e-04   3.88e-04     
     6     2.65e-04   1.24e-04     
     7     1.01e-04   2.15e-05     
     8     3.96e-05   3.82e-06     
     9     1.62e-05   3.33e-06     
    10     5.76e-06   1.15e-06     
    11     1.71e-06   5.19e-07     
    12     7.19e-07   1.66e-07     
    13     2.87e-07   6.49e-08     
    14     1.22e-07   1.18e-08     
    15     5.32e-08   9.04e-09     
 ------------------------------------------------------------------------------
                                   CCSD Lambda converged.

 Computing density matrices in double precision...
           Orbital response amplitudes will be solved using DIIS.
           Start     Size      MaxIter   EConv     LConv     
           3         7         100       1.00e-06  1.00e-06  
 ------------------------------------------------------------------------------
            Enorm      Ldiff       Comment
 ------------------------------------------------------------------------------
     1     6.32e-02   5.35e-03     
     2     3.82e-02   1.03e-02     
     3     4.59e-02   1.16e-02     
     4     1.44e-02   1.25e-02     Switched to DIIS steps.
     5     8.53e-04   3.72e-03     
     6     2.82e-04   8.22e-05     
     7     1.36e-04   2.49e-05     
     8     4.42e-05   9.93e-06     
     9     1.23e-05   2.30e-06     
    10     3.09e-06   6.90e-08     
    11     1.38e-06   7.80e-08     
    12     9.08e-08   2.20e-08     
 ------------------------------------------------------------------------------
                                   Orbital response converged.

 Computing density matrices... Done.
 CCSD calculation:   CPU 157.04 s  wall 43.68 s

 Transferring MO TPDM to AO TPDM
 Transferring g2_o1o1o1o1
 Transferring g2_o1o1o1v1
 Transferring g2_o1o1v1v1
 Transferring g2_o1v1o1v1
 Transferring g2_o1v1v1v1
 Transferring g2_v1v1v1v1
 Adding separable TPDM
 Computing TPDM gradient
 --------------------------------------------------------
 2e gradient
  Atom          X               Y               Z
 --------------------------------------------------------
    1         -0.814729       21.797811        0.008670  
    2         17.494596      -15.364566        0.002122  
    3          3.489560        2.800923       -0.000333  
    4        -20.169426       -9.234168       -0.010459  
 --------------------------------------------------------
 --------------------------------------------------------
 Final gradient
  Atom          X               Y               Z
 --------------------------------------------------------
    1         -0.814729       21.797811        0.008670  
    2         17.494596      -15.364566        0.002122  
    3          3.489560        2.800923       -0.000333  
    4        -20.169426       -9.234168       -0.010459  
 --------------------------------------------------------
 Analytic gradient from two-electron contribution:   CPU 65.88 s  wall 18.20 s

 Total ccman2 time:   CPU 236.41 s  wall 65.48 s


 --------------------------------------------------------------

                    Orbital Energies (a.u.)
 --------------------------------------------------------------

 Alpha MOs
 -- Occupied --
******* -80.029 -79.986 -10.571  -8.039  -8.036  -8.036  -7.568
 -7.529  -5.460  -5.458  -5.458  -5.422  -5.421  -5.421  -1.120
 -0.922  -0.714  -0.541  -0.516  -0.499  -0.464  -0.386  -0.360
 -- Virtual --
 -0.014   0.050   0.062   0.067   0.080   0.089   0.097   0.110
  0.112   0.134   0.137   0.150   0.165   0.171   0.176   0.205
  0.266   0.336   0.378   0.392   0.400   0.430   0.450   0.535
  0.582   0.607   0.616   0.689   0.728   0.763   0.792   0.813
  0.869   0.902   0.944   1.013   1.102   1.114   1.143   1.149
  1.176   1.203   1.230   1.403   1.509   1.670   1.690   1.796
  1.842   1.868   1.938   2.006   2.030   2.334   2.616   2.646
  2.737   2.898   7.253   7.497  10.377  14.737  14.780  14.787
 14.812  14.851  14.898  26.682  26.754  27.007 165.868 166.129
219.235
 --------------------------------------------------------------

          Ground-State Mulliken Net Atomic Charges

     Atom                 Charge (a.u.)
  ----------------------------------------
      1 P                     0.009483
      2 P                     0.194079
      3 H                    -0.124328
      4 Cl                   -0.079234
  ----------------------------------------
  Sum of atomic charges =     0.000000

 -----------------------------------------------------------------
                    Cartesian Multipole Moments
 -----------------------------------------------------------------
    Charge (ESU x 10^10)
                 0.0000
    Dipole Moment (Debye)
         X      -1.7177      Y      -0.7684      Z      -0.0008
       Tot       1.8818
    Quadrupole Moments (Debye-Ang)
        XX     -39.8640     XY       0.7978     YY     -41.4724
        XZ      -0.0009     YZ      -0.0006     ZZ     -40.0272
    Octopole Moments (Debye-Ang^2)
       XXX       1.3574    XXY      -1.1394    XYY       4.4569
       YYY       2.2050    XXZ      -0.0137    XYZ       0.0008
       YYZ      -0.0129    XZZ       2.8628    YZZ       0.2327
       ZZZ      -0.0394
    Hexadecapole Moments (Debye-Ang^3)
      XXXX    -477.3661   XXXY      10.6574   XXYY    -106.7625
      XYYY       7.8716   YYYY    -157.0180   XXXZ      -0.0604
      XXYZ      -0.0021   XYYZ      -0.0189   YYYZ      -0.0143
      XXZZ     -92.8659   XYZZ       0.9709   YYZZ     -35.4750
      XZZZ      -0.0647   YZZZ      -0.0146   ZZZZ     -59.9736
 -----------------------------------------------------------------
 DrvMan completing analytic gradient of the correlated energy
 Correlated dipole moment
            1
    1  -0.6758050
    2  -0.3023191
    3  -0.0003226
 Energy read as -1141.966296428
 Full Analytical Gradient: (in a.u., or Hartree/Bohr)
             1             2             3             4
    1   -0.00012594    0.00010653   -0.00002119    0.00004061
    2    0.00001197   -0.00008020    0.00001204    0.00005619
    3   -0.00001201   -0.00001100    0.00001353    0.00000948
 Gradient time:  CPU 0.67 s  wall 0.64 s
Dipole drv :
gprntSymmMtrx error report: 
 Final Hessian.
            1           2           3           4           5           6
    1   0.2175868  -0.0363095   0.0000000  -0.1151473   0.1006853   0.0000000
    2  -0.0363095   0.1920422   0.0000000   0.1061473  -0.1343098   0.0000000
    3   0.0000000   0.0000000   0.0079855   0.0000004   0.0000000   0.0073998
    4  -0.1151473   0.1061473   0.0000004   0.2246960  -0.0030188   0.0000000
    5   0.1006853  -0.1343098   0.0000000  -0.0030188   0.2661582   0.0000000
    6   0.0000000   0.0000000   0.0073998   0.0000000   0.0000000   0.0067956
    7  -0.0074755  -0.0175242   0.0000019  -0.0924605  -0.0828598  -0.0000008
    8   0.0026033   0.0067318   0.0000000  -0.1044558  -0.1411304   0.0000000
    9   0.0000000   0.0000000  -0.0090453   0.0000000   0.0000000  -0.0083643
   10  -0.0949623  -0.0523121  -0.0000031  -0.0170913  -0.0148043   0.0000025
   11  -0.0669763  -0.0644633   0.0000000   0.0013277   0.0092812   0.0000000
   12   0.0000000   0.0000000  -0.0063476   0.0000000   0.0000000  -0.0058272
            7           8           9          10          11          12
    1  -0.0074755   0.0026033   0.0000000  -0.0949623  -0.0669763   0.0000000
    2  -0.0175242   0.0067318   0.0000000  -0.0523121  -0.0644633   0.0000000
    3   0.0000019   0.0000000  -0.0090453  -0.0000031   0.0000000  -0.0063476
    4  -0.0924605  -0.1044558   0.0000000  -0.0170913   0.0013277   0.0000000
    5  -0.0828598  -0.1411304   0.0000000  -0.0148043   0.0092812   0.0000000
    6  -0.0000008   0.0000000  -0.0083643   0.0000025   0.0000000  -0.0058272
    7   0.1058770   0.0970081   0.0000000  -0.0059397   0.0033760   0.0000000
    8   0.0970081   0.1337786   0.0000000   0.0048432   0.0006195   0.0000000
    9   0.0000000   0.0000000   0.0102558   0.0000000   0.0000000   0.0071579
   10  -0.0059397   0.0048432   0.0000000   0.1179937   0.0622698   0.0000000
   11   0.0033760   0.0006195   0.0000000   0.0622698   0.0545627   0.0000000
   12   0.0000000   0.0000000   0.0071579   0.0000000   0.0000000   0.0050166
 ----------------------------------------------------------------
             Standard Nuclear Orientation (Angstroms)
    I     Atom           X                Y                Z
 ----------------------------------------------------------------
    1      P      -0.0812958111    -0.8556845007    -0.0000000000
    2      P      -1.5918427541     0.5037194493    -0.0000000000
    3      H      -2.5040892434    -0.5844512467    -0.0000000000
    4      Cl      1.6235981012     0.3449368833     0.0000000000
 ----------------------------------------------------------------
 Nuclear Repulsion Energy =   176.1898612262 hartrees
 There are       24 alpha and       24 beta electrons
 old dipole drv.
            1           2           3           4           5           6
    1   1.1416026   0.6123680   0.0000000  -0.0602492   0.1685058   0.0000000
    2   0.1979549   0.3559916   0.0000000   0.0439663   0.2145515   0.0000000
    3  -0.0000000   0.0000000   0.1313053  -0.0000168   0.0000000   0.0314265
            7           8           9          10          11          12
    1  -0.1232037  -0.1163886   0.0000000  -0.9581834  -0.6646518   0.0000000
    2  -0.0218652  -0.1765267   0.0000000  -0.2200691  -0.3940112   0.0000000
    3   0.0000100  -0.0000000   0.0079252   0.0000035   0.0000000  -0.1707017
 New transposed dipole drv.
            1           2           3
    1   1.1416026   0.1979549  -0.0000000
    2   0.6123680   0.3559916   0.0000000
    3   0.0000000   0.0000000   0.1313053
    4  -0.0602492   0.0439663  -0.0000168
    5   0.1685058   0.2145515   0.0000000
    6   0.0000000   0.0000000   0.0314265
    7  -0.1232037  -0.0218652   0.0000100
    8  -0.1163886  -0.1765267  -0.0000000
    9   0.0000000   0.0000000   0.0079252
   10  -0.9581834  -0.2200691   0.0000035
   11  -0.6646518  -0.3940112   0.0000000
   12   0.0000000   0.0000000  -0.1707017
FINAL TENSOR RESULT:
Order 2, Length 12
    Atom      X          Y          Z
     1 Order 1, Length 12
    Atom      X          Y          Z
     1    2.175868239101157e-01  -3.630945507060957e-02   0.000000000000000e+00
     2   -1.151473146998275e-01   1.006853104651933e-01   0.000000000000000e+00
     3   -7.475527142259620e-03   2.603344492517307e-03   0.000000000000000e+00
     4   -9.496227820949242e-02  -6.697631019732483e-02   0.000000000000000e+00

Order 1, Length 12
    Atom      X          Y          Z
     1   -3.630945507060957e-02   1.920421682591796e-01   0.000000000000000e+00
     2    1.061473343869264e-01  -1.343097531925806e-01   0.000000000000000e+00
     3   -1.752421214817641e-02   6.731837719893738e-03   0.000000000000000e+00
     4   -5.231207878737357e-02  -6.446325880129233e-02   0.000000000000000e+00

Order 1, Length 12
    Atom      X          Y          Z
     1    0.000000000000000e+00   0.000000000000000e+00   7.985463133145186e-03
     2    4.014705106013506e-07   0.000000000000000e+00   7.399816589756035e-03
     3    1.867872697648530e-06   0.000000000000000e+00  -9.045301068341772e-03
     4   -3.115045776985834e-06   0.000000000000000e+00  -6.347614543392496e-03


     2 Order 1, Length 12
    Atom      X          Y          Z
     1   -1.151473146998275e-01   1.061473343869264e-01   4.014705106013506e-07
     2    2.246960262574280e-01  -3.018809514443886e-03   0.000000000000000e+00
     3   -9.246054112782948e-02  -1.044557894300762e-01   0.000000000000000e+00
     4   -1.709134481916625e-02   1.327651173948411e-03   0.000000000000000e+00

Order 1, Length 12
    Atom      X          Y          Z
     1    1.006853104651933e-01  -1.343097531925806e-01   0.000000000000000e+00
     2   -3.018809514443886e-03   2.661581953338241e-01   0.000000000000000e+00
     3   -8.285980086824619e-02  -1.411304100809715e-01   0.000000000000000e+00
     4   -1.480433381967630e-02   9.281222180502159e-03   0.000000000000000e+00

Order 1, Length 12
    Atom      X          Y          Z
     1    0.000000000000000e+00   0.000000000000000e+00   7.399816589756035e-03
     2    0.000000000000000e+00   0.000000000000000e+00   6.795608112967191e-03
     3   -8.391983024175398e-07   0.000000000000000e+00  -8.364278604932676e-03
     4    2.540043827497468e-06   0.000000000000000e+00  -5.827226338856842e-03


     3 Order 1, Length 12
    Atom      X          Y          Z
     1   -7.475527142259620e-03  -1.752421214817641e-02   1.867872697648530e-06
     2   -9.246054112782948e-02  -8.285980086824619e-02  -8.391983024175398e-07
     3    1.058769736036286e-01   9.700806913376520e-02   0.000000000000000e+00
     4   -5.939737136253755e-03   3.376048045364879e-03   0.000000000000000e+00

Order 1, Length 12
    Atom      X          Y          Z
     1    2.603344492517307e-03   6.731837719893738e-03   0.000000000000000e+00
     2   -1.044557894300762e-01  -1.411304100809715e-01   0.000000000000000e+00
     3    9.700806913376520e-02   1.337786243505880e-01   0.000000000000000e+00
     4    4.843206308651326e-03   6.195006223528077e-04   0.000000000000000e+00

Order 1, Length 12
    Atom      X          Y          Z
     1    0.000000000000000e+00   0.000000000000000e+00  -9.045301068341772e-03
     2    0.000000000000000e+00   0.000000000000000e+00  -8.364278604932676e-03
     3    0.000000000000000e+00   0.000000000000000e+00   1.025578492923504e-02
     4    3.899193924519717e-08   0.000000000000000e+00   7.157894916979822e-03


     4 Order 1, Length 12
    Atom      X          Y          Z
     1   -9.496227820949242e-02  -5.231207878737357e-02  -3.115045776985834e-06
     2   -1.709134481916625e-02  -1.480433381967630e-02   2.540043827497468e-06
     3   -5.939737136253755e-03   4.843206308651326e-03   3.899193924519717e-08
     4    1.179936622855446e-01   6.226982589116008e-02   0.000000000000000e+00

Order 1, Length 12
    Atom      X          Y          Z
     1   -6.697631019732483e-02  -6.446325880129233e-02   0.000000000000000e+00
     2    1.327651173948411e-03   9.281222180502159e-03   0.000000000000000e+00
     3    3.376048045364879e-03   6.195006223528077e-04   0.000000000000000e+00
     4    6.226982589116008e-02   5.456273424374000e-02   0.000000000000000e+00

Order 1, Length 12
    Atom      X          Y          Z
     1    0.000000000000000e+00   0.000000000000000e+00  -6.347614543392496e-03
     2    0.000000000000000e+00   0.000000000000000e+00  -5.827226338856842e-03
     3    0.000000000000000e+00   0.000000000000000e+00   7.157894916979822e-03
     4    0.000000000000000e+00   0.000000000000000e+00   5.016561923829914e-03


 # Finishing finite difference calculation for IDERIV #
 ######################################################
 ######################################################
 Requested basis set is 6-311++G(d,p)
 There are 44 shells and 97 basis functions
 **********************************************************************
 **                                                                  **
 **                       VIBRATIONAL ANALYSIS                       **
 **                       --------------------                       **
 **                                                                  **
 **        VIBRATIONAL FREQUENCIES (CM**-1) AND NORMAL MODES         **
 **     FORCE CONSTANTS (mDYN/ANGSTROM) AND REDUCED MASSES (AMU)     **
 **                  INFRARED INTENSITIES (KM/MOL)                   **
 **                                                                  **
 **********************************************************************


 Mode:                 1                      2                      3
 Frequency:       202.97                 484.06                 534.14
 Force Cnst:      0.4041                 2.3595                 0.1794
 Red. Mass:      16.6483                17.0917                 1.0673
 IR Active:          YES                    YES                    YES
 IR Intens:        1.776                 86.350                  0.000
 Raman Active:       YES                    YES                    YES
               X      Y      Z        X      Y      Z        X      Y      Z
 P         -0.009 -0.336 -0.000   -0.331 -0.392  0.000   -0.000 -0.000 -0.029
 P          0.445  0.123 -0.000   -0.093  0.066  0.000    0.000 -0.000 -0.027
 H         -0.219  0.673  0.000   -0.551  0.436 -0.000    0.000 -0.000  0.999
 Cl        -0.380  0.170  0.000    0.391  0.277 -0.000    0.000  0.000  0.020
 TransDip  -0.005 -0.042 -0.000   -0.276 -0.110 -0.000   -0.000 -0.000 -0.000

 Mode:                 4                      5                      6
 Frequency:       606.75                 805.19                2426.99
[truncated: 2,769 more chars]
