# Supplementary material for: Geometric and energetic data from ab initio calculations of haloethene, haloimine, halomethylenephosphine, haloiminophosphine, halodiazene, halodiphosphene and halocyclopropane
Source: Data Brief. 2019 Nov 2;27:104738. doi: 10.1016/j.dib.2019.104738 (PMC6861602; doi:10.1016/j.dib.2019.104738)
Supplement: Multimedia component 8 [file mmc8.zip › PP/CCSD/freq/HEPPEF.out]

Q-Chem Developer Version!
                  Welcome to Q-Chem
     A Quantum Leap Into The Future Of Chemistry


 Q-Chem 5.1, Q-Chem, Inc., Pleasanton, CA (2018)

 Yihan Shao,  Zhengting Gan,  E. Epifanovsky,  A. T. B. Gilbert,  M. Wormit,  
 J. Kussmann,  A. W. Lange,  A. Behn,  Jia Deng,  Xintian Feng,  D. Ghosh,  
 M. Goldey,  P. R. Horn,  L. D. Jacobson,  I. Kaliman,  T. Kus,  A. Landau,  
 Jie Liu,  E. I. Proynov,  R. M. Richard,  R. P. Steele,  E. J. Sundstrom,  
 H. L. Woodcock III,  P. M. Zimmerman,  D. Zuev,  B. Albrecht,  E. Alguire,  
 S. A. Baeppler,  D. Barton,  Z. Benda,  Y. A. Bernard,  E. J. Berquist,  
 K. B. Bravaya,  H. Burton,  D. Casanova,  Chun-Min Chang,  Yunqing Chen,  
 A. Chien,  K. D. Closser,  M. P. Coons,  S. Coriani,  S. Dasgupta,  
 A. L. Dempwolff,  M. Diedenhofen,  Hainam Do,  R. G. Edgar,  Po-Tung Fang,  
 S. Faraji,  S. Fatehi,  Qingguo Feng,  K. D. Fenk,  J. Fosso-Tande,  
 Qinghui Ge,  A. Ghysels,  G. Gidofalvi,  J. Gomes,  J. Gonthier,  A. Gunina,  
 D. Hait,  M. W. D. Hanson-Heine,  P. H. P. Harbach,  A. W. Hauser,  
 J. E. Herr,  E. G. Hohenstein,  Z. C. Holden,  Kerwin Hui,  B. C. Huynh,  
 T.-C. Jagau,  Hyunjun Ji,  B. Kaduk,  K. Khistyaev,  Jaehoon Kim,  
 P. Klunzinger,  K. Koh,  D. Kosenkov,  L. Koulias,  T. Kowalczyk,  
 C. M. Krauter,  A. Kunitsa,  Ka Un Lao,  A. Laurent,  K. V. Lawler,  
 Joonho Lee,  D. Lefrancois,  S. Lehtola,  D. S. Levine,  Yi-Pei Li,  
 You-Sheng Lin,  Fenglai Liu,  E. Livshits,  A. Luenser,  P. Manohar,  
 E. Mansoor,  S. F. Manzer,  Shan-Ping Mao,  Yuezhi Mao,  N. Mardirossian,  
 A. V. Marenich,  T. Markovich,  L. A. Martinez-Martinez,  S. A. Maurer,  
 N. J. Mayhall,  S. C. McKenzie,  J.-M. Mewes,  A. F. Morrison,  
 J. W. Mullinax,  K. Nanda,  T. S. Nguyen-Beck,  R. Olivares-Amaya,  
 J. A. Parkhill,  T. M. Perrine,  F. Plasser,  P. Pokhilko,  S. Prager,  
 A. Prociuk,  E. Ramos,  D. R. Rehn,  F. Rob,  M. Schneider,  N. Sergueev,  
 S. M. Sharada,  S. Sharma,  D. W. Small,  T. Stauch,  T. Stein,  
 Yu-Chuan Su,  A. J. W. Thom,  A. Tkatchenko,  T. Tsuchimochi,  N. M. Tubman,  
 L. Vogt,  M. L. Vidal,  O. Vydrov,  M. A. Watson,  J. Wenzel,  
 M. de Wergifosse,  T. A. Wesolowski,  A. White,  J. Witte,  A. Yamada,  
 Jun Yang,  K. Yao,  S. Yeganeh,  S. R. Yost,  Zhi-Qiang You,  A. Zech,  
 Igor Ying Zhang,  Xing Zhang,  Yan Zhao,  Ying Zhu,  B. R. Brooks,  
 G. K. L. Chan,  C. J. Cramer,  M. S. Gordon,  W. J. Hehre,  A. Klamt,  
 M. W. Schmidt,  C. D. Sherrill,  D. G. Truhlar,  A. Aspuru-Guzik,  R. Baer,  
 A. T. Bell,  N. A. Besley,  Jeng-Da Chai,  A. E. DePrince, III,  
 R. A. DiStasio Jr.,  A. Dreuw,  B. D. Dunietz,  T. R. Furlani,  
 Chao-Ping Hsu,  Yousung Jung,  Jing Kong,  D. S. Lambrecht,  WanZhen Liang,  
 C. Ochsenfeld,  V. A. Rassolov,  L. V. Slipchenko,  J. E. Subotnik,  
 T. Van Voorhis,  J. M. Herbert,  A. I. Krylov,  P. M. W. Gill,  M. Head-Gordon

 Contributors to earlier versions of Q-Chem not listed above: 
 R. D. Adamson,  B. Austin,  J. Baker,  G. J. O. Beran,  K. Brandhorst,  
 S. T. Brown,  E. F. C. Byrd,  A. K. Chakraborty,  C.-L. Cheng,  
 Siu Hung Chien,  D. M. Chipman,  D. L. Crittenden,  H. Dachsel,  
 R. J. Doerksen,  A. D. Dutoi,  L. Fusti-Molnar,  W. A. Goddard III,  
 A. Golubeva-Zadorozhnaya,  S. R. Gwaltney,  G. Hawkins,  A. Heyden,  
 S. Hirata,  G. Kedziora,  F. J. Keil,  C. Kelley,  Jihan Kim,  R. A. King,  
 R. Z. Khaliullin,  P. P. Korambath,  W. Kurlancheek,  A. M. Lee,  M. S. Lee,  
 S. V. Levchenko,  Ching Yeh Lin,  D. Liotard,  R. C. Lochan,  I. Lotan,  
 P. E. Maslen,  N. Nair,  D. P. O'Neill,  D. Neuhauser,  E. Neuscamman,  
 C. M. Oana,  R. Olson,  B. Peters,  R. Peverati,  P. A. Pieniazek,  
 Y. M. Rhee,  J. Ritchie,  M. A. Rohrdanz,  E. Rosta,  N. J. Russ,  
 H. F. Schaefer III,  N. E. Schultz,  N. Shenvi,  A. C. Simmonett,  A. Sodt,  
 D. Stuck,  K. S. Thanthiriwatte,  V. Vanovschi,  Tao Wang,  A. Warshel,  
 C. F. Williams,  Q. Wu,  X. Xu,  W. Zhang

 Please cite Q-Chem as follows:
 Y. Shao et al., Mol. Phys. 113, 184-215 (2015)
 DOI: 10.1080/00268976.2014.952696

 Q-Chem 5.1.2 for Intel X86 EM64T Linux

 Parts of Q-Chem use Armadillo 8.300.2 (Tropical Shenanigans).
 http://arma.sourceforge.net/

 Q-Chem begins on Tue May  7 19:40:40 2019  

Host: 
0

     Scratch files written to /scratch/taweetham/qchem7821//
Input Ideriv = 1
Curr. Ideriv = -1
Max.  Ideriv = 1


!!********************************************.
!!******************Warning*******************.
!!Desired Analytical derivatives not available.
!!Finite difference job might take a long time.
!!********************************************.
!!********************************************.


 2-order derivative to be evaluated numerically with 1-order analytical derivatives

Checking the input file for inconsistencies... 	...done.

--------------------------------------------------------------
User input:
--------------------------------------------------------------
H=F_t.out
$molecule
0 1
P 
F  1 1.633695
P  1 2.024150 2 102.539450
H  3 1.420187 1 85.775220 2 -180.000000 0
$end

$rem
   JOB_TYPE 	FREQUENCY
   BASIS 		6-311++G**
   METHOD	ccsd
   MEM_TOTAL	30000
   N_FROZEN_CORE      FC
$end


--------------------------------------------------------------
 ----------------------------------------------------------------
             Standard Nuclear Orientation (Angstroms)
    I     Atom           X                Y                Z
 ----------------------------------------------------------------
    1      P      -0.4975330962    -0.6212302605    -0.0000000000
    2      F      -1.5448954837     0.6325605443     0.0000000000
    3      P       1.3006026801     0.3082270827     0.0000000000
    4      H       1.8580155954    -0.9979972307    -0.0000000000
 ----------------------------------------------------------------
 Molecular Point Group                 Cs    NOp =  2
 Largest Abelian Subgroup              Cs    NOp =  2
 Nuclear Repulsion Energy =   137.6738151319 hartrees
 There are       20 alpha and       20 beta electrons
 Requested basis set is 6-311++G(d,p)
 There are 37 shells and 89 basis functions
 Total memory of 30000MB is distributed as follows: 
   QALLOC including MEM_STATIC uses 192MB
   MEM_STATIC is set to 192MB
   CCMAN JOB total memory use is  29808MB
 Warning: actual memory use might exceed 30000MB

 Total QAlloc Memory Limit    192 MB
 Mega-Array Size       188 MB
 MEM_STATIC part       192 MB

                       Distance Matrix (Angstroms)
             P (  1)   F (  2)   P (  3)
   F (  2)  1.633695
   P (  3)  2.024150  2.863922
   H (  4)  2.385490  3.773397  1.420187

 A cutoff of  1.0D-14 yielded    665 shell pairs
 There are      3973 function pairs (      4254 Cartesian)

 -------------------------------------------------------
 OpenMP Integral Computing Module                       
 Release: version 1.0, May 2013, Q-Chem Inc. Pittsburgh 
 -------------------------------------------------------
 Integral Job Info:
 Integral job number is                      11
 Integral operator is                         1
 short-range coefficients                     0
 long-range coefficients              100000000
 Omega coefficients                           0
 if combine SR and LR in K                    0
 Integral screening is                        0
 Integral computing path is                   2
 max size of driver memory is            800000
 size of driver memory is                593474
 size of scratch memory is              4204008
 max col of scratch BK array               1296
 max len of scratch array in speh3          155
 max len of scratch index in speh4           18
 max int batch size is                      520
 min int batch size is                       52
 fixed nKL is                                52
 max L of basis functions is                  2
 order of int derivative is                   0
 number of shells is                         37
 number of basis is                          92
 number of cartesian basis is                92
 number of contracted shell pairs           665
 number of primitive shell pairs           1817
 maxK2 (contraction) of shell pair           36
 max number of K2 of shell pair               1
 max number of CS2 of shell pair             78
 max number of PS2 of shell pair            180
 mem total for path MDJ                  511250
 -------------------------------------------------------
 Smallest overlap matrix eigenvalue = 8.93E-04
 Guess from superposition of atomic densities
 Warning:  Energy on first SCF cycle will be non-variational
 SAD guess density has 40.000000 electrons

 -----------------------------------------------------------------------
  General SCF calculation program by
  Eric Jon Sundstrom, Paul Horn, Yuezhi Mao, Dmitri Zuev, Alec White,
  David Stuck, Shaama M.S., Shane Yost, Joonho Lee, David Small,
  Daniel Levine, Susi Lehtola, Hugh Burton, Evgeny Epifanovsky
 -----------------------------------------------------------------------
 Hartree-Fock
 using 4 threads for integral computing
 -------------------------------------------------------
 OpenMP Integral computing Module                
 Release: version 2.0, May 2017, Q-Chem Inc. Pleasanton 
 -------------------------------------------------------
 A restricted SCF calculation will be
 performed using DIIS
 SCF converges when DIIS error is below 1.0e-08
 ---------------------------------------
  Cycle       Energy         DIIS error
 ---------------------------------------
    1    -781.6473685802      5.14e-02  
    2    -781.4699176047      6.73e-03  
    3    -781.5054409487      4.42e-03  
    4    -781.5184225796      6.50e-04  
    5    -781.5192982272      1.99e-04  
    6    -781.5194258572      6.51e-05  
    7    -781.5194390106      2.58e-05  
    8    -781.5194416493      1.30e-05  
    9    -781.5194422784      4.61e-06  
   10    -781.5194424247      1.78e-06  
   11    -781.5194424470      4.33e-07  
   12    -781.5194424481      1.36e-07  
   13    -781.5194424482      3.54e-08  
   14    -781.5194424482      7.57e-09  Convergence criterion met
 ---------------------------------------
 SCF time:   CPU 3.44s  wall 1.00s 
 SCF   energy in the final basis set =     -781.5194424482
 Total energy in the final basis set =     -781.5194424482


 ------------------------------------------------------------------------------

   CCMAN2: suite of methods based on coupled cluster
           and equation of motion theories.

   Components:
   * libvmm-1.3-trunk
     by Evgeny Epifanovsky, Ilya Kaliman.
   * libtensor-2.5-trunk
     by Evgeny Epifanovsky, Michael Wormit, Dmitry Zuev, Sam Manzer, 
        Ilya Kaliman.
   * libcc-2.5-trunk
     by Evgeny Epifanovsky, Arik Landau, Tomasz Kus, Kirill Khistyaev, 
        Dmitry Zuev, Prashant Manohar, Xintian Feng, Anna Krylov, 
        Matthew Goldey, Alec White, Thomas Jagau, Kaushik Nanda, 
        Anastasia Gunina, Alexander Kunitsa, Joonho Lee.

   CCMAN original authors:
   Anna I. Krylov, C. David Sherrill, Steven R. Gwaltney,
   Edward F. C. Byrd (2000)
   Sergey V. Levchenko, Lyudmila V. Slipchenko, Tao Wang,
   Ana-Maria C. Cristian (2003)
   Piotr A. Pieniazek, C. Melania Oana, Evgeny Epifanovsky (2007)
   Prashant Manohar (2009)

 ------------------------------------------------------------------------------


 Allocating and initializing 29808MB of RAM...
 Calculation will run on 4 cores.


 Alpha MOs, Restricted
 -- Occupied --                  
-80.043 -79.978 -26.308  -7.579  -7.522  -5.472  -5.470  -5.470
  1 A'    2 A'    3 A'    4 A'    5 A'    6 A'    1 A"    7 A'                 
 -5.415  -5.414  -5.414  -1.608  -0.938  -0.779  -0.687  -0.679
  8 A'    9 A'    2 A"   10 A'   11 A'   12 A'   13 A'    3 A"                 
 -0.591  -0.500  -0.395  -0.364
 14 A'   15 A'   16 A'    4 A"                                                 
 -- Virtual --                   
 -0.005   0.052   0.062   0.075   0.080   0.091   0.097   0.114
  5 A"   17 A'   18 A'   19 A'    6 A"   20 A'   21 A'    7 A"                 
  0.115   0.143   0.161   0.174   0.219   0.328   0.331   0.366
 22 A'   23 A'   24 A'   25 A'   26 A'   27 A'    8 A"   28 A'                 
  0.368   0.385   0.391   0.432   0.434   0.446   0.520   0.578
 29 A'   30 A'    9 A"   10 A"   31 A'   32 A'   33 A'   34 A'                 
  0.697   0.730   0.765   0.800   0.839   0.913   0.925   1.053
 35 A'   11 A"   36 A'   37 A'   12 A"   13 A"   38 A'   39 A'                 
  1.100   1.109   1.168   1.420   1.583   1.615   1.643   1.671
 40 A'   14 A"   41 A'   42 A'   15 A"   43 A'   44 A'   16 A"                 
  1.697   1.789   1.826   1.870   1.931   1.938   2.030   2.240
 45 A'   17 A"   46 A'   18 A"   47 A'   48 A'   49 A'   50 A'                 
  2.341   2.894   4.203   4.205   4.236   4.249   4.522   6.906
 51 A'   52 A'   19 A"   53 A'   20 A"   54 A'   55 A'   21 A"                 
  6.929   6.957   7.340   7.529  14.727  14.779  14.787  14.798
 56 A'   57 A'   58 A'   59 A'   22 A"   60 A'   23 A"   61 A'                 
 14.853  14.894  68.747 165.933 166.152
 62 A'   63 A'   64 A'   65 A'   66 A'                                         

 Beta MOs, Restricted
 -- Occupied --                  
-80.043 -79.978 -26.308  -7.579  -7.522  -5.472  -5.470  -5.470
  1 A'    2 A'    3 A'    4 A'    5 A'    6 A'    1 A"    7 A'                 
 -5.415  -5.414  -5.414  -1.608  -0.938  -0.779  -0.687  -0.679
  8 A'    9 A'    2 A"   10 A'   11 A'   12 A'   13 A'    3 A"                 
 -0.591  -0.500  -0.395  -0.364
 14 A'   15 A'   16 A'    4 A"                                                 
 -- Virtual --                   
 -0.005   0.052   0.062   0.075   0.080   0.091   0.097   0.114
  5 A"   17 A'   18 A'   19 A'    6 A"   20 A'   21 A'    7 A"                 
  0.115   0.143   0.161   0.174   0.219   0.328   0.331   0.366
 22 A'   23 A'   24 A'   25 A'   26 A'   27 A'    8 A"   28 A'                 
  0.368   0.385   0.391   0.432   0.434   0.446   0.520   0.578
 29 A'   30 A'    9 A"   10 A"   31 A'   32 A'   33 A'   34 A'                 
  0.697   0.730   0.765   0.800   0.839   0.913   0.925   1.053
 35 A'   11 A"   36 A'   37 A'   12 A"   13 A"   38 A'   39 A'                 
  1.100   1.109   1.168   1.420   1.583   1.615   1.643   1.671
 40 A'   14 A"   41 A'   42 A'   15 A"   43 A'   44 A'   16 A"                 
  1.697   1.789   1.826   1.870   1.931   1.938   2.030   2.240
 45 A'   17 A"   46 A'   18 A"   47 A'   48 A'   49 A'   50 A'                 
  2.341   2.894   4.203   4.205   4.236   4.249   4.522   6.906
 51 A'   52 A'   19 A"   53 A'   20 A"   54 A'   55 A'   21 A"                 
  6.929   6.957   7.340   7.529  14.727  14.779  14.787  14.798
 56 A'   57 A'   58 A'   59 A'   22 A"   60 A'   23 A"   61 A'                 
 14.853  14.894  68.747 165.933 166.152
 62 A'   63 A'   64 A'   65 A'   66 A'                                         

 Occupation and symmetry of molecular orbitals

 Point group: Cs (2 irreducible representations).

                           A'   A"    All 
 ------------------------------------------
 All molecular orbitals:
  - Alpha                  66   23    89  
  - Beta                   66   23    89  
 ------------------------------------------
 Alpha orbitals:
  - Frozen occupied        9    2     11  
  - Active occupied        7    2     9   
  - Active virtual         50   19    69  
  - Frozen virtual         0    0     0   
 ------------------------------------------
 Beta orbitals:
  - Frozen occupied        9    2     11  
  - Active occupied        7    2     9   
  - Active virtual         50   19    69  
  - Frozen virtual         0    0     0   
 ------------------------------------------

 Import integrals:   CPU 0.00 s  wall 0.00 s

 Import integrals:   CPU 6.06 s  wall 1.59 s

 MP2 amplitudes:   CPU 0.08 s  wall 0.07 s

Running a double precision version
           CCSD T amplitudes will be solved using DIIS.

           Start     Size      MaxIter   EConv     TConv     
           3         7         100       1.00e-07  1.00e-05  
 ------------------------------------------------------------------------------
           Energy (a.u.)   Ediff      Tdiff       Comment
 ------------------------------------------------------------------------------
          -781.95983002                           
     1    -781.96598474   6.15e-03   6.51e-01     
     2    -781.98150782   1.55e-02   8.93e-02     
     3    -781.98195482   4.47e-04   3.88e-02     
     4    -781.98383866   1.88e-03   1.44e-02     Switched to DIIS steps.
     5    -781.98455041   7.12e-04   1.28e-02     
     6    -781.98458116   3.07e-05   2.45e-03     
     7    -781.98457451   6.65e-06   1.21e-03     
     8    -781.98457261   1.89e-06   2.13e-04     
     9    -781.98457314   5.30e-07   1.03e-04     
    10    -781.98457319   4.22e-08   3.28e-05     
    11    -781.98457330   1.12e-07   1.52e-05     
    12    -781.98457338   7.82e-08   8.18e-06     
 ------------------------------------------------------------------------------
          -781.98457338                           CCSD T converged.

End of double precision
 SCF energy                 = -781.51944245
 MP2 energy                 = -781.95983002
 CCSD correlation energy     =   -0.46513093
 CCSD total energy           = -781.98457338

 CCSD  T1^2 = 0.0100  T2^2 = 0.2087  Leading amplitudes:

 Amplitude    Orbitals with energies
 -0.0246       3 (A") A                  ->    5 (A") A                   
              -0.6794                         -0.0054                     
 -0.0246       3 (A") B                  ->    5 (A") B                   
              -0.6794                         -0.0054                     
  0.0222       4 (A") A                  ->    9 (A") A                   
              -0.3638                          0.3910                     
  0.0222       4 (A") B                  ->    9 (A") B                   
              -0.3638                          0.3910                     

 Amplitude    Orbitals with energies
 -0.1552       4 (A") A      4 (A") B    ->    5 (A") A      5 (A") B     
              -0.3638       -0.3638           -0.0054       -0.0054       
  0.1552       4 (A") A      4 (A") B    ->    5 (A") B      5 (A") A     
              -0.3638       -0.3638           -0.0054       -0.0054       
  0.1552       4 (A") B      4 (A") A    ->    5 (A") A      5 (A") B     
              -0.3638       -0.3638           -0.0054       -0.0054       
 -0.1552       4 (A") B      4 (A") A    ->    5 (A") B      5 (A") A     
              -0.3638       -0.3638           -0.0054       -0.0054       

 Computing CCSD intemediates for later calculations in double precision
 Finished.

Running a double precision version
           CCSD Lambda amplitudes will be solved using DIIS.
           Start     Size      MaxIter   EConv     LConv     
           3         7         100       1.00e-07  1.00e-05  
 ------------------------------------------------------------------------------
            Enorm      Ldiff       Comment
 ------------------------------------------------------------------------------
     1     5.50e-02   4.03e-02     
     2     1.53e-02   7.37e-03     
     3     6.35e-03   1.84e-03     
     4     3.48e-03   1.26e-03     Switched to DIIS steps.
     5     9.31e-04   7.51e-04     
     6     4.49e-04   1.43e-04     
     7     1.32e-04   4.15e-05     
     8     6.18e-05   2.07e-06     
     9     2.27e-05   4.74e-06     
    10     9.50e-06   2.24e-06     
    11     3.70e-06   7.67e-07     
    12     1.31e-06   3.21e-07     
    13     6.12e-07   4.89e-08     
    14     2.36e-07   4.86e-08     
    15     9.59e-08   1.48e-08     
 ------------------------------------------------------------------------------
                                   CCSD Lambda converged.

 Computing density matrices in double precision...
           Orbital response amplitudes will be solved using DIIS.
           Start     Size      MaxIter   EConv     LConv     
           3         7         100       1.00e-06  1.00e-06  
 ------------------------------------------------------------------------------
            Enorm      Ldiff       Comment
 ------------------------------------------------------------------------------
     1     7.23e-02   4.14e-04     
     2     4.30e-02   1.93e-02     
     3     4.25e-02   1.67e-02     
     4     1.15e-02   1.35e-02     Switched to DIIS steps.
     5     2.22e-03   2.22e-03     
     6     7.86e-04   6.11e-04     
     7     2.76e-04   7.87e-05     
     8     7.13e-05   1.53e-05     
     9     1.05e-05   3.81e-06     
    10     2.69e-06   3.15e-07     
    11     6.76e-07   1.63e-07     
 ------------------------------------------------------------------------------
                                   Orbital response converged.

 Computing density matrices... Done.
 CCSD calculation:   CPU 58.37 s  wall 16.83 s

 Transferring MO TPDM to AO TPDM
 Transferring g2_o1o1o1o1
 Transferring g2_o1o1o1v1
 Transferring g2_o1o1v1v1
 Transferring g2_o1v1o1v1
 Transferring g2_o1v1v1v1
 Transferring g2_v1v1v1v1
 Adding separable TPDM
 Computing TPDM gradient
 --------------------------------------------------------
 2e gradient
  Atom          X               Y               Z
 --------------------------------------------------------
    1          8.675433       18.100155        0.000000  
    2         12.883497      -10.577846       -0.000000  
    3        -19.344959      -10.951106       -0.000000  
    4         -2.213971        3.428798        0.000000  
 --------------------------------------------------------
 --------------------------------------------------------
 Final gradient
  Atom          X               Y               Z
 --------------------------------------------------------
    1          8.675433       18.100155        0.000000  
    2         12.883497      -10.577846       -0.000000  
    3        -19.344959      -10.951106       -0.000000  
    4         -2.213971        3.428798        0.000000  
 --------------------------------------------------------
 Analytic gradient from two-electron contribution:   CPU 45.31 s  wall 11.81 s

 Total ccman2 time:   CPU 112.60 s  wall 31.14 s


 --------------------------------------------------------------
             Orbital Energies (a.u.) and Symmetries
 --------------------------------------------------------------

 Alpha MOs, Restricted
 -- Occupied --                  
-80.043 -79.978 -26.308  -7.579  -7.522  -5.472  -5.470  -5.415
  1 A'    2 A'    3 A'    4 A'    5 A'    6 A'    7 A'    8 A'                 
 -5.414  -5.470  -5.414  -1.608  -0.938  -0.779  -0.687  -0.591
  9 A'    1 A"    2 A"   10 A'   11 A'   12 A'   13 A'   14 A'                 
 -0.500  -0.395  -0.679  -0.364
 15 A'   16 A'    3 A"    4 A"                                                 
 -- Virtual --                   
  0.052   0.062   0.075   0.091   0.097   0.115   0.143   0.161
 17 A'   18 A'   19 A'   20 A'   21 A'   22 A'   23 A'   24 A'                 
  0.174   0.219   0.328   0.366   0.368   0.385   0.434   0.446
 25 A'   26 A'   27 A'   28 A'   29 A'   30 A'   31 A'   32 A'                 
  0.520   0.578   0.697   0.765   0.800   0.925   1.053   1.100
 33 A'   34 A'   35 A'   36 A'   37 A'   38 A'   39 A'   40 A'                 
  1.168   1.420   1.615   1.643   1.697   1.826   1.931   1.938
 41 A'   42 A'   43 A'   44 A'   45 A'   46 A'   47 A'   48 A'                 
  2.030   2.240   2.341   2.894   4.205   4.249   4.522   6.929
 49 A'   50 A'   51 A'   52 A'   53 A'   54 A'   55 A'   56 A'                 
  6.957   7.340   7.529  14.779  14.798  14.853  14.894  68.747
 57 A'   58 A'   59 A'   60 A'   61 A'   62 A'   63 A'   64 A'                 
165.933 166.152  -0.005   0.080   0.114   0.331   0.391   0.432
 65 A'   66 A'    5 A"    6 A"    7 A"    8 A"    9 A"   10 A"                 
  0.730   0.839   0.913   1.109   1.583   1.671   1.789   1.870
 11 A"   12 A"   13 A"   14 A"   15 A"   16 A"   17 A"   18 A"                 
  4.203   4.236   6.906  14.727  14.787
 19 A"   20 A"   21 A"   22 A"   23 A"                                         

 Beta MOs, Restricted
 -- Occupied --                  
-80.043 -79.978 -26.308  -7.579  -7.522  -5.472  -5.470  -5.415
  1 A'    2 A'    3 A'    4 A'    5 A'    6 A'    7 A'    8 A'                 
 -5.414  -5.470  -5.414  -1.608  -0.938  -0.779  -0.687  -0.591
  9 A'    1 A"    2 A"   10 A'   11 A'   12 A'   13 A'   14 A'                 
 -0.500  -0.395  -0.679  -0.364
 15 A'   16 A'    3 A"    4 A"                                                 
 -- Virtual --                   
  0.052   0.062   0.075   0.091   0.097   0.115   0.143   0.161
 17 A'   18 A'   19 A'   20 A'   21 A'   22 A'   23 A'   24 A'                 
  0.174   0.219   0.328   0.366   0.368   0.385   0.434   0.446
 25 A'   26 A'   27 A'   28 A'   29 A'   30 A'   31 A'   32 A'                 
  0.520   0.578   0.697   0.765   0.800   0.925   1.053   1.100
 33 A'   34 A'   35 A'   36 A'   37 A'   38 A'   39 A'   40 A'                 
  1.168   1.420   1.615   1.643   1.697   1.826   1.931   1.938
 41 A'   42 A'   43 A'   44 A'   45 A'   46 A'   47 A'   48 A'                 
  2.030   2.240   2.341   2.894   4.205   4.249   4.522   6.929
 49 A'   50 A'   51 A'   52 A'   53 A'   54 A'   55 A'   56 A'                 
  6.957   7.340   7.529  14.779  14.798  14.853  14.894  68.747
 57 A'   58 A'   59 A'   60 A'   61 A'   62 A'   63 A'   64 A'                 
165.933 166.152  -0.005   0.080   0.114   0.331   0.391   0.432
 65 A'   66 A'    5 A"    6 A"    7 A"    8 A"    9 A"   10 A"                 
  0.730   0.839   0.913   1.109   1.583   1.671   1.789   1.870
 11 A"   12 A"   13 A"   14 A"   15 A"   16 A"   17 A"   18 A"                 
  4.203   4.236   6.906  14.727  14.787
 19 A"   20 A"   21 A"   22 A"   23 A"                                         
 --------------------------------------------------------------

          Ground-State Mulliken Net Atomic Charges

     Atom                 Charge (a.u.)
  ----------------------------------------
      1 P                     0.148067
      2 F                    -0.210140
      3 P                     0.156066
      4 H                    -0.093993
  ----------------------------------------
  Sum of atomic charges =     0.000000

 -----------------------------------------------------------------
                    Cartesian Multipole Moments
 -----------------------------------------------------------------
    Charge (ESU x 10^10)
                -0.0000
    Dipole Moment (Debye)
         X       1.3925      Y      -1.2690      Z      -0.0000
       Tot       1.8840
    Quadrupole Moments (Debye-Ang)
        XX     -33.5634     XY       0.0008     YY     -33.2569
        XZ       0.0000     YZ       0.0000     ZZ     -31.8270
    Octopole Moments (Debye-Ang^2)
       XXX      -7.5990    XXY      -3.1288    XYY      -2.9065
       YYY       5.2670    XXZ       0.0000    XYZ      -0.0000
       YYZ      -0.0000    XZZ      -5.3061    YZZ       1.8398
       ZZZ      -0.0000
    Hexadecapole Moments (Debye-Ang^3)
      XXXX    -288.0548   XXXY      -8.5173   XXYY     -68.7651
      XYYY     -12.9838   YYYY    -104.4302   XXXZ       0.0000
      XXYZ       0.0000   XYYZ       0.0000   YYYZ       0.0000
      XXZZ     -54.9496   XYZZ      -3.4915   YYZZ     -25.5078
      XZZZ       0.0000   YZZZ       0.0000   ZZZZ     -47.6939
 -----------------------------------------------------------------
 DrvMan completing analytic gradient of the correlated energy
 Correlated dipole moment
            1
    1   0.5478380
    2  -0.4992611
    3  -0.0000000
 Energy read as -781.984573376
 Full Analytical Gradient: (in a.u., or Hartree/Bohr)
             1             2             3             4
    1    0.00014082   -0.00005830   -0.00010408    0.00002156
    2   -0.00002850    0.00008030   -0.00005058   -0.00000123
    3    0.00000000   -0.00000000    0.00000000   -0.00000000
 Gradient time:  CPU 0.68 s  wall 0.65 s
 ######################################################
 ######################################################
 # Starting finite difference calculation for IDERIV  #
 Finite diff step size:  1.88973e-03 a.u.
 ----------------------------------------------------------------
             Standard Nuclear Orientation (Angstroms)
    I     Atom           X                Y                Z
 ----------------------------------------------------------------
    1      P      -0.4965330962    -0.6212302605    -0.0000000000
    2      F      -1.5448954837     0.6325605443     0.0000000000
    3      P       1.3006026801     0.3082270827     0.0000000000
    4      H       1.8580155954    -0.9979972307    -0.0000000000
 ----------------------------------------------------------------
 Nuclear Repulsion Energy =   137.6838600861 hartrees
 There are       20 alpha and       20 beta electrons

                       Distance Matrix (Angstroms)
             P (  1)   F (  2)   P (  3)
   F (  2)  1.634336
   P (  3)  2.023262  2.863922
   H (  4)  2.384503  3.773397  1.420187

 Requested basis set is 6-311++G(d,p)
 There are 37 shells and 89 basis functions
 A cutoff of  1.0D-14 yielded    665 shell pairs
 There are      3973 function pairs (      4254 Cartesian)
 Smallest overlap matrix eigenvalue = 8.91E-04
 Guess MOs from SCF MO coefficient file

 -----------------------------------------------------------------------
  General SCF calculation program by
  Eric Jon Sundstrom, Paul Horn, Yuezhi Mao, Dmitri Zuev, Alec White,
  David Stuck, Shaama M.S., Shane Yost, Joonho Lee, David Small,
  Daniel Levine, Susi Lehtola, Hugh Burton, Evgeny Epifanovsky
 -----------------------------------------------------------------------
 Hartree-Fock
 using 4 threads for integral computing
 -------------------------------------------------------
 OpenMP Integral computing Module                
 Release: version 2.0, May 2017, Q-Chem Inc. Pleasanton 
 -------------------------------------------------------
 A restricted SCF calculation will be
 performed using DIIS
 SCF converges when DIIS error is below 1.0e-08
 ---------------------------------------
  Cycle       Energy         DIIS error
 ---------------------------------------
    1    -781.5194499669      1.86e-05  
    2    -781.5194503745      5.59e-06  
    3    -781.5194504067      2.85e-06  
    4    -781.5194504135      5.85e-07  
    5    -781.5194504141      1.55e-07  
    6    -781.5194504142      5.94e-08  
    7    -781.5194504142      2.47e-08  
    8    -781.5194504142      8.59e-09  Convergence criterion met
 ---------------------------------------
 SCF time:   CPU 1.90s  wall 1.00s 
 SCF   energy in the final basis set =     -781.5194504142
 Total energy in the final basis set =     -781.5194504142


 ------------------------------------------------------------------------------

   CCMAN2: suite of methods based on coupled cluster
           and equation of motion theories.

   Components:
   * libvmm-1.3-trunk
     by Evgeny Epifanovsky, Ilya Kaliman.
   * libtensor-2.5-trunk
     by Evgeny Epifanovsky, Michael Wormit, Dmitry Zuev, Sam Manzer, 
        Ilya Kaliman.
   * libcc-2.5-trunk
     by Evgeny Epifanovsky, Arik Landau, Tomasz Kus, Kirill Khistyaev, 
        Dmitry Zuev, Prashant Manohar, Xintian Feng, Anna Krylov, 
        Matthew Goldey, Alec White, Thomas Jagau, Kaushik Nanda, 
        Anastasia Gunina, Alexander Kunitsa, Joonho Lee.

   CCMAN original authors:
   Anna I. Krylov, C. David Sherrill, Steven R. Gwaltney,
   Edward F. C. Byrd (2000)
   Sergey V. Levchenko, Lyudmila V. Slipchenko, Tao Wang,
   Ana-Maria C. Cristian (2003)
   Piotr A. Pieniazek, C. Melania Oana, Evgeny Epifanovsky (2007)
   Prashant Manohar (2009)

 ------------------------------------------------------------------------------


 Allocating and initializing 29808MB of RAM...
 Calculation will run on 4 cores.


 Alpha MOs, Restricted
 -- Occupied --                  
-80.043 -79.978 -26.308  -7.579  -7.522  -5.472  -5.470  -5.470
  1 A     2 A     3 A     4 A     5 A     6 A     7 A     8 A                  
 -5.415  -5.414  -5.414  -1.608  -0.938  -0.778  -0.686  -0.679
  9 A    10 A    11 A    12 A    13 A    14 A    15 A    16 A                  
 -0.591  -0.500  -0.395  -0.364
 17 A    18 A    19 A    20 A                                                  
 -- Virtual --                   
 -0.005   0.052   0.062   0.075   0.080   0.091   0.097   0.114
 21 A    22 A    23 A    24 A    25 A    26 A    27 A    28 A                  
  0.115   0.144   0.161   0.174   0.220   0.328   0.331   0.366
 29 A    30 A    31 A    32 A    33 A    34 A    35 A    36 A                  
  0.368   0.385   0.391   0.432   0.434   0.446   0.520   0.578
 37 A    38 A    39 A    40 A    41 A    42 A    43 A    44 A                  
  0.697   0.730   0.765   0.800   0.839   0.913   0.925   1.053
 45 A    46 A    47 A    48 A    49 A    50 A    51 A    52 A                  
  1.100   1.109   1.168   1.421   1.583   1.615   1.643   1.671
 53 A    54 A    55 A    56 A    57 A    58 A    59 A    60 A                  
  1.697   1.789   1.827   1.870   1.931   1.938   2.031   2.240
 61 A    62 A    63 A    64 A    65 A    66 A    67 A    68 A                  
  2.341   2.894   4.204   4.205   4.236   4.249   4.521   6.907
 69 A    70 A    71 A    72 A    73 A    74 A    75 A    76 A                  
  6.930   6.957   7.340   7.530  14.727  14.779  14.787  14.798
 77 A    78 A    79 A    80 A    81 A    82 A    83 A    84 A                  
 14.853  14.894  68.747 165.932 166.152
 85 A    86 A    87 A    88 A    89 A                                          

 Beta MOs, Restricted
 -- Occupied --                  
-80.043 -79.978 -26.308  -7.579  -7.522  -5.472  -5.470  -5.470
  1 A     2 A     3 A     4 A     5 A     6 A     7 A     8 A                  
 -5.415  -5.414  -5.414  -1.608  -0.938  -0.778  -0.686  -0.679
  9 A    10 A    11 A    12 A    13 A    14 A    15 A    16 A                  
 -0.591  -0.500  -0.395  -0.364
 17 A    18 A    19 A    20 A                                                  
 -- Virtual --                   
 -0.005   0.052   0.062   0.075   0.080   0.091   0.097   0.114
 21 A    22 A    23 A    24 A    25 A    26 A    27 A    28 A                  
  0.115   0.144   0.161   0.174   0.220   0.328   0.331   0.366
 29 A    30 A    31 A    32 A    33 A    34 A    35 A    36 A                  
  0.368   0.385   0.391   0.432   0.434   0.446   0.520   0.578
 37 A    38 A    39 A    40 A    41 A    42 A    43 A    44 A                  
  0.697   0.730   0.765   0.800   0.839   0.913   0.925   1.053
 45 A    46 A    47 A    48 A    49 A    50 A    51 A    52 A                  
  1.100   1.109   1.168   1.421   1.583   1.615   1.643   1.671
 53 A    54 A    55 A    56 A    57 A    58 A    59 A    60 A                  
  1.697   1.789   1.827   1.870   1.931   1.938   2.031   2.240
 61 A    62 A    63 A    64 A    65 A    66 A    67 A    68 A                  
  2.341   2.894   4.204   4.205   4.236   4.249   4.521   6.907
 69 A    70 A    71 A    72 A    73 A    74 A    75 A    76 A                  
  6.930   6.957   7.340   7.530  14.727  14.779  14.787  14.798
 77 A    78 A    79 A    80 A    81 A    82 A    83 A    84 A                  
 14.853  14.894  68.747 165.932 166.152
 85 A    86 A    87 A    88 A    89 A                                          

 Occupation and symmetry of molecular orbitals

 Point group: C1 (1 irreducible representation).

                           A     All 
 -------------------------------------
 All molecular orbitals:
  - Alpha                  89    89  
  - Beta                   89    89  
 -------------------------------------
 Alpha orbitals:
  - Frozen occupied        11    11  
  - Active occupied        9     9   
  - Active virtual         69    69  
  - Frozen virtual         0     0   
 -------------------------------------
 Beta orbitals:
  - Frozen occupied        11    11  
  - Active occupied        9     9   
  - Active virtual         69    69  
  - Frozen virtual         0     0   
 -------------------------------------

 Import integrals:   CPU 0.00 s  wall 0.00 s

 Import integrals:   CPU 6.45 s  wall 1.67 s

 MP2 amplitudes:   CPU 0.02 s  wall 0.01 s

Running a double precision version
           CCSD T amplitudes will be solved using DIIS.

           Start     Size      MaxIter   EConv     TConv     
           3         7         100       1.00e-07  1.00e-05  
 ------------------------------------------------------------------------------
           Energy (a.u.)   Ediff      Tdiff       Comment
 ------------------------------------------------------------------------------
          -781.95983137                           
     1    -781.96598693   6.16e-03   6.51e-01     
     2    -781.98150945   1.55e-02   8.93e-02     
     3    -781.98195480   4.45e-04   3.88e-02     
     4    -781.98383792   1.88e-03   1.44e-02     Switched to DIIS steps.
     5    -781.98454963   7.12e-04   1.28e-02     
     6    -781.98458034   3.07e-05   2.44e-03     
     7    -781.98457372   6.61e-06   1.21e-03     
     8    -781.98457183   1.89e-06   2.13e-04     
     9    -781.98457236   5.29e-07   1.03e-04     
    10    -781.98457240   4.33e-08   3.28e-05     
    11    -781.98457251   1.12e-07   1.53e-05     
    12    -781.98457259   7.85e-08   8.18e-06     
 ------------------------------------------------------------------------------
          -781.98457259                           CCSD T converged.

End of double precision
 SCF energy                 = -781.51945041
 MP2 energy                 = -781.95983137
 CCSD correlation energy     =   -0.46512218
 CCSD total energy           = -781.98457259

 CCSD  T1^2 = 0.0100  T2^2 = 0.2086  Leading amplitudes:

 Amplitude    Orbitals with energies
 -0.0246       16 (A) A                  ->    21 (A) A                   
              -0.6791                         -0.0054                     
 -0.0246       16 (A) B                  ->    21 (A) B                   
              -0.6791                         -0.0054                     
  0.0222       20 (A) A                  ->    39 (A) A                   
              -0.3640                          0.3910                     
  0.0222       20 (A) B                  ->    39 (A) B                   
              -0.3640                          0.3910                     

 Amplitude    Orbitals with energies
 -0.1550       20 (A) A      20 (A) B    ->    21 (A) A      21 (A) B     
              -0.3640       -0.3640           -0.0054       -0.0054       
  0.1550       20 (A) A      20 (A) B    ->    21 (A) B      21 (A) A     
              -0.3640       -0.3640           -0.0054       -0.0054       
  0.1550       20 (A) B      20 (A) A    ->    21 (A) A      21 (A) B     
              -0.3640       -0.3640           -0.0054       -0.0054       
 -0.1550       20 (A) B      20 (A) A    ->    21 (A) B      21 (A) A     
              -0.3640       -0.3640           -0.0054       -0.0054       

 Computing CCSD intemediates for later calculations in double precision
 Finished.

Running a double precision version
           CCSD Lambda amplitudes will be solved using DIIS.
           Start     Size      MaxIter   EConv     LConv     
           3         7         100       1.00e-07  1.00e-05  
 ------------------------------------------------------------------------------
            Enorm      Ldiff       Comment
 ------------------------------------------------------------------------------
     1     5.49e-02   4.02e-02     
     2     1.53e-02   7.38e-03     
     3     6.35e-03   1.83e-03     
     4     3.48e-03   1.26e-03     Switched to DIIS steps.
     5     9.31e-04   7.51e-04     
     6     4.50e-04   1.43e-04     
     7     1.33e-04   4.14e-05     
     8     6.19e-05   2.04e-06     
     9     2.27e-05   4.75e-06     
    10     9.51e-06   2.24e-06     
    11     3.70e-06   7.63e-07     
    12     1.31e-06   3.20e-07     
    13     6.13e-07   4.83e-08     
    14     2.36e-07   4.82e-08     
    15     9.60e-08   1.47e-08     
 ------------------------------------------------------------------------------
                                   CCSD Lambda converged.

 Computing density matrices in double precision...
           Orbital response amplitudes will be solved using DIIS.
           Start     Size      MaxIter   EConv     LConv     
           3         7         100       1.00e-06  1.00e-06  
 ------------------------------------------------------------------------------
            Enorm      Ldiff       Comment
 ------------------------------------------------------------------------------
     1     7.23e-02   4.22e-04     
     2     4.30e-02   1.94e-02     
     3     4.25e-02   1.67e-02     
     4     1.14e-02   1.35e-02     Switched to DIIS steps.
     5     2.22e-03   2.20e-03     
     6     7.85e-04   6.10e-04     
     7     2.75e-04   7.87e-05     
     8     7.10e-05   1.53e-05     
     9     1.05e-05   3.81e-06     
    10     2.68e-06   3.14e-07     
    11     6.76e-07   1.63e-07     
 ------------------------------------------------------------------------------
                                   Orbital response converged.

 Computing density matrices... Done.
 CCSD calculation:   CPU 129.43 s  wall 36.27 s

 Transferring MO TPDM to AO TPDM
 Transferring g2_o1o1o1o1
 Transferring g2_o1o1o1v1
 Transferring g2_o1o1v1v1
 Transferring g2_o1v1o1v1
 Transferring g2_o1v1v1v1
 Transferring g2_v1v1v1v1
 Adding separable TPDM
 Computing TPDM gradient
 --------------------------------------------------------
 2e gradient
  Atom          X               Y               Z
 --------------------------------------------------------
    1          8.683600       18.098931       -0.000000  
    2         12.884772      -10.567969        0.000000  
    3        -19.353895      -10.960472        0.000000  
    4         -2.214476        3.429510       -0.000000  
 --------------------------------------------------------
 --------------------------------------------------------
 Final gradient
  Atom          X               Y               Z
 --------------------------------------------------------
    1          8.683600       18.098931       -0.000000  
    2         12.884772      -10.567969        0.000000  
    3        -19.353895      -10.960472        0.000000  
    4         -2.214476        3.429510       -0.000000  
 --------------------------------------------------------
 Analytic gradient from two-electron contribution:   CPU 47.19 s  wall 12.33 s

 Total ccman2 time:   CPU 187.21 s  wall 51.46 s


 --------------------------------------------------------------

                    Orbital Energies (a.u.)
 --------------------------------------------------------------

 Alpha MOs
 -- Occupied --
-80.043 -79.978 -26.308  -7.579  -7.522  -5.472  -5.470  -5.470
 -5.415  -5.414  -5.414  -1.608  -0.938  -0.778  -0.686  -0.679
 -0.591  -0.500  -0.395  -0.364
 -- Virtual --
 -0.005   0.052   0.062   0.075   0.080   0.091   0.097   0.114
  0.115   0.144   0.161   0.174   0.220   0.328   0.331   0.366
  0.368   0.385   0.391   0.432   0.434   0.446   0.520   0.578
  0.697   0.730   0.765   0.800   0.839   0.913   0.925   1.053
  1.100   1.109   1.168   1.421   1.583   1.615   1.643   1.671
  1.697   1.789   1.827   1.870   1.931   1.938   2.031   2.240
  2.341   2.894   4.204   4.205   4.236   4.249   4.521   6.907
  6.930   6.957   7.340   7.530  14.727  14.779  14.787  14.798
 14.853  14.894  68.747 165.932 166.152
 --------------------------------------------------------------

          Ground-State Mulliken Net Atomic Charges

     Atom                 Charge (a.u.)
  ----------------------------------------
      1 P                     0.148396
      2 F                    -0.210724
      3 P                     0.156239
      4 H                    -0.093910
  ----------------------------------------
  Sum of atomic charges =     0.000000

 -----------------------------------------------------------------
                    Cartesian Multipole Moments
 -----------------------------------------------------------------
    Charge (ESU x 10^10)
                -0.0000
    Dipole Moment (Debye)
         X       1.3977      Y      -1.2703      Z       0.0000
       Tot       1.8887
    Quadrupole Moments (Debye-Ang)
        XX     -33.5666     XY       0.0026     YY     -33.2551
        XZ      -0.0000     YZ       0.0000     ZZ     -31.8236
    Octopole Moments (Debye-Ang^2)
       XXX      -7.6150    XXY      -3.1345    XYY      -2.9149
       YYY       5.2647    XXZ      -0.0000    XYZ      -0.0000
       YYZ      -0.0000    XZZ      -5.3140    YZZ       1.8379
       ZZZ      -0.0000
    Hexadecapole Moments (Debye-Ang^3)
      XXXX    -287.9936   XXXY      -8.4886   XXYY     -68.7451
      XYYY     -12.9531   YYYY    -104.4256   XXXZ      -0.0000
      XXYZ       0.0000   XYYZ      -0.0000   YYYZ       0.0000
      XXZZ     -54.9345   XYZZ      -3.4804   YYZZ     -25.5032
      XZZZ      -0.0000   YZZZ      -0.0000   ZZZZ     -47.6775
 -----------------------------------------------------------------
 DrvMan completing analytic gradient of the correlated energy
 Correlated dipole moment
            1
    1   0.5499089
    2  -0.4997668
    3   0.0000000
 Energy read as -781.984572592
 Full Analytical Gradient: (in a.u., or Hartree/Bohr)
             1             2             3             4
    1    0.00068465   -0.00028003   -0.00042777    0.00002315
    2   -0.00006115    0.00030492   -0.00024432    0.00000055
    3   -0.00000000    0.00000000    0.00000000    0.00000000
 Gradient time:  CPU 0.67 s  wall 0.64 s
 ----------------------------------------------------------------
             Standard Nuclear Orientation (Angstroms)
    I     Atom           X                Y                Z
 ----------------------------------------------------------------
    1      P      -0.4985330962    -0.6212302605    -0.0000000000
    2      F      -1.5448954837     0.6325605443     0.0000000000
    3      P       1.3006026801     0.3082270827     0.0000000000
    4      H       1.8580155954    -0.9979972307    -0.0000000000
 ----------------------------------------------------------------
 Nuclear Repulsion Energy =   137.6637947534 hartrees
 There are       20 alpha and       20 beta electrons

                       Distance Matrix (Angstroms)
             P (  1)   F (  2)   P (  3)
   F (  2)  1.633054
   P (  3)  2.025038  2.863922
   H (  4)  2.386478  3.773397  1.420187

 Requested basis set is 6-311++G(d,p)
 There are 37 shells and 89 basis functions
 A cutoff of  1.0D-14 yielded    665 shell pairs
 There are      3973 function pairs (      4254 Cartesian)
 Smallest overlap matrix eigenvalue = 8.95E-04
 Guess MOs from SCF MO coefficient file

 -----------------------------------------------------------------------
  General SCF calculation program by
  Eric Jon Sundstrom, Paul Horn, Yuezhi Mao, Dmitri Zuev, Alec White,
  David Stuck, Shaama M.S., Shane Yost, Joonho Lee, David Small,
  Daniel Levine, Susi Lehtola, Hugh Burton, Evgeny Epifanovsky
 -----------------------------------------------------------------------
 Hartree-Fock
 using 4 threads for integral computing
 -------------------------------------------------------
 OpenMP Integral computing Module                
 Release: version 2.0, May 2017, Q-Chem Inc. Pleasanton 
 -------------------------------------------------------
 A restricted SCF calculation will be
 performed using DIIS
 SCF converges when DIIS error is below 1.0e-08
 ---------------------------------------
  Cycle       Energy         DIIS error
 ---------------------------------------
    1    -781.5194316114      3.72e-05  
    2    -781.5194332419      1.12e-05  
    3    -781.5194333704      5.70e-06  
    4    -781.5194333974      1.17e-06  
    5    -781.5194333999      3.10e-07  
    6    -781.5194334003      1.19e-07  
    7    -781.5194334003      4.96e-08  
    8    -781.5194334004      1.72e-08  
    9    -781.5194334004      4.71e-09  Convergence criterion met
 ---------------------------------------
 SCF time:   CPU 2.12s  wall 1.00s 
 SCF   energy in the final basis set =     -781.5194334004
 Total energy in the final basis set =     -781.5194334004


 ------------------------------------------------------------------------------

   CCMAN2: suite of methods based on coupled cluster
           and equation of motion theories.

   Components:
   * libvmm-1.3-trunk
     by Evgeny Epifanovsky, Ilya Kaliman.
   * libtensor-2.5-trunk
     by Evgeny Epifanovsky, Michael Wormit, Dmitry Zuev, Sam Manzer, 
        Ilya Kaliman.
   * libcc-2.5-trunk
     by Evgeny Epifanovsky, Arik Landau, Tomasz Kus, Kirill Khistyaev, 
        Dmitry Zuev, Prashant Manohar, Xintian Feng, Anna Krylov, 
        Matthew Goldey, Alec White, Thomas Jagau, Kaushik Nanda, 
        Anastasia Gunina, Alexander Kunitsa, Joonho Lee.

   CCMAN original authors:
   Anna I. Krylov, C. David Sherrill, Steven R. Gwaltney,
   Edward F. C. Byrd (2000)
   Sergey V. Levchenko, Lyudmila V. Slipchenko, Tao Wang,
   Ana-Maria C. Cristian (2003)
   Piotr A. Pieniazek, C. Melania Oana, Evgeny Epifanovsky (2007)
   Prashant Manohar (2009)

 ------------------------------------------------------------------------------


 Allocating and initializing 29808MB of RAM...
 Calculation will run on 4 cores.


 Alpha MOs, Restricted
 -- Occupied --                  
-80.043 -79.978 -26.309  -7.579  -7.522  -5.472  -5.470  -5.470
  1 A     2 A     3 A     4 A     5 A     6 A     7 A     8 A                  
 -5.415  -5.414  -5.414  -1.608  -0.937  -0.779  -0.687  -0.680
  9 A    10 A    11 A    12 A    13 A    14 A    15 A    16 A                  
 -0.591  -0.500  -0.395  -0.364
 17 A    18 A    19 A    20 A                                                  
 -- Virtual --                   
 -0.005   0.052   0.062   0.075   0.080   0.091   0.097   0.114
 21 A    22 A    23 A    24 A    25 A    26 A    27 A    28 A                  
  0.115   0.143   0.161   0.174   0.219   0.328   0.331   0.366
 29 A    30 A    31 A    32 A    33 A    34 A    35 A    36 A                  
  0.369   0.385   0.391   0.432   0.434   0.446   0.520   0.578
 37 A    38 A    39 A    40 A    41 A    42 A    43 A    44 A                  
  0.697   0.730   0.766   0.800   0.839   0.913   0.925   1.053
 45 A    46 A    47 A    48 A    49 A    50 A    51 A    52 A                  
  1.100   1.108   1.168   1.420   1.583   1.615   1.642   1.672
 53 A    54 A    55 A    56 A    57 A    58 A    59 A    60 A                  
  1.697   1.788   1.826   1.870   1.931   1.938   2.030   2.240
 61 A    62 A    63 A    64 A    65 A    66 A    67 A    68 A                  
  2.341   2.894   4.203   4.205   4.236   4.249   4.522   6.906
 69 A    70 A    71 A    72 A    73 A    74 A    75 A    76 A                  
  6.929   6.956   7.340   7.529  14.727  14.779  14.787  14.798
 77 A    78 A    79 A    80 A    81 A    82 A    83 A    84 A                  
 14.853  14.894  68.747 165.933 166.151
 85 A    86 A    87 A    88 A    89 A                                          

 Beta MOs, Restricted
 -- Occupied --                  
-80.043 -79.978 -26.309  -7.579  -7.522  -5.472  -5.470  -5.470
  1 A     2 A     3 A     4 A     5 A     6 A     7 A     8 A                  
 -5.415  -5.414  -5.414  -1.608  -0.937  -0.779  -0.687  -0.680
  9 A    10 A    11 A    12 A    13 A    14 A    15 A    16 A                  
 -0.591  -0.500  -0.395  -0.364
 17 A    18 A    19 A    20 A                                                  
 -- Virtual --                   
 -0.005   0.052   0.062   0.075   0.080   0.091   0.097   0.114
 21 A    22 A    23 A    24 A    25 A    26 A    27 A    28 A                  
  0.115   0.143   0.161   0.174   0.219   0.328   0.331   0.366
 29 A    30 A    31 A    32 A    33 A    34 A    35 A    36 A                  
  0.369   0.385   0.391   0.432   0.434   0.446   0.520   0.578
 37 A    38 A    39 A    40 A    41 A    42 A    43 A    44 A                  
  0.697   0.730   0.766   0.800   0.839   0.913   0.925   1.053
 45 A    46 A    47 A    48 A    49 A    50 A    51 A    52 A                  
  1.100   1.108   1.168   1.420   1.583   1.615   1.642   1.672
 53 A    54 A    55 A    56 A    57 A    58 A    59 A    60 A                  
  1.697   1.788   1.826   1.870   1.931   1.938   2.030   2.240
 61 A    62 A    63 A    64 A    65 A    66 A    67 A    68 A                  
  2.341   2.894   4.203   4.205   4.236   4.249   4.522   6.906
 69 A    70 A    71 A    72 A    73 A    74 A    75 A    76 A                  
  6.929   6.956   7.340   7.529  14.727  14.779  14.787  14.798
 77 A    78 A    79 A    80 A    81 A    82 A    83 A    84 A                  
 14.853  14.894  68.747 165.933 166.151
 85 A    86 A    87 A    88 A    89 A                                          

 Occupation and symmetry of molecular orbitals

 Point group: C1 (1 irreducible representation).

                           A     All 
 -------------------------------------
 All molecular orbitals:
  - Alpha                  89    89  
  - Beta                   89    89  
 -------------------------------------
 Alpha orbitals:
  - Frozen occupied        11    11  
  - Active occupied        9     9   
  - Active virtual         69    69  
  - Frozen virtual         0     0   
 -------------------------------------
 Beta orbitals:
  - Frozen occupied        11    11  
  - Active occupied        9     9   
  - Active virtual         69    69  
  - Frozen virtual         0     0   
 -------------------------------------

 Import integrals:   CPU 0.00 s  wall 0.00 s

 Import integrals:   CPU 6.46 s  wall 1.67 s

 MP2 amplitudes:   CPU 0.02 s  wall 0.01 s

Running a double precision version
           CCSD T amplitudes will be solved using DIIS.

           Start     Size      MaxIter   EConv     TConv     
           3         7         100       1.00e-07  1.00e-05  
 ------------------------------------------------------------------------------
           Energy (a.u.)   Ediff      Tdiff       Comment
 ------------------------------------------------------------------------------
          -781.95982768                           
     1    -781.96598150   6.15e-03   6.51e-01     
     2    -781.98150517   1.55e-02   8.93e-02     
     3    -781.98195381   4.49e-04   3.88e-02     
     4    -781.98383837   1.88e-03   1.44e-02     Switched to DIIS steps.
     5    -781.98455017   7.12e-04   1.28e-02     
     6    -781.98458095   3.08e-05   2.45e-03     
     7    -781.98457427   6.69e-06   1.22e-03     
     8    -781.98457237   1.90e-06   2.13e-04     
     9    -781.98457290   5.31e-07   1.03e-04     
    10    -781.98457294   4.12e-08   3.28e-05     
    11    -781.98457305   1.11e-07   1.52e-05     
    12    -781.98457313   7.80e-08   8.17e-06     
 ------------------------------------------------------------------------------
          -781.98457313                           CCSD T converged.

End of double precision
 SCF energy                 = -781.51943340
 MP2 energy                 = -781.95982768
 CCSD correlation energy     =   -0.46513973
 CCSD total energy           = -781.98457313

 CCSD  T1^2 = 0.0100  T2^2 = 0.2088  Leading amplitudes:

 Amplitude    Orbitals with energies
 -0.0246       16 (A) A                  ->    21 (A) A                   
              -0.6796                         -0.0055                     
 -0.0246       16 (A) B                  ->    21 (A) B                   
              -0.6796                         -0.0055                     
  0.0223       20 (A) A                  ->    39 (A) A                   
              -0.3637                          0.3911                     
  0.0223       20 (A) B                  ->    39 (A) B                   
              -0.3637                          0.3911                     

 Amplitude    Orbitals with energies
 -0.1554       20 (A) A      20 (A) B    ->    21 (A) A      21 (A) B     
              -0.3637       -0.3637           -0.0055       -0.0055       
  0.1554       20 (A) A      20 (A) B    ->    21 (A) B      21 (A) A     
              -0.3637       -0.3637           -0.0055       -0.0055       
  0.1554       20 (A) B      20 (A) A    ->    21 (A) A      21 (A) B     
              -0.3637       -0.3637           -0.0055       -0.0055       
 -0.1554       20 (A) B      20 (A) A    ->    21 (A) B      21 (A) A     
              -0.3637       -0.3637           -0.0055       -0.0055       

 Computing CCSD intemediates for later calculations in double precision
 Finished.

Running a double precision version
           CCSD Lambda amplitudes will be solved using DIIS.
           Start     Size      MaxIter   EConv     LConv     
           3         7         100       1.00e-07  1.00e-05  
 ------------------------------------------------------------------------------
            Enorm      Ldiff       Comment
 ------------------------------------------------------------------------------
     1     5.50e-02   4.03e-02     
     2     1.52e-02   7.37e-03     
     3     6.35e-03   1.84e-03     
     4     3.48e-03   1.26e-03     Switched to DIIS steps.
     5     9.31e-04   7.51e-04     
     6     4.49e-04   1.44e-04     
     7     1.32e-04   4.17e-05     
     8     6.17e-05   2.09e-06     
     9     2.26e-05   4.72e-06     
    10     9.50e-06   2.24e-06     
    11     3.70e-06   7.70e-07     
    12     1.31e-06   3.22e-07     
    13     6.12e-07   4.96e-08     
    14     2.36e-07   4.90e-08     
    15     9.59e-08   1.48e-08     
 ------------------------------------------------------------------------------
                                   CCSD Lambda converged.

 Computing density matrices in double precision...
           Orbital response amplitudes will be solved using DIIS.
           Start     Size      MaxIter   EConv     LConv     
           3         7         100       1.00e-06  1.00e-06  
 ------------------------------------------------------------------------------
            Enorm      Ldiff       Comment
 ------------------------------------------------------------------------------
     1     7.23e-02   4.06e-04     
     2     4.30e-02   1.93e-02     
     3     4.26e-02   1.67e-02     
     4     1.15e-02   1.35e-02     Switched to DIIS steps.
     5     2.22e-03   2.25e-03     
     6     7.87e-04   6.12e-04     
     7     2.77e-04   7.86e-05     
     8     7.17e-05   1.52e-05     
     9     1.06e-05   3.82e-06     
    10     2.69e-06   3.16e-07     
    11     6.75e-07   1.62e-07     
 ------------------------------------------------------------------------------
                                   Orbital response converged.

 Computing density matrices... Done.
 CCSD calculation:   CPU 130.08 s  wall 36.43 s

 Transferring MO TPDM to AO TPDM
 Transferring g2_o1o1o1o1
 Transferring g2_o1o1o1v1
 Transferring g2_o1o1v1v1
 Transferring g2_o1v1o1v1
 Transferring g2_o1v1v1v1
 Transferring g2_v1v1v1v1
 Adding separable TPDM
 Computing TPDM gradient
 --------------------------------------------------------
 2e gradient
  Atom          X               Y               Z
 --------------------------------------------------------
    1          8.667275       18.101395       -0.000000  
    2         12.882208      -10.587732        0.000000  
    3        -19.336019      -10.941751        0.000000  
    4         -2.213464        3.428088        0.000000  
 --------------------------------------------------------
 --------------------------------------------------------
 Final gradient
  Atom          X               Y               Z
 --------------------------------------------------------
    1          8.667275       18.101395       -0.000000  
    2         12.882208      -10.587732        0.000000  
    3        -19.336019      -10.941751        0.000000  
    4         -2.213464        3.428088        0.000000  
 --------------------------------------------------------
 Analytic gradient from two-electron contribution:   CPU 47.21 s  wall 12.31 s

 Total ccman2 time:   CPU 186.89 s  wall 51.36 s


 --------------------------------------------------------------

                    Orbital Energies (a.u.)
 --------------------------------------------------------------

 Alpha MOs
 -- Occupied --
-80.043 -79.978 -26.309  -7.579  -7.522  -5.472  -5.470  -5.470
 -5.415  -5.414  -5.414  -1.608  -0.937  -0.779  -0.687  -0.680
 -0.591  -0.500  -0.395  -0.364
 -- Virtual --
 -0.005   0.052   0.062   0.075   0.080   0.091   0.097   0.114
  0.115   0.143   0.161   0.174   0.219   0.328   0.331   0.366
  0.369   0.385   0.391   0.432   0.434   0.446   0.520   0.578
  0.697   0.730   0.766   0.800   0.839   0.913   0.925   1.053
  1.100   1.108   1.168   1.420   1.583   1.615   1.642   1.672
  1.697   1.788   1.826   1.870   1.931   1.938   2.030   2.240
  2.341   2.894   4.203   4.205   4.236   4.249   4.522   6.906
  6.929   6.956   7.340   7.529  14.727  14.779  14.787  14.798
 14.853  14.894  68.747 165.933 166.151
 --------------------------------------------------------------

          Ground-State Mulliken Net Atomic Charges

     Atom                 Charge (a.u.)
  ----------------------------------------
      1 P                     0.147737
      2 F                    -0.209557
      3 P                     0.155894
      4 H                    -0.094075
  ----------------------------------------
  Sum of atomic charges =    -0.000000

 -----------------------------------------------------------------
                    Cartesian Multipole Moments
 -----------------------------------------------------------------
    Charge (ESU x 10^10)
                 0.0000
    Dipole Moment (Debye)
         X       1.3872      Y      -1.2677      Z      -0.0000
       Tot       1.8792
    Quadrupole Moments (Debye-Ang)
        XX     -33.5602     XY      -0.0011     YY     -33.2586
        XZ      -0.0000     YZ       0.0000     ZZ     -31.8303
    Octopole Moments (Debye-Ang^2)
       XXX      -7.5830    XXY      -3.1231    XYY      -2.8980
       YYY       5.2694    XXZ      -0.0000    XYZ       0.0000
       YYZ      -0.0000    XZZ      -5.2982    YZZ       1.8417
       ZZZ      -0.0000
    Hexadecapole Moments (Debye-Ang^3)
      XXXX    -288.1160   XXXY      -8.5460   XXYY     -68.7852
      XYYY     -13.0145   YYYY    -104.4348   XXXZ      -0.0000
      XXYZ       0.0000   XYYZ      -0.0000   YYYZ       0.0000
      XXZZ     -54.9648   XYZZ      -3.5026   YYZZ     -25.5124
      XZZZ      -0.0000   YZZZ       0.0000   ZZZZ     -47.7103
 -----------------------------------------------------------------
 DrvMan completing analytic gradient of the correlated energy
 Correlated dipole moment
            1
    1   0.5457684
    2  -0.4987552
    3  -0.0000000
 Energy read as -781.984573131
 Full Analytical Gradient: (in a.u., or Hartree/Bohr)
             1             2             3             4
    1   -0.00040224    0.00016399    0.00021832    0.00001994
    2    0.00000595   -0.00014528    0.00014233   -0.00000300
    3    0.00000000   -0.00000000    0.00000000   -0.00000000
 Gradient time:  CPU 0.67 s  wall 0.64 s
 ----------------------------------------------------------------
             Standard Nuclear Orientation (Angstroms)
    I     Atom           X                Y                Z
 ----------------------------------------------------------------
    1      P      -0.4975330962    -0.6202302605    -0.0000000000
    2      F      -1.5448954837     0.6325605443     0.0000000000
    3      P       1.3006026801     0.3082270827     0.0000000000
    4      H       1.8580155954    -0.9979972307    -0.0000000000
 ----------------------------------------------------------------
 Nuclear Repulsion Energy =   137.7074843679 hartrees
 There are       20 alpha and       20 beta electrons

                       Distance Matrix (Angstroms)
             P (  1)   F (  2)   P (  3)
   F (  2)  1.632928
   P (  3)  2.023691  2.863922
   H (  4)  2.385648  3.773397  1.420187

 Requested basis set is 6-311++G(d,p)
 There are 37 shells and 89 basis functions
 A cutoff of  1.0D-14 yielded    665 shell pairs
 There are      3973 function pairs (      4254 Cartesian)
 Smallest overlap matrix eigenvalue = 8.92E-04
 Guess MOs from SCF MO coefficient file

 -----------------------------------------------------------------------
  General SCF calculation program by
  Eric Jon Sundstrom, Paul Horn, Yuezhi Mao, Dmitri Zuev, Alec White,
  David Stuck, Shaama M.S., Shane Yost, Joonho Lee, David Small,
  Daniel Levine, Susi Lehtola, Hugh Burton, Evgeny Epifanovsky
 -----------------------------------------------------------------------
 Hartree-Fock
 using 4 threads for integral computing
 -------------------------------------------------------
 OpenMP Integral computing Module                
 Release: version 2.0, May 2017, Q-Chem Inc. Pleasanton 
 -------------------------------------------------------
 A restricted SCF calculation will be
 performed using DIIS
 SCF converges when DIIS error is below 1.0e-08
 ---------------------------------------
  Cycle       Energy         DIIS error
 ---------------------------------------
    1    -781.5194906467      2.10e-05  
    2    -781.5194912777      5.51e-06  
    3    -781.5194913344      1.83e-06  
    4    -781.5194913404      6.35e-07  
    5    -781.5194913410      2.32e-07  
    6    -781.5194913411      6.00e-08  
    7    -781.5194913411      1.45e-08  
    8    -781.5194913411      5.46e-09  Convergence criterion met
 ---------------------------------------
 SCF time:   CPU 1.89s  wall 0.00s 
 SCF   energy in the final basis set =     -781.5194913411
 Total energy in the final basis set =     -781.5194913411


 ------------------------------------------------------------------------------

   CCMAN2: suite of methods based on coupled cluster
           and equation of motion theories.

   Components:
   * libvmm-1.3-trunk
     by Evgeny Epifanovsky, Ilya Kaliman.
   * libtensor-2.5-trunk
     by Evgeny Epifanovsky, Michael Wormit, Dmitry Zuev, Sam Manzer, 
        Ilya Kaliman.
   * libcc-2.5-trunk
     by Evgeny Epifanovsky, Arik Landau, Tomasz Kus, Kirill Khistyaev, 
        Dmitry Zuev, Prashant Manohar, Xintian Feng, Anna Krylov, 
        Matthew Goldey, Alec White, Thomas Jagau, Kaushik Nanda, 
        Anastasia Gunina, Alexander Kunitsa, Joonho Lee.

   CCMAN original authors:
   Anna I. Krylov, C. David Sherrill, Steven R. Gwaltney,
   Edward F. C. Byrd (2000)
   Sergey V. Levchenko, Lyudmila V. Slipchenko, Tao Wang,
   Ana-Maria C. Cristian (2003)
   Piotr A. Pieniazek, C. Melania Oana, Evgeny Epifanovsky (2007)
   Prashant Manohar (2009)

 ------------------------------------------------------------------------------


 Allocating and initializing 29808MB of RAM...
 Calculation will run on 4 cores.


 Alpha MOs, Restricted
 -- Occupied --                  
-80.043 -79.978 -26.309  -7.579  -7.522  -5.472  -5.470  -5.470
  1 A     2 A     3 A     4 A     5 A     6 A     7 A     8 A                  
 -5.414  -5.414  -5.414  -1.608  -0.938  -0.779  -0.687  -0.680
  9 A    10 A    11 A    12 A    13 A    14 A    15 A    16 A                  
 -0.591  -0.500  -0.395  -0.364
 17 A    18 A    19 A    20 A                                                  
 -- Virtual --                   
 -0.005   0.052   0.062   0.075   0.080   0.091   0.097   0.114
 21 A    22 A    23 A    24 A    25 A    26 A    27 A    28 A                  
  0.115   0.144   0.161   0.174   0.220   0.328   0.331   0.366
 29 A    30 A    31 A    32 A    33 A    34 A    35 A    36 A                  
  0.368   0.385   0.391   0.432   0.435   0.446   0.520   0.578
 37 A    38 A    39 A    40 A    41 A    42 A    43 A    44 A                  
  0.697   0.730   0.766   0.800   0.839   0.913   0.925   1.053
 45 A    46 A    47 A    48 A    49 A    50 A    51 A    52 A                  
  1.100   1.109   1.168   1.421   1.583   1.615   1.642   1.671
 53 A    54 A    55 A    56 A    57 A    58 A    59 A    60 A                  
  1.697   1.789   1.827   1.870   1.931   1.938   2.030   2.240
 61 A    62 A    63 A    64 A    65 A    66 A    67 A    68 A                  
  2.341   2.894   4.203   4.205   4.236   4.249   4.522   6.906
 69 A    70 A    71 A    72 A    73 A    74 A    75 A    76 A                  
  6.929   6.956   7.340   7.530  14.727  14.779  14.787  14.798
 77 A    78 A    79 A    80 A    81 A    82 A    83 A    84 A                  
 14.853  14.894  68.747 165.933 166.152
 85 A    86 A    87 A    88 A    89 A                                          

 Beta MOs, Restricted
 -- Occupied --                  
-80.043 -79.978 -26.309  -7.579  -7.522  -5.472  -5.470  -5.470
  1 A     2 A     3 A     4 A     5 A     6 A     7 A     8 A                  
 -5.414  -5.414  -5.414  -1.608  -0.938  -0.779  -0.687  -0.680
  9 A    10 A    11 A    12 A    13 A    14 A    15 A    16 A                  
 -0.591  -0.500  -0.395  -0.364
 17 A    18 A    19 A    20 A                                                  
 -- Virtual --                   
 -0.005   0.052   0.062   0.075   0.080   0.091   0.097   0.114
 21 A    22 A    23 A    24 A    25 A    26 A    27 A    28 A                  
  0.115   0.144   0.161   0.174   0.220   0.328   0.331   0.366
 29 A    30 A    31 A    32 A    33 A    34 A    35 A    36 A                  
  0.368   0.385   0.391   0.432   0.435   0.446   0.520   0.578
 37 A    38 A    39 A    40 A    41 A    42 A    43 A    44 A                  
  0.697   0.730   0.766   0.800   0.839   0.913   0.925   1.053
 45 A    46 A    47 A    48 A    49 A    50 A    51 A    52 A                  
  1.100   1.109   1.168   1.421   1.583   1.615   1.642   1.671
 53 A    54 A    55 A    56 A    57 A    58 A    59 A    60 A                  
  1.697   1.789   1.827   1.870   1.931   1.938   2.030   2.240
 61 A    62 A    63 A    64 A    65 A    66 A    67 A    68 A                  
  2.341   2.894   4.203   4.205   4.236   4.249   4.522   6.906
 69 A    70 A    71 A    72 A    73 A    74 A    75 A    76 A                  
  6.929   6.956   7.340   7.530  14.727  14.779  14.787  14.798
 77 A    78 A    79 A    80 A    81 A    82 A    83 A    84 A                  
 14.853  14.894  68.747 165.933 166.152
 85 A    86 A    87 A    88 A    89 A                                          

 Occupation and symmetry of molecular orbitals

 Point group: C1 (1 irreducible representation).

                           A     All 
 -------------------------------------
 All molecular orbitals:
  - Alpha                  89    89  
  - Beta                   89    89  
 -------------------------------------
 Alpha orbitals:
  - Frozen occupied        11    11  
  - Active occupied        9     9   
  - Active virtual         69    69  
  - Frozen virtual         0     0   
 -------------------------------------
 Beta orbitals:
  - Frozen occupied        11    11  
  - Active occupied        9     9   
  - Active virtual         69    69  
  - Frozen virtual         0     0   
 -------------------------------------

 Import integrals:   CPU 0.00 s  wall 0.00 s

 Import integrals:   CPU 6.45 s  wall 1.67 s

 MP2 amplitudes:   CPU 0.02 s  wall 0.01 s

Running a double precision version
           CCSD T amplitudes will be solved using DIIS.

           Start     Size      MaxIter   EConv     TConv     
           3         7         100       1.00e-07  1.00e-05  
 ------------------------------------------------------------------------------
           Energy (a.u.)   Ediff      Tdiff       Comment
 ------------------------------------------------------------------------------
          -781.95982612                           
     1    -781.96599676   6.17e-03   6.51e-01     
     2    -781.98150807   1.55e-02   8.93e-02     
     3    -781.98195761   4.50e-04   3.88e-02     
     4    -781.98383954   1.88e-03   1.44e-02     Switched to DIIS steps.
     5    -781.98455010   7.11e-04   1.27e-02     
     6    -781.98458073   3.06e-05   2.44e-03     
     7    -781.98457410   6.63e-06   1.21e-03     
     8    -781.98457222   1.88e-06   2.13e-04     
     9    -781.98457275   5.31e-07   1.03e-04     
    10    -781.98457279   4.32e-08   3.28e-05     
    11    -781.98457290   1.12e-07   1.52e-05     
    12    -781.98457298   7.79e-08   8.16e-06     
 ------------------------------------------------------------------------------
          -781.98457298                           CCSD T converged.

End of double precision
 SCF energy                 = -781.51949134
 MP2 energy                 = -781.95982612
 CCSD correlation energy     =   -0.46508164
 CCSD total energy           = -781.98457298

 CCSD  T1^2 = 0.0100  T2^2 = 0.2086  Leading amplitudes:

 Amplitude    Orbitals with energies
 -0.0246       16 (A) A                  ->    21 (A) A                   
              -0.6797                         -0.0053                     
 -0.0246       16 (A) B                  ->    21 (A) B                   
              -0.6797                         -0.0053                     
  0.0222       20 (A) A                  ->    39 (A) A                   
              -0.3639                          0.3910                     
  0.0222       20 (A) B                  ->    39 (A) B                   
              -0.3639                          0.3910                     

 Amplitude    Orbitals with energies
 -0.1550       20 (A) A      20 (A) B    ->    21 (A) A      21 (A) B     
              -0.3639       -0.3639           -0.0053       -0.0053       
  0.1550       20 (A) A      20 (A) B    ->    21 (A) B      21 (A) A     
              -0.3639       -0.3639           -0.0053       -0.0053       
  0.1550       20 (A) B      20 (A) A    ->    21 (A) A      21 (A) B     
              -0.3639       -0.3639           -0.0053       -0.0053       
 -0.1550       20 (A) B      20 (A) A    ->    21 (A) B      21 (A) A     
              -0.3639       -0.3639           -0.0053       -0.0053       

 Computing CCSD intemediates for later calculations in double precision
 Finished.

Running a double precision version
           CCSD Lambda amplitudes will be solved using DIIS.
           Start     Size      MaxIter   EConv     LConv     
           3         7         100       1.00e-07  1.00e-05  
 ------------------------------------------------------------------------------
            Enorm      Ldiff       Comment
 ------------------------------------------------------------------------------
     1     5.49e-02   4.02e-02     
     2     1.52e-02   7.37e-03     
     3     6.34e-03   1.83e-03     
     4     3.47e-03   1.26e-03     Switched to DIIS steps.
     5     9.29e-04   7.50e-04     
     6     4.48e-04   1.43e-04     
     7     1.32e-04   4.14e-05     
     8     6.16e-05   2.05e-06     
     9     2.26e-05   4.72e-06     
    10     9.47e-06   2.23e-06     
    11     3.69e-06   7.63e-07     
    12     1.30e-06   3.19e-07     
    13     6.10e-07   4.87e-08     
    14     2.35e-07   4.84e-08     
    15     9.56e-08   1.47e-08     
 ------------------------------------------------------------------------------
                                   CCSD Lambda converged.

 Computing density matrices in double precision...
           Orbital response amplitudes will be solved using DIIS.
           Start     Size      MaxIter   EConv     LConv     
           3         7         100       1.00e-06  1.00e-06  
 ------------------------------------------------------------------------------
            Enorm      Ldiff       Comment
 ------------------------------------------------------------------------------
     1     7.23e-02   3.93e-04     
     2     4.30e-02   1.93e-02     
     3     4.25e-02   1.67e-02     
     4     1.14e-02   1.35e-02     Switched to DIIS steps.
     5     2.22e-03   2.21e-03     
     6     7.85e-04   6.09e-04     
     7     2.75e-04   7.88e-05     
     8     7.11e-05   1.53e-05     
     9     1.05e-05   3.80e-06     
    10     2.67e-06   3.16e-07     
    11     6.74e-07   1.62e-07     
 ------------------------------------------------------------------------------
                                   Orbital response converged.

 Computing density matrices... Done.
 CCSD calculation:   CPU 129.45 s  wall 36.26 s

 Transferring MO TPDM to AO TPDM
 Transferring g2_o1o1o1o1
 Transferring g2_o1o1o1v1
 Transferring g2_o1o1v1v1
 Transferring g2_o1v1o1v1
 Transferring g2_o1v1v1v1
 Transferring g2_v1v1v1v1
 Adding separable TPDM
 Computing TPDM gradient
 --------------------------------------------------------
 2e gradient
  Atom          X               Y               Z
 --------------------------------------------------------
    1          8.673568       18.095642        0.000000  
    2         12.895380      -10.581430       -0.000000  
    3        -19.353334      -10.943513       -0.000000  
    4         -2.215614        3.429301        0.000000  
 --------------------------------------------------------
 --------------------------------------------------------
 Final gradient
  Atom          X               Y               Z
 --------------------------------------------------------
    1          8.673568       18.095642        0.000000  
    2         12.895380      -10.581430       -0.000000  
    3        -19.353334      -10.943513       -0.000000  
    4         -2.215614        3.429301        0.000000  
 --------------------------------------------------------
 Analytic gradient from two-electron contribution:   CPU 48.12 s  wall 12.59 s

 Total ccman2 time:   CPU 187.60 s  wall 51.57 s


 --------------------------------------------------------------

                    Orbital Energies (a.u.)
 --------------------------------------------------------------

 Alpha MOs
 -- Occupied --
-80.043 -79.978 -26.309  -7.579  -7.522  -5.472  -5.470  -5.470
 -5.414  -5.414  -5.414  -1.608  -0.938  -0.779  -0.687  -0.680
 -0.591  -0.500  -0.395  -0.364
 -- Virtual --
 -0.005   0.052   0.062   0.075   0.080   0.091   0.097   0.114
  0.115   0.144   0.161   0.174   0.220   0.328   0.331   0.366
  0.368   0.385   0.391   0.432   0.435   0.446   0.520   0.578
  0.697   0.730   0.766   0.800   0.839   0.913   0.925   1.053
  1.100   1.109   1.168   1.421   1.583   1.615   1.642   1.671
  1.697   1.789   1.827   1.870   1.931   1.938   2.030   2.240
  2.341   2.894   4.203   4.205   4.236   4.249   4.522   6.906
  6.929   6.956   7.340   7.530  14.727  14.779  14.787  14.798
 14.853  14.894  68.747 165.933 166.152
 --------------------------------------------------------------

          Ground-State Mulliken Net Atomic Charges

     Atom                 Charge (a.u.)
  ----------------------------------------
      1 P                     0.147521
      2 F                    -0.209459
      3 P                     0.155755
      4 H                    -0.093817
  ----------------------------------------
  Sum of atomic charges =    -0.000000

 -----------------------------------------------------------------
                    Cartesian Multipole Moments
 -----------------------------------------------------------------
    Charge (ESU x 10^10)
                 0.0000
    Dipole Moment (Debye)
         X       1.3886      Y      -1.2656      Z       0.0000
       Tot       1.8789
    Quadrupole Moments (Debye-Ang)
        XX     -33.5602     XY      -0.0070     YY     -33.2598
        XZ       0.0000     YZ      -0.0000     ZZ     -31.8264
    Octopole Moments (Debye-Ang^2)
       XXX      -7.6146    XXY      -3.1423    XYY      -2.9093
       YYY       5.2345    XXZ       0.0000    XYZ      -0.0000
       YYZ       0.0000    XZZ      -5.3098    YZZ       1.8284
       ZZZ       0.0000
    Hexadecapole Moments (Debye-Ang^3)
      XXXX    -288.0329   XXXY      -8.5285   XXYY     -68.7516
      XYYY     -12.9776   YYYY    -104.3470   XXXZ       0.0000
      XXYZ      -0.0000   XYYZ       0.0000   YYYZ      -0.0000
      XXZZ     -54.9485   XYZZ      -3.4904   YYZZ     -25.4934
      XZZZ       0.0000   YZZZ      -0.0000   ZZZZ     -47.6950
 -----------------------------------------------------------------
 DrvMan completing analytic gradient of the correlated energy
 Correlated dipole moment
            1
    1   0.5463317
    2  -0.4979313
    3   0.0000000
 Energy read as -781.984572979
 Full Analytical Gradient: (in a.u., or Hartree/Bohr)
             1             2             3             4
    1    0.00010688    0.00012685   -0.00029895    0.00006522
    2    0.00044988   -0.00023409   -0.00021499   -0.00000079
    3    0.00000000   -0.00000000   -0.00000000   -0.00000000
 Gradient time:  CPU 0.67 s  wall 0.64 s
 ----------------------------------------------------------------
             Standard Nuclear Orientation (Angstroms)
    I     Atom           X                Y                Z
 ----------------------------------------------------------------
    1      P      -0.4975330962    -0.6222302605    -0.0000000000
    2      F      -1.5448954837     0.6325605443     0.0000000000
    3      P       1.3006026801     0.3082270827     0.0000000000
    4      H       1.8580155954    -0.9979972307    -0.0000000000
 ----------------------------------------------------------------
 Nuclear Repulsion Energy =   137.6401526456 hartrees
 There are       20 alpha and       20 beta electrons

                       Distance Matrix (Angstroms)
             P (  1)   F (  2)   P (  3)
   F (  2)  1.634463
   P (  3)  2.024609  2.863922
   H (  4)  2.385332  3.773397  1.420187

 Requested basis set is 6-311++G(d,p)
 There are 37 shells and 89 basis functions
 A cutoff of  1.0D-14 yielded    665 shell pairs
 There are      3973 function pairs (      4254 Cartesian)
 Smallest overlap matrix eigenvalue = 8.94E-04
 Guess MOs from SCF MO coefficient file

 -----------------------------------------------------------------------
  General SCF calculation program by
  Eric Jon Sundstrom, Paul Horn, Yuezhi Mao, Dmitri Zuev, Alec White,
  David Stuck, Shaama M.S., Shane Yost, Joonho Lee, David Small,
  Daniel Levine, Susi Lehtola, Hugh Burton, Evgeny Epifanovsky
 -----------------------------------------------------------------------
 Hartree-Fock
 using 4 threads for integral computing
 -------------------------------------------------------
 OpenMP Integral computing Module                
 Release: version 2.0, May 2017, Q-Chem Inc. Pleasanton 
 -------------------------------------------------------
 A restricted SCF calculation will be
 performed using DIIS
 SCF converges when DIIS error is below 1.0e-08
 ---------------------------------------
  Cycle       Energy         DIIS error
 ---------------------------------------
    1    -781.5193910743      3.64e-05  
    2    -781.5193924825      9.96e-06  
    3    -781.5193925919      4.91e-06  
    4    -781.5193926124      1.21e-06  
    5    -781.5193926147      3.08e-07  
    6    -781.5193926150      1.10e-07  
    7    -781.5193926150      4.90e-08  
    8    -781.5193926150      1.95e-08  
    9    -781.5193926150      1.14e-08  
   10    -781.5193926150      2.28e-09  Convergence criterion met
 ---------------------------------------
 SCF time:   CPU 2.36s  wall 1.00s 
 SCF   energy in the final basis set =     -781.5193926150
 Total energy in the final basis set =     -781.5193926150


 ------------------------------------------------------------------------------

   CCMAN2: suite of methods based on coupled cluster
           and equation of motion theories.

   Components:
   * libvmm-1.3-trunk
     by Evgeny Epifanovsky, Ilya Kaliman.
   * libtensor-2.5-trunk
     by Evgeny Epifanovsky, Michael Wormit, Dmitry Zuev, Sam Manzer, 
        Ilya Kaliman.
   * libcc-2.5-trunk
     by Evgeny Epifanovsky, Arik Landau, Tomasz Kus, Kirill Khistyaev, 
        Dmitry Zuev, Prashant Manohar, Xintian Feng, Anna Krylov, 
        Matthew Goldey, Alec White, Thomas Jagau, Kaushik Nanda, 
        Anastasia Gunina, Alexander Kunitsa, Joonho Lee.

   CCMAN original authors:
   Anna I. Krylov, C. David Sherrill, Steven R. Gwaltney,
   Edward F. C. Byrd (2000)
   Sergey V. Levchenko, Lyudmila V. Slipchenko, Tao Wang,
   Ana-Maria C. Cristian (2003)
   Piotr A. Pieniazek, C. Melania Oana, Evgeny Epifanovsky (2007)
   Prashant Manohar (2009)

 ------------------------------------------------------------------------------


 Allocating and initializing 29808MB of RAM...
 Calculation will run on 4 cores.


 Alpha MOs, Restricted
 -- Occupied --                  
-80.043 -79.978 -26.308  -7.579  -7.522  -5.472  -5.470  -5.470
  1 A     2 A     3 A     4 A     5 A     6 A     7 A     8 A                  
 -5.415  -5.414  -5.414  -1.608  -0.938  -0.778  -0.686  -0.679
  9 A    10 A    11 A    12 A    13 A    14 A    15 A    16 A                  
 -0.591  -0.500  -0.395  -0.364
 17 A    18 A    19 A    20 A                                                  
 -- Virtual --                   
 -0.006   0.052   0.062   0.075   0.080   0.091   0.097   0.114
 21 A    22 A    23 A    24 A    25 A    26 A    27 A    28 A                  
  0.115   0.143   0.161   0.174   0.219   0.328   0.331   0.366
 29 A    30 A    31 A    32 A    33 A    34 A    35 A    36 A                  
  0.368   0.385   0.391   0.432   0.434   0.446   0.520   0.578
 37 A    38 A    39 A    40 A    41 A    42 A    43 A    44 A                  
  0.697   0.730   0.765   0.800   0.839   0.913   0.925   1.053
 45 A    46 A    47 A    48 A    49 A    50 A    51 A    52 A                  
  1.100   1.108   1.167   1.420   1.583   1.615   1.643   1.671
 53 A    54 A    55 A    56 A    57 A    58 A    59 A    60 A                  
  1.697   1.788   1.826   1.870   1.931   1.938   2.030   2.240
 61 A    62 A    63 A    64 A    65 A    66 A    67 A    68 A                  
  2.341   2.894   4.204   4.205   4.236   4.249   4.521   6.907
 69 A    70 A    71 A    72 A    73 A    74 A    75 A    76 A                  
  6.930   6.957   7.340   7.529  14.727  14.779  14.787  14.798
 77 A    78 A    79 A    80 A    81 A    82 A    83 A    84 A                  
 14.853  14.894  68.747 165.932 166.151
 85 A    86 A    87 A    88 A    89 A                                          

 Beta MOs, Restricted
 -- Occupied --                  
-80.043 -79.978 -26.308  -7.579  -7.522  -5.472  -5.470  -5.470
  1 A     2 A     3 A     4 A     5 A     6 A     7 A     8 A                  
 -5.415  -5.414  -5.414  -1.608  -0.938  -0.778  -0.686  -0.679
  9 A    10 A    11 A    12 A    13 A    14 A    15 A    16 A                  
 -0.591  -0.500  -0.395  -0.364
 17 A    18 A    19 A    20 A                                                  
 -- Virtual --                   
 -0.006   0.052   0.062   0.075   0.080   0.091   0.097   0.114
 21 A    22 A    23 A    24 A    25 A    26 A    27 A    28 A                  
  0.115   0.143   0.161   0.174   0.219   0.328   0.331   0.366
 29 A    30 A    31 A    32 A    33 A    34 A    35 A    36 A                  
  0.368   0.385   0.391   0.432   0.434   0.446   0.520   0.578
 37 A    38 A    39 A    40 A    41 A    42 A    43 A    44 A                  
  0.697   0.730   0.765   0.800   0.839   0.913   0.925   1.053
 45 A    46 A    47 A    48 A    49 A    50 A    51 A    52 A                  
  1.100   1.108   1.167   1.420   1.583   1.615   1.643   1.671
 53 A    54 A    55 A    56 A    57 A    58 A    59 A    60 A                  
  1.697   1.788   1.826   1.870   1.931   1.938   2.030   2.240
 61 A    62 A    63 A    64 A    65 A    66 A    67 A    68 A                  
  2.341   2.894   4.204   4.205   4.236   4.249   4.521   6.907
 69 A    70 A    71 A    72 A    73 A    74 A    75 A    76 A                  
  6.930   6.957   7.340   7.529  14.727  14.779  14.787  14.798
 77 A    78 A    79 A    80 A    81 A    82 A    83 A    84 A                  
 14.853  14.894  68.747 165.932 166.151
 85 A    86 A    87 A    88 A    89 A                                          

 Occupation and symmetry of molecular orbitals

 Point group: C1 (1 irreducible representation).

                           A     All 
 -------------------------------------
 All molecular orbitals:
  - Alpha                  89    89  
  - Beta                   89    89  
 -------------------------------------
 Alpha orbitals:
  - Frozen occupied        11    11  
  - Active occupied        9     9   
  - Active virtual         69    69  
  - Frozen virtual         0     0   
 -------------------------------------
 Beta orbitals:
  - Frozen occupied        11    11  
  - Active occupied        9     9   
  - Active virtual         69    69  
  - Frozen virtual         0     0   
 -------------------------------------

 Import integrals:   CPU 0.00 s  wall 0.00 s

 Import integrals:   CPU 6.48 s  wall 1.68 s

 MP2 amplitudes:   CPU 0.02 s  wall 0.01 s

Running a double precision version
           CCSD T amplitudes will be solved using DIIS.

           Start     Size      MaxIter   EConv     TConv     
           3         7         100       1.00e-07  1.00e-05  
 ------------------------------------------------------------------------------
           Energy (a.u.)   Ediff      Tdiff       Comment
 ------------------------------------------------------------------------------
          -781.95983303                           
     1    -781.96597181   6.14e-03   6.51e-01     
     2    -781.98150668   1.55e-02   8.93e-02     
     3    -781.98195113   4.44e-04   3.88e-02     
     4    -781.98383688   1.89e-03   1.45e-02     Switched to DIIS steps.
     5    -781.98454983   7.13e-04   1.28e-02     
     6    -781.98458068   3.09e-05   2.45e-03     
     7    -781.98457402   6.67e-06   1.22e-03     
     8    -781.98457211   1.91e-06   2.13e-04     
     9    -781.98457264   5.28e-07   1.03e-04     
    10    -781.98457268   4.13e-08   3.28e-05     
    11    -781.98457279   1.12e-07   1.53e-05     
    12    -781.98457287   7.85e-08   8.20e-06     
 ------------------------------------------------------------------------------
          -781.98457287                           CCSD T converged.

End of double precision
 SCF energy                 = -781.51939262
 MP2 energy                 = -781.95983303
 CCSD correlation energy     =   -0.46518026
 CCSD total energy           = -781.98457287

 CCSD  T1^2 = 0.0100  T2^2 = 0.2088  Leading amplitudes:

 Amplitude    Orbitals with energies
 -0.0246       16 (A) A                  ->    21 (A) A                   
              -0.6791                         -0.0055                     
 -0.0246       16 (A) B                  ->    21 (A) B                   
              -0.6791                         -0.0055                     
  0.0222       20 (A) A                  ->    39 (A) A                   
              -0.3638                          0.3911                     
  0.0222       20 (A) B                  ->    39 (A) B                   
              -0.3638                          0.3911                     

 Amplitude    Orbitals with energies
 -0.1554       20 (A) A      20 (A) B    ->    21 (A) A      21 (A) B     
              -0.3638       -0.3638           -0.0055       -0.0055       
  0.1554       20 (A) A      20 (A) B    ->    21 (A) B      21 (A) A     
              -0.3638       -0.3638           -0.0055       -0.0055       
  0.1554       20 (A) B      20 (A) A    ->    21 (A) A      21 (A) B     
              -0.3638       -0.3638           -0.0055       -0.0055       
 -0.1554       20 (A) B      20 (A) A    ->    21 (A) B      21 (A) A     
              -0.3638       -0.3638           -0.0055       -0.0055       

 Computing CCSD intemediates for later calculations in double precision
 Finished.

Running a double precision version
           CCSD Lambda amplitudes will be solved using DIIS.
           Start     Size      MaxIter   EConv     LConv     
           3         7         100       1.00e-07  1.00e-05  
 ------------------------------------------------------------------------------
            Enorm      Ldiff       Comment
 ------------------------------------------------------------------------------
     1     5.50e-02   4.03e-02     
     2     1.53e-02   7.38e-03     
     3     6.36e-03   1.84e-03     
     4     3.48e-03   1.27e-03     Switched to DIIS steps.
     5     9.33e-04   7.53e-04     
     6     4.51e-04   1.44e-04     
     7     1.33e-04   4.17e-05     
     8     6.20e-05   2.08e-06     
     9     2.27e-05   4.76e-06     
    10     9.54e-06   2.25e-06     
    11     3.71e-06   7.71e-07     
    12     1.31e-06   3.23e-07     
    13     6.14e-07   4.92e-08     
    14     2.37e-07   4.88e-08     
    15     9.63e-08   1.48e-08     
 ------------------------------------------------------------------------------
                                   CCSD Lambda converged.

 Computing density matrices in double precision...
           Orbital response amplitudes will be solved using DIIS.
           Start     Size      MaxIter   EConv     LConv     
           3         7         100       1.00e-06  1.00e-06  
 ------------------------------------------------------------------------------
            Enorm      Ldiff       Comment
 ------------------------------------------------------------------------------
     1     7.24e-02   4.36e-04     
     2     4.31e-02   1.93e-02     
     3     4.26e-02   1.67e-02     
     4     1.15e-02   1.35e-02     Switched to DIIS steps.
     5     2.23e-03   2.24e-03     
     6     7.87e-04   6.13e-04     
     7     2.77e-04   7.85e-05     
     8     7.15e-05   1.53e-05     
     9     1.06e-05   3.83e-06     
    10     2.70e-06   3.14e-07     
    11     6.78e-07   1.63e-07     
 ------------------------------------------------------------------------------
                                   Orbital response converged.

 Computing density matrices... Done.
 CCSD calculation:   CPU 129.16 s  wall 36.19 s

 Transferring MO TPDM to AO TPDM
 Transferring g2_o1o1o1o1
 Transferring g2_o1o1o1v1
 Transferring g2_o1o1v1v1
 Transferring g2_o1v1o1v1
 Transferring g2_o1v1v1v1
 Transferring g2_v1v1v1v1
 Adding separable TPDM
 Computing TPDM gradient
 --------------------------------------------------------
 2e gradient
  Atom          X               Y               Z
 --------------------------------------------------------
    1          8.677275       18.104643        0.000000  
    2         12.871631      -10.574257       -0.000000  
    3        -19.336580      -10.958681       -0.000000  
    4         -2.212326        3.428295        0.000000  
 --------------------------------------------------------
 --------------------------------------------------------
 Final gradient
  Atom          X               Y               Z
 --------------------------------------------------------
    1          8.677275       18.104643        0.000000  
    2         12.871631      -10.574257       -0.000000  
    3        -19.336580      -10.958681       -0.000000  
    4         -2.212326        3.428295        0.000000  
 --------------------------------------------------------
 Analytic gradient from two-electron contribution:   CPU 46.81 s  wall 12.30 s

 Total ccman2 time:   CPU 186.14 s  wall 51.25 s


 --------------------------------------------------------------

                    Orbital Energies (a.u.)
 --------------------------------------------------------------

 Alpha MOs
 -- Occupied --
-80.043 -79.978 -26.308  -7.579  -7.522  -5.472  -5.470  -5.470
 -5.415  -5.414  -5.414  -1.608  -0.938  -0.778  -0.686  -0.679
 -0.591  -0.500  -0.395  -0.364
 -- Virtual --
 -0.006   0.052   0.062   0.075   0.080   0.091   0.097   0.114
  0.115   0.143   0.161   0.174   0.219   0.328   0.331   0.366
  0.368   0.385   0.391   0.432   0.434   0.446   0.520   0.578
  0.697   0.730   0.765   0.800   0.839   0.913   0.925   1.053
  1.100   1.108   1.167   1.420   1.583   1.615   1.643   1.671
  1.697   1.788   1.826   1.870   1.931   1.938   2.030   2.240
  2.341   2.894   4.204   4.205   4.236   4.249   4.521   6.907
  6.930   6.957   7.340   7.529  14.727  14.779  14.787  14.798
 14.853  14.894  68.747 165.932 166.151
 --------------------------------------------------------------

          Ground-State Mulliken Net Atomic Charges

     Atom                 Charge (a.u.)
  ----------------------------------------
      1 P                     0.148611
      2 F                    -0.210820
      3 P                     0.156378
      4 H                    -0.094168
  ----------------------------------------
  Sum of atomic charges =     0.000000

 -----------------------------------------------------------------
                    Cartesian Multipole Moments
 -----------------------------------------------------------------
    Charge (ESU x 10^10)
                 0.0000
    Dipole Moment (Debye)
         X       1.3963      Y      -1.2724      Z      -0.0000
       Tot       1.8891
    Quadrupole Moments (Debye-Ang)
        XX     -33.5667     XY       0.0085     YY     -33.2539
        XZ      -0.0000     YZ       0.0000     ZZ     -31.8275
    Octopole Moments (Debye-Ang^2)
       XXX      -7.5834    XXY      -3.1153    XYY      -2.9036
       YYY       5.2995    XXZ      -0.0000    XYZ      -0.0000
       YYZ      -0.0000    XZZ      -5.3024    YZZ       1.8513
       ZZZ      -0.0000
    Hexadecapole Moments (Debye-Ang^3)
      XXXX    -288.0766   XXXY      -8.5061   XXYY     -68.7787
      XYYY     -12.9900   YYYY    -104.5135   XXXZ      -0.0000
      XXYZ      -0.0000   XYYZ      -0.0000   YYYZ       0.0000
      XXZZ     -54.9507   XYZZ      -3.4927   YYZZ     -25.5222
      XZZZ      -0.0000   YZZZ       0.0000   ZZZZ     -47.6929
 -----------------------------------------------------------------
 DrvMan completing analytic gradient of the correlated energy
 Correlated dipole moment
            1
    1   0.5493435
    2  -0.5005902
    3  -0.0000000
 Energy read as -781.984572871
 Full Analytical Gradient: (in a.u., or Hartree/Bohr)
             1             2             3             4
    1    0.00017396   -0.00024232    0.00009047   -0.00002211
    2   -0.00050562    0.00039354    0.00011374   -0.00000167
    3   -0.00000000    0.00000000   -0.00000000    0.00000000
 Gradient time:  CPU 0.67 s  wall 0.64 s
 ----------------------------------------------------------------
             Standard Nuclear Orientation (Angstroms)
    I     Atom           X                Y                Z
 ----------------------------------------------------------------
    1      P      -0.4975330962    -0.6212302605     0.0010000000
    2      F      -1.5448954837     0.6325605443     0.0000000000
    3      P       1.3006026801     0.3082270827     0.0000000000
    4      H       1.8580155954    -0.9979972307    -0.0000000000
 ----------------------------------------------------------------
 Nuclear Repulsion Energy =   137.6737994691 hartrees
 There are       20 alpha and       20 beta electrons

                       Distance Matrix (Angstroms)
             P (  1)   F (  2)   P (  3)
   F (  2)  1.633695
   P (  3)  2.024150  2.863922
   H (  4)  2.385490  3.773397  1.420187

 Requested basis set is 6-311++G(d,p)
 There are 37 shells and 89 basis functions
 A cutoff of  1.0D-14 yielded    665 shell pairs
 There are      3973 function pairs (      4254 Cartesian)
 Smallest overlap matrix eigenvalue = 8.93E-04
 Guess MOs from SCF MO coefficient file

 -----------------------------------------------------------------------
  General SCF calculation program by
  Eric Jon Sundstrom, Paul Horn, Yuezhi Mao, Dmitri Zuev, Alec White,
  David Stuck, Shaama M.S., Shane Yost, Joonho Lee, David Small,
  Daniel Levine, Susi Lehtola, Hugh Burton, Evgeny Epifanovsky
 -----------------------------------------------------------------------
 Hartree-Fock
 using 4 threads for integral computing
 -------------------------------------------------------
 OpenMP Integral computing Module                
 Release: version 2.0, May 2017, Q-Chem Inc. Pleasanton 
 -------------------------------------------------------
 A restricted SCF calculation will be
 performed using DIIS
 SCF converges when DIIS error is below 1.0e-08
 ---------------------------------------
  Cycle       Energy         DIIS error
 ---------------------------------------
    1    -781.5194416856      2.19e-05  
    2    -781.5194423165      6.10e-06  
    3    -781.5194423841      3.00e-06  
    4    -781.5194423961      9.53e-07  
    5    -781.5194423993      3.76e-07  
    6    -781.5194424003      1.94e-07  
    7    -781.5194424006      7.95e-08  
    8    -781.5194424007      2.32e-08  
    9    -781.5194424007      8.81e-09  Convergence criterion met
 ---------------------------------------
 SCF time:   CPU 2.12s  wall 0.00s 
 SCF   energy in the final basis set =     -781.5194424007
 Total energy in the final basis set =     -781.5194424007


 ------------------------------------------------------------------------------

   CCMAN2: suite of methods based on coupled cluster
           and equation of motion theories.

   Components:
   * libvmm-1.3-trunk
     by Evgeny Epifanovsky, Ilya Kaliman.
   * libtensor-2.5-trunk
     by Evgeny Epifanovsky, Michael Wormit, Dmitry Zuev, Sam Manzer, 
        Ilya Kaliman.
   * libcc-2.5-trunk
     by Evgeny Epifanovsky, Arik Landau, Tomasz Kus, Kirill Khistyaev, 
        Dmitry Zuev, Prashant Manohar, Xintian Feng, Anna Krylov, 
        Matthew Goldey, Alec White, Thomas Jagau, Kaushik Nanda, 
        Anastasia Gunina, Alexander Kunitsa, Joonho Lee.

   CCMAN original authors:
   Anna I. Krylov, C. David Sherrill, Steven R. Gwaltney,
   Edward F. C. Byrd (2000)
   Sergey V. Levchenko, Lyudmila V. Slipchenko, Tao Wang,
   Ana-Maria C. Cristian (2003)
   Piotr A. Pieniazek, C. Melania Oana, Evgeny Epifanovsky (2007)
   Prashant Manohar (2009)

 ------------------------------------------------------------------------------


 Allocating and initializing 29808MB of RAM...
 Calculation will run on 4 cores.


 Alpha MOs, Restricted
 -- Occupied --                  
-80.043 -79.978 -26.308  -7.579  -7.522  -5.472  -5.470  -5.470
  1 A     2 A     3 A     4 A     5 A     6 A     7 A     8 A                  
 -5.415  -5.414  -5.414  -1.608  -0.938  -0.779  -0.687  -0.679
  9 A    10 A    11 A    12 A    13 A    14 A    15 A    16 A                  
 -0.591  -0.500  -0.395  -0.364
 17 A    18 A    19 A    20 A                                                  
 -- Virtual --                   
 -0.005   0.052   0.062   0.075   0.080   0.091   0.097   0.114
 21 A    22 A    23 A    24 A    25 A    26 A    27 A    28 A                  
  0.115   0.143   0.161   0.174   0.219   0.328   0.331   0.366
 29 A    30 A    31 A    32 A    33 A    34 A    35 A    36 A                  
  0.368   0.385   0.391   0.432   0.434   0.446   0.520   0.578
 37 A    38 A    39 A    40 A    41 A    42 A    43 A    44 A                  
  0.697   0.730   0.765   0.800   0.839   0.913   0.925   1.053
 45 A    46 A    47 A    48 A    49 A    50 A    51 A    52 A                  
  1.100   1.109   1.168   1.420   1.583   1.615   1.643   1.671
 53 A    54 A    55 A    56 A    57 A    58 A    59 A    60 A                  
  1.697   1.789   1.826   1.870   1.931   1.938   2.030   2.240
 61 A    62 A    63 A    64 A    65 A    66 A    67 A    68 A                  
  2.341   2.894   4.203   4.205   4.236   4.249   4.522   6.906
 69 A    70 A    71 A    72 A    73 A    74 A    75 A    76 A                  
  6.929   6.957   7.340   7.529  14.727  14.779  14.787  14.798
 77 A    78 A    79 A    80 A    81 A    82 A    83 A    84 A                  
 14.853  14.894  68.747 165.933 166.152
 85 A    86 A    87 A    88 A    89 A                                          

 Beta MOs, Restricted
 -- Occupied --                  
-80.043 -79.978 -26.308  -7.579  -7.522  -5.472  -5.470  -5.470
  1 A     2 A     3 A     4 A     5 A     6 A     7 A     8 A                  
 -5.415  -5.414  -5.414  -1.608  -0.938  -0.779  -0.687  -0.679
  9 A    10 A    11 A    12 A    13 A    14 A    15 A    16 A                  
 -0.591  -0.500  -0.395  -0.364
 17 A    18 A    19 A    20 A                                                  
 -- Virtual --                   
 -0.005   0.052   0.062   0.075   0.080   0.091   0.097   0.114
 21 A    22 A    23 A    24 A    25 A    26 A    27 A    28 A                  
  0.115   0.143   0.161   0.174   0.219   0.328   0.331   0.366
 29 A    30 A    31 A    32 A    33 A    34 A    35 A    36 A                  
  0.368   0.385   0.391   0.432   0.434   0.446   0.520   0.578
 37 A    38 A    39 A    40 A    41 A    42 A    43 A    44 A                  
  0.697   0.730   0.765   0.800   0.839   0.913   0.925   1.053
 45 A    46 A    47 A    48 A    49 A    50 A    51 A    52 A                  
  1.100   1.109   1.168   1.420   1.583   1.615   1.643   1.671
 53 A    54 A    55 A    56 A    57 A    58 A    59 A    60 A                  
  1.697   1.789   1.826   1.870   1.931   1.938   2.030   2.240
 61 A    62 A    63 A    64 A    65 A    66 A    67 A    68 A                  
  2.341   2.894   4.203   4.205   4.236   4.249   4.522   6.906
 69 A    70 A    71 A    72 A    73 A    74 A    75 A    76 A                  
  6.929   6.957   7.340   7.529  14.727  14.779  14.787  14.798
 77 A    78 A    79 A    80 A    81 A    82 A    83 A    84 A                  
 14.853  14.894  68.747 165.933 166.152
 85 A    86 A    87 A    88 A    89 A                                          

 Occupation and symmetry of molecular orbitals

 Point group: C1 (1 irreducible representation).

                           A     All 
 -------------------------------------
 All molecular orbitals:
  - Alpha                  89    89  
  - Beta                   89    89  
 -------------------------------------
 Alpha orbitals:
  - Frozen occupied        11    11  
  - Active occupied        9     9   
  - Active virtual         69    69  
  - Frozen virtual         0     0   
 -------------------------------------
 Beta orbitals:
  - Frozen occupied        11    11  
  - Active occupied        9     9   
  - Active virtual         69    69  
  - Frozen virtual         0     0   
 -------------------------------------

 Import integrals:   CPU 0.00 s  wall 0.00 s

 Import integrals:   CPU 6.45 s  wall 1.67 s

 MP2 amplitudes:   CPU 0.02 s  wall 0.01 s

Running a double precision version
           CCSD T amplitudes will be solved using DIIS.

           Start     Size      MaxIter   EConv     TConv     
           3         7         100       1.00e-07  1.00e-05  
 ------------------------------------------------------------------------------
           Energy (a.u.)   Ediff      Tdiff       Comment
 ------------------------------------------------------------------------------
          -781.95983000                           
     1    -781.96598471   6.15e-03   6.51e-01     
     2    -781.98150780   1.55e-02   8.93e-02     
     3    -781.98195480   4.47e-04   3.88e-02     
     4    -781.98383864   1.88e-03   1.44e-02     Switched to DIIS steps.
     5    -781.98455039   7.12e-04   1.28e-02     
     6    -781.98458113   3.07e-05   2.45e-03     
     7    -781.98457449   6.65e-06   1.21e-03     
     8    -781.98457259   1.89e-06   2.13e-04     
     9    -781.98457312   5.30e-07   1.03e-04     
    10    -781.98457316   4.22e-08   3.28e-05     
    11    -781.98457327   1.12e-07   1.52e-05     
    12    -781.98457335   7.82e-08   8.18e-06     
 ------------------------------------------------------------------------------
          -781.98457335                           CCSD T converged.

End of double precision
 SCF energy                 = -781.51944240
 MP2 energy                 = -781.95983000
 CCSD correlation energy     =   -0.46513095
 CCSD total energy           = -781.98457335

 CCSD  T1^2 = 0.0100  T2^2 = 0.2087  Leading amplitudes:

 Amplitude    Orbitals with energies
  0.0246       16 (A) A                  ->    21 (A) A                   
              -0.6794                         -0.0054                     
  0.0246       16 (A) B                  ->    21 (A) B                   
              -0.6794                         -0.0054                     
 -0.0222       20 (A) A                  ->    39 (A) A                   
              -0.3638                          0.3910                     
 -0.0222       20 (A) B                  ->    39 (A) B                   
              -0.3638                          0.3910                     

 Amplitude    Orbitals with energies
 -0.1552       20 (A) A      20 (A) B    ->    21 (A) A      21 (A) B     
              -0.3638       -0.3638           -0.0054       -0.0054       
  0.1552       20 (A) A      20 (A) B    ->    21 (A) B      21 (A) A     
              -0.3638       -0.3638           -0.0054       -0.0054       
  0.1552       20 (A) B      20 (A) A    ->    21 (A) A      21 (A) B     
              -0.3638       -0.3638           -0.0054       -0.0054       
 -0.1552       20 (A) B      20 (A) A    ->    21 (A) B      21 (A) A     
              -0.3638       -0.3638           -0.0054       -0.0054       

 Computing CCSD intemediates for later calculations in double precision
 Finished.

Running a double precision version
           CCSD Lambda amplitudes will be solved using DIIS.
           Start     Size      MaxIter   EConv     LConv     
           3         7         100       1.00e-07  1.00e-05  
 ------------------------------------------------------------------------------
            Enorm      Ldiff       Comment
 ------------------------------------------------------------------------------
     1     5.50e-02   4.03e-02     
     2     1.53e-02   7.37e-03     
     3     6.35e-03   1.84e-03     
     4     3.48e-03   1.26e-03     Switched to DIIS steps.
     5     9.31e-04   7.51e-04     
     6     4.49e-04   1.43e-04     
     7     1.32e-04   4.15e-05     
     8     6.18e-05   2.07e-06     
     9     2.27e-05   4.74e-06     
    10     9.51e-06   2.24e-06     
    11     3.70e-06   7.67e-07     
    12     1.31e-06   3.21e-07     
    13     6.12e-07   4.89e-08     
    14     2.36e-07   4.86e-08     
    15     9.60e-08   1.48e-08     
 ------------------------------------------------------------------------------
                                   CCSD Lambda converged.

 Computing density matrices in double precision...
           Orbital response amplitudes will be solved using DIIS.
           Start     Size      MaxIter   EConv     LConv     
           3         7         100       1.00e-06  1.00e-06  
 ------------------------------------------------------------------------------
            Enorm      Ldiff       Comment
 ------------------------------------------------------------------------------
     1     7.23e-02   4.14e-04     
     2     4.30e-02   1.93e-02     
     3     4.25e-02   1.67e-02     
     4     1.15e-02   1.35e-02     Switched to DIIS steps.
     5     2.22e-03   2.22e-03     
     6     7.86e-04   6.11e-04     
     7     2.76e-04   7.87e-05     
     8     7.13e-05   1.53e-05     
     9     1.05e-05   3.81e-06     
    10     2.69e-06   3.15e-07     
    11     6.76e-07   1.63e-07     
 ------------------------------------------------------------------------------
                                   Orbital response converged.

 Computing density matrices... Done.
 CCSD calculation:   CPU 128.84 s  wall 36.13 s

 Transferring MO TPDM to AO TPDM
 Transferring g2_o1o1o1o1
 Transferring g2_o1o1o1v1
 Transferring g2_o1o1v1v1
 Transferring g2_o1v1o1v1
 Transferring g2_o1v1v1v1
 Transferring g2_v1v1v1v1
 Adding separable TPDM
 Computing TPDM gradient
 --------------------------------------------------------
 2e gradient
  Atom          X               Y               Z
 --------------------------------------------------------
    1          8.675433       18.100148       -0.018497  
    2         12.883492      -10.577841        0.008784  
    3        -19.344955      -10.951104        0.008739  
    4         -2.213969        3.428797        0.000974  
 --------------------------------------------------------
 --------------------------------------------------------
 Final gradient
  Atom          X               Y               Z
 --------------------------------------------------------
    1          8.675433       18.100148       -0.018497  
    2         12.883492      -10.577841        0.008784  
    3        -19.344955      -10.951104        0.008739  
    4         -2.213969        3.428797        0.000974  
 --------------------------------------------------------
 Analytic gradient from two-electron contribution:   CPU 46.53 s  wall 12.11 s

 Total ccman2 time:   CPU 186.41 s  wall 51.23 s


 --------------------------------------------------------------

                    Orbital Energies (a.u.)
 --------------------------------------------------------------

 Alpha MOs
 -- Occupied --
-80.043 -79.978 -26.308  -7.579  -7.522  -5.472  -5.470  -5.470
 -5.415  -5.414  -5.414  -1.608  -0.938  -0.779  -0.687  -0.679
 -0.591  -0.500  -0.395  -0.364
 -- Virtual --
 -0.005   0.052   0.062   0.075   0.080   0.091   0.097   0.114
  0.115   0.143   0.161   0.174   0.219   0.328   0.331   0.366
  0.368   0.385   0.391   0.432   0.434   0.446   0.520   0.578
  0.697   0.730   0.765   0.800   0.839   0.913   0.925   1.053
  1.100   1.109   1.168   1.420   1.583   1.615   1.643   1.671
  1.697   1.789   1.826   1.870   1.931   1.938   2.030   2.240
  2.341   2.894   4.203   4.205   4.236   4.249   4.522   6.906
  6.929   6.957   7.340   7.529  14.727  14.779  14.787  14.798
 14.853  14.894  68.747 165.933 166.152
 --------------------------------------------------------------

          Ground-State Mulliken Net Atomic Charges

     Atom                 Charge (a.u.)
  ----------------------------------------
      1 P                     0.148067
      2 F                    -0.210141
      3 P                     0.156066
      4 H                    -0.093993
  ----------------------------------------
  Sum of atomic charges =    -0.000000

 -----------------------------------------------------------------
                    Cartesian Multipole Moments
 -----------------------------------------------------------------
    Charge (ESU x 10^10)
                 0.0000
    Dipole Moment (Debye)
         X       1.3925      Y      -1.2690      Z       0.0011
       Tot       1.8840
    Quadrupole Moments (Debye-Ang)
        XX     -33.5634     XY       0.0008     YY     -33.2569
        XZ      -0.0006     YZ       0.0015     ZZ     -31.8270
    Octopole Moments (Debye-Ang^2)
       XXX      -7.5990    XXY      -3.1288    XYY      -2.9065
       YYY       5.2670    XXZ      -0.0118    XYZ      -0.0005
       YYZ      -0.0134    XZZ      -5.3061    YZZ       1.8398
       ZZZ      -0.0388
    Hexadecapole Moments (Debye-Ang^3)
      XXXX    -288.0548   XXXY      -8.5173   XXYY     -68.7651
      XYYY     -12.9838   YYYY    -104.4302   XXXZ       0.0170
      XXYZ       0.0106   XYYZ       0.0095   YYYZ       0.0275
      XXZZ     -54.9496   XYZZ      -3.4915   YYZZ     -25.5078
      XZZZ       0.0171   YZZZ       0.0271   ZZZZ     -47.6940
 -----------------------------------------------------------------
 DrvMan completing analytic gradient of the correlated energy
 Correlated dipole moment
            1
    1   0.5478387
    2  -0.4992614
    3   0.0004216
 Energy read as -781.984573353
 Full Analytical Gradient: (in a.u., or Hartree/Bohr)
             1             2             3             4
    1    0.00014080   -0.00005836   -0.00010397    0.00002153
    2   -0.00002869    0.00008042   -0.00005050   -0.00000123
    3    0.00002463   -0.00002001    0.00001784   -0.00002245
 Gradient time:  CPU 0.67 s  wall 0.64 s
 ----------------------------------------------------------------
             Standard Nuclear Orientation (Angstroms)
    I     Atom           X                Y                Z
 ----------------------------------------------------------------
    1      P      -0.4975330962    -0.6212302605    -0.0000000000
    2      F      -1.5438954837     0.6325605443     0.0000000000
    3      P       1.3006026801     0.3082270827     0.0000000000
    4      H       1.8580155954    -0.9979972307    -0.0000000000
 ----------------------------------------------------------------
 Nuclear Repulsion Energy =   137.6999356476 hartrees
 There are       20 alpha and       20 beta electrons

                       Distance Matrix (Angstroms)
             P (  1)   F (  2)   P (  3)
   F (  2)  1.633054
   P (  3)  2.024150  2.862929
   H (  4)  2.385490  3.772495  1.420187

 Requested basis set is 6-311++G(d,p)
 There are 37 shells and 89 basis functions
 A cutoff of  1.0D-14 yielded    665 shell pairs
 There are      3973 function pairs (      4254 Cartesian)
 Smallest overlap matrix eigenvalue = 8.93E-04
 Guess MOs from SCF MO coefficient file

 -----------------------------------------------------------------------
  General SCF calculation program by
  Eric Jon Sundstrom, Paul Horn, Yuezhi Mao, Dmitri Zuev, Alec White,
  David Stuck, Shaama M.S., Shane Yost, Joonho Lee, David Small,
  Daniel Levine, Susi Lehtola, Hugh Burton, Evgeny Epifanovsky
 -----------------------------------------------------------------------
 Hartree-Fock
 using 4 threads for integral computing
 -------------------------------------------------------
 OpenMP Integral computing Module                
 Release: version 2.0, May 2017, Q-Chem Inc. Pleasanton 
 -------------------------------------------------------
 A restricted SCF calculation will be
 performed using DIIS
 SCF converges when DIIS error is below 1.0e-08
 ---------------------------------------
  Cycle       Energy         DIIS error
 ---------------------------------------
    1    -781.5194602798      1.91e-05  
    2    -781.5194607772      5.42e-06  
    3    -781.5194608353      2.77e-06  
    4    -781.5194608458      8.65e-07  
    5    -781.5194608489      3.48e-07  
    6    -781.5194608499      1.67e-07  
    7    -781.5194608502      5.05e-08  
    8    -781.5194608502      2.04e-08  
    9    -781.5194608502      5.83e-09  Convergence criterion met
 ---------------------------------------
 SCF time:   CPU 2.12s  wall 0.00s 
 SCF   energy in the final basis set =     -781.5194608502
 Total energy in the final basis set =     -781.5194608502


 ------------------------------------------------------------------------------

   CCMAN2: suite of methods based on coupled cluster
           and equation of motion theories.

   Components:
   * libvmm-1.3-trunk
     by Evgeny Epifanovsky, Ilya Kaliman.
   * libtensor-2.5-trunk
     by Evgeny Epifanovsky, Michael Wormit, Dmitry Zuev, Sam Manzer, 
        Ilya Kaliman.
   * libcc-2.5-trunk
     by Evgeny Epifanovsky, Arik Landau, Tomasz Kus, Kirill Khistyaev, 
        Dmitry Zuev, Prashant Manohar, Xintian Feng, Anna Krylov, 
        Matthew Goldey, Alec White, Thomas Jagau, Kaushik Nanda, 
        Anastasia Gunina, Alexander Kunitsa, Joonho Lee.

   CCMAN original authors:
   Anna I. Krylov, C. David Sherrill, Steven R. Gwaltney,
   Edward F. C. Byrd (2000)
   Sergey V. Levchenko, Lyudmila V. Slipchenko, Tao Wang,
   Ana-Maria C. Cristian (2003)
   Piotr A. Pieniazek, C. Melania Oana, Evgeny Epifanovsky (2007)
   Prashant Manohar (2009)

 ------------------------------------------------------------------------------


 Allocating and initializing 29808MB of RAM...
 Calculation will run on 4 cores.


 Alpha MOs, Restricted
 -- Occupied --                  
-80.043 -79.978 -26.309  -7.579  -7.522  -5.472  -5.470  -5.470
  1 A     2 A     3 A     4 A     5 A     6 A     7 A     8 A                  
 -5.414  -5.414  -5.414  -1.608  -0.938  -0.779  -0.687  -0.680
  9 A    10 A    11 A    12 A    13 A    14 A    15 A    16 A                  
 -0.591  -0.500  -0.395  -0.364
 17 A    18 A    19 A    20 A                                                  
 -- Virtual --                   
 -0.005   0.052   0.062   0.075   0.080   0.091   0.097   0.114
 21 A    22 A    23 A    24 A    25 A    26 A    27 A    28 A                  
  0.115   0.144   0.161   0.174   0.220   0.328   0.331   0.366
 29 A    30 A    31 A    32 A    33 A    34 A    35 A    36 A                  
  0.368   0.385   0.391   0.432   0.435   0.446   0.520   0.578
 37 A    38 A    39 A    40 A    41 A    42 A    43 A    44 A                  
  0.697   0.730   0.765   0.800   0.839   0.913   0.925   1.053
 45 A    46 A    47 A    48 A    49 A    50 A    51 A    52 A                  
  1.100   1.109   1.168   1.420   1.583   1.615   1.642   1.672
 53 A    54 A    55 A    56 A    57 A    58 A    59 A    60 A                  
  1.697   1.789   1.827   1.870   1.931   1.938   2.030   2.240
 61 A    62 A    63 A    64 A    65 A    66 A    67 A    68 A                  
  2.341   2.894   4.203   4.205   4.236   4.249   4.522   6.906
 69 A    70 A    71 A    72 A    73 A    74 A    75 A    76 A                  
  6.929   6.956   7.340   7.530  14.727  14.779  14.787  14.798
 77 A    78 A    79 A    80 A    81 A    82 A    83 A    84 A                  
 14.853  14.894  68.747 165.933 166.152
 85 A    86 A    87 A    88 A    89 A                                          

 Beta MOs, Restricted
 -- Occupied --                  
-80.043 -79.978 -26.309  -7.579  -7.522  -5.472  -5.470  -5.470
  1 A     2 A     3 A     4 A     5 A     6 A     7 A     8 A                  
 -5.414  -5.414  -5.414  -1.608  -0.938  -0.779  -0.687  -0.680
  9 A    10 A    11 A    12 A    13 A    14 A    15 A    16 A                  
 -0.591  -0.500  -0.395  -0.364
 17 A    18 A    19 A    20 A                                                  
 -- Virtual --                   
 -0.005   0.052   0.062   0.075   0.080   0.091   0.097   0.114
 21 A    22 A    23 A    24 A    25 A    26 A    27 A    28 A                  
  0.115   0.144   0.161   0.174   0.220   0.328   0.331   0.366
 29 A    30 A    31 A    32 A    33 A    34 A    35 A    36 A                  
  0.368   0.385   0.391   0.432   0.435   0.446   0.520   0.578
 37 A    38 A    39 A    40 A    41 A    42 A    43 A    44 A                  
  0.697   0.730   0.765   0.800   0.839   0.913   0.925   1.053
 45 A    46 A    47 A    48 A    49 A    50 A    51 A    52 A                  
  1.100   1.109   1.168   1.420   1.583   1.615   1.642   1.672
 53 A    54 A    55 A    56 A    57 A    58 A    59 A    60 A                  
  1.697   1.789   1.827   1.870   1.931   1.938   2.030   2.240
 61 A    62 A    63 A    64 A    65 A    66 A    67 A    68 A                  
  2.341   2.894   4.203   4.205   4.236   4.249   4.522   6.906
 69 A    70 A    71 A    72 A    73 A    74 A    75 A    76 A                  
  6.929   6.956   7.340   7.530  14.727  14.779  14.787  14.798
 77 A    78 A    79 A    80 A    81 A    82 A    83 A    84 A                  
 14.853  14.894  68.747 165.933 166.152
 85 A    86 A    87 A    88 A    89 A                                          

 Occupation and symmetry of molecular orbitals

 Point group: C1 (1 irreducible representation).

                           A     All 
 -------------------------------------
 All molecular orbitals:
  - Alpha                  89    89  
  - Beta                   89    89  
 -------------------------------------
 Alpha orbitals:
  - Frozen occupied        11    11  
  - Active occupied        9     9   
  - Active virtual         69    69  
  - Frozen virtual         0     0   
 -------------------------------------
 Beta orbitals:
  - Frozen occupied        11    11  
  - Active occupied        9     9   
  - Active virtual         69    69  
  - Frozen virtual         0     0   
 -------------------------------------

 Import integrals:   CPU 0.00 s  wall 0.00 s

 Import integrals:   CPU 6.46 s  wall 1.67 s

 MP2 amplitudes:   CPU 0.02 s  wall 0.01 s

Running a double precision version
           CCSD T amplitudes will be solved using DIIS.

           Start     Size      MaxIter   EConv     TConv     
           3         7         100       1.00e-07  1.00e-05  
 ------------------------------------------------------------------------------
           Energy (a.u.)   Ediff      Tdiff       Comment
 ------------------------------------------------------------------------------
          -781.95982754                           
     1    -781.96599108   6.16e-03   6.51e-01     
     2    -781.98150696   1.55e-02   8.93e-02     
     3    -781.98195640   4.49e-04   3.88e-02     
     4    -781.98383931   1.88e-03   1.44e-02     Switched to DIIS steps.
     5    -781.98455033   7.11e-04   1.28e-02     
     6    -781.98458102   3.07e-05   2.45e-03     
     7    -781.98457436   6.66e-06   1.21e-03     
     8    -781.98457247   1.89e-06   2.13e-04     
     9    -781.98457300   5.29e-07   1.03e-04     
    10    -781.98457304   4.19e-08   3.28e-05     
    11    -781.98457315   1.11e-07   1.52e-05     
    12    -781.98457323   7.78e-08   8.16e-06     
 ------------------------------------------------------------------------------
          -781.98457323                           CCSD T converged.

End of double precision
 SCF energy                 = -781.51946085
 MP2 energy                 = -781.95982754
 CCSD correlation energy     =   -0.46511238
 CCSD total energy           = -781.98457323

 CCSD  T1^2 = 0.0100  T2^2 = 0.2087  Leading amplitudes:

 Amplitude    Orbitals with energies
 -0.0246       16 (A) A                  ->    21 (A) A                   
              -0.6796                         -0.0054                     
 -0.0246       16 (A) B                  ->    21 (A) B                   
              -0.6796                         -0.0054                     
  0.0222       20 (A) A                  ->    39 (A) A                   
              -0.3638                          0.3910                     
  0.0222       20 (A) B                  ->    39 (A) B                   
              -0.3638                          0.3910                     

 Amplitude    Orbitals with energies
 -0.1552       20 (A) A      20 (A) B    ->    21 (A) A      21 (A) B     
              -0.3638       -0.3638           -0.0054       -0.0054       
  0.1552       20 (A) A      20 (A) B    ->    21 (A) B      21 (A) A     
              -0.3638       -0.3638           -0.0054       -0.0054       
  0.1552       20 (A) B      20 (A) A    ->    21 (A) A      21 (A) B     
              -0.3638       -0.3638           -0.0054       -0.0054       
 -0.1552       20 (A) B      20 (A) A    ->    21 (A) B      21 (A) A     
              -0.3638       -0.3638           -0.0054       -0.0054       

 Computing CCSD intemediates for later calculations in double precision
 Finished.

Running a double precision version
           CCSD Lambda amplitudes will be solved using DIIS.
           Start     Size      MaxIter   EConv     LConv     
           3         7         100       1.00e-07  1.00e-05  
 ------------------------------------------------------------------------------
            Enorm      Ldiff       Comment
 ------------------------------------------------------------------------------
     1     5.50e-02   4.03e-02     
     2     1.52e-02   7.37e-03     
     3     6.34e-03   1.84e-03     
     4     3.47e-03   1.26e-03     Switched to DIIS steps.
     5     9.30e-04   7.51e-04     
     6     4.49e-04   1.43e-04     
     7     1.32e-04   4.15e-05     
     8     6.16e-05   2.06e-06     
     9     2.26e-05   4.73e-06     
    10     9.49e-06   2.23e-06     
    11     3.69e-06   7.66e-07     
    12     1.31e-06   3.21e-07     
    13     6.11e-07   4.92e-08     
    14     2.35e-07   4.87e-08     
    15     9.57e-08   1.48e-08     
 ------------------------------------------------------------------------------
                                   CCSD Lambda converged.

 Computing density matrices in double precision...
           Orbital response amplitudes will be solved using DIIS.
           Start     Size      MaxIter   EConv     LConv     
           3         7         100       1.00e-06  1.00e-06  
 ------------------------------------------------------------------------------
            Enorm      Ldiff       Comment
 ------------------------------------------------------------------------------
     1     7.23e-02   3.99e-04     
     2     4.30e-02   1.93e-02     
     3     4.25e-02   1.67e-02     
     4     1.15e-02   1.35e-02     Switched to DIIS steps.
     5     2.22e-03   2.23e-03     
     6     7.86e-04   6.10e-04     
     7     2.76e-04   7.86e-05     
     8     7.14e-05   1.53e-05     
     9     1.05e-05   3.81e-06     
    10     2.68e-06   3.16e-07     
    11     6.74e-07   1.63e-07     
 ------------------------------------------------------------------------------
                                   Orbital response converged.

 Computing density matrices... Done.
 CCSD calculation:   CPU 129.61 s  wall 36.32 s

 Transferring MO TPDM to AO TPDM
 Transferring g2_o1o1o1o1
 Transferring g2_o1o1o1v1
 Transferring g2_o1o1v1v1
 Transferring g2_o1v1o1v1
 Transferring g2_o1v1v1v1
 Transferring g2_v1v1v1v1
 Adding separable TPDM
 Computing TPDM gradient
 --------------------------------------------------------
 2e gradient
  Atom          X               Y               Z
 --------------------------------------------------------
    1          8.676008       18.111347        0.000000  
    2         12.884540      -10.588096       -0.000000  
    3        -19.347273      -10.952113       -0.000001  
    4         -2.213275        3.428863        0.000001  
 --------------------------------------------------------
 --------------------------------------------------------
 Final gradient
  Atom          X               Y               Z
 --------------------------------------------------------
    1          8.676008       18.111347        0.000000  
    2         12.884540      -10.588096       -0.000000  
    3        -19.347273      -10.952113       -0.000001  
    4         -2.213275        3.428863        0.000001  
 --------------------------------------------------------
 Analytic gradient from two-electron contribution:   CPU 48.12 s  wall 12.73 s

 Total ccman2 time:   CPU 188.70 s  wall 52.01 s


 --------------------------------------------------------------

                    Orbital Energies (a.u.)
 --------------------------------------------------------------

 Alpha MOs
 -- Occupied --
-80.043 -79.978 -26.309  -7.579  -7.522  -5.472  -5.470  -5.470
 -5.414  -5.414  -5.414  -1.608  -0.938  -0.779  -0.687  -0.680
 -0.591  -0.500  -0.395  -0.364
 -- Virtual --
 -0.005   0.052   0.062   0.075   0.080   0.091   0.097   0.114
  0.115   0.144   0.161   0.174   0.220   0.328   0.331   0.366
  0.368   0.385   0.391   0.432   0.435   0.446   0.520   0.578
  0.697   0.730   0.765   0.800   0.839   0.913   0.925   1.053
  1.100   1.109   1.168   1.420   1.583   1.615   1.642   1.672
  1.697   1.789   1.827   1.870   1.931   1.938   2.030   2.240
  2.341   2.894   4.203   4.205   4.236   4.249   4.522   6.906
  6.929   6.956   7.340   7.530  14.727  14.779  14.787  14.798
 14.853  14.894  68.747 165.933 166.152
 --------------------------------------------------------------

          Ground-State Mulliken Net Atomic Charges

     Atom                 Charge (a.u.)
  ----------------------------------------
      1 P                     0.147727
      2 F                    -0.209636
      3 P                     0.155944
      4 H                    -0.094035
  ----------------------------------------
  Sum of atomic charges =    -0.000000

 -----------------------------------------------------------------
                    Cartesian Multipole Moments
 -----------------------------------------------------------------
    Charge (ESU x 10^10)
                 0.0000
    Dipole Moment (Debye)
         X       1.3879      Y      -1.2675      Z      -0.0000
       Tot       1.8796
    Quadrupole Moments (Debye-Ang)
        XX     -33.5579     XY      -0.0015     YY     -33.2573
        XZ       0.0000     YZ       0.0000     ZZ     -31.8274
    Octopole Moments (Debye-Ang^2)
       XXX      -7.6405    XXY      -3.1211    XYY      -2.9144
       YYY       5.2704    XXZ       0.0000    XYZ      -0.0000
       YYZ      -0.0000    XZZ      -5.3145    YZZ       1.8411
       ZZZ      -0.0000
    Hexadecapole Moments (Debye-Ang^3)
      XXXX    -287.9323   XXXY      -8.5366   XXYY     -68.7495
      XYYY     -12.9986   YYYY    -104.4326   XXXZ       0.0000
      XXYZ       0.0000   XYYZ       0.0000   YYYZ       0.0000
      XXZZ     -54.9342   XYZZ      -3.4965   YYZZ     -25.5091
      XZZZ       0.0000   YZZZ       0.0000   ZZZZ     -47.6980
 -----------------------------------------------------------------
 DrvMan completing analytic gradient of the correlated energy
 Correlated dipole moment
            1
    1   0.5460489
    2  -0.4986867
    3  -0.0000001
 Energy read as -781.984573232
 Full Analytical Gradient: (in a.u., or Hartree/Bohr)
             1             2             3             4
    1   -0.00008147    0.00021141   -0.00013224    0.00000229
    2    0.00015655   -0.00014995    0.00000013   -0.00000672
    3   -0.00000001    0.00000001    0.00000001   -0.00000000
 Gradient time:  CPU 0.67 s  wall 0.64 s
 ----------------------------------------------------------------
             Standard Nuclear Orientation (Angstroms)
    I     Atom           X                Y                Z
 ----------------------------------------------------------------
    1      P      -0.4975330962    -0.6212302605    -0.0000000000
    2      F      -1.5458954837     0.6325605443     0.0000000000
    3      P       1.3006026801     0.3082270827     0.0000000000
    4      H       1.8580155954    -0.9979972307    -0.0000000000
 ----------------------------------------------------------------
 Nuclear Repulsion Energy =   137.6477045272 hartrees
 There are       20 alpha and       20 beta electrons

                       Distance Matrix (Angstroms)
             P (  1)   F (  2)   P (  3)
   F (  2)  1.634336
   P (  3)  2.024150  2.864916
   H (  4)  2.385490  3.774299  1.420187

 Requested basis set is 6-311++G(d,p)
 There are 37 shells and 89 basis functions
 A cutoff of  1.0D-14 yielded    665 shell pairs
 There are      3973 function pairs (      4254 Cartesian)
 Smallest overlap matrix eigenvalue = 8.93E-04
 Guess MOs from SCF MO coefficient file

 -----------------------------------------------------------------------
  General SCF calculation program by
  Eric Jon Sundstrom, Paul Horn, Yuezhi Mao, Dmitri Zuev, Alec White,
  David Stuck, Shaama M.S., Shane Yost, Joonho Lee, David Small,
  Daniel Levine, Susi Lehtola, Hugh Burton, Evgeny Epifanovsky
 -----------------------------------------------------------------------
 Hartree-Fock
 using 4 threads for integral computing
 -------------------------------------------------------
 OpenMP Integral computing Module                
 Release: version 2.0, May 2017, Q-Chem Inc. Pleasanton 
 -------------------------------------------------------
 A restricted SCF calculation will be
 performed using DIIS
 SCF converges when DIIS error is below 1.0e-08
 ---------------------------------------
  Cycle       Energy         DIIS error
 ---------------------------------------
    1    -781.5194225605      2.93e-05  
    2    -781.5194234307      8.22e-06  
    3    -781.5194235005      4.31e-06  
    4    -781.5194235159      9.43e-07  
    5    -781.5194235178      2.55e-07  
    6    -781.5194235181      9.46e-08  
    7    -781.5194235181      3.95e-08  
    8    -781.5194235181      2.38e-08  
    9    -781.5194235181      5.91e-09  Convergence criterion met
 ---------------------------------------
 SCF time:   CPU 2.12s  wall 1.00s 
 SCF   energy in the final basis set =     -781.5194235181
 Total energy in the final basis set =     -781.5194235181


 ------------------------------------------------------------------------------

   CCMAN2: suite of methods based on coupled cluster
           and equation of motion theories.

   Components:
   * libvmm-1.3-trunk
     by Evgeny Epifanovsky, Ilya Kaliman.
   * libtensor-2.5-trunk
     by Evgeny Epifanovsky, Michael Wormit, Dmitry Zuev, Sam Manzer, 
        Ilya Kaliman.
   * libcc-2.5-trunk
     by Evgeny Epifanovsky, Arik Landau, Tomasz Kus, Kirill Khistyaev, 
        Dmitry Zuev, Prashant Manohar, Xintian Feng, Anna Krylov, 
        Matthew Goldey, Alec White, Thomas Jagau, Kaushik Nanda, 
        Anastasia Gunina, Alexander Kunitsa, Joonho Lee.

   CCMAN original authors:
   Anna I. Krylov, C. David Sherrill, Steven R. Gwaltney,
   Edward F. C. Byrd (2000)
   Sergey V. Levchenko, Lyudmila V. Slipchenko, Tao Wang,
   Ana-Maria C. Cristian (2003)
   Piotr A. Pieniazek, C. Melania Oana, Evgeny Epifanovsky (2007)
   Prashant Manohar (2009)

 ------------------------------------------------------------------------------


 Allocating and initializing 29808MB of RAM...
 Calculation will run on 4 cores.


 Alpha MOs, Restricted
 -- Occupied --                  
-80.043 -79.978 -26.308  -7.579  -7.522  -5.472  -5.470  -5.470
  1 A     2 A     3 A     4 A     5 A     6 A     7 A     8 A                  
 -5.415  -5.414  -5.414  -1.608  -0.938  -0.779  -0.686  -0.679
  9 A    10 A    11 A    12 A    13 A    14 A    15 A    16 A                  
 -0.591  -0.500  -0.395  -0.364
 17 A    18 A    19 A    20 A                                                  
 -- Virtual --                   
 -0.005   0.052   0.062   0.075   0.080   0.091   0.097   0.114
 21 A    22 A    23 A    24 A    25 A    26 A    27 A    28 A                  
  0.115   0.143   0.161   0.174   0.219   0.328   0.331   0.366
 29 A    30 A    31 A    32 A    33 A    34 A    35 A    36 A                  
  0.368   0.385   0.391   0.432   0.434   0.446   0.520   0.578
 37 A    38 A    39 A    40 A    41 A    42 A    43 A    44 A                  
  0.697   0.730   0.765   0.800   0.839   0.913   0.925   1.053
 45 A    46 A    47 A    48 A    49 A    50 A    51 A    52 A                  
  1.100   1.109   1.168   1.420   1.583   1.615   1.643   1.671
 53 A    54 A    55 A    56 A    57 A    58 A    59 A    60 A                  
  1.696   1.789   1.826   1.870   1.931   1.938   2.030   2.240
 61 A    62 A    63 A    64 A    65 A    66 A    67 A    68 A                  
  2.341   2.894   4.204   4.205   4.236   4.249   4.521   6.907
 69 A    70 A    71 A    72 A    73 A    74 A    75 A    76 A                  
  6.930   6.957   7.340   7.529  14.727  14.779  14.787  14.798
 77 A    78 A    79 A    80 A    81 A    82 A    83 A    84 A                  
 14.853  14.894  68.747 165.932 166.152
 85 A    86 A    87 A    88 A    89 A                                          

 Beta MOs, Restricted
 -- Occupied --                  
-80.043 -79.978 -26.308  -7.579  -7.522  -5.472  -5.470  -5.470
  1 A     2 A     3 A     4 A     5 A     6 A     7 A     8 A                  
 -5.415  -5.414  -5.414  -1.608  -0.938  -0.779  -0.686  -0.679
  9 A    10 A    11 A    12 A    13 A    14 A    15 A    16 A                  
 -0.591  -0.500  -0.395  -0.364
 17 A    18 A    19 A    20 A                                                  
 -- Virtual --                   
 -0.005   0.052   0.062   0.075   0.080   0.091   0.097   0.114
 21 A    22 A    23 A    24 A    25 A    26 A    27 A    28 A                  
  0.115   0.143   0.161   0.174   0.219   0.328   0.331   0.366
 29 A    30 A    31 A    32 A    33 A    34 A    35 A    36 A                  
  0.368   0.385   0.391   0.432   0.434   0.446   0.520   0.578
 37 A    38 A    39 A    40 A    41 A    42 A    43 A    44 A                  
  0.697   0.730   0.765   0.800   0.839   0.913   0.925   1.053
 45 A    46 A    47 A    48 A    49 A    50 A    51 A    52 A                  
  1.100   1.109   1.168   1.420   1.583   1.615   1.643   1.671
 53 A    54 A    55 A    56 A    57 A    58 A    59 A    60 A                  
  1.696   1.789   1.826   1.870   1.931   1.938   2.030   2.240
 61 A    62 A    63 A    64 A    65 A    66 A    67 A    68 A                  
  2.341   2.894   4.204   4.205   4.236   4.249   4.521   6.907
 69 A    70 A    71 A    72 A    73 A    74 A    75 A    76 A                  
  6.930   6.957   7.340   7.529  14.727  14.779  14.787  14.798
 77 A    78 A    79 A    80 A    81 A    82 A    83 A    84 A                  
 14.853  14.894  68.747 165.932 166.152
 85 A    86 A    87 A    88 A    89 A                                          

 Occupation and symmetry of molecular orbitals

 Point group: C1 (1 irreducible representation).

                           A     All 
 -------------------------------------
 All molecular orbitals:
  - Alpha                  89    89  
  - Beta                   89    89  
 -------------------------------------
 Alpha orbitals:
  - Frozen occupied        11    11  
  - Active occupied        9     9   
  - Active virtual         69    69  
  - Frozen virtual         0     0   
 -------------------------------------
 Beta orbitals:
  - Frozen occupied        11    11  
  - Active occupied        9     9   
  - Active virtual         69    69  
  - Frozen virtual         0     0   
 -------------------------------------

 Import integrals:   CPU 0.00 s  wall 0.00 s

 Import integrals:   CPU 6.46 s  wall 1.67 s

 MP2 amplitudes:   CPU 0.02 s  wall 0.01 s

Running a double precision version
           CCSD T amplitudes will be solved using DIIS.

           Start     Size      MaxIter   EConv     TConv     
           3         7         100       1.00e-07  1.00e-05  
 ------------------------------------------------------------------------------
           Energy (a.u.)   Ediff      Tdiff       Comment
 ------------------------------------------------------------------------------
          -781.95983201                           
     1    -781.96597788   6.15e-03   6.51e-01     
     2    -781.98150818   1.55e-02   8.93e-02     
     3    -781.98195273   4.45e-04   3.88e-02     
     4    -781.98383750   1.88e-03   1.45e-02     Switched to DIIS steps.
     5    -781.98454999   7.12e-04   1.28e-02     
     6    -781.98458079   3.08e-05   2.45e-03     
     7    -781.98457415   6.64e-06   1.22e-03     
     8    -781.98457225   1.90e-06   2.13e-04     
     9    -781.98457278   5.30e-07   1.03e-04     
    10    -781.98457282   4.26e-08   3.29e-05     
    11    -781.98457293   1.12e-07   1.53e-05     
    12    -781.98457301   7.86e-08   8.20e-06     
 ------------------------------------------------------------------------------
          -781.98457301                           CCSD T converged.

End of double precision
 SCF energy                 = -781.51942352
 MP2 energy                 = -781.95983201
 CCSD correlation energy     =   -0.46514949
 CCSD total energy           = -781.98457301

 CCSD  T1^2 = 0.0100  T2^2 = 0.2087  Leading amplitudes:

 Amplitude    Orbitals with energies
 -0.0246       16 (A) A                  ->    21 (A) A                   
              -0.6792                         -0.0055                     
 -0.0246       16 (A) B                  ->    21 (A) B                   
              -0.6792                         -0.0055                     
  0.0222       20 (A) A                  ->    39 (A) A                   
              -0.3639                          0.3910                     
  0.0222       20 (A) B                  ->    39 (A) B                   
              -0.3639                          0.3910                     

 Amplitude    Orbitals with energies
 -0.1552       20 (A) A      20 (A) B    ->    21 (A) A      21 (A) B     
              -0.3639       -0.3639           -0.0055       -0.0055       
  0.1552       20 (A) A      20 (A) B    ->    21 (A) B      21 (A) A     
              -0.3639       -0.3639           -0.0055       -0.0055       
  0.1552       20 (A) B      20 (A) A    ->    21 (A) A      21 (A) B     
              -0.3639       -0.3639           -0.0055       -0.0055       
 -0.1552       20 (A) B      20 (A) A    ->    21 (A) B      21 (A) A     
              -0.3639       -0.3639           -0.0055       -0.0055       

 Computing CCSD intemediates for later calculations in double precision
 Finished.

Running a double precision version
           CCSD Lambda amplitudes will be solved using DIIS.
           Start     Size      MaxIter   EConv     LConv     
           3         7         100       1.00e-07  1.00e-05  
 ------------------------------------------------------------------------------
            Enorm      Ldiff       Comment
 ------------------------------------------------------------------------------
     1     5.50e-02   4.03e-02     
     2     1.53e-02   7.38e-03     
     3     6.36e-03   1.84e-03     
     4     3.48e-03   1.26e-03     Switched to DIIS steps.
     5     9.32e-04   7.52e-04     
     6     4.50e-04   1.43e-04     
     7     1.33e-04   4.16e-05     
     8     6.19e-05   2.07e-06     
     9     2.27e-05   4.75e-06     
    10     9.52e-06   2.25e-06     
    11     3.71e-06   7.67e-07     
    12     1.31e-06   3.21e-07     
    13     6.14e-07   4.87e-08     
    14     2.37e-07   4.85e-08     
    15     9.62e-08   1.48e-08     
 ------------------------------------------------------------------------------
                                   CCSD Lambda converged.

 Computing density matrices in double precision...
           Orbital response amplitudes will be solved using DIIS.
           Start     Size      MaxIter   EConv     LConv     
           3         7         100       1.00e-06  1.00e-06  
 ------------------------------------------------------------------------------
            Enorm      Ldiff       Comment
 ------------------------------------------------------------------------------
     1     7.23e-02   4.30e-04     
     2     4.31e-02   1.94e-02     
     3     4.26e-02   1.67e-02     
     4     1.15e-02   1.35e-02     Switched to DIIS steps.
     5     2.23e-03   2.22e-03     
     6     7.86e-04   6.12e-04     
     7     2.76e-04   7.87e-05     
     8     7.13e-05   1.53e-05     
     9     1.05e-05   3.82e-06     
    10     2.69e-06   3.14e-07     
    11     6.77e-07   1.63e-07     
 ------------------------------------------------------------------------------
                                   Orbital response converged.

 Computing density matrices... Done.
 CCSD calculation:   CPU 129.70 s  wall 36.35 s

 Transferring MO TPDM to AO TPDM
 Transferring g2_o1o1o1o1
 Transferring g2_o1o1o1v1
 Transferring g2_o1o1v1v1
 Transferring g2_o1v1o1v1
 Transferring g2_o1v1v1v1
 Transferring g2_v1v1v1v1
 Adding separable TPDM
 Computing TPDM gradient
 --------------------------------------------------------
 2e gradient
  Atom          X               Y               Z
 --------------------------------------------------------
    1          8.674871       18.088972       -0.000000  
    2         12.882440      -10.567603       -0.000000  
    3        -19.342646      -10.950102        0.000000  
    4         -2.214665        3.428734        0.000000  
 --------------------------------------------------------
 --------------------------------------------------------
 Final gradient
  Atom          X               Y               Z
 --------------------------------------------------------
    1          8.674871       18.088972       -0.000000  
    2         12.882440      -10.567603       -0.000000  
    3        -19.342646      -10.950102        0.000000  
    4         -2.214665        3.428734        0.000000  
 --------------------------------------------------------
 Analytic gradient from two-electron contribution:   CPU 47.01 s  wall 12.21 s

 Total ccman2 time:   CPU 186.94 s  wall 51.34 s


 --------------------------------------------------------------

                    Orbital Energies (a.u.)
 --------------------------------------------------------------

 Alpha MOs
 -- Occupied --
-80.043 -79.978 -26.308  -7.579  -7.522  -5.472  -5.470  -5.470
 -5.415  -5.414  -5.414  -1.608  -0.938  -0.779  -0.686  -0.679
 -0.591  -0.500  -0.395  -0.364
 -- Virtual --
 -0.005   0.052   0.062   0.075   0.080   0.091   0.097   0.114
  0.115   0.143   0.161   0.174   0.219   0.328   0.331   0.366
  0.368   0.385   0.391   0.432   0.434   0.446   0.520   0.578
  0.697   0.730   0.765   0.800   0.839   0.913   0.925   1.053
  1.100   1.109   1.168   1.420   1.583   1.615   1.643   1.671
  1.696   1.789   1.826   1.870   1.931   1.938   2.030   2.240
  2.341   2.894   4.204   4.205   4.236   4.249   4.521   6.907
  6.930   6.957   7.340   7.529  14.727  14.779  14.787  14.798
 14.853  14.894  68.747 165.932 166.152
 --------------------------------------------------------------

          Ground-State Mulliken Net Atomic Charges

     Atom                 Charge (a.u.)
  ----------------------------------------
      1 P                     0.148406
      2 F                    -0.210644
      3 P                     0.156188
      4 H                    -0.093950
  ----------------------------------------
  Sum of atomic charges =     0.000000

 -----------------------------------------------------------------
                    Cartesian Multipole Moments
 -----------------------------------------------------------------
    Charge (ESU x 10^10)
                 0.0000
    Dipole Moment (Debye)
         X       1.3970      Y      -1.2705      Z      -0.0000
       Tot       1.8883
    Quadrupole Moments (Debye-Ang)
        XX     -33.5690     XY       0.0030     YY     -33.2565
        XZ       0.0000     YZ       0.0000     ZZ     -31.8266
    Octopole Moments (Debye-Ang^2)
       XXX      -7.5574    XXY      -3.1364    XYY      -2.8985
       YYY       5.2637    XXZ       0.0000    XYZ       0.0000
       YYZ      -0.0000    XZZ      -5.2978    YZZ       1.8385
       ZZZ      -0.0000
    Hexadecapole Moments (Debye-Ang^3)
      XXXX    -288.1774   XXXY      -8.4980   XXYY     -68.7807
      XYYY     -12.9690   YYYY    -104.4279   XXXZ       0.0000
      XXYZ       0.0000   XYYZ       0.0000   YYYZ       0.0000
      XXZZ     -54.9651   XYZZ      -3.4865   YYZZ     -25.5064
      XZZZ       0.0000   YZZZ       0.0000   ZZZZ     -47.6899
 -----------------------------------------------------------------
 DrvMan completing analytic gradient of the correlated energy
 Correlated dipole moment
            1
    1   0.5496278
    2  -0.4998352
    3  -0.0000000
 Energy read as -781.984573009
 Full Analytical Gradient: (in a.u., or Hartree/Bohr)
             1             2             3             4
    1    0.00036255   -0.00032732   -0.00007600    0.00004077
    2   -0.00021263    0.00030954   -0.00010118    0.00000427
    3   -0.00000000    0.00000000    0.00000000   -0.00000000
 Gradient time:  CPU 0.67 s  wall 0.64 s
 ----------------------------------------------------------------
             Standard Nuclear Orientation (Angstroms)
    I     Atom           X                Y                Z
 ----------------------------------------------------------------
    1      P      -0.4975330962    -0.6212302605    -0.0000000000
    2      F      -1.5448954837     0.6335605443     0.0000000000
    3      P       1.3006026801     0.3082270827     0.0000000000
    4      H       1.8580155954    -0.9979972307    -0.0000000000
 ----------------------------------------------------------------
 Nuclear Repulsion Energy =   137.6521468145 hartrees
 There are       20 alpha and       20 beta electrons

                       Distance Matrix (Angstroms)
             P (  1)   F (  2)   P (  3)
   F (  2)  1.634463
   P (  3)  2.024150  2.864036
   H (  4)  2.385490  3.773829  1.420187

 Requested basis set is 6-311++G(d,p)
 There are 37 shells and 89 basis functions
 A cutoff of  1.0D-14 yielded    665 shell pairs
 There are      3973 function pairs (      4254 Cartesian)
 Smallest overlap matrix eigenvalue = 8.93E-04
 Guess MOs from SCF MO coefficient file

 -----------------------------------------------------------------------
  General SCF calculation program by
  Eric Jon Sundstrom, Paul Horn, Yuezhi Mao, Dmitri Zuev, Alec White,
  David Stuck, Shaama M.S., Shane Yost, Joonho Lee, David Small,
  Daniel Levine, Susi Lehtola, Hugh Burton, Evgeny Epifanovsky
 -----------------------------------------------------------------------
 Hartree-Fock
 using 4 threads for integral computing
 -------------------------------------------------------
 OpenMP Integral computing Module                
 Release: version 2.0, May 2017, Q-Chem Inc. Pleasanton 
 -------------------------------------------------------
 A restricted SCF calculation will be
 performed using DIIS
 SCF converges when DIIS error is below 1.0e-08
 ---------------------------------------
  Cycle       Energy         DIIS error
 ---------------------------------------
    1    -781.5194145287      1.44e-05  
    2    -781.5194148244      3.86e-06  
    3    -781.5194148573      1.26e-06  
    4    -781.5194148598      5.28e-07  
    5    -781.5194148603      1.05e-07  
    6    -781.5194148604      3.48e-08  
    7    -781.5194148604      1.45e-08  
    8    -781.5194148604      5.94e-09  Convergence criterion met
 ---------------------------------------
 SCF time:   CPU 1.90s  wall 1.00s 
 SCF   energy in the final basis set =     -781.5194148604
 Total energy in the final basis set =     -781.5194148604


 ------------------------------------------------------------------------------

   CCMAN2: suite of methods based on coupled cluster
           and equation of motion theories.

   Components:
   * libvmm-1.3-trunk
     by Evgeny Epifanovsky, Ilya Kaliman.
   * libtensor-2.5-trunk
     by Evgeny Epifanovsky, Michael Wormit, Dmitry Zuev, Sam Manzer, 
        Ilya Kaliman.
   * libcc-2.5-trunk
     by Evgeny Epifanovsky, Arik Landau, Tomasz Kus, Kirill Khistyaev, 
        Dmitry Zuev, Prashant Manohar, Xintian Feng, Anna Krylov, 
        Matthew Goldey, Alec White, Thomas Jagau, Kaushik Nanda, 
        Anastasia Gunina, Alexander Kunitsa, Joonho Lee.

   CCMAN original authors:
   Anna I. Krylov, C. David Sherrill, Steven R. Gwaltney,
   Edward F. C. Byrd (2000)
   Sergey V. Levchenko, Lyudmila V. Slipchenko, Tao Wang,
   Ana-Maria C. Cristian (2003)
   Piotr A. Pieniazek, C. Melania Oana, Evgeny Epifanovsky (2007)
   Prashant Manohar (2009)

 ------------------------------------------------------------------------------


 Allocating and initializing 29808MB of RAM...
 Calculation will run on 4 cores.


 Alpha MOs, Restricted
 -- Occupied --                  
-80.043 -79.978 -26.308  -7.579  -7.522  -5.472  -5.470  -5.470
  1 A     2 A     3 A     4 A     5 A     6 A     7 A     8 A                  
 -5.415  -5.414  -5.414  -1.608  -0.938  -0.778  -0.686  -0.679
  9 A    10 A    11 A    12 A    13 A    14 A    15 A    16 A                  
 -0.591  -0.500  -0.395  -0.364
 17 A    18 A    19 A    20 A                                                  
 -- Virtual --                   
 -0.005   0.052   0.062   0.075   0.080   0.091   0.097   0.114
 21 A    22 A    23 A    24 A    25 A    26 A    27 A    28 A                  
  0.115   0.143   0.161   0.174   0.219   0.328   0.331   0.366
 29 A    30 A    31 A    32 A    33 A    34 A    35 A    36 A                  
  0.368   0.385   0.391   0.432   0.434   0.446   0.520   0.578
 37 A    38 A    39 A    40 A    41 A    42 A    43 A    44 A                  
  0.697   0.730   0.765   0.800   0.839   0.913   0.925   1.053
 45 A    46 A    47 A    48 A    49 A    50 A    51 A    52 A                  
  1.100   1.109   1.168   1.420   1.583   1.615   1.643   1.671
 53 A    54 A    55 A    56 A    57 A    58 A    59 A    60 A                  
  1.697   1.789   1.826   1.870   1.931   1.938   2.030   2.240
 61 A    62 A    63 A    64 A    65 A    66 A    67 A    68 A                  
  2.341   2.894   4.204   4.205   4.236   4.249   4.521   6.907
 69 A    70 A    71 A    72 A    73 A    74 A    75 A    76 A                  
  6.930   6.957   7.340   7.529  14.727  14.779  14.787  14.798
 77 A    78 A    79 A    80 A    81 A    82 A    83 A    84 A                  
 14.853  14.894  68.747 165.932 166.152
 85 A    86 A    87 A    88 A    89 A                                          

 Beta MOs, Restricted
 -- Occupied --                  
-80.043 -79.978 -26.308  -7.579  -7.522  -5.472  -5.470  -5.470
  1 A     2 A     3 A     4 A     5 A     6 A     7 A     8 A                  
 -5.415  -5.414  -5.414  -1.608  -0.938  -0.778  -0.686  -0.679
  9 A    10 A    11 A    12 A    13 A    14 A    15 A    16 A                  
 -0.591  -0.500  -0.395  -0.364
 17 A    18 A    19 A    20 A                                                  
 -- Virtual --                   
 -0.005   0.052   0.062   0.075   0.080   0.091   0.097   0.114
 21 A    22 A    23 A    24 A    25 A    26 A    27 A    28 A                  
  0.115   0.143   0.161   0.174   0.219   0.328   0.331   0.366
 29 A    30 A    31 A    32 A    33 A    34 A    35 A    36 A                  
  0.368   0.385   0.391   0.432   0.434   0.446   0.520   0.578
 37 A    38 A    39 A    40 A    41 A    42 A    43 A    44 A                  
  0.697   0.730   0.765   0.800   0.839   0.913   0.925   1.053
 45 A    46 A    47 A    48 A    49 A    50 A    51 A    52 A                  
  1.100   1.109   1.168   1.420   1.583   1.615   1.643   1.671
 53 A    54 A    55 A    56 A    57 A    58 A    59 A    60 A                  
  1.697   1.789   1.826   1.870   1.931   1.938   2.030   2.240
 61 A    62 A    63 A    64 A    65 A    66 A    67 A    68 A                  
  2.341   2.894   4.204   4.205   4.236   4.249   4.521   6.907
 69 A    70 A    71 A    72 A    73 A    74 A    75 A    76 A                  
  6.930   6.957   7.340   7.529  14.727  14.779  14.787  14.798
 77 A    78 A    79 A    80 A    81 A    82 A    83 A    84 A                  
 14.853  14.894  68.747 165.932 166.152
 85 A    86 A    87 A    88 A    89 A                                          

 Occupation and symmetry of molecular orbitals

 Point group: C1 (1 irreducible representation).

                           A     All 
 -------------------------------------
 All molecular orbitals:
  - Alpha                  89    89  
  - Beta                   89    89  
 -------------------------------------
 Alpha orbitals:
  - Frozen occupied        11    11  
  - Active occupied        9     9   
  - Active virtual         69    69  
  - Frozen virtual         0     0   
 -------------------------------------
 Beta orbitals:
  - Frozen occupied        11    11  
  - Active occupied        9     9   
  - Active virtual         69    69  
  - Frozen virtual         0     0   
 -------------------------------------

 Import integrals:   CPU 0.00 s  wall 0.00 s

 Import integrals:   CPU 6.45 s  wall 1.67 s

 MP2 amplitudes:   CPU 0.02 s  wall 0.01 s

Running a double precision version
           CCSD T amplitudes will be solved using DIIS.

           Start     Size      MaxIter   EConv     TConv     
           3         7         100       1.00e-07  1.00e-05  
 ------------------------------------------------------------------------------
           Energy (a.u.)   Ediff      Tdiff       Comment
 ------------------------------------------------------------------------------
          -781.95983110                           
     1    -781.96597655   6.15e-03   6.51e-01     
     2    -781.98150765   1.55e-02   8.93e-02     
     3    -781.98195236   4.45e-04   3.88e-02     
     4    -781.98383731   1.88e-03   1.45e-02     Switched to DIIS steps.
     5    -781.98454993   7.13e-04   1.28e-02     
     6    -781.98458073   3.08e-05   2.45e-03     
     7    -781.98457409   6.65e-06   1.22e-03     
     8    -781.98457218   1.90e-06   2.13e-04     
     9    -781.98457271   5.29e-07   1.03e-04     
    10    -781.98457276   4.21e-08   3.28e-05     
    11    -781.98457287   1.12e-07   1.53e-05     
    12    -781.98457295   7.86e-08   8.19e-06     
 ------------------------------------------------------------------------------
          -781.98457295                           CCSD T converged.

End of double precision
 SCF energy                 = -781.51941486
 MP2 energy                 = -781.95983110
 CCSD correlation energy     =   -0.46515808
 CCSD total energy           = -781.98457295

 CCSD  T1^2 = 0.0100  T2^2 = 0.2088  Leading amplitudes:

 Amplitude    Orbitals with energies
 -0.0246       16 (A) A                  ->    21 (A) A                   
              -0.6791                         -0.0055                     
 -0.0246       16 (A) B                  ->    21 (A) B                   
              -0.6791                         -0.0055                     
  0.0222       20 (A) A                  ->    39 (A) A                   
              -0.3639                          0.3910                     
  0.0222       20 (A) B                  ->    39 (A) B                   
              -0.3639                          0.3910                     

 Amplitude    Orbitals with energies
 -0.1552       20 (A) A      20 (A) B    ->    21 (A) A      21 (A) B     
              -0.3639       -0.3639           -0.0055       -0.0055       
  0.1552       20 (A) A      20 (A) B    ->    21 (A) B      21 (A) A     
              -0.3639       -0.3639           -0.0055       -0.0055       
  0.1552       20 (A) B      20 (A) A    ->    21 (A) A      21 (A) B     
              -0.3639       -0.3639           -0.0055       -0.0055       
 -0.1552       20 (A) B      20 (A) A    ->    21 (A) B      21 (A) A     
              -0.3639       -0.3639           -0.0055       -0.0055       

 Computing CCSD intemediates for later calculations in double precision
 Finished.

Running a double precision version
           CCSD Lambda amplitudes will be solved using DIIS.
           Start     Size      MaxIter   EConv     LConv     
           3         7         100       1.00e-07  1.00e-05  
 ------------------------------------------------------------------------------
            Enorm      Ldiff       Comment
 ------------------------------------------------------------------------------
     1     5.50e-02   4.03e-02     
     2     1.53e-02   7.38e-03     
     3     6.36e-03   1.84e-03     
     4     3.48e-03   1.26e-03     Switched to DIIS steps.
     5     9.33e-04   7.52e-04     
     6     4.50e-04   1.44e-04     
     7     1.33e-04   4.16e-05     
     8     6.20e-05   2.07e-06     
     9     2.27e-05   4.76e-06     
    10     9.53e-06   2.25e-06     
    11     3.71e-06   7.68e-07     
    12     1.31e-06   3.22e-07     
    13     6.14e-07   4.88e-08     
    14     2.37e-07   4.85e-08     
    15     9.63e-08   1.48e-08     
 ------------------------------------------------------------------------------
                                   CCSD Lambda converged.

 Computing density matrices in double precision...
           Orbital response amplitudes will be solved using DIIS.
           Start     Size      MaxIter   EConv     LConv     
           3         7         100       1.00e-06  1.00e-06  
 ------------------------------------------------------------------------------
            Enorm      Ldiff       Comment
 ------------------------------------------------------------------------------
     1     7.23e-02   4.32e-04     
     2     4.31e-02   1.93e-02     
     3     4.26e-02   1.67e-02     
     4     1.15e-02   1.35e-02     Switched to DIIS steps.
     5     2.23e-03   2.22e-03     
     6     7.86e-04   6.12e-04     
     7     2.76e-04   7.86e-05     
     8     7.13e-05   1.53e-05     
     9     1.05e-05   3.82e-06     
    10     2.69e-06   3.14e-07     
    11     6.78e-07   1.63e-07     
 ------------------------------------------------------------------------------
                                   Orbital response converged.

 Computing density matrices... Done.
 CCSD calculation:   CPU 129.44 s  wall 36.28 s

 Transferring MO TPDM to AO TPDM
 Transferring g2_o1o1o1o1
 Transferring g2_o1o1o1v1
 Transferring g2_o1o1v1v1
 Transferring g2_o1v1o1v1
 Transferring g2_o1v1v1v1
 Transferring g2_v1v1v1v1
 Adding separable TPDM
 Computing TPDM gradient
 --------------------------------------------------------
 2e gradient
  Atom          X               Y               Z
 --------------------------------------------------------
    1          8.685663       18.097642       -0.000000  
    2         12.872823      -10.575684       -0.000000  
    3        -19.344658      -10.950498        0.000000  
    4         -2.213828        3.428540        0.000000  
 --------------------------------------------------------
 --------------------------------------------------------
 Final gradient
  Atom          X               Y               Z
 --------------------------------------------------------
    1          8.685663       18.097642       -0.000000  
    2         12.872823      -10.575684       -0.000000  
    3        -19.344658      -10.950498        0.000000  
    4         -2.213828        3.428540        0.000000  
 --------------------------------------------------------
 Analytic gradient from two-electron contribution:   CPU 47.87 s  wall 12.47 s

 Total ccman2 time:   CPU 187.35 s  wall 51.48 s


 --------------------------------------------------------------

                    Orbital Energies (a.u.)
 --------------------------------------------------------------

 Alpha MOs
 -- Occupied --
-80.043 -79.978 -26.308  -7.579  -7.522  -5.472  -5.470  -5.470
 -5.415  -5.414  -5.414  -1.608  -0.938  -0.778  -0.686  -0.679
 -0.591  -0.500  -0.395  -0.364
 -- Virtual --
 -0.005   0.052   0.062   0.075   0.080   0.091   0.097   0.114
  0.115   0.143   0.161   0.174   0.219   0.328   0.331   0.366
  0.368   0.385   0.391   0.432   0.434   0.446   0.520   0.578
  0.697   0.730   0.765   0.800   0.839   0.913   0.925   1.053
  1.100   1.109   1.168   1.420   1.583   1.615   1.643   1.671
  1.697   1.789   1.826   1.870   1.931   1.938   2.030   2.240
  2.341   2.894   4.204   4.205   4.236   4.249   4.521   6.907
  6.930   6.957   7.340   7.529  14.727  14.779  14.787  14.798
 14.853  14.894  68.747 165.932 166.152
 --------------------------------------------------------------

          Ground-State Mulliken Net Atomic Charges

     Atom                 Charge (a.u.)
  ----------------------------------------
      1 P                     0.148555
      2 F                    -0.210804
      3 P                     0.156291
      4 H                    -0.094042
  ----------------------------------------
  Sum of atomic charges =    -0.000000

 -----------------------------------------------------------------
                    Cartesian Multipole Moments
 -----------------------------------------------------------------
    Charge (ESU x 10^10)
                -0.0000
    Dipole Moment (Debye)
         X       1.3967      Y      -1.2725      Z      -0.0000
       Tot       1.8895
    Quadrupole Moments (Debye-Ang)
        XX     -33.5666     XY       0.0065     YY     -33.2563
        XZ       0.0000     YZ       0.0000     ZZ     -31.8262
    Octopole Moments (Debye-Ang^2)
       XXX      -7.5811    XXY      -3.1389    XYY      -2.9001
       YYY       5.2419    XXZ       0.0000    XYZ       0.0000
       YYZ      -0.0000    XZZ      -5.3016    YZZ       1.8333
       ZZZ       0.0000
    Hexadecapole Moments (Debye-Ang^3)
      XXXX    -288.0723   XXXY      -8.4758   XXYY     -68.7764
      XYYY     -12.9470   YYYY    -104.4541   XXXZ       0.0000
      XXYZ       0.0000   XYYZ       0.0000   YYYZ       0.0000
      XXZZ     -54.9496   XYZZ      -3.4807   YYZZ     -25.5112
      XZZZ       0.0000   YZZZ       0.0000   ZZZZ     -47.6875
 -----------------------------------------------------------------
 DrvMan completing analytic gradient of the correlated energy
 Correlated dipole moment
            1
    1   0.5495181
    2  -0.5006484
    3  -0.0000000
 Energy read as -781.984572945
 Full Analytical Gradient: (in a.u., or Hartree/Bohr)
             1             2             3             4
    1    0.00036530   -0.00028745   -0.00009405    0.00001619
    2   -0.00034176    0.00037616   -0.00003730    0.00000290
    3   -0.00000000    0.00000000    0.00000000   -0.00000000
 Gradient time:  CPU 0.67 s  wall 0.64 s
 ----------------------------------------------------------------
             Standard Nuclear Orientation (Angstroms)
    I     Atom           X                Y                Z
 ----------------------------------------------------------------
    1      P      -0.4975330962    -0.6212302605    -0.0000000000
    2      F      -1.5448954837     0.6315605443     0.0000000000
    3      P       1.3006026801     0.3082270827     0.0000000000
    4      H       1.8580155954    -0.9979972307    -0.0000000000
 ----------------------------------------------------------------
 Nuclear Repulsion Energy =   137.6954930521 hartrees
 There are       20 alpha and       20 beta electrons

                       Distance Matrix (Angstroms)
             P (  1)   F (  2)   P (  3)
   F (  2)  1.632928
   P (  3)  2.024150  2.863809
   H (  4)  2.385490  3.772965  1.420187

 Requested basis set is 6-311++G(d,p)
 There are 37 shells and 89 basis functions
 A cutoff of  1.0D-14 yielded    665 shell pairs
 There are      3973 function pairs (      4254 Cartesian)
 Smallest overlap matrix eigenvalue = 8.93E-04
 Guess MOs from SCF MO coefficient file

 -----------------------------------------------------------------------
  General SCF calculation program by
  Eric Jon Sundstrom, Paul Horn, Yuezhi Mao, Dmitri Zuev, Alec White,
  David Stuck, Shaama M.S., Shane Yost, Joonho Lee, David Small,
  Daniel Levine, Susi Lehtola, Hugh Burton, Evgeny Epifanovsky
 -----------------------------------------------------------------------
 Hartree-Fock
 using 4 threads for integral computing
 -------------------------------------------------------
 OpenMP Integral computing Module                
 Release: version 2.0, May 2017, Q-Chem Inc. Pleasanton 
 -------------------------------------------------------
 A restricted SCF calculation will be
 performed using DIIS
 SCF converges when DIIS error is below 1.0e-08
 ---------------------------------------
  Cycle       Energy         DIIS error
 ---------------------------------------
    1    -781.5194682524      3.35e-05  
    2    -781.5194693724      9.49e-06  
    3    -781.5194694637      4.99e-06  
    4    -781.5194694839      1.03e-06  
    5    -781.5194694860      2.61e-07  
    6    -781.5194694863      8.44e-08  
    7    -781.5194694863      4.57e-08  
    8    -781.5194694863      1.65e-08  
    9    -781.5194694863      8.77e-09  Convergence criterion met
 ---------------------------------------
 SCF time:   CPU 2.12s  wall 1.00s 
 SCF   energy in the final basis set =     -781.5194694863
 Total energy in the final basis set =     -781.5194694863


 ------------------------------------------------------------------------------

   CCMAN2: suite of methods based on coupled cluster
           and equation of motion theories.

   Components:
   * libvmm-1.3-trunk
     by Evgeny Epifanovsky, Ilya Kaliman.
   * libtensor-2.5-trunk
     by Evgeny Epifanovsky, Michael Wormit, Dmitry Zuev, Sam Manzer, 
        Ilya Kaliman.
   * libcc-2.5-trunk
     by Evgeny Epifanovsky, Arik Landau, Tomasz Kus, Kirill Khistyaev, 
        Dmitry Zuev, Prashant Manohar, Xintian Feng, Anna Krylov, 
        Matthew Goldey, Alec White, Thomas Jagau, Kaushik Nanda, 
        Anastasia Gunina, Alexander Kunitsa, Joonho Lee.

   CCMAN original authors:
   Anna I. Krylov, C. David Sherrill, Steven R. Gwaltney,
   Edward F. C. Byrd (2000)
   Sergey V. Levchenko, Lyudmila V. Slipchenko, Tao Wang,
   Ana-Maria C. Cristian (2003)
   Piotr A. Pieniazek, C. Melania Oana, Evgeny Epifanovsky (2007)
   Prashant Manohar (2009)

 ------------------------------------------------------------------------------


 Allocating and initializing 29808MB of RAM...
 Calculation will run on 4 cores.


 Alpha MOs, Restricted
 -- Occupied --                  
-80.043 -79.978 -26.309  -7.579  -7.522  -5.472  -5.470  -5.470
  1 A     2 A     3 A     4 A     5 A     6 A     7 A     8 A                  
 -5.414  -5.414  -5.414  -1.608  -0.938  -0.779  -0.687  -0.680
  9 A    10 A    11 A    12 A    13 A    14 A    15 A    16 A                  
 -0.591  -0.500  -0.395  -0.364
 17 A    18 A    19 A    20 A                                                  
 -- Virtual --                   
 -0.005   0.052   0.062   0.075   0.080   0.091   0.097   0.114
 21 A    22 A    23 A    24 A    25 A    26 A    27 A    28 A                  
  0.115   0.144   0.161   0.174   0.220   0.328   0.331   0.366
 29 A    30 A    31 A    32 A    33 A    34 A    35 A    36 A                  
  0.368   0.385   0.391   0.432   0.435   0.446   0.520   0.578
 37 A    38 A    39 A    40 A    41 A    42 A    43 A    44 A                  
  0.697   0.730   0.766   0.800   0.839   0.913   0.925   1.053
 45 A    46 A    47 A    48 A    49 A    50 A    51 A    52 A                  
  1.100   1.109   1.168   1.420   1.583   1.615   1.642   1.671
 53 A    54 A    55 A    56 A    57 A    58 A    59 A    60 A                  
  1.697   1.789   1.826   1.870   1.931   1.938   2.030   2.240
 61 A    62 A    63 A    64 A    65 A    66 A    67 A    68 A                  
  2.341   2.894   4.203   4.205   4.236   4.249   4.522   6.906
 69 A    70 A    71 A    72 A    73 A    74 A    75 A    76 A                  
  6.929   6.956   7.340   7.530  14.727  14.779  14.787  14.798
 77 A    78 A    79 A    80 A    81 A    82 A    83 A    84 A                  
 14.853  14.894  68.747 165.933 166.152
 85 A    86 A    87 A    88 A    89 A                                          

 Beta MOs, Restricted
 -- Occupied --                  
-80.043 -79.978 -26.309  -7.579  -7.522  -5.472  -5.470  -5.470
  1 A     2 A     3 A     4 A     5 A     6 A     7 A     8 A                  
 -5.414  -5.414  -5.414  -1.608  -0.938  -0.779  -0.687  -0.680
  9 A    10 A    11 A    12 A    13 A    14 A    15 A    16 A                  
 -0.591  -0.500  -0.395  -0.364
 17 A    18 A    19 A    20 A                                                  
 -- Virtual --                   
 -0.005   0.052   0.062   0.075   0.080   0.091   0.097   0.114
 21 A    22 A    23 A    24 A    25 A    26 A    27 A    28 A                  
  0.115   0.144   0.161   0.174   0.220   0.328   0.331   0.366
 29 A    30 A    31 A    32 A    33 A    34 A    35 A    36 A                  
  0.368   0.385   0.391   0.432   0.435   0.446   0.520   0.578
 37 A    38 A    39 A    40 A    41 A    42 A    43 A    44 A                  
  0.697   0.730   0.766   0.800   0.839   0.913   0.925   1.053
 45 A    46 A    47 A    48 A    49 A    50 A    51 A    52 A                  
  1.100   1.109   1.168   1.420   1.583   1.615   1.642   1.671
 53 A    54 A    55 A    56 A    57 A    58 A    59 A    60 A                  
  1.697   1.789   1.826   1.870   1.931   1.938   2.030   2.240
 61 A    62 A    63 A    64 A    65 A    66 A    67 A    68 A                  
  2.341   2.894   4.203   4.205   4.236   4.249   4.522   6.906
 69 A    70 A    71 A    72 A    73 A    74 A    75 A    76 A                  
  6.929   6.956   7.340   7.530  14.727  14.779  14.787  14.798
 77 A    78 A    79 A    80 A    81 A    82 A    83 A    84 A                  
 14.853  14.894  68.747 165.933 166.152
 85 A    86 A    87 A    88 A    89 A                                          

 Occupation and symmetry of molecular orbitals

 Point group: C1 (1 irreducible representation).

                           A     All 
 -------------------------------------
 All molecular orbitals:
  - Alpha                  89    89  
  - Beta                   89    89  
 -------------------------------------
 Alpha orbitals:
  - Frozen occupied        11    11  
  - Active occupied        9     9   
  - Active virtual         69    69  
  - Frozen virtual         0     0   
 -------------------------------------
 Beta orbitals:
  - Frozen occupied        11    11  
  - Active occupied        9     9   
  - Active virtual         69    69  
  - Frozen virtual         0     0   
 -------------------------------------

 Import integrals:   CPU 0.00 s  wall 0.00 s

 Import integrals:   CPU 6.46 s  wall 1.67 s

 MP2 amplitudes:   CPU 0.02 s  wall 0.01 s

Running a double precision version
           CCSD T amplitudes will be solved using DIIS.

           Start     Size      MaxIter   EConv     TConv     
           3         7         100       1.00e-07  1.00e-05  
 ------------------------------------------------------------------------------
           Energy (a.u.)   Ediff      Tdiff       Comment
 ------------------------------------------------------------------------------
          -781.95982839                           
     1    -781.96599237   6.16e-03   6.51e-01     
     2    -781.98150743   1.55e-02   8.93e-02     
     3    -781.98195672   4.49e-04   3.88e-02     
     4    -781.98383945   1.88e-03   1.44e-02     Switched to DIIS steps.
     5    -781.98455034   7.11e-04   1.28e-02     
     6    -781.98458102   3.07e-05   2.44e-03     
     7    -781.98457437   6.65e-06   1.21e-03     
     8    -781.98457248   1.89e-06   2.13e-04     
     9    -781.98457301   5.30e-07   1.03e-04     
    10    -781.98457306   4.24e-08   3.28e-05     
    11    -781.98457317   1.12e-07   1.52e-05     
    12    -781.98457325   7.79e-08   8.16e-06     
 ------------------------------------------------------------------------------
          -781.98457325                           CCSD T converged.

End of double precision
 SCF energy                 = -781.51946949
 MP2 energy                 = -781.95982839
 CCSD correlation energy     =   -0.46510376
 CCSD total energy           = -781.98457325

 CCSD  T1^2 = 0.0100  T2^2 = 0.2087  Leading amplitudes:

 Amplitude    Orbitals with energies
 -0.0246       16 (A) A                  ->    21 (A) A                   
              -0.6797                         -0.0054                     
 -0.0246       16 (A) B                  ->    21 (A) B                   
              -0.6797                         -0.0054                     
  0.0222       20 (A) A                  ->    39 (A) A                   
              -0.3638                          0.3910                     
  0.0222       20 (A) B                  ->    39 (A) B                   
              -0.3638                          0.3910                     

 Amplitude    Orbitals with energies
 -0.1552       20 (A) A      20 (A) B    ->    21 (A) A      21 (A) B     
              -0.3638       -0.3638           -0.0054       -0.0054       
  0.1552       20 (A) A      20 (A) B    ->    21 (A) B      21 (A) A     
              -0.3638       -0.3638           -0.0054       -0.0054       
  0.1552       20 (A) B      20 (A) A    ->    21 (A) A      21 (A) B     
              -0.3638       -0.3638           -0.0054       -0.0054       
 -0.1552       20 (A) B      20 (A) A    ->    21 (A) B      21 (A) A     
              -0.3638       -0.3638           -0.0054       -0.0054       

 Computing CCSD intemediates for later calculations in double precision
 Finished.

Running a double precision version
           CCSD Lambda amplitudes will be solved using DIIS.
           Start     Size      MaxIter   EConv     LConv     
           3         7         100       1.00e-07  1.00e-05  
 ------------------------------------------------------------------------------
            Enorm      Ldiff       Comment
 ------------------------------------------------------------------------------
     1     5.49e-02   4.02e-02     
     2     1.52e-02   7.37e-03     
     3     6.34e-03   1.84e-03     
     4     3.47e-03   1.26e-03     Switched to DIIS steps.
     5     9.29e-04   7.50e-04     
     6     4.48e-04   1.43e-04     
     7     1.32e-04   4.15e-05     
     8     6.16e-05   2.07e-06     
     9     2.26e-05   4.72e-06     
    10     9.48e-06   2.23e-06     
    11     3.69e-06   7.65e-07     
    12     1.31e-06   3.20e-07     
    13     6.11e-07   4.91e-08     
    14     2.35e-07   4.86e-08     
    15     9.56e-08   1.48e-08     
 ------------------------------------------------------------------------------
                                   CCSD Lambda converged.

 Computing density matrices in double precision...
           Orbital response amplitudes will be solved using DIIS.
           Start     Size      MaxIter   EConv     LConv     
           3         7         100       1.00e-06  1.00e-06  
 ------------------------------------------------------------------------------
            Enorm      Ldiff       Comment
 ------------------------------------------------------------------------------
     1     7.23e-02   3.97e-04     
     2     4.30e-02   1.93e-02     
     3     4.25e-02   1.67e-02     
     4     1.15e-02   1.35e-02     Switched to DIIS steps.
     5     2.22e-03   2.22e-03     
     6     7.86e-04   6.10e-04     
     7     2.76e-04   7.87e-05     
     8     7.13e-05   1.53e-05     
     9     1.05e-05   3.80e-06     
    10     2.68e-06   3.16e-07     
    11     6.74e-07   1.62e-07     
 ------------------------------------------------------------------------------
                                   Orbital response converged.

 Computing density matrices... Done.
 CCSD calculation:   CPU 129.85 s  wall 36.40 s

 Transferring MO TPDM to AO TPDM
 Transferring g2_o1o1o1o1
 Transferring g2_o1o1o1v1
 Transferring g2_o1o1v1v1
 Transferring g2_o1v1o1v1
 Transferring g2_o1v1v1v1
 Transferring g2_v1v1v1v1
 Adding separable TPDM
 Computing TPDM gradient
 --------------------------------------------------------
 2e gradient
  Atom          X               Y               Z
 --------------------------------------------------------
    1          8.665190       18.102661        0.000000  
    2         12.894184      -10.580005       -0.000000  
    3        -19.345259      -10.951713        0.000000  
    4         -2.214114        3.429056       -0.000000  
 --------------------------------------------------------
 --------------------------------------------------------
 Final gradient
  Atom          X               Y               Z
 --------------------------------------------------------
    1          8.665190       18.102661        0.000000  
    2         12.894184      -10.580005       -0.000000  
    3        -19.345259      -10.951713        0.000000  
    4         -2.214114        3.429056       -0.000000  
 --------------------------------------------------------
 Analytic gradient from two-electron contribution:   CPU 47.40 s  wall 12.24 s

 Total ccman2 time:   CPU 187.66 s  wall 51.47 s


 --------------------------------------------------------------

                    Orbital Energies (a.u.)
 --------------------------------------------------------------

 Alpha MOs
 -- Occupied --
-80.043 -79.978 -26.309  -7.579  -7.522  -5.472  -5.470  -5.470
 -5.414  -5.414  -5.414  -1.608  -0.938  -0.779  -0.687  -0.680
 -0.591  -0.500  -0.395  -0.364
 -- Virtual --
 -0.005   0.052   0.062   0.075   0.080   0.091   0.097   0.114
  0.115   0.144   0.161   0.174   0.220   0.328   0.331   0.366
  0.368   0.385   0.391   0.432   0.435   0.446   0.520   0.578
  0.697   0.730   0.766   0.800   0.839   0.913   0.925   1.053
  1.100   1.109   1.168   1.420   1.583   1.615   1.642   1.671
  1.697   1.789   1.826   1.870   1.931   1.938   2.030   2.240
  2.341   2.894   4.203   4.205   4.236   4.249   4.522   6.906
  6.929   6.956   7.340   7.530  14.727  14.779  14.787  14.798
 14.853  14.894  68.747 165.933 166.152
 --------------------------------------------------------------

          Ground-State Mulliken Net Atomic Charges

     Atom                 Charge (a.u.)
  ----------------------------------------
      1 P                     0.147578
      2 F                    -0.209476
      3 P                     0.155841
      4 H                    -0.093943
  ----------------------------------------
  Sum of atomic charges =     0.000000

 -----------------------------------------------------------------
                    Cartesian Multipole Moments
 -----------------------------------------------------------------
    Charge (ESU x 10^10)
                 0.0000
    Dipole Moment (Debye)
         X       1.3882      Y      -1.2655      Z      -0.0000
       Tot       1.8784
    Quadrupole Moments (Debye-Ang)
        XX     -33.5602     XY      -0.0049     YY     -33.2574
        XZ       0.0000     YZ       0.0000     ZZ     -31.8278
    Octopole Moments (Debye-Ang^2)
       XXX      -7.6169    XXY      -3.1187    XYY      -2.9128
       YYY       5.2922    XXZ       0.0000    XYZ      -0.0000
       YYZ      -0.0000    XZZ      -5.3107    YZZ       1.8464
       ZZZ      -0.0000
    Hexadecapole Moments (Debye-Ang^3)
      XXXX    -288.0372   XXXY      -8.5588   XXYY     -68.7539
      XYYY     -13.0206   YYYY    -104.4064   XXXZ       0.0000
      XXYZ       0.0000   XYYZ       0.0000   YYYZ       0.0000
      XXZZ     -54.9496   XYZZ      -3.5023   YYZZ     -25.5044
      XZZZ       0.0000   YZZZ       0.0000   ZZZZ     -47.7003
 -----------------------------------------------------------------
 DrvMan completing analytic gradient of the correlated energy
 Correlated dipole moment
            1
    1   0.5461568
    2  -0.4978741
    3  -0.0000000
 Energy read as -781.984573246
 Full Analytical Gradient: (in a.u., or Hartree/Bohr)
             1             2             3             4
    1   -0.00008489    0.00017205   -0.00011410    0.00002694
    2    0.00028587   -0.00021660   -0.00006391   -0.00000535
    3   -0.00000000    0.00000000    0.00000000   -0.00000000
 Gradient time:  CPU 0.67 s  wall 0.64 s
 ----------------------------------------------------------------
             Standard Nuclear Orientation (Angstroms)
    I     Atom           X                Y                Z
 ----------------------------------------------------------------
    1      P      -0.4975330962    -0.6212302605    -0.0000000000
    2      F      -1.5448954837     0.6325605443     0.0010000000
    3      P       1.3006026801     0.3082270827     0.0000000000
    4      H       1.8580155954    -0.9979972307    -0.0000000000
 ----------------------------------------------------------------
 Nuclear Repulsion Energy =   137.6738053749 hartrees
 There are       20 alpha and       20 beta electrons

                       Distance Matrix (Angstroms)
             P (  1)   F (  2)   P (  3)
   F (  2)  1.633695
   P (  3)  2.024150  2.863923
   H (  4)  2.385490  3.773397  1.420187

 Requested basis set is 6-311++G(d,p)
 There are 37 shells and 89 basis functions
 A cutoff of  1.0D-14 yielded    665 shell pairs
 There are      3973 function pairs (      4254 Cartesian)
 Smallest overlap matrix eigenvalue = 8.93E-04
 Guess MOs from SCF MO coefficient file

 -----------------------------------------------------------------------
  General SCF calculation program by
  Eric Jon Sundstrom, Paul Horn, Yuezhi Mao, Dmitri Zuev, Alec White,
  David Stuck, Shaama M.S., Shane Yost, Joonho Lee, David Small,
  Daniel Levine, Susi Lehtola, Hugh Burton, Evgeny Epifanovsky
 -----------------------------------------------------------------------
 Hartree-Fock
 using 4 threads for integral computing
 -------------------------------------------------------
 OpenMP Integral computing Module                
 Release: version 2.0, May 2017, Q-Chem Inc. Pleasanton 
 -------------------------------------------------------
 A restricted SCF calculation will be
 performed using DIIS
 SCF converges when DIIS error is below 1.0e-08
 ---------------------------------------
  Cycle       Energy         DIIS error
 ---------------------------------------
    1    -781.5194419341      1.96e-05  
    2    -781.5194423713      5.47e-06  
    3    -781.5194424113      2.87e-06  
    4    -781.5194424188      6.67e-07  
    5    -781.5194424199      1.77e-07  
    6    -781.5194424201      7.14e-08  
    7    -781.5194424201      3.76e-08  
    8    -781.5194424201      1.54e-08  
    9    -781.5194424201      6.72e-09  Convergence criterion met
 ---------------------------------------
 SCF time:   CPU 2.13s  wall 1.00s 
 SCF   energy in the final basis set =     -781.5194424201
 Total energy in the final basis set =     -781.5194424201


 ------------------------------------------------------------------------------

   CCMAN2: suite of methods based on coupled cluster
           and equation of motion theories.

   Components:
   * libvmm-1.3-trunk
     by Evgeny Epifanovsky, Ilya Kaliman.
   * libtensor-2.5-trunk
     by Evgeny Epifanovsky, Michael Wormit, Dmitry Zuev, Sam Manzer, 
        Ilya Kaliman.
   * libcc-2.5-trunk
     by Evgeny Epifanovsky, Arik Landau, Tomasz Kus, Kirill Khistyaev, 
        Dmitry Zuev, Prashant Manohar, Xintian Feng, Anna Krylov, 
        Matthew Goldey, Alec White, Thomas Jagau, Kaushik Nanda, 
        Anastasia Gunina, Alexander Kunitsa, Joonho Lee.

   CCMAN original authors:
   Anna I. Krylov, C. David Sherrill, Steven R. Gwaltney,
   Edward F. C. Byrd (2000)
   Sergey V. Levchenko, Lyudmila V. Slipchenko, Tao Wang,
   Ana-Maria C. Cristian (2003)
   Piotr A. Pieniazek, C. Melania Oana, Evgeny Epifanovsky (2007)
   Prashant Manohar (2009)

 ------------------------------------------------------------------------------


 Allocating and initializing 29808MB of RAM...
 Calculation will run on 4 cores.


 Alpha MOs, Restricted
 -- Occupied --                  
-80.043 -79.978 -26.308  -7.579  -7.522  -5.472  -5.470  -5.470
  1 A     2 A     3 A     4 A     5 A     6 A     7 A     8 A                  
 -5.415  -5.414  -5.414  -1.608  -0.938  -0.779  -0.687  -0.679
  9 A    10 A    11 A    12 A    13 A    14 A    15 A    16 A                  
 -0.591  -0.500  -0.395  -0.364
 17 A    18 A    19 A    20 A                                                  
 -- Virtual --                   
 -0.005   0.052   0.062   0.075   0.080   0.091   0.097   0.114
 21 A    22 A    23 A    24 A    25 A    26 A    27 A    28 A                  
  0.115   0.143   0.161   0.174   0.219   0.328   0.331   0.366
 29 A    30 A    31 A    32 A    33 A    34 A    35 A    36 A                  
  0.368   0.385   0.391   0.432   0.434   0.446   0.520   0.578
 37 A    38 A    39 A    40 A    41 A    42 A    43 A    44 A                  
  0.697   0.730   0.765   0.800   0.839   0.913   0.925   1.053
 45 A    46 A    47 A    48 A    49 A    50 A    51 A    52 A                  
  1.100   1.109   1.168   1.420   1.583   1.615   1.643   1.671
 53 A    54 A    55 A    56 A    57 A    58 A    59 A    60 A                  
  1.697   1.789   1.826   1.870   1.931   1.938   2.030   2.240
 61 A    62 A    63 A    64 A    65 A    66 A    67 A    68 A                  
  2.341   2.894   4.203   4.205   4.236   4.249   4.522   6.906
 69 A    70 A    71 A    72 A    73 A    74 A    75 A    76 A                  
  6.929   6.957   7.340   7.529  14.727  14.779  14.787  14.798
 77 A    78 A    79 A    80 A    81 A    82 A    83 A    84 A                  
 14.853  14.894  68.747 165.933 166.152
 85 A    86 A    87 A    88 A    89 A                                          

 Beta MOs, Restricted
 -- Occupied --                  
-80.043 -79.978 -26.308  -7.579  -7.522  -5.472  -5.470  -5.470
  1 A     2 A     3 A     4 A     5 A     6 A     7 A     8 A                  
 -5.415  -5.414  -5.414  -1.608  -0.938  -0.779  -0.687  -0.679
  9 A    10 A    11 A    12 A    13 A    14 A    15 A    16 A                  
 -0.591  -0.500  -0.395  -0.364
 17 A    18 A    19 A    20 A                                                  
 -- Virtual --                   
 -0.005   0.052   0.062   0.075   0.080   0.091   0.097   0.114
 21 A    22 A    23 A    24 A    25 A    26 A    27 A    28 A                  
  0.115   0.143   0.161   0.174   0.219   0.328   0.331   0.366
 29 A    30 A    31 A    32 A    33 A    34 A    35 A    36 A                  
  0.368   0.385   0.391   0.432   0.434   0.446   0.520   0.578
 37 A    38 A    39 A    40 A    41 A    42 A    43 A    44 A                  
  0.697   0.730   0.765   0.800   0.839   0.913   0.925   1.053
 45 A    46 A    47 A    48 A    49 A    50 A    51 A    52 A                  
  1.100   1.109   1.168   1.420   1.583   1.615   1.643   1.671
 53 A    54 A    55 A    56 A    57 A    58 A    59 A    60 A                  
  1.697   1.789   1.826   1.870   1.931   1.938   2.030   2.240
 61 A    62 A    63 A    64 A    65 A    66 A    67 A    68 A                  
  2.341   2.894   4.203   4.205   4.236   4.249   4.522   6.906
 69 A    70 A    71 A    72 A    73 A    74 A    75 A    76 A                  
  6.929   6.957   7.340   7.529  14.727  14.779  14.787  14.798
 77 A    78 A    79 A    80 A    81 A    82 A    83 A    84 A                  
 14.853  14.894  68.747 165.933 166.152
 85 A    86 A    87 A    88 A    89 A                                          

 Occupation and symmetry of molecular orbitals

 Point group: C1 (1 irreducible representation).

                           A     All 
 -------------------------------------
 All molecular orbitals:
  - Alpha                  89    89  
  - Beta                   89    89  
 -------------------------------------
 Alpha orbitals:
  - Frozen occupied        11    11  
  - Active occupied        9     9   
  - Active virtual         69    69  
  - Frozen virtual         0     0   
 -------------------------------------
 Beta orbitals:
  - Frozen occupied        11    11  
  - Active occupied        9     9   
  - Active virtual         69    69  
  - Frozen virtual         0     0   
 -------------------------------------

 Import integrals:   CPU 0.00 s  wall 0.00 s

 Import integrals:   CPU 6.45 s  wall 1.67 s

 MP2 amplitudes:   CPU 0.02 s  wall 0.01 s

Running a double precision version
           CCSD T amplitudes will be solved using DIIS.

           Start     Size      MaxIter   EConv     TConv     
           3         7         100       1.00e-07  1.00e-05  
 ------------------------------------------------------------------------------
           Energy (a.u.)   Ediff      Tdiff       Comment
 ------------------------------------------------------------------------------
          -781.95983001                           
     1    -781.96598473   6.15e-03   6.51e-01     
     2    -781.98150781   1.55e-02   8.93e-02     
     3    -781.98195481   4.47e-04   3.88e-02     
     4    -781.98383865   1.88e-03   1.44e-02     Switched to DIIS steps.
     5    -781.98455040   7.12e-04   1.28e-02     
     6    -781.98458114   3.07e-05   2.45e-03     
     7    -781.98457450   6.65e-06   1.21e-03     
     8    -781.98457260   1.89e-06   2.13e-04     
     9    -781.98457313   5.30e-07   1.03e-04     
    10    -781.98457317   4.22e-08   3.28e-05     
    11    -781.98457328   1.12e-07   1.52e-05     
    12    -781.98457336   7.82e-08   8.18e-06     
 ------------------------------------------------------------------------------
          -781.98457336                           CCSD T converged.

End of double precision
 SCF energy                 = -781.51944242
 MP2 energy                 = -781.95983001
 CCSD correlation energy     =   -0.46513094
 CCSD total energy           = -781.98457336

 CCSD  T1^2 = 0.0100  T2^2 = 0.2087  Leading amplitudes:

 Amplitude    Orbitals with energies
 -0.0246       16 (A) A                  ->    21 (A) A                   
              -0.6794                         -0.0054                     
 -0.0246       16 (A) B                  ->    21 (A) B                   
              -0.6794                         -0.0054                     
 -0.0222       20 (A) A                  ->    39 (A) A                   
              -0.3638                          0.3910                     
 -0.0222       20 (A) B                  ->    39 (A) B                   
              -0.3638                          0.3910                     

 Amplitude    Orbitals with energies
 -0.1552       20 (A) A      20 (A) B    ->    21 (A) A      21 (A) B     
              -0.3638       -0.3638           -0.0054       -0.0054       
  0.1552       20 (A) A      20 (A) B    ->    21 (A) B      21 (A) A     
              -0.3638       -0.3638           -0.0054       -0.0054       
  0.1552       20 (A) B      20 (A) A    ->    21 (A) A      21 (A) B     
              -0.3638       -0.3638           -0.0054       -0.0054       
 -0.1552       20 (A) B      20 (A) A    ->    21 (A) B      21 (A) A     
              -0.3638       -0.3638           -0.0054       -0.0054       

 Computing CCSD intemediates for later calculations in double precision
 Finished.

Running a double precision version
           CCSD Lambda amplitudes will be solved using DIIS.
           Start     Size      MaxIter   EConv     LConv     
           3         7         100       1.00e-07  1.00e-05  
 ------------------------------------------------------------------------------
            Enorm      Ldiff       Comment
 ------------------------------------------------------------------------------
     1     5.50e-02   4.03e-02     
     2     1.53e-02   7.37e-03     
     3     6.35e-03   1.84e-03     
     4     3.48e-03   1.26e-03     Switched to DIIS steps.
     5     9.31e-04   7.51e-04     
     6     4.49e-04   1.43e-04     
     7     1.32e-04   4.15e-05     
     8     6.18e-05   2.07e-06     
     9     2.27e-05   4.74e-06     
    10     9.50e-06   2.24e-06     
    11     3.70e-06   7.67e-07     
    12     1.31e-06   3.21e-07     
    13     6.12e-07   4.89e-08     
    14     2.36e-07   4.86e-08     
    15     9.60e-08   1.48e-08     
 ------------------------------------------------------------------------------
                                   CCSD Lambda converged.

 Computing density matrices in double precision...
           Orbital response amplitudes will be solved using DIIS.
           Start     Size      MaxIter   EConv     LConv     
           3         7         100       1.00e-06  1.00e-06  
 ------------------------------------------------------------------------------
            Enorm      Ldiff       Comment
 ------------------------------------------------------------------------------
     1     7.23e-02   4.14e-04     
     2     4.30e-02   1.93e-02     
     3     4.25e-02   1.67e-02     
     4     1.15e-02   1.35e-02     Switched to DIIS steps.
     5     2.22e-03   2.22e-03     
     6     7.86e-04   6.11e-04     
     7     2.76e-04   7.87e-05     
     8     7.13e-05   1.53e-05     
     9     1.05e-05   3.81e-06     
    10     2.69e-06   3.15e-07     
    11     6.76e-07   1.63e-07     
 ------------------------------------------------------------------------------
                                   Orbital response converged.

 Computing density matrices... Done.
 CCSD calculation:   CPU 129.82 s  wall 36.39 s

 Transferring MO TPDM to AO TPDM
 Transferring g2_o1o1o1o1
 Transferring g2_o1o1o1v1
 Transferring g2_o1o1v1v1
 Transferring g2_o1v1o1v1
 Transferring g2_o1v1v1v1
 Transferring g2_v1v1v1v1
 Adding separable TPDM
 Computing TPDM gradient
 --------------------------------------------------------
 2e gradient
  Atom          X               Y               Z
 --------------------------------------------------------
    1          8.675437       18.100150        0.008938  
    2         12.883492      -10.577841       -0.010213  
    3        -19.344959      -10.951106        0.001788  
    4         -2.213970        3.428798       -0.000513  
 --------------------------------------------------------
 --------------------------------------------------------
 Final gradient
  Atom          X               Y               Z
 --------------------------------------------------------
    1          8.675437       18.100150        0.008938  
    2         12.883492      -10.577841       -0.010213  
    3        -19.344959      -10.951106        0.001788  
    4         -2.213970        3.428798       -0.000513  
 --------------------------------------------------------
 Analytic gradient from two-electron contribution:   CPU 47.76 s  wall 12.38 s

 Total ccman2 time:   CPU 188.24 s  wall 51.66 s


 --------------------------------------------------------------

                    Orbital Energies (a.u.)
 --------------------------------------------------------------

 Alpha MOs
 -- Occupied --
-80.043 -79.978 -26.308  -7.579  -7.522  -5.472  -5.470  -5.470
 -5.415  -5.414  -5.414  -1.608  -0.938  -0.779  -0.687  -0.679
 -0.591  -0.500  -0.395  -0.364
 -- Virtual --
 -0.005   0.052   0.062   0.075   0.080   0.091   0.097   0.114
  0.115   0.143   0.161   0.174   0.219   0.328   0.331   0.366
  0.368   0.385   0.391   0.432   0.434   0.446   0.520   0.578
  0.697   0.730   0.765   0.800   0.839   0.913   0.925   1.053
  1.100   1.109   1.168   1.420   1.583   1.615   1.643   1.671
  1.697   1.789   1.826   1.870   1.931   1.938   2.030   2.240
  2.341   2.894   4.203   4.205   4.236   4.249   4.522   6.906
  6.929   6.957   7.340   7.529  14.727  14.779  14.787  14.798
 14.853  14.894  68.747 165.933 166.152
 --------------------------------------------------------------

          Ground-State Mulliken Net Atomic Charges

     Atom                 Charge (a.u.)
  ----------------------------------------
      1 P                     0.148067
      2 F                    -0.210141
      3 P                     0.156066
      4 H                    -0.093993
  ----------------------------------------
  Sum of atomic charges =    -0.000000

 -----------------------------------------------------------------
                    Cartesian Multipole Moments
 -----------------------------------------------------------------
    Charge (ESU x 10^10)
                -0.0000
    Dipole Moment (Debye)
         X       1.3925      Y      -1.2690      Z      -0.0012
       Tot       1.8840
    Quadrupole Moments (Debye-Ang)
        XX     -33.5634     XY       0.0008     YY     -33.2569
        XZ       0.0019     YZ      -0.0017     ZZ     -31.8270
    Octopole Moments (Debye-Ang^2)
       XXX      -7.5990    XXY      -3.1288    XYY      -2.9065
       YYY       5.2670    XXZ      -0.0088    XYZ       0.0018
       YYZ      -0.0059    XZZ      -5.3061    YZZ       1.8398
       ZZZ      -0.0141
    Hexadecapole Moments (Debye-Ang^3)
      XXXX    -288.0548   XXXY      -8.5173   XXYY     -68.7651
      XYYY     -12.9838   YYYY    -104.4302   XXXZ       0.0291
      XXYZ      -0.0075   XYYZ       0.0077   YYYZ      -0.0103
      XXZZ     -54.9496   XYZZ      -3.4915   YYZZ     -25.5078
      XZZZ       0.0226   YZZZ      -0.0107   ZZZZ     -47.6939
 -----------------------------------------------------------------
 DrvMan completing analytic gradient of the correlated energy
 Correlated dipole moment
            1
    1   0.5478386
    2  -0.4992615
    3  -0.0004654
 Energy read as -781.984573362
 Full Analytical Gradient: (in a.u., or Hartree/Bohr)
             1             2             3             4
    1    0.00014091   -0.00005839   -0.00010407    0.00002155
    2   -0.00002860    0.00008041   -0.00005058   -0.00000123
    3   -0.00002003    0.00001623   -0.00001440    0.00001821
 Gradient time:  CPU 0.67 s  wall 0.64 s
 ----------------------------------------------------------------
             Standard Nuclear Orientation (Angstroms)
    I     Atom           X                Y                Z
 ----------------------------------------------------------------
    1      P      -0.4975330962    -0.6212302605    -0.0000000000
    2      F      -1.5448954837     0.6325605443     0.0000000000
    3      P       1.3016026801     0.3082270827     0.0000000000
    4      H       1.8580155954    -0.9979972307    -0.0000000000
 ----------------------------------------------------------------
 Nuclear Repulsion Energy =   137.6409026367 hartrees
 There are       20 alpha and       20 beta electrons

                       Distance Matrix (Angstroms)
             P (  1)   F (  2)   P (  3)
   F (  2)  1.633695
   P (  3)  2.025038  2.864916
   H (  4)  2.385490  3.773397  1.419795

 Requested basis set is 6-311++G(d,p)
 There are 37 shells and 89 basis functions
 A cutoff of  1.0D-14 yielded    665 shell pairs
 There are      3973 function pairs (      4254 Cartesian)
 Smallest overlap matrix eigenvalue = 8.95E-04
 Guess MOs from SCF MO coefficient file

 -----------------------------------------------------------------------
  General SCF calculation program by
  Eric Jon Sundstrom, Paul Horn, Yuezhi Mao, Dmitri Zuev, Alec White,
  David Stuck, Shaama M.S., Shane Yost, Joonho Lee, David Small,
  Daniel Levine, Susi Lehtola, Hugh Burton, Evgeny Epifanovsky
 -----------------------------------------------------------------------
 Hartree-Fock
 using 4 threads for integral computing
 -------------------------------------------------------
 OpenMP Integral computing Module                
 Release: version 2.0, May 2017, Q-Chem Inc. Pleasanton 
 -------------------------------------------------------
 A restricted SCF calculation will be
 performed using DIIS
 SCF converges when DIIS error is below 1.0e-08
 ---------------------------------------
  Cycle       Energy         DIIS error
 ---------------------------------------
    1    -781.5194106116      1.57e-05  
    2    -781.5194109732      4.26e-06  
    3    -781.5194110095      1.57e-06  
    4    -781.5194110138      5.95e-07  
    5    -781.5194110144      1.94e-07  
    6    -781.5194110145      7.67e-08  
    7    -781.5194110146      3.69e-08  
    8    -781.5194110146      1.84e-08  
    9    -781.5194110146      7.01e-09  Convergence criterion met
 ---------------------------------------
 SCF time:   CPU 2.13s  wall 1.00s 
 SCF   energy in the final basis set =     -781.5194110146
 Total energy in the final basis set =     -781.5194110146


 ------------------------------------------------------------------------------

   CCMAN2: suite of methods based on coupled cluster
           and equation of motion theories.

   Components:
   * libvmm-1.3-trunk
     by Evgeny Epifanovsky, Ilya Kaliman.
   * libtensor-2.5-trunk
     by Evgeny Epifanovsky, Michael Wormit, Dmitry Zuev, Sam Manzer, 
        Ilya Kaliman.
   * libcc-2.5-trunk
     by Evgeny Epifanovsky, Arik Landau, Tomasz Kus, Kirill Khistyaev, 
        Dmitry Zuev, Prashant Manohar, Xintian Feng, Anna Krylov, 
        Matthew Goldey, Alec White, Thomas Jagau, Kaushik Nanda, 
        Anastasia Gunina, Alexander Kunitsa, Joonho Lee.

   CCMAN original authors:
   Anna I. Krylov, C. David Sherrill, Steven R. Gwaltney,
   Edward F. C. Byrd (2000)
   Sergey V. Levchenko, Lyudmila V. Slipchenko, Tao Wang,
   Ana-Maria C. Cristian (2003)
   Piotr A. Pieniazek, C. Melania Oana, Evgeny Epifanovsky (2007)
   Prashant Manohar (2009)

 ------------------------------------------------------------------------------


 Allocating and initializing 29808MB of RAM...
 Calculation will run on 4 cores.


 Alpha MOs, Restricted
 -- Occupied --                  
-80.043 -79.978 -26.308  -7.579  -7.522  -5.472  -5.470  -5.470
  1 A     2 A     3 A     4 A     5 A     6 A     7 A     8 A                  
 -5.415  -5.414  -5.414  -1.608  -0.937  -0.779  -0.687  -0.679
  9 A    10 A    11 A    12 A    13 A    14 A    15 A    16 A                  
 -0.591  -0.500  -0.395  -0.364
 17 A    18 A    19 A    20 A                                                  
 -- Virtual --                   
 -0.006   0.052   0.062   0.075   0.080   0.091   0.097   0.114
 21 A    22 A    23 A    24 A    25 A    26 A    27 A    28 A                  
  0.115   0.143   0.161   0.174   0.219   0.328   0.331   0.366
 29 A    30 A    31 A    32 A    33 A    34 A    35 A    36 A                  
  0.368   0.385   0.391   0.432   0.434   0.446   0.520   0.578
 37 A    38 A    39 A    40 A    41 A    42 A    43 A    44 A                  
  0.697   0.730   0.766   0.800   0.839   0.913   0.925   1.052
 45 A    46 A    47 A    48 A    49 A    50 A    51 A    52 A                  
  1.100   1.108   1.168   1.420   1.583   1.615   1.643   1.672
 53 A    54 A    55 A    56 A    57 A    58 A    59 A    60 A                  
  1.697   1.788   1.826   1.870   1.931   1.938   2.030   2.240
 61 A    62 A    63 A    64 A    65 A    66 A    67 A    68 A                  
  2.342   2.894   4.203   4.205   4.236   4.249   4.522   6.906
 69 A    70 A    71 A    72 A    73 A    74 A    75 A    76 A                  
  6.929   6.957   7.340   7.529  14.727  14.779  14.787  14.798
 77 A    78 A    79 A    80 A    81 A    82 A    83 A    84 A                  
 14.853  14.894  68.747 165.933 166.151
 85 A    86 A    87 A    88 A    89 A                                          

 Beta MOs, Restricted
 -- Occupied --                  
-80.043 -79.978 -26.308  -7.579  -7.522  -5.472  -5.470  -5.470
  1 A     2 A     3 A     4 A     5 A     6 A     7 A     8 A                  
 -5.415  -5.414  -5.414  -1.608  -0.937  -0.779  -0.687  -0.679
  9 A    10 A    11 A    12 A    13 A    14 A    15 A    16 A                  
 -0.591  -0.500  -0.395  -0.364
 17 A    18 A    19 A    20 A                                                  
 -- Virtual --                   
 -0.006   0.052   0.062   0.075   0.080   0.091   0.097   0.114
 21 A    22 A    23 A    24 A    25 A    26 A    27 A    28 A                  
  0.115   0.143   0.161   0.174   0.219   0.328   0.331   0.366
 29 A    30 A    31 A    32 A    33 A    34 A    35 A    36 A                  
  0.368   0.385   0.391   0.432   0.434   0.446   0.520   0.578
 37 A    38 A    39 A    40 A    41 A    42 A    43 A    44 A                  
  0.697   0.730   0.766   0.800   0.839   0.913   0.925   1.052
 45 A    46 A    47 A    48 A    49 A    50 A    51 A    52 A                  
  1.100   1.108   1.168   1.420   1.583   1.615   1.643   1.672
 53 A    54 A    55 A    56 A    57 A    58 A    59 A    60 A                  
  1.697   1.788   1.826   1.870   1.931   1.938   2.030   2.240
 61 A    62 A    63 A    64 A    65 A    66 A    67 A    68 A                  
  2.342   2.894   4.203   4.205   4.236   4.249   4.522   6.906
 69 A    70 A    71 A    72 A    73 A    74 A    75 A    76 A                  
  6.929   6.957   7.340   7.529  14.727  14.779  14.787  14.798
 77 A    78 A    79 A    80 A    81 A    82 A    83 A    84 A                  
 14.853  14.894  68.747 165.933 166.151
 85 A    86 A    87 A    88 A    89 A                                          

 Occupation and symmetry of molecular orbitals

 Point group: C1 (1 irreducible representation).

                           A     All 
 -------------------------------------
 All molecular orbitals:
  - Alpha                  89    89  
  - Beta                   89    89  
 -------------------------------------
 Alpha orbitals:
  - Frozen occupied        11    11  
  - Active occupied        9     9   
  - Active virtual         69    69  
  - Frozen virtual         0     0   
 -------------------------------------
 Beta orbitals:
  - Frozen occupied        11    11  
  - Active occupied        9     9   
  - Active virtual         69    69  
  - Frozen virtual         0     0   
 -------------------------------------

 Import integrals:   CPU 0.00 s  wall 0.00 s

 Import integrals:   CPU 6.45 s  wall 1.67 s

 MP2 amplitudes:   CPU 0.02 s  wall 0.01 s

Running a double precision version
           CCSD T amplitudes will be solved using DIIS.

           Start     Size      MaxIter   EConv     TConv     
           3         7         100       1.00e-07  1.00e-05  
 ------------------------------------------------------------------------------
           Energy (a.u.)   Ediff      Tdiff       Comment
 ------------------------------------------------------------------------------
          -781.95983406                           
     1    -781.96597652   6.14e-03   6.51e-01     
     2    -781.98150677   1.55e-02   8.93e-02     
     3    -781.98195253   4.46e-04   3.88e-02     
     4    -781.98383776   1.89e-03   1.44e-02     Switched to DIIS steps.
     5    -781.98455014   7.12e-04   1.28e-02     
     6    -781.98458098   3.08e-05   2.45e-03     
     7    -781.98457430   6.68e-06   1.22e-03     
     8    -781.98457240   1.90e-06   2.13e-04     
     9    -781.98457293   5.31e-07   1.03e-04     
    10    -781.98457297   4.16e-08   3.29e-05     
    11    -781.98457308   1.12e-07   1.53e-05     
    12    -781.98457316   7.83e-08   8.19e-06     
 ------------------------------------------------------------------------------
          -781.98457316                           CCSD T converged.

End of double precision
 SCF energy                 = -781.51941101
 MP2 energy                 = -781.95983406
 CCSD correlation energy     =   -0.46516215
 CCSD total energy           = -781.98457316

 CCSD  T1^2 = 0.0100  T2^2 = 0.2088  Leading amplitudes:

 Amplitude    Orbitals with energies
 -0.0246       16 (A) A                  ->    21 (A) A                   
              -0.6794                         -0.0055                     
 -0.0246       16 (A) B                  ->    21 (A) B                   
              -0.6794                         -0.0055                     
  0.0223       20 (A) A                  ->    39 (A) A                   
              -0.3637                          0.3911                     
  0.0223       20 (A) B                  ->    39 (A) B                   
              -0.3637                          0.3911                     

 Amplitude    Orbitals with energies
 -0.1554       20 (A) A      20 (A) B    ->    21 (A) A      21 (A) B     
              -0.3637       -0.3637           -0.0055       -0.0055       
  0.1554       20 (A) A      20 (A) B    ->    21 (A) B      21 (A) A     
              -0.3637       -0.3637           -0.0055       -0.0055       
  0.1554       20 (A) B      20 (A) A    ->    21 (A) A      21 (A) B     
              -0.3637       -0.3637           -0.0055       -0.0055       
 -0.1554       20 (A) B      20 (A) A    ->    21 (A) B      21 (A) A     
              -0.3637       -0.3637           -0.0055       -0.0055       

 Computing CCSD intemediates for later calculations in double precision
 Finished.

Running a double precision version
           CCSD Lambda amplitudes will be solved using DIIS.
           Start     Size      MaxIter   EConv     LConv     
           3         7         100       1.00e-07  1.00e-05  
 ------------------------------------------------------------------------------
            Enorm      Ldiff       Comment
 ------------------------------------------------------------------------------
     1     5.50e-02   4.03e-02     
     2     1.53e-02   7.37e-03     
     3     6.35e-03   1.84e-03     
     4     3.48e-03   1.26e-03     Switched to DIIS steps.
     5     9.32e-04   7.52e-04     
     6     4.50e-04   1.44e-04     
     7     1.33e-04   4.17e-05     
     8     6.18e-05   2.09e-06     
     9     2.27e-05   4.73e-06     
    10     9.52e-06   2.24e-06     
    11     3.71e-06   7.70e-07     
    12     1.31e-06   3.23e-07     
    13     6.13e-07   4.95e-08     
    14     2.36e-07   4.89e-08     
    15     9.60e-08   1.48e-08     
 ------------------------------------------------------------------------------
                                   CCSD Lambda converged.

 Computing density matrices in double precision...
           Orbital response amplitudes will be solved using DIIS.
           Start     Size      MaxIter   EConv     LConv     
           3         7         100       1.00e-06  1.00e-06  
 ------------------------------------------------------------------------------
            Enorm      Ldiff       Comment
 ------------------------------------------------------------------------------
     1     7.23e-02   4.21e-04     
     2     4.31e-02   1.93e-02     
     3     4.26e-02   1.67e-02     
     4     1.15e-02   1.35e-02     Switched to DIIS steps.
     5     2.23e-03   2.25e-03     
     6     7.87e-04   6.13e-04     
     7     2.77e-04   7.85e-05     
     8     7.16e-05   1.52e-05     
     9     1.06e-05   3.83e-06     
    10     2.70e-06   3.14e-07     
    11     6.76e-07   1.62e-07     
 ------------------------------------------------------------------------------
                                   Orbital response converged.

 Computing density matrices... Done.
 CCSD calculation:   CPU 129.97 s  wall 36.43 s

 Transferring MO TPDM to AO TPDM
 Transferring g2_o1o1o1o1
 Transferring g2_o1o1o1v1
 Transferring g2_o1o1v1v1
 Transferring g2_o1v1o1v1
 Transferring g2_o1v1v1v1
 Transferring g2_v1v1v1v1
 Adding separable TPDM
 Computing TPDM gradient
 --------------------------------------------------------
 2e gradient
  Atom          X               Y               Z
 --------------------------------------------------------
    1          8.666537       18.091471        0.000001  
    2         12.880833      -10.577568       -0.000001  
    3        -19.336685      -10.943261       -0.000001  
    4         -2.210685        3.429357        0.000000  
 --------------------------------------------------------
 --------------------------------------------------------
 Final gradient
  Atom          X               Y               Z
 --------------------------------------------------------
    1          8.666537       18.091471        0.000001  
    2         12.880833      -10.577568       -0.000001  
    3        -19.336685      -10.943261       -0.000001  
    4         -2.210685        3.429357        0.000000  
 --------------------------------------------------------
 Analytic gradient from two-electron contribution:   CPU 47.65 s  wall 12.47 s

 Total ccman2 time:   CPU 187.49 s  wall 51.59 s


 --------------------------------------------------------------

                    Orbital Energies (a.u.)
 --------------------------------------------------------------

 Alpha MOs
 -- Occupied --
-80.043 -79.978 -26.308  -7.579  -7.522  -5.472  -5.470  -5.470
 -5.415  -5.414  -5.414  -1.608  -0.937  -0.779  -0.687  -0.679
 -0.591  -0.500  -0.395  -0.364
 -- Virtual --
 -0.006   0.052   0.062   0.075   0.080   0.091   0.097   0.114
  0.115   0.143   0.161   0.174   0.219   0.328   0.331   0.366
  0.368   0.385   0.391   0.432   0.434   0.446   0.520   0.578
  0.697   0.730   0.766   0.800   0.839   0.913   0.925   1.052
  1.100   1.108   1.168   1.420   1.583   1.615   1.643   1.672
  1.697   1.788   1.826   1.870   1.931   1.938   2.030   2.240
  2.342   2.894   4.203   4.205   4.236   4.249   4.522   6.906
  6.929   6.957   7.340   7.529  14.727  14.779  14.787  14.798
 14.853  14.894  68.747 165.933 166.151
 --------------------------------------------------------------

          Ground-State Mulliken Net Atomic Charges

     Atom                 Charge (a.u.)
  ----------------------------------------
      1 P                     0.148118
      2 F                    -0.210095
      3 P                     0.156085
      4 H                    -0.094108
  ----------------------------------------
  Sum of atomic charges =    -0.000000

 -----------------------------------------------------------------
                    Cartesian Multipole Moments
 -----------------------------------------------------------------
    Charge (ESU x 10^10)
                -0.0000
    Dipole Moment (Debye)
         X       1.3918      Y      -1.2689      Z       0.0000
       Tot       1.8834
    Quadrupole Moments (Debye-Ang)
        XX     -33.5636     XY       0.0011     YY     -33.2567
        XZ      -0.0000     YZ      -0.0000     ZZ     -31.8296
    Octopole Moments (Debye-Ang^2)
       XXX      -7.6403    XXY      -3.1299    XYY      -2.9206
       YYY       5.2675    XXZ      -0.0000    XYZ       0.0000
       YYZ       0.0000    XZZ      -5.3203    YZZ       1.8402
       ZZZ       0.0000
    Hexadecapole Moments (Debye-Ang^3)
      XXXX    -288.2531   XXXY      -8.5348   XXYY     -68.8007
      XYYY     -12.9946   YYYY    -104.4255   XXXZ      -0.0000
      XXYZ      -0.0000   XYYZ      -0.0000   YYYZ      -0.0000
      XXZZ     -54.9864   XYZZ      -3.4969   YYZZ     -25.5098
      XZZZ      -0.0000   YZZZ      -0.0000   ZZZZ     -47.7057
 -----------------------------------------------------------------
 DrvMan completing analytic gradient of the correlated energy
 Correlated dipole moment
            1
    1   0.5475853
    2  -0.4992396
    3   0.0000001
 Energy read as -781.984573161
 Full Analytical Gradient: (in a.u., or Hartree/Bohr)
             1             2             3             4
    1   -0.00018157   -0.00008636    0.00033161   -0.00006368
    2   -0.00022277    0.00009033   -0.00001174    0.00014419
    3    0.00000003   -0.00000000   -0.00000002   -0.00000001
 Gradient time:  CPU 0.67 s  wall 0.64 s
 ----------------------------------------------------------------
             Standard Nuclear Orientation (Angstroms)
    I     Atom           X                Y                Z
 ----------------------------------------------------------------
    1      P      -0.4975330962    -0.6212302605    -0.0000000000
    2      F      -1.5448954837     0.6325605443     0.0000000000
    3      P       1.2996026801     0.3082270827     0.0000000000
    4      H       1.8580155954    -0.9979972307    -0.0000000000
 ----------------------------------------------------------------
 Nuclear Repulsion Energy =   137.7067517342 hartrees
 There are       20 alpha and       20 beta electrons

                       Distance Matrix (Angstroms)
             P (  1)   F (  2)   P (  3)
   F (  2)  1.633695
   P (  3)  2.023262  2.862929
   H (  4)  2.385490  3.773397  1.420580

 Requested basis set is 6-311++G(d,p)
 There are 37 shells and 89 basis functions
 A cutoff of  1.0D-14 yielded    665 shell pairs
 There are      3973 function pairs (      4254 Cartesian)
 Smallest overlap matrix eigenvalue = 8.91E-04
 Guess MOs from SCF MO coefficient file

 -----------------------------------------------------------------------
  General SCF calculation program by
  Eric Jon Sundstrom, Paul Horn, Yuezhi Mao, Dmitri Zuev, Alec White,
  David Stuck, Shaama M.S., Shane Yost, Joonho Lee, David Small,
  Daniel Levine, Susi Lehtola, Hugh Burton, Evgeny Epifanovsky
 -----------------------------------------------------------------------
 Hartree-Fock
 using 4 threads for integral computing
 -------------------------------------------------------
 OpenMP Integral computing Module                
 Release: version 2.0, May 2017, Q-Chem Inc. Pleasanton 
 -------------------------------------------------------
 A restricted SCF calculation will be
 performed using DIIS
 SCF converges when DIIS error is below 1.0e-08
 ---------------------------------------
  Cycle       Energy         DIIS error
 ---------------------------------------
    1    -781.5194720814      2.40e-05  
    2    -781.5194729020      6.61e-06  
    3    -781.5194729750      2.51e-06  
    4    -781.5194729850      9.29e-07  
    5    -781.5194729863      2.58e-07  
    6    -781.5194729865      7.24e-08  
    7    -781.5194729865      2.82e-08  
    8    -781.5194729865      1.73e-08  
    9    -781.5194729865      6.15e-09  Convergence criterion met
 ---------------------------------------
 SCF time:   CPU 2.12s  wall 1.00s 
 SCF   energy in the final basis set =     -781.5194729865
 Total energy in the final basis set =     -781.5194729865


 ------------------------------------------------------------------------------

   CCMAN2: suite of methods based on coupled cluster
           and equation of motion theories.

   Components:
   * libvmm-1.3-trunk
     by Evgeny Epifanovsky, Ilya Kaliman.
   * libtensor-2.5-trunk
     by Evgeny Epifanovsky, Michael Wormit, Dmitry Zuev, Sam Manzer, 
        Ilya Kaliman.
   * libcc-2.5-trunk
     by Evgeny Epifanovsky, Arik Landau, Tomasz Kus, Kirill Khistyaev, 
        Dmitry Zuev, Prashant Manohar, Xintian Feng, Anna Krylov, 
        Matthew Goldey, Alec White, Thomas Jagau, Kaushik Nanda, 
        Anastasia Gunina, Alexander Kunitsa, Joonho Lee.

   CCMAN original authors:
   Anna I. Krylov, C. David Sherrill, Steven R. Gwaltney,
   Edward F. C. Byrd (2000)
   Sergey V. Levchenko, Lyudmila V. Slipchenko, Tao Wang,
   Ana-Maria C. Cristian (2003)
   Piotr A. Pieniazek, C. Melania Oana, Evgeny Epifanovsky (2007)
   Prashant Manohar (2009)

 ------------------------------------------------------------------------------


 Allocating and initializing 29808MB of RAM...
 Calculation will run on 4 cores.


 Alpha MOs, Restricted
 -- Occupied --                  
-80.043 -79.978 -26.308  -7.579  -7.522  -5.472  -5.470  -5.470
  1 A     2 A     3 A     4 A     5 A     6 A     7 A     8 A                  
 -5.415  -5.414  -5.414  -1.608  -0.938  -0.779  -0.686  -0.679
  9 A    10 A    11 A    12 A    13 A    14 A    15 A    16 A                  
 -0.591  -0.500  -0.395  -0.364
 17 A    18 A    19 A    20 A                                                  
 -- Virtual --                   
 -0.005   0.052   0.062   0.075   0.080   0.091   0.097   0.114
 21 A    22 A    23 A    24 A    25 A    26 A    27 A    28 A                  
  0.115   0.144   0.161   0.174   0.220   0.328   0.331   0.366
 29 A    30 A    31 A    32 A    33 A    34 A    35 A    36 A                  
  0.368   0.385   0.391   0.432   0.435   0.446   0.520   0.578
 37 A    38 A    39 A    40 A    41 A    42 A    43 A    44 A                  
  0.697   0.730   0.765   0.800   0.839   0.913   0.925   1.053
 45 A    46 A    47 A    48 A    49 A    50 A    51 A    52 A                  
  1.100   1.109   1.168   1.421   1.583   1.615   1.643   1.671
 53 A    54 A    55 A    56 A    57 A    58 A    59 A    60 A                  
  1.696   1.789   1.827   1.870   1.931   1.938   2.030   2.240
 61 A    62 A    63 A    64 A    65 A    66 A    67 A    68 A                  
  2.341   2.894   4.203   4.205   4.236   4.249   4.522   6.907
 69 A    70 A    71 A    72 A    73 A    74 A    75 A    76 A                  
  6.929   6.957   7.340   7.530  14.727  14.779  14.787  14.798
 77 A    78 A    79 A    80 A    81 A    82 A    83 A    84 A                  
 14.853  14.894  68.747 165.933 166.152
 85 A    86 A    87 A    88 A    89 A                                          

 Beta MOs, Restricted
 -- Occupied --                  
-80.043 -79.978 -26.308  -7.579  -7.522  -5.472  -5.470  -5.470
  1 A     2 A     3 A     4 A     5 A     6 A     7 A     8 A                  
 -5.415  -5.414  -5.414  -1.608  -0.938  -0.779  -0.686  -0.679
  9 A    10 A    11 A    12 A    13 A    14 A    15 A    16 A                  
 -0.591  -0.500  -0.395  -0.364
 17 A    18 A    19 A    20 A                                                  
 -- Virtual --                   
 -0.005   0.052   0.062   0.075   0.080   0.091   0.097   0.114
 21 A    22 A    23 A    24 A    25 A    26 A    27 A    28 A                  
  0.115   0.144   0.161   0.174   0.220   0.328   0.331   0.366
 29 A    30 A    31 A    32 A    33 A    34 A    35 A    36 A                  
  0.368   0.385   0.391   0.432   0.435   0.446   0.520   0.578
 37 A    38 A    39 A    40 A    41 A    42 A    43 A    44 A                  
  0.697   0.730   0.765   0.800   0.839   0.913   0.925   1.053
 45 A    46 A    47 A    48 A    49 A    50 A    51 A    52 A                  
  1.100   1.109   1.168   1.421   1.583   1.615   1.643   1.671
 53 A    54 A    55 A    56 A    57 A    58 A    59 A    60 A                  
  1.696   1.789   1.827   1.870   1.931   1.938   2.030   2.240
 61 A    62 A    63 A    64 A    65 A    66 A    67 A    68 A                  
  2.341   2.894   4.203   4.205   4.236   4.249   4.522   6.907
 69 A    70 A    71 A    72 A    73 A    74 A    75 A    76 A                  
  6.929   6.957   7.340   7.530  14.727  14.779  14.787  14.798
 77 A    78 A    79 A    80 A    81 A    82 A    83 A    84 A                  
 14.853  14.894  68.747 165.933 166.152
 85 A    86 A    87 A    88 A    89 A                                          

 Occupation and symmetry of molecular orbitals

 Point group: C1 (1 irreducible representation).

                           A     All 
 -------------------------------------
 All molecular orbitals:
  - Alpha                  89    89  
  - Beta                   89    89  
 -------------------------------------
 Alpha orbitals:
  - Frozen occupied        11    11  
  - Active occupied        9     9   
  - Active virtual         69    69  
  - Frozen virtual         0     0   
 -------------------------------------
 Beta orbitals:
  - Frozen occupied        11    11  
  - Active occupied        9     9   
  - Active virtual         69    69  
  - Frozen virtual         0     0   
 -------------------------------------

 Import integrals:   CPU 0.00 s  wall 0.00 s

 Import integrals:   CPU 6.46 s  wall 1.67 s

 MP2 amplitudes:   CPU 0.02 s  wall 0.01 s

Running a double precision version
           CCSD T amplitudes will be solved using DIIS.

           Start     Size      MaxIter   EConv     TConv     
           3         7         100       1.00e-07  1.00e-05  
 ------------------------------------------------------------------------------
           Energy (a.u.)   Ediff      Tdiff       Comment
 ------------------------------------------------------------------------------
          -781.95982518                           
     1    -781.96599212   6.17e-03   6.51e-01     
     2    -781.98150806   1.55e-02   8.93e-02     
     3    -781.98195628   4.48e-04   3.88e-02     
     4    -781.98383874   1.88e-03   1.44e-02     Switched to DIIS steps.
     5    -781.98454986   7.11e-04   1.27e-02     
     6    -781.98458051   3.07e-05   2.44e-03     
     7    -781.98457390   6.62e-06   1.21e-03     
     8    -781.98457201   1.89e-06   2.13e-04     
     9    -781.98457253   5.28e-07   1.03e-04     
    10    -781.98457258   4.29e-08   3.28e-05     
    11    -781.98457269   1.11e-07   1.52e-05     
    12    -781.98457277   7.81e-08   8.17e-06     
 ------------------------------------------------------------------------------
          -781.98457277                           CCSD T converged.

End of double precision
 SCF energy                 = -781.51947299
 MP2 energy                 = -781.95982518
 CCSD correlation energy     =   -0.46509978
 CCSD total energy           = -781.98457277

 CCSD  T1^2 = 0.0100  T2^2 = 0.2086  Leading amplitudes:

 Amplitude    Orbitals with energies
 -0.0246       16 (A) A                  ->    21 (A) A                   
              -0.6794                         -0.0053                     
 -0.0246       16 (A) B                  ->    21 (A) B                   
              -0.6794                         -0.0053                     
  0.0222       20 (A) A                  ->    39 (A) A                   
              -0.3640                          0.3910                     
  0.0222       20 (A) B                  ->    39 (A) B                   
              -0.3640                          0.3910                     

 Amplitude    Orbitals with energies
 -0.1550       20 (A) A      20 (A) B    ->    21 (A) A      21 (A) B     
              -0.3640       -0.3640           -0.0053       -0.0053       
  0.1550       20 (A) A      20 (A) B    ->    21 (A) B      21 (A) A     
              -0.3640       -0.3640           -0.0053       -0.0053       
  0.1550       20 (A) B      20 (A) A    ->    21 (A) A      21 (A) B     
              -0.3640       -0.3640           -0.0053       -0.0053       
 -0.1550       20 (A) B      20 (A) A    ->    21 (A) B      21 (A) A     
              -0.3640       -0.3640           -0.0053       -0.0053       

 Computing CCSD intemediates for later calculations in double precision
 Finished.

Running a double precision version
           CCSD Lambda amplitudes will be solved using DIIS.
           Start     Size      MaxIter   EConv     LConv     
           3         7         100       1.00e-07  1.00e-05  
 ------------------------------------------------------------------------------
            Enorm      Ldiff       Comment
 ------------------------------------------------------------------------------
     1     5.49e-02   4.02e-02     
     2     1.52e-02   7.37e-03     
     3     6.35e-03   1.83e-03     
     4     3.47e-03   1.26e-03     Switched to DIIS steps.
     5     9.30e-04   7.50e-04     
     6     4.49e-04   1.43e-04     
     7     1.32e-04   4.14e-05     
     8     6.18e-05   2.04e-06     
     9     2.27e-05   4.74e-06     
    10     9.49e-06   2.24e-06     
    11     3.70e-06   7.63e-07     
    12     1.31e-06   3.19e-07     
    13     6.12e-07   4.84e-08     
    14     2.36e-07   4.83e-08     
    15     9.59e-08   1.47e-08     
 ------------------------------------------------------------------------------
                                   CCSD Lambda converged.

 Computing density matrices in double precision...
           Orbital response amplitudes will be solved using DIIS.
           Start     Size      MaxIter   EConv     LConv     
           3         7         100       1.00e-06  1.00e-06  
 ------------------------------------------------------------------------------
            Enorm      Ldiff       Comment
 ------------------------------------------------------------------------------
     1     7.23e-02   4.07e-04     
     2     4.30e-02   1.93e-02     
     3     4.25e-02   1.67e-02     
     4     1.14e-02   1.35e-02     Switched to DIIS steps.
     5     2.22e-03   2.20e-03     
     6     7.85e-04   6.09e-04     
     7     2.75e-04   7.88e-05     
     8     7.10e-05   1.53e-05     
     9     1.05e-05   3.80e-06     
    10     2.68e-06   3.15e-07     
    11     6.75e-07   1.63e-07     
 ------------------------------------------------------------------------------
                                   Orbital response converged.

 Computing density matrices... Done.
 CCSD calculation:   CPU 130.06 s  wall 36.44 s

 Transferring MO TPDM to AO TPDM
 Transferring g2_o1o1o1o1
 Transferring g2_o1o1o1v1
 Transferring g2_o1o1v1v1
 Transferring g2_o1v1o1v1
 Transferring g2_o1v1v1v1
 Transferring g2_v1v1v1v1
 Adding separable TPDM
 Computing TPDM gradient
 --------------------------------------------------------
 2e gradient
  Atom          X               Y               Z
 --------------------------------------------------------
    1          8.684324       18.108848        0.000000  
    2         12.886159      -10.578126        0.000000  
    3        -19.353232      -10.958959       -0.000000  
    4         -2.217251        3.428236       -0.000000  
 --------------------------------------------------------
 --------------------------------------------------------
 Final gradient
  Atom          X               Y               Z
 --------------------------------------------------------
    1          8.684324       18.108848        0.000000  
    2         12.886159      -10.578126        0.000000  
    3        -19.353232      -10.958959       -0.000000  
    4         -2.217251        3.428236       -0.000000  
 --------------------------------------------------------
 Analytic gradient from two-electron contribution:   CPU 47.48 s  wall 12.37 s

 Total ccman2 time:   CPU 187.57 s  wall 51.54 s


 --------------------------------------------------------------

                    Orbital Energies (a.u.)
 --------------------------------------------------------------

 Alpha MOs
 -- Occupied --
-80.043 -79.978 -26.308  -7.579  -7.522  -5.472  -5.470  -5.470
 -5.415  -5.414  -5.414  -1.608  -0.938  -0.779  -0.686  -0.679
 -0.591  -0.500  -0.395  -0.364
 -- Virtual --
 -0.005   0.052   0.062   0.075   0.080   0.091   0.097   0.114
  0.115   0.144   0.161   0.174   0.220   0.328   0.331   0.366
  0.368   0.385   0.391   0.432   0.435   0.446   0.520   0.578
  0.697   0.730   0.765   0.800   0.839   0.913   0.925   1.053
  1.100   1.109   1.168   1.421   1.583   1.615   1.643   1.671
  1.696   1.789   1.827   1.870   1.931   1.938   2.030   2.240
  2.341   2.894   4.203   4.205   4.236   4.249   4.522   6.907
  6.929   6.957   7.340   7.530  14.727  14.779  14.787  14.798
 14.853  14.894  68.747 165.933 166.152
 --------------------------------------------------------------

          Ground-State Mulliken Net Atomic Charges

     Atom                 Charge (a.u.)
  ----------------------------------------
      1 P                     0.148015
      2 F                    -0.210185
      3 P                     0.156048
      4 H                    -0.093877
  ----------------------------------------
  Sum of atomic charges =     0.000000

 -----------------------------------------------------------------
                    Cartesian Multipole Moments
 -----------------------------------------------------------------
    Charge (ESU x 10^10)
                 0.0000
    Dipole Moment (Debye)
         X       1.3931      Y      -1.2690      Z       0.0000
       Tot       1.8845
    Quadrupole Moments (Debye-Ang)
        XX     -33.5633     XY       0.0004     YY     -33.2571
        XZ      -0.0000     YZ      -0.0000     ZZ     -31.8243
    Octopole Moments (Debye-Ang^2)
       XXX      -7.5577    XXY      -3.1277    XYY      -2.8923
       YYY       5.2666    XXZ      -0.0000    XYZ      -0.0000
       YYZ       0.0000    XZZ      -5.2920    YZZ       1.8395
       ZZZ      -0.0000
    Hexadecapole Moments (Debye-Ang^3)
      XXXX    -287.8566   XXXY      -8.4997   XXYY     -68.7295
      XYYY     -12.9729   YYYY    -104.4350   XXXZ      -0.0000
      XXYZ      -0.0000   XYYZ      -0.0000   YYYZ      -0.0000
      XXZZ     -54.9129   XYZZ      -3.4862   YYZZ     -25.5057
      XZZZ      -0.0000   YZZZ      -0.0000   ZZZZ     -47.6822
 -----------------------------------------------------------------
 DrvMan completing analytic gradient of the correlated energy
 Correlated dipole moment
            1
    1   0.5480913
    2  -0.4992825
    3   0.0000000
 Energy read as -781.984572767
 Full Analytical Gradient: (in a.u., or Hartree/Bohr)
             1             2             3             4
    1    0.00046452   -0.00003013   -0.00054130    0.00010690
    2    0.00016665    0.00007027   -0.00009042   -0.00014650
    3    0.00000000   -0.00000000   -0.00000000    0.00000000
 Gradient time:  CPU 0.67 s  wall 0.64 s
 ----------------------------------------------------------------
             Standard Nuclear Orientation (Angstroms)
    I     Atom           X                Y                Z
 ----------------------------------------------------------------
    1      P      -0.4975330962    -0.6212302605    -0.0000000000
    2      F      -1.5448954837     0.6325605443     0.0000000000
    3      P       1.3006026801     0.3092270827     0.0000000000
    4      H       1.8580155954    -0.9979972307    -0.0000000000
 ----------------------------------------------------------------
 Nuclear Repulsion Energy =   137.6578358641 hartrees
 There are       20 alpha and       20 beta electrons

                       Distance Matrix (Angstroms)
             P (  1)   F (  2)   P (  3)
   F (  2)  1.633695
   P (  3)  2.024609  2.863809
   H (  4)  2.385490  3.773397  1.421107

 Requested basis set is 6-311++G(d,p)
 There are 37 shells and 89 basis functions
 A cutoff of  1.0D-14 yielded    665 shell pairs
 There are      3973 function pairs (      4254 Cartesian)
 Smallest overlap matrix eigenvalue = 8.94E-04
 Guess MOs from SCF MO coefficient file

 -----------------------------------------------------------------------
  General SCF calculation program by
  Eric Jon Sundstrom, Paul Horn, Yuezhi Mao, Dmitri Zuev, Alec White,
  David Stuck, Shaama M.S., Shane Yost, Joonho Lee, David Small,
  Daniel Levine, Susi Lehtola, Hugh Burton, Evgeny Epifanovsky
 -----------------------------------------------------------------------
 Hartree-Fock
 using 4 threads for integral computing
 -------------------------------------------------------
 OpenMP Integral computing Module                
 Release: version 2.0, May 2017, Q-Chem Inc. Pleasanton 
 -------------------------------------------------------
 A restricted SCF calculation will be
 performed using DIIS
 SCF converges when DIIS error is below 1.0e-08
 ---------------------------------------
  Cycle       Energy         DIIS error
 ---------------------------------------
    1    -781.5194118715      1.72e-05  
    2    -781.5194122908      4.45e-06  
    3    -781.5194123270      1.73e-06  
    4    -781.5194123318      6.73e-07  
    5    -781.5194123325      1.98e-07  
    6    -781.5194123326      6.09e-08  
    7    -781.5194123326      2.01e-08  
    8    -781.5194123326      7.41e-09  Convergence criterion met
 ---------------------------------------
 SCF time:   CPU 1.90s  wall 1.00s 
 SCF   energy in the final basis set =     -781.5194123326
 Total energy in the final basis set =     -781.5194123326


 ------------------------------------------------------------------------------

   CCMAN2: suite of methods based on coupled cluster
           and equation of motion theories.

   Components:
   * libvmm-1.3-trunk
     by Evgeny Epifanovsky, Ilya Kaliman.
   * libtensor-2.5-trunk
     by Evgeny Epifanovsky, Michael Wormit, Dmitry Zuev, Sam Manzer, 
        Ilya Kaliman.
   * libcc-2.5-trunk
     by Evgeny Epifanovsky, Arik Landau, Tomasz Kus, Kirill Khistyaev, 
        Dmitry Zuev, Prashant Manohar, Xintian Feng, Anna Krylov, 
        Matthew Goldey, Alec White, Thomas Jagau, Kaushik Nanda, 
        Anastasia Gunina, Alexander Kunitsa, Joonho Lee.

   CCMAN original authors:
   Anna I. Krylov, C. David Sherrill, Steven R. Gwaltney,
   Edward F. C. Byrd (2000)
   Sergey V. Levchenko, Lyudmila V. Slipchenko, Tao Wang,
   Ana-Maria C. Cristian (2003)
   Piotr A. Pieniazek, C. Melania Oana, Evgeny Epifanovsky (2007)
   Prashant Manohar (2009)

 ------------------------------------------------------------------------------


 Allocating and initializing 29808MB of RAM...
 Calculation will run on 4 cores.


 Alpha MOs, Restricted
 -- Occupied --                  
-80.043 -79.978 -26.308  -7.579  -7.522  -5.472  -5.470  -5.470
  1 A     2 A     3 A     4 A     5 A     6 A     7 A     8 A                  
 -5.415  -5.414  -5.414  -1.608  -0.938  -0.779  -0.686  -0.679
  9 A    10 A    11 A    12 A    13 A    14 A    15 A    16 A                  
 -0.591  -0.500  -0.395  -0.364
 17 A    18 A    19 A    20 A                                                  
 -- Virtual --                   
 -0.005   0.052   0.062   0.075   0.080   0.091   0.097   0.114
 21 A    22 A    23 A    24 A    25 A    26 A    27 A    28 A                  
  0.115   0.143   0.161   0.174   0.219   0.328   0.331   0.366
 29 A    30 A    31 A    32 A    33 A    34 A    35 A    36 A                  
  0.368   0.385   0.391   0.432   0.435   0.446   0.520   0.578
 37 A    38 A    39 A    40 A    41 A    42 A    43 A    44 A                  
  0.697   0.730   0.765   0.800   0.839   0.913   0.925   1.053
 45 A    46 A    47 A    48 A    49 A    50 A    51 A    52 A                  
  1.100   1.108   1.168   1.420   1.583   1.615   1.643   1.671
 53 A    54 A    55 A    56 A    57 A    58 A    59 A    60 A                  
  1.696   1.789   1.827   1.870   1.931   1.938   2.030   2.240
 61 A    62 A    63 A    64 A    65 A    66 A    67 A    68 A                  
  2.340   2.894   4.203   4.205   4.236   4.249   4.522   6.906
 69 A    70 A    71 A    72 A    73 A    74 A    75 A    76 A                  
  6.929   6.957   7.340   7.529  14.727  14.779  14.787  14.798
 77 A    78 A    79 A    80 A    81 A    82 A    83 A    84 A                  
 14.853  14.894  68.747 165.933 166.151
 85 A    86 A    87 A    88 A    89 A                                          

 Beta MOs, Restricted
 -- Occupied --                  
-80.043 -79.978 -26.308  -7.579  -7.522  -5.472  -5.470  -5.470
  1 A     2 A     3 A     4 A     5 A     6 A     7 A     8 A                  
 -5.415  -5.414  -5.414  -1.608  -0.938  -0.779  -0.686  -0.679
  9 A    10 A    11 A    12 A    13 A    14 A    15 A    16 A                  
 -0.591  -0.500  -0.395  -0.364
 17 A    18 A    19 A    20 A                                                  
 -- Virtual --                   
 -0.005   0.052   0.062   0.075   0.080   0.091   0.097   0.114
 21 A    22 A    23 A    24 A    25 A    26 A    27 A    28 A                  
  0.115   0.143   0.161   0.174   0.219   0.328   0.331   0.366
 29 A    30 A    31 A    32 A    33 A    34 A    35 A    36 A                  
  0.368   0.385   0.391   0.432   0.435   0.446   0.520   0.578
 37 A    38 A    39 A    40 A    41 A    42 A    43 A    44 A                  
  0.697   0.730   0.765   0.800   0.839   0.913   0.925   1.053
 45 A    46 A    47 A    48 A    49 A    50 A    51 A    52 A                  
  1.100   1.108   1.168   1.420   1.583   1.615   1.643   1.671
 53 A    54 A    55 A    56 A    57 A    58 A    59 A    60 A                  
  1.696   1.789   1.827   1.870   1.931   1.938   2.030   2.240
 61 A    62 A    63 A    64 A    65 A    66 A    67 A    68 A                  
  2.340   2.894   4.203   4.205   4.236   4.249   4.522   6.906
 69 A    70 A    71 A    72 A    73 A    74 A    75 A    76 A                  
  6.929   6.957   7.340   7.529  14.727  14.779  14.787  14.798
 77 A    78 A    79 A    80 A    81 A    82 A    83 A    84 A                  
 14.853  14.894  68.747 165.933 166.151
 85 A    86 A    87 A    88 A    89 A                                          

 Occupation and symmetry of molecular orbitals

 Point group: C1 (1 irreducible representation).

                           A     All 
 -------------------------------------
 All molecular orbitals:
  - Alpha                  89    89  
  - Beta                   89    89  
 -------------------------------------
 Alpha orbitals:
  - Frozen occupied        11    11  
  - Active occupied        9     9   
  - Active virtual         69    69  
  - Frozen virtual         0     0   
 -------------------------------------
 Beta orbitals:
  - Frozen occupied        11    11  
  - Active occupied        9     9   
  - Active virtual         69    69  
  - Frozen virtual         0     0   
 -------------------------------------

 Import integrals:   CPU 0.00 s  wall 0.00 s

 Import integrals:   CPU 6.45 s  wall 1.67 s

 MP2 amplitudes:   CPU 0.02 s  wall 0.01 s

Running a double precision version
           CCSD T amplitudes will be solved using DIIS.

           Start     Size      MaxIter   EConv     TConv     
           3         7         100       1.00e-07  1.00e-05  
 ------------------------------------------------------------------------------
           Energy (a.u.)   Ediff      Tdiff       Comment
 ------------------------------------------------------------------------------
          -781.95983079                           
     1    -781.96597699   6.15e-03   6.51e-01     
     2    -781.98150560   1.55e-02   8.93e-02     
     3    -781.98195267   4.47e-04   3.88e-02     
     4    -781.98383772   1.89e-03   1.44e-02     Switched to DIIS steps.
     5    -781.98455000   7.12e-04   1.28e-02     
     6    -781.98458080   3.08e-05   2.45e-03     
     7    -781.98457414   6.67e-06   1.22e-03     
     8    -781.98457224   1.90e-06   2.13e-04     
     9    -781.98457277   5.29e-07   1.03e-04     
    10    -781.98457281   4.12e-08   3.28e-05     
    11    -781.98457292   1.11e-07   1.52e-05     
    12    -781.98457300   7.81e-08   8.18e-06     
 ------------------------------------------------------------------------------
          -781.98457300                           CCSD T converged.

End of double precision
 SCF energy                 = -781.51941233
 MP2 energy                 = -781.95983079
 CCSD correlation energy     =   -0.46516066
 CCSD total energy           = -781.98457300

 CCSD  T1^2 = 0.0100  T2^2 = 0.2088  Leading amplitudes:

 Amplitude    Orbitals with energies
 -0.0246       16 (A) A                  ->    21 (A) A                   
              -0.6794                         -0.0055                     
 -0.0246       16 (A) B                  ->    21 (A) B                   
              -0.6794                         -0.0055                     
  0.0222       20 (A) A                  ->    39 (A) A                   
              -0.3638                          0.3911                     
  0.0222       20 (A) B                  ->    39 (A) B                   
              -0.3638                          0.3911                     

 Amplitude    Orbitals with energies
 -0.1553       20 (A) A      20 (A) B    ->    21 (A) A      21 (A) B     
              -0.3638       -0.3638           -0.0055       -0.0055       
  0.1553       20 (A) A      20 (A) B    ->    21 (A) B      21 (A) A     
              -0.3638       -0.3638           -0.0055       -0.0055       
  0.1553       20 (A) B      20 (A) A    ->    21 (A) A      21 (A) B     
              -0.3638       -0.3638           -0.0055       -0.0055       
 -0.1553       20 (A) B      20 (A) A    ->    21 (A) B      21 (A) A     
              -0.3638       -0.3638           -0.0055       -0.0055       

 Computing CCSD intemediates for later calculations in double precision
 Finished.

Running a double precision version
           CCSD Lambda amplitudes will be solved using DIIS.
           Start     Size      MaxIter   EConv     LConv     
           3         7         100       1.00e-07  1.00e-05  
 ------------------------------------------------------------------------------
            Enorm      Ldiff       Comment
 ------------------------------------------------------------------------------
     1     5.50e-02   4.03e-02     
     2     1.53e-02   7.37e-03     
     3     6.35e-03   1.84e-03     
     4     3.48e-03   1.26e-03     Switched to DIIS steps.
     5     9.31e-04   7.52e-04     
     6     4.50e-04   1.43e-04     
     7     1.32e-04   4.16e-05     
     8     6.18e-05   2.08e-06     
     9     2.27e-05   4.74e-06     
    10     9.51e-06   2.24e-06     
    11     3.70e-06   7.70e-07     
    12     1.31e-06   3.23e-07     
    13     6.12e-07   4.94e-08     
    14     2.36e-07   4.88e-08     
    15     9.60e-08   1.48e-08     
 ------------------------------------------------------------------------------
                                   CCSD Lambda converged.

 Computing density matrices in double precision...
           Orbital response amplitudes will be solved using DIIS.
           Start     Size      MaxIter   EConv     LConv     
           3         7         100       1.00e-06  1.00e-06  
 ------------------------------------------------------------------------------
            Enorm      Ldiff       Comment
 ------------------------------------------------------------------------------
     1     7.23e-02   4.20e-04     
     2     4.31e-02   1.93e-02     
     3     4.26e-02   1.67e-02     
     4     1.15e-02   1.35e-02     Switched to DIIS steps.
     5     2.23e-03   2.24e-03     
     6     7.87e-04   6.12e-04     
     7     2.77e-04   7.86e-05     
     8     7.15e-05   1.52e-05     
     9     1.06e-05   3.82e-06     
    10     2.69e-06   3.17e-07     
    11     6.77e-07   1.63e-07     
 ------------------------------------------------------------------------------
                                   Orbital response converged.

 Computing density matrices... Done.
 CCSD calculation:   CPU 129.74 s  wall 36.35 s

 Transferring MO TPDM to AO TPDM
 Transferring g2_o1o1o1o1
 Transferring g2_o1o1o1v1
 Transferring g2_o1o1v1v1
 Transferring g2_o1v1o1v1
 Transferring g2_o1v1v1v1
 Transferring g2_v1v1v1v1
 Adding separable TPDM
 Computing TPDM gradient
 --------------------------------------------------------
 2e gradient
  Atom          X               Y               Z
 --------------------------------------------------------
    1          8.666901       18.107390        0.000000  
    2         12.881846      -10.576351        0.000000  
    3        -19.337617      -10.961270       -0.000000  
    4         -2.211130        3.430231       -0.000000  
 --------------------------------------------------------
 --------------------------------------------------------
 Final gradient
  Atom          X               Y               Z
 --------------------------------------------------------
    1          8.666901       18.107390        0.000000  
    2         12.881846      -10.576351        0.000000  
    3        -19.337617      -10.961270       -0.000000  
    4         -2.211130        3.430231       -0.000000  
 --------------------------------------------------------
 Analytic gradient from two-electron contribution:   CPU 48.52 s  wall 12.72 s

 Total ccman2 time:   CPU 188.59 s  wall 51.89 s


 --------------------------------------------------------------

                    Orbital Energies (a.u.)
 --------------------------------------------------------------

 Alpha MOs
 -- Occupied --
-80.043 -79.978 -26.308  -7.579  -7.522  -5.472  -5.470  -5.470
 -5.415  -5.414  -5.414  -1.608  -0.938  -0.779  -0.686  -0.679
 -0.591  -0.500  -0.395  -0.364
 -- Virtual --
 -0.005   0.052   0.062   0.075   0.080   0.091   0.097   0.114
  0.115   0.143   0.161   0.174   0.219   0.328   0.331   0.366
  0.368   0.385   0.391   0.432   0.435   0.446   0.520   0.578
  0.697   0.730   0.765   0.800   0.839   0.913   0.925   1.053
  1.100   1.108   1.168   1.420   1.583   1.615   1.643   1.671
  1.696   1.789   1.827   1.870   1.931   1.938   2.030   2.240
  2.340   2.894   4.203   4.205   4.236   4.249   4.522   6.906
  6.929   6.957   7.340   7.529  14.727  14.779  14.787  14.798
 14.853  14.894  68.747 165.933 166.151
 --------------------------------------------------------------

          Ground-State Mulliken Net Atomic Charges

     Atom                 Charge (a.u.)
  ----------------------------------------
      1 P                     0.148037
      2 F                    -0.210150
      3 P                     0.156204
      4 H                    -0.094092
  ----------------------------------------
  Sum of atomic charges =    -0.000000

 -----------------------------------------------------------------
                    Cartesian Multipole Moments
 -----------------------------------------------------------------
    Charge (ESU x 10^10)
                -0.0000
    Dipole Moment (Debye)
         X       1.3915      Y      -1.2678      Z       0.0000
       Tot       1.8825
    Quadrupole Moments (Debye-Ang)
        XX     -33.5662     XY       0.0061     YY     -33.2566
        XZ      -0.0000     YZ      -0.0000     ZZ     -31.8292
    Octopole Moments (Debye-Ang^2)
       XXX      -7.6105    XXY      -3.1346    XYY      -2.9099
       YYY       5.2317    XXZ      -0.0000    XYZ      -0.0000
       YYZ       0.0000    XZZ      -5.3089    YZZ       1.8283
       ZZZ      -0.0000
    Hexadecapole Moments (Debye-Ang^3)
      XXXX    -288.0906   XXXY      -8.5403   XXYY     -68.7767
      XYYY     -13.0234   YYYY    -104.4804   XXXZ      -0.0000
      XXYZ      -0.0000   XYYZ      -0.0000   YYYZ      -0.0000
      XXZZ     -54.9551   XYZZ      -3.5045   YYZZ     -25.5175
      XZZZ      -0.0000   YZZZ      -0.0000   ZZZZ     -47.7002
 -----------------------------------------------------------------
 DrvMan completing analytic gradient of the correlated energy
 Correlated dipole moment
            1
    1   0.5474730
    2  -0.4987825
    3   0.0000000
 Energy read as -781.984572996
 Full Analytical Gradient: (in a.u., or Hartree/Bohr)
             1             2             3             4
    1   -0.00005235   -0.00000765   -0.00006450    0.00012450
    2   -0.00019285    0.00009361    0.00045249   -0.00035325
    3    0.00000000   -0.00000000   -0.00000000    0.00000000
 Gradient time:  CPU 0.67 s  wall 0.64 s
 ----------------------------------------------------------------
             Standard Nuclear Orientation (Angstroms)
    I     Atom           X                Y                Z
 ----------------------------------------------------------------
    1      P      -0.4975330962    -0.6212302605    -0.0000000000
    2      F      -1.5448954837     0.6325605443     0.0000000000
    3      P       1.3006026801     0.3072270827     0.0000000000
    4      H       1.8580155954    -0.9979972307    -0.0000000000
 ----------------------------------------------------------------
 Nuclear Repulsion Energy =   137.6897904616 hartrees
 There are       20 alpha and       20 beta electrons

                       Distance Matrix (Angstroms)
             P (  1)   F (  2)   P (  3)
   F (  2)  1.633695
   P (  3)  2.023691  2.864036
   H (  4)  2.385490  3.773397  1.419267

 Requested basis set is 6-311++G(d,p)
 There are 37 shells and 89 basis functions
 A cutoff of  1.0D-14 yielded    665 shell pairs
 There are      3973 function pairs (      4254 Cartesian)
 Smallest overlap matrix eigenvalue = 8.91E-04
 Guess MOs from SCF MO coefficient file

 -----------------------------------------------------------------------
  General SCF calculation program by
  Eric Jon Sundstrom, Paul Horn, Yuezhi Mao, Dmitri Zuev, Alec White,
  David Stuck, Shaama M.S., Shane Yost, Joonho Lee, David Small,
  Daniel Levine, Susi Lehtola, Hugh Burton, Evgeny Epifanovsky
 -----------------------------------------------------------------------
 Hartree-Fock
 using 4 threads for integral computing
 -------------------------------------------------------
 OpenMP Integral computing Module                
 Release: version 2.0, May 2017, Q-Chem Inc. Pleasanton 
 -------------------------------------------------------
 A restricted SCF calculation will be
 performed using DIIS
 SCF converges when DIIS error is below 1.0e-08
 ---------------------------------------
  Cycle       Energy         DIIS error
 ---------------------------------------
    1    -781.5194707131      2.38e-05  
    2    -781.5194714600      5.23e-06  
    3    -781.5194715248      1.76e-06  
    4    -781.5194715310      7.79e-07  
    5    -781.5194715320      2.45e-07  
    6    -781.5194715321      7.54e-08  
    7    -781.5194715322      2.71e-08  
    8    -781.5194715322      9.96e-09  Convergence criterion met
 ---------------------------------------
 SCF time:   CPU 1.90s  wall 0.00s 
 SCF   energy in the final basis set =     -781.5194715322
 Total energy in the final basis set =     -781.5194715322


 ------------------------------------------------------------------------------

   CCMAN2: suite of methods based on coupled cluster
           and equation of motion theories.

   Components:
   * libvmm-1.3-trunk
     by Evgeny Epifanovsky, Ilya Kaliman.
   * libtensor-2.5-trunk
     by Evgeny Epifanovsky, Michael Wormit, Dmitry Zuev, Sam Manzer, 
        Ilya Kaliman.
   * libcc-2.5-trunk
     by Evgeny Epifanovsky, Arik Landau, Tomasz Kus, Kirill Khistyaev, 
        Dmitry Zuev, Prashant Manohar, Xintian Feng, Anna Krylov, 
        Matthew Goldey, Alec White, Thomas Jagau, Kaushik Nanda, 
        Anastasia Gunina, Alexander Kunitsa, Joonho Lee.

   CCMAN original authors:
   Anna I. Krylov, C. David Sherrill, Steven R. Gwaltney,
   Edward F. C. Byrd (2000)
   Sergey V. Levchenko, Lyudmila V. Slipchenko, Tao Wang,
   Ana-Maria C. Cristian (2003)
   Piotr A. Pieniazek, C. Melania Oana, Evgeny Epifanovsky (2007)
   Prashant Manohar (2009)

 ------------------------------------------------------------------------------


 Allocating and initializing 29808MB of RAM...
 Calculation will run on 4 cores.


 Alpha MOs, Restricted
 -- Occupied --                  
-80.043 -79.978 -26.308  -7.579  -7.522  -5.472  -5.470  -5.470
  1 A     2 A     3 A     4 A     5 A     6 A     7 A     8 A                  
 -5.414  -5.414  -5.414  -1.608  -0.938  -0.779  -0.687  -0.679
  9 A    10 A    11 A    12 A    13 A    14 A    15 A    16 A                  
 -0.591  -0.500  -0.395  -0.364
 17 A    18 A    19 A    20 A                                                  
 -- Virtual --                   
 -0.005   0.052   0.062   0.075   0.080   0.091   0.097   0.114
 21 A    22 A    23 A    24 A    25 A    26 A    27 A    28 A                  
  0.115   0.144   0.161   0.174   0.220   0.328   0.331   0.366
 29 A    30 A    31 A    32 A    33 A    34 A    35 A    36 A                  
  0.368   0.385   0.391   0.432   0.434   0.446   0.520   0.578
 37 A    38 A    39 A    40 A    41 A    42 A    43 A    44 A                  
  0.697   0.730   0.765   0.800   0.839   0.913   0.925   1.053
 45 A    46 A    47 A    48 A    49 A    50 A    51 A    52 A                  
  1.100   1.109   1.168   1.421   1.583   1.615   1.643   1.672
 53 A    54 A    55 A    56 A    57 A    58 A    59 A    60 A                  
  1.697   1.789   1.826   1.870   1.931   1.938   2.030   2.240
 61 A    62 A    63 A    64 A    65 A    66 A    67 A    68 A                  
  2.342   2.894   4.203   4.205   4.236   4.249   4.522   6.906
 69 A    70 A    71 A    72 A    73 A    74 A    75 A    76 A                  
  6.929   6.957   7.340   7.530  14.727  14.779  14.787  14.798
 77 A    78 A    79 A    80 A    81 A    82 A    83 A    84 A                  
 14.853  14.894  68.747 165.933 166.152
 85 A    86 A    87 A    88 A    89 A                                          

 Beta MOs, Restricted
 -- Occupied --                  
-80.043 -79.978 -26.308  -7.579  -7.522  -5.472  -5.470  -5.470
  1 A     2 A     3 A     4 A     5 A     6 A     7 A     8 A                  
 -5.414  -5.414  -5.414  -1.608  -0.938  -0.779  -0.687  -0.679
  9 A    10 A    11 A    12 A    13 A    14 A    15 A    16 A                  
 -0.591  -0.500  -0.395  -0.364
 17 A    18 A    19 A    20 A                                                  
 -- Virtual --                   
 -0.005   0.052   0.062   0.075   0.080   0.091   0.097   0.114
 21 A    22 A    23 A    24 A    25 A    26 A    27 A    28 A                  
  0.115   0.144   0.161   0.174   0.220   0.328   0.331   0.366
 29 A    30 A    31 A    32 A    33 A    34 A    35 A    36 A                  
  0.368   0.385   0.391   0.432   0.434   0.446   0.520   0.578
 37 A    38 A    39 A    40 A    41 A    42 A    43 A    44 A                  
  0.697   0.730   0.765   0.800   0.839   0.913   0.925   1.053
 45 A    46 A    47 A    48 A    49 A    50 A    51 A    52 A                  
  1.100   1.109   1.168   1.421   1.583   1.615   1.643   1.672
 53 A    54 A    55 A    56 A    57 A    58 A    59 A    60 A                  
  1.697   1.789   1.826   1.870   1.931   1.938   2.030   2.240
 61 A    62 A    63 A    64 A    65 A    66 A    67 A    68 A                  
  2.342   2.894   4.203   4.205   4.236   4.249   4.522   6.906
 69 A    70 A    71 A    72 A    73 A    74 A    75 A    76 A                  
  6.929   6.957   7.340   7.530  14.727  14.779  14.787  14.798
 77 A    78 A    79 A    80 A    81 A    82 A    83 A    84 A                  
 14.853  14.894  68.747 165.933 166.152
 85 A    86 A    87 A    88 A    89 A                                          

 Occupation and symmetry of molecular orbitals

 Point group: C1 (1 irreducible representation).

                           A     All 
 -------------------------------------
 All molecular orbitals:
  - Alpha                  89    89  
  - Beta                   89    89  
 -------------------------------------
 Alpha orbitals:
  - Frozen occupied        11    11  
  - Active occupied        9     9   
  - Active virtual         69    69  
  - Frozen virtual         0     0   
 -------------------------------------
 Beta orbitals:
  - Frozen occupied        11    11  
  - Active occupied        9     9   
  - Active virtual         69    69  
  - Frozen virtual         0     0   
 -------------------------------------

 Import integrals:   CPU 0.00 s  wall 0.00 s

 Import integrals:   CPU 6.58 s  wall 1.70 s

 MP2 amplitudes:   CPU 0.02 s  wall 0.01 s

Running a double precision version
           CCSD T amplitudes will be solved using DIIS.

           Start     Size      MaxIter   EConv     TConv     
           3         7         100       1.00e-07  1.00e-05  
 ------------------------------------------------------------------------------
           Energy (a.u.)   Ediff      Tdiff       Comment
 ------------------------------------------------------------------------------
          -781.95982832                           
     1    -781.96599152   6.16e-03   6.51e-01     
     2    -781.98150909   1.55e-02   8.93e-02     
     3    -781.98195601   4.47e-04   3.88e-02     
     4    -781.98383864   1.88e-03   1.44e-02     Switched to DIIS steps.
     5    -781.98454988   7.11e-04   1.28e-02     
     6    -781.98458056   3.07e-05   2.44e-03     
     7    -781.98457393   6.63e-06   1.21e-03     
     8    -781.98457204   1.89e-06   2.13e-04     
     9    -781.98457257   5.30e-07   1.03e-04     
    10    -781.98457261   4.34e-08   3.28e-05     
    11    -781.98457272   1.12e-07   1.53e-05     
    12    -781.98457280   7.83e-08   8.18e-06     
 ------------------------------------------------------------------------------
          -781.98457280                           CCSD T converged.

End of double precision
 SCF energy                 = -781.51947153
 MP2 energy                 = -781.95982832
 CCSD correlation energy     =   -0.46510127
 CCSD total energy           = -781.98457280

 CCSD  T1^2 = 0.0100  T2^2 = 0.2086  Leading amplitudes:

 Amplitude    Orbitals with energies
 -0.0246       16 (A) A                  ->    21 (A) A                   
              -0.6794                         -0.0054                     
 -0.0246       16 (A) B                  ->    21 (A) B                   
              -0.6794                         -0.0054                     
  0.0222       20 (A) A                  ->    39 (A) A                   
              -0.3639                          0.3910                     
  0.0222       20 (A) B                  ->    39 (A) B                   
              -0.3639                          0.3910                     

 Amplitude    Orbitals with energies
 -0.1551       20 (A) A      20 (A) B    ->    21 (A) A      21 (A) B     
              -0.3639       -0.3639           -0.0054       -0.0054       
  0.1551       20 (A) A      20 (A) B    ->    21 (A) B      21 (A) A     
              -0.3639       -0.3639           -0.0054       -0.0054       
  0.1551       20 (A) B      20 (A) A    ->    21 (A) A      21 (A) B     
              -0.3639       -0.3639           -0.0054       -0.0054       
 -0.1551       20 (A) B      20 (A) A    ->    21 (A) B      21 (A) A     
              -0.3639       -0.3639           -0.0054       -0.0054       

 Computing CCSD intemediates for later calculations in double precision
 Finished.

Running a double precision version
           CCSD Lambda amplitudes will be solved using DIIS.
           Start     Size      MaxIter   EConv     LConv     
           3         7         100       1.00e-07  1.00e-05  
 ------------------------------------------------------------------------------
            Enorm      Ldiff       Comment
 ------------------------------------------------------------------------------
     1     5.49e-02   4.02e-02     
     2     1.52e-02   7.37e-03     
     3     6.35e-03   1.83e-03     
     4     3.48e-03   1.26e-03     Switched to DIIS steps.
     5     9.30e-04   7.51e-04     
     6     4.49e-04   1.43e-04     
     7     1.33e-04   4.14e-05     
     8     6.18e-05   2.06e-06     
     9     2.27e-05   4.74e-06     
    10     9.50e-06   2.24e-06     
    11     3.70e-06   7.64e-07     
    12     1.31e-06   3.20e-07     
    13     6.12e-07   4.85e-08     
    14     2.36e-07   4.83e-08     
    15     9.59e-08   1.47e-08     
 ------------------------------------------------------------------------------
                                   CCSD Lambda converged.

 Computing density matrices in double precision...
           Orbital response amplitudes will be solved using DIIS.
           Start     Size      MaxIter   EConv     LConv     
           3         7         100       1.00e-06  1.00e-06  
 ------------------------------------------------------------------------------
            Enorm      Ldiff       Comment
 ------------------------------------------------------------------------------
     1     7.23e-02   4.09e-04     
     2     4.30e-02   1.93e-02     
     3     4.25e-02   1.67e-02     
     4     1.14e-02   1.35e-02     Switched to DIIS steps.
     5     2.22e-03   2.21e-03     
     6     7.85e-04   6.10e-04     
     7     2.75e-04   7.87e-05     
     8     7.11e-05   1.53e-05     
     9     1.05e-05   3.81e-06     
    10     2.68e-06   3.13e-07     
    11     6.75e-07   1.62e-07     
 ------------------------------------------------------------------------------
                                   Orbital response converged.

 Computing density matrices... Done.
 CCSD calculation:   CPU 130.72 s  wall 36.62 s

 Transferring MO TPDM to AO TPDM
 Transferring g2_o1o1o1o1
 Transferring g2_o1o1o1v1
 Transferring g2_o1o1v1v1
 Transferring g2_o1v1o1v1
 Transferring g2_o1v1v1v1
 Transferring g2_v1v1v1v1
 Adding separable TPDM
 Computing TPDM gradient
 --------------------------------------------------------
 2e gradient
  Atom          X               Y               Z
 --------------------------------------------------------
    1          8.683962       18.092904        0.000000  
    2         12.885146      -10.579342        0.000000  
    3        -19.352296      -10.940913       -0.000000  
    4         -2.216812        3.427351       -0.000000  
 --------------------------------------------------------
 --------------------------------------------------------
 Final gradient
  Atom          X               Y               Z
 --------------------------------------------------------
    1          8.683962       18.092904        0.000000  
    2         12.885146      -10.579342        0.000000  
    3        -19.352296      -10.940913       -0.000000  
    4         -2.216812        3.427351       -0.000000  
 --------------------------------------------------------
 Analytic gradient from two-electron contribution:   CPU 47.68 s  wall 12.39 s

 Total ccman2 time:   CPU 188.69 s  wall 51.80 s


 --------------------------------------------------------------

                    Orbital Energies (a.u.)
 --------------------------------------------------------------

 Alpha MOs
 -- Occupied --
-80.043 -79.978 -26.308  -7.579  -7.522  -5.472  -5.470  -5.470
 -5.414  -5.414  -5.414  -1.608  -0.938  -0.779  -0.687  -0.679
 -0.591  -0.500  -0.395  -0.364
 -- Virtual --
 -0.005   0.052   0.062   0.075   0.080   0.091   0.097   0.114
  0.115   0.144   0.161   0.174   0.220   0.328   0.331   0.366
  0.368   0.385   0.391   0.432   0.434   0.446   0.520   0.578
  0.697   0.730   0.765   0.800   0.839   0.913   0.925   1.053
  1.100   1.109   1.168   1.421   1.583   1.615   1.643   1.672
  1.697   1.789   1.826   1.870   1.931   1.938   2.030   2.240
  2.342   2.894   4.203   4.205   4.236   4.249   4.522   6.906
  6.929   6.957   7.340   7.530  14.727  14.779  14.787  14.798
 14.853  14.894  68.747 165.933 166.152
 --------------------------------------------------------------

          Ground-State Mulliken Net Atomic Charges

     Atom                 Charge (a.u.)
  ----------------------------------------
      1 P                     0.148097
      2 F                    -0.210131
      3 P                     0.155927
      4 H                    -0.093893
  ----------------------------------------
  Sum of atomic charges =     0.000000

 -----------------------------------------------------------------
                    Cartesian Multipole Moments
 -----------------------------------------------------------------
    Charge (ESU x 10^10)
                -0.0000
    Dipole Moment (Debye)
         X       1.3934      Y      -1.2702      Z       0.0000
       Tot       1.8855
    Quadrupole Moments (Debye-Ang)
        XX     -33.5606     XY      -0.0045     YY     -33.2572
        XZ      -0.0000     YZ      -0.0000     ZZ     -31.8248
    Octopole Moments (Debye-Ang^2)
       XXX      -7.5875    XXY      -3.1229    XYY      -2.9030
       YYY       5.3024    XXZ      -0.0000    XYZ      -0.0000
       YYZ       0.0000    XZZ      -5.3034    YZZ       1.8513
       ZZZ      -0.0000
    Hexadecapole Moments (Debye-Ang^3)
      XXXX    -288.0190   XXXY      -8.4943   XXYY     -68.7536
      XYYY     -12.9442   YYYY    -104.3802   XXXZ      -0.0000
      XXYZ      -0.0000   XYYZ      -0.0000   YYYZ      -0.0000
      XXZZ     -54.9442   XYZZ      -3.4786   YYZZ     -25.4980
      XZZZ      -0.0000   YZZZ      -0.0000   ZZZZ     -47.6877
 -----------------------------------------------------------------
 DrvMan completing analytic gradient of the correlated energy
 Correlated dipole moment
            1
    1   0.5482017
    2  -0.4997397
    3   0.0000000
 Energy read as -781.984572802
 Full Analytical Gradient: (in a.u., or Hartree/Bohr)
             1             2             3             4
    1    0.00033430   -0.00010897   -0.00014317   -0.00008216
    2    0.00013590    0.00006699   -0.00055521    0.00035232
    3    0.00000000   -0.00000000   -0.00000000    0.00000000
 Gradient time:  CPU 0.67 s  wall 0.64 s
 ----------------------------------------------------------------
             Standard Nuclear Orientation (Angstroms)
    I     Atom           X                Y                Z
 ----------------------------------------------------------------
    1      P      -0.4975330962    -0.6212302605    -0.0000000000
    2      F      -1.5448954837     0.6325605443     0.0000000000
    3      P       1.3006026801     0.3082270827     0.0010000000
    4      H       1.8580155954    -0.9979972307    -0.0000000000
 ----------------------------------------------------------------
 Nuclear Repulsion Energy =   137.6738050473 hartrees
 There are       20 alpha and       20 beta electrons

                       Distance Matrix (Angstroms)
             P (  1)   F (  2)   P (  3)
   F (  2)  1.633695
   P (  3)  2.024150  2.863923
   H (  4)  2.385490  3.773397  1.420187

 Requested basis set is 6-311++G(d,p)
 There are 37 shells and 89 basis functions
 A cutoff of  1.0D-14 yielded    665 shell pairs
 There are      3973 function pairs (      4254 Cartesian)
 Smallest overlap matrix eigenvalue = 8.93E-04
 Guess MOs from SCF MO coefficient file

 -----------------------------------------------------------------------
  General SCF calculation program by
  Eric Jon Sundstrom, Paul Horn, Yuezhi Mao, Dmitri Zuev, Alec White,
  David Stuck, Shaama M.S., Shane Yost, Joonho Lee, David Small,
  Daniel Levine, Susi Lehtola, Hugh Burton, Evgeny Epifanovsky
 -----------------------------------------------------------------------
 Hartree-Fock
 using 4 threads for integral computing
 -------------------------------------------------------
 OpenMP Integral computing Module                
 Release: version 2.0, May 2017, Q-Chem Inc. Pleasanton 
 -------------------------------------------------------
 A restricted SCF calculation will be
 performed using DIIS
 SCF converges when DIIS error is below 1.0e-08
 ---------------------------------------
  Cycle       Energy         DIIS error
 ---------------------------------------
    1    -781.5194420243      1.47e-05  
    2    -781.5194423691      3.64e-06  
    3    -781.5194424118      1.27e-06  
    4    -781.5194424178      6.60e-07  
    5    -781.5194424195      3.29e-07  
    6    -781.5194424203      1.62e-07  
    7    -781.5194424205      5.11e-08  
    8    -781.5194424205      1.74e-08  
    9    -781.5194424205      7.77e-09  Convergence criterion met
 ---------------------------------------
 SCF time:   CPU 2.12s  wall 1.00s 
 SCF   energy in the final basis set =     -781.5194424205
 Total energy in the final basis set =     -781.5194424205


 ------------------------------------------------------------------------------

   CCMAN2: suite of methods based on coupled cluster
           and equation of motion theories.

   Components:
   * libvmm-1.3-trunk
     by Evgeny Epifanovsky, Ilya Kaliman.
   * libtensor-2.5-trunk
     by Evgeny Epifanovsky, Michael Wormit, Dmitry Zuev, Sam Manzer, 
        Ilya Kaliman.
   * libcc-2.5-trunk
     by Evgeny Epifanovsky, Arik Landau, Tomasz Kus, Kirill Khistyaev, 
        Dmitry Zuev, Prashant Manohar, Xintian Feng, Anna Krylov, 
        Matthew Goldey, Alec White, Thomas Jagau, Kaushik Nanda, 
        Anastasia Gunina, Alexander Kunitsa, Joonho Lee.

   CCMAN original authors:
   Anna I. Krylov, C. David Sherrill, Steven R. Gwaltney,
   Edward F. C. Byrd (2000)
   Sergey V. Levchenko, Lyudmila V. Slipchenko, Tao Wang,
   Ana-Maria C. Cristian (2003)
   Piotr A. Pieniazek, C. Melania Oana, Evgeny Epifanovsky (2007)
   Prashant Manohar (2009)

 ------------------------------------------------------------------------------


 Allocating and initializing 29808MB of RAM...
 Calculation will run on 4 cores.


 Alpha MOs, Restricted
 -- Occupied --                  
-80.043 -79.978 -26.308  -7.579  -7.522  -5.472  -5.470  -5.470
  1 A     2 A     3 A     4 A     5 A     6 A     7 A     8 A                  
 -5.415  -5.414  -5.414  -1.608  -0.938  -0.779  -0.687  -0.679
  9 A    10 A    11 A    12 A    13 A    14 A    15 A    16 A                  
 -0.591  -0.500  -0.395  -0.364
 17 A    18 A    19 A    20 A                                                  
 -- Virtual --                   
 -0.005   0.052   0.062   0.075   0.080   0.091   0.097   0.114
 21 A    22 A    23 A    24 A    25 A    26 A    27 A    28 A                  
  0.115   0.143   0.161   0.174   0.219   0.328   0.331   0.366
 29 A    30 A    31 A    32 A    33 A    34 A    35 A    36 A                  
  0.368   0.385   0.391   0.432   0.434   0.446   0.520   0.578
 37 A    38 A    39 A    40 A    41 A    42 A    43 A    44 A                  
  0.697   0.730   0.765   0.800   0.839   0.913   0.925   1.053
 45 A    46 A    47 A    48 A    49 A    50 A    51 A    52 A                  
  1.100   1.109   1.168   1.420   1.583   1.615   1.643   1.671
 53 A    54 A    55 A    56 A    57 A    58 A    59 A    60 A                  
  1.697   1.789   1.826   1.870   1.931   1.938   2.030   2.240
 61 A    62 A    63 A    64 A    65 A    66 A    67 A    68 A                  
  2.341   2.894   4.203   4.205   4.236   4.249   4.522   6.906
 69 A    70 A    71 A    72 A    73 A    74 A    75 A    76 A                  
  6.929   6.957   7.340   7.529  14.727  14.779  14.787  14.798
 77 A    78 A    79 A    80 A    81 A    82 A    83 A    84 A                  
 14.853  14.894  68.747 165.933 166.152
 85 A    86 A    87 A    88 A    89 A                                          

 Beta MOs, Restricted
 -- Occupied --                  
-80.043 -79.978 -26.308  -7.579  -7.522  -5.472  -5.470  -5.470
  1 A     2 A     3 A     4 A     5 A     6 A     7 A     8 A                  
 -5.415  -5.414  -5.414  -1.608  -0.938  -0.779  -0.687  -0.679
  9 A    10 A    11 A    12 A    13 A    14 A    15 A    16 A                  
 -0.591  -0.500  -0.395  -0.364
 17 A    18 A    19 A    20 A                                                  
 -- Virtual --                   
 -0.005   0.052   0.062   0.075   0.080   0.091   0.097   0.114
 21 A    22 A    23 A    24 A    25 A    26 A    27 A    28 A                  
  0.115   0.143   0.161   0.174   0.219   0.328   0.331   0.366
 29 A    30 A    31 A    32 A    33 A    34 A    35 A    36 A                  
  0.368   0.385   0.391   0.432   0.434   0.446   0.520   0.578
 37 A    38 A    39 A    40 A    41 A    42 A    43 A    44 A                  
  0.697   0.730   0.765   0.800   0.839   0.913   0.925   1.053
 45 A    46 A    47 A    48 A    49 A    50 A    51 A    52 A                  
  1.100   1.109   1.168   1.420   1.583   1.615   1.643   1.671
 53 A    54 A    55 A    56 A    57 A    58 A    59 A    60 A                  
  1.697   1.789   1.826   1.870   1.931   1.938   2.030   2.240
 61 A    62 A    63 A    64 A    65 A    66 A    67 A    68 A                  
  2.341   2.894   4.203   4.205   4.236   4.249   4.522   6.906
 69 A    70 A    71 A    72 A    73 A    74 A    75 A    76 A                  
  6.929   6.957   7.340   7.529  14.727  14.779  14.787  14.798
 77 A    78 A    79 A    80 A    81 A    82 A    83 A    84 A                  
 14.853  14.894  68.747 165.933 166.152
 85 A    86 A    87 A    88 A    89 A                                          

 Occupation and symmetry of molecular orbitals

 Point group: C1 (1 irreducible representation).

                           A     All 
 -------------------------------------
 All molecular orbitals:
  - Alpha                  89    89  
  - Beta                   89    89  
 -------------------------------------
 Alpha orbitals:
  - Frozen occupied        11    11  
  - Active occupied        9     9   
  - Active virtual         69    69  
  - Frozen virtual         0     0   
 -------------------------------------
 Beta orbitals:
  - Frozen occupied        11    11  
  - Active occupied        9     9   
  - Active virtual         69    69  
  - Frozen virtual         0     0   
 -------------------------------------

 Import integrals:   CPU 0.00 s  wall 0.00 s

 Import integrals:   CPU 6.45 s  wall 1.67 s

 MP2 amplitudes:   CPU 0.02 s  wall 0.01 s

Running a double precision version
           CCSD T amplitudes will be solved using DIIS.

           Start     Size      MaxIter   EConv     TConv     
           3         7         100       1.00e-07  1.00e-05  
 ------------------------------------------------------------------------------
           Energy (a.u.)   Ediff      Tdiff       Comment
 ------------------------------------------------------------------------------
          -781.95983001                           
     1    -781.96598473   6.15e-03   6.51e-01     
     2    -781.98150781   1.55e-02   8.93e-02     
     3    -781.98195481   4.47e-04   3.88e-02     
     4    -781.98383865   1.88e-03   1.44e-02     Switched to DIIS steps.
     5    -781.98455040   7.12e-04   1.28e-02     
     6    -781.98458114   3.07e-05   2.45e-03     
     7    -781.98457449   6.65e-06   1.21e-03     
     8    -781.98457260   1.89e-06   2.13e-04     
     9    -781.98457313   5.30e-07   1.03e-04     
    10    -781.98457317   4.22e-08   3.28e-05     
    11    -781.98457328   1.12e-07   1.52e-05     
    12    -781.98457336   7.82e-08   8.18e-06     
 ------------------------------------------------------------------------------
          -781.98457336                           CCSD T converged.

End of double precision
 SCF energy                 = -781.51944242
 MP2 energy                 = -781.95983001
 CCSD correlation energy     =   -0.46513094
 CCSD total energy           = -781.98457336

 CCSD  T1^2 = 0.0100  T2^2 = 0.2087  Leading amplitudes:

 Amplitude    Orbitals with energies
  0.0246       16 (A) A                  ->    21 (A) A                   
              -0.6794                         -0.0054                     
  0.0246       16 (A) B                  ->    21 (A) B                   
              -0.6794                         -0.0054                     
  0.0222       20 (A) A                  ->    39 (A) A                   
              -0.3638                          0.3910                     
  0.0222       20 (A) B                  ->    39 (A) B                   
              -0.3638                          0.3910                     

 Amplitude    Orbitals with energies
 -0.1552       20 (A) A      20 (A) B    ->    21 (A) A      21 (A) B     
              -0.3638       -0.3638           -0.0054       -0.0054       
  0.1552       20 (A) A      20 (A) B    ->    21 (A) B      21 (A) A     
              -0.3638       -0.3638           -0.0054       -0.0054       
  0.1552       20 (A) B      20 (A) A    ->    21 (A) A      21 (A) B     
              -0.3638       -0.3638           -0.0054       -0.0054       
 -0.1552       20 (A) B      20 (A) A    ->    21 (A) B      21 (A) A     
              -0.3638       -0.3638           -0.0054       -0.0054       

 Computing CCSD intemediates for later calculations in double precision
 Finished.

Running a double precision version
           CCSD Lambda amplitudes will be solved using DIIS.
           Start     Size      MaxIter   EConv     LConv     
           3         7         100       1.00e-07  1.00e-05  
 ------------------------------------------------------------------------------
            Enorm      Ldiff       Comment
 ------------------------------------------------------------------------------
     1     5.50e-02   4.03e-02     
     2     1.53e-02   7.37e-03     
     3     6.35e-03   1.84e-03     
     4     3.48e-03   1.26e-03     Switched to DIIS steps.
     5     9.31e-04   7.51e-04     
     6     4.49e-04   1.43e-04     
     7     1.32e-04   4.15e-05     
     8     6.18e-05   2.07e-06     
     9     2.27e-05   4.74e-06     
    10     9.50e-06   2.24e-06     
    11     3.70e-06   7.67e-07     
    12     1.31e-06   3.21e-07     
    13     6.12e-07   4.89e-08     
    14     2.36e-07   4.86e-08     
    15     9.60e-08   1.48e-08     
 ------------------------------------------------------------------------------
                                   CCSD Lambda converged.

 Computing density matrices in double precision...
           Orbital response amplitudes will be solved using DIIS.
           Start     Size      MaxIter   EConv     LConv     
           3         7         100       1.00e-06  1.00e-06  
 ------------------------------------------------------------------------------
            Enorm      Ldiff       Comment
 ------------------------------------------------------------------------------
     1     7.23e-02   4.14e-04     
     2     4.30e-02   1.93e-02     
     3     4.25e-02   1.67e-02     
     4     1.15e-02   1.35e-02     Switched to DIIS steps.
     5     2.22e-03   2.22e-03     
     6     7.86e-04   6.11e-04     
     7     2.76e-04   7.87e-05     
     8     7.13e-05   1.53e-05     
     9     1.05e-05   3.81e-06     
    10     2.69e-06   3.15e-07     
    11     6.76e-07   1.63e-07     
 ------------------------------------------------------------------------------
                                   Orbital response converged.

 Computing density matrices... Done.
 CCSD calculation:   CPU 129.76 s  wall 36.37 s

 Transferring MO TPDM to AO TPDM
 Transferring g2_o1o1o1o1
 Transferring g2_o1o1o1v1
 Transferring g2_o1o1v1v1
 Transferring g2_o1v1o1v1
 Transferring g2_o1v1v1v1
 Transferring g2_v1v1v1v1
 Adding separable TPDM
 Computing TPDM gradient
 --------------------------------------------------------
 2e gradient
  Atom          X               Y               Z
 --------------------------------------------------------
    1          8.675429       18.100154        0.008034  
    2         12.883495      -10.577847        0.002118  
    3        -19.344954      -10.951104       -0.013137  
    4         -2.213970        3.428797        0.002984  
 --------------------------------------------------------
 --------------------------------------------------------
 Final gradient
  Atom          X               Y               Z
 --------------------------------------------------------
    1          8.675429       18.100154        0.008034  
    2         12.883495      -10.577847        0.002118  
    3        -19.344954      -10.951104       -0.013137  
    4         -2.213970        3.428797        0.002984  
 --------------------------------------------------------
 Analytic gradient from two-electron contribution:   CPU 47.12 s  wall 12.17 s

 Total ccman2 time:   CPU 187.04 s  wall 51.30 s


 --------------------------------------------------------------

                    Orbital Energies (a.u.)
 --------------------------------------------------------------

 Alpha MOs
 -- Occupied --
-80.043 -79.978 -26.308  -7.579  -7.522  -5.472  -5.470  -5.470
 -5.415  -5.414  -5.414  -1.608  -0.938  -0.779  -0.687  -0.679
 -0.591  -0.500  -0.395  -0.364
 -- Virtual --
 -0.005   0.052   0.062   0.075   0.080   0.091   0.097   0.114
  0.115   0.143   0.161   0.174   0.219   0.328   0.331   0.366
  0.368   0.385   0.391   0.432   0.434   0.446   0.520   0.578
  0.697   0.730   0.765   0.800   0.839   0.913   0.925   1.053
  1.100   1.109   1.168   1.420   1.583   1.615   1.643   1.671
  1.697   1.789   1.826   1.870   1.931   1.938   2.030   2.240
  2.341   2.894   4.203   4.205   4.236   4.249   4.522   6.906
  6.929   6.957   7.340   7.529  14.727  14.779  14.787  14.798
 14.853  14.894  68.747 165.933 166.152
 --------------------------------------------------------------

          Ground-State Mulliken Net Atomic Charges

     Atom                 Charge (a.u.)
  ----------------------------------------
      1 P                     0.148067
      2 F                    -0.210140
      3 P                     0.156066
      4 H                    -0.093993
  ----------------------------------------
  Sum of atomic charges =     0.000000

 -----------------------------------------------------------------
                    Cartesian Multipole Moments
 -----------------------------------------------------------------
    Charge (ESU x 10^10)
                 0.0000
    Dipole Moment (Debye)
         X       1.3925      Y      -1.2690      Z       0.0002
       Tot       1.8840
    Quadrupole Moments (Debye-Ang)
        XX     -33.5634     XY       0.0008     YY     -33.2569
        XZ      -0.0011     YZ      -0.0004     ZZ     -31.8270
    Octopole Moments (Debye-Ang^2)
       XXX      -7.5990    XXY      -3.1288    XYY      -2.9065
       YYY       5.2670    XXZ      -0.0136    XYZ      -0.0003
       YYZ      -0.0129    XZZ      -5.3061    YZZ       1.8398
       ZZZ      -0.0400
    Hexadecapole Moments (Debye-Ang^3)
      XXXX    -288.0548   XXXY      -8.5173   XXYY     -68.7651
      XYYY     -12.9838   YYYY    -104.4302   XXXZ      -0.0535
      XXYZ      -0.0067   XYYZ      -0.0191   YYYZ      -0.0124
      XXZZ     -54.9497   XYZZ      -3.4915   YYZZ     -25.5078
      XZZZ      -0.0534   YZZZ      -0.0124   ZZZZ     -47.6940
 -----------------------------------------------------------------
 DrvMan completing analytic gradient of the correlated energy
 Correlated dipole moment
            1
    1   0.5478376
    2  -0.4992609
    3   0.0000771
 Energy read as -781.984573362
 Full Analytical Gradient: (in a.u., or Hartree/Bohr)
             1             2             3             4
    1    0.00014071   -0.00005828   -0.00010403    0.00002160
    2   -0.00002857    0.00008032   -0.00005040   -0.00000135
    3    0.00001783   -0.00001442    0.00001283   -0.00001624
 Gradient time:  CPU 0.67 s  wall 0.64 s
 ----------------------------------------------------------------
             Standard Nuclear Orientation (Angstroms)
    I     Atom           X                Y                Z
 ----------------------------------------------------------------
    1      P      -0.4975330962    -0.6212302605    -0.0000000000
    2      F      -1.5448954837     0.6325605443     0.0000000000
    3      P       1.3006026801     0.3082270827     0.0000000000
    4      H       1.8590155954    -0.9979972307    -0.0000000000
 ----------------------------------------------------------------
 Nuclear Repulsion Energy =   137.6705913355 hartrees
 There are       20 alpha and       20 beta electrons

                       Distance Matrix (Angstroms)
             P (  1)   F (  2)   P (  3)
   F (  2)  1.633695
   P (  3)  2.024150  2.863922
   H (  4)  2.386478  3.774299  1.420580

 Requested basis set is 6-311++G(d,p)
 There are 37 shells and 89 basis functions
 A cutoff of  1.0D-14 yielded    665 shell pairs
 There are      3973 function pairs (      4254 Cartesian)
 Smallest overlap matrix eigenvalue = 8.93E-04
 Guess MOs from SCF MO coefficient file

 -----------------------------------------------------------------------
  General SCF calculation program by
  Eric Jon Sundstrom, Paul Horn, Yuezhi Mao, Dmitri Zuev, Alec White,
  David Stuck, Shaama M.S., Shane Yost, Joonho Lee, David Small,
  Daniel Levine, Susi Lehtola, Hugh Burton, Evgeny Epifanovsky
 -----------------------------------------------------------------------
 Hartree-Fock
 using 4 threads for integral computing
 -------------------------------------------------------
 OpenMP Integral computing Module                
 Release: version 2.0, May 2017, Q-Chem Inc. Pleasanton 
 -------------------------------------------------------
 A restricted SCF calculation will be
 performed using DIIS
 SCF converges when DIIS error is below 1.0e-08
 ---------------------------------------
  Cycle       Energy         DIIS error
 ---------------------------------------
    1    -781.5194459014      1.05e-05  
    2    -781.5194461107      2.91e-06  
    3    -781.5194461427      9.95e-07  
    4    -781.5194461476      5.53e-07  
    5    -781.5194461491      2.67e-07  
    6    -781.5194461497      1.22e-07  
    7    -781.5194461498      3.51e-08  
    8    -781.5194461498      1.47e-08  
    9    -781.5194461498      5.50e-09  Convergence criterion met
 ---------------------------------------
 SCF time:   CPU 2.22s  wall 1.00s 
 SCF   energy in the final basis set =     -781.5194461498
 Total energy in the final basis set =     -781.5194461498


 ------------------------------------------------------------------------------

   CCMAN2: suite of methods based on coupled cluster
           and equation of motion theories.

   Components:
   * libvmm-1.3-trunk
     by Evgeny Epifanovsky, Ilya Kaliman.
   * libtensor-2.5-trunk
     by Evgeny Epifanovsky, Michael Wormit, Dmitry Zuev, Sam Manzer, 
        Ilya Kaliman.
   * libcc-2.5-trunk
     by Evgeny Epifanovsky, Arik Landau, Tomasz Kus, Kirill Khistyaev, 
        Dmitry Zuev, Prashant Manohar, Xintian Feng, Anna Krylov, 
        Matthew Goldey, Alec White, Thomas Jagau, Kaushik Nanda, 
        Anastasia Gunina, Alexander Kunitsa, Joonho Lee.

   CCMAN original authors:
   Anna I. Krylov, C. David Sherrill, Steven R. Gwaltney,
   Edward F. C. Byrd (2000)
   Sergey V. Levchenko, Lyudmila V. Slipchenko, Tao Wang,
   Ana-Maria C. Cristian (2003)
   Piotr A. Pieniazek, C. Melania Oana, Evgeny Epifanovsky (2007)
   Prashant Manohar (2009)

 ------------------------------------------------------------------------------


 Allocating and initializing 29808MB of RAM...
 Calculation will run on 4 cores.


 Alpha MOs, Restricted
 -- Occupied --                  
-80.043 -79.978 -26.308  -7.579  -7.522  -5.472  -5.470  -5.470
  1 A     2 A     3 A     4 A     5 A     6 A     7 A     8 A                  
 -5.415  -5.414  -5.414  -1.608  -0.938  -0.779  -0.687  -0.679
  9 A    10 A    11 A    12 A    13 A    14 A    15 A    16 A                  
 -0.591  -0.500  -0.395  -0.364
 17 A    18 A    19 A    20 A                                                  
 -- Virtual --                   
 -0.005   0.052   0.062   0.075   0.080   0.091   0.097   0.114
 21 A    22 A    23 A    24 A    25 A    26 A    27 A    28 A                  
  0.115   0.143   0.161   0.174   0.219   0.328   0.331   0.366
 29 A    30 A    31 A    32 A    33 A    34 A    35 A    36 A                  
  0.369   0.385   0.391   0.432   0.434   0.446   0.520   0.578
 37 A    38 A    39 A    40 A    41 A    42 A    43 A    44 A                  
  0.697   0.730   0.766   0.800   0.839   0.913   0.925   1.053
 45 A    46 A    47 A    48 A    49 A    50 A    51 A    52 A                  
  1.100   1.109   1.168   1.420   1.583   1.615   1.643   1.671
 53 A    54 A    55 A    56 A    57 A    58 A    59 A    60 A                  
  1.696   1.789   1.827   1.870   1.931   1.938   2.030   2.240
 61 A    62 A    63 A    64 A    65 A    66 A    67 A    68 A                  
  2.341   2.894   4.203   4.205   4.236   4.249   4.522   6.906
 69 A    70 A    71 A    72 A    73 A    74 A    75 A    76 A                  
  6.929   6.957   7.340   7.529  14.727  14.779  14.787  14.798
 77 A    78 A    79 A    80 A    81 A    82 A    83 A    84 A                  
 14.853  14.894  68.747 165.933 166.151
 85 A    86 A    87 A    88 A    89 A                                          

 Beta MOs, Restricted
 -- Occupied --                  
-80.043 -79.978 -26.308  -7.579  -7.522  -5.472  -5.470  -5.470
  1 A     2 A     3 A     4 A     5 A     6 A     7 A     8 A                  
 -5.415  -5.414  -5.414  -1.608  -0.938  -0.779  -0.687  -0.679
  9 A    10 A    11 A    12 A    13 A    14 A    15 A    16 A                  
 -0.591  -0.500  -0.395  -0.364
 17 A    18 A    19 A    20 A                                                  
 -- Virtual --                   
 -0.005   0.052   0.062   0.075   0.080   0.091   0.097   0.114
 21 A    22 A    23 A    24 A    25 A    26 A    27 A    28 A                  
  0.115   0.143   0.161   0.174   0.219   0.328   0.331   0.366
 29 A    30 A    31 A    32 A    33 A    34 A    35 A    36 A                  
  0.369   0.385   0.391   0.432   0.434   0.446   0.520   0.578
 37 A    38 A    39 A    40 A    41 A    42 A    43 A    44 A                  
  0.697   0.730   0.766   0.800   0.839   0.913   0.925   1.053
 45 A    46 A    47 A    48 A    49 A    50 A    51 A    52 A                  
  1.100   1.109   1.168   1.420   1.583   1.615   1.643   1.671
 53 A    54 A    55 A    56 A    57 A    58 A    59 A    60 A                  
  1.696   1.789   1.827   1.870   1.931   1.938   2.030   2.240
 61 A    62 A    63 A    64 A    65 A    66 A    67 A    68 A                  
  2.341   2.894   4.203   4.205   4.236   4.249   4.522   6.906
 69 A    70 A    71 A    72 A    73 A    74 A    75 A    76 A                  
  6.929   6.957   7.340   7.529  14.727  14.779  14.787  14.798
 77 A    78 A    79 A    80 A    81 A    82 A    83 A    84 A                  
 14.853  14.894  68.747 165.933 166.151
 85 A    86 A    87 A    88 A    89 A                                          

 Occupation and symmetry of molecular orbitals

 Point group: C1 (1 irreducible representation).

                           A     All 
 -------------------------------------
 All molecular orbitals:
  - Alpha                  89    89  
  - Beta                   89    89  
 -------------------------------------
 Alpha orbitals:
  - Frozen occupied        11    11  
  - Active occupied        9     9   
  - Active virtual         69    69  
  - Frozen virtual         0     0   
 -------------------------------------
 Beta orbitals:
  - Frozen occupied        11    11  
  - Active occupied        9     9   
  - Active virtual         69    69  
  - Frozen virtual         0     0   
 -------------------------------------

 Import integrals:   CPU 0.00 s  wall 0.00 s

 Import integrals:   CPU 6.44 s  wall 1.67 s

 MP2 amplitudes:   CPU 0.02 s  wall 0.01 s

Running a double precision version
           CCSD T amplitudes will be solved using DIIS.

           Start     Size      MaxIter   EConv     TConv     
           3         7         100       1.00e-07  1.00e-05  
 ------------------------------------------------------------------------------
           Energy (a.u.)   Ediff      Tdiff       Comment
 ------------------------------------------------------------------------------
          -781.95982588                           
     1    -781.96598313   6.16e-03   6.51e-01     
     2    -781.98150684   1.55e-02   8.93e-02     
     3    -781.98195427   4.47e-04   3.88e-02     
     4    -781.98383837   1.88e-03   1.44e-02     Switched to DIIS steps.
     5    -781.98455027   7.12e-04   1.28e-02     
     6    -781.98458102   3.07e-05   2.45e-03     
     7    -781.98457437   6.65e-06   1.21e-03     
     8    -781.98457248   1.89e-06   2.13e-04     
     9    -781.98457301   5.29e-07   1.03e-04     
    10    -781.98457305   4.23e-08   3.28e-05     
    11    -781.98457316   1.12e-07   1.53e-05     
    12    -781.98457324   7.83e-08   8.18e-06     
 ------------------------------------------------------------------------------
          -781.98457324                           CCSD T converged.

End of double precision
 SCF energy                 = -781.51944615
 MP2 energy                 = -781.95982588
 CCSD correlation energy     =   -0.46512709
 CCSD total energy           = -781.98457324

 CCSD  T1^2 = 0.0100  T2^2 = 0.2087  Leading amplitudes:

 Amplitude    Orbitals with energies
 -0.0246       16 (A) A                  ->    21 (A) A                   
              -0.6794                         -0.0054                     
 -0.0246       16 (A) B                  ->    21 (A) B                   
              -0.6794                         -0.0054                     
  0.0222       20 (A) A                  ->    39 (A) A                   
              -0.3638                          0.3910                     
  0.0222       20 (A) B                  ->    39 (A) B                   
              -0.3638                          0.3910                     

 Amplitude    Orbitals with energies
 -0.1552       20 (A) A      20 (A) B    ->    21 (A) A      21 (A) B     
              -0.3638       -0.3638           -0.0054       -0.0054       
  0.1552       20 (A) A      20 (A) B    ->    21 (A) B      21 (A) A     
              -0.3638       -0.3638           -0.0054       -0.0054       
  0.1552       20 (A) B      20 (A) A    ->    21 (A) A      21 (A) B     
              -0.3638       -0.3638           -0.0054       -0.0054       
 -0.1552       20 (A) B      20 (A) A    ->    21 (A) B      21 (A) A     
              -0.3638       -0.3638           -0.0054       -0.0054       

 Computing CCSD intemediates for later calculations in double precision
 Finished.

Running a double precision version
           CCSD Lambda amplitudes will be solved using DIIS.
           Start     Size      MaxIter   EConv     LConv     
           3         7         100       1.00e-07  1.00e-05  
 ------------------------------------------------------------------------------
            Enorm      Ldiff       Comment
 ------------------------------------------------------------------------------
     1     5.50e-02   4.03e-02     
     2     1.53e-02   7.37e-03     
     3     6.35e-03   1.84e-03     
     4     3.48e-03   1.26e-03     Switched to DIIS steps.
     5     9.31e-04   7.51e-04     
     6     4.49e-04   1.43e-04     
     7     1.33e-04   4.15e-05     
     8     6.18e-05   2.07e-06     
     9     2.27e-05   4.74e-06     
    10     9.51e-06   2.24e-06     
    11     3.70e-06   7.66e-07     
    12     1.31e-06   3.21e-07     
    13     6.13e-07   4.89e-08     
    14     2.36e-07   4.86e-08     
    15     9.60e-08   1.48e-08     
 ------------------------------------------------------------------------------
                                   CCSD Lambda converged.

 Computing density matrices in double precision...
           Orbital response amplitudes will be solved using DIIS.
           Start     Size      MaxIter   EConv     LConv     
           3         7         100       1.00e-06  1.00e-06  
 ------------------------------------------------------------------------------
            Enorm      Ldiff       Comment
 ------------------------------------------------------------------------------
     1     7.23e-02   4.15e-04     
     2     4.30e-02   1.93e-02     
     3     4.25e-02   1.67e-02     
     4     1.15e-02   1.35e-02     Switched to DIIS steps.
     5     2.22e-03   2.22e-03     
     6     7.86e-04   6.11e-04     
     7     2.76e-04   7.87e-05     
     8     7.13e-05   1.53e-05     
     9     1.05e-05   3.81e-06     
    10     2.69e-06   3.16e-07     
    11     6.76e-07   1.63e-07     
 ------------------------------------------------------------------------------
                                   Orbital response converged.

 Computing density matrices... Done.
 CCSD calculation:   CPU 128.97 s  wall 36.18 s

 Transferring MO TPDM to AO TPDM
 Transferring g2_o1o1o1o1
 Transferring g2_o1o1o1v1
 Transferring g2_o1o1v1v1
 Transferring g2_o1v1o1v1
 Transferring g2_o1v1v1v1
 Transferring g2_v1v1v1v1
 Adding separable TPDM
 Computing TPDM gradient
 --------------------------------------------------------
 2e gradient
  Atom          X               Y               Z
 --------------------------------------------------------
    1          8.675595       18.098890       -0.000000  
    2         12.883828      -10.577761       -0.000000  
    3        -19.341984      -10.948588        0.000001  
    4         -2.217439        3.427459       -0.000000  
 --------------------------------------------------------
 --------------------------------------------------------
 Final gradient
  Atom          X               Y               Z
 --------------------------------------------------------
    1          8.675595       18.098890       -0.000000  
    2         12.883828      -10.577761       -0.000000  
    3        -19.341984      -10.948588        0.000001  
    4         -2.217439        3.427459       -0.000000  
 --------------------------------------------------------
 Analytic gradient from two-electron contribution:   CPU 46.93 s  wall 12.16 s

 Total ccman2 time:   CPU 185.64 s  wall 50.99 s


 --------------------------------------------------------------

                    Orbital Energies (a.u.)
 --------------------------------------------------------------

 Alpha MOs
 -- Occupied --
-80.043 -79.978 -26.308  -7.579  -7.522  -5.472  -5.470  -5.470
 -5.415  -5.414  -5.414  -1.608  -0.938  -0.779  -0.687  -0.679
 -0.591  -0.500  -0.395  -0.364
 -- Virtual --
 -0.005   0.052   0.062   0.075   0.080   0.091   0.097   0.114
  0.115   0.143   0.161   0.174   0.219   0.328   0.331   0.366
  0.369   0.385   0.391   0.432   0.434   0.446   0.520   0.578
  0.697   0.730   0.766   0.800   0.839   0.913   0.925   1.053
  1.100   1.109   1.168   1.420   1.583   1.615   1.643   1.671
  1.696   1.789   1.827   1.870   1.931   1.938   2.030   2.240
  2.341   2.894   4.203   4.205   4.236   4.249   4.522   6.906
  6.929   6.957   7.340   7.529  14.727  14.779  14.787  14.798
 14.853  14.894  68.747 165.933 166.151
 --------------------------------------------------------------

          Ground-State Mulliken Net Atomic Charges

     Atom                 Charge (a.u.)
  ----------------------------------------
      1 P                     0.148026
      2 F                    -0.210106
      3 P                     0.155997
      4 H                    -0.093917
  ----------------------------------------
  Sum of atomic charges =    -0.000000

 -----------------------------------------------------------------
                    Cartesian Multipole Moments
 -----------------------------------------------------------------
    Charge (ESU x 10^10)
                -0.0000
    Dipole Moment (Debye)
         X       1.3924      Y      -1.2692      Z      -0.0000
       Tot       1.8841
    Quadrupole Moments (Debye-Ang)
        XX     -33.5629     XY      -0.0005     YY     -33.2584
        XZ      -0.0000     YZ      -0.0000     ZZ     -31.8273
    Octopole Moments (Debye-Ang^2)
       XXX      -7.6008    XXY      -3.1296    XYY      -2.9091
       YYY       5.2656    XXZ      -0.0000    XYZ       0.0000
       YYZ       0.0000    XZZ      -5.3076    YZZ       1.8401
       ZZZ      -0.0000
    Hexadecapole Moments (Debye-Ang^3)
      XXXX    -288.0706   XXXY      -8.5185   XXYY     -68.7710
      XYYY     -12.9836   YYYY    -104.4372   XXXZ      -0.0000
      XXYZ       0.0000   XYYZ       0.0000   YYYZ      -0.0000
      XXZZ     -54.9541   XYZZ      -3.4904   YYZZ     -25.5090
      XZZZ       0.0000   YZZZ      -0.0000   ZZZZ     -47.6945
 -----------------------------------------------------------------
 DrvMan completing analytic gradient of the correlated energy
 Correlated dipole moment
            1
    1   0.5478100
    2  -0.4993508
    3  -0.0000000
 Energy read as -781.984573239
 Full Analytical Gradient: (in a.u., or Hartree/Bohr)
             1             2             3             4
    1    0.00014243   -0.00007752   -0.00018942    0.00012452
    2    0.00001514    0.00007493    0.00005268   -0.00014276
    3    0.00000001   -0.00000000   -0.00000001   -0.00000000
 Gradient time:  CPU 0.67 s  wall 0.64 s
 ----------------------------------------------------------------
             Standard Nuclear Orientation (Angstroms)
    I     Atom           X                Y                Z
 ----------------------------------------------------------------
    1      P      -0.4975330962    -0.6212302605    -0.0000000000
    2      F      -1.5448954837     0.6325605443     0.0000000000
    3      P       1.3006026801     0.3082270827     0.0000000000
    4      H       1.8570155954    -0.9979972307    -0.0000000000
 ----------------------------------------------------------------
 Nuclear Repulsion Energy =   137.6770386911 hartrees
 There are       20 alpha and       20 beta electrons

                       Distance Matrix (Angstroms)
             P (  1)   F (  2)   P (  3)
   F (  2)  1.633695
   P (  3)  2.024150  2.863922
   H (  4)  2.384503  3.772495  1.419795

 Requested basis set is 6-311++G(d,p)
 There are 37 shells and 89 basis functions
 A cutoff of  1.0D-14 yielded    665 shell pairs
 There are      3973 function pairs (      4254 Cartesian)
 Smallest overlap matrix eigenvalue = 8.93E-04
 Guess MOs from SCF MO coefficient file

 -----------------------------------------------------------------------
  General SCF calculation program by
  Eric Jon Sundstrom, Paul Horn, Yuezhi Mao, Dmitri Zuev, Alec White,
  David Stuck, Shaama M.S., Shane Yost, Joonho Lee, David Small,
  Daniel Levine, Susi Lehtola, Hugh Burton, Evgeny Epifanovsky
 -----------------------------------------------------------------------
 Hartree-Fock
 using 4 threads for integral computing
 -------------------------------------------------------
 OpenMP Integral computing Module                
 Release: version 2.0, May 2017, Q-Chem Inc. Pleasanton 
 -------------------------------------------------------
 A restricted SCF calculation will be
 performed using DIIS
 SCF converges when DIIS error is below 1.0e-08
 ---------------------------------------
  Cycle       Energy         DIIS error
 ---------------------------------------
    1    -781.5194382947      1.20e-05  
    2    -781.5194385008      2.83e-06  
    3    -781.5194385205      9.99e-07  
    4    -781.5194385231      5.16e-07  
    5    -781.5194385237      1.39e-07  
    6    -781.5194385238      4.68e-08  
    7    -781.5194385238      1.89e-08  
    8    -781.5194385238      9.37e-09  Convergence criterion met
 ---------------------------------------
 SCF time:   CPU 1.99s  wall 0.00s 
 SCF   energy in the final basis set =     -781.5194385238
 Total energy in the final basis set =     -781.5194385238


 ------------------------------------------------------------------------------

   CCMAN2: suite of methods based on coupled cluster
           and equation of motion theories.

   Components:
   * libvmm-1.3-trunk
     by Evgeny Epifanovsky, Ilya Kaliman.
   * libtensor-2.5-trunk
     by Evgeny Epifanovsky, Michael Wormit, Dmitry Zuev, Sam Manzer, 
        Ilya Kaliman.
   * libcc-2.5-trunk
     by Evgeny Epifanovsky, Arik Landau, Tomasz Kus, Kirill Khistyaev, 
        Dmitry Zuev, Prashant Manohar, Xintian Feng, Anna Krylov, 
        Matthew Goldey, Alec White, Thomas Jagau, Kaushik Nanda, 
        Anastasia Gunina, Alexander Kunitsa, Joonho Lee.

   CCMAN original authors:
   Anna I. Krylov, C. David Sherrill, Steven R. Gwaltney,
   Edward F. C. Byrd (2000)
   Sergey V. Levchenko, Lyudmila V. Slipchenko, Tao Wang,
   Ana-Maria C. Cristian (2003)
   Piotr A. Pieniazek, C. Melania Oana, Evgeny Epifanovsky (2007)
   Prashant Manohar (2009)

 ------------------------------------------------------------------------------


 Allocating and initializing 29808MB of RAM...
 Calculation will run on 4 cores.


 Alpha MOs, Restricted
 -- Occupied --                  
-80.043 -79.978 -26.308  -7.579  -7.522  -5.472  -5.470  -5.470
  1 A     2 A     3 A     4 A     5 A     6 A     7 A     8 A                  
 -5.415  -5.414  -5.414  -1.608  -0.938  -0.779  -0.686  -0.679
  9 A    10 A    11 A    12 A    13 A    14 A    15 A    16 A                  
 -0.591  -0.500  -0.395  -0.364
 17 A    18 A    19 A    20 A                                                  
 -- Virtual --                   
 -0.005   0.052   0.062   0.075   0.080   0.091   0.097   0.114
 21 A    22 A    23 A    24 A    25 A    26 A    27 A    28 A                  
  0.115   0.144   0.161   0.174   0.220   0.328   0.331   0.366
 29 A    30 A    31 A    32 A    33 A    34 A    35 A    36 A                  
  0.368   0.385   0.391   0.432   0.435   0.446   0.520   0.578
 37 A    38 A    39 A    40 A    41 A    42 A    43 A    44 A                  
  0.697   0.730   0.765   0.800   0.839   0.913   0.925   1.053
 45 A    46 A    47 A    48 A    49 A    50 A    51 A    52 A                  
  1.100   1.109   1.168   1.420   1.583   1.615   1.643   1.672
 53 A    54 A    55 A    56 A    57 A    58 A    59 A    60 A                  
  1.697   1.789   1.826   1.870   1.931   1.938   2.031   2.240
 61 A    62 A    63 A    64 A    65 A    66 A    67 A    68 A                  
  2.342   2.894   4.203   4.205   4.236   4.249   4.522   6.906
 69 A    70 A    71 A    72 A    73 A    74 A    75 A    76 A                  
  6.929   6.957   7.340   7.529  14.727  14.779  14.787  14.798
 77 A    78 A    79 A    80 A    81 A    82 A    83 A    84 A                  
 14.853  14.894  68.747 165.933 166.152
 85 A    86 A    87 A    88 A    89 A                                          

 Beta MOs, Restricted
 -- Occupied --                  
-80.043 -79.978 -26.308  -7.579  -7.522  -5.472  -5.470  -5.470
  1 A     2 A     3 A     4 A     5 A     6 A     7 A     8 A                  
 -5.415  -5.414  -5.414  -1.608  -0.938  -0.779  -0.686  -0.679
  9 A    10 A    11 A    12 A    13 A    14 A    15 A    16 A                  
 -0.591  -0.500  -0.395  -0.364
 17 A    18 A    19 A    20 A                                                  
 -- Virtual --                   
 -0.005   0.052   0.062   0.075   0.080   0.091   0.097   0.114
 21 A    22 A    23 A    24 A    25 A    26 A    27 A    28 A                  
  0.115   0.144   0.161   0.174   0.220   0.328   0.331   0.366
 29 A    30 A    31 A    32 A    33 A    34 A    35 A    36 A                  
  0.368   0.385   0.391   0.432   0.435   0.446   0.520   0.578
 37 A    38 A    39 A    40 A    41 A    42 A    43 A    44 A                  
  0.697   0.730   0.765   0.800   0.839   0.913   0.925   1.053
 45 A    46 A    47 A    48 A    49 A    50 A    51 A    52 A                  
  1.100   1.109   1.168   1.420   1.583   1.615   1.643   1.672
 53 A    54 A    55 A    56 A    57 A    58 A    59 A    60 A                  
  1.697   1.789   1.826   1.870   1.931   1.938   2.031   2.240
 61 A    62 A    63 A    64 A    65 A    66 A    67 A    68 A                  
  2.342   2.894   4.203   4.205   4.236   4.249   4.522   6.906
 69 A    70 A    71 A    72 A    73 A    74 A    75 A    76 A                  
  6.929   6.957   7.340   7.529  14.727  14.779  14.787  14.798
 77 A    78 A    79 A    80 A    81 A    82 A    83 A    84 A                  
 14.853  14.894  68.747 165.933 166.152
 85 A    86 A    87 A    88 A    89 A                                          

 Occupation and symmetry of molecular orbitals

 Point group: C1 (1 irreducible representation).

                           A     All 
 -------------------------------------
 All molecular orbitals:
  - Alpha                  89    89  
  - Beta                   89    89  
 -------------------------------------
 Alpha orbitals:
  - Frozen occupied        11    11  
  - Active occupied        9     9   
  - Active virtual         69    69  
  - Frozen virtual         0     0   
 -------------------------------------
 Beta orbitals:
  - Frozen occupied        11    11  
  - Active occupied        9     9   
  - Active virtual         69    69  
  - Frozen virtual         0     0   
 -------------------------------------

 Import integrals:   CPU 0.00 s  wall 0.00 s

 Import integrals:   CPU 6.46 s  wall 1.67 s

 MP2 amplitudes:   CPU 0.02 s  wall 0.01 s

Running a double precision version
           CCSD T amplitudes will be solved using DIIS.

           Start     Size      MaxIter   EConv     TConv     
           3         7         100       1.00e-07  1.00e-05  
 ------------------------------------------------------------------------------
           Energy (a.u.)   Ediff      Tdiff       Comment
 ------------------------------------------------------------------------------
          -781.95983398                           
     1    -781.96598616   6.15e-03   6.51e-01     
     2    -781.98150861   1.55e-02   8.93e-02     
     3    -781.98195518   4.47e-04   3.88e-02     
     4    -781.98383876   1.88e-03   1.44e-02     Switched to DIIS steps.
     5    -781.98455036   7.12e-04   1.28e-02     
     6    -781.98458110   3.07e-05   2.45e-03     
     7    -781.98457445   6.65e-06   1.21e-03     
     8    -781.98457256   1.89e-06   2.13e-04     
     9    -781.98457309   5.30e-07   1.03e-04     
    10    -781.98457313   4.22e-08   3.28e-05     
    11    -781.98457324   1.12e-07   1.52e-05     
    12    -781.98457332   7.82e-08   8.18e-06     
 ------------------------------------------------------------------------------
          -781.98457332                           CCSD T converged.

End of double precision
 SCF energy                 = -781.51943852
 MP2 energy                 = -781.95983398
 CCSD correlation energy     =   -0.46513479
 CCSD total energy           = -781.98457332

 CCSD  T1^2 = 0.0100  T2^2 = 0.2087  Leading amplitudes:

 Amplitude    Orbitals with energies
 -0.0246       16 (A) A                  ->    21 (A) A                   
              -0.6794                         -0.0054                     
 -0.0246       16 (A) B                  ->    21 (A) B                   
              -0.6794                         -0.0054                     
  0.0222       20 (A) A                  ->    39 (A) A                   
              -0.3638                          0.3910                     
  0.0222       20 (A) B                  ->    39 (A) B                   
              -0.3638                          0.3910                     

 Amplitude    Orbitals with energies
 -0.1552       20 (A) A      20 (A) B    ->    21 (A) A      21 (A) B     
              -0.3638       -0.3638           -0.0054       -0.0054       
  0.1552       20 (A) A      20 (A) B    ->    21 (A) B      21 (A) A     
              -0.3638       -0.3638           -0.0054       -0.0054       
  0.1552       20 (A) B      20 (A) A    ->    21 (A) A      21 (A) B     
              -0.3638       -0.3638           -0.0054       -0.0054       
 -0.1552       20 (A) B      20 (A) A    ->    21 (A) B      21 (A) A     
              -0.3638       -0.3638           -0.0054       -0.0054       

 Computing CCSD intemediates for later calculations in double precision
 Finished.

Running a double precision version
           CCSD Lambda amplitudes will be solved using DIIS.
           Start     Size      MaxIter   EConv     LConv     
           3         7         100       1.00e-07  1.00e-05  
 ------------------------------------------------------------------------------
            Enorm      Ldiff       Comment
 ------------------------------------------------------------------------------
     1     5.50e-02   4.03e-02     
     2     1.52e-02   7.37e-03     
     3     6.35e-03   1.84e-03     
     4     3.48e-03   1.26e-03     Switched to DIIS steps.
     5     9.31e-04   7.51e-04     
     6     4.49e-04   1.43e-04     
     7     1.32e-04   4.15e-05     
     8     6.18e-05   2.06e-06     
     9     2.27e-05   4.74e-06     
    10     9.50e-06   2.24e-06     
    11     3.70e-06   7.67e-07     
    12     1.31e-06   3.21e-07     
    13     6.12e-07   4.90e-08     
    14     2.36e-07   4.86e-08     
    15     9.59e-08   1.48e-08     
 ------------------------------------------------------------------------------
                                   CCSD Lambda converged.

 Computing density matrices in double precision...
           Orbital response amplitudes will be solved using DIIS.
           Start     Size      MaxIter   EConv     LConv     
           3         7         100       1.00e-06  1.00e-06  
 ------------------------------------------------------------------------------
            Enorm      Ldiff       Comment
 ------------------------------------------------------------------------------
     1     7.23e-02   4.14e-04     
     2     4.30e-02   1.93e-02     
     3     4.26e-02   1.67e-02     
     4     1.15e-02   1.35e-02     Switched to DIIS steps.
     5     2.22e-03   2.23e-03     
     6     7.86e-04   6.11e-04     
     7     2.76e-04   7.86e-05     
     8     7.13e-05   1.53e-05     
     9     1.05e-05   3.82e-06     
    10     2.69e-06   3.14e-07     
    11     6.75e-07   1.62e-07     
 ------------------------------------------------------------------------------
                                   Orbital response converged.

 Computing density matrices... Done.
 CCSD calculation:   CPU 129.65 s  wall 36.35 s

 Transferring MO TPDM to AO TPDM
 Transferring g2_o1o1o1o1
 Transferring g2_o1o1o1v1
 Transferring g2_o1o1v1v1
 Transferring g2_o1v1o1v1
 Transferring g2_o1v1v1v1
 Transferring g2_v1v1v1v1
 Adding separable TPDM
 Computing TPDM gradient
 --------------------------------------------------------
 2e gradient
  Atom          X               Y               Z
 --------------------------------------------------------
    1          8.675271       18.101423        0.000000  
    2         12.883165      -10.577932        0.000000  
    3        -19.347942      -10.953622       -0.000000  
    4         -2.210495        3.430132       -0.000000  
 --------------------------------------------------------
 --------------------------------------------------------
 Final gradient
  Atom          X               Y               Z
 --------------------------------------------------------
    1          8.675271       18.101423        0.000000  
    2         12.883165      -10.577932        0.000000  
    3        -19.347942      -10.953622       -0.000000  
    4         -2.210495        3.430132       -0.000000  
 --------------------------------------------------------
 Analytic gradient from two-electron contribution:   CPU 47.39 s  wall 12.28 s

 Total ccman2 time:   CPU 187.41 s  wall 51.46 s


 --------------------------------------------------------------

                    Orbital Energies (a.u.)
 --------------------------------------------------------------

 Alpha MOs
 -- Occupied --
-80.043 -79.978 -26.308  -7.579  -7.522  -5.472  -5.470  -5.470
 -5.415  -5.414  -5.414  -1.608  -0.938  -0.779  -0.686  -0.679
 -0.591  -0.500  -0.395  -0.364
 -- Virtual --
 -0.005   0.052   0.062   0.075   0.080   0.091   0.097   0.114
  0.115   0.144   0.161   0.174   0.220   0.328   0.331   0.366
  0.368   0.385   0.391   0.432   0.435   0.446   0.520   0.578
  0.697   0.730   0.765   0.800   0.839   0.913   0.925   1.053
  1.100   1.109   1.168   1.420   1.583   1.615   1.643   1.672
  1.697   1.789   1.826   1.870   1.931   1.938   2.031   2.240
  2.342   2.894   4.203   4.205   4.236   4.249   4.522   6.906
  6.929   6.957   7.340   7.529  14.727  14.779  14.787  14.798
 14.853  14.894  68.747 165.933 166.152
 --------------------------------------------------------------

          Ground-State Mulliken Net Atomic Charges

     Atom                 Charge (a.u.)
  ----------------------------------------
      1 P                     0.148108
      2 F                    -0.210175
      3 P                     0.156135
      4 H                    -0.094068
  ----------------------------------------
  Sum of atomic charges =    -0.000000

 -----------------------------------------------------------------
                    Cartesian Multipole Moments
 -----------------------------------------------------------------
    Charge (ESU x 10^10)
                 0.0000
    Dipole Moment (Debye)
         X       1.3925      Y      -1.2688      Z       0.0000
       Tot       1.8839
    Quadrupole Moments (Debye-Ang)
        XX     -33.5639     XY       0.0020     YY     -33.2554
        XZ      -0.0000     YZ      -0.0000     ZZ     -31.8266
    Octopole Moments (Debye-Ang^2)
       XXX      -7.5972    XXY      -3.1279    XYY      -2.9038
       YYY       5.2685    XXZ      -0.0000    XYZ      -0.0000
       YYZ       0.0000    XZZ      -5.3047    YZZ       1.8396
       ZZZ      -0.0000
    Hexadecapole Moments (Debye-Ang^3)
      XXXX    -288.0390   XXXY      -8.5160   XXYY     -68.7592
      XYYY     -12.9840   YYYY    -104.4232   XXXZ      -0.0000
      XXYZ      -0.0000   XYYZ      -0.0000   YYYZ      -0.0000
      XXZZ     -54.9452   XYZZ      -3.4926   YYZZ     -25.5065
      XZZZ      -0.0000   YZZZ      -0.0000   ZZZZ     -47.6933
 -----------------------------------------------------------------
 DrvMan completing analytic gradient of the correlated energy
 Correlated dipole moment
            1
    1   0.5478659
    2  -0.4991711
    3   0.0000000
 Energy read as -781.984573319
 Full Analytical Gradient: (in a.u., or Hartree/Bohr)
             1             2             3             4
    1    0.00013921   -0.00003904   -0.00001883   -0.00008134
    2   -0.00007219    0.00008568   -0.00015399    0.00014050
    3    0.00000000   -0.00000000   -0.00000000    0.00000000
 Gradient time:  CPU 0.67 s  wall 0.64 s
 ----------------------------------------------------------------
             Standard Nuclear Orientation (Angstroms)
    I     Atom           X                Y                Z
 ----------------------------------------------------------------
    1      P      -0.4975330962    -0.6212302605    -0.0000000000
    2      F      -1.5448954837     0.6325605443     0.0000000000
    3      P       1.3006026801     0.3082270827     0.0000000000
    4      H       1.8580155954    -0.9969972307    -0.0000000000
 ----------------------------------------------------------------
 Nuclear Repulsion Energy =   137.6778015290 hartrees
 There are       20 alpha and       20 beta electrons

                       Distance Matrix (Angstroms)
             P (  1)   F (  2)   P (  3)
   F (  2)  1.633695
   P (  3)  2.024150  2.863922
   H (  4)  2.385332  3.772965  1.419267

 Requested basis set is 6-311++G(d,p)
 There are 37 shells and 89 basis functions
 A cutoff of  1.0D-14 yielded    665 shell pairs
 There are      3973 function pairs (      4254 Cartesian)
 Smallest overlap matrix eigenvalue = 8.92E-04
 Guess MOs from SCF MO coefficient file

 -----------------------------------------------------------------------
  General SCF calculation program by
  Eric Jon Sundstrom, Paul Horn, Yuezhi Mao, Dmitri Zuev, Alec White,
  David Stuck, Shaama M.S., Shane Yost, Joonho Lee, David Small,
  Daniel Levine, Susi Lehtola, Hugh Burton, Evgeny Epifanovsky
 -----------------------------------------------------------------------
 Hartree-Fock
 using 4 threads for integral computing
 -------------------------------------------------------
 OpenMP Integral computing Module                
 Release: version 2.0, May 2017, Q-Chem Inc. Pleasanton 
 -------------------------------------------------------
 A restricted SCF calculation will be
 performed using DIIS
 SCF converges when DIIS error is below 1.0e-08
 ---------------------------------------
  Cycle       Energy         DIIS error
 ---------------------------------------
    1    -781.5194495299      8.59e-06  
    2    -781.5194496410      2.09e-06  
    3    -781.5194496538      6.16e-07  
    4    -781.5194496552      2.90e-07  
    5    -781.5194496554      8.28e-08  
    6    -781.5194496554      2.41e-08  
    7    -781.5194496554      7.36e-09  Convergence criterion met
 ---------------------------------------
 SCF time:   CPU 1.74s  wall 0.00s 
 SCF   energy in the final basis set =     -781.5194496554
 Total energy in the final basis set =     -781.5194496554


 ------------------------------------------------------------------------------

   CCMAN2: suite of methods based on coupled cluster
           and equation of motion theories.

   Components:
   * libvmm-1.3-trunk
     by Evgeny Epifanovsky, Ilya Kaliman.
   * libtensor-2.5-trunk
     by Evgeny Epifanovsky, Michael Wormit, Dmitry Zuev, Sam Manzer, 
        Ilya Kaliman.
   * libcc-2.5-trunk
     by Evgeny Epifanovsky, Arik Landau, Tomasz Kus, Kirill Khistyaev, 
        Dmitry Zuev, Prashant Manohar, Xintian Feng, Anna Krylov, 
        Matthew Goldey, Alec White, Thomas Jagau, Kaushik Nanda, 
        Anastasia Gunina, Alexander Kunitsa, Joonho Lee.

   CCMAN original authors:
   Anna I. Krylov, C. David Sherrill, Steven R. Gwaltney,
   Edward F. C. Byrd (2000)
   Sergey V. Levchenko, Lyudmila V. Slipchenko, Tao Wang,
   Ana-Maria C. Cristian (2003)
   Piotr A. Pieniazek, C. Melania Oana, Evgeny Epifanovsky (2007)
   Prashant Manohar (2009)

 ------------------------------------------------------------------------------


 Allocating and initializing 29808MB of RAM...
 Calculation will run on 4 cores.


 Alpha MOs, Restricted
 -- Occupied --                  
-80.043 -79.978 -26.308  -7.579  -7.522  -5.472  -5.470  -5.470
  1 A     2 A     3 A     4 A     5 A     6 A     7 A     8 A                  
 -5.415  -5.414  -5.414  -1.608  -0.938  -0.779  -0.687  -0.679
  9 A    10 A    11 A    12 A    13 A    14 A    15 A    16 A                  
 -0.591  -0.500  -0.395  -0.364
 17 A    18 A    19 A    20 A                                                  
 -- Virtual --                   
 -0.005   0.052   0.062   0.075   0.080   0.091   0.097   0.114
 21 A    22 A    23 A    24 A    25 A    26 A    27 A    28 A                  
  0.115   0.143   0.161   0.174   0.220   0.328   0.331   0.366
 29 A    30 A    31 A    32 A    33 A    34 A    35 A    36 A                  
  0.368   0.385   0.391   0.432   0.434   0.446   0.520   0.578
 37 A    38 A    39 A    40 A    41 A    42 A    43 A    44 A                  
  0.697   0.730   0.765   0.800   0.839   0.913   0.925   1.053
 45 A    46 A    47 A    48 A    49 A    50 A    51 A    52 A                  
  1.100   1.109   1.168   1.420   1.583   1.615   1.643   1.672
 53 A    54 A    55 A    56 A    57 A    58 A    59 A    60 A                  
  1.697   1.789   1.826   1.870   1.931   1.938   2.030   2.240
 61 A    62 A    63 A    64 A    65 A    66 A    67 A    68 A                  
  2.343   2.894   4.203   4.205   4.236   4.249   4.522   6.906
 69 A    70 A    71 A    72 A    73 A    74 A    75 A    76 A                  
  6.929   6.957   7.340   7.530  14.727  14.779  14.787  14.798
 77 A    78 A    79 A    80 A    81 A    82 A    83 A    84 A                  
 14.853  14.894  68.747 165.933 166.152
 85 A    86 A    87 A    88 A    89 A                                          

 Beta MOs, Restricted
 -- Occupied --                  
-80.043 -79.978 -26.308  -7.579  -7.522  -5.472  -5.470  -5.470
  1 A     2 A     3 A     4 A     5 A     6 A     7 A     8 A                  
 -5.415  -5.414  -5.414  -1.608  -0.938  -0.779  -0.687  -0.679
  9 A    10 A    11 A    12 A    13 A    14 A    15 A    16 A                  
 -0.591  -0.500  -0.395  -0.364
 17 A    18 A    19 A    20 A                                                  
 -- Virtual --                   
 -0.005   0.052   0.062   0.075   0.080   0.091   0.097   0.114
 21 A    22 A    23 A    24 A    25 A    26 A    27 A    28 A                  
  0.115   0.143   0.161   0.174   0.220   0.328   0.331   0.366
 29 A    30 A    31 A    32 A    33 A    34 A    35 A    36 A                  
  0.368   0.385   0.391   0.432   0.434   0.446   0.520   0.578
 37 A    38 A    39 A    40 A    41 A    42 A    43 A    44 A                  
  0.697   0.730   0.765   0.800   0.839   0.913   0.925   1.053
 45 A    46 A    47 A    48 A    49 A    50 A    51 A    52 A                  
  1.100   1.109   1.168   1.420   1.583   1.615   1.643   1.672
 53 A    54 A    55 A    56 A    57 A    58 A    59 A    60 A                  
  1.697   1.789   1.826   1.870   1.931   1.938   2.030   2.240
 61 A    62 A    63 A    64 A    65 A    66 A    67 A    68 A                  
  2.343   2.894   4.203   4.205   4.236   4.249   4.522   6.906
 69 A    70 A    71 A    72 A    73 A    74 A    75 A    76 A                  
  6.929   6.957   7.340   7.530  14.727  14.779  14.787  14.798
 77 A    78 A    79 A    80 A    81 A    82 A    83 A    84 A                  
 14.853  14.894  68.747 165.933 166.152
 85 A    86 A    87 A    88 A    89 A                                          

 Occupation and symmetry of molecular orbitals

 Point group: C1 (1 irreducible representation).

                           A     All 
 -------------------------------------
 All molecular orbitals:
  - Alpha                  89    89  
  - Beta                   89    89  
 -------------------------------------
 Alpha orbitals:
  - Frozen occupied        11    11  
  - Active occupied        9     9   
  - Active virtual         69    69  
  - Frozen virtual         0     0   
 -------------------------------------
 Beta orbitals:
  - Frozen occupied        11    11  
  - Active occupied        9     9   
  - Active virtual         69    69  
  - Frozen virtual         0     0   
 -------------------------------------

 Import integrals:   CPU 0.00 s  wall 0.00 s

 Import integrals:   CPU 6.47 s  wall 1.67 s

 MP2 amplitudes:   CPU 0.02 s  wall 0.01 s

Running a double precision version
           CCSD T amplitudes will be solved using DIIS.

           Start     Size      MaxIter   EConv     TConv     
           3         7         100       1.00e-07  1.00e-05  
 ------------------------------------------------------------------------------
           Energy (a.u.)   Ediff      Tdiff       Comment
 ------------------------------------------------------------------------------
          -781.95983055                           
     1    -781.96598711   6.16e-03   6.51e-01     
     2    -781.98150844   1.55e-02   8.93e-02     
     3    -781.98195511   4.47e-04   3.88e-02     
     4    -781.98383853   1.88e-03   1.44e-02     Switched to DIIS steps.
     5    -781.98455010   7.12e-04   1.28e-02     
     6    -781.98458083   3.07e-05   2.45e-03     
     7    -781.98457418   6.65e-06   1.21e-03     
     8    -781.98457228   1.89e-06   2.13e-04     
     9    -781.98457281   5.30e-07   1.03e-04     
    10    -781.98457286   4.25e-08   3.28e-05     
    11    -781.98457297   1.12e-07   1.53e-05     
    12    -781.98457305   7.83e-08   8.18e-06     
 ------------------------------------------------------------------------------
          -781.98457305                           CCSD T converged.

End of double precision
 SCF energy                 = -781.51944966
 MP2 energy                 = -781.95983055
 CCSD correlation energy     =   -0.46512339
 CCSD total energy           = -781.98457305

 CCSD  T1^2 = 0.0100  T2^2 = 0.2087  Leading amplitudes:

 Amplitude    Orbitals with energies
 -0.0246       16 (A) A                  ->    21 (A) A                   
              -0.6794                         -0.0054                     
 -0.0246       16 (A) B                  ->    21 (A) B                   
              -0.6794                         -0.0054                     
  0.0222       20 (A) A                  ->    39 (A) A                   
              -0.3638                          0.3910                     
  0.0222       20 (A) B                  ->    39 (A) B                   
              -0.3638                          0.3910                     

 Amplitude    Orbitals with energies
 -0.1552       20 (A) A      20 (A) B    ->    21 (A) A      21 (A) B     
              -0.3638       -0.3638           -0.0054       -0.0054       
  0.1552       20 (A) A      20 (A) B    ->    21 (A) B      21 (A) A     
              -0.3638       -0.3638           -0.0054       -0.0054       
  0.1552       20 (A) B      20 (A) A    ->    21 (A) A      21 (A) B     
              -0.3638       -0.3638           -0.0054       -0.0054       
 -0.1552       20 (A) B      20 (A) A    ->    21 (A) B      21 (A) A     
              -0.3638       -0.3638           -0.0054       -0.0054       

 Computing CCSD intemediates for later calculations in double precision
 Finished.

Running a double precision version
           CCSD Lambda amplitudes will be solved using DIIS.
           Start     Size      MaxIter   EConv     LConv     
           3         7         100       1.00e-07  1.00e-05  
 ------------------------------------------------------------------------------
            Enorm      Ldiff       Comment
 ------------------------------------------------------------------------------
     1     5.50e-02   4.03e-02     
     2     1.52e-02   7.37e-03     
     3     6.35e-03   1.84e-03     
     4     3.48e-03   1.26e-03     Switched to DIIS steps.
     5     9.31e-04   7.51e-04     
     6     4.49e-04   1.43e-04     
     7     1.33e-04   4.15e-05     
     8     6.18e-05   2.07e-06     
     9     2.27e-05   4.74e-06     
    10     9.51e-06   2.24e-06     
    11     3.70e-06   7.66e-07     
    12     1.31e-06   3.21e-07     
    13     6.12e-07   4.89e-08     
    14     2.36e-07   4.86e-08     
    15     9.59e-08   1.48e-08     
 ------------------------------------------------------------------------------
                                   CCSD Lambda converged.

 Computing density matrices in double precision...
           Orbital response amplitudes will be solved using DIIS.
           Start     Size      MaxIter   EConv     LConv     
           3         7         100       1.00e-06  1.00e-06  
 ------------------------------------------------------------------------------
            Enorm      Ldiff       Comment
 ------------------------------------------------------------------------------
     1     7.23e-02   4.13e-04     
     2     4.30e-02   1.93e-02     
     3     4.26e-02   1.67e-02     
     4     1.15e-02   1.35e-02     Switched to DIIS steps.
     5     2.22e-03   2.23e-03     
     6     7.85e-04   6.11e-04     
     7     2.76e-04   7.86e-05     
     8     7.13e-05   1.53e-05     
     9     1.05e-05   3.82e-06     
    10     2.69e-06   3.13e-07     
    11     6.75e-07   1.62e-07     
 ------------------------------------------------------------------------------
                                   Orbital response converged.

 Computing density matrices... Done.
 CCSD calculation:   CPU 128.80 s  wall 36.12 s

 Transferring MO TPDM to AO TPDM
 Transferring g2_o1o1o1o1
 Transferring g2_o1o1o1v1
 Transferring g2_o1o1v1v1
 Transferring g2_o1v1o1v1
 Transferring g2_o1v1v1v1
 Transferring g2_v1v1v1v1
 Adding separable TPDM
 Computing TPDM gradient
 --------------------------------------------------------
 2e gradient
  Atom          X               Y               Z
 --------------------------------------------------------
    1          8.675580       18.099921        0.000000  
    2         12.883953      -10.577916        0.000000  
    3        -19.344224      -10.949112       -0.000000  
    4         -2.215309        3.427107       -0.000000  
 --------------------------------------------------------
 --------------------------------------------------------
 Final gradient
  Atom          X               Y               Z
 --------------------------------------------------------
    1          8.675580       18.099921        0.000000  
    2         12.883953      -10.577916        0.000000  
    3        -19.344224      -10.949112       -0.000000  
    4         -2.215309        3.427107       -0.000000  
 --------------------------------------------------------
 Analytic gradient from two-electron contribution:   CPU 47.87 s  wall 12.47 s

 Total ccman2 time:   CPU 187.28 s  wall 51.48 s


 --------------------------------------------------------------

                    Orbital Energies (a.u.)
 --------------------------------------------------------------

 Alpha MOs
 -- Occupied --
-80.043 -79.978 -26.308  -7.579  -7.522  -5.472  -5.470  -5.470
 -5.415  -5.414  -5.414  -1.608  -0.938  -0.779  -0.687  -0.679
 -0.591  -0.500  -0.395  -0.364
 -- Virtual --
 -0.005   0.052   0.062   0.075   0.080   0.091   0.097   0.114
  0.115   0.143   0.161   0.174   0.220   0.328   0.331   0.366
  0.368   0.385   0.391   0.432   0.434   0.446   0.520   0.578
  0.697   0.730   0.765   0.800   0.839   0.913   0.925   1.053
  1.100   1.109   1.168   1.420   1.583   1.615   1.643   1.672
  1.697   1.789   1.826   1.870   1.931   1.938   2.030   2.240
  2.343   2.894   4.203   4.205   4.236   4.249   4.522   6.906
  6.929   6.957   7.340   7.530  14.727  14.779  14.787  14.798
 14.853  14.894  68.747 165.933 166.152
 --------------------------------------------------------------

          Ground-State Mulliken Net Atomic Charges

     Atom                 Charge (a.u.)
  ----------------------------------------
      1 P                     0.148153
      2 F                    -0.210148
      3 P                     0.156014
      4 H                    -0.094019
  ----------------------------------------
  Sum of atomic charges =     0.000000

 -----------------------------------------------------------------
                    Cartesian Multipole Moments
 -----------------------------------------------------------------
    Charge (ESU x 10^10)
                -0.0000
    Dipole Moment (Debye)
         X       1.3929      Y      -1.2701      Z       0.0000
       Tot       1.8850
    Quadrupole Moments (Debye-Ang)
        XX     -33.5607     XY      -0.0011     YY     -33.2573
        XZ      -0.0000     YZ      -0.0000     ZZ     -31.8261
    Octopole Moments (Debye-Ang^2)
       XXX      -7.5898    XXY      -3.1329    XYY      -2.9066
       YYY       5.2603    XXZ      -0.0000    XYZ      -0.0000
       YYZ       0.0000    XZZ      -5.3042    YZZ       1.8375
       ZZZ      -0.0000
    Hexadecapole Moments (Debye-Ang^3)
      XXXX    -288.0233   XXXY      -8.5321   XXYY     -68.7621
      XYYY     -12.9959   YYYY    -104.4185   XXXZ      -0.0000
      XXYZ      -0.0000   XYYZ      -0.0000   YYYZ      -0.0000
      XXZZ     -54.9453   XYZZ      -3.4959   YYZZ     -25.5053
      XZZZ      -0.0000   YZZZ      -0.0000   ZZZZ     -47.6930
 -----------------------------------------------------------------
 DrvMan completing analytic gradient of the correlated energy
 Correlated dipole moment
            1
    1   0.5480271
    2  -0.4996822
    3   0.0000000
 Energy read as -781.984573047
 Full Analytical Gradient: (in a.u., or Hartree/Bohr)
             1             2             3             4
    1    0.00014261   -0.00006381    0.00004169   -0.00012048
    2   -0.00002804    0.00008444   -0.00040413    0.00034774
    3    0.00000000   -0.00000000   -0.00000000    0.00000000
 Gradient time:  CPU 0.67 s  wall 0.64 s
 ----------------------------------------------------------------
             Standard Nuclear Orientation (Angstroms)
    I     Atom           X                Y                Z
 ----------------------------------------------------------------
    1      P      -0.4975330962    -0.6212302605    -0.0000000000
    2      F      -1.5448954837     0.6325605443     0.0000000000
    3      P       1.3006026801     0.3082270827     0.0000000000
    4      H       1.8580155954    -0.9989972307    -0.0000000000
 ----------------------------------------------------------------
 Nuclear Repulsion Energy =   137.6698324163 hartrees
 There are       20 alpha and       20 beta electrons

                       Distance Matrix (Angstroms)
             P (  1)   F (  2)   P (  3)
   F (  2)  1.633695
   P (  3)  2.024150  2.863922
   H (  4)  2.385648  3.773829  1.421107

 Requested basis set is 6-311++G(d,p)
 There are 37 shells and 89 basis functions
 A cutoff of  1.0D-14 yielded    665 shell pairs
 There are      3973 function pairs (      4254 Cartesian)
 Smallest overlap matrix eigenvalue = 8.93E-04
 Guess MOs from SCF MO coefficient file

 -----------------------------------------------------------------------
  General SCF calculation program by
  Eric Jon Sundstrom, Paul Horn, Yuezhi Mao, Dmitri Zuev, Alec White,
  David Stuck, Shaama M.S., Shane Yost, Joonho Lee, David Small,
  Daniel Levine, Susi Lehtola, Hugh Burton, Evgeny Epifanovsky
 -----------------------------------------------------------------------
 Hartree-Fock
 using 4 threads for integral computing
 -------------------------------------------------------
 OpenMP Integral computing Module                
 Release: version 2.0, May 2017, Q-Chem Inc. Pleasanton 
 -------------------------------------------------------
 A restricted SCF calculation will be
 performed using DIIS
 SCF converges when DIIS error is below 1.0e-08
 ---------------------------------------
  Cycle       Energy         DIIS error
 ---------------------------------------
    1    -781.5194341256      1.92e-05  
    2    -781.5194345252      3.52e-06  
    3    -781.5194345527      1.10e-06  
    4    -781.5194345554      4.90e-07  
    5    -781.5194345559      1.73e-07  
    6    -781.5194345560      4.22e-08  
    7    -781.5194345560      1.55e-08  
    8    -781.5194345560      9.11e-09  Convergence criterion met
 ---------------------------------------
 SCF time:   CPU 1.98s  wall 1.00s 
 SCF   energy in the final basis set =     -781.5194345560
 Total energy in the final basis set =     -781.5194345560


 ------------------------------------------------------------------------------

   CCMAN2: suite of methods based on coupled cluster
           and equation of motion theories.

   Components:
   * libvmm-1.3-trunk
     by Evgeny Epifanovsky, Ilya Kaliman.
   * libtensor-2.5-trunk
     by Evgeny Epifanovsky, Michael Wormit, Dmitry Zuev, Sam Manzer, 
        Ilya Kaliman.
   * libcc-2.5-trunk
     by Evgeny Epifanovsky, Arik Landau, Tomasz Kus, Kirill Khistyaev, 
        Dmitry Zuev, Prashant Manohar, Xintian Feng, Anna Krylov, 
        Matthew Goldey, Alec White, Thomas Jagau, Kaushik Nanda, 
        Anastasia Gunina, Alexander Kunitsa, Joonho Lee.

   CCMAN original authors:
   Anna I. Krylov, C. David Sherrill, Steven R. Gwaltney,
   Edward F. C. Byrd (2000)
   Sergey V. Levchenko, Lyudmila V. Slipchenko, Tao Wang,
   Ana-Maria C. Cristian (2003)
   Piotr A. Pieniazek, C. Melania Oana, Evgeny Epifanovsky (2007)
   Prashant Manohar (2009)

 ------------------------------------------------------------------------------


 Allocating and initializing 29808MB of RAM...
 Calculation will run on 4 cores.


 Alpha MOs, Restricted
 -- Occupied --                  
-80.043 -79.978 -26.308  -7.579  -7.522  -5.472  -5.470  -5.470
  1 A     2 A     3 A     4 A     5 A     6 A     7 A     8 A                  
 -5.415  -5.414  -5.414  -1.608  -0.938  -0.779  -0.686  -0.679
  9 A    10 A    11 A    12 A    13 A    14 A    15 A    16 A                  
 -0.591  -0.500  -0.395  -0.364
 17 A    18 A    19 A    20 A                                                  
 -- Virtual --                   
 -0.005   0.052   0.062   0.075   0.080   0.091   0.097   0.114
 21 A    22 A    23 A    24 A    25 A    26 A    27 A    28 A                  
  0.115   0.143   0.161   0.174   0.219   0.328   0.331   0.366
 29 A    30 A    31 A    32 A    33 A    34 A    35 A    36 A                  
  0.368   0.385   0.391   0.432   0.434   0.446   0.520   0.578
 37 A    38 A    39 A    40 A    41 A    42 A    43 A    44 A                  
  0.697   0.730   0.765   0.800   0.839   0.913   0.925   1.053
 45 A    46 A    47 A    48 A    49 A    50 A    51 A    52 A                  
  1.100   1.109   1.168   1.420   1.583   1.615   1.643   1.671
 53 A    54 A    55 A    56 A    57 A    58 A    59 A    60 A                  
  1.696   1.789   1.827   1.870   1.931   1.938   2.030   2.240
 61 A    62 A    63 A    64 A    65 A    66 A    67 A    68 A                  
  2.340   2.894   4.203   4.205   4.236   4.249   4.522   6.906
 69 A    70 A    71 A    72 A    73 A    74 A    75 A    76 A                  
  6.929   6.957   7.340   7.529  14.727  14.779  14.787  14.798
 77 A    78 A    79 A    80 A    81 A    82 A    83 A    84 A                  
 14.853  14.894  68.747 165.933 166.151
 85 A    86 A    87 A    88 A    89 A                                          

 Beta MOs, Restricted
 -- Occupied --                  
-80.043 -79.978 -26.308  -7.579  -7.522  -5.472  -5.470  -5.470
  1 A     2 A     3 A     4 A     5 A     6 A     7 A     8 A                  
 -5.415  -5.414  -5.414  -1.608  -0.938  -0.779  -0.686  -0.679
  9 A    10 A    11 A    12 A    13 A    14 A    15 A    16 A                  
 -0.591  -0.500  -0.395  -0.364
 17 A    18 A    19 A    20 A                                                  
 -- Virtual --                   
 -0.005   0.052   0.062   0.075   0.080   0.091   0.097   0.114
 21 A    22 A    23 A    24 A    25 A    26 A    27 A    28 A                  
  0.115   0.143   0.161   0.174   0.219   0.328   0.331   0.366
 29 A    30 A    31 A    32 A    33 A    34 A    35 A    36 A                  
  0.368   0.385   0.391   0.432   0.434   0.446   0.520   0.578
 37 A    38 A    39 A    40 A    41 A    42 A    43 A    44 A                  
  0.697   0.730   0.765   0.800   0.839   0.913   0.925   1.053
 45 A    46 A    47 A    48 A    49 A    50 A    51 A    52 A                  
  1.100   1.109   1.168   1.420   1.583   1.615   1.643   1.671
 53 A    54 A    55 A    56 A    57 A    58 A    59 A    60 A                  
  1.696   1.789   1.827   1.870   1.931   1.938   2.030   2.240
 61 A    62 A    63 A    64 A    65 A    66 A    67 A    68 A                  
  2.340   2.894   4.203   4.205   4.236   4.249   4.522   6.906
 69 A    70 A    71 A    72 A    73 A    74 A    75 A    76 A                  
  6.929   6.957   7.340   7.529  14.727  14.779  14.787  14.798
 77 A    78 A    79 A    80 A    81 A    82 A    83 A    84 A                  
 14.853  14.894  68.747 165.933 166.151
 85 A    86 A    87 A    88 A    89 A                                          

 Occupation and symmetry of molecular orbitals

 Point group: C1 (1 irreducible representation).

                           A     All 
 -------------------------------------
 All molecular orbitals:
  - Alpha                  89    89  
  - Beta                   89    89  
 -------------------------------------
 Alpha orbitals:
  - Frozen occupied        11    11  
  - Active occupied        9     9   
  - Active virtual         69    69  
  - Frozen virtual         0     0   
 -------------------------------------
 Beta orbitals:
  - Frozen occupied        11    11  
  - Active occupied        9     9   
  - Active virtual         69    69  
  - Frozen virtual         0     0   
 -------------------------------------

 Import integrals:   CPU 0.00 s  wall 0.00 s

 Import integrals:   CPU 6.47 s  wall 1.67 s

 MP2 amplitudes:   CPU 0.02 s  wall 0.01 s

Running a double precision version
           CCSD T amplitudes will be solved using DIIS.

           Start     Size      MaxIter   EConv     TConv     
           3         7         100       1.00e-07  1.00e-05  
 ------------------------------------------------------------------------------
           Energy (a.u.)   Ediff      Tdiff       Comment
 ------------------------------------------------------------------------------
          -781.95982882                           
     1    -781.96598171   6.15e-03   6.51e-01     
     2    -781.98150655   1.55e-02   8.93e-02     
     3    -781.98195388   4.47e-04   3.88e-02     
     4    -781.98383813   1.88e-03   1.44e-02     Switched to DIIS steps.
     5    -781.98455007   7.12e-04   1.28e-02     
     6    -781.98458083   3.08e-05   2.45e-03     
     7    -781.98457418   6.65e-06   1.21e-03     
     8    -781.98457229   1.90e-06   2.13e-04     
     9    -781.98457282   5.29e-07   1.03e-04     
    10    -781.98457286   4.20e-08   3.28e-05     
    11    -781.98457297   1.11e-07   1.52e-05     
    12    -781.98457305   7.82e-08   8.18e-06     
 ------------------------------------------------------------------------------
          -781.98457305                           CCSD T converged.

End of double precision
 SCF energy                 = -781.51943456
 MP2 energy                 = -781.95982882
 CCSD correlation energy     =   -0.46513849
 CCSD total energy           = -781.98457305

 CCSD  T1^2 = 0.0100  T2^2 = 0.2087  Leading amplitudes:

 Amplitude    Orbitals with energies
 -0.0246       16 (A) A                  ->    21 (A) A                   
              -0.6794                         -0.0054                     
 -0.0246       16 (A) B                  ->    21 (A) B                   
              -0.6794                         -0.0054                     
  0.0222       20 (A) A                  ->    39 (A) A                   
              -0.3638                          0.3910                     
  0.0222       20 (A) B                  ->    39 (A) B                   
              -0.3638                          0.3910                     

 Amplitude    Orbitals with energies
 -0.1552       20 (A) A      20 (A) B    ->    21 (A) A      21 (A) B     
              -0.3638       -0.3638           -0.0054       -0.0054       
  0.1552       20 (A) A      20 (A) B    ->    21 (A) B      21 (A) A     
              -0.3638       -0.3638           -0.0054       -0.0054       
  0.1552       20 (A) B      20 (A) A    ->    21 (A) A      21 (A) B     
              -0.3638       -0.3638           -0.0054       -0.0054       
 -0.1552       20 (A) B      20 (A) A    ->    21 (A) B      21 (A) A     
              -0.3638       -0.3638           -0.0054       -0.0054       

 Computing CCSD intemediates for later calculations in double precision
 Finished.

Running a double precision version
           CCSD Lambda amplitudes will be solved using DIIS.
           Start     Size      MaxIter   EConv     LConv     
           3         7         100       1.00e-07  1.00e-05  
 ------------------------------------------------------------------------------
            Enorm      Ldiff       Comment
 ------------------------------------------------------------------------------
     1     5.50e-02   4.03e-02     
     2     1.53e-02   7.37e-03     
     3     6.35e-03   1.84e-03     
     4     3.48e-03   1.26e-03     Switched to DIIS steps.
     5     9.31e-04   7.51e-04     
     6     4.49e-04   1.43e-04     
     7     1.32e-04   4.15e-05     
     8     6.18e-05   2.06e-06     
     9     2.27e-05   4.74e-06     
    10     9.50e-06   2.24e-06     
    11     3.70e-06   7.67e-07     
    12     1.31e-06   3.21e-07     
    13     6.12e-07   4.90e-08     
    14     2.36e-07   4.86e-08     
    15     9.60e-08   1.48e-08     
 ------------------------------------------------------------------------------
                                   CCSD Lambda converged.

 Computing density matrices in double precision...
           Orbital response amplitudes will be solved using DIIS.
           Start     Size      MaxIter   EConv     LConv     
           3         7         100       1.00e-06  1.00e-06  
 ------------------------------------------------------------------------------
            Enorm      Ldiff       Comment
 ------------------------------------------------------------------------------
     1     7.23e-02   4.16e-04     
     2     4.30e-02   1.93e-02     
     3     4.25e-02   1.67e-02     
     4     1.15e-02   1.35e-02     Switched to DIIS steps.
     5     2.22e-03   2.22e-03     
     6     7.86e-04   6.11e-04     
     7     2.76e-04   7.87e-05     
     8     7.13e-05   1.53e-05     
     9     1.05e-05   3.81e-06     
    10     2.69e-06   3.17e-07     
    11     6.76e-07   1.63e-07     
 ------------------------------------------------------------------------------
                                   Orbital response converged.

 Computing density matrices... Done.
 CCSD calculation:   CPU 128.94 s  wall 36.21 s

 Transferring MO TPDM to AO TPDM
 Transferring g2_o1o1o1o1
 Transferring g2_o1o1o1v1
 Transferring g2_o1o1v1v1
 Transferring g2_o1v1o1v1
 Transferring g2_o1v1v1v1
 Transferring g2_v1v1v1v1
 Adding separable TPDM
 Computing TPDM gradient
 --------------------------------------------------------
 2e gradient
  Atom          X               Y               Z
 --------------------------------------------------------
    1          8.675287       18.100387        0.000000  
    2         12.883040      -10.577777        0.000000  
    3        -19.345697      -10.953086       -0.000000  
    4         -2.212630        3.430476       -0.000000  
 --------------------------------------------------------
 --------------------------------------------------------
 Final gradient
  Atom          X               Y               Z
 --------------------------------------------------------
    1          8.675287       18.100387        0.000000  
    2         12.883040      -10.577777        0.000000  
    3        -19.345697      -10.953086       -0.000000  
    4         -2.212630        3.430476       -0.000000  
 --------------------------------------------------------
 Analytic gradient from two-electron contribution:   CPU 47.81 s  wall 12.38 s

 Total ccman2 time:   CPU 187.07 s  wall 51.40 s


 --------------------------------------------------------------

                    Orbital Energies (a.u.)
 --------------------------------------------------------------

 Alpha MOs
 -- Occupied --
-80.043 -79.978 -26.308  -7.579  -7.522  -5.472  -5.470  -5.470
 -5.415  -5.414  -5.414  -1.608  -0.938  -0.779  -0.686  -0.679
 -0.591  -0.500  -0.395  -0.364
 -- Virtual --
 -0.005   0.052   0.062   0.075   0.080   0.091   0.097   0.114
  0.115   0.143   0.161   0.174   0.219   0.328   0.331   0.366
  0.368   0.385   0.391   0.432   0.434   0.446   0.520   0.578
  0.697   0.730   0.765   0.800   0.839   0.913   0.925   1.053
  1.100   1.109   1.168   1.420   1.583   1.615   1.643   1.671
  1.696   1.789   1.827   1.870   1.931   1.938   2.030   2.240
  2.340   2.894   4.203   4.205   4.236   4.249   4.522   6.906
  6.929   6.957   7.340   7.529  14.727  14.779  14.787  14.798
 14.853  14.894  68.747 165.933 166.151
 --------------------------------------------------------------

          Ground-State Mulliken Net Atomic Charges

     Atom                 Charge (a.u.)
  ----------------------------------------
      1 P                     0.147980
      2 F                    -0.210133
      3 P                     0.156119
      4 H                    -0.093966
  ----------------------------------------
  Sum of atomic charges =    -0.000000

 -----------------------------------------------------------------
                    Cartesian Multipole Moments
 -----------------------------------------------------------------
    Charge (ESU x 10^10)
                -0.0000
    Dipole Moment (Debye)
         X       1.3920      Y      -1.2679      Z       0.0000
       Tot       1.8829
    Quadrupole Moments (Debye-Ang)
        XX     -33.5662     XY       0.0026     YY     -33.2565
        XZ      -0.0000     YZ      -0.0000     ZZ     -31.8278
    Octopole Moments (Debye-Ang^2)
       XXX      -7.6082    XXY      -3.1247    XYY      -2.9064
       YYY       5.2738    XXZ      -0.0000    XYZ      -0.0000
       YYZ       0.0000    XZZ      -5.3081    YZZ       1.8421
       ZZZ      -0.0000
    Hexadecapole Moments (Debye-Ang^3)
      XXXX    -288.0862   XXXY      -8.5025   XXYY     -68.7682
      XYYY     -12.9717   YYYY    -104.4420   XXXZ      -0.0000
      XXYZ      -0.0000   XYYZ      -0.0000   YYYZ      -0.0000
      XXZZ     -54.9540   XYZZ      -3.4872   YYZZ     -25.5102
      XZZZ      -0.0000   YZZZ      -0.0000   ZZZZ     -47.6948
 -----------------------------------------------------------------
 DrvMan completing analytic gradient of the correlated energy
 Correlated dipole moment
            1
    1   0.5476486
    2  -0.4988398
    3   0.0000000
 Energy read as -781.984573047
 Full Analytical Gradient: (in a.u., or Hartree/Bohr)
             1             2             3             4
    1    0.00013903   -0.00005280   -0.00024901    0.00016278
    2   -0.00002892    0.00007618    0.00030147   -0.00034872
    3    0.00000000   -0.00000000   -0.00000000    0.00000000
 Gradient time:  CPU 0.67 s  wall 0.64 s
 ----------------------------------------------------------------
             Standard Nuclear Orientation (Angstroms)
    I     Atom           X                Y                Z
 ----------------------------------------------------------------
    1      P      -0.4975330962    -0.6212302605    -0.0000000000
    2      F      -1.5448954837     0.6325605443     0.0000000000
    3      P       1.3006026801     0.3082270827     0.0000000000
    4      H       1.8580155954    -0.9979972307     0.0010000000
 ----------------------------------------------------------------
 Nuclear Repulsion Energy =   137.6738134096 hartrees
 There are       20 alpha and       20 beta electrons

                       Distance Matrix (Angstroms)
             P (  1)   F (  2)   P (  3)
   F (  2)  1.633695
   P (  3)  2.024150  2.863922
   H (  4)  2.385490  3.773397  1.420187

 Requested basis set is 6-311++G(d,p)
 There are 37 shells and 89 basis functions
 A cutoff of  1.0D-14 yielded    665 shell pairs
 There are      3973 function pairs (      4254 Cartesian)
 Smallest overlap matrix eigenvalue = 8.93E-04
 Guess MOs from SCF MO coefficient file

 -----------------------------------------------------------------------
  General SCF calculation program by
  Eric Jon Sundstrom, Paul Horn, Yuezhi Mao, Dmitri Zuev, Alec White,
  David Stuck, Shaama M.S., Shane Yost, Joonho Lee, David Small,
  Daniel Levine, Susi Lehtola, Hugh Burton, Evgeny Epifanovsky
 -----------------------------------------------------------------------
 Hartree-Fock
 using 4 threads for integral computing
 -------------------------------------------------------
 OpenMP Integral computing Module                
 Release: version 2.0, May 2017, Q-Chem Inc. Pleasanton 
 -------------------------------------------------------
 A restricted SCF calculation will be
 performed using DIIS
 SCF converges when DIIS error is below 1.0e-08
 ---------------------------------------
  Cycle       Energy         DIIS error
 ---------------------------------------
    1    -781.5194422547      1.09e-05  
    2    -781.5194424059      2.29e-06  
    3    -781.5194424211      7.74e-07  
    4    -781.5194424234      3.66e-07  
    5    -781.5194424238      1.53e-07  
    6    -781.5194424239      5.39e-08  
    7    -781.5194424239      2.14e-08  
    8    -781.5194424239      1.09e-08  
    9    -781.5194424239      4.91e-09  Convergence criterion met
 ---------------------------------------
 SCF time:   CPU 2.23s  wall 1.00s 
 SCF   energy in the final basis set =     -781.5194424239
 Total energy in the final basis set =     -781.5194424239


 ------------------------------------------------------------------------------

   CCMAN2: suite of methods based on coupled cluster
           and equation of motion theories.

   Components:
   * libvmm-1.3-trunk
     by Evgeny Epifanovsky, Ilya Kaliman.
   * libtensor-2.5-trunk
     by Evgeny Epifanovsky, Michael Wormit, Dmitry Zuev, Sam Manzer, 
        Ilya Kaliman.
   * libcc-2.5-trunk
     by Evgeny Epifanovsky, Arik Landau, Tomasz Kus, Kirill Khistyaev, 
        Dmitry Zuev, Prashant Manohar, Xintian Feng, Anna Krylov, 
        Matthew Goldey, Alec White, Thomas Jagau, Kaushik Nanda, 
        Anastasia Gunina, Alexander Kunitsa, Joonho Lee.

   CCMAN original authors:
   Anna I. Krylov, C. David Sherrill, Steven R. Gwaltney,
   Edward F. C. Byrd (2000)
   Sergey V. Levchenko, Lyudmila V. Slipchenko, Tao Wang,
   Ana-Maria C. Cristian (2003)
   Piotr A. Pieniazek, C. Melania Oana, Evgeny Epifanovsky (2007)
   Prashant Manohar (2009)

 ------------------------------------------------------------------------------


 Allocating and initializing 29808MB of RAM...
 Calculation will run on 4 cores.


 Alpha MOs, Restricted
 -- Occupied --                  
-80.043 -79.978 -26.308  -7.579  -7.522  -5.472  -5.470  -5.470
  1 A     2 A     3 A     4 A     5 A     6 A     7 A     8 A                  
 -5.415  -5.414  -5.414  -1.608  -0.938  -0.779  -0.687  -0.679
  9 A    10 A    11 A    12 A    13 A    14 A    15 A    16 A                  
 -0.591  -0.500  -0.395  -0.364
 17 A    18 A    19 A    20 A                                                  
 -- Virtual --                   
 -0.005   0.052   0.062   0.075   0.080   0.091   0.097   0.114
 21 A    22 A    23 A    24 A    25 A    26 A    27 A    28 A                  
  0.115   0.143   0.161   0.174   0.219   0.328   0.331   0.366
 29 A    30 A    31 A    32 A    33 A    34 A    35 A    36 A                  
  0.368   0.385   0.391   0.432   0.434   0.446   0.520   0.578
 37 A    38 A    39 A    40 A    41 A    42 A    43 A    44 A                  
  0.697   0.730   0.765   0.800   0.839   0.913   0.925   1.053
 45 A    46 A    47 A    48 A    49 A    50 A    51 A    52 A                  
  1.100   1.109   1.168   1.420   1.583   1.615   1.643   1.671
 53 A    54 A    55 A    56 A    57 A    58 A    59 A    60 A                  
  1.697   1.789   1.826   1.870   1.931   1.938   2.030   2.240
 61 A    62 A    63 A    64 A    65 A    66 A    67 A    68 A                  
  2.341   2.894   4.203   4.205   4.236   4.249   4.522   6.906
 69 A    70 A    71 A    72 A    73 A    74 A    75 A    76 A                  
  6.929   6.957   7.340   7.529  14.727  14.779  14.787  14.798
 77 A    78 A    79 A    80 A    81 A    82 A    83 A    84 A                  
 14.853  14.894  68.747 165.933 166.152
 85 A    86 A    87 A    88 A    89 A                                          

 Beta MOs, Restricted
 -- Occupied --                  
-80.043 -79.978 -26.308  -7.579  -7.522  -5.472  -5.470  -5.470
  1 A     2 A     3 A     4 A     5 A     6 A     7 A     8 A                  
 -5.415  -5.414  -5.414  -1.608  -0.938  -0.779  -0.687  -0.679
  9 A    10 A    11 A    12 A    13 A    14 A    15 A    16 A                  
 -0.591  -0.500  -0.395  -0.364
 17 A    18 A    19 A    20 A                                                  
 -- Virtual --                   
 -0.005   0.052   0.062   0.075   0.080   0.091   0.097   0.114
 21 A    22 A    23 A    24 A    25 A    26 A    27 A    28 A                  
  0.115   0.143   0.161   0.174   0.219   0.328   0.331   0.366
 29 A    30 A    31 A    32 A    33 A    34 A    35 A    36 A                  
  0.368   0.385   0.391   0.432   0.434   0.446   0.520   0.578
 37 A    38 A    39 A    40 A    41 A    42 A    43 A    44 A                  
  0.697   0.730   0.765   0.800   0.839   0.913   0.925   1.053
 45 A    46 A    47 A    48 A    49 A    50 A    51 A    52 A                  
  1.100   1.109   1.168   1.420   1.583   1.615   1.643   1.671
 53 A    54 A    55 A    56 A    57 A    58 A    59 A    60 A                  
  1.697   1.789   1.826   1.870   1.931   1.938   2.030   2.240
 61 A    62 A    63 A    64 A    65 A    66 A    67 A    68 A                  
  2.341   2.894   4.203   4.205   4.236   4.249   4.522   6.906
 69 A    70 A    71 A    72 A    73 A    74 A    75 A    76 A                  
  6.929   6.957   7.340   7.529  14.727  14.779  14.787  14.798
 77 A    78 A    79 A    80 A    81 A    82 A    83 A    84 A                  
 14.853  14.894  68.747 165.933 166.152
 85 A    86 A    87 A    88 A    89 A                                          

 Occupation and symmetry of molecular orbitals

 Point group: C1 (1 irreducible representation).

                           A     All 
 -------------------------------------
 All molecular orbitals:
  - Alpha                  89    89  
  - Beta                   89    89  
 -------------------------------------
 Alpha orbitals:
  - Frozen occupied        11    11  
  - Active occupied        9     9   
  - Active virtual         69    69  
  - Frozen virtual         0     0   
 -------------------------------------
 Beta orbitals:
  - Frozen occupied        11    11  
  - Active occupied        9     9   
  - Active virtual         69    69  
  - Frozen virtual         0     0   
 -------------------------------------

 Import integrals:   CPU 0.00 s  wall 0.00 s

 Import integrals:   CPU 6.46 s  wall 1.67 s

 MP2 amplitudes:   CPU 0.02 s  wall 0.01 s

Running a double precision version
           CCSD T amplitudes will be solved using DIIS.

           Start     Size      MaxIter   EConv     TConv     
           3         7         100       1.00e-07  1.00e-05  
 ------------------------------------------------------------------------------
           Energy (a.u.)   Ediff      Tdiff       Comment
 ------------------------------------------------------------------------------
          -781.95983000                           
     1    -781.96598472   6.15e-03   6.51e-01     
     2    -781.98150780   1.55e-02   8.93e-02     
     3    -781.98195480   4.47e-04   3.88e-02     
     4    -781.98383864   1.88e-03   1.44e-02     Switched to DIIS steps.
     5    -781.98455039   7.12e-04   1.28e-02     
     6    -781.98458114   3.07e-05   2.45e-03     
     7    -781.98457449   6.65e-06   1.21e-03     
     8    -781.98457260   1.89e-06   2.13e-04     
     9    -781.98457312   5.30e-07   1.03e-04     
    10    -781.98457317   4.22e-08   3.28e-05     
    11    -781.98457328   1.12e-07   1.52e-05     
    12    -781.98457336   7.82e-08   8.18e-06     
 ------------------------------------------------------------------------------
          -781.98457336                           CCSD T converged.

End of double precision
 SCF energy                 = -781.51944242
 MP2 energy                 = -781.95983000
 CCSD correlation energy     =   -0.46513093
 CCSD total energy           = -781.98457336

 CCSD  T1^2 = 0.0100  T2^2 = 0.2087  Leading amplitudes:

 Amplitude    Orbitals with energies
  0.0246       16 (A) A                  ->    21 (A) A                   
              -0.6794                         -0.0054                     
  0.0246       16 (A) B                  ->    21 (A) B                   
              -0.6794                         -0.0054                     
  0.0222       20 (A) A                  ->    39 (A) A                   
              -0.3638                          0.3910                     
  0.0222       20 (A) B                  ->    39 (A) B                   
              -0.3638                          0.3910                     

 Amplitude    Orbitals with energies
 -0.1552       20 (A) A      20 (A) B    ->    21 (A) A      21 (A) B     
              -0.3638       -0.3638           -0.0054       -0.0054       
  0.1552       20 (A) A      20 (A) B    ->    21 (A) B      21 (A) A     
              -0.3638       -0.3638           -0.0054       -0.0054       
  0.1552       20 (A) B      20 (A) A    ->    21 (A) A      21 (A) B     
              -0.3638       -0.3638           -0.0054       -0.0054       
 -0.1552       20 (A) B      20 (A) A    ->    21 (A) B      21 (A) A     
              -0.3638       -0.3638           -0.0054       -0.0054       

 Computing CCSD intemediates for later calculations in double precision
 Finished.

Running a double precision version
           CCSD Lambda amplitudes will be solved using DIIS.
           Start     Size      MaxIter   EConv     LConv     
           3         7         100       1.00e-07  1.00e-05  
 ------------------------------------------------------------------------------
            Enorm      Ldiff       Comment
 ------------------------------------------------------------------------------
     1     5.50e-02   4.03e-02     
     2     1.53e-02   7.37e-03     
     3     6.35e-03   1.84e-03     
     4     3.48e-03   1.26e-03     Switched to DIIS steps.
     5     9.31e-04   7.51e-04     
     6     4.49e-04   1.43e-04     
     7     1.32e-04   4.15e-05     
     8     6.18e-05   2.07e-06     
     9     2.27e-05   4.74e-06     
    10     9.51e-06   2.24e-06     
    11     3.70e-06   7.67e-07     
    12     1.31e-06   3.21e-07     
    13     6.12e-07   4.89e-08     
    14     2.36e-07   4.86e-08     
    15     9.60e-08   1.48e-08     
 ------------------------------------------------------------------------------
                                   CCSD Lambda converged.

 Computing density matrices in double precision...
           Orbital response amplitudes will be solved using DIIS.
           Start     Size      MaxIter   EConv     LConv     
           3         7         100       1.00e-06  1.00e-06  
 ------------------------------------------------------------------------------
            Enorm      Ldiff       Comment
 ------------------------------------------------------------------------------
     1     7.23e-02   4.14e-04     
     2     4.30e-02   1.93e-02     
     3     4.25e-02   1.67e-02     
     4     1.15e-02   1.35e-02     Switched to DIIS steps.
     5     2.22e-03   2.22e-03     
     6     7.86e-04   6.11e-04     
     7     2.76e-04   7.87e-05     
     8     7.13e-05   1.53e-05     
     9     1.05e-05   3.81e-06     
    10     2.69e-06   3.15e-07     
    11     6.76e-07   1.63e-07     
 ------------------------------------------------------------------------------
                                   Orbital response converged.

 Computing density matrices... Done.
 CCSD calculation:   CPU 129.93 s  wall 36.45 s

 Transferring MO TPDM to AO TPDM
 Transferring g2_o1o1o1o1
 Transferring g2_o1o1o1v1
 Transferring g2_o1o1v1v1
 Transferring g2_o1v1o1v1
 Transferring g2_o1v1v1v1
 Transferring g2_v1v1v1v1
 Adding separable TPDM
 Computing TPDM gradient
 --------------------------------------------------------
 2e gradient
  Atom          X               Y               Z
 --------------------------------------------------------
    1          8.675433       18.100155        0.001525  
    2         12.883496      -10.577847       -0.000689  
    3        -19.344960      -10.951105        0.002610  
    4         -2.213970        3.428797       -0.003446  
 --------------------------------------------------------
 --------------------------------------------------------
 Final gradient
  Atom          X               Y               Z
 --------------------------------------------------------
    1          8.675433       18.100155        0.001525  
    2         12.883496      -10.577847       -0.000689  
    3        -19.344960      -10.951105        0.002610  
    4         -2.213970        3.428797       -0.003446  
 --------------------------------------------------------
 Analytic gradient from two-electron contribution:   CPU 48.16 s  wall 12.40 s

 Total ccman2 time:   CPU 188.37 s  wall 51.66 s


 --------------------------------------------------------------

                    Orbital Energies (a.u.)
 --------------------------------------------------------------

 Alpha MOs
 -- Occupied --
-80.043 -79.978 -26.308  -7.579  -7.522  -5.472  -5.470  -5.470
 -5.415  -5.414  -5.414  -1.608  -0.938  -0.779  -0.687  -0.679
 -0.591  -0.500  -0.395  -0.364
 -- Virtual --
 -0.005   0.052   0.062   0.075   0.080   0.091   0.097   0.114
  0.115   0.143   0.161   0.174   0.219   0.328   0.331   0.366
  0.368   0.385   0.391   0.432   0.434   0.446   0.520   0.578
  0.697   0.730   0.765   0.800   0.839   0.913   0.925   1.053
  1.100   1.109   1.168   1.420   1.583   1.615   1.643   1.671
  1.697   1.789   1.826   1.870   1.931   1.938   2.030   2.240
  2.341   2.894   4.203   4.205   4.236   4.249   4.522   6.906
  6.929   6.957   7.340   7.529  14.727  14.779  14.787  14.798
 14.853  14.894  68.747 165.933 166.152
 --------------------------------------------------------------

          Ground-State Mulliken Net Atomic Charges

     Atom                 Charge (a.u.)
  ----------------------------------------
      1 P                     0.148067
      2 F                    -0.210140
      3 P                     0.156066
      4 H                    -0.093993
  ----------------------------------------
  Sum of atomic charges =    -0.000000

 -----------------------------------------------------------------
                    Cartesian Multipole Moments
 -----------------------------------------------------------------
    Charge (ESU x 10^10)
                 0.0000
    Dipole Moment (Debye)
         X       1.3925      Y      -1.2690      Z      -0.0001
       Tot       1.8840
    Quadrupole Moments (Debye-Ang)
        XX     -33.5634     XY       0.0008     YY     -33.2569
        XZ       0.0012     YZ      -0.0007     ZZ     -31.8270
    Octopole Moments (Debye-Ang^2)
       XXX      -7.5990    XXY      -3.1288    XYY      -2.9065
       YYY       5.2670    XXZ       0.0007    XYZ      -0.0010
       YYZ      -0.0010    XZZ      -5.3061    YZZ       1.8398
       ZZZ      -0.0027
    Hexadecapole Moments (Debye-Ang^3)
      XXXX    -288.0548   XXXY      -8.5173   XXYY     -68.7651
      XYYY     -12.9838   YYYY    -104.4302   XXXZ      -0.0002
      XXYZ       0.0004   XYYZ      -0.0010   YYYZ       0.0005
      XXZZ     -54.9496   XYZZ      -3.4915   YYZZ     -25.5078
      XZZZ      -0.0023   YZZZ       0.0014   ZZZZ     -47.6939
 -----------------------------------------------------------------
 DrvMan completing analytic gradient of the correlated energy
 Correlated dipole moment
            1
    1   0.5478380
    2  -0.4992608
    3  -0.0000332
 Energy read as -781.984573357
 Full Analytical Gradient: (in a.u., or Hartree/Bohr)
             1             2             3             4
    1    0.00014081   -0.00005829   -0.00010413    0.00002161
    2   -0.00002849    0.00008030   -0.00005046   -0.00000135
    3   -0.00002244    0.00001820   -0.00001626    0.00002050
 Gradient time:  CPU 0.67 s  wall 0.64 s
Dipole drv :
gprntSymmMtrx error report: 
 Final Hessian.
            1           2           3           4           5           6
    1   0.2875796  -0.0177511   0.0000000  -0.1174828   0.1191163   0.0000000
    2  -0.0177511   0.2528134   0.0000000   0.0976796  -0.1660639   0.0000000
    3   0.0000000   0.0000000   0.0130312  -0.0000019   0.0000000  -0.0105949
    4  -0.1174828   0.0976796  -0.0000019   0.1425428  -0.1215785   0.0000000
    5   0.1191163  -0.1660639   0.0000000  -0.1215785   0.1568378   0.0000000
    6   0.0000000   0.0000000  -0.0105949   0.0000000   0.0000000   0.0085888
    7  -0.1709485  -0.1030357   0.0000036  -0.0148782   0.0053064  -0.0000000
    8  -0.1023033  -0.0869817   0.0000000   0.0268061   0.0070434   0.0000000
    9   0.0000000   0.0000000   0.0094382   0.0000000   0.0000000  -0.0076275
   10   0.0008513   0.0231055   0.0000017  -0.0101813  -0.0028422   0.0000000
   11   0.0009436   0.0002325   0.0000000  -0.0029116   0.0021840   0.0000000
   12   0.0000000   0.0000000  -0.0118781   0.0000000   0.0000000   0.0096324
            7           8           9          10          11          12
    1  -0.1709485  -0.1023033   0.0000000   0.0008513   0.0009436   0.0000000
    2  -0.1030357  -0.0869817   0.0000000   0.0231055   0.0002325   0.0000000
    3   0.0000036   0.0000000   0.0094382   0.0000017   0.0000000  -0.0118781
    4  -0.0148782   0.0268061   0.0000000  -0.0101813  -0.0029116   0.0000000
    5   0.0053064   0.0070434   0.0000000  -0.0028422   0.0021840   0.0000000
    6  -0.0000000   0.0000000  -0.0076275   0.0000000   0.0000000   0.0096324
    7   0.2309602   0.0208159   0.0000000  -0.0451352   0.0769150   0.0000000
    8   0.0208159   0.2666256   0.0000000   0.0546809  -0.1866904   0.0000000
    9   0.0000000   0.0000000   0.0067880  -0.0000011   0.0000000  -0.0085981
   10  -0.0451352   0.0546809  -0.0000011   0.0544667  -0.0749471   0.0000000
   11   0.0769150  -0.1866904   0.0000000  -0.0749471   0.1842752   0.0000000
   12   0.0000000   0.0000000  -0.0085981   0.0000000   0.0000000   0.0108481
 ----------------------------------------------------------------
             Standard Nuclear Orientation (Angstroms)
    I     Atom           X                Y                Z
 ----------------------------------------------------------------
    1      P      -0.4975330962    -0.6212302605    -0.0000000000
    2      F      -1.5448954837     0.6325605443     0.0000000000
    3      P       1.3006026801     0.3082270827     0.0000000000
    4      H       1.8580155954    -0.9979972307    -0.0000000000
 ----------------------------------------------------------------
 Nuclear Repulsion Energy =   137.6738151319 hartrees
 There are       20 alpha and       20 beta electrons
 old dipole drv.
            1           2           3           4           5           6
    1   1.0955337  -0.7968870   0.0000000  -0.9469333   0.8893674   0.0000000
    2  -0.2676662   0.7035296   0.0000000   0.3038961  -0.7340465   0.0000000
    3   0.0000000   0.0000000   0.2230851  -0.0000142  -0.0000000  -0.2462797
            7           8           9          10          11          12
    1  -0.1338745  -0.1928042   0.0000000  -0.0147926   0.1001497   0.0000000
    2   0.0113562   0.2532673   0.0000000  -0.0475687  -0.2228687   0.0000000
    3   0.0000191   0.0000000   0.0408094  -0.0000002   0.0000000  -0.0175825
 New transposed dipole drv.
            1           2           3
    1   1.0955337  -0.2676662   0.0000000
    2  -0.7968870   0.7035296   0.0000000
    3   0.0000000   0.0000000   0.2230851
    4  -0.9469333   0.3038961  -0.0000142
    5   0.8893674  -0.7340465  -0.0000000
    6   0.0000000   0.0000000  -0.2462797
    7  -0.1338745   0.0113562   0.0000191
    8  -0.1928042   0.2532673   0.0000000
    9   0.0000000   0.0000000   0.0408094
   10  -0.0147926  -0.0475687  -0.0000002
   11   0.1001497  -0.2228687   0.0000000
   12   0.0000000   0.0000000  -0.0175825
FINAL TENSOR RESULT:
Order 2, Length 12
    Atom      X          Y          Z
     1 Order 1, Length 12
    Atom      X          Y          Z
     1    2.875796280315602e-01  -1.775107498438577e-02   0.000000000000000e+00
     2   -1.174827848294856e-01   1.191163011221091e-01   0.000000000000000e+00
     3   -1.709485119016697e-01  -1.023032620253005e-01   0.000000000000000e+00
     4    8.512927196609162e-04   9.436230009212364e-04   0.000000000000000e+00

Order 1, Length 12
    Atom      X          Y          Z
     1   -1.775107498438577e-02   2.528134033324168e-01   0.000000000000000e+00
     2    9.767964539231479e-02  -1.660638847615949e-01   0.000000000000000e+00
     3   -1.030357194072967e-01  -8.698172090740326e-02   0.000000000000000e+00
     4    2.310550468362737e-02   2.325168403150411e-04   0.000000000000000e+00

Order 1, Length 12
    Atom      X          Y          Z
     1    0.000000000000000e+00   0.000000000000000e+00   1.303122666543276e-02
     2   -1.878755779049965e-06   0.000000000000000e+00  -1.059491593540702e-02
     3    3.637596674645347e-06   0.000000000000000e+00   9.438173840442474e-03
     4    1.710012120515900e-06   0.000000000000000e+00  -1.187811203222417e-02


     2 Order 1, Length 12
    Atom      X          Y          Z
     1   -1.174827848294856e-01   9.767964539231479e-02  -1.878755779049965e-06
     2    1.425428035601730e-01  -1.215784699409177e-01   0.000000000000000e+00
     3   -1.487822609427508e-02   2.680607643291859e-02   0.000000000000000e+00
     4   -1.018125848252265e-02  -2.911596526396626e-03   0.000000000000000e+00

Order 1, Length 12
    Atom      X          Y          Z
     1    1.191163011221091e-01  -1.660638847615949e-01   0.000000000000000e+00
     2   -1.215784699409177e-01   1.568377537682908e-01   0.000000000000000e+00
     3    5.306355497850099e-03   7.043413941377333e-03   0.000000000000000e+00
     4   -2.842177640310138e-03   2.184049584785326e-03   0.000000000000000e+00

Order 1, Length 12
    Atom      X          Y          Z
     1    0.000000000000000e+00   0.000000000000000e+00  -1.059491593540702e-02
     2    0.000000000000000e+00   0.000000000000000e+00   8.588795197967132e-03
     3   -3.118695188450410e-08   0.000000000000000e+00  -7.627450529765312e-03
     4    0.000000000000000e+00   0.000000000000000e+00   9.632362456343239e-03


     3 Order 1, Length 12
    Atom      X          Y          Z
     1   -1.709485119016697e-01  -1.030357194072967e-01   3.637596674645347e-06
     2   -1.487822609427508e-02   5.306355497850099e-03  -3.118695188450410e-08
     3    2.309601933615819e-01   2.081591211788164e-02   0.000000000000000e+00
     4   -4.513519872932761e-02   7.691504984207204e-02   0.000000000000000e+00

Order 1, Length 12
    Atom      X          Y          Z
     1   -1.023032620253005e-01  -8.698172090740326e-02   0.000000000000000e+00
     2    2.680607643291859e-02   7.043413941377333e-03   0.000000000000000e+00
     3    2.081591211788164e-02   2.666256329183415e-01   0.000000000000000e+00
     4    5.468094511623023e-02  -1.866903557893755e-01   0.000000000000000e+00

Order 1, Length 12
    Atom      X          Y          Z
     1    0.000000000000000e+00   0.000000000000000e+00   9.438173840442474e-03
     2    0.000000000000000e+00   0.000000000000000e+00  -7.627450529765312e-03
     3    0.000000000000000e+00   0.000000000000000e+00   6.787976832650400e-03
     4   -1.107304499520472e-06   0.000000000000000e+00  -8.598117937031725e-03


     4 Order 1, Length 12
    Atom      X          Y          Z
     1    8.512927196609162e-04   2.310550468362737e-02   1.710012120515900e-06
     2   -1.018125848252265e-02  -2.842177640310138e-03   0.000000000000000e+00
     3   -4.513519872932761e-02   5.468094511623023e-02  -1.107304499520472e-06
     4    5.446674956536333e-02  -7.494711198383215e-02   0.000000000000000e+00

Order 1, Length 12
    Atom      X          Y          Z
     1    9.436230009212364e-04   2.325168403150411e-04   0.000000000000000e+00
     2   -2.911596526396626e-03   2.184049584785326e-03   0.000000000000000e+00
     3    7.691504984207204e-02  -1.866903557893755e-01   0.000000000000000e+00
     4   -7.494711198383215e-02   1.842751720546444e-01   0.000000000000000e+00

Order 1, Length 12
    Atom      X          Y          Z
     1    0.000000000000000e+00   0.000000000000000e+00  -1.187811203222417e-02
     2    0.000000000000000e+00   0.000000000000000e+00   9.632362456343239e-03
     3    0.000000000000000e+00   0.000000000000000e+00  -8.598117937031725e-03
     4    0.000000000000000e+00   0.000000000000000e+00   1.084812157983316e-02


 # Finishing finite difference calculation for IDERIV #
 ######################################################
 ######################################################
 Requested basis set is 6-311++G(d,p)
 There are 37 shells and 89 basis functions
 **********************************************************************
 **                                                                  **
 **                       VIBRATIONAL ANALYSIS                       **
 **                       --------------------                       **
 **                                                                  **
 **        VIBRATIONAL FREQUENCIES (CM**-1) AND NORMAL MODES         **
 **     FORCE CONSTANTS (mDYN/ANGSTROM) AND REDUCED MASSES (AMU)     **
 **                  INFRARED INTENSITIES (KM/MOL)                   **
 **                                                                  **
 **********************************************************************


 Mode:                 1                      2                      3
 Frequency:       263.18                 559.68                 596.41
 Force Cnst:      0.4751                 0.2040                 0.8766
 Red. Mass:      11.6420                 1.1054                 4.1828
 IR Active:          YES                    YES                    YES
 IR Intens:        7.266                  1.281                  9.517
 Raman Active:       YES                    YES                    YES
               X      Y      Z        X      Y      Z        X      Y      Z
 P         -0.041 -0.269  0.000   -0.000 -0.000 -0.036   -0.193 -0.125  0.000
 F          0.508  0.216 -0.000   -0.000  0.000  0.047   -0.066  0.058 -0.000
 P         -0.288  0.122  0.000    0.000  0.000 -0.026    0.206  0.077  0.000
 H          0.544  0.477 -0.000    0.000  0.000  0.998    0.868  0.372 -0.000
 TransDip  -0.019 -0.084 -0.000    0.000 -0.000 -0.036   -0.008 -0.099  0.000

 Mode:                 4                      5                      6
 Frequency:       770.73                 797.78                2430.27
 Force Cnst:      6.5024                 0.5316                 3.6123
 Red. Mass:      18.5786                 1.4176                 1.0381
 IR Active:          YES                    YES                    YES
 IR Intens:      191.869                  4.161                 44.545
 Raman Active:       YES                    YES                    YES
               X      Y      Z        X      Y      Z        X      Y      Z
 P          0.372 -0.293  0.000    0.026  0.074  0.000    0.000 -0.001 -0.000
 F         -0.515  0.569 -0.000   -0.010 -0.035 -0.000    0.000  0.001  0.000
 P         -0.069 -0.061  0.000   -0.050 -0.065  0.000    0.013 -0.029 -0.000
 H          0.401  0.130 -0.000    0.918  0.378 -0.000   -0.412  0.910  0.000
 TransDip   0.386 -0.219  0.000   -0.007 -0.065 -0.000    0.101 -0.188  0.000

 STANDARD THERMODYNAMIC QUANTITIES AT   298.15 K  AND     1.00 ATM

   This Molecule has  0 Imaginary Frequencies
   Zero point vibrational energy:        7.745 kcal/mol

   Atom    1 Element P  Has Mass   30.97376
   Atom    2 Element F  Has Mass   18.99840
   Atom    3 Element P  Has Mass   30.97376
   Atom    4 Element H  Has Mass    1.00783
   Molecular Mass:    81.953750 amu
   Principal axes and moments of inertia in amu*Bohr^2:
                             1           2           3
    Eigenvalues --       83.74457   388.64381   472.38838
          X               0.99982    -0.01871     0.00000
          Y               0.01871     0.99982     0.00000
          Z               0.00000    -0.00000     1.00000
   Rotational Symmetry Number is   1
   The Molecule is an Asymmetric Top
   Translational Enthalpy:        0.889 kcal/mol
   Rotational Enthalpy:           0.889 kcal/mol
   Vibrational Enthalpy:          8.361 kcal/mol
   gas constant (RT):             0.592 kcal/mol
   Translational Entropy:        39.125  cal/mol.K
   Rotational Entropy:           24.245  cal/mol.K
   Vibrational Entropy:           3.063  cal/mol.K

   Total Enthalpy:               10.730 kcal/mol
   Total Entropy:                66.432  cal/mol.K
Archival summary:
1\1\garfield\FREQ\ProcedureUnspecified\BasisUnspecified\211\taweetha\TueMay720:01:212019TueMay720:01:212019\0\\#,FREQ,ProcedureUnspecified,BasisUnspecified,\\0,1\P\F,1,1.63369\P,1,2.02415,2,102.539\H,3,1.42019,1,85.7752,2,-180,0\\HF=-781.519442\\@

 Total job time:  1240.93s(wall), 4072.33s(cpu) 
 Tue May  7 20:01:21 2019

        *************************************************************
        *                                                           *
        *  Thank you very much for using Q-Chem.  Have a nice day.  *
        *                                                           *
        *************************************************************
