# Supplementary material for: Geometric and energetic data from ab initio calculations of haloethene, haloimine, halomethylenephosphine, haloiminophosphine, halodiazene, halodiphosphene and halocyclopropane
Source: Data Brief. 2019 Nov 2;27:104738. doi: 10.1016/j.dib.2019.104738 (PMC6861602; doi:10.1016/j.dib.2019.104738)
Supplement: Multimedia component 8 [file mmc8.zip › PP/CCSD/freq/HEPPEH.out]

Q-Chem Developer Version!
                  Welcome to Q-Chem
     A Quantum Leap Into The Future Of Chemistry


 Q-Chem 5.1, Q-Chem, Inc., Pleasanton, CA (2018)

 Yihan Shao,  Zhengting Gan,  E. Epifanovsky,  A. T. B. Gilbert,  M. Wormit,  
 J. Kussmann,  A. W. Lange,  A. Behn,  Jia Deng,  Xintian Feng,  D. Ghosh,  
 M. Goldey,  P. R. Horn,  L. D. Jacobson,  I. Kaliman,  T. Kus,  A. Landau,  
 Jie Liu,  E. I. Proynov,  R. M. Richard,  R. P. Steele,  E. J. Sundstrom,  
 H. L. Woodcock III,  P. M. Zimmerman,  D. Zuev,  B. Albrecht,  E. Alguire,  
 S. A. Baeppler,  D. Barton,  Z. Benda,  Y. A. Bernard,  E. J. Berquist,  
 K. B. Bravaya,  H. Burton,  D. Casanova,  Chun-Min Chang,  Yunqing Chen,  
 A. Chien,  K. D. Closser,  M. P. Coons,  S. Coriani,  S. Dasgupta,  
 A. L. Dempwolff,  M. Diedenhofen,  Hainam Do,  R. G. Edgar,  Po-Tung Fang,  
 S. Faraji,  S. Fatehi,  Qingguo Feng,  K. D. Fenk,  J. Fosso-Tande,  
 Qinghui Ge,  A. Ghysels,  G. Gidofalvi,  J. Gomes,  J. Gonthier,  A. Gunina,  
 D. Hait,  M. W. D. Hanson-Heine,  P. H. P. Harbach,  A. W. Hauser,  
 J. E. Herr,  E. G. Hohenstein,  Z. C. Holden,  Kerwin Hui,  B. C. Huynh,  
 T.-C. Jagau,  Hyunjun Ji,  B. Kaduk,  K. Khistyaev,  Jaehoon Kim,  
 P. Klunzinger,  K. Koh,  D. Kosenkov,  L. Koulias,  T. Kowalczyk,  
 C. M. Krauter,  A. Kunitsa,  Ka Un Lao,  A. Laurent,  K. V. Lawler,  
 Joonho Lee,  D. Lefrancois,  S. Lehtola,  D. S. Levine,  Yi-Pei Li,  
 You-Sheng Lin,  Fenglai Liu,  E. Livshits,  A. Luenser,  P. Manohar,  
 E. Mansoor,  S. F. Manzer,  Shan-Ping Mao,  Yuezhi Mao,  N. Mardirossian,  
 A. V. Marenich,  T. Markovich,  L. A. Martinez-Martinez,  S. A. Maurer,  
 N. J. Mayhall,  S. C. McKenzie,  J.-M. Mewes,  A. F. Morrison,  
 J. W. Mullinax,  K. Nanda,  T. S. Nguyen-Beck,  R. Olivares-Amaya,  
 J. A. Parkhill,  T. M. Perrine,  F. Plasser,  P. Pokhilko,  S. Prager,  
 A. Prociuk,  E. Ramos,  D. R. Rehn,  F. Rob,  M. Schneider,  N. Sergueev,  
 S. M. Sharada,  S. Sharma,  D. W. Small,  T. Stauch,  T. Stein,  
 Yu-Chuan Su,  A. J. W. Thom,  A. Tkatchenko,  T. Tsuchimochi,  N. M. Tubman,  
 L. Vogt,  M. L. Vidal,  O. Vydrov,  M. A. Watson,  J. Wenzel,  
 M. de Wergifosse,  T. A. Wesolowski,  A. White,  J. Witte,  A. Yamada,  
 Jun Yang,  K. Yao,  S. Yeganeh,  S. R. Yost,  Zhi-Qiang You,  A. Zech,  
 Igor Ying Zhang,  Xing Zhang,  Yan Zhao,  Ying Zhu,  B. R. Brooks,  
 G. K. L. Chan,  C. J. Cramer,  M. S. Gordon,  W. J. Hehre,  A. Klamt,  
 M. W. Schmidt,  C. D. Sherrill,  D. G. Truhlar,  A. Aspuru-Guzik,  R. Baer,  
 A. T. Bell,  N. A. Besley,  Jeng-Da Chai,  A. E. DePrince, III,  
 R. A. DiStasio Jr.,  A. Dreuw,  B. D. Dunietz,  T. R. Furlani,  
 Chao-Ping Hsu,  Yousung Jung,  Jing Kong,  D. S. Lambrecht,  WanZhen Liang,  
 C. Ochsenfeld,  V. A. Rassolov,  L. V. Slipchenko,  J. E. Subotnik,  
 T. Van Voorhis,  J. M. Herbert,  A. I. Krylov,  P. M. W. Gill,  M. Head-Gordon

 Contributors to earlier versions of Q-Chem not listed above: 
 R. D. Adamson,  B. Austin,  J. Baker,  G. J. O. Beran,  K. Brandhorst,  
 S. T. Brown,  E. F. C. Byrd,  A. K. Chakraborty,  C.-L. Cheng,  
 Siu Hung Chien,  D. M. Chipman,  D. L. Crittenden,  H. Dachsel,  
 R. J. Doerksen,  A. D. Dutoi,  L. Fusti-Molnar,  W. A. Goddard III,  
 A. Golubeva-Zadorozhnaya,  S. R. Gwaltney,  G. Hawkins,  A. Heyden,  
 S. Hirata,  G. Kedziora,  F. J. Keil,  C. Kelley,  Jihan Kim,  R. A. King,  
 R. Z. Khaliullin,  P. P. Korambath,  W. Kurlancheek,  A. M. Lee,  M. S. Lee,  
 S. V. Levchenko,  Ching Yeh Lin,  D. Liotard,  R. C. Lochan,  I. Lotan,  
 P. E. Maslen,  N. Nair,  D. P. O'Neill,  D. Neuhauser,  E. Neuscamman,  
 C. M. Oana,  R. Olson,  B. Peters,  R. Peverati,  P. A. Pieniazek,  
 Y. M. Rhee,  J. Ritchie,  M. A. Rohrdanz,  E. Rosta,  N. J. Russ,  
 H. F. Schaefer III,  N. E. Schultz,  N. Shenvi,  A. C. Simmonett,  A. Sodt,  
 D. Stuck,  K. S. Thanthiriwatte,  V. Vanovschi,  Tao Wang,  A. Warshel,  
 C. F. Williams,  Q. Wu,  X. Xu,  W. Zhang

 Please cite Q-Chem as follows:
 Y. Shao et al., Mol. Phys. 113, 184-215 (2015)
 DOI: 10.1080/00268976.2014.952696

 Q-Chem 5.1.2 for Intel X86 EM64T Linux

 Parts of Q-Chem use Armadillo 8.300.2 (Tropical Shenanigans).
 http://arma.sourceforge.net/

 Q-Chem begins on Tue May  7 20:05:32 2019  

Host: 
0

     Scratch files written to /scratch/taweetham/qchem8137//
Input Ideriv = 1
Curr. Ideriv = -1
Max.  Ideriv = 1


!!********************************************.
!!******************Warning*******************.
!!Desired Analytical derivatives not available.
!!Finite difference job might take a long time.
!!********************************************.
!!********************************************.


 2-order derivative to be evaluated numerically with 1-order analytical derivatives

Checking the input file for inconsistencies... 	...done.

--------------------------------------------------------------
User input:
--------------------------------------------------------------
H=H_t.out
$molecule
0 1
P 
H  1 1.418119
P  1 2.040392 2 94.360953
H  3 1.418119 1 94.360953 2 -180.000000 0
$end

$rem
   JOB_TYPE 	FREQUENCY
   BASIS 		6-311++G**
   METHOD	ccsd
   MEM_TOTAL	30000
   N_FROZEN_CORE      FC
$end


--------------------------------------------------------------
 ----------------------------------------------------------------
             Standard Nuclear Orientation (Angstroms)
    I     Atom           X                Y                Z
 ----------------------------------------------------------------
    1      P       1.0145171769    -0.1074931450    -0.0000000000
    2      H       1.2707377989     1.2872873004     0.0000000000
    3      P      -1.0145171769     0.1074931450     0.0000000000
    4      H      -1.2707377989    -1.2872873004    -0.0000000000
 ----------------------------------------------------------------
 Molecular Point Group                 C2h   NOp =  4
 Largest Abelian Subgroup              C2h   NOp =  4
 Nuclear Repulsion Energy =    75.8675981470 hartrees
 There are       16 alpha and       16 beta electrons
 Requested basis set is 6-311++G(d,p)
 There are 36 shells and 74 basis functions
 Total memory of 30000MB is distributed as follows: 
   QALLOC including MEM_STATIC uses 192MB
   MEM_STATIC is set to 192MB
   CCMAN JOB total memory use is  29808MB
 Warning: actual memory use might exceed 30000MB

 Total QAlloc Memory Limit    192 MB
 Mega-Array Size       188 MB
 MEM_STATIC part       192 MB

                       Distance Matrix (Angstroms)
             P (  1)   H (  2)   P (  3)
   H (  2)  1.418119
   P (  3)  2.040392  2.571829
   H (  4)  2.571829  3.617669  1.418119

 A cutoff of  1.0D-14 yielded    650 shell pairs
 There are      2807 function pairs (      2968 Cartesian)

 -------------------------------------------------------
 OpenMP Integral Computing Module                       
 Release: version 1.0, May 2013, Q-Chem Inc. Pittsburgh 
 -------------------------------------------------------
 Integral Job Info:
 Integral job number is                      11
 Integral operator is                         1
 short-range coefficients                     0
 long-range coefficients              100000000
 Omega coefficients                           0
 if combine SR and LR in K                    0
 Integral screening is                        0
 Integral computing path is                   2
 max size of driver memory is            800000
 size of driver memory is                593474
 size of scratch memory is              4204008
 max col of scratch BK array               1296
 max len of scratch array in speh3          155
 max len of scratch index in speh4           18
 max int batch size is                      520
 min int batch size is                       52
 fixed nKL is                                52
 max L of basis functions is                  2
 order of int derivative is                   0
 number of shells is                         36
 number of basis is                          76
 number of cartesian basis is                76
 number of contracted shell pairs           650
 number of primitive shell pairs           1671
 maxK2 (contraction) of shell pair           36
 max number of K2 of shell pair               1
 max number of CS2 of shell pair            112
 max number of PS2 of shell pair            180
 mem total for path MDJ                  510984
 -------------------------------------------------------
 Smallest overlap matrix eigenvalue = 6.76E-04
 Guess from superposition of atomic densities
 Warning:  Energy on first SCF cycle will be non-variational
 SAD guess density has 32.000000 electrons

 -----------------------------------------------------------------------
  General SCF calculation program by
  Eric Jon Sundstrom, Paul Horn, Yuezhi Mao, Dmitri Zuev, Alec White,
  David Stuck, Shaama M.S., Shane Yost, Joonho Lee, David Small,
  Daniel Levine, Susi Lehtola, Hugh Burton, Evgeny Epifanovsky
 -----------------------------------------------------------------------
 Hartree-Fock
 using 4 threads for integral computing
 -------------------------------------------------------
 OpenMP Integral computing Module                
 Release: version 2.0, May 2017, Q-Chem Inc. Pleasanton 
 -------------------------------------------------------
 A restricted SCF calculation will be
 performed using DIIS
 SCF converges when DIIS error is below 1.0e-08
 ---------------------------------------
  Cycle       Energy         DIIS error
 ---------------------------------------
    1    -682.6572452078      5.23e-02  
    2    -682.5960240419      3.46e-03  
    3    -682.6127130706      1.06e-03  
    4    -682.6143182759      3.65e-04  
    5    -682.6145391692      7.16e-05  
    6    -682.6145517116      2.01e-05  
    7    -682.6145529458      4.32e-06  
    8    -682.6145530009      8.61e-07  
    9    -682.6145530025      1.99e-07  
   10    -682.6145530026      2.44e-08  
   11    -682.6145530026      3.57e-09  Convergence criterion met
 ---------------------------------------
 SCF time:   CPU 1.48s  wall 1.00s 
 SCF   energy in the final basis set =     -682.6145530026
 Total energy in the final basis set =     -682.6145530026


 ------------------------------------------------------------------------------

   CCMAN2: suite of methods based on coupled cluster
           and equation of motion theories.

   Components:
   * libvmm-1.3-trunk
     by Evgeny Epifanovsky, Ilya Kaliman.
   * libtensor-2.5-trunk
     by Evgeny Epifanovsky, Michael Wormit, Dmitry Zuev, Sam Manzer, 
        Ilya Kaliman.
   * libcc-2.5-trunk
     by Evgeny Epifanovsky, Arik Landau, Tomasz Kus, Kirill Khistyaev, 
        Dmitry Zuev, Prashant Manohar, Xintian Feng, Anna Krylov, 
        Matthew Goldey, Alec White, Thomas Jagau, Kaushik Nanda, 
        Anastasia Gunina, Alexander Kunitsa, Joonho Lee.

   CCMAN original authors:
   Anna I. Krylov, C. David Sherrill, Steven R. Gwaltney,
   Edward F. C. Byrd (2000)
   Sergey V. Levchenko, Lyudmila V. Slipchenko, Tao Wang,
   Ana-Maria C. Cristian (2003)
   Piotr A. Pieniazek, C. Melania Oana, Evgeny Epifanovsky (2007)
   Prashant Manohar (2009)

 ------------------------------------------------------------------------------


 Allocating and initializing 29808MB of RAM...
 Calculation will run on 4 cores.


 Alpha MOs, Restricted
 -- Occupied --                  
-79.972 -79.972  -7.515  -7.514  -5.408  -5.407  -5.407  -5.407
  1 Ag    1 Bu    2 Ag    2 Bu    3 Ag    3 Bu    1 Au    1 Bg                 
 -5.406  -5.406  -0.918  -0.726  -0.495  -0.491  -0.371  -0.354
  4 Ag    4 Bu    5 Ag    5 Bu    6 Bu    6 Ag    7 Ag    2 Au                 
 -- Virtual --                   
 -0.003   0.053   0.060   0.078   0.083   0.093   0.108   0.118
  2 Bg    8 Ag    7 Bu    8 Bu    3 Au    9 Ag   10 Ag    3 Bg                 
  0.121   0.125   0.173   0.180   0.187   0.233   0.339   0.386
 11 Ag    9 Bu   10 Bu   11 Bu   12 Ag   12 Bu   13 Ag   13 Bu                 
  0.404   0.404   0.444   0.473   0.567   0.568   0.727   0.745
  4 Au   14 Ag    4 Bg   14 Bu   15 Bu   15 Ag   16 Ag   16 Bu                 
  0.757   0.815   0.823   0.889   0.942   1.050   1.085   1.128
  5 Au   17 Bu    5 Bg    6 Au   17 Ag   18 Ag   19 Ag    6 Bg                 
  1.152   1.427   1.671   1.681   1.698   1.722   1.817   1.823
 18 Bu   19 Bu   20 Bu    7 Bg    7 Au   20 Ag   21 Bu    8 Au                 
  1.896   1.929   2.023   2.032   2.356   2.361   2.893   2.938
  8 Bg   21 Ag   22 Ag   22 Bu   23 Ag   23 Bu   24 Ag   24 Bu                 
  7.356   7.534  14.776  14.803  14.824  14.839  14.865  14.914
 25 Ag   25 Bu    9 Au    9 Bg   26 Bu   27 Bu   26 Ag   27 Ag                 
165.978 166.167
 28 Ag   28 Bu                                                                 

 Beta MOs, Restricted
 -- Occupied --                  
-79.972 -79.972  -7.515  -7.514  -5.408  -5.407  -5.407  -5.407
  1 Ag    1 Bu    2 Ag    2 Bu    3 Ag    3 Bu    1 Au    1 Bg                 
 -5.406  -5.406  -0.918  -0.726  -0.495  -0.491  -0.371  -0.354
  4 Ag    4 Bu    5 Ag    5 Bu    6 Bu    6 Ag    7 Ag    2 Au                 
 -- Virtual --                   
 -0.003   0.053   0.060   0.078   0.083   0.093   0.108   0.118
  2 Bg    8 Ag    7 Bu    8 Bu    3 Au    9 Ag   10 Ag    3 Bg                 
  0.121   0.125   0.173   0.180   0.187   0.233   0.339   0.386
 11 Ag    9 Bu   10 Bu   11 Bu   12 Ag   12 Bu   13 Ag   13 Bu                 
  0.404   0.404   0.444   0.473   0.567   0.568   0.727   0.745
  4 Au   14 Ag    4 Bg   14 Bu   15 Bu   15 Ag   16 Ag   16 Bu                 
  0.757   0.815   0.823   0.889   0.942   1.050   1.085   1.128
  5 Au   17 Bu    5 Bg    6 Au   17 Ag   18 Ag   19 Ag    6 Bg                 
  1.152   1.427   1.671   1.681   1.698   1.722   1.817   1.823
 18 Bu   19 Bu   20 Bu    7 Bg    7 Au   20 Ag   21 Bu    8 Au                 
  1.896   1.929   2.023   2.032   2.356   2.361   2.893   2.938
  8 Bg   21 Ag   22 Ag   22 Bu   23 Ag   23 Bu   24 Ag   24 Bu                 
  7.356   7.534  14.776  14.803  14.824  14.839  14.865  14.914
 25 Ag   25 Bu    9 Au    9 Bg   26 Bu   27 Bu   26 Ag   27 Ag                 
165.978 166.167
 28 Ag   28 Bu                                                                 

 Occupation and symmetry of molecular orbitals

 Point group: C2h (4 irreducible representations).

                           Ag   Bg   Au   Bu    All 
 ----------------------------------------------------
 All molecular orbitals:
  - Alpha                  28   9    9    28    74  
  - Beta                   28   9    9    28    74  
 ----------------------------------------------------
 Alpha orbitals:
  - Frozen occupied        4    1    1    4     10  
  - Active occupied        3    0    1    2     6   
  - Active virtual         21   8    7    22    58  
  - Frozen virtual         0    0    0    0     0   
 ----------------------------------------------------
 Beta orbitals:
  - Frozen occupied        4    1    1    4     10  
  - Active occupied        3    0    1    2     6   
  - Active virtual         21   8    7    22    58  
  - Frozen virtual         0    0    0    0     0   
 ----------------------------------------------------

 Import integrals:   CPU 0.00 s  wall 0.00 s

 Import integrals:   CPU 2.53 s  wall 0.70 s

 MP2 amplitudes:   CPU 0.19 s  wall 0.17 s

Running a double precision version
           CCSD T amplitudes will be solved using DIIS.

           Start     Size      MaxIter   EConv     TConv     
           3         7         100       1.00e-07  1.00e-05  
 ------------------------------------------------------------------------------
           Energy (a.u.)   Ediff      Tdiff       Comment
 ------------------------------------------------------------------------------
          -682.85179650                           
     1    -682.87160932   1.98e-02   5.76e-01     
     2    -682.88067216   9.06e-03   7.80e-02     
     3    -682.88275984   2.09e-03   3.17e-02     
     4    -682.88445279   1.69e-03   1.82e-02     Switched to DIIS steps.
     5    -682.88468369   2.31e-04   6.14e-03     
     6    -682.88467468   9.01e-06   2.10e-03     
     7    -682.88467336   1.33e-06   3.01e-04     
     8    -682.88467364   2.88e-07   1.03e-04     
     9    -682.88467334   3.04e-07   2.51e-05     
    10    -682.88467340   6.04e-08   7.74e-06     
 ------------------------------------------------------------------------------
          -682.88467340                           CCSD T converged.

End of double precision
 SCF energy                 = -682.61455300
 MP2 energy                 = -682.85179650
 CCSD correlation energy     =   -0.27012040
 CCSD total energy           = -682.88467340

 CCSD  T1^2 = 0.0055  T2^2 = 0.1801  Leading amplitudes:

 Amplitude    Orbitals with energies
  0.0257       2 (Au) A                  ->    4 (Au) A                   
              -0.3537                          0.4041                     
  0.0257       2 (Au) B                  ->    4 (Au) B                   
              -0.3537                          0.4041                     
 -0.0164       2 (Au) A                  ->    5 (Au) A                   
              -0.3537                          0.7566                     
 -0.0164       2 (Au) B                  ->    5 (Au) B                   
              -0.3537                          0.7566                     

 Amplitude    Orbitals with energies
 -0.1654       2 (Au) A      2 (Au) B    ->    2 (Bg) A      2 (Bg) B     
              -0.3537       -0.3537           -0.0028       -0.0028       
  0.1654       2 (Au) A      2 (Au) B    ->    2 (Bg) B      2 (Bg) A     
              -0.3537       -0.3537           -0.0028       -0.0028       
  0.1654       2 (Au) B      2 (Au) A    ->    2 (Bg) A      2 (Bg) B     
              -0.3537       -0.3537           -0.0028       -0.0028       
 -0.1654       2 (Au) B      2 (Au) A    ->    2 (Bg) B      2 (Bg) A     
              -0.3537       -0.3537           -0.0028       -0.0028       

 Computing CCSD intemediates for later calculations in double precision
 Finished.

Running a double precision version
           CCSD Lambda amplitudes will be solved using DIIS.
           Start     Size      MaxIter   EConv     LConv     
           3         7         100       1.00e-07  1.00e-05  
 ------------------------------------------------------------------------------
            Enorm      Ldiff       Comment
 ------------------------------------------------------------------------------
     1     4.84e-02   4.16e-02     
     2     9.37e-03   4.83e-03     
     3     4.25e-03   2.56e-03     
     4     1.22e-03   1.42e-03     Switched to DIIS steps.
     5     5.12e-04   4.06e-04     
     6     9.64e-05   1.64e-04     
     7     2.70e-05   1.47e-05     
     8     8.36e-06   1.44e-06     
     9     2.93e-06   8.89e-08     
    10     1.07e-06   6.61e-08     
    11     3.82e-07   6.83e-08     
    12     9.90e-08   3.02e-08     
 ------------------------------------------------------------------------------
                                   CCSD Lambda converged.

 Computing density matrices in double precision...
           Orbital response amplitudes will be solved using DIIS.
           Start     Size      MaxIter   EConv     LConv     
           3         7         100       1.00e-06  1.00e-06  
 ------------------------------------------------------------------------------
            Enorm      Ldiff       Comment
 ------------------------------------------------------------------------------
     1     5.22e-02   3.20e-03     
     2     2.77e-02   1.61e-02     
     3     1.71e-02   6.27e-03     
     4     1.54e-03   4.18e-03     Switched to DIIS steps.
     5     1.56e-04   7.07e-05     
     6     2.52e-05   1.48e-05     
     7     1.16e-06   4.70e-06     
     8     1.18e-07   7.86e-08     
 ------------------------------------------------------------------------------
                                   Orbital response converged.

 Computing density matrices... Done.
 CCSD calculation:   CPU 17.60 s  wall 6.33 s

 Transferring MO TPDM to AO TPDM
 Transferring g2_o1o1o1o1
 Transferring g2_o1o1o1v1
 Transferring g2_o1o1v1v1
 Transferring g2_o1v1o1v1
 Transferring g2_o1v1v1v1
 Transferring g2_v1v1v1v1
 Adding separable TPDM
 Computing TPDM gradient
 --------------------------------------------------------
 2e gradient
  Atom          X               Y               Z
 --------------------------------------------------------
    1        -17.139529        4.738015        0.000000  
    2         -1.116686       -3.496820       -0.000000  
    3         17.139529       -4.738015       -0.000000  
    4          1.116686        3.496820        0.000000  
 --------------------------------------------------------
 --------------------------------------------------------
 Final gradient
  Atom          X               Y               Z
 --------------------------------------------------------
    1        -17.139529        4.738015        0.000000  
    2         -1.116686       -3.496820       -0.000000  
    3         17.139529       -4.738015       -0.000000  
    4          1.116686        3.496820        0.000000  
 --------------------------------------------------------
 Analytic gradient from two-electron contribution:   CPU 17.99 s  wall 4.75 s

 Total ccman2 time:   CPU 40.54 s  wall 12.68 s


 --------------------------------------------------------------
             Orbital Energies (a.u.) and Symmetries
 --------------------------------------------------------------

 Alpha MOs, Restricted
 -- Occupied --                  
-79.972  -7.515  -5.408  -5.406  -5.407  -5.407 -79.972  -7.514
  1 Ag    2 Ag    3 Ag    4 Ag    1 Bg    1 Au    1 Bu    2 Bu                 
 -5.407  -5.406  -0.918  -0.491  -0.371  -0.354  -0.726  -0.495
  3 Bu    4 Bu    5 Ag    6 Ag    7 Ag    2 Au    5 Bu    6 Bu                 
 -- Virtual --                   
  0.053   0.093   0.108   0.121   0.187   0.339   0.404   0.568
  8 Ag    9 Ag   10 Ag   11 Ag   12 Ag   13 Ag   14 Ag   15 Ag                 
  0.727   0.942   1.050   1.085   1.722   1.929   2.023   2.356
 16 Ag   17 Ag   18 Ag   19 Ag   20 Ag   21 Ag   22 Ag   23 Ag                 
  2.893   7.356  14.865  14.914 165.978  -0.003   0.118   0.444
 24 Ag   25 Ag   26 Ag   27 Ag   28 Ag    2 Bg    3 Bg    4 Bg                 
  0.823   1.128   1.681   1.896  14.803   0.083   0.404   0.757
  5 Bg    6 Bg    7 Bg    8 Bg    9 Bg    3 Au    4 Au    5 Au                 
  0.889   1.698   1.823  14.776   0.060   0.078   0.125   0.173
  6 Au    7 Au    8 Au    9 Au    7 Bu    8 Bu    9 Bu   10 Bu                 
  0.180   0.233   0.386   0.473   0.567   0.745   0.815   1.152
 11 Bu   12 Bu   13 Bu   14 Bu   15 Bu   16 Bu   17 Bu   18 Bu                 
  1.427   1.671   1.817   2.032   2.361   2.938   7.534  14.824
 19 Bu   20 Bu   21 Bu   22 Bu   23 Bu   24 Bu   25 Bu   26 Bu                 
 14.839 166.167
 27 Bu   28 Bu                                                                 

 Beta MOs, Restricted
 -- Occupied --                  
-79.972  -7.515  -5.408  -5.406  -5.407  -5.407 -79.972  -7.514
  1 Ag    2 Ag    3 Ag    4 Ag    1 Bg    1 Au    1 Bu    2 Bu                 
 -5.407  -5.406  -0.918  -0.491  -0.371  -0.354  -0.726  -0.495
  3 Bu    4 Bu    5 Ag    6 Ag    7 Ag    2 Au    5 Bu    6 Bu                 
 -- Virtual --                   
  0.053   0.093   0.108   0.121   0.187   0.339   0.404   0.568
  8 Ag    9 Ag   10 Ag   11 Ag   12 Ag   13 Ag   14 Ag   15 Ag                 
  0.727   0.942   1.050   1.085   1.722   1.929   2.023   2.356
 16 Ag   17 Ag   18 Ag   19 Ag   20 Ag   21 Ag   22 Ag   23 Ag                 
  2.893   7.356  14.865  14.914 165.978  -0.003   0.118   0.444
 24 Ag   25 Ag   26 Ag   27 Ag   28 Ag    2 Bg    3 Bg    4 Bg                 
  0.823   1.128   1.681   1.896  14.803   0.083   0.404   0.757
  5 Bg    6 Bg    7 Bg    8 Bg    9 Bg    3 Au    4 Au    5 Au                 
  0.889   1.698   1.823  14.776   0.060   0.078   0.125   0.173
  6 Au    7 Au    8 Au    9 Au    7 Bu    8 Bu    9 Bu   10 Bu                 
  0.180   0.233   0.386   0.473   0.567   0.745   0.815   1.152
 11 Bu   12 Bu   13 Bu   14 Bu   15 Bu   16 Bu   17 Bu   18 Bu                 
  1.427   1.671   1.817   2.032   2.361   2.938   7.534  14.824
 19 Bu   20 Bu   21 Bu   22 Bu   23 Bu   24 Bu   25 Bu   26 Bu                 
 14.839 166.167
 27 Bu   28 Bu                                                                 
 --------------------------------------------------------------

          Ground-State Mulliken Net Atomic Charges

     Atom                 Charge (a.u.)
  ----------------------------------------
      1 P                     0.097508
      2 H                    -0.097508
      3 P                     0.097508
      4 H                    -0.097508
  ----------------------------------------
  Sum of atomic charges =     0.000000

 -----------------------------------------------------------------
                    Cartesian Multipole Moments
 -----------------------------------------------------------------
    Charge (ESU x 10^10)
                -0.0000
    Dipole Moment (Debye)
         X       0.0000      Y      -0.0000      Z      -0.0000
       Tot       0.0000
    Quadrupole Moments (Debye-Ang)
        XX     -29.2690     XY       2.4773     YY     -28.2295
        XZ      -0.0000     YZ      -0.0000     ZZ     -28.2678
    Octopole Moments (Debye-Ang^2)
       XXX      -0.0000    XXY      -0.0000    XYY       0.0000
       YYY      -0.0000    XXZ       0.0000    XYZ      -0.0000
       YYZ      -0.0000    XZZ      -0.0000    YZZ      -0.0000
       ZZZ      -0.0000
    Hexadecapole Moments (Debye-Ang^3)
      XXXX    -229.6982   XXXY       9.8425   XXYY     -51.1981
      XYYY       3.4060   YYYY     -63.3276   XXXZ      -0.0000
      XXYZ      -0.0000   XYYZ      -0.0000   YYYZ      -0.0000
      XXZZ     -45.1532   XYZZ       1.6110   YYZZ     -18.5415
      XZZZ      -0.0000   YZZZ      -0.0000   ZZZZ     -46.7645
 -----------------------------------------------------------------
 DrvMan completing analytic gradient of the correlated energy
 Correlated dipole moment
            1
    1   0.0000000
    2  -0.0000000
    3  -0.0000000
 Energy read as -682.884673399
 Full Analytical Gradient: (in a.u., or Hartree/Bohr)
             1             2             3             4
    1    0.00005246    0.00006761   -0.00005246   -0.00006761
    2    0.00014367   -0.00005061   -0.00014367    0.00005061
    3   -0.00000000    0.00000000   -0.00000000    0.00000000
 Gradient time:  CPU 0.68 s  wall 0.65 s
 ######################################################
 ######################################################
 # Starting finite difference calculation for IDERIV  #
 Finite diff step size:  1.88973e-03 a.u.
 ----------------------------------------------------------------
             Standard Nuclear Orientation (Angstroms)
    I     Atom           X                Y                Z
 ----------------------------------------------------------------
    1      P       1.0155171769    -0.1074931450    -0.0000000000
    2      H       1.2707377989     1.2872873004     0.0000000000
    3      P      -1.0145171769     0.1074931450     0.0000000000
    4      H      -1.2707377989    -1.2872873004    -0.0000000000
 ----------------------------------------------------------------
 Nuclear Repulsion Energy =    75.8388175923 hartrees
 There are       16 alpha and       16 beta electrons

                       Distance Matrix (Angstroms)
             P (  1)   H (  2)   P (  3)
   H (  2)  1.417939
   P (  3)  2.041386  2.571829
   H (  4)  2.572718  3.617669  1.418119

 Requested basis set is 6-311++G(d,p)
 There are 36 shells and 74 basis functions
 A cutoff of  1.0D-14 yielded    650 shell pairs
 There are      2807 function pairs (      2968 Cartesian)
 Smallest overlap matrix eigenvalue = 6.77E-04
 Guess MOs from SCF MO coefficient file

 -----------------------------------------------------------------------
  General SCF calculation program by
  Eric Jon Sundstrom, Paul Horn, Yuezhi Mao, Dmitri Zuev, Alec White,
  David Stuck, Shaama M.S., Shane Yost, Joonho Lee, David Small,
  Daniel Levine, Susi Lehtola, Hugh Burton, Evgeny Epifanovsky
 -----------------------------------------------------------------------
 Hartree-Fock
 using 4 threads for integral computing
 -------------------------------------------------------
 OpenMP Integral computing Module                
 Release: version 2.0, May 2017, Q-Chem Inc. Pleasanton 
 -------------------------------------------------------
 A restricted SCF calculation will be
 performed using DIIS
 SCF converges when DIIS error is below 1.0e-08
 ---------------------------------------
  Cycle       Energy         DIIS error
 ---------------------------------------
    1    -682.6145158218      1.44e-05  
    2    -682.6145160321      3.92e-06  
    3    -682.6145160509      1.22e-06  
    4    -682.6145160532      3.43e-07  
    5    -682.6145160534      1.23e-07  
    6    -682.6145160534      4.41e-08  
    7    -682.6145160534      1.11e-08  
    8    -682.6145160534      3.68e-09  Convergence criterion met
 ---------------------------------------
 SCF time:   CPU 1.36s  wall 1.00s 
 SCF   energy in the final basis set =     -682.6145160534
 Total energy in the final basis set =     -682.6145160534


 ------------------------------------------------------------------------------

   CCMAN2: suite of methods based on coupled cluster
           and equation of motion theories.

   Components:
   * libvmm-1.3-trunk
     by Evgeny Epifanovsky, Ilya Kaliman.
   * libtensor-2.5-trunk
     by Evgeny Epifanovsky, Michael Wormit, Dmitry Zuev, Sam Manzer, 
        Ilya Kaliman.
   * libcc-2.5-trunk
     by Evgeny Epifanovsky, Arik Landau, Tomasz Kus, Kirill Khistyaev, 
        Dmitry Zuev, Prashant Manohar, Xintian Feng, Anna Krylov, 
        Matthew Goldey, Alec White, Thomas Jagau, Kaushik Nanda, 
        Anastasia Gunina, Alexander Kunitsa, Joonho Lee.

   CCMAN original authors:
   Anna I. Krylov, C. David Sherrill, Steven R. Gwaltney,
   Edward F. C. Byrd (2000)
   Sergey V. Levchenko, Lyudmila V. Slipchenko, Tao Wang,
   Ana-Maria C. Cristian (2003)
   Piotr A. Pieniazek, C. Melania Oana, Evgeny Epifanovsky (2007)
   Prashant Manohar (2009)

 ------------------------------------------------------------------------------


 Allocating and initializing 29808MB of RAM...
 Calculation will run on 4 cores.


 Alpha MOs, Restricted
 -- Occupied --                  
-79.972 -79.972  -7.515  -7.514  -5.408  -5.407  -5.407  -5.407
  1 A     2 A     3 A     4 A     5 A     6 A     7 A     8 A                  
 -5.406  -5.406  -0.917  -0.727  -0.495  -0.491  -0.371  -0.354
  9 A    10 A    11 A    12 A    13 A    14 A    15 A    16 A                  
 -- Virtual --                   
 -0.003   0.053   0.060   0.078   0.083   0.093   0.108   0.118
 17 A    18 A    19 A    20 A    21 A    22 A    23 A    24 A                  
  0.121   0.125   0.173   0.180   0.187   0.233   0.339   0.386
 25 A    26 A    27 A    28 A    29 A    30 A    31 A    32 A                  
  0.404   0.404   0.444   0.473   0.567   0.568   0.727   0.745
 33 A    34 A    35 A    36 A    37 A    38 A    39 A    40 A                  
  0.757   0.815   0.823   0.889   0.942   1.050   1.085   1.127
 41 A    42 A    43 A    44 A    45 A    46 A    47 A    48 A                  
  1.152   1.427   1.671   1.681   1.698   1.722   1.816   1.823
 49 A    50 A    51 A    52 A    53 A    54 A    55 A    56 A                  
  1.896   1.929   2.023   2.032   2.356   2.361   2.893   2.938
 57 A    58 A    59 A    60 A    61 A    62 A    63 A    64 A                  
  7.356   7.534  14.776  14.803  14.823  14.839  14.865  14.915
 65 A    66 A    67 A    68 A    69 A    70 A    71 A    72 A                  
165.979 166.166
 73 A    74 A                                                                  

 Beta MOs, Restricted
 -- Occupied --                  
-79.972 -79.972  -7.515  -7.514  -5.408  -5.407  -5.407  -5.407
  1 A     2 A     3 A     4 A     5 A     6 A     7 A     8 A                  
 -5.406  -5.406  -0.917  -0.727  -0.495  -0.491  -0.371  -0.354
  9 A    10 A    11 A    12 A    13 A    14 A    15 A    16 A                  
 -- Virtual --                   
 -0.003   0.053   0.060   0.078   0.083   0.093   0.108   0.118
 17 A    18 A    19 A    20 A    21 A    22 A    23 A    24 A                  
  0.121   0.125   0.173   0.180   0.187   0.233   0.339   0.386
 25 A    26 A    27 A    28 A    29 A    30 A    31 A    32 A                  
  0.404   0.404   0.444   0.473   0.567   0.568   0.727   0.745
 33 A    34 A    35 A    36 A    37 A    38 A    39 A    40 A                  
  0.757   0.815   0.823   0.889   0.942   1.050   1.085   1.127
 41 A    42 A    43 A    44 A    45 A    46 A    47 A    48 A                  
  1.152   1.427   1.671   1.681   1.698   1.722   1.816   1.823
 49 A    50 A    51 A    52 A    53 A    54 A    55 A    56 A                  
  1.896   1.929   2.023   2.032   2.356   2.361   2.893   2.938
 57 A    58 A    59 A    60 A    61 A    62 A    63 A    64 A                  
  7.356   7.534  14.776  14.803  14.823  14.839  14.865  14.915
 65 A    66 A    67 A    68 A    69 A    70 A    71 A    72 A                  
165.979 166.166
 73 A    74 A                                                                  

 Occupation and symmetry of molecular orbitals

 Point group: C1 (1 irreducible representation).

                           A     All 
 -------------------------------------
 All molecular orbitals:
  - Alpha                  74    74  
  - Beta                   74    74  
 -------------------------------------
 Alpha orbitals:
  - Frozen occupied        10    10  
  - Active occupied        6     6   
  - Active virtual         58    58  
  - Frozen virtual         0     0   
 -------------------------------------
 Beta orbitals:
  - Frozen occupied        10    10  
  - Active occupied        6     6   
  - Active virtual         58    58  
  - Frozen virtual         0     0   
 -------------------------------------

 Import integrals:   CPU 0.00 s  wall 0.00 s

 Import integrals:   CPU 2.78 s  wall 0.74 s

 MP2 amplitudes:   CPU 0.01 s  wall 0.01 s

Running a double precision version
           CCSD T amplitudes will be solved using DIIS.

           Start     Size      MaxIter   EConv     TConv     
           3         7         100       1.00e-07  1.00e-05  
 ------------------------------------------------------------------------------
           Energy (a.u.)   Ediff      Tdiff       Comment
 ------------------------------------------------------------------------------
          -682.85179720                           
     1    -682.87159856   1.98e-02   5.76e-01     
     2    -682.88066900   9.07e-03   7.80e-02     
     3    -682.88275672   2.09e-03   3.17e-02     
     4    -682.88445138   1.69e-03   1.82e-02     Switched to DIIS steps.
     5    -682.88468320   2.32e-04   6.16e-03     
     6    -682.88467416   9.04e-06   2.11e-03     
     7    -682.88467283   1.33e-06   3.02e-04     
     8    -682.88467312   2.87e-07   1.03e-04     
     9    -682.88467281   3.07e-07   2.51e-05     
    10    -682.88467287   6.04e-08   7.71e-06     
 ------------------------------------------------------------------------------
          -682.88467287                           CCSD T converged.

End of double precision
 SCF energy                 = -682.61451605
 MP2 energy                 = -682.85179720
 CCSD correlation energy     =   -0.27015682
 CCSD total energy           = -682.88467287

 CCSD  T1^2 = 0.0055  T2^2 = 0.1802  Leading amplitudes:

 Amplitude    Orbitals with energies
  0.0258       16 (A) A                  ->    33 (A) A                   
              -0.3535                          0.4042                     
  0.0258       16 (A) B                  ->    33 (A) B                   
              -0.3535                          0.4042                     
 -0.0164       16 (A) A                  ->    41 (A) A                   
              -0.3535                          0.7567                     
 -0.0164       16 (A) B                  ->    41 (A) B                   
              -0.3535                          0.7567                     

 Amplitude    Orbitals with energies
 -0.1656       16 (A) A      16 (A) B    ->    17 (A) A      17 (A) B     
              -0.3535       -0.3535           -0.0029       -0.0029       
  0.1656       16 (A) A      16 (A) B    ->    17 (A) B      17 (A) A     
              -0.3535       -0.3535           -0.0029       -0.0029       
  0.1656       16 (A) B      16 (A) A    ->    17 (A) A      17 (A) B     
              -0.3535       -0.3535           -0.0029       -0.0029       
 -0.1656       16 (A) B      16 (A) A    ->    17 (A) B      17 (A) A     
              -0.3535       -0.3535           -0.0029       -0.0029       

 Computing CCSD intemediates for later calculations in double precision
 Finished.

Running a double precision version
           CCSD Lambda amplitudes will be solved using DIIS.
           Start     Size      MaxIter   EConv     LConv     
           3         7         100       1.00e-07  1.00e-05  
 ------------------------------------------------------------------------------
            Enorm      Ldiff       Comment
 ------------------------------------------------------------------------------
     1     4.84e-02   4.17e-02     
     2     9.38e-03   4.84e-03     
     3     4.26e-03   2.56e-03     
     4     1.22e-03   1.42e-03     Switched to DIIS steps.
     5     5.13e-04   4.08e-04     
     6     9.67e-05   1.64e-04     
     7     2.71e-05   1.48e-05     
     8     8.35e-06   1.46e-06     
     9     2.92e-06   9.19e-08     
    10     1.06e-06   6.49e-08     
    11     3.83e-07   6.81e-08     
    12     9.92e-08   3.03e-08     
 ------------------------------------------------------------------------------
                                   CCSD Lambda converged.

 Computing density matrices in double precision...
           Orbital response amplitudes will be solved using DIIS.
           Start     Size      MaxIter   EConv     LConv     
           3         7         100       1.00e-06  1.00e-06  
 ------------------------------------------------------------------------------
            Enorm      Ldiff       Comment
 ------------------------------------------------------------------------------
     1     5.23e-02   3.19e-03     
     2     2.77e-02   1.62e-02     
     3     1.71e-02   6.28e-03     
     4     1.54e-03   4.19e-03     Switched to DIIS steps.
     5     1.58e-04   7.08e-05     
     6     4.54e-05   1.47e-05     
     7     5.72e-05   3.72e-06     
     8     1.06e-06   9.54e-07     
     9     7.85e-08   3.89e-08     
 ------------------------------------------------------------------------------
                                   Orbital response converged.

 Computing density matrices... Done.
 CCSD calculation:   CPU 30.81 s  wall 9.05 s

 Transferring MO TPDM to AO TPDM
 Transferring g2_o1o1o1o1
 Transferring g2_o1o1o1v1
 Transferring g2_o1o1v1v1
 Transferring g2_o1v1o1v1
 Transferring g2_o1v1v1v1
 Transferring g2_v1v1v1v1
 Adding separable TPDM
 Computing TPDM gradient
 --------------------------------------------------------
 2e gradient
  Atom          X               Y               Z
 --------------------------------------------------------
    1        -17.130366        4.737061       -0.000000  
    2         -1.113107       -3.497390        0.000000  
    3         17.127040       -4.736009        0.000000  
    4          1.116433        3.496338       -0.000000  
 --------------------------------------------------------
 --------------------------------------------------------
 Final gradient
  Atom          X               Y               Z
 --------------------------------------------------------
    1        -17.130366        4.737061       -0.000000  
    2         -1.113107       -3.497390        0.000000  
    3         17.127040       -4.736009        0.000000  
    4          1.116433        3.496338       -0.000000  
 --------------------------------------------------------
 Analytic gradient from two-electron contribution:   CPU 17.59 s  wall 4.47 s

 Total ccman2 time:   CPU 52.43 s  wall 14.72 s


 --------------------------------------------------------------

                    Orbital Energies (a.u.)
 --------------------------------------------------------------

 Alpha MOs
 -- Occupied --
-79.972 -79.972  -7.515  -7.514  -5.408  -5.407  -5.407  -5.407
 -5.406  -5.406  -0.917  -0.727  -0.495  -0.491  -0.371  -0.354
 -- Virtual --
 -0.003   0.053   0.060   0.078   0.083   0.093   0.108   0.118
  0.121   0.125   0.173   0.180   0.187   0.233   0.339   0.386
  0.404   0.404   0.444   0.473   0.567   0.568   0.727   0.745
  0.757   0.815   0.823   0.889   0.942   1.050   1.085   1.127
  1.152   1.427   1.671   1.681   1.698   1.722   1.816   1.823
  1.896   1.929   2.023   2.032   2.356   2.361   2.893   2.938
  7.356   7.534  14.776  14.803  14.823  14.839  14.865  14.915
165.979 166.166
 --------------------------------------------------------------

          Ground-State Mulliken Net Atomic Charges

     Atom                 Charge (a.u.)
  ----------------------------------------
      1 P                     0.097598
      2 H                    -0.097563
      3 P                     0.097530
      4 H                    -0.097566
  ----------------------------------------
  Sum of atomic charges =     0.000000

 -----------------------------------------------------------------
                    Cartesian Multipole Moments
 -----------------------------------------------------------------
    Charge (ESU x 10^10)
                 0.0000
    Dipole Moment (Debye)
         X       0.0003      Y      -0.0003      Z       0.0000
       Tot       0.0004
    Quadrupole Moments (Debye-Ang)
        XX     -29.2679     XY       2.4763     YY     -28.2303
        XZ       0.0000     YZ       0.0000     ZZ     -28.2709
    Octopole Moments (Debye-Ang^2)
       XXX      -0.0412    XXY       0.0013    XYY      -0.0111
       YYY      -0.0003    XXZ       0.0000    XYZ      -0.0000
       YYZ       0.0000    XZZ      -0.0131    YZZ      -0.0000
       ZZZ       0.0000
    Hexadecapole Moments (Debye-Ang^3)
      XXXX    -229.8539   XXXY       9.8471   XXYY     -51.2238
      XYYY       3.4077   YYYY     -63.3280   XXXZ       0.0000
      XXYZ       0.0000   XYYZ       0.0000   YYYZ       0.0000
      XXZZ     -45.1829   XYZZ       1.6123   YYZZ     -18.5437
      XZZZ       0.0000   YZZZ       0.0000   ZZZZ     -46.7773
 -----------------------------------------------------------------
 DrvMan completing analytic gradient of the correlated energy
 Correlated dipole moment
            1
    1   0.0001017
    2  -0.0001144
    3   0.0000000
 Energy read as -682.884672873
 Full Analytical Gradient: (in a.u., or Hartree/Bohr)
             1             2             3             4
    1    0.00050394    0.00002418   -0.00045903   -0.00006910
    2    0.00014638   -0.00011686   -0.00008206    0.00005254
    3   -0.00000000    0.00000000   -0.00000000    0.00000000
 Gradient time:  CPU 0.67 s  wall 0.64 s
 ----------------------------------------------------------------
             Standard Nuclear Orientation (Angstroms)
    I     Atom           X                Y                Z
 ----------------------------------------------------------------
    1      P       1.0135171769    -0.1074931450    -0.0000000000
    2      H       1.2707377989     1.2872873004     0.0000000000
    3      P      -1.0145171769     0.1074931450     0.0000000000
    4      H      -1.2707377989    -1.2872873004    -0.0000000000
 ----------------------------------------------------------------
 Nuclear Repulsion Energy =    75.8964043960 hartrees
 There are       16 alpha and       16 beta electrons

                       Distance Matrix (Angstroms)
             P (  1)   H (  2)   P (  3)
   H (  2)  1.418300
   P (  3)  2.039398  2.571829
   H (  4)  2.570940  3.617669  1.418119

 Requested basis set is 6-311++G(d,p)
 There are 36 shells and 74 basis functions
 A cutoff of  1.0D-14 yielded    650 shell pairs
 There are      2807 function pairs (      2968 Cartesian)
 Smallest overlap matrix eigenvalue = 6.74E-04
 Guess MOs from SCF MO coefficient file

 -----------------------------------------------------------------------
  General SCF calculation program by
  Eric Jon Sundstrom, Paul Horn, Yuezhi Mao, Dmitri Zuev, Alec White,
  David Stuck, Shaama M.S., Shane Yost, Joonho Lee, David Small,
  Daniel Levine, Susi Lehtola, Hugh Burton, Evgeny Epifanovsky
 -----------------------------------------------------------------------
 Hartree-Fock
 using 4 threads for integral computing
 -------------------------------------------------------
 OpenMP Integral computing Module                
 Release: version 2.0, May 2017, Q-Chem Inc. Pleasanton 
 -------------------------------------------------------
 A restricted SCF calculation will be
 performed using DIIS
 SCF converges when DIIS error is below 1.0e-08
 ---------------------------------------
  Cycle       Energy         DIIS error
 ---------------------------------------
    1    -682.6145880921      2.89e-05  
    2    -682.6145889335      7.84e-06  
    3    -682.6145890087      2.44e-06  
    4    -682.6145890180      6.85e-07  
    5    -682.6145890188      2.44e-07  
    6    -682.6145890189      8.82e-08  
    7    -682.6145890190      2.21e-08  
    8    -682.6145890190      7.28e-09  Convergence criterion met
 ---------------------------------------
 SCF time:   CPU 1.37s  wall 1.00s 
 SCF   energy in the final basis set =     -682.6145890190
 Total energy in the final basis set =     -682.6145890190


 ------------------------------------------------------------------------------

   CCMAN2: suite of methods based on coupled cluster
           and equation of motion theories.

   Components:
   * libvmm-1.3-trunk
     by Evgeny Epifanovsky, Ilya Kaliman.
   * libtensor-2.5-trunk
     by Evgeny Epifanovsky, Michael Wormit, Dmitry Zuev, Sam Manzer, 
        Ilya Kaliman.
   * libcc-2.5-trunk
     by Evgeny Epifanovsky, Arik Landau, Tomasz Kus, Kirill Khistyaev, 
        Dmitry Zuev, Prashant Manohar, Xintian Feng, Anna Krylov, 
        Matthew Goldey, Alec White, Thomas Jagau, Kaushik Nanda, 
        Anastasia Gunina, Alexander Kunitsa, Joonho Lee.

   CCMAN original authors:
   Anna I. Krylov, C. David Sherrill, Steven R. Gwaltney,
   Edward F. C. Byrd (2000)
   Sergey V. Levchenko, Lyudmila V. Slipchenko, Tao Wang,
   Ana-Maria C. Cristian (2003)
   Piotr A. Pieniazek, C. Melania Oana, Evgeny Epifanovsky (2007)
   Prashant Manohar (2009)

 ------------------------------------------------------------------------------


 Allocating and initializing 29808MB of RAM...
 Calculation will run on 4 cores.


 Alpha MOs, Restricted
 -- Occupied --                  
-79.972 -79.972  -7.515  -7.514  -5.408  -5.407  -5.407  -5.407
  1 A     2 A     3 A     4 A     5 A     6 A     7 A     8 A                  
 -5.406  -5.406  -0.918  -0.726  -0.495  -0.491  -0.370  -0.354
  9 A    10 A    11 A    12 A    13 A    14 A    15 A    16 A                  
 -- Virtual --                   
 -0.003   0.053   0.060   0.078   0.083   0.093   0.108   0.118
 17 A    18 A    19 A    20 A    21 A    22 A    23 A    24 A                  
  0.121   0.125   0.173   0.180   0.187   0.233   0.339   0.386
 25 A    26 A    27 A    28 A    29 A    30 A    31 A    32 A                  
  0.404   0.404   0.444   0.474   0.567   0.568   0.726   0.745
 33 A    34 A    35 A    36 A    37 A    38 A    39 A    40 A                  
  0.756   0.815   0.823   0.889   0.942   1.050   1.084   1.128
 41 A    42 A    43 A    44 A    45 A    46 A    47 A    48 A                  
  1.152   1.428   1.671   1.681   1.698   1.722   1.817   1.823
 49 A    50 A    51 A    52 A    53 A    54 A    55 A    56 A                  
  1.896   1.929   2.023   2.032   2.356   2.361   2.893   2.938
 57 A    58 A    59 A    60 A    61 A    62 A    63 A    64 A                  
  7.356   7.535  14.776  14.803  14.824  14.839  14.865  14.914
 65 A    66 A    67 A    68 A    69 A    70 A    71 A    72 A                  
165.978 166.167
 73 A    74 A                                                                  

 Beta MOs, Restricted
 -- Occupied --                  
-79.972 -79.972  -7.515  -7.514  -5.408  -5.407  -5.407  -5.407
  1 A     2 A     3 A     4 A     5 A     6 A     7 A     8 A                  
 -5.406  -5.406  -0.918  -0.726  -0.495  -0.491  -0.370  -0.354
  9 A    10 A    11 A    12 A    13 A    14 A    15 A    16 A                  
 -- Virtual --                   
 -0.003   0.053   0.060   0.078   0.083   0.093   0.108   0.118
 17 A    18 A    19 A    20 A    21 A    22 A    23 A    24 A                  
  0.121   0.125   0.173   0.180   0.187   0.233   0.339   0.386
 25 A    26 A    27 A    28 A    29 A    30 A    31 A    32 A                  
  0.404   0.404   0.444   0.474   0.567   0.568   0.726   0.745
 33 A    34 A    35 A    36 A    37 A    38 A    39 A    40 A                  
  0.756   0.815   0.823   0.889   0.942   1.050   1.084   1.128
 41 A    42 A    43 A    44 A    45 A    46 A    47 A    48 A                  
  1.152   1.428   1.671   1.681   1.698   1.722   1.817   1.823
 49 A    50 A    51 A    52 A    53 A    54 A    55 A    56 A                  
  1.896   1.929   2.023   2.032   2.356   2.361   2.893   2.938
 57 A    58 A    59 A    60 A    61 A    62 A    63 A    64 A                  
  7.356   7.535  14.776  14.803  14.824  14.839  14.865  14.914
 65 A    66 A    67 A    68 A    69 A    70 A    71 A    72 A                  
165.978 166.167
 73 A    74 A                                                                  

 Occupation and symmetry of molecular orbitals

 Point group: C1 (1 irreducible representation).

                           A     All 
 -------------------------------------
 All molecular orbitals:
  - Alpha                  74    74  
  - Beta                   74    74  
 -------------------------------------
 Alpha orbitals:
  - Frozen occupied        10    10  
  - Active occupied        6     6   
  - Active virtual         58    58  
  - Frozen virtual         0     0   
 -------------------------------------
 Beta orbitals:
  - Frozen occupied        10    10  
  - Active occupied        6     6   
  - Active virtual         58    58  
  - Frozen virtual         0     0   
 -------------------------------------

 Import integrals:   CPU 0.00 s  wall 0.00 s

 Import integrals:   CPU 2.78 s  wall 0.74 s

 MP2 amplitudes:   CPU 0.01 s  wall 0.01 s

Running a double precision version
           CCSD T amplitudes will be solved using DIIS.

           Start     Size      MaxIter   EConv     TConv     
           3         7         100       1.00e-07  1.00e-05  
 ------------------------------------------------------------------------------
           Energy (a.u.)   Ediff      Tdiff       Comment
 ------------------------------------------------------------------------------
          -682.85179497                           
     1    -682.87161921   1.98e-02   5.76e-01     
     2    -682.88067446   9.06e-03   7.79e-02     
     3    -682.88276209   2.09e-03   3.17e-02     
     4    -682.88445334   1.69e-03   1.81e-02     Switched to DIIS steps.
     5    -682.88468333   2.30e-04   6.13e-03     
     6    -682.88467435   8.98e-06   2.10e-03     
     7    -682.88467302   1.33e-06   3.01e-04     
     8    -682.88467331   2.89e-07   1.03e-04     
     9    -682.88467301   3.02e-07   2.51e-05     
    10    -682.88467307   6.04e-08   7.76e-06     
 ------------------------------------------------------------------------------
          -682.88467307                           CCSD T converged.

End of double precision
 SCF energy                 = -682.61458902
 MP2 energy                 = -682.85179497
 CCSD correlation energy     =   -0.27008405
 CCSD total energy           = -682.88467307

 CCSD  T1^2 = 0.0055  T2^2 = 0.1799  Leading amplitudes:

 Amplitude    Orbitals with energies
 -0.0256       16 (A) A                  ->    33 (A) A                   
              -0.3538                          0.4041                     
 -0.0256       16 (A) B                  ->    33 (A) B                   
              -0.3538                          0.4041                     
  0.0164       16 (A) A                  ->    41 (A) A                   
              -0.3538                          0.7564                     
  0.0164       16 (A) B                  ->    41 (A) B                   
              -0.3538                          0.7564                     

 Amplitude    Orbitals with energies
 -0.1651       16 (A) A      16 (A) B    ->    17 (A) A      17 (A) B     
              -0.3538       -0.3538           -0.0027       -0.0027       
  0.1651       16 (A) A      16 (A) B    ->    17 (A) B      17 (A) A     
              -0.3538       -0.3538           -0.0027       -0.0027       
  0.1651       16 (A) B      16 (A) A    ->    17 (A) A      17 (A) B     
              -0.3538       -0.3538           -0.0027       -0.0027       
 -0.1651       16 (A) B      16 (A) A    ->    17 (A) B      17 (A) A     
              -0.3538       -0.3538           -0.0027       -0.0027       

 Computing CCSD intemediates for later calculations in double precision
 Finished.

Running a double precision version
           CCSD Lambda amplitudes will be solved using DIIS.
           Start     Size      MaxIter   EConv     LConv     
           3         7         100       1.00e-07  1.00e-05  
 ------------------------------------------------------------------------------
            Enorm      Ldiff       Comment
 ------------------------------------------------------------------------------
     1     4.83e-02   4.15e-02     
     2     9.36e-03   4.83e-03     
     3     4.24e-03   2.55e-03     
     4     1.21e-03   1.42e-03     Switched to DIIS steps.
     5     5.10e-04   4.04e-04     
     6     9.62e-05   1.63e-04     
     7     2.70e-05   1.46e-05     
     8     8.36e-06   1.43e-06     
     9     2.93e-06   8.59e-08     
    10     1.07e-06   6.72e-08     
    11     3.81e-07   6.85e-08     
    12     9.87e-08   3.02e-08     
 ------------------------------------------------------------------------------
                                   CCSD Lambda converged.

 Computing density matrices in double precision...
           Orbital response amplitudes will be solved using DIIS.
           Start     Size      MaxIter   EConv     LConv     
           3         7         100       1.00e-06  1.00e-06  
 ------------------------------------------------------------------------------
            Enorm      Ldiff       Comment
 ------------------------------------------------------------------------------
     1     5.22e-02   3.21e-03     
     2     2.77e-02   1.61e-02     
     3     1.71e-02   6.27e-03     
     4     1.54e-03   4.18e-03     Switched to DIIS steps.
     5     1.58e-04   7.05e-05     
     6     4.50e-05   1.47e-05     
     7     5.67e-05   3.73e-06     
     8     1.06e-06   9.38e-07     
     9     7.86e-08   3.85e-08     
 ------------------------------------------------------------------------------
                                   Orbital response converged.

 Computing density matrices... Done.
 CCSD calculation:   CPU 30.42 s  wall 8.95 s

 Transferring MO TPDM to AO TPDM
 Transferring g2_o1o1o1o1
 Transferring g2_o1o1o1v1
 Transferring g2_o1o1v1v1
 Transferring g2_o1v1o1v1
 Transferring g2_o1v1v1v1
 Transferring g2_v1v1v1v1
 Adding separable TPDM
 Computing TPDM gradient
 --------------------------------------------------------
 2e gradient
  Atom          X               Y               Z
 --------------------------------------------------------
    1        -17.148695        4.738969       -0.000000  
    2         -1.120263       -3.496246        0.000000  
    3         17.152019       -4.740025        0.000000  
    4          1.116938        3.497302       -0.000000  
 --------------------------------------------------------
 --------------------------------------------------------
 Final gradient
  Atom          X               Y               Z
 --------------------------------------------------------
    1        -17.148695        4.738969       -0.000000  
    2         -1.120263       -3.496246        0.000000  
    3         17.152019       -4.740025        0.000000  
    4          1.116938        3.497302       -0.000000  
 --------------------------------------------------------
 Analytic gradient from two-electron contribution:   CPU 17.51 s  wall 4.45 s

 Total ccman2 time:   CPU 51.82 s  wall 14.55 s


 --------------------------------------------------------------

                    Orbital Energies (a.u.)
 --------------------------------------------------------------

 Alpha MOs
 -- Occupied --
-79.972 -79.972  -7.515  -7.514  -5.408  -5.407  -5.407  -5.407
 -5.406  -5.406  -0.918  -0.726  -0.495  -0.491  -0.370  -0.354
 -- Virtual --
 -0.003   0.053   0.060   0.078   0.083   0.093   0.108   0.118
  0.121   0.125   0.173   0.180   0.187   0.233   0.339   0.386
  0.404   0.404   0.444   0.474   0.567   0.568   0.726   0.745
  0.756   0.815   0.823   0.889   0.942   1.050   1.084   1.128
  1.152   1.428   1.671   1.681   1.698   1.722   1.817   1.823
  1.896   1.929   2.023   2.032   2.356   2.361   2.893   2.938
  7.356   7.535  14.776  14.803  14.824  14.839  14.865  14.914
165.978 166.167
 --------------------------------------------------------------

          Ground-State Mulliken Net Atomic Charges

     Atom                 Charge (a.u.)
  ----------------------------------------
      1 P                     0.097417
      2 H                    -0.097452
      3 P                     0.097485
      4 H                    -0.097450
  ----------------------------------------
  Sum of atomic charges =    -0.000000

 -----------------------------------------------------------------
                    Cartesian Multipole Moments
 -----------------------------------------------------------------
    Charge (ESU x 10^10)
                -0.0000
    Dipole Moment (Debye)
         X      -0.0003      Y       0.0003      Z      -0.0000
       Tot       0.0004
    Quadrupole Moments (Debye-Ang)
        XX     -29.2700     XY       2.4784     YY     -28.2287
        XZ       0.0000     YZ       0.0000     ZZ     -28.2647
    Octopole Moments (Debye-Ang^2)
       XXX       0.0412    XXY      -0.0013    XYY       0.0111
       YYY       0.0003    XXZ      -0.0000    XYZ       0.0000
       YYZ      -0.0000    XZZ       0.0131    YZZ       0.0000
       ZZZ       0.0000
    Hexadecapole Moments (Debye-Ang^3)
      XXXX    -229.5427   XXXY       9.8378   XXYY     -51.1723
      XYYY       3.4043   YYYY     -63.3273   XXXZ       0.0000
      XXYZ       0.0000   XYYZ       0.0000   YYYZ       0.0000
      XXZZ     -45.1236   XYZZ       1.6097   YYZZ     -18.5392
      XZZZ       0.0000   YZZZ       0.0000   ZZZZ     -46.7517
 -----------------------------------------------------------------
 DrvMan completing analytic gradient of the correlated energy
 Correlated dipole moment
            1
    1  -0.0001021
    2   0.0001142
    3  -0.0000000
 Energy read as -682.884673070
 Full Analytical Gradient: (in a.u., or Hartree/Bohr)
             1             2             3             4
    1   -0.00040106    0.00011115    0.00035601   -0.00006610
    2    0.00014105    0.00001577   -0.00020551    0.00004868
    3   -0.00000000    0.00000000   -0.00000000    0.00000000
 Gradient time:  CPU 0.67 s  wall 0.64 s
 ----------------------------------------------------------------
             Standard Nuclear Orientation (Angstroms)
    I     Atom           X                Y                Z
 ----------------------------------------------------------------
    1      P       1.0145171769    -0.1064931450    -0.0000000000
    2      H       1.2707377989     1.2872873004     0.0000000000
    3      P      -1.0145171769     0.1074931450     0.0000000000
    4      H      -1.2707377989    -1.2872873004    -0.0000000000
 ----------------------------------------------------------------
 Nuclear Repulsion Energy =    75.8739388344 hartrees
 There are       16 alpha and       16 beta electrons

                       Distance Matrix (Angstroms)
             P (  1)   H (  2)   P (  3)
   H (  2)  1.417135
   P (  3)  2.040287  2.571829
   H (  4)  2.572288  3.617669  1.418119

 Requested basis set is 6-311++G(d,p)
 There are 36 shells and 74 basis functions
 A cutoff of  1.0D-14 yielded    650 shell pairs
 There are      2807 function pairs (      2968 Cartesian)
 Smallest overlap matrix eigenvalue = 6.75E-04
 Guess MOs from SCF MO coefficient file

 -----------------------------------------------------------------------
  General SCF calculation program by
  Eric Jon Sundstrom, Paul Horn, Yuezhi Mao, Dmitri Zuev, Alec White,
  David Stuck, Shaama M.S., Shane Yost, Joonho Lee, David Small,
  Daniel Levine, Susi Lehtola, Hugh Burton, Evgeny Epifanovsky
 -----------------------------------------------------------------------
 Hartree-Fock
 using 4 threads for integral computing
 -------------------------------------------------------
 OpenMP Integral computing Module                
 Release: version 2.0, May 2017, Q-Chem Inc. Pleasanton 
 -------------------------------------------------------
 A restricted SCF calculation will be
 performed using DIIS
 SCF converges when DIIS error is below 1.0e-08
 ---------------------------------------
  Cycle       Energy         DIIS error
 ---------------------------------------
    1    -682.6145694893      2.07e-05  
    2    -682.6145698836      5.07e-06  
    3    -682.6145699167      1.54e-06  
    4    -682.6145699203      5.22e-07  
    5    -682.6145699207      1.83e-07  
    6    -682.6145699207      4.64e-08  
    7    -682.6145699207      1.60e-08  
    8    -682.6145699207      6.45e-09  Convergence criterion met
 ---------------------------------------
 SCF time:   CPU 1.36s  wall 1.00s 
 SCF   energy in the final basis set =     -682.6145699207
 Total energy in the final basis set =     -682.6145699207


 ------------------------------------------------------------------------------

   CCMAN2: suite of methods based on coupled cluster
           and equation of motion theories.

   Components:
   * libvmm-1.3-trunk
     by Evgeny Epifanovsky, Ilya Kaliman.
   * libtensor-2.5-trunk
     by Evgeny Epifanovsky, Michael Wormit, Dmitry Zuev, Sam Manzer, 
        Ilya Kaliman.
   * libcc-2.5-trunk
     by Evgeny Epifanovsky, Arik Landau, Tomasz Kus, Kirill Khistyaev, 
        Dmitry Zuev, Prashant Manohar, Xintian Feng, Anna Krylov, 
        Matthew Goldey, Alec White, Thomas Jagau, Kaushik Nanda, 
        Anastasia Gunina, Alexander Kunitsa, Joonho Lee.

   CCMAN original authors:
   Anna I. Krylov, C. David Sherrill, Steven R. Gwaltney,
   Edward F. C. Byrd (2000)
   Sergey V. Levchenko, Lyudmila V. Slipchenko, Tao Wang,
   Ana-Maria C. Cristian (2003)
   Piotr A. Pieniazek, C. Melania Oana, Evgeny Epifanovsky (2007)
   Prashant Manohar (2009)

 ------------------------------------------------------------------------------


 Allocating and initializing 29808MB of RAM...
 Calculation will run on 4 cores.


 Alpha MOs, Restricted
 -- Occupied --                  
-79.972 -79.972  -7.515  -7.514  -5.408  -5.407  -5.407  -5.407
  1 A     2 A     3 A     4 A     5 A     6 A     7 A     8 A                  
 -5.406  -5.406  -0.918  -0.727  -0.495  -0.491  -0.370  -0.354
  9 A    10 A    11 A    12 A    13 A    14 A    15 A    16 A                  
 -- Virtual --                   
 -0.003   0.053   0.060   0.078   0.083   0.093   0.108   0.118
 17 A    18 A    19 A    20 A    21 A    22 A    23 A    24 A                  
  0.121   0.125   0.173   0.180   0.187   0.233   0.339   0.386
 25 A    26 A    27 A    28 A    29 A    30 A    31 A    32 A                  
  0.404   0.404   0.444   0.473   0.567   0.568   0.727   0.745
 33 A    34 A    35 A    36 A    37 A    38 A    39 A    40 A                  
  0.757   0.815   0.823   0.889   0.942   1.050   1.085   1.128
 41 A    42 A    43 A    44 A    45 A    46 A    47 A    48 A                  
  1.152   1.428   1.672   1.681   1.698   1.722   1.816   1.823
 49 A    50 A    51 A    52 A    53 A    54 A    55 A    56 A                  
  1.896   1.929   2.023   2.032   2.357   2.362   2.894   2.938
 57 A    58 A    59 A    60 A    61 A    62 A    63 A    64 A                  
  7.356   7.534  14.776  14.803  14.824  14.839  14.865  14.914
 65 A    66 A    67 A    68 A    69 A    70 A    71 A    72 A                  
165.979 166.167
 73 A    74 A                                                                  

 Beta MOs, Restricted
 -- Occupied --                  
-79.972 -79.972  -7.515  -7.514  -5.408  -5.407  -5.407  -5.407
  1 A     2 A     3 A     4 A     5 A     6 A     7 A     8 A                  
 -5.406  -5.406  -0.918  -0.727  -0.495  -0.491  -0.370  -0.354
  9 A    10 A    11 A    12 A    13 A    14 A    15 A    16 A                  
 -- Virtual --                   
 -0.003   0.053   0.060   0.078   0.083   0.093   0.108   0.118
 17 A    18 A    19 A    20 A    21 A    22 A    23 A    24 A                  
  0.121   0.125   0.173   0.180   0.187   0.233   0.339   0.386
 25 A    26 A    27 A    28 A    29 A    30 A    31 A    32 A                  
  0.404   0.404   0.444   0.473   0.567   0.568   0.727   0.745
 33 A    34 A    35 A    36 A    37 A    38 A    39 A    40 A                  
  0.757   0.815   0.823   0.889   0.942   1.050   1.085   1.128
 41 A    42 A    43 A    44 A    45 A    46 A    47 A    48 A                  
  1.152   1.428   1.672   1.681   1.698   1.722   1.816   1.823
 49 A    50 A    51 A    52 A    53 A    54 A    55 A    56 A                  
  1.896   1.929   2.023   2.032   2.357   2.362   2.894   2.938
 57 A    58 A    59 A    60 A    61 A    62 A    63 A    64 A                  
  7.356   7.534  14.776  14.803  14.824  14.839  14.865  14.914
 65 A    66 A    67 A    68 A    69 A    70 A    71 A    72 A                  
165.979 166.167
 73 A    74 A                                                                  

 Occupation and symmetry of molecular orbitals

 Point group: C1 (1 irreducible representation).

                           A     All 
 -------------------------------------
 All molecular orbitals:
  - Alpha                  74    74  
  - Beta                   74    74  
 -------------------------------------
 Alpha orbitals:
  - Frozen occupied        10    10  
  - Active occupied        6     6   
  - Active virtual         58    58  
  - Frozen virtual         0     0   
 -------------------------------------
 Beta orbitals:
  - Frozen occupied        10    10  
  - Active occupied        6     6   
  - Active virtual         58    58  
  - Frozen virtual         0     0   
 -------------------------------------

 Import integrals:   CPU 0.00 s  wall 0.00 s

 Import integrals:   CPU 2.79 s  wall 0.74 s

 MP2 amplitudes:   CPU 0.01 s  wall 0.01 s

Running a double precision version
           CCSD T amplitudes will be solved using DIIS.

           Start     Size      MaxIter   EConv     TConv     
           3         7         100       1.00e-07  1.00e-05  
 ------------------------------------------------------------------------------
           Energy (a.u.)   Ediff      Tdiff       Comment
 ------------------------------------------------------------------------------
          -682.85179686                           
     1    -682.87161307   1.98e-02   5.76e-01     
     2    -682.88067315   9.06e-03   7.79e-02     
     3    -682.88276023   2.09e-03   3.17e-02     
     4    -682.88445230   1.69e-03   1.81e-02     Switched to DIIS steps.
     5    -682.88468299   2.31e-04   6.14e-03     
     6    -682.88467397   9.02e-06   2.10e-03     
     7    -682.88467264   1.33e-06   3.01e-04     
     8    -682.88467293   2.88e-07   1.03e-04     
     9    -682.88467262   3.04e-07   2.51e-05     
    10    -682.88467268   6.02e-08   7.73e-06     
 ------------------------------------------------------------------------------
          -682.88467268                           CCSD T converged.

End of double precision
 SCF energy                 = -682.61456992
 MP2 energy                 = -682.85179686
 CCSD correlation energy     =   -0.27010276
 CCSD total energy           = -682.88467268

 CCSD  T1^2 = 0.0055  T2^2 = 0.1800  Leading amplitudes:

 Amplitude    Orbitals with energies
 -0.0257       16 (A) A                  ->    33 (A) A                   
              -0.3537                          0.4041                     
 -0.0257       16 (A) B                  ->    33 (A) B                   
              -0.3537                          0.4041                     
  0.0164       16 (A) A                  ->    41 (A) A                   
              -0.3537                          0.7565                     
  0.0164       16 (A) B                  ->    41 (A) B                   
              -0.3537                          0.7565                     

 Amplitude    Orbitals with energies
 -0.1653       16 (A) A      16 (A) B    ->    17 (A) A      17 (A) B     
              -0.3537       -0.3537           -0.0028       -0.0028       
  0.1653       16 (A) A      16 (A) B    ->    17 (A) B      17 (A) A     
              -0.3537       -0.3537           -0.0028       -0.0028       
  0.1653       16 (A) B      16 (A) A    ->    17 (A) A      17 (A) B     
              -0.3537       -0.3537           -0.0028       -0.0028       
 -0.1653       16 (A) B      16 (A) A    ->    17 (A) B      17 (A) A     
              -0.3537       -0.3537           -0.0028       -0.0028       

 Computing CCSD intemediates for later calculations in double precision
 Finished.

Running a double precision version
           CCSD Lambda amplitudes will be solved using DIIS.
           Start     Size      MaxIter   EConv     LConv     
           3         7         100       1.00e-07  1.00e-05  
 ------------------------------------------------------------------------------
            Enorm      Ldiff       Comment
 ------------------------------------------------------------------------------
     1     4.83e-02   4.16e-02     
     2     9.37e-03   4.83e-03     
     3     4.25e-03   2.55e-03     
     4     1.22e-03   1.42e-03     Switched to DIIS steps.
     5     5.11e-04   4.06e-04     
     6     9.64e-05   1.64e-04     
     7     2.70e-05   1.46e-05     
     8     8.35e-06   1.44e-06     
     9     2.92e-06   8.88e-08     
    10     1.06e-06   6.61e-08     
    11     3.82e-07   6.83e-08     
    12     9.89e-08   3.02e-08     
 ------------------------------------------------------------------------------
                                   CCSD Lambda converged.

 Computing density matrices in double precision...
           Orbital response amplitudes will be solved using DIIS.
           Start     Size      MaxIter   EConv     LConv     
           3         7         100       1.00e-06  1.00e-06  
 ------------------------------------------------------------------------------
            Enorm      Ldiff       Comment
 ------------------------------------------------------------------------------
     1     5.22e-02   3.20e-03     
     2     2.77e-02   1.61e-02     
     3     1.71e-02   6.27e-03     
     4     1.54e-03   4.18e-03     Switched to DIIS steps.
     5     1.63e-04   7.06e-05     
     6     7.74e-05   1.45e-05     
     7     6.22e-05   2.43e-06     
     8     8.73e-07   2.04e-06     
     9     7.87e-08   3.87e-08     
 ------------------------------------------------------------------------------
                                   Orbital response converged.

 Computing density matrices... Done.
 CCSD calculation:   CPU 30.28 s  wall 8.93 s

 Transferring MO TPDM to AO TPDM
 Transferring g2_o1o1o1o1
 Transferring g2_o1o1o1v1
 Transferring g2_o1o1v1v1
 Transferring g2_o1v1o1v1
 Transferring g2_o1v1v1v1
 Transferring g2_v1v1v1v1
 Adding separable TPDM
 Computing TPDM gradient
 --------------------------------------------------------
 2e gradient
  Atom          X               Y               Z
 --------------------------------------------------------
    1        -17.140707        4.727332       -0.000000  
    2         -1.119079       -3.496273        0.000000  
    3         17.141756       -4.728126        0.000000  
    4          1.118030        3.497067       -0.000000  
 --------------------------------------------------------
 --------------------------------------------------------
 Final gradient
  Atom          X               Y               Z
 --------------------------------------------------------
    1        -17.140707        4.727332       -0.000000  
    2         -1.119079       -3.496273        0.000000  
    3         17.141756       -4.728126        0.000000  
    4          1.118030        3.497067       -0.000000  
 --------------------------------------------------------
 Analytic gradient from two-electron contribution:   CPU 17.34 s  wall 4.46 s

 Total ccman2 time:   CPU 51.78 s  wall 14.61 s


 --------------------------------------------------------------

                    Orbital Energies (a.u.)
 --------------------------------------------------------------

 Alpha MOs
 -- Occupied --
-79.972 -79.972  -7.515  -7.514  -5.408  -5.407  -5.407  -5.407
 -5.406  -5.406  -0.918  -0.727  -0.495  -0.491  -0.370  -0.354
 -- Virtual --
 -0.003   0.053   0.060   0.078   0.083   0.093   0.108   0.118
  0.121   0.125   0.173   0.180   0.187   0.233   0.339   0.386
  0.404   0.404   0.444   0.473   0.567   0.568   0.727   0.745
  0.757   0.815   0.823   0.889   0.942   1.050   1.085   1.128
  1.152   1.428   1.672   1.681   1.698   1.722   1.816   1.823
  1.896   1.929   2.023   2.032   2.357   2.362   2.894   2.938
  7.356   7.534  14.776  14.803  14.824  14.839  14.865  14.914
165.979 166.167
 --------------------------------------------------------------

          Ground-State Mulliken Net Atomic Charges

     Atom                 Charge (a.u.)
  ----------------------------------------
      1 P                     0.097383
      2 H                    -0.097436
      3 P                     0.097465
      4 H                    -0.097412
  ----------------------------------------
  Sum of atomic charges =    -0.000000

 -----------------------------------------------------------------
                    Cartesian Multipole Moments
 -----------------------------------------------------------------
    Charge (ESU x 10^10)
                -0.0000
    Dipole Moment (Debye)
         X       0.0004      Y       0.0014      Z      -0.0000
       Tot       0.0014
    Quadrupole Moments (Debye-Ang)
        XX     -29.2694     XY       2.4824     YY     -28.2269
        XZ      -0.0000     YZ       0.0000     ZZ     -28.2667
    Octopole Moments (Debye-Ang^2)
       XXX       0.0047    XXY      -0.0093    XYY       0.0037
       YYY      -0.0347    XXZ       0.0000    XYZ      -0.0000
       YYZ       0.0000    XZZ       0.0013    YZZ      -0.0113
       ZZZ       0.0000
    Hexadecapole Moments (Debye-Ang^3)
      XXXX    -229.7032   XXXY       9.8272   XXYY     -51.1855
      XYYY       3.3773   YYYY     -63.2973   XXXZ      -0.0000
      XXYZ       0.0000   XYYZ      -0.0000   YYYZ       0.0000
      XXZZ     -45.1528   XYZZ       1.6021   YYZZ     -18.5355
      XZZZ      -0.0000   YZZZ       0.0000   ZZZZ     -46.7631
 -----------------------------------------------------------------
 DrvMan completing analytic gradient of the correlated energy
 Correlated dipole moment
            1
    1   0.0001439
    2   0.0005488
    3  -0.0000000
 Energy read as -682.884672683
 Full Analytical Gradient: (in a.u., or Hartree/Bohr)
             1             2             3             4
    1    0.00005538    0.00004486    0.00000920   -0.00010943
    2    0.00061532   -0.00045584   -0.00021035    0.00005087
    3    0.00000000   -0.00000000    0.00000000    0.00000000
 Gradient time:  CPU 0.67 s  wall 0.64 s
 ----------------------------------------------------------------
             Standard Nuclear Orientation (Angstroms)
    I     Atom           X                Y                Z
 ----------------------------------------------------------------
    1      P       1.0145171769    -0.1084931450    -0.0000000000
    2      H       1.2707377989     1.2872873004     0.0000000000
    3      P      -1.0145171769     0.1074931450     0.0000000000
    4      H      -1.2707377989    -1.2872873004    -0.0000000000
 ----------------------------------------------------------------
 Nuclear Repulsion Energy =    75.8612490317 hartrees
 There are       16 alpha and       16 beta electrons

                       Distance Matrix (Angstroms)
             P (  1)   H (  2)   P (  3)
   H (  2)  1.419103
   P (  3)  2.040498  2.571829
   H (  4)  2.571370  3.617669  1.418119

 Requested basis set is 6-311++G(d,p)
 There are 36 shells and 74 basis functions
 A cutoff of  1.0D-14 yielded    650 shell pairs
 There are      2807 function pairs (      2968 Cartesian)
 Smallest overlap matrix eigenvalue = 6.76E-04
 Guess MOs from SCF MO coefficient file

 -----------------------------------------------------------------------
  General SCF calculation program by
  Eric Jon Sundstrom, Paul Horn, Yuezhi Mao, Dmitri Zuev, Alec White,
  David Stuck, Shaama M.S., Shane Yost, Joonho Lee, David Small,
  Daniel Levine, Susi Lehtola, Hugh Burton, Evgeny Epifanovsky
 -----------------------------------------------------------------------
 Hartree-Fock
 using 4 threads for integral computing
 -------------------------------------------------------
 OpenMP Integral computing Module                
 Release: version 2.0, May 2017, Q-Chem Inc. Pleasanton 
 -------------------------------------------------------
 A restricted SCF calculation will be
 performed using DIIS
 SCF converges when DIIS error is below 1.0e-08
 ---------------------------------------
  Cycle       Energy         DIIS error
 ---------------------------------------
    1    -682.6145343937      2.77e-05  
    2    -682.6145350671      5.74e-06  
    3    -682.6145351219      1.51e-06  
    4    -682.6145351258      5.85e-07  
    5    -682.6145351263      1.87e-07  
    6    -682.6145351263      2.96e-08  
    7    -682.6145351263      1.11e-08  
    8    -682.6145351263      5.20e-09  Convergence criterion met
 ---------------------------------------
 SCF time:   CPU 1.45s  wall 1.00s 
 SCF   energy in the final basis set =     -682.6145351263
 Total energy in the final basis set =     -682.6145351263


 ------------------------------------------------------------------------------

   CCMAN2: suite of methods based on coupled cluster
           and equation of motion theories.

   Components:
   * libvmm-1.3-trunk
     by Evgeny Epifanovsky, Ilya Kaliman.
   * libtensor-2.5-trunk
     by Evgeny Epifanovsky, Michael Wormit, Dmitry Zuev, Sam Manzer, 
        Ilya Kaliman.
   * libcc-2.5-trunk
     by Evgeny Epifanovsky, Arik Landau, Tomasz Kus, Kirill Khistyaev, 
        Dmitry Zuev, Prashant Manohar, Xintian Feng, Anna Krylov, 
        Matthew Goldey, Alec White, Thomas Jagau, Kaushik Nanda, 
        Anastasia Gunina, Alexander Kunitsa, Joonho Lee.

   CCMAN original authors:
   Anna I. Krylov, C. David Sherrill, Steven R. Gwaltney,
   Edward F. C. Byrd (2000)
   Sergey V. Levchenko, Lyudmila V. Slipchenko, Tao Wang,
   Ana-Maria C. Cristian (2003)
   Piotr A. Pieniazek, C. Melania Oana, Evgeny Epifanovsky (2007)
   Prashant Manohar (2009)

 ------------------------------------------------------------------------------


 Allocating and initializing 29808MB of RAM...
 Calculation will run on 4 cores.


 Alpha MOs, Restricted
 -- Occupied --                  
-79.972 -79.972  -7.515  -7.514  -5.408  -5.407  -5.407  -5.407
  1 A     2 A     3 A     4 A     5 A     6 A     7 A     8 A                  
 -5.406  -5.406  -0.917  -0.726  -0.495  -0.491  -0.371  -0.354
  9 A    10 A    11 A    12 A    13 A    14 A    15 A    16 A                  
 -- Virtual --                   
 -0.003   0.053   0.060   0.078   0.083   0.093   0.108   0.118
 17 A    18 A    19 A    20 A    21 A    22 A    23 A    24 A                  
  0.121   0.125   0.173   0.180   0.187   0.233   0.339   0.386
 25 A    26 A    27 A    28 A    29 A    30 A    31 A    32 A                  
  0.404   0.404   0.444   0.474   0.567   0.568   0.726   0.745
 33 A    34 A    35 A    36 A    37 A    38 A    39 A    40 A                  
  0.757   0.815   0.823   0.889   0.942   1.050   1.085   1.128
 41 A    42 A    43 A    44 A    45 A    46 A    47 A    48 A                  
  1.151   1.427   1.671   1.681   1.698   1.722   1.817   1.823
 49 A    50 A    51 A    52 A    53 A    54 A    55 A    56 A                  
  1.896   1.929   2.023   2.032   2.356   2.361   2.893   2.938
 57 A    58 A    59 A    60 A    61 A    62 A    63 A    64 A                  
  7.356   7.534  14.776  14.803  14.823  14.839  14.865  14.914
 65 A    66 A    67 A    68 A    69 A    70 A    71 A    72 A                  
165.978 166.166
 73 A    74 A                                                                  

 Beta MOs, Restricted
 -- Occupied --                  
-79.972 -79.972  -7.515  -7.514  -5.408  -5.407  -5.407  -5.407
  1 A     2 A     3 A     4 A     5 A     6 A     7 A     8 A                  
 -5.406  -5.406  -0.917  -0.726  -0.495  -0.491  -0.371  -0.354
  9 A    10 A    11 A    12 A    13 A    14 A    15 A    16 A                  
 -- Virtual --                   
 -0.003   0.053   0.060   0.078   0.083   0.093   0.108   0.118
 17 A    18 A    19 A    20 A    21 A    22 A    23 A    24 A                  
  0.121   0.125   0.173   0.180   0.187   0.233   0.339   0.386
 25 A    26 A    27 A    28 A    29 A    30 A    31 A    32 A                  
  0.404   0.404   0.444   0.474   0.567   0.568   0.726   0.745
 33 A    34 A    35 A    36 A    37 A    38 A    39 A    40 A                  
  0.757   0.815   0.823   0.889   0.942   1.050   1.085   1.128
 41 A    42 A    43 A    44 A    45 A    46 A    47 A    48 A                  
  1.151   1.427   1.671   1.681   1.698   1.722   1.817   1.823
 49 A    50 A    51 A    52 A    53 A    54 A    55 A    56 A                  
  1.896   1.929   2.023   2.032   2.356   2.361   2.893   2.938
 57 A    58 A    59 A    60 A    61 A    62 A    63 A    64 A                  
  7.356   7.534  14.776  14.803  14.823  14.839  14.865  14.914
 65 A    66 A    67 A    68 A    69 A    70 A    71 A    72 A                  
165.978 166.166
 73 A    74 A                                                                  

 Occupation and symmetry of molecular orbitals

 Point group: C1 (1 irreducible representation).

                           A     All 
 -------------------------------------
 All molecular orbitals:
  - Alpha                  74    74  
  - Beta                   74    74  
 -------------------------------------
 Alpha orbitals:
  - Frozen occupied        10    10  
  - Active occupied        6     6   
  - Active virtual         58    58  
  - Frozen virtual         0     0   
 -------------------------------------
 Beta orbitals:
  - Frozen occupied        10    10  
  - Active occupied        6     6   
  - Active virtual         58    58  
  - Frozen virtual         0     0   
 -------------------------------------

 Import integrals:   CPU 0.00 s  wall 0.00 s

 Import integrals:   CPU 2.79 s  wall 0.74 s

 MP2 amplitudes:   CPU 0.01 s  wall 0.01 s

Running a double precision version
           CCSD T amplitudes will be solved using DIIS.

           Start     Size      MaxIter   EConv     TConv     
           3         7         100       1.00e-07  1.00e-05  
 ------------------------------------------------------------------------------
           Energy (a.u.)   Ediff      Tdiff       Comment
 ------------------------------------------------------------------------------
          -682.85179524                           
     1    -682.87160467   1.98e-02   5.76e-01     
     2    -682.88067028   9.07e-03   7.80e-02     
     3    -682.88275855   2.09e-03   3.17e-02     
     4    -682.88445238   1.69e-03   1.82e-02     Switched to DIIS steps.
     5    -682.88468350   2.31e-04   6.15e-03     
     6    -682.88467451   8.99e-06   2.10e-03     
     7    -682.88467318   1.33e-06   3.01e-04     
     8    -682.88467347   2.88e-07   1.03e-04     
     9    -682.88467316   3.05e-07   2.51e-05     
    10    -682.88467323   6.06e-08   7.74e-06     
 ------------------------------------------------------------------------------
          -682.88467323                           CCSD T converged.

End of double precision
 SCF energy                 = -682.61453513
 MP2 energy                 = -682.85179524
 CCSD correlation energy     =   -0.27013810
 CCSD total energy           = -682.88467323

 CCSD  T1^2 = 0.0055  T2^2 = 0.1801  Leading amplitudes:

 Amplitude    Orbitals with energies
 -0.0257       16 (A) A                  ->    33 (A) A                   
              -0.3537                          0.4041                     
 -0.0257       16 (A) B                  ->    33 (A) B                   
              -0.3537                          0.4041                     
  0.0164       16 (A) A                  ->    41 (A) A                   
              -0.3537                          0.7566                     
  0.0164       16 (A) B                  ->    41 (A) B                   
              -0.3537                          0.7566                     

 Amplitude    Orbitals with energies
 -0.1654       16 (A) A      16 (A) B    ->    17 (A) A      17 (A) B     
              -0.3537       -0.3537           -0.0028       -0.0028       
  0.1654       16 (A) A      16 (A) B    ->    17 (A) B      17 (A) A     
              -0.3537       -0.3537           -0.0028       -0.0028       
  0.1654       16 (A) B      16 (A) A    ->    17 (A) A      17 (A) B     
              -0.3537       -0.3537           -0.0028       -0.0028       
 -0.1654       16 (A) B      16 (A) A    ->    17 (A) B      17 (A) A     
              -0.3537       -0.3537           -0.0028       -0.0028       

 Computing CCSD intemediates for later calculations in double precision
 Finished.

Running a double precision version
           CCSD Lambda amplitudes will be solved using DIIS.
           Start     Size      MaxIter   EConv     LConv     
           3         7         100       1.00e-07  1.00e-05  
 ------------------------------------------------------------------------------
            Enorm      Ldiff       Comment
 ------------------------------------------------------------------------------
     1     4.84e-02   4.16e-02     
     2     9.37e-03   4.83e-03     
     3     4.25e-03   2.56e-03     
     4     1.22e-03   1.42e-03     Switched to DIIS steps.
     5     5.12e-04   4.06e-04     
     6     9.65e-05   1.64e-04     
     7     2.71e-05   1.47e-05     
     8     8.36e-06   1.45e-06     
     9     2.93e-06   8.90e-08     
    10     1.07e-06   6.60e-08     
    11     3.82e-07   6.84e-08     
    12     9.90e-08   3.02e-08     
 ------------------------------------------------------------------------------
                                   CCSD Lambda converged.

 Computing density matrices in double precision...
           Orbital response amplitudes will be solved using DIIS.
           Start     Size      MaxIter   EConv     LConv     
           3         7         100       1.00e-06  1.00e-06  
 ------------------------------------------------------------------------------
            Enorm      Ldiff       Comment
 ------------------------------------------------------------------------------
     1     5.23e-02   3.19e-03     
     2     2.77e-02   1.61e-02     
     3     1.71e-02   6.28e-03     
     4     1.54e-03   4.19e-03     Switched to DIIS steps.
     5     1.63e-04   7.08e-05     
     6     7.71e-05   1.45e-05     
     7     6.23e-05   2.44e-06     
     8     8.75e-07   2.04e-06     
     9     7.87e-08   3.89e-08     
 ------------------------------------------------------------------------------
                                   Orbital response converged.

 Computing density matrices... Done.
 CCSD calculation:   CPU 30.82 s  wall 9.07 s

 Transferring MO TPDM to AO TPDM
 Transferring g2_o1o1o1o1
 Transferring g2_o1o1o1v1
 Transferring g2_o1o1v1v1
 Transferring g2_o1v1o1v1
 Transferring g2_o1v1v1v1
 Transferring g2_v1v1v1v1
 Adding separable TPDM
 Computing TPDM gradient
 --------------------------------------------------------
 2e gradient
  Atom          X               Y               Z
 --------------------------------------------------------
    1        -17.138338        4.748681       -0.000000  
    2         -1.114295       -3.497355        0.000000  
    3         17.137292       -4.747900        0.000000  
    4          1.115341        3.496573       -0.000000  
 --------------------------------------------------------
 --------------------------------------------------------
 Final gradient
  Atom          X               Y               Z
 --------------------------------------------------------
    1        -17.138338        4.748681       -0.000000  
    2         -1.114295       -3.497355        0.000000  
    3         17.137292       -4.747900        0.000000  
    4          1.115341        3.496573       -0.000000  
 --------------------------------------------------------
 Analytic gradient from two-electron contribution:   CPU 17.26 s  wall 4.40 s

 Total ccman2 time:   CPU 52.23 s  wall 14.68 s


 --------------------------------------------------------------

                    Orbital Energies (a.u.)
 --------------------------------------------------------------

 Alpha MOs
 -- Occupied --
-79.972 -79.972  -7.515  -7.514  -5.408  -5.407  -5.407  -5.407
 -5.406  -5.406  -0.917  -0.726  -0.495  -0.491  -0.371  -0.354
 -- Virtual --
 -0.003   0.053   0.060   0.078   0.083   0.093   0.108   0.118
  0.121   0.125   0.173   0.180   0.187   0.233   0.339   0.386
  0.404   0.404   0.444   0.474   0.567   0.568   0.726   0.745
  0.757   0.815   0.823   0.889   0.942   1.050   1.085   1.128
  1.151   1.427   1.671   1.681   1.698   1.722   1.817   1.823
  1.896   1.929   2.023   2.032   2.356   2.361   2.893   2.938
  7.356   7.534  14.776  14.803  14.823  14.839  14.865  14.914
165.978 166.166
 --------------------------------------------------------------

          Ground-State Mulliken Net Atomic Charges

     Atom                 Charge (a.u.)
  ----------------------------------------
      1 P                     0.097632
      2 H                    -0.097579
      3 P                     0.097550
      4 H                    -0.097603
  ----------------------------------------
  Sum of atomic charges =     0.000000

 -----------------------------------------------------------------
                    Cartesian Multipole Moments
 -----------------------------------------------------------------
    Charge (ESU x 10^10)
                -0.0000
    Dipole Moment (Debye)
         X      -0.0004      Y      -0.0014      Z       0.0000
       Tot       0.0014
    Quadrupole Moments (Debye-Ang)
        XX     -29.2685     XY       2.4722     YY     -28.2321
        XZ      -0.0000     YZ       0.0000     ZZ     -28.2689
    Octopole Moments (Debye-Ang^2)
       XXX      -0.0047    XXY       0.0093    XYY      -0.0037
       YYY       0.0347    XXZ       0.0000    XYZ      -0.0000
       YYZ       0.0000    XZZ      -0.0013    YZZ       0.0113
       ZZZ       0.0000
    Hexadecapole Moments (Debye-Ang^3)
      XXXX    -229.6933   XXXY       9.8578   XXYY     -51.2107
      XYYY       3.4348   YYYY     -63.3581   XXXZ      -0.0000
      XXYZ       0.0000   XYYZ      -0.0000   YYYZ       0.0000
      XXZZ     -45.1537   XYZZ       1.6198   YYZZ     -18.5475
      XZZZ      -0.0000   YZZZ       0.0000   ZZZZ     -46.7659
 -----------------------------------------------------------------
 DrvMan completing analytic gradient of the correlated energy
 Correlated dipole moment
            1
    1  -0.0001449
    2  -0.0005492
    3   0.0000000
 Energy read as -682.884673225
 Full Analytical Gradient: (in a.u., or Hartree/Bohr)
             1             2             3             4
    1    0.00005005    0.00009000   -0.00011426   -0.00002579
    2   -0.00032606    0.00035266   -0.00007697    0.00005037
    3   -0.00000000   -0.00000000   -0.00000000    0.00000000
 Gradient time:  CPU 0.67 s  wall 0.64 s
 ----------------------------------------------------------------
             Standard Nuclear Orientation (Angstroms)
    I     Atom           X                Y                Z
 ----------------------------------------------------------------
    1      P       1.0145171769    -0.1074931450     0.0010000000
    2      H       1.2707377989     1.2872873004     0.0000000000
    3      P      -1.0145171769     0.1074931450     0.0000000000
    4      H      -1.2707377989    -1.2872873004    -0.0000000000
 ----------------------------------------------------------------
 Nuclear Repulsion Energy =    75.8675895137 hartrees
 There are       16 alpha and       16 beta electrons

                       Distance Matrix (Angstroms)
             P (  1)   H (  2)   P (  3)
   H (  2)  1.418119
   P (  3)  2.040392  2.571829
   H (  4)  2.571829  3.617669  1.418119

 Requested basis set is 6-311++G(d,p)
 There are 36 shells and 74 basis functions
 A cutoff of  1.0D-14 yielded    650 shell pairs
 There are      2807 function pairs (      2968 Cartesian)
 Smallest overlap matrix eigenvalue = 6.76E-04
 Guess MOs from SCF MO coefficient file

 -----------------------------------------------------------------------
  General SCF calculation program by
  Eric Jon Sundstrom, Paul Horn, Yuezhi Mao, Dmitri Zuev, Alec White,
  David Stuck, Shaama M.S., Shane Yost, Joonho Lee, David Small,
  Daniel Levine, Susi Lehtola, Hugh Burton, Evgeny Epifanovsky
 -----------------------------------------------------------------------
 Hartree-Fock
 using 4 threads for integral computing
 -------------------------------------------------------
 OpenMP Integral computing Module                
 Release: version 2.0, May 2017, Q-Chem Inc. Pleasanton 
 -------------------------------------------------------
 A restricted SCF calculation will be
 performed using DIIS
 SCF converges when DIIS error is below 1.0e-08
 ---------------------------------------
  Cycle       Energy         DIIS error
 ---------------------------------------
    1    -682.6145525970      1.70e-05  
    2    -682.6145529148      4.15e-06  
    3    -682.6145529567      1.35e-06  
    4    -682.6145529633      6.56e-07  
    5    -682.6145529650      3.73e-07  
    6    -682.6145529657      1.86e-07  
    7    -682.6145529660      4.74e-08  
    8    -682.6145529660      1.19e-08  
    9    -682.6145529660      3.33e-09  Convergence criterion met
 ---------------------------------------
 SCF time:   CPU 1.62s  wall 1.00s 
 SCF   energy in the final basis set =     -682.6145529660
 Total energy in the final basis set =     -682.6145529660


 ------------------------------------------------------------------------------

   CCMAN2: suite of methods based on coupled cluster
           and equation of motion theories.

   Components:
   * libvmm-1.3-trunk
     by Evgeny Epifanovsky, Ilya Kaliman.
   * libtensor-2.5-trunk
     by Evgeny Epifanovsky, Michael Wormit, Dmitry Zuev, Sam Manzer, 
        Ilya Kaliman.
   * libcc-2.5-trunk
     by Evgeny Epifanovsky, Arik Landau, Tomasz Kus, Kirill Khistyaev, 
        Dmitry Zuev, Prashant Manohar, Xintian Feng, Anna Krylov, 
        Matthew Goldey, Alec White, Thomas Jagau, Kaushik Nanda, 
        Anastasia Gunina, Alexander Kunitsa, Joonho Lee.

   CCMAN original authors:
   Anna I. Krylov, C. David Sherrill, Steven R. Gwaltney,
   Edward F. C. Byrd (2000)
   Sergey V. Levchenko, Lyudmila V. Slipchenko, Tao Wang,
   Ana-Maria C. Cristian (2003)
   Piotr A. Pieniazek, C. Melania Oana, Evgeny Epifanovsky (2007)
   Prashant Manohar (2009)

 ------------------------------------------------------------------------------


 Allocating and initializing 29808MB of RAM...
 Calculation will run on 4 cores.


 Alpha MOs, Restricted
 -- Occupied --                  
-79.972 -79.972  -7.515  -7.514  -5.408  -5.407  -5.407  -5.407
  1 A     2 A     3 A     4 A     5 A     6 A     7 A     8 A                  
 -5.406  -5.406  -0.918  -0.726  -0.495  -0.491  -0.371  -0.354
  9 A    10 A    11 A    12 A    13 A    14 A    15 A    16 A                  
 -- Virtual --                   
 -0.003   0.053   0.060   0.078   0.083   0.093   0.108   0.118
 17 A    18 A    19 A    20 A    21 A    22 A    23 A    24 A                  
  0.121   0.125   0.173   0.180   0.187   0.233   0.339   0.386
 25 A    26 A    27 A    28 A    29 A    30 A    31 A    32 A                  
  0.404   0.404   0.444   0.473   0.567   0.568   0.727   0.745
 33 A    34 A    35 A    36 A    37 A    38 A    39 A    40 A                  
  0.757   0.815   0.823   0.889   0.942   1.050   1.085   1.128
 41 A    42 A    43 A    44 A    45 A    46 A    47 A    48 A                  
  1.152   1.427   1.671   1.681   1.698   1.722   1.817   1.823
 49 A    50 A    51 A    52 A    53 A    54 A    55 A    56 A                  
  1.896   1.929   2.023   2.032   2.356   2.361   2.893   2.938
 57 A    58 A    59 A    60 A    61 A    62 A    63 A    64 A                  
  7.356   7.534  14.776  14.803  14.824  14.839  14.865  14.914
 65 A    66 A    67 A    68 A    69 A    70 A    71 A    72 A                  
165.978 166.167
 73 A    74 A                                                                  

 Beta MOs, Restricted
 -- Occupied --                  
-79.972 -79.972  -7.515  -7.514  -5.408  -5.407  -5.407  -5.407
  1 A     2 A     3 A     4 A     5 A     6 A     7 A     8 A                  
 -5.406  -5.406  -0.918  -0.726  -0.495  -0.491  -0.371  -0.354
  9 A    10 A    11 A    12 A    13 A    14 A    15 A    16 A                  
 -- Virtual --                   
 -0.003   0.053   0.060   0.078   0.083   0.093   0.108   0.118
 17 A    18 A    19 A    20 A    21 A    22 A    23 A    24 A                  
  0.121   0.125   0.173   0.180   0.187   0.233   0.339   0.386
 25 A    26 A    27 A    28 A    29 A    30 A    31 A    32 A                  
  0.404   0.404   0.444   0.473   0.567   0.568   0.727   0.745
 33 A    34 A    35 A    36 A    37 A    38 A    39 A    40 A                  
  0.757   0.815   0.823   0.889   0.942   1.050   1.085   1.128
 41 A    42 A    43 A    44 A    45 A    46 A    47 A    48 A                  
  1.152   1.427   1.671   1.681   1.698   1.722   1.817   1.823
 49 A    50 A    51 A    52 A    53 A    54 A    55 A    56 A                  
  1.896   1.929   2.023   2.032   2.356   2.361   2.893   2.938
 57 A    58 A    59 A    60 A    61 A    62 A    63 A    64 A                  
  7.356   7.534  14.776  14.803  14.824  14.839  14.865  14.914
 65 A    66 A    67 A    68 A    69 A    70 A    71 A    72 A                  
165.978 166.167
 73 A    74 A                                                                  

 Occupation and symmetry of molecular orbitals

 Point group: C1 (1 irreducible representation).

                           A     All 
 -------------------------------------
 All molecular orbitals:
  - Alpha                  74    74  
  - Beta                   74    74  
 -------------------------------------
 Alpha orbitals:
  - Frozen occupied        10    10  
  - Active occupied        6     6   
  - Active virtual         58    58  
  - Frozen virtual         0     0   
 -------------------------------------
 Beta orbitals:
  - Frozen occupied        10    10  
  - Active occupied        6     6   
  - Active virtual         58    58  
  - Frozen virtual         0     0   
 -------------------------------------

 Import integrals:   CPU 0.00 s  wall 0.00 s

 Import integrals:   CPU 2.80 s  wall 0.75 s

 MP2 amplitudes:   CPU 0.01 s  wall 0.01 s

Running a double precision version
           CCSD T amplitudes will be solved using DIIS.

           Start     Size      MaxIter   EConv     TConv     
           3         7         100       1.00e-07  1.00e-05  
 ------------------------------------------------------------------------------
           Energy (a.u.)   Ediff      Tdiff       Comment
 ------------------------------------------------------------------------------
          -682.85179648                           
     1    -682.87160930   1.98e-02   5.76e-01     
     2    -682.88067214   9.06e-03   7.80e-02     
     3    -682.88275981   2.09e-03   3.17e-02     
     4    -682.88445277   1.69e-03   1.82e-02     Switched to DIIS steps.
     5    -682.88468367   2.31e-04   6.14e-03     
     6    -682.88467466   9.01e-06   2.10e-03     
     7    -682.88467333   1.33e-06   3.01e-04     
     8    -682.88467362   2.88e-07   1.03e-04     
     9    -682.88467332   3.04e-07   2.51e-05     
    10    -682.88467338   6.04e-08   7.74e-06     
 ------------------------------------------------------------------------------
          -682.88467338                           CCSD T converged.

End of double precision
 SCF energy                 = -682.61455297
 MP2 energy                 = -682.85179648
 CCSD correlation energy     =   -0.27012041
 CCSD total energy           = -682.88467338

 CCSD  T1^2 = 0.0055  T2^2 = 0.1801  Leading amplitudes:

 Amplitude    Orbitals with energies
  0.0257       16 (A) A                  ->    33 (A) A                   
              -0.3537                          0.4041                     
  0.0257       16 (A) B                  ->    33 (A) B                   
              -0.3537                          0.4041                     
 -0.0164       16 (A) A                  ->    41 (A) A                   
              -0.3537                          0.7566                     
 -0.0164       16 (A) B                  ->    41 (A) B                   
              -0.3537                          0.7566                     

 Amplitude    Orbitals with energies
 -0.1654       16 (A) A      16 (A) B    ->    17 (A) A      17 (A) B     
              -0.3537       -0.3537           -0.0028       -0.0028       
  0.1654       16 (A) A      16 (A) B    ->    17 (A) B      17 (A) A     
              -0.3537       -0.3537           -0.0028       -0.0028       
  0.1654       16 (A) B      16 (A) A    ->    17 (A) A      17 (A) B     
              -0.3537       -0.3537           -0.0028       -0.0028       
 -0.1654       16 (A) B      16 (A) A    ->    17 (A) B      17 (A) A     
              -0.3537       -0.3537           -0.0028       -0.0028       

 Computing CCSD intemediates for later calculations in double precision
 Finished.

Running a double precision version
           CCSD Lambda amplitudes will be solved using DIIS.
           Start     Size      MaxIter   EConv     LConv     
           3         7         100       1.00e-07  1.00e-05  
 ------------------------------------------------------------------------------
            Enorm      Ldiff       Comment
 ------------------------------------------------------------------------------
     1     4.84e-02   4.16e-02     
     2     9.37e-03   4.83e-03     
     3     4.25e-03   2.56e-03     
     4     1.22e-03   1.42e-03     Switched to DIIS steps.
     5     5.12e-04   4.06e-04     
     6     9.64e-05   1.64e-04     
     7     2.70e-05   1.47e-05     
     8     8.36e-06   1.44e-06     
     9     2.93e-06   8.89e-08     
    10     1.07e-06   6.61e-08     
    11     3.82e-07   6.83e-08     
    12     9.90e-08   3.02e-08     
 ------------------------------------------------------------------------------
                                   CCSD Lambda converged.

 Computing density matrices in double precision...
           Orbital response amplitudes will be solved using DIIS.
           Start     Size      MaxIter   EConv     LConv     
           3         7         100       1.00e-06  1.00e-06  
 ------------------------------------------------------------------------------
            Enorm      Ldiff       Comment
 ------------------------------------------------------------------------------
     1     5.22e-02   3.20e-03     
     2     2.77e-02   1.61e-02     
     3     1.71e-02   6.27e-03     
     4     1.54e-03   4.18e-03     Switched to DIIS steps.
     5     1.56e-04   7.07e-05     
     6     2.52e-05   1.48e-05     
     7     1.17e-06   4.70e-06     
     8     2.12e-07   7.86e-08     
 ------------------------------------------------------------------------------
                                   Orbital response converged.

 Computing density matrices... Done.
 CCSD calculation:   CPU 29.64 s  wall 8.75 s

 Transferring MO TPDM to AO TPDM
 Transferring g2_o1o1o1o1
 Transferring g2_o1o1o1v1
 Transferring g2_o1o1v1v1
 Transferring g2_o1v1o1v1
 Transferring g2_o1v1v1v1
 Transferring g2_v1v1v1v1
 Adding separable TPDM
 Computing TPDM gradient
 --------------------------------------------------------
 2e gradient
  Atom          X               Y               Z
 --------------------------------------------------------
    1        -17.139523        4.738014       -0.011803  
    2         -1.116685       -3.496819        0.003110  
    3         17.139523       -4.738015        0.007666  
    4          1.116685        3.496820        0.001027  
 --------------------------------------------------------
 --------------------------------------------------------
 Final gradient
  Atom          X               Y               Z
 --------------------------------------------------------
    1        -17.139523        4.738014       -0.011803  
    2         -1.116685       -3.496819        0.003110  
    3         17.139523       -4.738015        0.007666  
    4          1.116685        3.496820        0.001027  
 --------------------------------------------------------
 Analytic gradient from two-electron contribution:   CPU 17.44 s  wall 4.46 s

 Total ccman2 time:   CPU 51.27 s  wall 14.43 s


 --------------------------------------------------------------

                    Orbital Energies (a.u.)
 --------------------------------------------------------------

 Alpha MOs
 -- Occupied --
-79.972 -79.972  -7.515  -7.514  -5.408  -5.407  -5.407  -5.407
 -5.406  -5.406  -0.918  -0.726  -0.495  -0.491  -0.371  -0.354
 -- Virtual --
 -0.003   0.053   0.060   0.078   0.083   0.093   0.108   0.118
  0.121   0.125   0.173   0.180   0.187   0.233   0.339   0.386
  0.404   0.404   0.444   0.473   0.567   0.568   0.727   0.745
  0.757   0.815   0.823   0.889   0.942   1.050   1.085   1.128
  1.152   1.427   1.671   1.681   1.698   1.722   1.817   1.823
  1.896   1.929   2.023   2.032   2.356   2.361   2.893   2.938
  7.356   7.534  14.776  14.803  14.824  14.839  14.865  14.914
165.978 166.167
 --------------------------------------------------------------

          Ground-State Mulliken Net Atomic Charges

     Atom                 Charge (a.u.)
  ----------------------------------------
      1 P                     0.097508
      2 H                    -0.097508
      3 P                     0.097508
      4 H                    -0.097508
  ----------------------------------------
  Sum of atomic charges =    -0.000000

 -----------------------------------------------------------------
                    Cartesian Multipole Moments
 -----------------------------------------------------------------
    Charge (ESU x 10^10)
                 0.0000
    Dipole Moment (Debye)
         X      -0.0000      Y      -0.0000      Z       0.0001
       Tot       0.0001
    Quadrupole Moments (Debye-Ang)
        XX     -29.2690     XY       2.4773     YY     -28.2295
        XZ      -0.0015     YZ       0.0011     ZZ     -28.2678
    Octopole Moments (Debye-Ang^2)
       XXX      -0.0000    XXY      -0.0000    XYY      -0.0000
       YYY      -0.0000    XXZ      -0.0140    XYZ       0.0005
       YYZ      -0.0131    XZZ      -0.0000    YZZ      -0.0000
       ZZZ      -0.0396
    Hexadecapole Moments (Debye-Ang^3)
      XXXX    -229.6982   XXXY       9.8425   XXYY     -51.1981
      XYYY       3.4060   YYYY     -63.3276   XXXZ      -0.0464
      XXYZ       0.0056   XYYZ      -0.0147   YYYZ       0.0049
      XXZZ     -45.1532   XYZZ       1.6110   YYZZ     -18.5415
      XZZZ      -0.0417   YZZZ       0.0061   ZZZZ     -46.7645
 -----------------------------------------------------------------
 DrvMan completing analytic gradient of the correlated energy
 Correlated dipole moment
            1
    1  -0.0000004
    2  -0.0000002
    3   0.0000488
 Energy read as -682.884673379
 Full Analytical Gradient: (in a.u., or Hartree/Bohr)
             1             2             3             4
    1    0.00005254    0.00006762   -0.00005257   -0.00006759
    2    0.00014350   -0.00005048   -0.00014363    0.00005061
    3    0.00002090   -0.00002088    0.00002098   -0.00002100
 Gradient time:  CPU 0.67 s  wall 0.64 s
 ----------------------------------------------------------------
             Standard Nuclear Orientation (Angstroms)
    I     Atom           X                Y                Z
 ----------------------------------------------------------------
    1      P       1.0145171769    -0.1074931450    -0.0000000000
    2      H       1.2717377989     1.2872873004     0.0000000000
    3      P      -1.0145171769     0.1074931450     0.0000000000
    4      H      -1.2707377989    -1.2872873004    -0.0000000000
 ----------------------------------------------------------------
 Nuclear Repulsion Energy =    75.8657893267 hartrees
 There are       16 alpha and       16 beta electrons

                       Distance Matrix (Angstroms)
             P (  1)   H (  2)   P (  3)
   H (  2)  1.418300
   P (  3)  2.040392  2.572718
   H (  4)  2.571829  3.618372  1.418119

 Requested basis set is 6-311++G(d,p)
 There are 36 shells and 74 basis functions
 A cutoff of  1.0D-14 yielded    650 shell pairs
 There are      2807 function pairs (      2968 Cartesian)
 Smallest overlap matrix eigenvalue = 6.76E-04
 Guess MOs from SCF MO coefficient file

 -----------------------------------------------------------------------
  General SCF calculation program by
  Eric Jon Sundstrom, Paul Horn, Yuezhi Mao, Dmitri Zuev, Alec White,
  David Stuck, Shaama M.S., Shane Yost, Joonho Lee, David Small,
  Daniel Levine, Susi Lehtola, Hugh Burton, Evgeny Epifanovsky
 -----------------------------------------------------------------------
 Hartree-Fock
 using 4 threads for integral computing
 -------------------------------------------------------
 OpenMP Integral computing Module                
 Release: version 2.0, May 2017, Q-Chem Inc. Pleasanton 
 -------------------------------------------------------
 A restricted SCF calculation will be
 performed using DIIS
 SCF converges when DIIS error is below 1.0e-08
 ---------------------------------------
  Cycle       Energy         DIIS error
 ---------------------------------------
    1    -682.6145561468      1.15e-05  
    2    -682.6145563379      3.41e-06  
    3    -682.6145563715      1.19e-06  
    4    -682.6145563768      6.88e-07  
    5    -682.6145563786      3.19e-07  
    6    -682.6145563793      1.38e-07  
    7    -682.6145563795      3.62e-08  
    8    -682.6145563795      1.13e-08  
    9    -682.6145563795      3.22e-09  Convergence criterion met
 ---------------------------------------
 SCF time:   CPU 1.62s  wall 1.00s 
 SCF   energy in the final basis set =     -682.6145563795
 Total energy in the final basis set =     -682.6145563795


 ------------------------------------------------------------------------------

   CCMAN2: suite of methods based on coupled cluster
           and equation of motion theories.

   Components:
   * libvmm-1.3-trunk
     by Evgeny Epifanovsky, Ilya Kaliman.
   * libtensor-2.5-trunk
     by Evgeny Epifanovsky, Michael Wormit, Dmitry Zuev, Sam Manzer, 
        Ilya Kaliman.
   * libcc-2.5-trunk
     by Evgeny Epifanovsky, Arik Landau, Tomasz Kus, Kirill Khistyaev, 
        Dmitry Zuev, Prashant Manohar, Xintian Feng, Anna Krylov, 
        Matthew Goldey, Alec White, Thomas Jagau, Kaushik Nanda, 
        Anastasia Gunina, Alexander Kunitsa, Joonho Lee.

   CCMAN original authors:
   Anna I. Krylov, C. David Sherrill, Steven R. Gwaltney,
   Edward F. C. Byrd (2000)
   Sergey V. Levchenko, Lyudmila V. Slipchenko, Tao Wang,
   Ana-Maria C. Cristian (2003)
   Piotr A. Pieniazek, C. Melania Oana, Evgeny Epifanovsky (2007)
   Prashant Manohar (2009)

 ------------------------------------------------------------------------------


 Allocating and initializing 29808MB of RAM...
 Calculation will run on 4 cores.


 Alpha MOs, Restricted
 -- Occupied --                  
-79.972 -79.972  -7.515  -7.514  -5.408  -5.407  -5.407  -5.407
  1 A     2 A     3 A     4 A     5 A     6 A     7 A     8 A                  
 -5.406  -5.406  -0.917  -0.726  -0.495  -0.491  -0.370  -0.354
  9 A    10 A    11 A    12 A    13 A    14 A    15 A    16 A                  
 -- Virtual --                   
 -0.003   0.053   0.060   0.078   0.083   0.093   0.108   0.118
 17 A    18 A    19 A    20 A    21 A    22 A    23 A    24 A                  
  0.121   0.125   0.173   0.180   0.187   0.233   0.339   0.386
 25 A    26 A    27 A    28 A    29 A    30 A    31 A    32 A                  
  0.404   0.404   0.444   0.473   0.567   0.568   0.727   0.745
 33 A    34 A    35 A    36 A    37 A    38 A    39 A    40 A                  
  0.757   0.815   0.823   0.889   0.942   1.050   1.084   1.128
 41 A    42 A    43 A    44 A    45 A    46 A    47 A    48 A                  
  1.152   1.427   1.671   1.681   1.698   1.722   1.817   1.823
 49 A    50 A    51 A    52 A    53 A    54 A    55 A    56 A                  
  1.896   1.929   2.023   2.032   2.356   2.361   2.893   2.938
 57 A    58 A    59 A    60 A    61 A    62 A    63 A    64 A                  
  7.356   7.534  14.776  14.803  14.823  14.839  14.865  14.914
 65 A    66 A    67 A    68 A    69 A    70 A    71 A    72 A                  
165.978 166.166
 73 A    74 A                                                                  

 Beta MOs, Restricted
 -- Occupied --                  
-79.972 -79.972  -7.515  -7.514  -5.408  -5.407  -5.407  -5.407
  1 A     2 A     3 A     4 A     5 A     6 A     7 A     8 A                  
 -5.406  -5.406  -0.917  -0.726  -0.495  -0.491  -0.370  -0.354
  9 A    10 A    11 A    12 A    13 A    14 A    15 A    16 A                  
 -- Virtual --                   
 -0.003   0.053   0.060   0.078   0.083   0.093   0.108   0.118
 17 A    18 A    19 A    20 A    21 A    22 A    23 A    24 A                  
  0.121   0.125   0.173   0.180   0.187   0.233   0.339   0.386
 25 A    26 A    27 A    28 A    29 A    30 A    31 A    32 A                  
  0.404   0.404   0.444   0.473   0.567   0.568   0.727   0.745
 33 A    34 A    35 A    36 A    37 A    38 A    39 A    40 A                  
  0.757   0.815   0.823   0.889   0.942   1.050   1.084   1.128
 41 A    42 A    43 A    44 A    45 A    46 A    47 A    48 A                  
  1.152   1.427   1.671   1.681   1.698   1.722   1.817   1.823
 49 A    50 A    51 A    52 A    53 A    54 A    55 A    56 A                  
  1.896   1.929   2.023   2.032   2.356   2.361   2.893   2.938
 57 A    58 A    59 A    60 A    61 A    62 A    63 A    64 A                  
  7.356   7.534  14.776  14.803  14.823  14.839  14.865  14.914
 65 A    66 A    67 A    68 A    69 A    70 A    71 A    72 A                  
165.978 166.166
 73 A    74 A                                                                  

 Occupation and symmetry of molecular orbitals

 Point group: C1 (1 irreducible representation).

                           A     All 
 -------------------------------------
 All molecular orbitals:
  - Alpha                  74    74  
  - Beta                   74    74  
 -------------------------------------
 Alpha orbitals:
  - Frozen occupied        10    10  
  - Active occupied        6     6   
  - Active virtual         58    58  
  - Frozen virtual         0     0   
 -------------------------------------
 Beta orbitals:
  - Frozen occupied        10    10  
  - Active occupied        6     6   
  - Active virtual         58    58  
  - Frozen virtual         0     0   
 -------------------------------------

 Import integrals:   CPU 0.00 s  wall 0.00 s

 Import integrals:   CPU 2.80 s  wall 0.75 s

 MP2 amplitudes:   CPU 0.01 s  wall 0.01 s

Running a double precision version
           CCSD T amplitudes will be solved using DIIS.

           Start     Size      MaxIter   EConv     TConv     
           3         7         100       1.00e-07  1.00e-05  
 ------------------------------------------------------------------------------
           Energy (a.u.)   Ediff      Tdiff       Comment
 ------------------------------------------------------------------------------
          -682.85179440                           
     1    -682.87160853   1.98e-02   5.76e-01     
     2    -682.88067160   9.06e-03   7.80e-02     
     3    -682.88275947   2.09e-03   3.17e-02     
     4    -682.88445258   1.69e-03   1.82e-02     Switched to DIIS steps.
     5    -682.88468350   2.31e-04   6.14e-03     
     6    -682.88467450   9.00e-06   2.10e-03     
     7    -682.88467317   1.33e-06   3.01e-04     
     8    -682.88467346   2.88e-07   1.03e-04     
     9    -682.88467315   3.04e-07   2.51e-05     
    10    -682.88467321   6.04e-08   7.74e-06     
 ------------------------------------------------------------------------------
          -682.88467321                           CCSD T converged.

End of double precision
 SCF energy                 = -682.61455638
 MP2 energy                 = -682.85179440
 CCSD correlation energy     =   -0.27011683
 CCSD total energy           = -682.88467321

 CCSD  T1^2 = 0.0055  T2^2 = 0.1801  Leading amplitudes:

 Amplitude    Orbitals with energies
 -0.0257       16 (A) A                  ->    33 (A) A                   
              -0.3537                          0.4041                     
 -0.0257       16 (A) B                  ->    33 (A) B                   
              -0.3537                          0.4041                     
  0.0164       16 (A) A                  ->    41 (A) A                   
              -0.3537                          0.7566                     
  0.0164       16 (A) B                  ->    41 (A) B                   
              -0.3537                          0.7566                     

 Amplitude    Orbitals with energies
 -0.1654       16 (A) A      16 (A) B    ->    17 (A) A      17 (A) B     
              -0.3537       -0.3537           -0.0028       -0.0028       
  0.1654       16 (A) A      16 (A) B    ->    17 (A) B      17 (A) A     
              -0.3537       -0.3537           -0.0028       -0.0028       
  0.1654       16 (A) B      16 (A) A    ->    17 (A) A      17 (A) B     
              -0.3537       -0.3537           -0.0028       -0.0028       
 -0.1654       16 (A) B      16 (A) A    ->    17 (A) B      17 (A) A     
              -0.3537       -0.3537           -0.0028       -0.0028       

 Computing CCSD intemediates for later calculations in double precision
 Finished.

Running a double precision version
           CCSD Lambda amplitudes will be solved using DIIS.
           Start     Size      MaxIter   EConv     LConv     
           3         7         100       1.00e-07  1.00e-05  
 ------------------------------------------------------------------------------
            Enorm      Ldiff       Comment
 ------------------------------------------------------------------------------
     1     4.84e-02   4.16e-02     
     2     9.37e-03   4.83e-03     
     3     4.25e-03   2.56e-03     
     4     1.22e-03   1.42e-03     Switched to DIIS steps.
     5     5.12e-04   4.06e-04     
     6     9.64e-05   1.64e-04     
     7     2.70e-05   1.47e-05     
     8     8.36e-06   1.44e-06     
     9     2.93e-06   8.86e-08     
    10     1.07e-06   6.62e-08     
    11     3.82e-07   6.84e-08     
    12     9.90e-08   3.03e-08     
 ------------------------------------------------------------------------------
                                   CCSD Lambda converged.

 Computing density matrices in double precision...
           Orbital response amplitudes will be solved using DIIS.
           Start     Size      MaxIter   EConv     LConv     
           3         7         100       1.00e-06  1.00e-06  
 ------------------------------------------------------------------------------
            Enorm      Ldiff       Comment
 ------------------------------------------------------------------------------
     1     5.22e-02   3.20e-03     
     2     2.77e-02   1.61e-02     
     3     1.71e-02   6.27e-03     
     4     1.54e-03   4.19e-03     Switched to DIIS steps.
     5     1.58e-04   7.06e-05     
     6     4.50e-05   1.47e-05     
     7     5.67e-05   3.74e-06     
     8     1.06e-06   9.36e-07     
     9     7.86e-08   3.87e-08     
 ------------------------------------------------------------------------------
                                   Orbital response converged.

 Computing density matrices... Done.
 CCSD calculation:   CPU 30.72 s  wall 9.05 s

 Transferring MO TPDM to AO TPDM
 Transferring g2_o1o1o1o1
 Transferring g2_o1o1o1v1
 Transferring g2_o1o1v1v1
 Transferring g2_o1v1o1v1
 Transferring g2_o1v1v1v1
 Transferring g2_v1v1v1v1
 Adding separable TPDM
 Computing TPDM gradient
 --------------------------------------------------------
 2e gradient
  Atom          X               Y               Z
 --------------------------------------------------------
    1        -17.136504        4.736184        0.000000  
    2         -1.120568       -3.495925        0.000000  
    3         17.139828       -4.737240        0.000000  
    4          1.117244        3.496981       -0.000000  
 --------------------------------------------------------
 --------------------------------------------------------
 Final gradient
  Atom          X               Y               Z
 --------------------------------------------------------
    1        -17.136504        4.736184        0.000000  
    2         -1.120568       -3.495925        0.000000  
    3         17.139828       -4.737240        0.000000  
    4          1.117244        3.496981       -0.000000  
 --------------------------------------------------------
 Analytic gradient from two-electron contribution:   CPU 17.24 s  wall 4.40 s

 Total ccman2 time:   CPU 52.28 s  wall 14.71 s


 --------------------------------------------------------------

                    Orbital Energies (a.u.)
 --------------------------------------------------------------

 Alpha MOs
 -- Occupied --
-79.972 -79.972  -7.515  -7.514  -5.408  -5.407  -5.407  -5.407
 -5.406  -5.406  -0.917  -0.726  -0.495  -0.491  -0.370  -0.354
 -- Virtual --
 -0.003   0.053   0.060   0.078   0.083   0.093   0.108   0.118
  0.121   0.125   0.173   0.180   0.187   0.233   0.339   0.386
  0.404   0.404   0.444   0.473   0.567   0.568   0.727   0.745
  0.757   0.815   0.823   0.889   0.942   1.050   1.084   1.128
  1.152   1.427   1.671   1.681   1.698   1.722   1.817   1.823
  1.896   1.929   2.023   2.032   2.356   2.361   2.893   2.938
  7.356   7.534  14.776  14.803  14.823  14.839  14.865  14.914
165.978 166.166
 --------------------------------------------------------------

          Ground-State Mulliken Net Atomic Charges

     Atom                 Charge (a.u.)
  ----------------------------------------
      1 P                     0.097435
      2 H                    -0.097471
      3 P                     0.097503
      4 H                    -0.097468
  ----------------------------------------
  Sum of atomic charges =    -0.000000

 -----------------------------------------------------------------
                    Cartesian Multipole Moments
 -----------------------------------------------------------------
    Charge (ESU x 10^10)
                -0.0000
    Dipole Moment (Debye)
         X      -0.0003      Y       0.0003      Z       0.0000
       Tot       0.0004
    Quadrupole Moments (Debye-Ang)
        XX     -29.2687     XY       2.4793     YY     -28.2303
        XZ       0.0000     YZ      -0.0000     ZZ     -28.2680
    Octopole Moments (Debye-Ang^2)
       XXX      -0.0027    XXY       0.0012    XYY      -0.0030
       YYY       0.0003    XXZ      -0.0000    XYZ      -0.0000
       YYZ       0.0000    XZZ      -0.0010    YZZ       0.0000
       ZZZ      -0.0000
    Hexadecapole Moments (Debye-Ang^3)
      XXXX    -229.7108   XXXY       9.8454   XXYY     -51.2009
      XYYY       3.4069   YYYY     -63.3316   XXXZ       0.0000
      XXYZ      -0.0000   XYYZ      -0.0000   YYYZ       0.0000
      XXZZ     -45.1558   XYZZ       1.6104   YYZZ     -18.5423
      XZZZ       0.0000   YZZZ       0.0000   ZZZZ     -46.7647
 -----------------------------------------------------------------
 DrvMan completing analytic gradient of the correlated energy
 Correlated dipole moment
            1
    1  -0.0001019
    2   0.0001141
    3   0.0000000
 Energy read as -682.884673213
 Full Analytical Gradient: (in a.u., or Hartree/Bohr)
             1             2             3             4
    1    0.00000891    0.00012915   -0.00005395   -0.00008412
    2    0.00012101    0.00001527   -0.00018547    0.00004919
    3   -0.00000000   -0.00000000    0.00000000    0.00000001
 Gradient time:  CPU 0.67 s  wall 0.64 s
 ----------------------------------------------------------------
             Standard Nuclear Orientation (Angstroms)
    I     Atom           X                Y                Z
 ----------------------------------------------------------------
    1      P       1.0145171769    -0.1074931450    -0.0000000000
    2      H       1.2697377989     1.2872873004     0.0000000000
    3      P      -1.0145171769     0.1074931450     0.0000000000
    4      H      -1.2707377989    -1.2872873004    -0.0000000000
 ----------------------------------------------------------------
 Nuclear Repulsion Energy =    75.8694051006 hartrees
 There are       16 alpha and       16 beta electrons

                       Distance Matrix (Angstroms)
             P (  1)   H (  2)   P (  3)
   H (  2)  1.417939
   P (  3)  2.040392  2.570940
   H (  4)  2.571829  3.616967  1.418119

 Requested basis set is 6-311++G(d,p)
 There are 36 shells and 74 basis functions
 A cutoff of  1.0D-14 yielded    650 shell pairs
 There are      2807 function pairs (      2968 Cartesian)
 Smallest overlap matrix eigenvalue = 6.76E-04
 Guess MOs from SCF MO coefficient file

 -----------------------------------------------------------------------
  General SCF calculation program by
  Eric Jon Sundstrom, Paul Horn, Yuezhi Mao, Dmitri Zuev, Alec White,
  David Stuck, Shaama M.S., Shane Yost, Joonho Lee, David Small,
  Daniel Levine, Susi Lehtola, Hugh Burton, Evgeny Epifanovsky
 -----------------------------------------------------------------------
 Hartree-Fock
 using 4 threads for integral computing
 -------------------------------------------------------
 OpenMP Integral computing Module                
 Release: version 2.0, May 2017, Q-Chem Inc. Pleasanton 
 -------------------------------------------------------
 A restricted SCF calculation will be
 performed using DIIS
 SCF converges when DIIS error is below 1.0e-08
 ---------------------------------------
  Cycle       Energy         DIIS error
 ---------------------------------------
    1    -682.6145493031      1.22e-05  
    2    -682.6145494691      3.23e-06  
    3    -682.6145494873      1.12e-06  
    4    -682.6145494893      5.51e-07  
    5    -682.6145494897      9.73e-08  
    6    -682.6145494898      2.92e-08  
    7    -682.6145494898      1.16e-08  
    8    -682.6145494898      5.17e-09  Convergence criterion met
 ---------------------------------------
 SCF time:   CPU 1.43s  wall 1.00s 
 SCF   energy in the final basis set =     -682.6145494898
 Total energy in the final basis set =     -682.6145494898


 ------------------------------------------------------------------------------

   CCMAN2: suite of methods based on coupled cluster
           and equation of motion theories.

   Components:
   * libvmm-1.3-trunk
     by Evgeny Epifanovsky, Ilya Kaliman.
   * libtensor-2.5-trunk
     by Evgeny Epifanovsky, Michael Wormit, Dmitry Zuev, Sam Manzer, 
        Ilya Kaliman.
   * libcc-2.5-trunk
     by Evgeny Epifanovsky, Arik Landau, Tomasz Kus, Kirill Khistyaev, 
        Dmitry Zuev, Prashant Manohar, Xintian Feng, Anna Krylov, 
        Matthew Goldey, Alec White, Thomas Jagau, Kaushik Nanda, 
        Anastasia Gunina, Alexander Kunitsa, Joonho Lee.

   CCMAN original authors:
   Anna I. Krylov, C. David Sherrill, Steven R. Gwaltney,
   Edward F. C. Byrd (2000)
   Sergey V. Levchenko, Lyudmila V. Slipchenko, Tao Wang,
   Ana-Maria C. Cristian (2003)
   Piotr A. Pieniazek, C. Melania Oana, Evgeny Epifanovsky (2007)
   Prashant Manohar (2009)

 ------------------------------------------------------------------------------


 Allocating and initializing 29808MB of RAM...
 Calculation will run on 4 cores.


 Alpha MOs, Restricted
 -- Occupied --                  
-79.972 -79.972  -7.515  -7.514  -5.408  -5.407  -5.407  -5.407
  1 A     2 A     3 A     4 A     5 A     6 A     7 A     8 A                  
 -5.406  -5.406  -0.918  -0.726  -0.495  -0.491  -0.371  -0.354
  9 A    10 A    11 A    12 A    13 A    14 A    15 A    16 A                  
 -- Virtual --                   
 -0.003   0.053   0.060   0.078   0.083   0.093   0.108   0.118
 17 A    18 A    19 A    20 A    21 A    22 A    23 A    24 A                  
  0.121   0.125   0.173   0.180   0.187   0.233   0.339   0.386
 25 A    26 A    27 A    28 A    29 A    30 A    31 A    32 A                  
  0.404   0.404   0.444   0.474   0.567   0.568   0.727   0.745
 33 A    34 A    35 A    36 A    37 A    38 A    39 A    40 A                  
  0.757   0.815   0.823   0.889   0.942   1.050   1.085   1.128
 41 A    42 A    43 A    44 A    45 A    46 A    47 A    48 A                  
  1.152   1.427   1.672   1.681   1.698   1.722   1.817   1.823
 49 A    50 A    51 A    52 A    53 A    54 A    55 A    56 A                  
  1.896   1.929   2.023   2.032   2.356   2.361   2.893   2.938
 57 A    58 A    59 A    60 A    61 A    62 A    63 A    64 A                  
  7.356   7.534  14.776  14.803  14.824  14.839  14.865  14.914
 65 A    66 A    67 A    68 A    69 A    70 A    71 A    72 A                  
165.978 166.167
 73 A    74 A                                                                  

 Beta MOs, Restricted
 -- Occupied --                  
-79.972 -79.972  -7.515  -7.514  -5.408  -5.407  -5.407  -5.407
  1 A     2 A     3 A     4 A     5 A     6 A     7 A     8 A                  
 -5.406  -5.406  -0.918  -0.726  -0.495  -0.491  -0.371  -0.354
  9 A    10 A    11 A    12 A    13 A    14 A    15 A    16 A                  
 -- Virtual --                   
 -0.003   0.053   0.060   0.078   0.083   0.093   0.108   0.118
 17 A    18 A    19 A    20 A    21 A    22 A    23 A    24 A                  
  0.121   0.125   0.173   0.180   0.187   0.233   0.339   0.386
 25 A    26 A    27 A    28 A    29 A    30 A    31 A    32 A                  
  0.404   0.404   0.444   0.474   0.567   0.568   0.727   0.745
 33 A    34 A    35 A    36 A    37 A    38 A    39 A    40 A                  
  0.757   0.815   0.823   0.889   0.942   1.050   1.085   1.128
 41 A    42 A    43 A    44 A    45 A    46 A    47 A    48 A                  
  1.152   1.427   1.672   1.681   1.698   1.722   1.817   1.823
 49 A    50 A    51 A    52 A    53 A    54 A    55 A    56 A                  
  1.896   1.929   2.023   2.032   2.356   2.361   2.893   2.938
 57 A    58 A    59 A    60 A    61 A    62 A    63 A    64 A                  
  7.356   7.534  14.776  14.803  14.824  14.839  14.865  14.914
 65 A    66 A    67 A    68 A    69 A    70 A    71 A    72 A                  
165.978 166.167
 73 A    74 A                                                                  

 Occupation and symmetry of molecular orbitals

 Point group: C1 (1 irreducible representation).

                           A     All 
 -------------------------------------
 All molecular orbitals:
  - Alpha                  74    74  
  - Beta                   74    74  
 -------------------------------------
 Alpha orbitals:
  - Frozen occupied        10    10  
  - Active occupied        6     6   
  - Active virtual         58    58  
  - Frozen virtual         0     0   
 -------------------------------------
 Beta orbitals:
  - Frozen occupied        10    10  
  - Active occupied        6     6   
  - Active virtual         58    58  
  - Frozen virtual         0     0   
 -------------------------------------

 Import integrals:   CPU 0.00 s  wall 0.00 s

 Import integrals:   CPU 2.79 s  wall 0.74 s

 MP2 amplitudes:   CPU 0.01 s  wall 0.01 s

Running a double precision version
           CCSD T amplitudes will be solved using DIIS.

           Start     Size      MaxIter   EConv     TConv     
           3         7         100       1.00e-07  1.00e-05  
 ------------------------------------------------------------------------------
           Energy (a.u.)   Ediff      Tdiff       Comment
 ------------------------------------------------------------------------------
          -682.85179848                           
     1    -682.87160999   1.98e-02   5.76e-01     
     2    -682.88067261   9.06e-03   7.80e-02     
     3    -682.88276008   2.09e-03   3.17e-02     
     4    -682.88445288   1.69e-03   1.82e-02     Switched to DIIS steps.
     5    -682.88468377   2.31e-04   6.14e-03     
     6    -682.88467475   9.01e-06   2.10e-03     
     7    -682.88467343   1.33e-06   3.01e-04     
     8    -682.88467371   2.88e-07   1.03e-04     
     9    -682.88467341   3.04e-07   2.51e-05     
    10    -682.88467347   6.04e-08   7.73e-06     
 ------------------------------------------------------------------------------
          -682.88467347                           CCSD T converged.

End of double precision
 SCF energy                 = -682.61454949
 MP2 energy                 = -682.85179848
 CCSD correlation energy     =   -0.27012398
 CCSD total energy           = -682.88467347

 CCSD  T1^2 = 0.0055  T2^2 = 0.1801  Leading amplitudes:

 Amplitude    Orbitals with energies
 -0.0257       16 (A) A                  ->    33 (A) A                   
              -0.3537                          0.4041                     
 -0.0257       16 (A) B                  ->    33 (A) B                   
              -0.3537                          0.4041                     
  0.0164       16 (A) A                  ->    41 (A) A                   
              -0.3537                          0.7566                     
  0.0164       16 (A) B                  ->    41 (A) B                   
              -0.3537                          0.7566                     

 Amplitude    Orbitals with energies
 -0.1654       16 (A) A      16 (A) B    ->    17 (A) A      17 (A) B     
              -0.3537       -0.3537           -0.0028       -0.0028       
  0.1654       16 (A) A      16 (A) B    ->    17 (A) B      17 (A) A     
              -0.3537       -0.3537           -0.0028       -0.0028       
  0.1654       16 (A) B      16 (A) A    ->    17 (A) A      17 (A) B     
              -0.3537       -0.3537           -0.0028       -0.0028       
 -0.1654       16 (A) B      16 (A) A    ->    17 (A) B      17 (A) A     
              -0.3537       -0.3537           -0.0028       -0.0028       

 Computing CCSD intemediates for later calculations in double precision
 Finished.

Running a double precision version
           CCSD Lambda amplitudes will be solved using DIIS.
           Start     Size      MaxIter   EConv     LConv     
           3         7         100       1.00e-07  1.00e-05  
 ------------------------------------------------------------------------------
            Enorm      Ldiff       Comment
 ------------------------------------------------------------------------------
     1     4.84e-02   4.16e-02     
     2     9.37e-03   4.83e-03     
     3     4.25e-03   2.56e-03     
     4     1.22e-03   1.42e-03     Switched to DIIS steps.
     5     5.12e-04   4.06e-04     
     6     9.64e-05   1.64e-04     
     7     2.70e-05   1.47e-05     
     8     8.36e-06   1.44e-06     
     9     2.92e-06   8.91e-08     
    10     1.07e-06   6.59e-08     
    11     3.82e-07   6.83e-08     
    12     9.89e-08   3.02e-08     
 ------------------------------------------------------------------------------
                                   CCSD Lambda converged.

 Computing density matrices in double precision...
           Orbital response amplitudes will be solved using DIIS.
           Start     Size      MaxIter   EConv     LConv     
           3         7         100       1.00e-06  1.00e-06  
 ------------------------------------------------------------------------------
            Enorm      Ldiff       Comment
 ------------------------------------------------------------------------------
     1     5.22e-02   3.20e-03     
     2     2.77e-02   1.61e-02     
     3     1.71e-02   6.27e-03     
     4     1.54e-03   4.18e-03     Switched to DIIS steps.
     5     1.58e-04   7.07e-05     
     6     4.51e-05   1.47e-05     
     7     5.68e-05   3.73e-06     
     8     1.06e-06   9.42e-07     
     9     7.85e-08   3.87e-08     
 ------------------------------------------------------------------------------
                                   Orbital response converged.

 Computing density matrices... Done.
 CCSD calculation:   CPU 30.29 s  wall 8.96 s

 Transferring MO TPDM to AO TPDM
 Transferring g2_o1o1o1o1
 Transferring g2_o1o1o1v1
 Transferring g2_o1o1v1v1
 Transferring g2_o1v1o1v1
 Transferring g2_o1v1v1v1
 Transferring g2_v1v1v1v1
 Adding separable TPDM
 Computing TPDM gradient
 --------------------------------------------------------
 2e gradient
  Atom          X               Y               Z
 --------------------------------------------------------
    1        -17.142555        4.739844       -0.000000  
    2         -1.112800       -3.497711       -0.000000  
    3         17.139229       -4.738791        0.000000  
    4          1.116127        3.496659        0.000000  
 --------------------------------------------------------
 --------------------------------------------------------
 Final gradient
  Atom          X               Y               Z
 --------------------------------------------------------
    1        -17.142555        4.739844       -0.000000  
    2         -1.112800       -3.497711       -0.000000  
    3         17.139229       -4.738791        0.000000  
    4          1.116127        3.496659        0.000000  
 --------------------------------------------------------
 Analytic gradient from two-electron contribution:   CPU 17.28 s  wall 4.40 s

 Total ccman2 time:   CPU 51.41 s  wall 14.48 s


 --------------------------------------------------------------

                    Orbital Energies (a.u.)
 --------------------------------------------------------------

 Alpha MOs
 -- Occupied --
-79.972 -79.972  -7.515  -7.514  -5.408  -5.407  -5.407  -5.407
 -5.406  -5.406  -0.918  -0.726  -0.495  -0.491  -0.371  -0.354
 -- Virtual --
 -0.003   0.053   0.060   0.078   0.083   0.093   0.108   0.118
  0.121   0.125   0.173   0.180   0.187   0.233   0.339   0.386
  0.404   0.404   0.444   0.474   0.567   0.568   0.727   0.745
  0.757   0.815   0.823   0.889   0.942   1.050   1.085   1.128
  1.152   1.427   1.672   1.681   1.698   1.722   1.817   1.823
  1.896   1.929   2.023   2.032   2.356   2.361   2.893   2.938
  7.356   7.534  14.776  14.803  14.824  14.839  14.865  14.914
165.978 166.167
 --------------------------------------------------------------

          Ground-State Mulliken Net Atomic Charges

     Atom                 Charge (a.u.)
  ----------------------------------------
      1 P                     0.097580
      2 H                    -0.097545
      3 P                     0.097512
      4 H                    -0.097547
  ----------------------------------------
  Sum of atomic charges =     0.000000

 -----------------------------------------------------------------
                    Cartesian Multipole Moments
 -----------------------------------------------------------------
    Charge (ESU x 10^10)
                 0.0000
    Dipole Moment (Debye)
         X       0.0003      Y      -0.0003      Z       0.0000
       Tot       0.0004
    Quadrupole Moments (Debye-Ang)
        XX     -29.2692     XY       2.4754     YY     -28.2287
        XZ      -0.0000     YZ       0.0000     ZZ     -28.2676
    Octopole Moments (Debye-Ang^2)
       XXX       0.0027    XXY      -0.0012    XYY       0.0030
       YYY      -0.0003    XXZ       0.0000    XYZ       0.0000
       YYZ      -0.0000    XZZ       0.0010    YZZ      -0.0000
       ZZZ      -0.0000
    Hexadecapole Moments (Debye-Ang^3)
      XXXX    -229.6856   XXXY       9.8396   XXYY     -51.1953
      XYYY       3.4051   YYYY     -63.3237   XXXZ      -0.0000
      XXYZ       0.0000   XYYZ      -0.0000   YYYZ       0.0000
      XXZZ     -45.1507   XYZZ       1.6116   YYZZ     -18.5406
      XZZZ      -0.0000   YZZZ       0.0000   ZZZZ     -46.7642
 -----------------------------------------------------------------
 DrvMan completing analytic gradient of the correlated energy
 Correlated dipole moment
            1
    1   0.0001019
    2  -0.0001144
    3   0.0000000
 Energy read as -682.884673469
 Full Analytical Gradient: (in a.u., or Hartree/Bohr)
             1             2             3             4
    1    0.00009589    0.00000615   -0.00005095   -0.00005109
    2    0.00016616   -0.00011637   -0.00010184    0.00005205
    3   -0.00000000    0.00000000    0.00000000   -0.00000000
 Gradient time:  CPU 0.67 s  wall 0.64 s
 ----------------------------------------------------------------
             Standard Nuclear Orientation (Angstroms)
    I     Atom           X                Y                Z
 ----------------------------------------------------------------
    1      P       1.0145171769    -0.1074931450    -0.0000000000
    2      H       1.2707377989     1.2882873004     0.0000000000
    3      P      -1.0145171769     0.1074931450     0.0000000000
    4      H      -1.2707377989    -1.2872873004    -0.0000000000
 ----------------------------------------------------------------
 Nuclear Repulsion Energy =    75.8631393729 hartrees
 There are       16 alpha and       16 beta electrons

                       Distance Matrix (Angstroms)
             P (  1)   H (  2)   P (  3)
   H (  2)  1.419103
   P (  3)  2.040392  2.572288
   H (  4)  2.571829  3.618381  1.418119

 Requested basis set is 6-311++G(d,p)
 There are 36 shells and 74 basis functions
 A cutoff of  1.0D-14 yielded    650 shell pairs
 There are      2807 function pairs (      2968 Cartesian)
 Smallest overlap matrix eigenvalue = 6.76E-04
 Guess MOs from SCF MO coefficient file

 -----------------------------------------------------------------------
  General SCF calculation program by
  Eric Jon Sundstrom, Paul Horn, Yuezhi Mao, Dmitri Zuev, Alec White,
  David Stuck, Shaama M.S., Shane Yost, Joonho Lee, David Small,
  Daniel Levine, Susi Lehtola, Hugh Burton, Evgeny Epifanovsky
 -----------------------------------------------------------------------
 Hartree-Fock
 using 4 threads for integral computing
 -------------------------------------------------------
 OpenMP Integral computing Module                
 Release: version 2.0, May 2017, Q-Chem Inc. Pleasanton 
 -------------------------------------------------------
 A restricted SCF calculation will be
 performed using DIIS
 SCF converges when DIIS error is below 1.0e-08
 ---------------------------------------
  Cycle       Energy         DIIS error
 ---------------------------------------
    1    -682.6145451143      1.49e-05  
    2    -682.6145452814      2.81e-06  
    3    -682.6145452922      9.27e-07  
    4    -682.6145452934      4.39e-07  
    5    -682.6145452937      1.09e-07  
    6    -682.6145452937      2.78e-08  
    7    -682.6145452937      1.13e-08  
    8    -682.6145452937      5.11e-09  Convergence criterion met
 ---------------------------------------
 SCF time:   CPU 1.45s  wall 1.00s 
 SCF   energy in the final basis set =     -682.6145452937
 Total energy in the final basis set =     -682.6145452937


 ------------------------------------------------------------------------------

   CCMAN2: suite of methods based on coupled cluster
           and equation of motion theories.

   Components:
   * libvmm-1.3-trunk
     by Evgeny Epifanovsky, Ilya Kaliman.
   * libtensor-2.5-trunk
     by Evgeny Epifanovsky, Michael Wormit, Dmitry Zuev, Sam Manzer, 
        Ilya Kaliman.
   * libcc-2.5-trunk
     by Evgeny Epifanovsky, Arik Landau, Tomasz Kus, Kirill Khistyaev, 
        Dmitry Zuev, Prashant Manohar, Xintian Feng, Anna Krylov, 
        Matthew Goldey, Alec White, Thomas Jagau, Kaushik Nanda, 
        Anastasia Gunina, Alexander Kunitsa, Joonho Lee.

   CCMAN original authors:
   Anna I. Krylov, C. David Sherrill, Steven R. Gwaltney,
   Edward F. C. Byrd (2000)
   Sergey V. Levchenko, Lyudmila V. Slipchenko, Tao Wang,
   Ana-Maria C. Cristian (2003)
   Piotr A. Pieniazek, C. Melania Oana, Evgeny Epifanovsky (2007)
   Prashant Manohar (2009)

 ------------------------------------------------------------------------------


 Allocating and initializing 29808MB of RAM...
 Calculation will run on 4 cores.


 Alpha MOs, Restricted
 -- Occupied --                  
-79.972 -79.972  -7.515  -7.514  -5.408  -5.407  -5.407  -5.407
  1 A     2 A     3 A     4 A     5 A     6 A     7 A     8 A                  
 -5.406  -5.406  -0.917  -0.726  -0.495  -0.491  -0.371  -0.354
  9 A    10 A    11 A    12 A    13 A    14 A    15 A    16 A                  
 -- Virtual --                   
 -0.003   0.053   0.060   0.078   0.083   0.093   0.108   0.118
 17 A    18 A    19 A    20 A    21 A    22 A    23 A    24 A                  
  0.121   0.125   0.173   0.180   0.187   0.233   0.339   0.386
 25 A    26 A    27 A    28 A    29 A    30 A    31 A    32 A                  
  0.404   0.404   0.444   0.473   0.567   0.568   0.726   0.745
 33 A    34 A    35 A    36 A    37 A    38 A    39 A    40 A                  
  0.757   0.815   0.823   0.889   0.942   1.050   1.084   1.128
 41 A    42 A    43 A    44 A    45 A    46 A    47 A    48 A                  
  1.151   1.427   1.671   1.681   1.698   1.722   1.817   1.823
 49 A    50 A    51 A    52 A    53 A    54 A    55 A    56 A                  
  1.896   1.929   2.023   2.032   2.355   2.361   2.893   2.938
 57 A    58 A    59 A    60 A    61 A    62 A    63 A    64 A                  
  7.356   7.534  14.776  14.803  14.823  14.839  14.865  14.914
 65 A    66 A    67 A    68 A    69 A    70 A    71 A    72 A                  
165.978 166.166
 73 A    74 A                                                                  

 Beta MOs, Restricted
 -- Occupied --                  
-79.972 -79.972  -7.515  -7.514  -5.408  -5.407  -5.407  -5.407
  1 A     2 A     3 A     4 A     5 A     6 A     7 A     8 A                  
 -5.406  -5.406  -0.917  -0.726  -0.495  -0.491  -0.371  -0.354
  9 A    10 A    11 A    12 A    13 A    14 A    15 A    16 A                  
 -- Virtual --                   
 -0.003   0.053   0.060   0.078   0.083   0.093   0.108   0.118
 17 A    18 A    19 A    20 A    21 A    22 A    23 A    24 A                  
  0.121   0.125   0.173   0.180   0.187   0.233   0.339   0.386
 25 A    26 A    27 A    28 A    29 A    30 A    31 A    32 A                  
  0.404   0.404   0.444   0.473   0.567   0.568   0.726   0.745
 33 A    34 A    35 A    36 A    37 A    38 A    39 A    40 A                  
  0.757   0.815   0.823   0.889   0.942   1.050   1.084   1.128
 41 A    42 A    43 A    44 A    45 A    46 A    47 A    48 A                  
  1.151   1.427   1.671   1.681   1.698   1.722   1.817   1.823
 49 A    50 A    51 A    52 A    53 A    54 A    55 A    56 A                  
  1.896   1.929   2.023   2.032   2.355   2.361   2.893   2.938
 57 A    58 A    59 A    60 A    61 A    62 A    63 A    64 A                  
  7.356   7.534  14.776  14.803  14.823  14.839  14.865  14.914
 65 A    66 A    67 A    68 A    69 A    70 A    71 A    72 A                  
165.978 166.166
 73 A    74 A                                                                  

 Occupation and symmetry of molecular orbitals

 Point group: C1 (1 irreducible representation).

                           A     All 
 -------------------------------------
 All molecular orbitals:
  - Alpha                  74    74  
  - Beta                   74    74  
 -------------------------------------
 Alpha orbitals:
  - Frozen occupied        10    10  
  - Active occupied        6     6   
  - Active virtual         58    58  
  - Frozen virtual         0     0   
 -------------------------------------
 Beta orbitals:
  - Frozen occupied        10    10  
  - Active occupied        6     6   
  - Active virtual         58    58  
  - Frozen virtual         0     0   
 -------------------------------------

 Import integrals:   CPU 0.00 s  wall 0.00 s

 Import integrals:   CPU 2.80 s  wall 0.75 s

 MP2 amplitudes:   CPU 0.01 s  wall 0.01 s

Running a double precision version
           CCSD T amplitudes will be solved using DIIS.

           Start     Size      MaxIter   EConv     TConv     
           3         7         100       1.00e-07  1.00e-05  
 ------------------------------------------------------------------------------
           Energy (a.u.)   Ediff      Tdiff       Comment
 ------------------------------------------------------------------------------
          -682.85179330                           
     1    -682.87160572   1.98e-02   5.76e-01     
     2    -682.88067036   9.06e-03   7.80e-02     
     3    -682.88275871   2.09e-03   3.17e-02     
     4    -682.88445237   1.69e-03   1.82e-02     Switched to DIIS steps.
     5    -682.88468339   2.31e-04   6.14e-03     
     6    -682.88467440   8.99e-06   2.10e-03     
     7    -682.88467307   1.33e-06   3.01e-04     
     8    -682.88467336   2.88e-07   1.03e-04     
     9    -682.88467306   3.04e-07   2.51e-05     
    10    -682.88467312   6.06e-08   7.75e-06     
 ------------------------------------------------------------------------------
          -682.88467312                           CCSD T converged.

End of double precision
 SCF energy                 = -682.61454529
 MP2 energy                 = -682.85179330
 CCSD correlation energy     =   -0.27012782
 CCSD total energy           = -682.88467312

 CCSD  T1^2 = 0.0055  T2^2 = 0.1801  Leading amplitudes:

 Amplitude    Orbitals with energies
 -0.0257       16 (A) A                  ->    33 (A) A                   
              -0.3537                          0.4041                     
 -0.0257       16 (A) B                  ->    33 (A) B                   
              -0.3537                          0.4041                     
  0.0164       16 (A) A                  ->    41 (A) A                   
              -0.3537                          0.7566                     
  0.0164       16 (A) B                  ->    41 (A) B                   
              -0.3537                          0.7566                     

 Amplitude    Orbitals with energies
 -0.1654       16 (A) A      16 (A) B    ->    17 (A) A      17 (A) B     
              -0.3537       -0.3537           -0.0028       -0.0028       
  0.1654       16 (A) A      16 (A) B    ->    17 (A) B      17 (A) A     
              -0.3537       -0.3537           -0.0028       -0.0028       
  0.1654       16 (A) B      16 (A) A    ->    17 (A) A      17 (A) B     
              -0.3537       -0.3537           -0.0028       -0.0028       
 -0.1654       16 (A) B      16 (A) A    ->    17 (A) B      17 (A) A     
              -0.3537       -0.3537           -0.0028       -0.0028       

 Computing CCSD intemediates for later calculations in double precision
 Finished.

Running a double precision version
           CCSD Lambda amplitudes will be solved using DIIS.
           Start     Size      MaxIter   EConv     LConv     
           3         7         100       1.00e-07  1.00e-05  
 ------------------------------------------------------------------------------
            Enorm      Ldiff       Comment
 ------------------------------------------------------------------------------
     1     4.84e-02   4.16e-02     
     2     9.37e-03   4.84e-03     
     3     4.25e-03   2.56e-03     
     4     1.22e-03   1.42e-03     Switched to DIIS steps.
     5     5.12e-04   4.06e-04     
     6     9.64e-05   1.64e-04     
     7     2.71e-05   1.47e-05     
     8     8.37e-06   1.44e-06     
     9     2.93e-06   8.84e-08     
    10     1.07e-06   6.63e-08     
    11     3.82e-07   6.84e-08     
    12     9.90e-08   3.03e-08     
 ------------------------------------------------------------------------------
                                   CCSD Lambda converged.

 Computing density matrices in double precision...
           Orbital response amplitudes will be solved using DIIS.
           Start     Size      MaxIter   EConv     LConv     
           3         7         100       1.00e-06  1.00e-06  
 ------------------------------------------------------------------------------
            Enorm      Ldiff       Comment
 ------------------------------------------------------------------------------
     1     5.22e-02   3.20e-03     
     2     2.77e-02   1.61e-02     
     3     1.71e-02   6.28e-03     
     4     1.54e-03   4.19e-03     Switched to DIIS steps.
     5     1.63e-04   7.07e-05     
     6     7.72e-05   1.45e-05     
     7     6.23e-05   2.44e-06     
     8     8.74e-07   2.04e-06     
     9     7.87e-08   3.88e-08     
 ------------------------------------------------------------------------------
                                   Orbital response converged.

 Computing density matrices... Done.
 CCSD calculation:   CPU 30.46 s  wall 8.98 s

 Transferring MO TPDM to AO TPDM
 Transferring g2_o1o1o1o1
 Transferring g2_o1o1o1v1
 Transferring g2_o1o1v1v1
 Transferring g2_o1v1o1v1
 Transferring g2_o1v1v1v1
 Transferring g2_v1v1v1v1
 Adding separable TPDM
 Computing TPDM gradient
 --------------------------------------------------------
 2e gradient
  Atom          X               Y               Z
 --------------------------------------------------------
    1        -17.140089        4.738672       -0.000000  
    2         -1.115707       -3.497390       -0.000000  
    3         17.139041       -4.737890        0.000000  
    4          1.116755        3.496608        0.000000  
 --------------------------------------------------------
 --------------------------------------------------------
 Final gradient
  Atom          X               Y               Z
 --------------------------------------------------------
    1        -17.140089        4.738672       -0.000000  
    2         -1.115707       -3.497390       -0.000000  
    3         17.139041       -4.737890        0.000000  
    4          1.116755        3.496608        0.000000  
 --------------------------------------------------------
 Analytic gradient from two-electron contribution:   CPU 17.59 s  wall 4.47 s

 Total ccman2 time:   CPU 52.18 s  wall 14.67 s


 --------------------------------------------------------------

                    Orbital Energies (a.u.)
 --------------------------------------------------------------

 Alpha MOs
 -- Occupied --
-79.972 -79.972  -7.515  -7.514  -5.408  -5.407  -5.407  -5.407
 -5.406  -5.406  -0.917  -0.726  -0.495  -0.491  -0.371  -0.354
 -- Virtual --
 -0.003   0.053   0.060   0.078   0.083   0.093   0.108   0.118
  0.121   0.125   0.173   0.180   0.187   0.233   0.339   0.386
  0.404   0.404   0.444   0.473   0.567   0.568   0.726   0.745
  0.757   0.815   0.823   0.889   0.942   1.050   1.084   1.128
  1.151   1.427   1.671   1.681   1.698   1.722   1.817   1.823
  1.896   1.929   2.023   2.032   2.355   2.361   2.893   2.938
  7.356   7.534  14.776  14.803  14.823  14.839  14.865  14.914
165.978 166.166
 --------------------------------------------------------------

          Ground-State Mulliken Net Atomic Charges

     Atom                 Charge (a.u.)
  ----------------------------------------
      1 P                     0.097571
      2 H                    -0.097519
      3 P                     0.097489
      4 H                    -0.097542
  ----------------------------------------
  Sum of atomic charges =    -0.000000

 -----------------------------------------------------------------
                    Cartesian Multipole Moments
 -----------------------------------------------------------------
    Charge (ESU x 10^10)
                -0.0000
    Dipole Moment (Debye)
         X      -0.0004      Y      -0.0014      Z       0.0000
       Tot       0.0014
    Quadrupole Moments (Debye-Ang)
        XX     -29.2703     XY       2.4749     YY     -28.2304
        XZ      -0.0000     YZ       0.0000     ZZ     -28.2686
    Octopole Moments (Debye-Ang^2)
       XXX      -0.0047    XXY      -0.0053    XYY      -0.0012
       YYY      -0.0077    XXZ       0.0000    XYZ       0.0000
       YYZ       0.0000    XZZ      -0.0013    YZZ      -0.0029
       ZZZ       0.0000
    Hexadecapole Moments (Debye-Ang^3)
      XXXX    -229.7094   XXXY       9.8273   XXYY     -51.2037
      XYYY       3.3942   YYYY     -63.3505   XXXZ      -0.0000
      XXYZ       0.0000   XYYZ      -0.0000   YYYZ       0.0000
      XXZZ     -45.1549   XYZZ       1.6069   YYZZ     -18.5457
      XZZZ      -0.0000   YZZZ       0.0000   ZZZZ     -46.7647
 -----------------------------------------------------------------
 DrvMan completing analytic gradient of the correlated energy
 Correlated dipole moment
            1
    1  -0.0001446
    2  -0.0005492
    3   0.0000000
 Energy read as -682.884673117
 Full Analytical Gradient: (in a.u., or Hartree/Bohr)
             1             2             3             4
    1   -0.00001363    0.00013321   -0.00005053   -0.00006905
    2   -0.00025962    0.00034887   -0.00014342    0.00005417
    3   -0.00000000    0.00000000    0.00000000   -0.00000000
 Gradient time:  CPU 0.67 s  wall 0.64 s
 ----------------------------------------------------------------
             Standard Nuclear Orientation (Angstroms)
    I     Atom           X                Y                Z
 ----------------------------------------------------------------
    1      P       1.0145171769    -0.1074931450    -0.0000000000
    2      H       1.2707377989     1.2862873004     0.0000000000
    3      P      -1.0145171769     0.1074931450     0.0000000000
    4      H      -1.2707377989    -1.2872873004    -0.0000000000
 ----------------------------------------------------------------
 Nuclear Repulsion Energy =    75.8720620487 hartrees
 There are       16 alpha and       16 beta electrons

                       Distance Matrix (Angstroms)
             P (  1)   H (  2)   P (  3)
   H (  2)  1.417135
   P (  3)  2.040392  2.571370
   H (  4)  2.571829  3.616958  1.418119

 Requested basis set is 6-311++G(d,p)
 There are 36 shells and 74 basis functions
 A cutoff of  1.0D-14 yielded    650 shell pairs
 There are      2807 function pairs (      2968 Cartesian)
 Smallest overlap matrix eigenvalue = 6.75E-04
 Guess MOs from SCF MO coefficient file

 -----------------------------------------------------------------------
  General SCF calculation program by
  Eric Jon Sundstrom, Paul Horn, Yuezhi Mao, Dmitri Zuev, Alec White,
  David Stuck, Shaama M.S., Shane Yost, Joonho Lee, David Small,
  Daniel Levine, Susi Lehtola, Hugh Burton, Evgeny Epifanovsky
 -----------------------------------------------------------------------
 Hartree-Fock
 using 4 threads for integral computing
 -------------------------------------------------------
 OpenMP Integral computing Module                
 Release: version 2.0, May 2017, Q-Chem Inc. Pleasanton 
 -------------------------------------------------------
 A restricted SCF calculation will be
 performed using DIIS
 SCF converges when DIIS error is below 1.0e-08
 ---------------------------------------
  Cycle       Energy         DIIS error
 ---------------------------------------
    1    -682.6145594553      2.45e-05  
    2    -682.6145598900      4.31e-06  
    3    -682.6145599173      1.26e-06  
    4    -682.6145599199      5.06e-07  
    5    -682.6145599203      1.84e-07  
    6    -682.6145599204      3.45e-08  
    7    -682.6145599204      1.17e-08  
    8    -682.6145599204      5.19e-09  Convergence criterion met
 ---------------------------------------
 SCF time:   CPU 1.45s  wall 1.00s 
 SCF   energy in the final basis set =     -682.6145599204
 Total energy in the final basis set =     -682.6145599204


 ------------------------------------------------------------------------------

   CCMAN2: suite of methods based on coupled cluster
           and equation of motion theories.

   Components:
   * libvmm-1.3-trunk
     by Evgeny Epifanovsky, Ilya Kaliman.
   * libtensor-2.5-trunk
     by Evgeny Epifanovsky, Michael Wormit, Dmitry Zuev, Sam Manzer, 
        Ilya Kaliman.
   * libcc-2.5-trunk
     by Evgeny Epifanovsky, Arik Landau, Tomasz Kus, Kirill Khistyaev, 
        Dmitry Zuev, Prashant Manohar, Xintian Feng, Anna Krylov, 
        Matthew Goldey, Alec White, Thomas Jagau, Kaushik Nanda, 
        Anastasia Gunina, Alexander Kunitsa, Joonho Lee.

   CCMAN original authors:
   Anna I. Krylov, C. David Sherrill, Steven R. Gwaltney,
   Edward F. C. Byrd (2000)
   Sergey V. Levchenko, Lyudmila V. Slipchenko, Tao Wang,
   Ana-Maria C. Cristian (2003)
   Piotr A. Pieniazek, C. Melania Oana, Evgeny Epifanovsky (2007)
   Prashant Manohar (2009)

 ------------------------------------------------------------------------------


 Allocating and initializing 29808MB of RAM...
 Calculation will run on 4 cores.


 Alpha MOs, Restricted
 -- Occupied --                  
-79.972 -79.972  -7.515  -7.514  -5.408  -5.407  -5.407  -5.407
  1 A     2 A     3 A     4 A     5 A     6 A     7 A     8 A                  
 -5.406  -5.406  -0.918  -0.727  -0.495  -0.491  -0.370  -0.354
  9 A    10 A    11 A    12 A    13 A    14 A    15 A    16 A                  
 -- Virtual --                   
 -0.003   0.053   0.060   0.078   0.083   0.093   0.108   0.118
 17 A    18 A    19 A    20 A    21 A    22 A    23 A    24 A                  
  0.121   0.125   0.173   0.180   0.187   0.233   0.339   0.386
 25 A    26 A    27 A    28 A    29 A    30 A    31 A    32 A                  
  0.404   0.404   0.444   0.473   0.567   0.568   0.727   0.745
 33 A    34 A    35 A    36 A    37 A    38 A    39 A    40 A                  
  0.757   0.815   0.823   0.889   0.942   1.050   1.085   1.128
 41 A    42 A    43 A    44 A    45 A    46 A    47 A    48 A                  
  1.152   1.427   1.672   1.681   1.698   1.722   1.816   1.823
 49 A    50 A    51 A    52 A    53 A    54 A    55 A    56 A                  
  1.896   1.929   2.023   2.032   2.357   2.362   2.894   2.938
 57 A    58 A    59 A    60 A    61 A    62 A    63 A    64 A                  
  7.356   7.534  14.776  14.803  14.824  14.839  14.865  14.914
 65 A    66 A    67 A    68 A    69 A    70 A    71 A    72 A                  
165.979 166.167
 73 A    74 A                                                                  

 Beta MOs, Restricted
 -- Occupied --                  
-79.972 -79.972  -7.515  -7.514  -5.408  -5.407  -5.407  -5.407
  1 A     2 A     3 A     4 A     5 A     6 A     7 A     8 A                  
 -5.406  -5.406  -0.918  -0.727  -0.495  -0.491  -0.370  -0.354
  9 A    10 A    11 A    12 A    13 A    14 A    15 A    16 A                  
 -- Virtual --                   
 -0.003   0.053   0.060   0.078   0.083   0.093   0.108   0.118
 17 A    18 A    19 A    20 A    21 A    22 A    23 A    24 A                  
  0.121   0.125   0.173   0.180   0.187   0.233   0.339   0.386
 25 A    26 A    27 A    28 A    29 A    30 A    31 A    32 A                  
  0.404   0.404   0.444   0.473   0.567   0.568   0.727   0.745
 33 A    34 A    35 A    36 A    37 A    38 A    39 A    40 A                  
  0.757   0.815   0.823   0.889   0.942   1.050   1.085   1.128
 41 A    42 A    43 A    44 A    45 A    46 A    47 A    48 A                  
  1.152   1.427   1.672   1.681   1.698   1.722   1.816   1.823
 49 A    50 A    51 A    52 A    53 A    54 A    55 A    56 A                  
  1.896   1.929   2.023   2.032   2.357   2.362   2.894   2.938
 57 A    58 A    59 A    60 A    61 A    62 A    63 A    64 A                  
  7.356   7.534  14.776  14.803  14.824  14.839  14.865  14.914
 65 A    66 A    67 A    68 A    69 A    70 A    71 A    72 A                  
165.979 166.167
 73 A    74 A                                                                  

 Occupation and symmetry of molecular orbitals

 Point group: C1 (1 irreducible representation).

                           A     All 
 -------------------------------------
 All molecular orbitals:
  - Alpha                  74    74  
  - Beta                   74    74  
 -------------------------------------
 Alpha orbitals:
  - Frozen occupied        10    10  
  - Active occupied        6     6   
  - Active virtual         58    58  
  - Frozen virtual         0     0   
 -------------------------------------
 Beta orbitals:
  - Frozen occupied        10    10  
  - Active occupied        6     6   
  - Active virtual         58    58  
  - Frozen virtual         0     0   
 -------------------------------------

 Import integrals:   CPU 0.00 s  wall 0.00 s

 Import integrals:   CPU 2.79 s  wall 0.74 s

 MP2 amplitudes:   CPU 0.01 s  wall 0.01 s

Running a double precision version
           CCSD T amplitudes will be solved using DIIS.

           Start     Size      MaxIter   EConv     TConv     
           3         7         100       1.00e-07  1.00e-05  
 ------------------------------------------------------------------------------
           Energy (a.u.)   Ediff      Tdiff       Comment
 ------------------------------------------------------------------------------
          -682.85179892                           
     1    -682.87161216   1.98e-02   5.76e-01     
     2    -682.88067320   9.06e-03   7.79e-02     
     3    -682.88276020   2.09e-03   3.17e-02     
     4    -682.88445244   1.69e-03   1.81e-02     Switched to DIIS steps.
     5    -682.88468324   2.31e-04   6.14e-03     
     6    -682.88467421   9.03e-06   2.10e-03     
     7    -682.88467288   1.33e-06   3.01e-04     
     8    -682.88467317   2.88e-07   1.03e-04     
     9    -682.88467286   3.04e-07   2.51e-05     
    10    -682.88467292   6.02e-08   7.73e-06     
 ------------------------------------------------------------------------------
          -682.88467292                           CCSD T converged.

End of double precision
 SCF energy                 = -682.61455992
 MP2 energy                 = -682.85179892
 CCSD correlation energy     =   -0.27011300
 CCSD total energy           = -682.88467292

 CCSD  T1^2 = 0.0055  T2^2 = 0.1800  Leading amplitudes:

 Amplitude    Orbitals with energies
 -0.0257       16 (A) A                  ->    33 (A) A                   
              -0.3537                          0.4041                     
 -0.0257       16 (A) B                  ->    33 (A) B                   
              -0.3537                          0.4041                     
  0.0164       16 (A) A                  ->    41 (A) A                   
              -0.3537                          0.7566                     
  0.0164       16 (A) B                  ->    41 (A) B                   
              -0.3537                          0.7566                     

 Amplitude    Orbitals with energies
 -0.1654       16 (A) A      16 (A) B    ->    17 (A) A      17 (A) B     
              -0.3537       -0.3537           -0.0028       -0.0028       
  0.1654       16 (A) A      16 (A) B    ->    17 (A) B      17 (A) A     
              -0.3537       -0.3537           -0.0028       -0.0028       
  0.1654       16 (A) B      16 (A) A    ->    17 (A) A      17 (A) B     
              -0.3537       -0.3537           -0.0028       -0.0028       
 -0.1654       16 (A) B      16 (A) A    ->    17 (A) B      17 (A) A     
              -0.3537       -0.3537           -0.0028       -0.0028       

 Computing CCSD intemediates for later calculations in double precision
 Finished.

Running a double precision version
           CCSD Lambda amplitudes will be solved using DIIS.
           Start     Size      MaxIter   EConv     LConv     
           3         7         100       1.00e-07  1.00e-05  
 ------------------------------------------------------------------------------
            Enorm      Ldiff       Comment
 ------------------------------------------------------------------------------
     1     4.84e-02   4.16e-02     
     2     9.37e-03   4.83e-03     
     3     4.25e-03   2.55e-03     
     4     1.22e-03   1.42e-03     Switched to DIIS steps.
     5     5.12e-04   4.06e-04     
     6     9.64e-05   1.64e-04     
     7     2.70e-05   1.47e-05     
     8     8.35e-06   1.44e-06     
     9     2.92e-06   8.93e-08     
    10     1.06e-06   6.58e-08     
    11     3.82e-07   6.82e-08     
    12     9.89e-08   3.02e-08     
 ------------------------------------------------------------------------------
                                   CCSD Lambda converged.

 Computing density matrices in double precision...
           Orbital response amplitudes will be solved using DIIS.
           Start     Size      MaxIter   EConv     LConv     
           3         7         100       1.00e-06  1.00e-06  
 ------------------------------------------------------------------------------
            Enorm      Ldiff       Comment
 ------------------------------------------------------------------------------
     1     5.22e-02   3.20e-03     
     2     2.77e-02   1.61e-02     
     3     1.71e-02   6.27e-03     
     4     1.54e-03   4.18e-03     Switched to DIIS steps.
     5     1.63e-04   7.06e-05     
     6     7.73e-05   1.45e-05     
     7     6.22e-05   2.43e-06     
     8     8.73e-07   2.04e-06     
     9     7.87e-08   3.87e-08     
 ------------------------------------------------------------------------------
                                   Orbital response converged.

 Computing density matrices... Done.
 CCSD calculation:   CPU 30.38 s  wall 8.95 s

 Transferring MO TPDM to AO TPDM
 Transferring g2_o1o1o1o1
 Transferring g2_o1o1o1v1
 Transferring g2_o1o1v1v1
 Transferring g2_o1v1o1v1
 Transferring g2_o1v1v1v1
 Transferring g2_v1v1v1v1
 Adding separable TPDM
 Computing TPDM gradient
 --------------------------------------------------------
 2e gradient
  Atom          X               Y               Z
 --------------------------------------------------------
    1        -17.138970        4.737345       -0.000000  
    2         -1.117664       -3.496238        0.000000  
    3         17.140017       -4.738139        0.000000  
    4          1.116617        3.497032        0.000000  
 --------------------------------------------------------
 --------------------------------------------------------
 Final gradient
  Atom          X               Y               Z
 --------------------------------------------------------
    1        -17.138970        4.737345       -0.000000  
    2         -1.117664       -3.496238        0.000000  
    3         17.140017       -4.738139        0.000000  
    4          1.116617        3.497032        0.000000  
 --------------------------------------------------------
 Analytic gradient from two-electron contribution:   CPU 17.29 s  wall 4.40 s

 Total ccman2 time:   CPU 51.82 s  wall 14.57 s


 --------------------------------------------------------------

                    Orbital Energies (a.u.)
 --------------------------------------------------------------

 Alpha MOs
 -- Occupied --
-79.972 -79.972  -7.515  -7.514  -5.408  -5.407  -5.407  -5.407
 -5.406  -5.406  -0.918  -0.727  -0.495  -0.491  -0.370  -0.354
 -- Virtual --
 -0.003   0.053   0.060   0.078   0.083   0.093   0.108   0.118
  0.121   0.125   0.173   0.180   0.187   0.233   0.339   0.386
  0.404   0.404   0.444   0.473   0.567   0.568   0.727   0.745
  0.757   0.815   0.823   0.889   0.942   1.050   1.085   1.128
  1.152   1.427   1.672   1.681   1.698   1.722   1.816   1.823
  1.896   1.929   2.023   2.032   2.357   2.362   2.894   2.938
  7.356   7.534  14.776  14.803  14.824  14.839  14.865  14.914
165.979 166.167
 --------------------------------------------------------------

          Ground-State Mulliken Net Atomic Charges

     Atom                 Charge (a.u.)
  ----------------------------------------
      1 P                     0.097444
      2 H                    -0.097497
      3 P                     0.097526
      4 H                    -0.097473
  ----------------------------------------
  Sum of atomic charges =    -0.000000

 -----------------------------------------------------------------
                    Cartesian Multipole Moments
 -----------------------------------------------------------------
    Charge (ESU x 10^10)
                 0.0000
    Dipole Moment (Debye)
         X       0.0004      Y       0.0014      Z       0.0000
       Tot       0.0014
    Quadrupole Moments (Debye-Ang)
        XX     -29.2676     XY       2.4798     YY     -28.2286
        XZ      -0.0000     YZ       0.0000     ZZ     -28.2670
    Octopole Moments (Debye-Ang^2)
       XXX       0.0047    XXY       0.0053    XYY       0.0012
       YYY       0.0077    XXZ      -0.0000    XYZ      -0.0000
       YYZ      -0.0000    XZZ       0.0013    YZZ       0.0029
       ZZZ       0.0000
    Hexadecapole Moments (Debye-Ang^3)
      XXXX    -229.6871   XXXY       9.8576   XXYY     -51.1924
      XYYY       3.4178   YYYY     -63.3048   XXXZ      -0.0000
      XXYZ       0.0000   XYYZ      -0.0000   YYYZ       0.0000
      XXZZ     -45.1515   XYZZ       1.6151   YYZZ     -18.5373
      XZZZ      -0.0000   YZZZ       0.0000   ZZZZ     -46.7642
 -----------------------------------------------------------------
 DrvMan completing analytic gradient of the correlated energy
 Correlated dipole moment
            1
    1   0.0001442
    2   0.0005487
    3   0.0000000
 Energy read as -682.884672924
 Full Analytical Gradient: (in a.u., or Hartree/Bohr)
             1             2             3             4
    1    0.00011901    0.00000157   -0.00005440   -0.00006618
    2    0.00054888   -0.00045202   -0.00014392    0.00004706
    3   -0.00000000   -0.00000000    0.00000000   -0.00000000
 Gradient time:  CPU 0.67 s  wall 0.64 s
 ----------------------------------------------------------------
             Standard Nuclear Orientation (Angstroms)
    I     Atom           X                Y                Z
 ----------------------------------------------------------------
    1      P       1.0145171769    -0.1074931450    -0.0000000000
    2      H       1.2707377989     1.2872873004     0.0010000000
    3      P      -1.0145171769     0.1074931450     0.0000000000
    4      H      -1.2707377989    -1.2872873004    -0.0000000000
 ----------------------------------------------------------------
 Nuclear Repulsion Energy =    75.8675965164 hartrees
 There are       16 alpha and       16 beta electrons

                       Distance Matrix (Angstroms)
             P (  1)   H (  2)   P (  3)
   H (  2)  1.418119
   P (  3)  2.040392  2.571829
   H (  4)  2.571829  3.617670  1.418119

 Requested basis set is 6-311++G(d,p)
 There are 36 shells and 74 basis functions
 A cutoff of  1.0D-14 yielded    650 shell pairs
 There are      2807 function pairs (      2968 Cartesian)
 Smallest overlap matrix eigenvalue = 6.76E-04
 Guess MOs from SCF MO coefficient file

 -----------------------------------------------------------------------
  General SCF calculation program by
  Eric Jon Sundstrom, Paul Horn, Yuezhi Mao, Dmitri Zuev, Alec White,
  David Stuck, Shaama M.S., Shane Yost, Joonho Lee, David Small,
  Daniel Levine, Susi Lehtola, Hugh Burton, Evgeny Epifanovsky
 -----------------------------------------------------------------------
 Hartree-Fock
 using 4 threads for integral computing
 -------------------------------------------------------
 OpenMP Integral computing Module                
 Release: version 2.0, May 2017, Q-Chem Inc. Pleasanton 
 -------------------------------------------------------
 A restricted SCF calculation will be
 performed using DIIS
 SCF converges when DIIS error is below 1.0e-08
 ---------------------------------------
  Cycle       Energy         DIIS error
 ---------------------------------------
    1    -682.6145528027      1.36e-05  
    2    -682.6145529584      2.77e-06  
    3    -682.6145529737      9.25e-07  
    4    -682.6145529761      4.21e-07  
    5    -682.6145529766      1.90e-07  
    6    -682.6145529767      7.54e-08  
    7    -682.6145529768      3.16e-08  
    8    -682.6145529768      1.23e-08  
    9    -682.6145529768      3.76e-09  Convergence criterion met
 ---------------------------------------
 SCF time:   CPU 1.62s  wall 1.00s 
 SCF   energy in the final basis set =     -682.6145529768
 Total energy in the final basis set =     -682.6145529768


 ------------------------------------------------------------------------------

   CCMAN2: suite of methods based on coupled cluster
           and equation of motion theories.

   Components:
   * libvmm-1.3-trunk
     by Evgeny Epifanovsky, Ilya Kaliman.
   * libtensor-2.5-trunk
     by Evgeny Epifanovsky, Michael Wormit, Dmitry Zuev, Sam Manzer, 
        Ilya Kaliman.
   * libcc-2.5-trunk
     by Evgeny Epifanovsky, Arik Landau, Tomasz Kus, Kirill Khistyaev, 
        Dmitry Zuev, Prashant Manohar, Xintian Feng, Anna Krylov, 
        Matthew Goldey, Alec White, Thomas Jagau, Kaushik Nanda, 
        Anastasia Gunina, Alexander Kunitsa, Joonho Lee.

   CCMAN original authors:
   Anna I. Krylov, C. David Sherrill, Steven R. Gwaltney,
   Edward F. C. Byrd (2000)
   Sergey V. Levchenko, Lyudmila V. Slipchenko, Tao Wang,
   Ana-Maria C. Cristian (2003)
   Piotr A. Pieniazek, C. Melania Oana, Evgeny Epifanovsky (2007)
   Prashant Manohar (2009)

 ------------------------------------------------------------------------------


 Allocating and initializing 29808MB of RAM...
 Calculation will run on 4 cores.


 Alpha MOs, Restricted
 -- Occupied --                  
-79.972 -79.972  -7.515  -7.514  -5.408  -5.407  -5.407  -5.407
  1 A     2 A     3 A     4 A     5 A     6 A     7 A     8 A                  
 -5.406  -5.406  -0.918  -0.726  -0.495  -0.491  -0.371  -0.354
  9 A    10 A    11 A    12 A    13 A    14 A    15 A    16 A                  
 -- Virtual --                   
 -0.003   0.053   0.060   0.078   0.083   0.093   0.108   0.118
 17 A    18 A    19 A    20 A    21 A    22 A    23 A    24 A                  
  0.121   0.125   0.173   0.180   0.187   0.233   0.339   0.386
 25 A    26 A    27 A    28 A    29 A    30 A    31 A    32 A                  
  0.404   0.404   0.444   0.473   0.567   0.568   0.727   0.745
 33 A    34 A    35 A    36 A    37 A    38 A    39 A    40 A                  
  0.757   0.815   0.823   0.889   0.942   1.050   1.085   1.128
 41 A    42 A    43 A    44 A    45 A    46 A    47 A    48 A                  
  1.152   1.427   1.671   1.681   1.698   1.722   1.817   1.823
 49 A    50 A    51 A    52 A    53 A    54 A    55 A    56 A                  
  1.896   1.929   2.023   2.032   2.356   2.361   2.893   2.938
 57 A    58 A    59 A    60 A    61 A    62 A    63 A    64 A                  
  7.356   7.534  14.776  14.803  14.824  14.839  14.865  14.914
 65 A    66 A    67 A    68 A    69 A    70 A    71 A    72 A                  
165.978 166.167
 73 A    74 A                                                                  

 Beta MOs, Restricted
 -- Occupied --                  
-79.972 -79.972  -7.515  -7.514  -5.408  -5.407  -5.407  -5.407
  1 A     2 A     3 A     4 A     5 A     6 A     7 A     8 A                  
 -5.406  -5.406  -0.918  -0.726  -0.495  -0.491  -0.371  -0.354
  9 A    10 A    11 A    12 A    13 A    14 A    15 A    16 A                  
 -- Virtual --                   
 -0.003   0.053   0.060   0.078   0.083   0.093   0.108   0.118
 17 A    18 A    19 A    20 A    21 A    22 A    23 A    24 A                  
  0.121   0.125   0.173   0.180   0.187   0.233   0.339   0.386
 25 A    26 A    27 A    28 A    29 A    30 A    31 A    32 A                  
  0.404   0.404   0.444   0.473   0.567   0.568   0.727   0.745
 33 A    34 A    35 A    36 A    37 A    38 A    39 A    40 A                  
  0.757   0.815   0.823   0.889   0.942   1.050   1.085   1.128
 41 A    42 A    43 A    44 A    45 A    46 A    47 A    48 A                  
  1.152   1.427   1.671   1.681   1.698   1.722   1.817   1.823
 49 A    50 A    51 A    52 A    53 A    54 A    55 A    56 A                  
  1.896   1.929   2.023   2.032   2.356   2.361   2.893   2.938
 57 A    58 A    59 A    60 A    61 A    62 A    63 A    64 A                  
  7.356   7.534  14.776  14.803  14.824  14.839  14.865  14.914
 65 A    66 A    67 A    68 A    69 A    70 A    71 A    72 A                  
165.978 166.167
 73 A    74 A                                                                  

 Occupation and symmetry of molecular orbitals

 Point group: C1 (1 irreducible representation).

                           A     All 
 -------------------------------------
 All molecular orbitals:
  - Alpha                  74    74  
  - Beta                   74    74  
 -------------------------------------
 Alpha orbitals:
  - Frozen occupied        10    10  
  - Active occupied        6     6   
  - Active virtual         58    58  
  - Frozen virtual         0     0   
 -------------------------------------
 Beta orbitals:
  - Frozen occupied        10    10  
  - Active occupied        6     6   
  - Active virtual         58    58  
  - Frozen virtual         0     0   
 -------------------------------------

 Import integrals:   CPU 0.00 s  wall 0.00 s

 Import integrals:   CPU 2.79 s  wall 0.74 s

 MP2 amplitudes:   CPU 0.01 s  wall 0.01 s

Running a double precision version
           CCSD T amplitudes will be solved using DIIS.

           Start     Size      MaxIter   EConv     TConv     
           3         7         100       1.00e-07  1.00e-05  
 ------------------------------------------------------------------------------
           Energy (a.u.)   Ediff      Tdiff       Comment
 ------------------------------------------------------------------------------
          -682.85179648                           
     1    -682.87160930   1.98e-02   5.76e-01     
     2    -682.88067214   9.06e-03   7.80e-02     
     3    -682.88275982   2.09e-03   3.17e-02     
     4    -682.88445277   1.69e-03   1.82e-02     Switched to DIIS steps.
     5    -682.88468367   2.31e-04   6.14e-03     
     6    -682.88467466   9.01e-06   2.10e-03     
     7    -682.88467334   1.33e-06   3.01e-04     
     8    -682.88467362   2.88e-07   1.03e-04     
     9    -682.88467332   3.04e-07   2.51e-05     
    10    -682.88467338   6.04e-08   7.74e-06     
 ------------------------------------------------------------------------------
          -682.88467338                           CCSD T converged.

End of double precision
 SCF energy                 = -682.61455298
 MP2 energy                 = -682.85179648
 CCSD correlation energy     =   -0.27012040
 CCSD total energy           = -682.88467338

 CCSD  T1^2 = 0.0055  T2^2 = 0.1801  Leading amplitudes:

 Amplitude    Orbitals with energies
 -0.0257       16 (A) A                  ->    33 (A) A                   
              -0.3537                          0.4041                     
 -0.0257       16 (A) B                  ->    33 (A) B                   
              -0.3537                          0.4041                     
  0.0164       16 (A) A                  ->    41 (A) A                   
              -0.3537                          0.7566                     
  0.0164       16 (A) B                  ->    41 (A) B                   
              -0.3537                          0.7566                     

 Amplitude    Orbitals with energies
 -0.1654       16 (A) A      16 (A) B    ->    17 (A) A      17 (A) B     
              -0.3537       -0.3537           -0.0028       -0.0028       
  0.1654       16 (A) A      16 (A) B    ->    17 (A) B      17 (A) A     
              -0.3537       -0.3537           -0.0028       -0.0028       
  0.1654       16 (A) B      16 (A) A    ->    17 (A) A      17 (A) B     
              -0.3537       -0.3537           -0.0028       -0.0028       
 -0.1654       16 (A) B      16 (A) A    ->    17 (A) B      17 (A) A     
              -0.3537       -0.3537           -0.0028       -0.0028       

 Computing CCSD intemediates for later calculations in double precision
 Finished.

Running a double precision version
           CCSD Lambda amplitudes will be solved using DIIS.
           Start     Size      MaxIter   EConv     LConv     
           3         7         100       1.00e-07  1.00e-05  
 ------------------------------------------------------------------------------
            Enorm      Ldiff       Comment
 ------------------------------------------------------------------------------
     1     4.84e-02   4.16e-02     
     2     9.37e-03   4.83e-03     
     3     4.25e-03   2.56e-03     
     4     1.22e-03   1.42e-03     Switched to DIIS steps.
     5     5.12e-04   4.06e-04     
     6     9.64e-05   1.64e-04     
     7     2.70e-05   1.47e-05     
     8     8.36e-06   1.44e-06     
     9     2.93e-06   8.89e-08     
    10     1.07e-06   6.61e-08     
    11     3.82e-07   6.83e-08     
    12     9.90e-08   3.02e-08     
 ------------------------------------------------------------------------------
                                   CCSD Lambda converged.

 Computing density matrices in double precision...
           Orbital response amplitudes will be solved using DIIS.
           Start     Size      MaxIter   EConv     LConv     
           3         7         100       1.00e-06  1.00e-06  
 ------------------------------------------------------------------------------
            Enorm      Ldiff       Comment
 ------------------------------------------------------------------------------
     1     5.22e-02   3.20e-03     
     2     2.77e-02   1.61e-02     
     3     1.71e-02   6.27e-03     
     4     1.54e-03   4.18e-03     Switched to DIIS steps.
     5     1.56e-04   7.07e-05     
     6     2.52e-05   1.48e-05     
     7     1.17e-06   4.70e-06     
     8     1.52e-07   7.86e-08     
 ------------------------------------------------------------------------------
                                   Orbital response converged.

 Computing density matrices... Done.
 CCSD calculation:   CPU 30.22 s  wall 8.92 s

 Transferring MO TPDM to AO TPDM
 Transferring g2_o1o1o1o1
 Transferring g2_o1o1o1v1
 Transferring g2_o1o1v1v1
 Transferring g2_o1v1o1v1
 Transferring g2_o1v1v1v1
 Transferring g2_v1v1v1v1
 Adding separable TPDM
 Computing TPDM gradient
 --------------------------------------------------------
 2e gradient
  Atom          X               Y               Z
 --------------------------------------------------------
    1        -17.139528        4.738014        0.003096  
    2         -1.116685       -3.496819       -0.003340  
    3         17.139528       -4.738015        0.001042  
    4          1.116686        3.496820       -0.000798  
 --------------------------------------------------------
 --------------------------------------------------------
 Final gradient
  Atom          X               Y               Z
 --------------------------------------------------------
    1        -17.139528        4.738014        0.003096  
    2         -1.116685       -3.496819       -0.003340  
    3         17.139528       -4.738015        0.001042  
    4          1.116686        3.496820       -0.000798  
 --------------------------------------------------------
 Analytic gradient from two-electron contribution:   CPU 17.29 s  wall 4.40 s

 Total ccman2 time:   CPU 51.46 s  wall 14.47 s


 --------------------------------------------------------------

                    Orbital Energies (a.u.)
 --------------------------------------------------------------

 Alpha MOs
 -- Occupied --
-79.972 -79.972  -7.515  -7.514  -5.408  -5.407  -5.407  -5.407
 -5.406  -5.406  -0.918  -0.726  -0.495  -0.491  -0.371  -0.354
 -- Virtual --
 -0.003   0.053   0.060   0.078   0.083   0.093   0.108   0.118
  0.121   0.125   0.173   0.180   0.187   0.233   0.339   0.386
  0.404   0.404   0.444   0.473   0.567   0.568   0.727   0.745
  0.757   0.815   0.823   0.889   0.942   1.050   1.085   1.128
  1.152   1.427   1.671   1.681   1.698   1.722   1.817   1.823
  1.896   1.929   2.023   2.032   2.356   2.361   2.893   2.938
  7.356   7.534  14.776  14.803  14.824  14.839  14.865  14.914
165.978 166.167
 --------------------------------------------------------------

          Ground-State Mulliken Net Atomic Charges

     Atom                 Charge (a.u.)
  ----------------------------------------
      1 P                     0.097508
      2 H                    -0.097508
      3 P                     0.097508
      4 H                    -0.097508
  ----------------------------------------
  Sum of atomic charges =    -0.000000

 -----------------------------------------------------------------
                    Cartesian Multipole Moments
 -----------------------------------------------------------------
    Charge (ESU x 10^10)
                -0.0000
    Dipole Moment (Debye)
         X      -0.0000      Y      -0.0000      Z      -0.0001
       Tot       0.0001
    Quadrupole Moments (Debye-Ang)
        XX     -29.2690     XY       2.4773     YY     -28.2295
        XZ       0.0008     YZ       0.0001     ZZ     -28.2678
    Octopole Moments (Debye-Ang^2)
       XXX      -0.0000    XXY      -0.0000    XYY      -0.0000
       YYY      -0.0000    XXZ      -0.0006    XYZ       0.0007
       YYZ      -0.0010    XZZ      -0.0000    YZZ      -0.0000
       ZZZ      -0.0028
    Hexadecapole Moments (Debye-Ang^3)
      XXXX    -229.6982   XXXY       9.8425   XXYY     -51.1981
      XYYY       3.4060   YYYY     -63.3276   XXXZ      -0.0001
      XXYZ      -0.0019   XYYZ      -0.0012   YYYZ      -0.0026
      XXZZ     -45.1532   XYZZ       1.6110   YYZZ     -18.5415
      XZZZ      -0.0016   YZZZ      -0.0029   ZZZZ     -46.7645
 -----------------------------------------------------------------
 DrvMan completing analytic gradient of the correlated energy
 Correlated dipole moment
            1
    1  -0.0000002
    2  -0.0000001
    3  -0.0000488
 Energy read as -682.884673379
 Full Analytical Gradient: (in a.u., or Hartree/Bohr)
             1             2             3             4
    1    0.00005243    0.00006763   -0.00005245   -0.00006761
    2    0.00014353   -0.00005048   -0.00014367    0.00005062
    3   -0.00002089    0.00002092   -0.00002099    0.00002096
 Gradient time:  CPU 0.67 s  wall 0.64 s
Dipole drv :
gprntSymmMtrx error report: 
 Final Hessian.
            1           2           3           4           5           6
    1   0.2394540   0.0014094   0.0000000  -0.0230123  -0.0350946   0.0000000
    2   0.0014094   0.2490792   0.0000000  -0.0119445  -0.2139195   0.0000000
    3   0.0000000   0.0000000   0.0110598  -0.0000004   0.0000000  -0.0110510
    4  -0.0230123  -0.0119445  -0.0000004   0.0325445   0.0348316   0.0000000
    5  -0.0350946  -0.2139195   0.0000000   0.0348316   0.2119074   0.0000000
    6   0.0000000   0.0000000  -0.0110510   0.0000000   0.0000000   0.0110711
    7  -0.2156489   0.0326633   0.0000000  -0.0007933   0.0010225   0.0000000
    8   0.0326633  -0.0352908   0.0000000  -0.0221288   0.0001314   0.0000000
    9   0.0000000   0.0000000   0.0110995   0.0000000   0.0000000  -0.0111088
   10  -0.0007933  -0.0221288  -0.0000002  -0.0087383  -0.0007589  -0.0000007
   11   0.0010225   0.0001314   0.0000000  -0.0007589   0.0018804   0.0000000
   12   0.0000000   0.0000000  -0.0111088   0.0000000   0.0000000   0.0110893
            7           8           9          10          11          12
    1  -0.2156489   0.0326633   0.0000000  -0.0007933   0.0010225   0.0000000
    2   0.0326633  -0.0352908   0.0000000  -0.0221288   0.0001314   0.0000000
    3   0.0000000   0.0000000   0.0110995  -0.0000002   0.0000000  -0.0111088
    4  -0.0007933  -0.0221288   0.0000000  -0.0087383  -0.0007589   0.0000000
    5   0.0010225   0.0001314   0.0000000  -0.0007589   0.0018804   0.0000000
    6   0.0000000   0.0000000  -0.0111088  -0.0000007   0.0000000   0.0110893
    7   0.2394540   0.0014094   0.0000000  -0.0230123  -0.0350946   0.0000000
    8   0.0014094   0.2490792   0.0000000  -0.0119445  -0.2139195   0.0000000
    9   0.0000000   0.0000000   0.0110598   0.0000004   0.0000000  -0.0110510
   10  -0.0230123  -0.0119445   0.0000004   0.0325445   0.0348316   0.0000000
   11  -0.0350946  -0.2139195   0.0000000   0.0348316   0.2119074   0.0000000
   12   0.0000000   0.0000000  -0.0110510   0.0000000   0.0000000   0.0110711
 ----------------------------------------------------------------
             Standard Nuclear Orientation (Angstroms)
    I     Atom           X                Y                Z
 ----------------------------------------------------------------
    1      P       1.0145171769    -0.1074931450    -0.0000000000
    2      H       1.2707377989     1.2872873004     0.0000000000
    3      P      -1.0145171769     0.1074931450     0.0000000000
    4      H      -1.2707377989    -1.2872873004    -0.0000000000
 ----------------------------------------------------------------
 Nuclear Repulsion Energy =    75.8675981470 hartrees
 There are       16 alpha and       16 beta electrons
 old dipole drv.
            1           2           3           4           5           6
    1   0.0539138   0.0764216   0.0000000  -0.0539086  -0.0764226   0.0000000
    2  -0.0604783   0.2905031   0.0000000   0.0604598  -0.2904910   0.0000000
    3   0.0000000  -0.0000000   0.0258216   0.0000021   0.0000000  -0.0258209
            7           8           9          10          11          12
    1   0.0539138   0.0764216   0.0000000  -0.0539086  -0.0764226   0.0000000
    2  -0.0604783   0.2905031   0.0000000   0.0604598  -0.2904910   0.0000000
    3  -0.0000000   0.0000000   0.0258216  -0.0000021  -0.0000000  -0.0258209
 New transposed dipole drv.
            1           2           3
    1   0.0539138  -0.0604783   0.0000000
    2   0.0764216   0.2905031  -0.0000000
    3   0.0000000   0.0000000   0.0258216
    4  -0.0539086   0.0604598   0.0000021
    5  -0.0764226  -0.2904910   0.0000000
    6   0.0000000   0.0000000  -0.0258209
    7   0.0539138  -0.0604783  -0.0000000
    8   0.0764216   0.2905031   0.0000000
    9   0.0000000   0.0000000   0.0258216
   10  -0.0539086   0.0604598  -0.0000021
   11  -0.0764226  -0.2904910  -0.0000000
   12   0.0000000   0.0000000  -0.0258209
FINAL TENSOR RESULT:
Order 2, Length 12
    Atom      X          Y          Z
     1 Order 1, Length 12
    Atom      X          Y          Z
     1    2.394540177700772e-01   1.409369554554066e-03   0.000000000000000e+00
     2   -2.301229540417866e-02  -3.509462049530269e-02   0.000000000000000e+00
     3   -2.156489081345721e-01   3.266333463097805e-02   0.000000000000000e+00
     4   -7.933492771069765e-04   1.022458801057199e-03   0.000000000000000e+00

Order 1, Length 12
    Atom      X          Y          Z
     1    1.409369554554066e-03   2.490791883935043e-01   0.000000000000000e+00
     2   -1.194445590259159e-02  -2.139194640042427e-01   0.000000000000000e+00
     3    3.266333463097805e-02  -3.529078507394310e-02   0.000000000000000e+00
     4   -2.212876963154779e-02   1.313767835491391e-04   0.000000000000000e+00

Order 1, Length 12
    Atom      X          Y          Z
     1    0.000000000000000e+00   0.000000000000000e+00   1.105976671643036e-02
     2   -3.572482755715983e-07   0.000000000000000e+00  -1.105101261563824e-02
     3    0.000000000000000e+00   0.000000000000000e+00   1.109951235227083e-02
     4   -2.423961107925686e-07   0.000000000000000e+00  -1.110881224829300e-02


     2 Order 1, Length 12
    Atom      X          Y          Z
     1   -2.301229540417866e-02  -1.194445590259159e-02  -3.572482755715983e-07
     2    3.254447924289341e-02   3.483155425243300e-02   0.000000000000000e+00
     3   -7.933492771069765e-04  -2.212876963154779e-02   0.000000000000000e+00
     4   -8.738299357670992e-03  -7.588711686899125e-04   0.000000000000000e+00

Order 1, Length 12
    Atom      X          Y          Z
     1   -3.509462049530269e-02  -2.139194640042427e-01   0.000000000000000e+00
     2    3.483155425243300e-02   2.119073606723462e-01   0.000000000000000e+00
     3    1.022458801057199e-03   1.313767835491391e-04   0.000000000000000e+00
     4   -7.588711686899125e-04   1.880410587895755e-03   0.000000000000000e+00

Order 1, Length 12
    Atom      X          Y          Z
     1    0.000000000000000e+00   0.000000000000000e+00  -1.105101261563824e-02
     2    0.000000000000000e+00   0.000000000000000e+00   1.107108826631510e-02
     3    0.000000000000000e+00   0.000000000000000e+00  -1.110881224829300e-02
     4   -7.300935230962322e-07   0.000000000000000e+00   1.108928239312969e-02


     3 Order 1, Length 12
    Atom      X          Y          Z
     1   -2.156489081345721e-01   3.266333463097805e-02   0.000000000000000e+00
     2   -7.933492771069765e-04   1.022458801057199e-03   0.000000000000000e+00
     3    2.394540177700772e-01   1.409369554554066e-03   0.000000000000000e+00
     4   -2.301229540417866e-02  -3.509462049530269e-02   0.000000000000000e+00

Order 1, Length 12
    Atom      X          Y          Z
     1    3.266333463097805e-02  -3.529078507394310e-02   0.000000000000000e+00
     2   -2.212876963154779e-02   1.313767835491391e-04   0.000000000000000e+00
     3    1.409369554554066e-03   2.490791883935043e-01   0.000000000000000e+00
     4   -1.194445590259159e-02  -2.139194640042427e-01   0.000000000000000e+00

Order 1, Length 12
    Atom      X          Y          Z
     1    0.000000000000000e+00   0.000000000000000e+00   1.109951235227083e-02
     2    0.000000000000000e+00   0.000000000000000e+00  -1.110881224829300e-02
     3    0.000000000000000e+00   0.000000000000000e+00   1.105976671643036e-02
     4    3.572482755715983e-07   0.000000000000000e+00  -1.105101261563824e-02


     4 Order 1, Length 12
    Atom      X          Y          Z
     1   -7.933492771069765e-04  -2.212876963154779e-02  -2.423961107925686e-07
     2   -8.738299357670992e-03  -7.588711686899125e-04  -7.300935230962322e-07
     3   -2.301229540417866e-02  -1.194445590259159e-02   3.572482755715983e-07
     4    3.254447924289341e-02   3.483155425243300e-02   0.000000000000000e+00

Order 1, Length 12
    Atom      X          Y          Z
     1    1.022458801057199e-03   1.313767835491391e-04   0.000000000000000e+00
     2   -7.588711686899125e-04   1.880410587895755e-03   0.000000000000000e+00
     3   -3.509462049530269e-02  -2.139194640042427e-01   0.000000000000000e+00
     4    3.483155425243300e-02   2.119073606723462e-01   0.000000000000000e+00

Order 1, Length 12
    Atom      X          Y          Z
     1    0.000000000000000e+00   0.000000000000000e+00  -1.110881224829300e-02
     2    0.000000000000000e+00   0.000000000000000e+00   1.108928239312969e-02
     3    0.000000000000000e+00   0.000000000000000e+00  -1.105101261563824e-02
     4    0.000000000000000e+00   0.000000000000000e+00   1.107108826631510e-02


 # Finishing finite difference calculation for IDERIV #
 ######################################################
 ######################################################
 Requested basis set is 6-311++G(d,p)
 There are 36 shells and 74 basis functions
 **********************************************************************
 **                                                                  **
 **                       VIBRATIONAL ANALYSIS                       **
 **                       --------------------                       **
 **                                                                  **
 **        VIBRATIONAL FREQUENCIES (CM**-1) AND NORMAL MODES         **
 **     FORCE CONSTANTS (mDYN/ANGSTROM) AND REDUCED MASSES (AMU)     **
 **                  INFRARED INTENSITIES (KM/MOL)                   **
 **                                                                  **
 **********************************************************************


 Mode:                 1                      2                      3
 Frequency:       611.78                 695.75                 774.56
 Force Cnst:      3.8042                 0.2965                 0.3674
 Red. Mass:      17.2511                 1.0395                 1.0395
 IR Active:          YES                    YES                    YES
 IR Intens:        0.000                 27.081                  1.332
 Raman Active:       YES                    YES                    YES
               X      Y      Z        X      Y      Z        X      Y      Z
 P          0.519 -0.034  0.000   -0.023  0.004 -0.000    0.000 -0.000 -0.023
 H          0.478 -0.028 -0.000    0.696 -0.121  0.000   -0.000  0.000  0.707
 P         -0.519  0.034  0.000   -0.023  0.004 -0.000    0.000  0.000 -0.023
 H         -0.478  0.028 -0.000    0.696 -0.121  0.000   -0.000  0.000  0.707
 TransDip   0.000 -0.000  0.000   -0.057  0.157 -0.000    0.000 -0.000 -0.037

 Mode:                 4                      5                      6
 Frequency:       986.02                2423.54                2438.90
 Force Cnst:      0.6316                 3.5944                 3.6431
 Red. Mass:       1.1026                 1.0387                 1.0395
 IR Active:          YES                    YES                    YES
 IR Intens:        0.000                  0.000                166.258
 Raman Active:       YES                    YES                    YES
               X      Y      Z        X      Y      Z        X      Y      Z
 P          0.019 -0.035  0.000   -0.004 -0.022 -0.000   -0.004 -0.023  0.000
 H         -0.698  0.104 -0.000    0.134  0.694  0.000    0.121  0.696 -0.000
 P         -0.019  0.035  0.000    0.004  0.022 -0.000   -0.004 -0.023  0.000
 H          0.698 -0.104 -0.000   -0.134 -0.694  0.000    0.121  0.696 -0.000
 TransDip  -0.000  0.000 -0.000   -0.000 -0.000  0.000   -0.121 -0.395  0.000

 STANDARD THERMODYNAMIC QUANTITIES AT   298.15 K  AND     1.00 ATM

   This Molecule has  0 Imaginary Frequencies
   Zero point vibrational energy:       11.337 kcal/mol

   Atom    1 Element P  Has Mass   30.97376
   Atom    2 Element H  Has Mass    1.00783
   Atom    3 Element P  Has Mass   30.97376
   Atom    4 Element H  Has Mass    1.00783
   Molecular Mass:    63.963180 amu
   Principal axes and moments of inertia in amu*Bohr^2:
                             1           2           3
    Eigenvalues --       13.80771   239.98778   253.79549
          X               0.99850     0.05468    -0.00000
          Y              -0.05468     0.99850    -0.00000
          Z              -0.00000     0.00000     1.00000
   Rotational Symmetry Number is   2
   The Molecule is an Asymmetric Top
   Translational Enthalpy:        0.889 kcal/mol
   Rotational Enthalpy:           0.889 kcal/mol
   Vibrational Enthalpy:         11.584 kcal/mol
   gas constant (RT):             0.592 kcal/mol
   Translational Entropy:        38.386  cal/mol.K
   Rotational Entropy:           19.980  cal/mol.K
   Vibrational Entropy:           1.069  cal/mol.K

   Total Enthalpy:               13.954 kcal/mol
   Total Entropy:                59.436  cal/mol.K
Archival summary:
1\1\garfield\FREQ\ProcedureUnspecified\BasisUnspecified\22\taweetha\TueMay720:09:432019TueMay720:09:432019\0\\#,FREQ,ProcedureUnspecified,BasisUnspecified,\\0,1\P\H,1,1.41812\P,1,2.04039,2,94.361\H,3,1.41812,1,94.361,2,-180,0\\HF=-682.614553\\@

 Total job time:  251.19s(wall), 663.01s(cpu) 
 Tue May  7 20:09:43 2019

        *************************************************************
        *                                                           *
        *  Thank you very much for using Q-Chem.  Have a nice day.  *
        *                                                           *
        *************************************************************
