# Supplementary material for: Geometric and energetic data from ab initio calculations of haloethene, haloimine, halomethylenephosphine, haloiminophosphine, halodiazene, halodiphosphene and halocyclopropane
Source: Data Brief. 2019 Nov 2;27:104738. doi: 10.1016/j.dib.2019.104738 (PMC6861602; doi:10.1016/j.dib.2019.104738)
Supplement: Multimedia component 8 [file mmc8.zip › PP/CCSD/freq/HEPPEI.out]

Q-Chem Developer Version!
                  Welcome to Q-Chem
     A Quantum Leap Into The Future Of Chemistry


 Q-Chem 5.1, Q-Chem, Inc., Pleasanton, CA (2018)

 Yihan Shao,  Zhengting Gan,  E. Epifanovsky,  A. T. B. Gilbert,  M. Wormit,  
 J. Kussmann,  A. W. Lange,  A. Behn,  Jia Deng,  Xintian Feng,  D. Ghosh,  
 M. Goldey,  P. R. Horn,  L. D. Jacobson,  I. Kaliman,  T. Kus,  A. Landau,  
 Jie Liu,  E. I. Proynov,  R. M. Richard,  R. P. Steele,  E. J. Sundstrom,  
 H. L. Woodcock III,  P. M. Zimmerman,  D. Zuev,  B. Albrecht,  E. Alguire,  
 S. A. Baeppler,  D. Barton,  Z. Benda,  Y. A. Bernard,  E. J. Berquist,  
 K. B. Bravaya,  H. Burton,  D. Casanova,  Chun-Min Chang,  Yunqing Chen,  
 A. Chien,  K. D. Closser,  M. P. Coons,  S. Coriani,  S. Dasgupta,  
 A. L. Dempwolff,  M. Diedenhofen,  Hainam Do,  R. G. Edgar,  Po-Tung Fang,  
 S. Faraji,  S. Fatehi,  Qingguo Feng,  K. D. Fenk,  J. Fosso-Tande,  
 Qinghui Ge,  A. Ghysels,  G. Gidofalvi,  J. Gomes,  J. Gonthier,  A. Gunina,  
 D. Hait,  M. W. D. Hanson-Heine,  P. H. P. Harbach,  A. W. Hauser,  
 J. E. Herr,  E. G. Hohenstein,  Z. C. Holden,  Kerwin Hui,  B. C. Huynh,  
 T.-C. Jagau,  Hyunjun Ji,  B. Kaduk,  K. Khistyaev,  Jaehoon Kim,  
 P. Klunzinger,  K. Koh,  D. Kosenkov,  L. Koulias,  T. Kowalczyk,  
 C. M. Krauter,  A. Kunitsa,  Ka Un Lao,  A. Laurent,  K. V. Lawler,  
 Joonho Lee,  D. Lefrancois,  S. Lehtola,  D. S. Levine,  Yi-Pei Li,  
 You-Sheng Lin,  Fenglai Liu,  E. Livshits,  A. Luenser,  P. Manohar,  
 E. Mansoor,  S. F. Manzer,  Shan-Ping Mao,  Yuezhi Mao,  N. Mardirossian,  
 A. V. Marenich,  T. Markovich,  L. A. Martinez-Martinez,  S. A. Maurer,  
 N. J. Mayhall,  S. C. McKenzie,  J.-M. Mewes,  A. F. Morrison,  
 J. W. Mullinax,  K. Nanda,  T. S. Nguyen-Beck,  R. Olivares-Amaya,  
 J. A. Parkhill,  T. M. Perrine,  F. Plasser,  P. Pokhilko,  S. Prager,  
 A. Prociuk,  E. Ramos,  D. R. Rehn,  F. Rob,  M. Schneider,  N. Sergueev,  
 S. M. Sharada,  S. Sharma,  D. W. Small,  T. Stauch,  T. Stein,  
 Yu-Chuan Su,  A. J. W. Thom,  A. Tkatchenko,  T. Tsuchimochi,  N. M. Tubman,  
 L. Vogt,  M. L. Vidal,  O. Vydrov,  M. A. Watson,  J. Wenzel,  
 M. de Wergifosse,  T. A. Wesolowski,  A. White,  J. Witte,  A. Yamada,  
 Jun Yang,  K. Yao,  S. Yeganeh,  S. R. Yost,  Zhi-Qiang You,  A. Zech,  
 Igor Ying Zhang,  Xing Zhang,  Yan Zhao,  Ying Zhu,  B. R. Brooks,  
 G. K. L. Chan,  C. J. Cramer,  M. S. Gordon,  W. J. Hehre,  A. Klamt,  
 M. W. Schmidt,  C. D. Sherrill,  D. G. Truhlar,  A. Aspuru-Guzik,  R. Baer,  
 A. T. Bell,  N. A. Besley,  Jeng-Da Chai,  A. E. DePrince, III,  
 R. A. DiStasio Jr.,  A. Dreuw,  B. D. Dunietz,  T. R. Furlani,  
 Chao-Ping Hsu,  Yousung Jung,  Jing Kong,  D. S. Lambrecht,  WanZhen Liang,  
 C. Ochsenfeld,  V. A. Rassolov,  L. V. Slipchenko,  J. E. Subotnik,  
 T. Van Voorhis,  J. M. Herbert,  A. I. Krylov,  P. M. W. Gill,  M. Head-Gordon

 Contributors to earlier versions of Q-Chem not listed above: 
 R. D. Adamson,  B. Austin,  J. Baker,  G. J. O. Beran,  K. Brandhorst,  
 S. T. Brown,  E. F. C. Byrd,  A. K. Chakraborty,  C.-L. Cheng,  
 Siu Hung Chien,  D. M. Chipman,  D. L. Crittenden,  H. Dachsel,  
 R. J. Doerksen,  A. D. Dutoi,  L. Fusti-Molnar,  W. A. Goddard III,  
 A. Golubeva-Zadorozhnaya,  S. R. Gwaltney,  G. Hawkins,  A. Heyden,  
 S. Hirata,  G. Kedziora,  F. J. Keil,  C. Kelley,  Jihan Kim,  R. A. King,  
 R. Z. Khaliullin,  P. P. Korambath,  W. Kurlancheek,  A. M. Lee,  M. S. Lee,  
 S. V. Levchenko,  Ching Yeh Lin,  D. Liotard,  R. C. Lochan,  I. Lotan,  
 P. E. Maslen,  N. Nair,  D. P. O'Neill,  D. Neuhauser,  E. Neuscamman,  
 C. M. Oana,  R. Olson,  B. Peters,  R. Peverati,  P. A. Pieniazek,  
 Y. M. Rhee,  J. Ritchie,  M. A. Rohrdanz,  E. Rosta,  N. J. Russ,  
 H. F. Schaefer III,  N. E. Schultz,  N. Shenvi,  A. C. Simmonett,  A. Sodt,  
 D. Stuck,  K. S. Thanthiriwatte,  V. Vanovschi,  Tao Wang,  A. Warshel,  
 C. F. Williams,  Q. Wu,  X. Xu,  W. Zhang

 Please cite Q-Chem as follows:
 Y. Shao et al., Mol. Phys. 113, 184-215 (2015)
 DOI: 10.1080/00268976.2014.952696

 Q-Chem 5.1.2 for Intel X86 EM64T Linux

 Parts of Q-Chem use Armadillo 8.300.2 (Tropical Shenanigans).
 http://arma.sourceforge.net/

 Q-Chem begins on Tue May  7 21:48:06 2019  

Host: 
0

     Scratch files written to /scratch/taweetham/qchem8536//
Input Ideriv = 1
Curr. Ideriv = -1
Max.  Ideriv = 1


!!********************************************.
!!******************Warning*******************.
!!Desired Analytical derivatives not available.
!!Finite difference job might take a long time.
!!********************************************.
!!********************************************.


 2-order derivative to be evaluated numerically with 1-order analytical derivatives

Checking the input file for inconsistencies... 	...done.

--------------------------------------------------------------
User input:
--------------------------------------------------------------
H=I_t.out
$molecule
0 1
I 
P  1 2.496501
P  2 2.036246 1 102.397110
H  3 1.421260 2 89.365704 1 -180.000000 0
$end

$rem
   JOB_TYPE 	FREQUENCY
   BASIS 		6-311++G**
   METHOD	ccsd
   MEM_TOTAL	30000
   N_FROZEN_CORE      FC
$end


--------------------------------------------------------------
 ----------------------------------------------------------------
             Standard Nuclear Orientation (Angstroms)
    I     Atom           X                Y                Z
 ----------------------------------------------------------------
    1      I       1.0835326113    -0.0958273798    -0.0000000000
    2      P      -1.1749951076     0.9679253104     0.0000000000
    3      P      -2.4178866317    -0.6449970163    -0.0000000000
    4      H      -3.5340023121     0.2349267164    -0.0000000000
 ----------------------------------------------------------------
 Molecular Point Group                 Cs    NOp =  2
 Largest Abelian Subgroup              Cs    NOp =  2
 Nuclear Repulsion Energy =   360.5425443953 hartrees
 There are       42 alpha and       42 beta electrons
 Requested basis set is 6-311++G(d,p)
 There are 55 shells and 129 basis functions
 Total memory of 30000MB is distributed as follows: 
   QALLOC including MEM_STATIC uses 192MB
   MEM_STATIC is set to 192MB
   CCMAN JOB total memory use is  29808MB
 Warning: actual memory use might exceed 30000MB

 Total QAlloc Memory Limit    192 MB
 Mega-Array Size       188 MB
 MEM_STATIC part       192 MB

                       Distance Matrix (Angstroms)
             I (  1)   P (  2)   P (  3)
   P (  2)  2.496501
   P (  3)  3.544224  2.036246
   H (  4)  4.629366  2.470264  1.421260

 A cutoff of  1.0D-14 yielded   1307 shell pairs
 There are      7598 function pairs (      8494 Cartesian)

 -------------------------------------------------------
 OpenMP Integral Computing Module                       
 Release: version 1.0, May 2013, Q-Chem Inc. Pittsburgh 
 -------------------------------------------------------
 Integral Job Info:
 Integral job number is                      11
 Integral operator is                         1
 short-range coefficients                     0
 long-range coefficients              100000000
 Omega coefficients                           0
 if combine SR and LR in K                    0
 Integral screening is                        0
 Integral computing path is                   2
 max size of driver memory is            800000
 size of driver memory is                593474
 size of scratch memory is             11861008
 max col of scratch BK array               1296
 max len of scratch array in speh3          155
 max len of scratch index in speh4           18
 max int batch size is                      520
 min int batch size is                       52
 fixed nKL is                                52
 max L of basis functions is                  2
 order of int derivative is                   0
 number of shells is                         55
 number of basis is                         136
 number of cartesian basis is               136
 number of contracted shell pairs          1307
 number of primitive shell pairs           2806
 maxK2 (contraction) of shell pair           36
 max number of K2 of shell pair               1
 max number of CS2 of shell pair            266
 max number of PS2 of shell pair            266
 mem total for path MDJ                  523452
 -------------------------------------------------------
 Smallest overlap matrix eigenvalue = 8.94E-04
 Guess from superposition of atomic densities
 Warning:  Energy on first SCF cycle will be non-variational
 SAD guess density has 84.000000 electrons

 -----------------------------------------------------------------------
  General SCF calculation program by
  Eric Jon Sundstrom, Paul Horn, Yuezhi Mao, Dmitri Zuev, Alec White,
  David Stuck, Shaama M.S., Shane Yost, Joonho Lee, David Small,
  Daniel Levine, Susi Lehtola, Hugh Burton, Evgeny Epifanovsky
 -----------------------------------------------------------------------
 Hartree-Fock
 using 4 threads for integral computing
 -------------------------------------------------------
 OpenMP Integral computing Module                
 Release: version 2.0, May 2017, Q-Chem Inc. Pleasanton 
 -------------------------------------------------------
 A restricted SCF calculation will be
 performed using DIIS
 SCF converges when DIIS error is below 1.0e-08
 ---------------------------------------
  Cycle       Energy         DIIS error
 ---------------------------------------
    1   -7599.0143915796      3.69e-02  
    2   -7598.8325656915      3.30e-03  
    3   -7598.8612999412      1.95e-03  
    4   -7598.8712200626      4.61e-04  
    5   -7598.8722600522      2.10e-04  
    6   -7598.8724526909      5.26e-05  
    7   -7598.8724854579      2.19e-05  
    8   -7598.8724909067      8.66e-06  
    9   -7598.8724915316      3.90e-06  
   10   -7598.8724916778      1.28e-06  
   11   -7598.8724917028      4.92e-07  
   12   -7598.8724917064      1.63e-07  
   13   -7598.8724917066      5.22e-08  
   14   -7598.8724917067      1.26e-08  
   15   -7598.8724917067      3.53e-09  Convergence criterion met
 ---------------------------------------
 SCF time:   CPU 9.47s  wall 3.00s 
 SCF   energy in the final basis set =    -7598.8724917067
 Total energy in the final basis set =    -7598.8724917067


 ------------------------------------------------------------------------------

   CCMAN2: suite of methods based on coupled cluster
           and equation of motion theories.

   Components:
   * libvmm-1.3-trunk
     by Evgeny Epifanovsky, Ilya Kaliman.
   * libtensor-2.5-trunk
     by Evgeny Epifanovsky, Michael Wormit, Dmitry Zuev, Sam Manzer, 
        Ilya Kaliman.
   * libcc-2.5-trunk
     by Evgeny Epifanovsky, Arik Landau, Tomasz Kus, Kirill Khistyaev, 
        Dmitry Zuev, Prashant Manohar, Xintian Feng, Anna Krylov, 
        Matthew Goldey, Alec White, Thomas Jagau, Kaushik Nanda, 
        Anastasia Gunina, Alexander Kunitsa, Joonho Lee.

   CCMAN original authors:
   Anna I. Krylov, C. David Sherrill, Steven R. Gwaltney,
   Edward F. C. Byrd (2000)
   Sergey V. Levchenko, Lyudmila V. Slipchenko, Tao Wang,
   Ana-Maria C. Cristian (2003)
   Piotr A. Pieniazek, C. Melania Oana, Evgeny Epifanovsky (2007)
   Prashant Manohar (2009)

 ------------------------------------------------------------------------------


 Allocating and initializing 29808MB of RAM...
 Calculation will run on 4 cores.


 Alpha MOs, Restricted
 -- Occupied --                  
******* -180.87 -169.67 -169.67 -169.67  -80.02  -79.99  -37.92
  1 A'    2 A'    3 A'    1 A"    4 A'    5 A'    6 A'    7 A'                 
-33.109 -33.106 -33.105 -24.293 -24.292 -24.292 -24.289 -24.289
  8 A'    2 A"    9 A'   10 A'    3 A"   11 A'    4 A"   12 A'                 
 -7.560  -7.532  -7.238  -5.471  -5.461  -5.461  -5.452  -5.450
 13 A'   14 A'   15 A'   16 A'    5 A"   17 A'   18 A'    6 A"                 
 -5.450  -5.425  -5.424  -5.424  -2.394  -2.390  -2.389  -2.378
 19 A'   20 A'    7 A"   21 A'   22 A'    8 A"   23 A'    9 A"                 
 -2.378  -0.950  -0.843  -0.688  -0.521  -0.462  -0.418  -0.396
 24 A'   25 A'   26 A'   27 A'   28 A'   29 A'   10 A"   30 A'                 
 -0.363  -0.345
 31 A'   11 A"                                                                 
 -- Virtual --                   
 -0.019   0.040   0.054   0.069   0.082   0.086   0.103   0.111
 12 A"   32 A'   33 A'   34 A'   13 A"   35 A'   36 A'   37 A'                 
  0.112   0.118   0.154   0.172   0.187   0.286   0.322   0.330
 14 A"   38 A'   39 A'   40 A'   41 A'   42 A'   43 A'   15 A"                 
  0.368   0.386   0.393   0.401   0.432   0.445   0.540   0.554
 44 A'   45 A'   16 A"   46 A'   17 A"   47 A'   48 A'   18 A"                 
  0.557   0.581   0.585   0.609   0.694   0.718   0.737   0.798
 49 A'   50 A'   19 A"   51 A'   52 A'   53 A'   20 A"   54 A'                 
  0.801   0.834   0.915   0.944   1.064   1.099   1.105   1.155
 55 A'   21 A"   56 A'   22 A"   57 A'   58 A'   23 A"   59 A'                 
  1.411   1.547   1.576   1.632   1.669   1.687   1.790   1.834
 60 A'   24 A"   61 A'   62 A'   25 A"   63 A'   26 A"   64 A'                 
  1.864   1.930   1.957   2.014   2.332   2.893   4.489   4.497
 27 A"   65 A'   66 A'   67 A'   68 A'   69 A'   28 A"   70 A'                 
  4.501   4.522   4.642   4.763   6.537   6.561   6.575   7.241
 29 A"   71 A'   72 A'   73 A'   30 A"   74 A'   75 A'   76 A'                 
  7.493  14.740  14.778  14.787  14.806  14.850  14.895  28.875
 77 A'   31 A"   32 A"   78 A'   79 A'   80 A'   81 A'   82 A'                 
 29.535  29.554  29.569  29.884  29.887  29.888  29.898  29.967
 33 A"   83 A'   84 A'   34 A"   85 A'   35 A"   86 A'   87 A'                 
130.596 130.610 130.627 154.274 165.855 166.1231912.192
 36 A"   88 A'   89 A'   90 A'   91 A'   92 A'   93 A'                         

 Beta MOs, Restricted
 -- Occupied --                  
******* -180.87 -169.67 -169.67 -169.67  -80.02  -79.99  -37.92
  1 A'    2 A'    3 A'    1 A"    4 A'    5 A'    6 A'    7 A'                 
-33.109 -33.106 -33.105 -24.293 -24.292 -24.292 -24.289 -24.289
  8 A'    2 A"    9 A'   10 A'    3 A"   11 A'    4 A"   12 A'                 
 -7.560  -7.532  -7.238  -5.471  -5.461  -5.461  -5.452  -5.450
 13 A'   14 A'   15 A'   16 A'    5 A"   17 A'   18 A'    6 A"                 
 -5.450  -5.425  -5.424  -5.424  -2.394  -2.390  -2.389  -2.378
 19 A'   20 A'    7 A"   21 A'   22 A'    8 A"   23 A'    9 A"                 
 -2.378  -0.950  -0.843  -0.688  -0.521  -0.462  -0.418  -0.396
 24 A'   25 A'   26 A'   27 A'   28 A'   29 A'   10 A"   30 A'                 
 -0.363  -0.345
 31 A'   11 A"                                                                 
 -- Virtual --                   
 -0.019   0.040   0.054   0.069   0.082   0.086   0.103   0.111
 12 A"   32 A'   33 A'   34 A'   13 A"   35 A'   36 A'   37 A'                 
  0.112   0.118   0.154   0.172   0.187   0.286   0.322   0.330
 14 A"   38 A'   39 A'   40 A'   41 A'   42 A'   43 A'   15 A"                 
  0.368   0.386   0.393   0.401   0.432   0.445   0.540   0.554
 44 A'   45 A'   16 A"   46 A'   17 A"   47 A'   48 A'   18 A"                 
  0.557   0.581   0.585   0.609   0.694   0.718   0.737   0.798
 49 A'   50 A'   19 A"   51 A'   52 A'   53 A'   20 A"   54 A'                 
  0.801   0.834   0.915   0.944   1.064   1.099   1.105   1.155
 55 A'   21 A"   56 A'   22 A"   57 A'   58 A'   23 A"   59 A'                 
  1.411   1.547   1.576   1.632   1.669   1.687   1.790   1.834
 60 A'   24 A"   61 A'   62 A'   25 A"   63 A'   26 A"   64 A'                 
  1.864   1.930   1.957   2.014   2.332   2.893   4.489   4.497
 27 A"   65 A'   66 A'   67 A'   68 A'   69 A'   28 A"   70 A'                 
  4.501   4.522   4.642   4.763   6.537   6.561   6.575   7.241
 29 A"   71 A'   72 A'   73 A'   30 A"   74 A'   75 A'   76 A'                 
  7.493  14.740  14.778  14.787  14.806  14.850  14.895  28.875
 77 A'   31 A"   32 A"   78 A'   79 A'   80 A'   81 A'   82 A'                 
 29.535  29.554  29.569  29.884  29.887  29.888  29.898  29.967
 33 A"   83 A'   84 A'   34 A"   85 A'   35 A"   86 A'   87 A'                 
130.596 130.610 130.627 154.274 165.855 166.1231912.192
 36 A"   88 A'   89 A'   90 A'   91 A'   92 A'   93 A'                         

 Occupation and symmetry of molecular orbitals

 Point group: Cs (2 irreducible representations).

                           A'   A"    All 
 ------------------------------------------
 All molecular orbitals:
  - Alpha                  93   36    129 
  - Beta                   93   36    129 
 ------------------------------------------
 Alpha orbitals:
  - Frozen occupied        21   7     28  
  - Active occupied        10   4     14  
  - Active virtual         62   25    87  
  - Frozen virtual         0    0     0   
 ------------------------------------------
 Beta orbitals:
  - Frozen occupied        21   7     28  
  - Active occupied        10   4     14  
  - Active virtual         62   25    87  
  - Frozen virtual         0    0     0   
 ------------------------------------------

 Import integrals:   CPU 0.00 s  wall 0.00 s

 Import integrals:   CPU 35.19 s  wall 8.94 s

 MP2 amplitudes:   CPU 0.10 s  wall 0.07 s

Running a double precision version
           CCSD T amplitudes will be solved using DIIS.

           Start     Size      MaxIter   EConv     TConv     
           3         7         100       1.00e-07  1.00e-05  
 ------------------------------------------------------------------------------
           Energy (a.u.)   Ediff      Tdiff       Comment
 ------------------------------------------------------------------------------
         -7599.30909789                           
     1   -7599.31945388   1.04e-02   7.28e-01     
     2   -7599.33219999   1.27e-02   9.25e-02     
     3   -7599.33389923   1.70e-03   3.72e-02     
     4   -7599.33560302   1.70e-03   1.46e-02     Switched to DIIS steps.
     5   -7599.33603744   4.34e-04   9.74e-03     
     6   -7599.33605301   1.56e-05   2.28e-03     
     7   -7599.33604742   5.59e-06   8.57e-04     
     8   -7599.33604898   1.57e-06   2.41e-04     
     9   -7599.33604950   5.13e-07   1.05e-04     
    10   -7599.33604971   2.17e-07   5.12e-05     
    11   -7599.33604980   8.79e-08   2.59e-05     
    12   -7599.33604978   1.76e-08   5.05e-06     
 ------------------------------------------------------------------------------
         -7599.33604978                           CCSD T converged.

End of double precision
 SCF energy                 = -7598.87249171
 MP2 energy                 = -7599.30909789
 CCSD correlation energy     =    -0.46355808
 CCSD total energy           = -7599.33604978

 CCSD  T1^2 = 0.0082  T2^2 = 0.2489  Leading amplitudes:

 Amplitude    Orbitals with energies
  0.0183       11 (A") A                 ->    16 (A") A                  
              -0.3448                          0.3927                     
  0.0183       11 (A") B                 ->    16 (A") B                  
              -0.3448                          0.3927                     
 -0.0161       11 (A") A                 ->    12 (A") A                  
              -0.3448                         -0.0188                     
 -0.0161       11 (A") B                 ->    12 (A") B                  
              -0.3448                         -0.0188                     

 Amplitude    Orbitals with energies
 -0.1100       11 (A") A     11 (A") B   ->    12 (A") A     12 (A") B    
              -0.3448       -0.3448           -0.0188       -0.0188       
  0.1100       11 (A") A     11 (A") B   ->    12 (A") B     12 (A") A    
              -0.3448       -0.3448           -0.0188       -0.0188       
  0.1100       11 (A") B     11 (A") A   ->    12 (A") A     12 (A") B    
              -0.3448       -0.3448           -0.0188       -0.0188       
 -0.1100       11 (A") B     11 (A") A   ->    12 (A") B     12 (A") A    
              -0.3448       -0.3448           -0.0188       -0.0188       

 Computing CCSD intemediates for later calculations in double precision
 Finished.

Running a double precision version
           CCSD Lambda amplitudes will be solved using DIIS.
           Start     Size      MaxIter   EConv     LConv     
           3         7         100       1.00e-07  1.00e-05  
 ------------------------------------------------------------------------------
            Enorm      Ldiff       Comment
 ------------------------------------------------------------------------------
     1     5.58e-02   4.61e-02     
     2     1.17e-02   4.82e-03     
     3     5.10e-03   2.54e-03     
     4     2.26e-03   1.26e-03     Switched to DIIS steps.
     5     8.77e-04   5.00e-04     
     6     4.03e-04   1.54e-04     
     7     1.55e-04   3.88e-05     
     8     6.04e-05   5.43e-06     
     9     2.20e-05   5.42e-06     
    10     7.38e-06   1.76e-06     
    11     2.09e-06   6.26e-07     
    12     9.18e-07   1.88e-07     
    13     4.27e-07   8.52e-08     
    14     2.02e-07   1.91e-08     
    15     9.85e-08   1.50e-08     
 ------------------------------------------------------------------------------
                                   CCSD Lambda converged.

 Computing density matrices in double precision...
           Orbital response amplitudes will be solved using DIIS.
           Start     Size      MaxIter   EConv     LConv     
           3         7         100       1.00e-06  1.00e-06  
 ------------------------------------------------------------------------------
            Enorm      Ldiff       Comment
 ------------------------------------------------------------------------------
     1     7.39e-02   1.16e-02     
     2     4.67e-02   1.50e-02     
     3     4.81e-02   1.32e-02     
     4     1.40e-02   1.43e-02     Switched to DIIS steps.
     5     1.67e-03   3.36e-03     
     6     3.88e-04   1.32e-04     
     7     1.26e-04   8.34e-05     
     8     3.96e-05   1.75e-05     
     9     1.43e-05   8.07e-07     
    10     5.90e-06   4.17e-07     
    11     1.76e-06   4.65e-07     
    12     1.93e-07   1.53e-08     
 ------------------------------------------------------------------------------
                                   Orbital response converged.

 Computing density matrices... Done.
 CCSD calculation:   CPU 227.91 s  wall 60.51 s

 Transferring MO TPDM to AO TPDM
 Transferring g2_o1o1o1o1
 Transferring g2_o1o1o1v1
 Transferring g2_o1o1v1v1
 Transferring g2_o1v1o1v1
 Transferring g2_o1v1v1v1
 Transferring g2_v1v1v1v1
 Adding separable TPDM
 Computing TPDM gradient
 --------------------------------------------------------
 2e gradient
  Atom          X               Y               Z
 --------------------------------------------------------
    1        -50.870237       12.924574        0.000000  
    2         20.512037      -31.482959       -0.000000  
    3         25.794762       20.955645        0.000000  
    4          4.563438       -2.397260        0.000000  
 --------------------------------------------------------
 --------------------------------------------------------
 Final gradient
  Atom          X               Y               Z
 --------------------------------------------------------
    1        -50.870237       12.924574        0.000000  
    2         20.512037      -31.482959       -0.000000  
    3         25.794762       20.955645        0.000000  
    4          4.563438       -2.397260        0.000000  
 --------------------------------------------------------
 Analytic gradient from two-electron contribution:   CPU 188.06 s  wall 54.06 s

 Total ccman2 time:   CPU 455.43 s  wall 124.85 s


 --------------------------------------------------------------
             Orbital Energies (a.u.) and Symmetries
 --------------------------------------------------------------

 Alpha MOs, Restricted
 -- Occupied --                  
******* -180.87 -169.67 -169.67  -80.02  -79.99  -37.92  -33.11
  1 A'    2 A'    3 A'    4 A'    5 A'    6 A'    7 A'    8 A'                 
-33.105 -24.293 -24.292 -24.289  -7.560  -7.532  -7.238  -5.471
  9 A'   10 A'   11 A'   12 A'   13 A'   14 A'   15 A'   16 A'                 
 -5.461  -5.452  -5.450  -5.425  -5.424-169.673 -33.106 -24.292
 17 A'   18 A'   19 A'   20 A'   21 A'    1 A"    2 A"    3 A"                 
-24.289  -5.461  -5.450  -5.424  -2.394  -2.389  -2.378  -0.950
  4 A"    5 A"    6 A"    7 A"   22 A'   23 A'   24 A'   25 A'                 
 -0.843  -0.688  -0.521  -0.462  -0.396  -0.363  -2.390  -2.378
 26 A'   27 A'   28 A'   29 A'   30 A'   31 A'    8 A"    9 A"                 
 -0.418  -0.345
 10 A"   11 A"                                                                 
 -- Virtual --                   
  0.040   0.054   0.069   0.086   0.103   0.111   0.118   0.154
 32 A'   33 A'   34 A'   35 A'   36 A'   37 A'   38 A'   39 A'                 
  0.172   0.187   0.286   0.322   0.368   0.386   0.401   0.445
 40 A'   41 A'   42 A'   43 A'   44 A'   45 A'   46 A'   47 A'                 
  0.540   0.557   0.581   0.609   0.694   0.718   0.798   0.801
 48 A'   49 A'   50 A'   51 A'   52 A'   53 A'   54 A'   55 A'                 
  0.915   1.064   1.099   1.155   1.411   1.576   1.632   1.687
 56 A'   57 A'   58 A'   59 A'   60 A'   61 A'   62 A'   63 A'                 
  1.834   1.930   1.957   2.014   2.332   2.893   4.497   4.522
 64 A'   65 A'   66 A'   67 A'   68 A'   69 A'   70 A'   71 A'                 
  4.642   4.763   6.561   6.575   7.241   7.493  14.787  14.806
 72 A'   73 A'   74 A'   75 A'   76 A'   77 A'   78 A'   79 A'                 
 14.850  14.895  28.875  29.554  29.569  29.887  29.898  29.967
 80 A'   81 A'   82 A'   83 A'   84 A'   85 A'   86 A'   87 A'                 
130.610 130.627 154.274 165.855 166.1231912.192  -0.019   0.082
 88 A'   89 A'   90 A'   91 A'   92 A'   93 A'   12 A"   13 A"                 
  0.112   0.330   0.393   0.432   0.554   0.585   0.737   0.834
 14 A"   15 A"   16 A"   17 A"   18 A"   19 A"   20 A"   21 A"                 
  0.944   1.105   1.547   1.669   1.790   1.864   4.489   4.501
 22 A"   23 A"   24 A"   25 A"   26 A"   27 A"   28 A"   29 A"                 
  6.537  14.740  14.778  29.535  29.884  29.888 130.596
 30 A"   31 A"   32 A"   33 A"   34 A"   35 A"   36 A"                         

 Beta MOs, Restricted
 -- Occupied --                  
******* -180.87 -169.67 -169.67  -80.02  -79.99  -37.92  -33.11
  1 A'    2 A'    3 A'    4 A'    5 A'    6 A'    7 A'    8 A'                 
-33.105 -24.293 -24.292 -24.289  -7.560  -7.532  -7.238  -5.471
  9 A'   10 A'   11 A'   12 A'   13 A'   14 A'   15 A'   16 A'                 
 -5.461  -5.452  -5.450  -5.425  -5.424-169.673 -33.106 -24.292
 17 A'   18 A'   19 A'   20 A'   21 A'    1 A"    2 A"    3 A"                 
-24.289  -5.461  -5.450  -5.424  -2.394  -2.389  -2.378  -0.950
  4 A"    5 A"    6 A"    7 A"   22 A'   23 A'   24 A'   25 A'                 
 -0.843  -0.688  -0.521  -0.462  -0.396  -0.363  -2.390  -2.378
 26 A'   27 A'   28 A'   29 A'   30 A'   31 A'    8 A"    9 A"                 
 -0.418  -0.345
 10 A"   11 A"                                                                 
 -- Virtual --                   
  0.040   0.054   0.069   0.086   0.103   0.111   0.118   0.154
 32 A'   33 A'   34 A'   35 A'   36 A'   37 A'   38 A'   39 A'                 
  0.172   0.187   0.286   0.322   0.368   0.386   0.401   0.445
 40 A'   41 A'   42 A'   43 A'   44 A'   45 A'   46 A'   47 A'                 
  0.540   0.557   0.581   0.609   0.694   0.718   0.798   0.801
 48 A'   49 A'   50 A'   51 A'   52 A'   53 A'   54 A'   55 A'                 
  0.915   1.064   1.099   1.155   1.411   1.576   1.632   1.687
 56 A'   57 A'   58 A'   59 A'   60 A'   61 A'   62 A'   63 A'                 
  1.834   1.930   1.957   2.014   2.332   2.893   4.497   4.522
 64 A'   65 A'   66 A'   67 A'   68 A'   69 A'   70 A'   71 A'                 
  4.642   4.763   6.561   6.575   7.241   7.493  14.787  14.806
 72 A'   73 A'   74 A'   75 A'   76 A'   77 A'   78 A'   79 A'                 
 14.850  14.895  28.875  29.554  29.569  29.887  29.898  29.967
 80 A'   81 A'   82 A'   83 A'   84 A'   85 A'   86 A'   87 A'                 
130.610 130.627 154.274 165.855 166.1231912.192  -0.019   0.082
 88 A'   89 A'   90 A'   91 A'   92 A'   93 A'   12 A"   13 A"                 
  0.112   0.330   0.393   0.432   0.554   0.585   0.737   0.834
 14 A"   15 A"   16 A"   17 A"   18 A"   19 A"   20 A"   21 A"                 
  0.944   1.105   1.547   1.669   1.790   1.864   4.489   4.501
 22 A"   23 A"   24 A"   25 A"   26 A"   27 A"   28 A"   29 A"                 
  6.537  14.740  14.778  29.535  29.884  29.888 130.596
 30 A"   31 A"   32 A"   33 A"   34 A"   35 A"   36 A"                         
 --------------------------------------------------------------

          Ground-State Mulliken Net Atomic Charges

     Atom                 Charge (a.u.)
  ----------------------------------------
      1 I                    -0.176741
      2 P                     0.156255
      3 P                     0.125990
      4 H                    -0.105504
  ----------------------------------------
  Sum of atomic charges =    -0.000000

 -----------------------------------------------------------------
                    Cartesian Multipole Moments
 -----------------------------------------------------------------
    Charge (ESU x 10^10)
                 0.0000
    Dipole Moment (Debye)
         X      -1.6727      Y       0.3422      Z       0.0000
       Tot       1.7074
    Quadrupole Moments (Debye-Ang)
        XX     -51.4156     XY      -1.5484     YY     -58.0968
        XZ      -0.0000     YZ      -0.0000     ZZ     -56.6379
    Octopole Moments (Debye-Ang^2)
       XXX      45.3862    XXY      -2.4944    XYY      21.7622
       YYY      -4.8380    XXZ       0.0000    XYZ       0.0000
       YYZ      -0.0000    XZZ      17.5242    YZZ      -1.2938
       ZZZ       0.0000
    Hexadecapole Moments (Debye-Ang^3)
      XXXX    -847.7104   XXXY     -15.9635   XXYY    -190.0951
      XYYY      -8.4651   YYYY    -206.7283   XXXZ      -0.0000
      XXYZ      -0.0000   XYYZ       0.0000   YYYZ       0.0000
      XXZZ    -167.8595   XYZZ      -2.0988   YYZZ     -47.7746
      XZZZ      -0.0000   YZZZ       0.0000   ZZZZ     -87.9428
 -----------------------------------------------------------------
 DrvMan completing analytic gradient of the correlated energy
 Correlated dipole moment
            1
    1  -0.6581017
    2   0.1346491
    3   0.0000000
 Energy read as -7599.336049783
 Full Analytical Gradient: (in a.u., or Hartree/Bohr)
             1             2             3             4
    1    0.00000328   -0.00000617    0.00001028   -0.00000738
    2    0.00000926   -0.00003488    0.00002236    0.00000326
    3    0.00000000    0.00000000   -0.00000000   -0.00000000
 Gradient time:  CPU 0.68 s  wall 0.65 s
 ######################################################
 ######################################################
 # Starting finite difference calculation for IDERIV  #
 Finite diff step size:  1.88973e-03 a.u.
 ----------------------------------------------------------------
             Standard Nuclear Orientation (Angstroms)
    I     Atom           X                Y                Z
 ----------------------------------------------------------------
    1      I       1.0845326113    -0.0958273798    -0.0000000000
    2      P      -1.1749951076     0.9679253104     0.0000000000
    3      P      -2.4178866317    -0.6449970163    -0.0000000000
    4      H      -3.5340023121     0.2349267164    -0.0000000000
 ----------------------------------------------------------------
 Nuclear Repulsion Energy =   360.4471159064 hartrees
 There are       42 alpha and       42 beta electrons

                       Distance Matrix (Angstroms)
             I (  1)   P (  2)   P (  3)
   P (  2)  2.497406
   P (  3)  3.545212  2.036246
   H (  4)  4.630363  2.470264  1.421260

 Requested basis set is 6-311++G(d,p)
 There are 55 shells and 129 basis functions
 A cutoff of  1.0D-14 yielded   1307 shell pairs
 There are      7598 function pairs (      8494 Cartesian)
 Smallest overlap matrix eigenvalue = 8.94E-04
 Guess MOs from SCF MO coefficient file

 -----------------------------------------------------------------------
  General SCF calculation program by
  Eric Jon Sundstrom, Paul Horn, Yuezhi Mao, Dmitri Zuev, Alec White,
  David Stuck, Shaama M.S., Shane Yost, Joonho Lee, David Small,
  Daniel Levine, Susi Lehtola, Hugh Burton, Evgeny Epifanovsky
 -----------------------------------------------------------------------
 Hartree-Fock
 using 4 threads for integral computing
 -------------------------------------------------------
 OpenMP Integral computing Module                
 Release: version 2.0, May 2017, Q-Chem Inc. Pleasanton 
 -------------------------------------------------------
 A restricted SCF calculation will be
 performed using DIIS
 SCF converges when DIIS error is below 1.0e-08
 ---------------------------------------
  Cycle       Energy         DIIS error
 ---------------------------------------
    1   -7598.8724871423      5.28e-06  
    2   -7598.8724872322      1.45e-06  
    3   -7598.8724872411      7.55e-07  
    4   -7598.8724872431      2.24e-07  
    5   -7598.8724872435      9.26e-08  
    6   -7598.8724872437      4.05e-08  
    7   -7598.8724872439      1.86e-08  
    8   -7598.8724872438      6.93e-09  Convergence criterion met
 ---------------------------------------
 SCF time:   CPU 4.90s  wall 1.00s 
 SCF   energy in the final basis set =    -7598.8724872438
 Total energy in the final basis set =    -7598.8724872438


 ------------------------------------------------------------------------------

   CCMAN2: suite of methods based on coupled cluster
           and equation of motion theories.

   Components:
   * libvmm-1.3-trunk
     by Evgeny Epifanovsky, Ilya Kaliman.
   * libtensor-2.5-trunk
     by Evgeny Epifanovsky, Michael Wormit, Dmitry Zuev, Sam Manzer, 
        Ilya Kaliman.
   * libcc-2.5-trunk
     by Evgeny Epifanovsky, Arik Landau, Tomasz Kus, Kirill Khistyaev, 
        Dmitry Zuev, Prashant Manohar, Xintian Feng, Anna Krylov, 
        Matthew Goldey, Alec White, Thomas Jagau, Kaushik Nanda, 
        Anastasia Gunina, Alexander Kunitsa, Joonho Lee.

   CCMAN original authors:
   Anna I. Krylov, C. David Sherrill, Steven R. Gwaltney,
   Edward F. C. Byrd (2000)
   Sergey V. Levchenko, Lyudmila V. Slipchenko, Tao Wang,
   Ana-Maria C. Cristian (2003)
   Piotr A. Pieniazek, C. Melania Oana, Evgeny Epifanovsky (2007)
   Prashant Manohar (2009)

 ------------------------------------------------------------------------------


 Allocating and initializing 29808MB of RAM...
 Calculation will run on 4 cores.


 Alpha MOs, Restricted
 -- Occupied --                  
******* -180.87 -169.67 -169.67 -169.67  -80.02  -79.99  -37.92
  1 A     2 A     3 A     4 A     5 A     6 A     7 A     8 A                  
-33.109 -33.106 -33.105 -24.293 -24.292 -24.292 -24.289 -24.289
  9 A    10 A    11 A    12 A    13 A    14 A    15 A    16 A                  
 -7.560  -7.533  -7.238  -5.471  -5.461  -5.461  -5.452  -5.450
 17 A    18 A    19 A    20 A    21 A    22 A    23 A    24 A                  
 -5.450  -5.425  -5.424  -5.424  -2.394  -2.389  -2.389  -2.378
 25 A    26 A    27 A    28 A    29 A    30 A    31 A    32 A                  
 -2.378  -0.950  -0.843  -0.688  -0.521  -0.462  -0.417  -0.396
 33 A    34 A    35 A    36 A    37 A    38 A    39 A    40 A                  
 -0.363  -0.345
 41 A    42 A                                                                  
 -- Virtual --                   
 -0.019   0.040   0.054   0.069   0.082   0.086   0.103   0.111
 43 A    44 A    45 A    46 A    47 A    48 A    49 A    50 A                  
  0.112   0.118   0.154   0.172   0.187   0.286   0.322   0.330
 51 A    52 A    53 A    54 A    55 A    56 A    57 A    58 A                  
  0.368   0.386   0.393   0.401   0.432   0.445   0.540   0.554
 59 A    60 A    61 A    62 A    63 A    64 A    65 A    66 A                  
  0.557   0.581   0.585   0.609   0.694   0.718   0.737   0.798
 67 A    68 A    69 A    70 A    71 A    72 A    73 A    74 A                  
  0.801   0.833   0.915   0.944   1.064   1.099   1.105   1.155
 75 A    76 A    77 A    78 A    79 A    80 A    81 A    82 A                  
  1.411   1.547   1.576   1.632   1.669   1.687   1.790   1.834
 83 A    84 A    85 A    86 A    87 A    88 A    89 A    90 A                  
  1.864   1.930   1.957   2.014   2.332   2.893   4.489   4.497
 91 A    92 A    93 A    94 A    95 A    96 A    97 A    98 A                  
  4.501   4.522   4.642   4.763   6.537   6.561   6.575   7.241
 99 A   100 A   101 A   102 A   103 A   104 A   105 A   106 A                  
  7.493  14.740  14.778  14.787  14.806  14.850  14.895  28.875
107 A   108 A   109 A   110 A   111 A   112 A   113 A   114 A                  
 29.535  29.554  29.569  29.884  29.887  29.888  29.898  29.967
115 A   116 A   117 A   118 A   119 A   120 A   121 A   122 A                  
130.596 130.610 130.627 154.274 165.855 166.1231912.192
123 A   124 A   125 A   126 A   127 A   128 A   129 A                          

 Beta MOs, Restricted
 -- Occupied --                  
******* -180.87 -169.67 -169.67 -169.67  -80.02  -79.99  -37.92
  1 A     2 A     3 A     4 A     5 A     6 A     7 A     8 A                  
-33.109 -33.106 -33.105 -24.293 -24.292 -24.292 -24.289 -24.289
  9 A    10 A    11 A    12 A    13 A    14 A    15 A    16 A                  
 -7.560  -7.533  -7.238  -5.471  -5.461  -5.461  -5.452  -5.450
 17 A    18 A    19 A    20 A    21 A    22 A    23 A    24 A                  
 -5.450  -5.425  -5.424  -5.424  -2.394  -2.389  -2.389  -2.378
 25 A    26 A    27 A    28 A    29 A    30 A    31 A    32 A                  
 -2.378  -0.950  -0.843  -0.688  -0.521  -0.462  -0.417  -0.396
 33 A    34 A    35 A    36 A    37 A    38 A    39 A    40 A                  
 -0.363  -0.345
 41 A    42 A                                                                  
 -- Virtual --                   
 -0.019   0.040   0.054   0.069   0.082   0.086   0.103   0.111
 43 A    44 A    45 A    46 A    47 A    48 A    49 A    50 A                  
  0.112   0.118   0.154   0.172   0.187   0.286   0.322   0.330
 51 A    52 A    53 A    54 A    55 A    56 A    57 A    58 A                  
  0.368   0.386   0.393   0.401   0.432   0.445   0.540   0.554
 59 A    60 A    61 A    62 A    63 A    64 A    65 A    66 A                  
  0.557   0.581   0.585   0.609   0.694   0.718   0.737   0.798
 67 A    68 A    69 A    70 A    71 A    72 A    73 A    74 A                  
  0.801   0.833   0.915   0.944   1.064   1.099   1.105   1.155
 75 A    76 A    77 A    78 A    79 A    80 A    81 A    82 A                  
  1.411   1.547   1.576   1.632   1.669   1.687   1.790   1.834
 83 A    84 A    85 A    86 A    87 A    88 A    89 A    90 A                  
  1.864   1.930   1.957   2.014   2.332   2.893   4.489   4.497
 91 A    92 A    93 A    94 A    95 A    96 A    97 A    98 A                  
  4.501   4.522   4.642   4.763   6.537   6.561   6.575   7.241
 99 A   100 A   101 A   102 A   103 A   104 A   105 A   106 A                  
  7.493  14.740  14.778  14.787  14.806  14.850  14.895  28.875
107 A   108 A   109 A   110 A   111 A   112 A   113 A   114 A                  
 29.535  29.554  29.569  29.884  29.887  29.888  29.898  29.967
115 A   116 A   117 A   118 A   119 A   120 A   121 A   122 A                  
130.596 130.610 130.627 154.274 165.855 166.1231912.192
123 A   124 A   125 A   126 A   127 A   128 A   129 A                          

 Occupation and symmetry of molecular orbitals

 Point group: C1 (1 irreducible representation).

                           A     All 
 -------------------------------------
 All molecular orbitals:
  - Alpha                  129   129 
  - Beta                   129   129 
 -------------------------------------
 Alpha orbitals:
  - Frozen occupied        28    28  
  - Active occupied        14    14  
  - Active virtual         87    87  
  - Frozen virtual         0     0   
 -------------------------------------
 Beta orbitals:
  - Frozen occupied        28    28  
  - Active occupied        14    14  
  - Active virtual         87    87  
  - Frozen virtual         0     0   
 -------------------------------------

 Import integrals:   CPU 0.00 s  wall 0.00 s

 Import integrals:   CPU 38.46 s  wall 9.80 s

 MP2 amplitudes:   CPU 0.04 s  wall 0.02 s

Running a double precision version
           CCSD T amplitudes will be solved using DIIS.

           Start     Size      MaxIter   EConv     TConv     
           3         7         100       1.00e-07  1.00e-05  
 ------------------------------------------------------------------------------
           Energy (a.u.)   Ediff      Tdiff       Comment
 ------------------------------------------------------------------------------
         -7599.30909097                           
     1   -7599.31945050   1.04e-02   7.28e-01     
     2   -7599.33219861   1.27e-02   9.25e-02     
     3   -7599.33389816   1.70e-03   3.72e-02     
     4   -7599.33560249   1.70e-03   1.46e-02     Switched to DIIS steps.
     5   -7599.33603723   4.35e-04   9.75e-03     
     6   -7599.33605284   1.56e-05   2.28e-03     
     7   -7599.33604724   5.59e-06   8.58e-04     
     8   -7599.33604881   1.57e-06   2.42e-04     
     9   -7599.33604933   5.16e-07   1.05e-04     
    10   -7599.33604955   2.17e-07   5.13e-05     
    11   -7599.33604963   8.80e-08   2.60e-05     
    12   -7599.33604962   1.77e-08   5.06e-06     
 ------------------------------------------------------------------------------
         -7599.33604962                           CCSD T converged.

End of double precision
 SCF energy                 = -7598.87248724
 MP2 energy                 = -7599.30909097
 CCSD correlation energy     =    -0.46356237
 CCSD total energy           = -7599.33604962

 CCSD  T1^2 = 0.0082  T2^2 = 0.2490  Leading amplitudes:

 Amplitude    Orbitals with energies
 -0.0183       42 (A) A                  ->    61 (A) A                   
              -0.3449                          0.3927                     
 -0.0183       42 (A) B                  ->    61 (A) B                   
              -0.3449                          0.3927                     
 -0.0161       42 (A) A                  ->    43 (A) A                   
              -0.3449                         -0.0188                     
 -0.0161       42 (A) B                  ->    43 (A) B                   
              -0.3449                         -0.0188                     

 Amplitude    Orbitals with energies
 -0.1099       42 (A) A      42 (A) B    ->    43 (A) A      43 (A) B     
              -0.3449       -0.3449           -0.0188       -0.0188       
  0.1099       42 (A) A      42 (A) B    ->    43 (A) B      43 (A) A     
              -0.3449       -0.3449           -0.0188       -0.0188       
  0.1099       42 (A) B      42 (A) A    ->    43 (A) A      43 (A) B     
              -0.3449       -0.3449           -0.0188       -0.0188       
 -0.1099       42 (A) B      42 (A) A    ->    43 (A) B      43 (A) A     
              -0.3449       -0.3449           -0.0188       -0.0188       

 Computing CCSD intemediates for later calculations in double precision
 Finished.

Running a double precision version
           CCSD Lambda amplitudes will be solved using DIIS.
           Start     Size      MaxIter   EConv     LConv     
           3         7         100       1.00e-07  1.00e-05  
 ------------------------------------------------------------------------------
            Enorm      Ldiff       Comment
 ------------------------------------------------------------------------------
     1     5.58e-02   4.61e-02     
     2     1.17e-02   4.82e-03     
     3     5.10e-03   2.55e-03     
     4     2.26e-03   1.26e-03     Switched to DIIS steps.
     5     8.78e-04   5.01e-04     
     6     4.03e-04   1.54e-04     
     7     1.56e-04   3.89e-05     
     8     6.05e-05   5.44e-06     
     9     2.20e-05   5.43e-06     
    10     7.40e-06   1.77e-06     
    11     2.09e-06   6.26e-07     
    12     9.20e-07   1.88e-07     
    13     4.29e-07   8.54e-08     
    14     2.03e-07   1.91e-08     
    15     9.89e-08   1.50e-08     
 ------------------------------------------------------------------------------
                                   CCSD Lambda converged.

 Computing density matrices in double precision...
           Orbital response amplitudes will be solved using DIIS.
           Start     Size      MaxIter   EConv     LConv     
           3         7         100       1.00e-06  1.00e-06  
 ------------------------------------------------------------------------------
            Enorm      Ldiff       Comment
 ------------------------------------------------------------------------------
     1     7.39e-02   1.16e-02     
     2     4.68e-02   1.50e-02     
     3     4.82e-02   1.32e-02     
     4     1.40e-02   1.43e-02     Switched to DIIS steps.
     5     1.67e-03   3.36e-03     
     6     3.89e-04   1.32e-04     
     7     1.26e-04   8.35e-05     
     8     3.96e-05   1.75e-05     
     9     1.43e-05   8.32e-07     
    10     5.90e-06   4.16e-07     
    11     1.76e-06   4.64e-07     
    12     1.93e-07   1.53e-08     
 ------------------------------------------------------------------------------
                                   Orbital response converged.

 Computing density matrices... Done.
 CCSD calculation:   CPU 772.37 s  wall 206.48 s

 Transferring MO TPDM to AO TPDM
 Transferring g2_o1o1o1o1
 Transferring g2_o1o1o1v1
 Transferring g2_o1o1v1v1
 Transferring g2_o1v1o1v1
 Transferring g2_o1v1v1v1
 Transferring g2_v1v1v1v1
 Adding separable TPDM
 Computing TPDM gradient
 --------------------------------------------------------
 2e gradient
  Atom          X               Y               Z
 --------------------------------------------------------
    1        -50.846190       12.911289       -0.000000  
    2         20.494949      -31.467235        0.000000  
    3         25.787975       20.952811       -0.000000  
    4          4.563266       -2.396864       -0.000000  
 --------------------------------------------------------
 --------------------------------------------------------
 Final gradient
  Atom          X               Y               Z
 --------------------------------------------------------
    1        -50.846190       12.911289       -0.000000  
    2         20.494949      -31.467235        0.000000  
    3         25.787975       20.952811       -0.000000  
    4          4.563266       -2.396864       -0.000000  
 --------------------------------------------------------
 Analytic gradient from two-electron contribution:   CPU 199.11 s  wall 57.01 s

 Total ccman2 time:   CPU 1012.73 s  wall 274.22 s


 --------------------------------------------------------------

                    Orbital Energies (a.u.)
 --------------------------------------------------------------

 Alpha MOs
 -- Occupied --
*******-180.868-169.674-169.673-169.673 -80.020 -79.990 -37.921
-33.109 -33.106 -33.105 -24.293 -24.292 -24.292 -24.289 -24.289
 -7.560  -7.533  -7.238  -5.471  -5.461  -5.461  -5.452  -5.450
 -5.450  -5.425  -5.424  -5.424  -2.394  -2.389  -2.389  -2.378
 -2.378  -0.950  -0.843  -0.688  -0.521  -0.462  -0.417  -0.396
 -0.363  -0.345
 -- Virtual --
 -0.019   0.040   0.054   0.069   0.082   0.086   0.103   0.111
  0.112   0.118   0.154   0.172   0.187   0.286   0.322   0.330
  0.368   0.386   0.393   0.401   0.432   0.445   0.540   0.554
  0.557   0.581   0.585   0.609   0.694   0.718   0.737   0.798
  0.801   0.833   0.915   0.944   1.064   1.099   1.105   1.155
  1.411   1.547   1.576   1.632   1.669   1.687   1.790   1.834
  1.864   1.930   1.957   2.014   2.332   2.893   4.489   4.497
  4.501   4.522   4.642   4.763   6.537   6.561   6.575   7.241
  7.493  14.740  14.778  14.787  14.806  14.850  14.895  28.875
 29.535  29.554  29.569  29.884  29.887  29.888  29.898  29.967
130.596 130.610 130.627 154.274 165.855 166.1231912.192
 --------------------------------------------------------------

          Ground-State Mulliken Net Atomic Charges

     Atom                 Charge (a.u.)
  ----------------------------------------
      1 I                    -0.176910
      2 P                     0.156376
      3 P                     0.126010
      4 H                    -0.105476
  ----------------------------------------
  Sum of atomic charges =    -0.000000

 -----------------------------------------------------------------
                    Cartesian Multipole Moments
 -----------------------------------------------------------------
    Charge (ESU x 10^10)
                 0.0000
    Dipole Moment (Debye)
         X      -1.6763      Y       0.3428      Z       0.0000
       Tot       1.7110
    Quadrupole Moments (Debye-Ang)
        XX     -51.4113     XY      -1.5493     YY     -58.0967
        XZ      -0.0000     YZ      -0.0000     ZZ     -56.6395
    Octopole Moments (Debye-Ang^2)
       XXX      45.2818    XXY      -2.4940    XYY      21.7265
       YYY      -4.8360    XXZ       0.0000    XYZ       0.0000
       YYZ       0.0000    XZZ      17.4907    YZZ      -1.2939
       ZZZ       0.0000
    Hexadecapole Moments (Debye-Ang^3)
      XXXX    -848.0053   XXXY     -15.9641   XXYY    -190.1532
      XYYY      -8.4604   YYYY    -206.7236   XXXZ      -0.0000
      XXYZ       0.0000   XYYZ      -0.0000   YYYZ       0.0000
      XXZZ    -167.9205   XYZZ      -2.0957   YYZZ     -47.7752
      XZZZ      -0.0000   YZZZ      -0.0000   ZZZZ     -87.9482
 -----------------------------------------------------------------
 DrvMan completing analytic gradient of the correlated energy
 Correlated dipole moment
            1
    1  -0.6595229
    2   0.1348616
    3   0.0000000
 Energy read as -7599.336049615
 Full Analytical Gradient: (in a.u., or Hartree/Bohr)
             1             2             3             4
    1    0.00017506   -0.00014649   -0.00001530   -0.00001327
    2   -0.00005330    0.00002399    0.00003391   -0.00000459
    3   -0.00000000    0.00000000    0.00000000   -0.00000000
 Gradient time:  CPU 0.67 s  wall 0.64 s
 ----------------------------------------------------------------
             Standard Nuclear Orientation (Angstroms)
    I     Atom           X                Y                Z
 ----------------------------------------------------------------
    1      I       1.0825326113    -0.0958273798    -0.0000000000
    2      P      -1.1749951076     0.9679253104     0.0000000000
    3      P      -2.4178866317    -0.6449970163    -0.0000000000
    4      H      -3.5340023121     0.2349267164    -0.0000000000
 ----------------------------------------------------------------
 Nuclear Repulsion Energy =   360.6380310124 hartrees
 There are       42 alpha and       42 beta electrons

                       Distance Matrix (Angstroms)
             I (  1)   P (  2)   P (  3)
   P (  2)  2.495596
   P (  3)  3.543236  2.036246
   H (  4)  4.628368  2.470264  1.421260

 Requested basis set is 6-311++G(d,p)
 There are 55 shells and 129 basis functions
 A cutoff of  1.0D-14 yielded   1308 shell pairs
 There are      7601 function pairs (      8497 Cartesian)
 Smallest overlap matrix eigenvalue = 8.94E-04
 Guess MOs from SCF MO coefficient file

 -----------------------------------------------------------------------
  General SCF calculation program by
  Eric Jon Sundstrom, Paul Horn, Yuezhi Mao, Dmitri Zuev, Alec White,
  David Stuck, Shaama M.S., Shane Yost, Joonho Lee, David Small,
  Daniel Levine, Susi Lehtola, Hugh Burton, Evgeny Epifanovsky
 -----------------------------------------------------------------------
 Hartree-Fock
 using 4 threads for integral computing
 -------------------------------------------------------
 OpenMP Integral computing Module                
 Release: version 2.0, May 2017, Q-Chem Inc. Pleasanton 
 -------------------------------------------------------
 A restricted SCF calculation will be
 performed using DIIS
 SCF converges when DIIS error is below 1.0e-08
 ---------------------------------------
  Cycle       Energy         DIIS error
 ---------------------------------------
    1   -7598.8724954091      1.06e-05  
    2   -7598.8724957688      2.90e-06  
    3   -7598.8724958045      1.51e-06  
    4   -7598.8724958132      4.48e-07  
    5   -7598.8724958148      1.85e-07  
    6   -7598.8724958151      8.08e-08  
    7   -7598.8724958152      3.71e-08  
    8   -7598.8724958151      1.39e-08  
    9   -7598.8724958151      4.31e-09  Convergence criterion met
 ---------------------------------------
 SCF time:   CPU 5.51s  wall 2.00s 
 SCF   energy in the final basis set =    -7598.8724958151
 Total energy in the final basis set =    -7598.8724958151


 ------------------------------------------------------------------------------

   CCMAN2: suite of methods based on coupled cluster
           and equation of motion theories.

   Components:
   * libvmm-1.3-trunk
     by Evgeny Epifanovsky, Ilya Kaliman.
   * libtensor-2.5-trunk
     by Evgeny Epifanovsky, Michael Wormit, Dmitry Zuev, Sam Manzer, 
        Ilya Kaliman.
   * libcc-2.5-trunk
     by Evgeny Epifanovsky, Arik Landau, Tomasz Kus, Kirill Khistyaev, 
        Dmitry Zuev, Prashant Manohar, Xintian Feng, Anna Krylov, 
        Matthew Goldey, Alec White, Thomas Jagau, Kaushik Nanda, 
        Anastasia Gunina, Alexander Kunitsa, Joonho Lee.

   CCMAN original authors:
   Anna I. Krylov, C. David Sherrill, Steven R. Gwaltney,
   Edward F. C. Byrd (2000)
   Sergey V. Levchenko, Lyudmila V. Slipchenko, Tao Wang,
   Ana-Maria C. Cristian (2003)
   Piotr A. Pieniazek, C. Melania Oana, Evgeny Epifanovsky (2007)
   Prashant Manohar (2009)

 ------------------------------------------------------------------------------


 Allocating and initializing 29808MB of RAM...
 Calculation will run on 4 cores.


 Alpha MOs, Restricted
 -- Occupied --                  
******* -180.87 -169.67 -169.67 -169.67  -80.02  -79.99  -37.92
  1 A     2 A     3 A     4 A     5 A     6 A     7 A     8 A                  
-33.109 -33.106 -33.105 -24.293 -24.292 -24.292 -24.289 -24.289
  9 A    10 A    11 A    12 A    13 A    14 A    15 A    16 A                  
 -7.560  -7.532  -7.238  -5.471  -5.461  -5.461  -5.452  -5.450
 17 A    18 A    19 A    20 A    21 A    22 A    23 A    24 A                  
 -5.450  -5.425  -5.424  -5.424  -2.394  -2.390  -2.389  -2.378
 25 A    26 A    27 A    28 A    29 A    30 A    31 A    32 A                  
 -2.378  -0.950  -0.843  -0.688  -0.521  -0.462  -0.418  -0.396
 33 A    34 A    35 A    36 A    37 A    38 A    39 A    40 A                  
 -0.363  -0.345
 41 A    42 A                                                                  
 -- Virtual --                   
 -0.019   0.040   0.054   0.069   0.082   0.086   0.103   0.111
 43 A    44 A    45 A    46 A    47 A    48 A    49 A    50 A                  
  0.112   0.118   0.154   0.172   0.187   0.286   0.322   0.330
 51 A    52 A    53 A    54 A    55 A    56 A    57 A    58 A                  
  0.368   0.386   0.393   0.401   0.432   0.445   0.540   0.554
 59 A    60 A    61 A    62 A    63 A    64 A    65 A    66 A                  
  0.557   0.581   0.584   0.609   0.694   0.718   0.737   0.798
 67 A    68 A    69 A    70 A    71 A    72 A    73 A    74 A                  
  0.801   0.834   0.916   0.945   1.064   1.099   1.105   1.155
 75 A    76 A    77 A    78 A    79 A    80 A    81 A    82 A                  
  1.411   1.547   1.576   1.632   1.669   1.687   1.790   1.834
 83 A    84 A    85 A    86 A    87 A    88 A    89 A    90 A                  
  1.865   1.930   1.957   2.014   2.332   2.893   4.489   4.497
 91 A    92 A    93 A    94 A    95 A    96 A    97 A    98 A                  
  4.501   4.522   4.642   4.763   6.537   6.561   6.575   7.241
 99 A   100 A   101 A   102 A   103 A   104 A   105 A   106 A                  
  7.493  14.741  14.778  14.787  14.806  14.850  14.895  28.875
107 A   108 A   109 A   110 A   111 A   112 A   113 A   114 A                  
 29.535  29.554  29.569  29.884  29.887  29.888  29.898  29.967
115 A   116 A   117 A   118 A   119 A   120 A   121 A   122 A                  
130.596 130.610 130.627 154.274 165.855 166.1231912.192
123 A   124 A   125 A   126 A   127 A   128 A   129 A                          

 Beta MOs, Restricted
 -- Occupied --                  
******* -180.87 -169.67 -169.67 -169.67  -80.02  -79.99  -37.92
  1 A     2 A     3 A     4 A     5 A     6 A     7 A     8 A                  
-33.109 -33.106 -33.105 -24.293 -24.292 -24.292 -24.289 -24.289
  9 A    10 A    11 A    12 A    13 A    14 A    15 A    16 A                  
 -7.560  -7.532  -7.238  -5.471  -5.461  -5.461  -5.452  -5.450
 17 A    18 A    19 A    20 A    21 A    22 A    23 A    24 A                  
 -5.450  -5.425  -5.424  -5.424  -2.394  -2.390  -2.389  -2.378
 25 A    26 A    27 A    28 A    29 A    30 A    31 A    32 A                  
 -2.378  -0.950  -0.843  -0.688  -0.521  -0.462  -0.418  -0.396
 33 A    34 A    35 A    36 A    37 A    38 A    39 A    40 A                  
 -0.363  -0.345
 41 A    42 A                                                                  
 -- Virtual --                   
 -0.019   0.040   0.054   0.069   0.082   0.086   0.103   0.111
 43 A    44 A    45 A    46 A    47 A    48 A    49 A    50 A                  
  0.112   0.118   0.154   0.172   0.187   0.286   0.322   0.330
 51 A    52 A    53 A    54 A    55 A    56 A    57 A    58 A                  
  0.368   0.386   0.393   0.401   0.432   0.445   0.540   0.554
 59 A    60 A    61 A    62 A    63 A    64 A    65 A    66 A                  
  0.557   0.581   0.584   0.609   0.694   0.718   0.737   0.798
 67 A    68 A    69 A    70 A    71 A    72 A    73 A    74 A                  
  0.801   0.834   0.916   0.945   1.064   1.099   1.105   1.155
 75 A    76 A    77 A    78 A    79 A    80 A    81 A    82 A                  
  1.411   1.547   1.576   1.632   1.669   1.687   1.790   1.834
 83 A    84 A    85 A    86 A    87 A    88 A    89 A    90 A                  
  1.865   1.930   1.957   2.014   2.332   2.893   4.489   4.497
 91 A    92 A    93 A    94 A    95 A    96 A    97 A    98 A                  
  4.501   4.522   4.642   4.763   6.537   6.561   6.575   7.241
 99 A   100 A   101 A   102 A   103 A   104 A   105 A   106 A                  
  7.493  14.741  14.778  14.787  14.806  14.850  14.895  28.875
107 A   108 A   109 A   110 A   111 A   112 A   113 A   114 A                  
 29.535  29.554  29.569  29.884  29.887  29.888  29.898  29.967
115 A   116 A   117 A   118 A   119 A   120 A   121 A   122 A                  
130.596 130.610 130.627 154.274 165.855 166.1231912.192
123 A   124 A   125 A   126 A   127 A   128 A   129 A                          

 Occupation and symmetry of molecular orbitals

 Point group: C1 (1 irreducible representation).

                           A     All 
 -------------------------------------
 All molecular orbitals:
  - Alpha                  129   129 
  - Beta                   129   129 
 -------------------------------------
 Alpha orbitals:
  - Frozen occupied        28    28  
  - Active occupied        14    14  
  - Active virtual         87    87  
  - Frozen virtual         0     0   
 -------------------------------------
 Beta orbitals:
  - Frozen occupied        28    28  
  - Active occupied        14    14  
  - Active virtual         87    87  
  - Frozen virtual         0     0   
 -------------------------------------

 Import integrals:   CPU 0.00 s  wall 0.00 s

 Import integrals:   CPU 38.88 s  wall 10.12 s

 MP2 amplitudes:   CPU 0.04 s  wall 0.02 s

Running a double precision version
           CCSD T amplitudes will be solved using DIIS.

           Start     Size      MaxIter   EConv     TConv     
           3         7         100       1.00e-07  1.00e-05  
 ------------------------------------------------------------------------------
           Energy (a.u.)   Ediff      Tdiff       Comment
 ------------------------------------------------------------------------------
         -7599.30910449                           
     1   -7599.31945693   1.04e-02   7.28e-01     
     2   -7599.33220105   1.27e-02   9.25e-02     
     3   -7599.33389997   1.70e-03   3.72e-02     
     4   -7599.33560323   1.70e-03   1.46e-02     Switched to DIIS steps.
     5   -7599.33603732   4.34e-04   9.74e-03     
     6   -7599.33605286   1.55e-05   2.28e-03     
     7   -7599.33604727   5.59e-06   8.56e-04     
     8   -7599.33604883   1.56e-06   2.41e-04     
     9   -7599.33604934   5.10e-07   1.04e-04     
    10   -7599.33604955   2.17e-07   5.11e-05     
    11   -7599.33604964   8.77e-08   2.59e-05     
    12   -7599.33604963   1.75e-08   5.04e-06     
 ------------------------------------------------------------------------------
         -7599.33604963                           CCSD T converged.

End of double precision
 SCF energy                 = -7598.87249582
 MP2 energy                 = -7599.30910449
 CCSD correlation energy     =    -0.46355381
 CCSD total energy           = -7599.33604963

 CCSD  T1^2 = 0.0082  T2^2 = 0.2489  Leading amplitudes:

 Amplitude    Orbitals with energies
  0.0184       42 (A) A                  ->    61 (A) A                   
              -0.3448                          0.3927                     
  0.0184       42 (A) B                  ->    61 (A) B                   
              -0.3448                          0.3927                     
 -0.0161       42 (A) A                  ->    43 (A) A                   
              -0.3448                         -0.0187                     
 -0.0161       42 (A) B                  ->    43 (A) B                   
              -0.3448                         -0.0187                     

 Amplitude    Orbitals with energies
 -0.1100       42 (A) A      42 (A) B    ->    43 (A) A      43 (A) B     
              -0.3448       -0.3448           -0.0187       -0.0187       
  0.1100       42 (A) A      42 (A) B    ->    43 (A) B      43 (A) A     
              -0.3448       -0.3448           -0.0187       -0.0187       
  0.1100       42 (A) B      42 (A) A    ->    43 (A) A      43 (A) B     
              -0.3448       -0.3448           -0.0187       -0.0187       
 -0.1100       42 (A) B      42 (A) A    ->    43 (A) B      43 (A) A     
              -0.3448       -0.3448           -0.0187       -0.0187       

 Computing CCSD intemediates for later calculations in double precision
 Finished.

Running a double precision version
           CCSD Lambda amplitudes will be solved using DIIS.
           Start     Size      MaxIter   EConv     LConv     
           3         7         100       1.00e-07  1.00e-05  
 ------------------------------------------------------------------------------
            Enorm      Ldiff       Comment
 ------------------------------------------------------------------------------
     1     5.58e-02   4.60e-02     
     2     1.17e-02   4.81e-03     
     3     5.10e-03   2.54e-03     
     4     2.25e-03   1.26e-03     Switched to DIIS steps.
     5     8.76e-04   5.00e-04     
     6     4.02e-04   1.54e-04     
     7     1.55e-04   3.88e-05     
     8     6.03e-05   5.43e-06     
     9     2.19e-05   5.41e-06     
    10     7.37e-06   1.76e-06     
    11     2.09e-06   6.25e-07     
    12     9.16e-07   1.88e-07     
    13     4.26e-07   8.51e-08     
    14     2.01e-07   1.91e-08     
    15     9.81e-08   1.50e-08     
 ------------------------------------------------------------------------------
                                   CCSD Lambda converged.

 Computing density matrices in double precision...
           Orbital response amplitudes will be solved using DIIS.
           Start     Size      MaxIter   EConv     LConv     
           3         7         100       1.00e-06  1.00e-06  
 ------------------------------------------------------------------------------
            Enorm      Ldiff       Comment
 ------------------------------------------------------------------------------
     1     7.39e-02   1.16e-02     
     2     4.67e-02   1.50e-02     
     3     4.80e-02   1.32e-02     
     4     1.40e-02   1.42e-02     Switched to DIIS steps.
     5     1.67e-03   3.36e-03     
     6     3.87e-04   1.32e-04     
     7     1.26e-04   8.33e-05     
     8     3.96e-05   1.75e-05     
     9     1.43e-05   7.81e-07     
    10     5.90e-06   4.19e-07     
    11     1.76e-06   4.66e-07     
    12     1.93e-07   1.53e-08     
 ------------------------------------------------------------------------------
                                   Orbital response converged.

 Computing density matrices... Done.
 CCSD calculation:   CPU 773.51 s  wall 207.00 s

 Transferring MO TPDM to AO TPDM
 Transferring g2_o1o1o1o1
 Transferring g2_o1o1o1v1
 Transferring g2_o1o1v1v1
 Transferring g2_o1v1o1v1
 Transferring g2_o1v1v1v1
 Transferring g2_v1v1v1v1
 Adding separable TPDM
 Computing TPDM gradient
 --------------------------------------------------------
 2e gradient
  Atom          X               Y               Z
 --------------------------------------------------------
    1        -50.894286       12.937875        0.000000  
    2         20.529128      -31.498703       -0.000000  
    3         25.801550       20.958484        0.000000  
    4          4.563609       -2.397656        0.000000  
 --------------------------------------------------------
 --------------------------------------------------------
 Final gradient
  Atom          X               Y               Z
 --------------------------------------------------------
    1        -50.894286       12.937875        0.000000  
    2         20.529128      -31.498703       -0.000000  
    3         25.801550       20.958484        0.000000  
    4          4.563609       -2.397656        0.000000  
 --------------------------------------------------------
 Analytic gradient from two-electron contribution:   CPU 196.82 s  wall 56.50 s

 Total ccman2 time:   CPU 1012.28 s  wall 274.61 s


 --------------------------------------------------------------

                    Orbital Energies (a.u.)
 --------------------------------------------------------------

 Alpha MOs
 -- Occupied --
*******-180.868-169.674-169.673-169.673 -80.020 -79.990 -37.921
-33.109 -33.106 -33.105 -24.293 -24.292 -24.292 -24.289 -24.289
 -7.560  -7.532  -7.238  -5.471  -5.461  -5.461  -5.452  -5.450
 -5.450  -5.425  -5.424  -5.424  -2.394  -2.390  -2.389  -2.378
 -2.378  -0.950  -0.843  -0.688  -0.521  -0.462  -0.418  -0.396
 -0.363  -0.345
 -- Virtual --
 -0.019   0.040   0.054   0.069   0.082   0.086   0.103   0.111
  0.112   0.118   0.154   0.172   0.187   0.286   0.322   0.330
  0.368   0.386   0.393   0.401   0.432   0.445   0.540   0.554
  0.557   0.581   0.584   0.609   0.694   0.718   0.737   0.798
  0.801   0.834   0.916   0.945   1.064   1.099   1.105   1.155
  1.411   1.547   1.576   1.632   1.669   1.687   1.790   1.834
  1.865   1.930   1.957   2.014   2.332   2.893   4.489   4.497
  4.501   4.522   4.642   4.763   6.537   6.561   6.575   7.241
  7.493  14.741  14.778  14.787  14.806  14.850  14.895  28.875
 29.535  29.554  29.569  29.884  29.887  29.888  29.898  29.967
130.596 130.610 130.627 154.274 165.855 166.1231912.192
 --------------------------------------------------------------

          Ground-State Mulliken Net Atomic Charges

     Atom                 Charge (a.u.)
  ----------------------------------------
      1 I                    -0.176572
      2 P                     0.156134
      3 P                     0.125969
      4 H                    -0.105532
  ----------------------------------------
  Sum of atomic charges =    -0.000000

 -----------------------------------------------------------------
                    Cartesian Multipole Moments
 -----------------------------------------------------------------
    Charge (ESU x 10^10)
                 0.0000
    Dipole Moment (Debye)
         X      -1.6691      Y       0.3417      Z      -0.0000
       Tot       1.7037
    Quadrupole Moments (Debye-Ang)
        XX     -51.4199     XY      -1.5475     YY     -58.0968
        XZ       0.0000     YZ      -0.0000     ZZ     -56.6363
    Octopole Moments (Debye-Ang^2)
       XXX      45.4907    XXY      -2.4948    XYY      21.7978
       YYY      -4.8401    XXZ      -0.0000    XYZ       0.0000
       YYZ      -0.0000    XZZ      17.5576    YZZ      -1.2936
       ZZZ      -0.0000
    Hexadecapole Moments (Debye-Ang^3)
      XXXX    -847.4159   XXXY     -15.9629   XXYY    -190.0369
      XYYY      -8.4698   YYYY    -206.7330   XXXZ       0.0000
      XXYZ      -0.0000   XYYZ       0.0000   YYYZ      -0.0000
      XXZZ    -167.7986   XYZZ      -2.1019   YYZZ     -47.7739
      XZZZ       0.0000   YZZZ      -0.0000   ZZZZ     -87.9374
 -----------------------------------------------------------------
 DrvMan completing analytic gradient of the correlated energy
 Correlated dipole moment
            1
    1  -0.6566800
    2   0.1344367
    3  -0.0000000
 Energy read as -7599.336049625
 Full Analytical Gradient: (in a.u., or Hartree/Bohr)
             1             2             3             4
    1   -0.00016912    0.00013465    0.00003595   -0.00000148
    2    0.00007208   -0.00009399    0.00001077    0.00001114
    3    0.00000000   -0.00000000    0.00000000   -0.00000000
 Gradient time:  CPU 0.68 s  wall 0.64 s
 ----------------------------------------------------------------
             Standard Nuclear Orientation (Angstroms)
    I     Atom           X                Y                Z
 ----------------------------------------------------------------
    1      I       1.0835326113    -0.0948273798    -0.0000000000
    2      P      -1.1749951076     0.9679253104     0.0000000000
    3      P      -2.4178866317    -0.6449970163    -0.0000000000
    4      H      -3.5340023121     0.2349267164    -0.0000000000
 ----------------------------------------------------------------
 Nuclear Repulsion Energy =   360.5661995270 hartrees
 There are       42 alpha and       42 beta electrons

                       Distance Matrix (Angstroms)
             I (  1)   P (  2)   P (  3)
   P (  2)  2.496075
   P (  3)  3.544379  2.036246
   H (  4)  4.629294  2.470264  1.421260

 Requested basis set is 6-311++G(d,p)
 There are 55 shells and 129 basis functions
 A cutoff of  1.0D-14 yielded   1307 shell pairs
 There are      7598 function pairs (      8494 Cartesian)
 Smallest overlap matrix eigenvalue = 8.94E-04
 Guess MOs from SCF MO coefficient file

 -----------------------------------------------------------------------
  General SCF calculation program by
  Eric Jon Sundstrom, Paul Horn, Yuezhi Mao, Dmitri Zuev, Alec White,
  David Stuck, Shaama M.S., Shane Yost, Joonho Lee, David Small,
  Daniel Levine, Susi Lehtola, Hugh Burton, Evgeny Epifanovsky
 -----------------------------------------------------------------------
 Hartree-Fock
 using 4 threads for integral computing
 -------------------------------------------------------
 OpenMP Integral computing Module                
 Release: version 2.0, May 2017, Q-Chem Inc. Pleasanton 
 -------------------------------------------------------
 A restricted SCF calculation will be
 performed using DIIS
 SCF converges when DIIS error is below 1.0e-08
 ---------------------------------------
  Cycle       Energy         DIIS error
 ---------------------------------------
    1   -7598.8724958653      4.56e-06  
    2   -7598.8724959532      1.37e-06  
    3   -7598.8724959661      7.11e-07  
    4   -7598.8724959689      2.89e-07  
    5   -7598.8724959698      1.00e-07  
    6   -7598.8724959698      3.64e-08  
    7   -7598.8724959699      1.54e-08  
    8   -7598.8724959698      5.52e-09  Convergence criterion met
 ---------------------------------------
 SCF time:   CPU 4.90s  wall 2.00s 
 SCF   energy in the final basis set =    -7598.8724959698
 Total energy in the final basis set =    -7598.8724959698


 ------------------------------------------------------------------------------

   CCMAN2: suite of methods based on coupled cluster
           and equation of motion theories.

   Components:
   * libvmm-1.3-trunk
     by Evgeny Epifanovsky, Ilya Kaliman.
   * libtensor-2.5-trunk
     by Evgeny Epifanovsky, Michael Wormit, Dmitry Zuev, Sam Manzer, 
        Ilya Kaliman.
   * libcc-2.5-trunk
     by Evgeny Epifanovsky, Arik Landau, Tomasz Kus, Kirill Khistyaev, 
        Dmitry Zuev, Prashant Manohar, Xintian Feng, Anna Krylov, 
        Matthew Goldey, Alec White, Thomas Jagau, Kaushik Nanda, 
        Anastasia Gunina, Alexander Kunitsa, Joonho Lee.

   CCMAN original authors:
   Anna I. Krylov, C. David Sherrill, Steven R. Gwaltney,
   Edward F. C. Byrd (2000)
   Sergey V. Levchenko, Lyudmila V. Slipchenko, Tao Wang,
   Ana-Maria C. Cristian (2003)
   Piotr A. Pieniazek, C. Melania Oana, Evgeny Epifanovsky (2007)
   Prashant Manohar (2009)

 ------------------------------------------------------------------------------


 Allocating and initializing 29808MB of RAM...
 Calculation will run on 4 cores.


 Alpha MOs, Restricted
 -- Occupied --                  
******* -180.87 -169.67 -169.67 -169.67  -80.02  -79.99  -37.92
  1 A     2 A     3 A     4 A     5 A     6 A     7 A     8 A                  
-33.109 -33.106 -33.105 -24.293 -24.292 -24.292 -24.289 -24.289
  9 A    10 A    11 A    12 A    13 A    14 A    15 A    16 A                  
 -7.560  -7.532  -7.238  -5.471  -5.461  -5.461  -5.452  -5.450
 17 A    18 A    19 A    20 A    21 A    22 A    23 A    24 A                  
 -5.450  -5.425  -5.424  -5.424  -2.394  -2.390  -2.389  -2.378
 25 A    26 A    27 A    28 A    29 A    30 A    31 A    32 A                  
 -2.378  -0.950  -0.843  -0.688  -0.521  -0.462  -0.418  -0.396
 33 A    34 A    35 A    36 A    37 A    38 A    39 A    40 A                  
 -0.363  -0.345
 41 A    42 A                                                                  
 -- Virtual --                   
 -0.019   0.040   0.054   0.069   0.082   0.086   0.103   0.111
 43 A    44 A    45 A    46 A    47 A    48 A    49 A    50 A                  
  0.112   0.118   0.154   0.172   0.187   0.286   0.322   0.330
 51 A    52 A    53 A    54 A    55 A    56 A    57 A    58 A                  
  0.368   0.386   0.393   0.401   0.432   0.445   0.540   0.554
 59 A    60 A    61 A    62 A    63 A    64 A    65 A    66 A                  
  0.557   0.581   0.585   0.609   0.694   0.718   0.737   0.798
 67 A    68 A    69 A    70 A    71 A    72 A    73 A    74 A                  
  0.801   0.834   0.915   0.944   1.064   1.099   1.105   1.155
 75 A    76 A    77 A    78 A    79 A    80 A    81 A    82 A                  
  1.411   1.547   1.576   1.632   1.669   1.687   1.790   1.834
 83 A    84 A    85 A    86 A    87 A    88 A    89 A    90 A                  
  1.864   1.930   1.957   2.014   2.332   2.893   4.489   4.497
 91 A    92 A    93 A    94 A    95 A    96 A    97 A    98 A                  
  4.501   4.522   4.642   4.763   6.537   6.561   6.575   7.241
 99 A   100 A   101 A   102 A   103 A   104 A   105 A   106 A                  
  7.493  14.740  14.778  14.787  14.806  14.850  14.895  28.875
107 A   108 A   109 A   110 A   111 A   112 A   113 A   114 A                  
 29.535  29.554  29.569  29.884  29.887  29.888  29.898  29.967
115 A   116 A   117 A   118 A   119 A   120 A   121 A   122 A                  
130.596 130.610 130.627 154.274 165.855 166.1231912.192
123 A   124 A   125 A   126 A   127 A   128 A   129 A                          

 Beta MOs, Restricted
 -- Occupied --                  
******* -180.87 -169.67 -169.67 -169.67  -80.02  -79.99  -37.92
  1 A     2 A     3 A     4 A     5 A     6 A     7 A     8 A                  
-33.109 -33.106 -33.105 -24.293 -24.292 -24.292 -24.289 -24.289
  9 A    10 A    11 A    12 A    13 A    14 A    15 A    16 A                  
 -7.560  -7.532  -7.238  -5.471  -5.461  -5.461  -5.452  -5.450
 17 A    18 A    19 A    20 A    21 A    22 A    23 A    24 A                  
 -5.450  -5.425  -5.424  -5.424  -2.394  -2.390  -2.389  -2.378
 25 A    26 A    27 A    28 A    29 A    30 A    31 A    32 A                  
 -2.378  -0.950  -0.843  -0.688  -0.521  -0.462  -0.418  -0.396
 33 A    34 A    35 A    36 A    37 A    38 A    39 A    40 A                  
 -0.363  -0.345
 41 A    42 A                                                                  
 -- Virtual --                   
 -0.019   0.040   0.054   0.069   0.082   0.086   0.103   0.111
 43 A    44 A    45 A    46 A    47 A    48 A    49 A    50 A                  
  0.112   0.118   0.154   0.172   0.187   0.286   0.322   0.330
 51 A    52 A    53 A    54 A    55 A    56 A    57 A    58 A                  
  0.368   0.386   0.393   0.401   0.432   0.445   0.540   0.554
 59 A    60 A    61 A    62 A    63 A    64 A    65 A    66 A                  
  0.557   0.581   0.585   0.609   0.694   0.718   0.737   0.798
 67 A    68 A    69 A    70 A    71 A    72 A    73 A    74 A                  
  0.801   0.834   0.915   0.944   1.064   1.099   1.105   1.155
 75 A    76 A    77 A    78 A    79 A    80 A    81 A    82 A                  
  1.411   1.547   1.576   1.632   1.669   1.687   1.790   1.834
 83 A    84 A    85 A    86 A    87 A    88 A    89 A    90 A                  
  1.864   1.930   1.957   2.014   2.332   2.893   4.489   4.497
 91 A    92 A    93 A    94 A    95 A    96 A    97 A    98 A                  
  4.501   4.522   4.642   4.763   6.537   6.561   6.575   7.241
 99 A   100 A   101 A   102 A   103 A   104 A   105 A   106 A                  
  7.493  14.740  14.778  14.787  14.806  14.850  14.895  28.875
107 A   108 A   109 A   110 A   111 A   112 A   113 A   114 A                  
 29.535  29.554  29.569  29.884  29.887  29.888  29.898  29.967
115 A   116 A   117 A   118 A   119 A   120 A   121 A   122 A                  
130.596 130.610 130.627 154.274 165.855 166.1231912.192
123 A   124 A   125 A   126 A   127 A   128 A   129 A                          

 Occupation and symmetry of molecular orbitals

 Point group: C1 (1 irreducible representation).

                           A     All 
 -------------------------------------
 All molecular orbitals:
  - Alpha                  129   129 
  - Beta                   129   129 
 -------------------------------------
 Alpha orbitals:
  - Frozen occupied        28    28  
  - Active occupied        14    14  
  - Active virtual         87    87  
  - Frozen virtual         0     0   
 -------------------------------------
 Beta orbitals:
  - Frozen occupied        28    28  
  - Active occupied        14    14  
  - Active virtual         87    87  
  - Frozen virtual         0     0   
 -------------------------------------

 Import integrals:   CPU 0.00 s  wall 0.00 s

 Import integrals:   CPU 38.43 s  wall 9.76 s

 MP2 amplitudes:   CPU 0.04 s  wall 0.02 s

Running a double precision version
           CCSD T amplitudes will be solved using DIIS.

           Start     Size      MaxIter   EConv     TConv     
           3         7         100       1.00e-07  1.00e-05  
 ------------------------------------------------------------------------------
           Energy (a.u.)   Ediff      Tdiff       Comment
 ------------------------------------------------------------------------------
         -7599.30910032                           
     1   -7599.31945547   1.04e-02   7.28e-01     
     2   -7599.33220056   1.27e-02   9.25e-02     
     3   -7599.33389961   1.70e-03   3.72e-02     
     4   -7599.33560309   1.70e-03   1.46e-02     Switched to DIIS steps.
     5   -7599.33603738   4.34e-04   9.74e-03     
     6   -7599.33605295   1.56e-05   2.28e-03     
     7   -7599.33604736   5.59e-06   8.57e-04     
     8   -7599.33604892   1.56e-06   2.41e-04     
     9   -7599.33604943   5.12e-07   1.05e-04     
    10   -7599.33604965   2.17e-07   5.12e-05     
    11   -7599.33604974   8.78e-08   2.59e-05     
    12   -7599.33604972   1.76e-08   5.05e-06     
 ------------------------------------------------------------------------------
         -7599.33604972                           CCSD T converged.

End of double precision
 SCF energy                 = -7598.87249597
 MP2 energy                 = -7599.30910032
 CCSD correlation energy     =    -0.46355375
 CCSD total energy           = -7599.33604972

 CCSD  T1^2 = 0.0082  T2^2 = 0.2489  Leading amplitudes:

 Amplitude    Orbitals with energies
 -0.0183       42 (A) A                  ->    61 (A) A                   
              -0.3448                          0.3927                     
 -0.0183       42 (A) B                  ->    61 (A) B                   
              -0.3448                          0.3927                     
 -0.0161       42 (A) A                  ->    43 (A) A                   
              -0.3448                         -0.0187                     
 -0.0161       42 (A) B                  ->    43 (A) B                   
              -0.3448                         -0.0187                     

 Amplitude    Orbitals with energies
 -0.1100       42 (A) A      42 (A) B    ->    43 (A) A      43 (A) B     
              -0.3448       -0.3448           -0.0187       -0.0187       
  0.1100       42 (A) A      42 (A) B    ->    43 (A) B      43 (A) A     
              -0.3448       -0.3448           -0.0187       -0.0187       
  0.1100       42 (A) B      42 (A) A    ->    43 (A) A      43 (A) B     
              -0.3448       -0.3448           -0.0187       -0.0187       
 -0.1100       42 (A) B      42 (A) A    ->    43 (A) B      43 (A) A     
              -0.3448       -0.3448           -0.0187       -0.0187       

 Computing CCSD intemediates for later calculations in double precision
 Finished.

Running a double precision version
           CCSD Lambda amplitudes will be solved using DIIS.
           Start     Size      MaxIter   EConv     LConv     
           3         7         100       1.00e-07  1.00e-05  
 ------------------------------------------------------------------------------
            Enorm      Ldiff       Comment
 ------------------------------------------------------------------------------
     1     5.58e-02   4.60e-02     
     2     1.17e-02   4.82e-03     
     3     5.10e-03   2.54e-03     
     4     2.26e-03   1.26e-03     Switched to DIIS steps.
     5     8.77e-04   5.00e-04     
     6     4.03e-04   1.54e-04     
     7     1.55e-04   3.88e-05     
     8     6.03e-05   5.43e-06     
     9     2.20e-05   5.41e-06     
    10     7.38e-06   1.76e-06     
    11     2.09e-06   6.25e-07     
    12     9.18e-07   1.88e-07     
    13     4.27e-07   8.52e-08     
    14     2.02e-07   1.91e-08     
    15     9.84e-08   1.50e-08     
 ------------------------------------------------------------------------------
                                   CCSD Lambda converged.

 Computing density matrices in double precision...
           Orbital response amplitudes will be solved using DIIS.
           Start     Size      MaxIter   EConv     LConv     
           3         7         100       1.00e-06  1.00e-06  
 ------------------------------------------------------------------------------
            Enorm      Ldiff       Comment
 ------------------------------------------------------------------------------
     1     7.39e-02   1.16e-02     
     2     4.67e-02   1.50e-02     
     3     4.80e-02   1.32e-02     
     4     1.40e-02   1.42e-02     Switched to DIIS steps.
     5     1.67e-03   3.36e-03     
     6     3.88e-04   1.32e-04     
     7     1.26e-04   8.33e-05     
     8     3.96e-05   1.75e-05     
     9     1.43e-05   7.99e-07     
    10     5.90e-06   4.17e-07     
    11     1.76e-06   4.66e-07     
    12     1.93e-07   1.53e-08     
 ------------------------------------------------------------------------------
                                   Orbital response converged.

 Computing density matrices... Done.
 CCSD calculation:   CPU 772.89 s  wall 206.64 s

 Transferring MO TPDM to AO TPDM
 Transferring g2_o1o1o1o1
 Transferring g2_o1o1o1v1
 Transferring g2_o1o1v1v1
 Transferring g2_o1v1o1v1
 Transferring g2_o1v1v1v1
 Transferring g2_v1v1v1v1
 Adding separable TPDM
 Computing TPDM gradient
 --------------------------------------------------------
 2e gradient
  Atom          X               Y               Z
 --------------------------------------------------------
    1        -50.883610       12.911522       -0.000000  
    2         20.526752      -31.473858       -0.000000  
    3         25.792913       20.959571        0.000000  
    4          4.563945       -2.397236       -0.000000  
 --------------------------------------------------------
 --------------------------------------------------------
 Final gradient
  Atom          X               Y               Z
 --------------------------------------------------------
    1        -50.883610       12.911522       -0.000000  
    2         20.526752      -31.473858       -0.000000  
    3         25.792913       20.959571        0.000000  
    4          4.563945       -2.397236       -0.000000  
 --------------------------------------------------------
 Analytic gradient from two-electron contribution:   CPU 194.73 s  wall 55.93 s

 Total ccman2 time:   CPU 1009.14 s  wall 273.33 s


 --------------------------------------------------------------

                    Orbital Energies (a.u.)
 --------------------------------------------------------------

 Alpha MOs
 -- Occupied --
*******-180.868-169.674-169.673-169.673 -80.020 -79.990 -37.921
-33.109 -33.106 -33.105 -24.293 -24.292 -24.292 -24.289 -24.289
 -7.560  -7.532  -7.238  -5.471  -5.461  -5.461  -5.452  -5.450
 -5.450  -5.425  -5.424  -5.424  -2.394  -2.390  -2.389  -2.378
 -2.378  -0.950  -0.843  -0.688  -0.521  -0.462  -0.418  -0.396
 -0.363  -0.345
 -- Virtual --
 -0.019   0.040   0.054   0.069   0.082   0.086   0.103   0.111
  0.112   0.118   0.154   0.172   0.187   0.286   0.322   0.330
  0.368   0.386   0.393   0.401   0.432   0.445   0.540   0.554
  0.557   0.581   0.585   0.609   0.694   0.718   0.737   0.798
  0.801   0.834   0.915   0.944   1.064   1.099   1.105   1.155
  1.411   1.547   1.576   1.632   1.669   1.687   1.790   1.834
  1.864   1.930   1.957   2.014   2.332   2.893   4.489   4.497
  4.501   4.522   4.642   4.763   6.537   6.561   6.575   7.241
  7.493  14.740  14.778  14.787  14.806  14.850  14.895  28.875
 29.535  29.554  29.569  29.884  29.887  29.888  29.898  29.967
130.596 130.610 130.627 154.274 165.855 166.1231912.192
 --------------------------------------------------------------

          Ground-State Mulliken Net Atomic Charges

     Atom                 Charge (a.u.)
  ----------------------------------------
      1 I                    -0.176622
      2 P                     0.156149
      3 P                     0.125951
      4 H                    -0.105478
  ----------------------------------------
  Sum of atomic charges =     0.000000

 -----------------------------------------------------------------
                    Cartesian Multipole Moments
 -----------------------------------------------------------------
    Charge (ESU x 10^10)
                 0.0000
    Dipole Moment (Debye)
         X      -1.6708      Y       0.3413      Z      -0.0000
       Tot       1.7053
    Quadrupole Moments (Debye-Ang)
        XX     -51.4160     XY      -1.5471     YY     -58.0992
        XZ       0.0000     YZ      -0.0000     ZZ     -56.6373
    Octopole Moments (Debye-Ang^2)
       XXX      45.3966    XXY      -2.5212    XYY      21.7646
       YYY      -4.9283    XXZ      -0.0000    XYZ       0.0000
       YYZ       0.0000    XZZ      17.5269    YZZ      -1.3234
       ZZZ      -0.0000
    Hexadecapole Moments (Debye-Ang^3)
      XXXX    -847.6952   XXXY     -16.0481   XXYY    -190.1072
      XYYY      -8.5525   YYYY    -206.7069   XXXZ       0.0000
      XXYZ      -0.0000   XYYZ      -0.0000   YYYZ      -0.0000
      XXZZ    -167.8611   XYZZ      -2.1311   YYZZ     -47.7698
      XZZZ       0.0000   YZZZ      -0.0000   ZZZZ     -87.9408
 -----------------------------------------------------------------
 DrvMan completing analytic gradient of the correlated energy
 Correlated dipole moment
            1
    1  -0.6573349
    2   0.1342752
    3  -0.0000000
 Energy read as -7599.336049722
 Full Analytical Gradient: (in a.u., or Hartree/Bohr)
             1             2             3             4
    1   -0.00005946    0.00006992    0.00000251   -0.00001297
    2    0.00005309   -0.00009210    0.00003660    0.00000242
    3   -0.00000000    0.00000000    0.00000000   -0.00000000
 Gradient time:  CPU 0.68 s  wall 0.65 s
 ----------------------------------------------------------------
             Standard Nuclear Orientation (Angstroms)
    I     Atom           X                Y                Z
 ----------------------------------------------------------------
    1      I       1.0835326113    -0.0968273798    -0.0000000000
    2      P      -1.1749951076     0.9679253104     0.0000000000
    3      P      -2.4178866317    -0.6449970163    -0.0000000000
    4      H      -3.5340023121     0.2349267164    -0.0000000000
 ----------------------------------------------------------------
 Nuclear Repulsion Energy =   360.5188679055 hartrees
 There are       42 alpha and       42 beta electrons

                       Distance Matrix (Angstroms)
             I (  1)   P (  2)   P (  3)
   P (  2)  2.496927
   P (  3)  3.544069  2.036246
   H (  4)  4.629437  2.470264  1.421260

 Requested basis set is 6-311++G(d,p)
 There are 55 shells and 129 basis functions
 A cutoff of  1.0D-14 yielded   1307 shell pairs
 There are      7598 function pairs (      8494 Cartesian)
 Smallest overlap matrix eigenvalue = 8.95E-04
 Guess MOs from SCF MO coefficient file

 -----------------------------------------------------------------------
  General SCF calculation program by
  Eric Jon Sundstrom, Paul Horn, Yuezhi Mao, Dmitri Zuev, Alec White,
  David Stuck, Shaama M.S., Shane Yost, Joonho Lee, David Small,
  Daniel Levine, Susi Lehtola, Hugh Burton, Evgeny Epifanovsky
 -----------------------------------------------------------------------
 Hartree-Fock
 using 4 threads for integral computing
 -------------------------------------------------------
 OpenMP Integral computing Module                
 Release: version 2.0, May 2017, Q-Chem Inc. Pleasanton 
 -------------------------------------------------------
 A restricted SCF calculation will be
 performed using DIIS
 SCF converges when DIIS error is below 1.0e-08
 ---------------------------------------
  Cycle       Energy         DIIS error
 ---------------------------------------
    1   -7598.8724871111      7.00e-06  
    2   -7598.8724873168      1.94e-06  
    3   -7598.8724873478      8.28e-07  
    4   -7598.8724873526      3.76e-07  
    5   -7598.8724873538      1.42e-07  
    6   -7598.8724873540      4.51e-08  
    7   -7598.8724873539      1.72e-08  
    8   -7598.8724873540      7.44e-09  Convergence criterion met
 ---------------------------------------
 SCF time:   CPU 4.91s  wall 1.00s 
 SCF   energy in the final basis set =    -7598.8724873540
 Total energy in the final basis set =    -7598.8724873540


 ------------------------------------------------------------------------------

   CCMAN2: suite of methods based on coupled cluster
           and equation of motion theories.

   Components:
   * libvmm-1.3-trunk
     by Evgeny Epifanovsky, Ilya Kaliman.
   * libtensor-2.5-trunk
     by Evgeny Epifanovsky, Michael Wormit, Dmitry Zuev, Sam Manzer, 
        Ilya Kaliman.
   * libcc-2.5-trunk
     by Evgeny Epifanovsky, Arik Landau, Tomasz Kus, Kirill Khistyaev, 
        Dmitry Zuev, Prashant Manohar, Xintian Feng, Anna Krylov, 
        Matthew Goldey, Alec White, Thomas Jagau, Kaushik Nanda, 
        Anastasia Gunina, Alexander Kunitsa, Joonho Lee.

   CCMAN original authors:
   Anna I. Krylov, C. David Sherrill, Steven R. Gwaltney,
   Edward F. C. Byrd (2000)
   Sergey V. Levchenko, Lyudmila V. Slipchenko, Tao Wang,
   Ana-Maria C. Cristian (2003)
   Piotr A. Pieniazek, C. Melania Oana, Evgeny Epifanovsky (2007)
   Prashant Manohar (2009)

 ------------------------------------------------------------------------------


 Allocating and initializing 29808MB of RAM...
 Calculation will run on 4 cores.


 Alpha MOs, Restricted
 -- Occupied --                  
******* -180.87 -169.67 -169.67 -169.67  -80.02  -79.99  -37.92
  1 A     2 A     3 A     4 A     5 A     6 A     7 A     8 A                  
-33.109 -33.106 -33.105 -24.293 -24.292 -24.292 -24.289 -24.289
  9 A    10 A    11 A    12 A    13 A    14 A    15 A    16 A                  
 -7.560  -7.533  -7.238  -5.471  -5.461  -5.461  -5.452  -5.450
 17 A    18 A    19 A    20 A    21 A    22 A    23 A    24 A                  
 -5.450  -5.425  -5.424  -5.424  -2.394  -2.389  -2.389  -2.378
 25 A    26 A    27 A    28 A    29 A    30 A    31 A    32 A                  
 -2.378  -0.950  -0.843  -0.688  -0.521  -0.462  -0.418  -0.396
 33 A    34 A    35 A    36 A    37 A    38 A    39 A    40 A                  
 -0.363  -0.345
 41 A    42 A                                                                  
 -- Virtual --                   
 -0.019   0.040   0.054   0.069   0.082   0.086   0.103   0.111
 43 A    44 A    45 A    46 A    47 A    48 A    49 A    50 A                  
  0.112   0.118   0.154   0.172   0.187   0.286   0.322   0.330
 51 A    52 A    53 A    54 A    55 A    56 A    57 A    58 A                  
  0.368   0.386   0.393   0.401   0.432   0.445   0.540   0.554
 59 A    60 A    61 A    62 A    63 A    64 A    65 A    66 A                  
  0.557   0.581   0.585   0.609   0.694   0.718   0.737   0.798
 67 A    68 A    69 A    70 A    71 A    72 A    73 A    74 A                  
  0.801   0.834   0.915   0.944   1.064   1.099   1.105   1.155
 75 A    76 A    77 A    78 A    79 A    80 A    81 A    82 A                  
  1.411   1.547   1.576   1.632   1.669   1.687   1.790   1.834
 83 A    84 A    85 A    86 A    87 A    88 A    89 A    90 A                  
  1.864   1.930   1.957   2.014   2.332   2.893   4.489   4.497
 91 A    92 A    93 A    94 A    95 A    96 A    97 A    98 A                  
  4.501   4.522   4.642   4.763   6.537   6.561   6.575   7.241
 99 A   100 A   101 A   102 A   103 A   104 A   105 A   106 A                  
  7.493  14.740  14.778  14.787  14.806  14.850  14.895  28.875
107 A   108 A   109 A   110 A   111 A   112 A   113 A   114 A                  
 29.535  29.554  29.569  29.884  29.887  29.888  29.898  29.967
115 A   116 A   117 A   118 A   119 A   120 A   121 A   122 A                  
130.596 130.610 130.627 154.274 165.855 166.1231912.192
123 A   124 A   125 A   126 A   127 A   128 A   129 A                          

 Beta MOs, Restricted
 -- Occupied --                  
******* -180.87 -169.67 -169.67 -169.67  -80.02  -79.99  -37.92
  1 A     2 A     3 A     4 A     5 A     6 A     7 A     8 A                  
-33.109 -33.106 -33.105 -24.293 -24.292 -24.292 -24.289 -24.289
  9 A    10 A    11 A    12 A    13 A    14 A    15 A    16 A                  
 -7.560  -7.533  -7.238  -5.471  -5.461  -5.461  -5.452  -5.450
 17 A    18 A    19 A    20 A    21 A    22 A    23 A    24 A                  
 -5.450  -5.425  -5.424  -5.424  -2.394  -2.389  -2.389  -2.378
 25 A    26 A    27 A    28 A    29 A    30 A    31 A    32 A                  
 -2.378  -0.950  -0.843  -0.688  -0.521  -0.462  -0.418  -0.396
 33 A    34 A    35 A    36 A    37 A    38 A    39 A    40 A                  
 -0.363  -0.345
 41 A    42 A                                                                  
 -- Virtual --                   
 -0.019   0.040   0.054   0.069   0.082   0.086   0.103   0.111
 43 A    44 A    45 A    46 A    47 A    48 A    49 A    50 A                  
  0.112   0.118   0.154   0.172   0.187   0.286   0.322   0.330
 51 A    52 A    53 A    54 A    55 A    56 A    57 A    58 A                  
  0.368   0.386   0.393   0.401   0.432   0.445   0.540   0.554
 59 A    60 A    61 A    62 A    63 A    64 A    65 A    66 A                  
  0.557   0.581   0.585   0.609   0.694   0.718   0.737   0.798
 67 A    68 A    69 A    70 A    71 A    72 A    73 A    74 A                  
  0.801   0.834   0.915   0.944   1.064   1.099   1.105   1.155
 75 A    76 A    77 A    78 A    79 A    80 A    81 A    82 A                  
  1.411   1.547   1.576   1.632   1.669   1.687   1.790   1.834
 83 A    84 A    85 A    86 A    87 A    88 A    89 A    90 A                  
  1.864   1.930   1.957   2.014   2.332   2.893   4.489   4.497
 91 A    92 A    93 A    94 A    95 A    96 A    97 A    98 A                  
  4.501   4.522   4.642   4.763   6.537   6.561   6.575   7.241
 99 A   100 A   101 A   102 A   103 A   104 A   105 A   106 A                  
  7.493  14.740  14.778  14.787  14.806  14.850  14.895  28.875
107 A   108 A   109 A   110 A   111 A   112 A   113 A   114 A                  
 29.535  29.554  29.569  29.884  29.887  29.888  29.898  29.967
115 A   116 A   117 A   118 A   119 A   120 A   121 A   122 A                  
130.596 130.610 130.627 154.274 165.855 166.1231912.192
123 A   124 A   125 A   126 A   127 A   128 A   129 A                          

 Occupation and symmetry of molecular orbitals

 Point group: C1 (1 irreducible representation).

                           A     All 
 -------------------------------------
 All molecular orbitals:
  - Alpha                  129   129 
  - Beta                   129   129 
 -------------------------------------
 Alpha orbitals:
  - Frozen occupied        28    28  
  - Active occupied        14    14  
  - Active virtual         87    87  
  - Frozen virtual         0     0   
 -------------------------------------
 Beta orbitals:
  - Frozen occupied        28    28  
  - Active occupied        14    14  
  - Active virtual         87    87  
  - Frozen virtual         0     0   
 -------------------------------------

 Import integrals:   CPU 0.00 s  wall 0.00 s

 Import integrals:   CPU 38.71 s  wall 10.08 s

 MP2 amplitudes:   CPU 0.04 s  wall 0.02 s

Running a double precision version
           CCSD T amplitudes will be solved using DIIS.

           Start     Size      MaxIter   EConv     TConv     
           3         7         100       1.00e-07  1.00e-05  
 ------------------------------------------------------------------------------
           Energy (a.u.)   Ediff      Tdiff       Comment
 ------------------------------------------------------------------------------
         -7599.30909538                           
     1   -7599.31945221   1.04e-02   7.28e-01     
     2   -7599.33219934   1.27e-02   9.25e-02     
     3   -7599.33389877   1.70e-03   3.72e-02     
     4   -7599.33560288   1.70e-03   1.46e-02     Switched to DIIS steps.
     5   -7599.33603741   4.35e-04   9.74e-03     
     6   -7599.33605299   1.56e-05   2.28e-03     
     7   -7599.33604740   5.59e-06   8.57e-04     
     8   -7599.33604896   1.57e-06   2.42e-04     
     9   -7599.33604948   5.14e-07   1.05e-04     
    10   -7599.33604969   2.17e-07   5.13e-05     
    11   -7599.33604978   8.79e-08   2.60e-05     
    12   -7599.33604976   1.76e-08   5.06e-06     
 ------------------------------------------------------------------------------
         -7599.33604976                           CCSD T converged.

End of double precision
 SCF energy                 = -7598.87248735
 MP2 energy                 = -7599.30909538
 CCSD correlation energy     =    -0.46356241
 CCSD total energy           = -7599.33604976

 CCSD  T1^2 = 0.0082  T2^2 = 0.2489  Leading amplitudes:

 Amplitude    Orbitals with energies
  0.0183       42 (A) A                  ->    61 (A) A                   
              -0.3448                          0.3927                     
  0.0183       42 (A) B                  ->    61 (A) B                   
              -0.3448                          0.3927                     
 -0.0161       42 (A) A                  ->    43 (A) A                   
              -0.3448                         -0.0188                     
 -0.0161       42 (A) B                  ->    43 (A) B                   
              -0.3448                         -0.0188                     

 Amplitude    Orbitals with energies
 -0.1099       42 (A) A      42 (A) B    ->    43 (A) A      43 (A) B     
              -0.3448       -0.3448           -0.0188       -0.0188       
  0.1099       42 (A) A      42 (A) B    ->    43 (A) B      43 (A) A     
              -0.3448       -0.3448           -0.0188       -0.0188       
  0.1099       42 (A) B      42 (A) A    ->    43 (A) A      43 (A) B     
              -0.3448       -0.3448           -0.0188       -0.0188       
 -0.1099       42 (A) B      42 (A) A    ->    43 (A) B      43 (A) A     
              -0.3448       -0.3448           -0.0188       -0.0188       

 Computing CCSD intemediates for later calculations in double precision
 Finished.

Running a double precision version
           CCSD Lambda amplitudes will be solved using DIIS.
           Start     Size      MaxIter   EConv     LConv     
           3         7         100       1.00e-07  1.00e-05  
 ------------------------------------------------------------------------------
            Enorm      Ldiff       Comment
 ------------------------------------------------------------------------------
     1     5.58e-02   4.61e-02     
     2     1.17e-02   4.82e-03     
     3     5.10e-03   2.55e-03     
     4     2.26e-03   1.26e-03     Switched to DIIS steps.
     5     8.77e-04   5.01e-04     
     6     4.03e-04   1.54e-04     
     7     1.55e-04   3.89e-05     
     8     6.04e-05   5.43e-06     
     9     2.20e-05   5.42e-06     
    10     7.39e-06   1.76e-06     
    11     2.09e-06   6.26e-07     
    12     9.18e-07   1.88e-07     
    13     4.28e-07   8.53e-08     
    14     2.02e-07   1.92e-08     
    15     9.86e-08   1.50e-08     
 ------------------------------------------------------------------------------
                                   CCSD Lambda converged.

 Computing density matrices in double precision...
           Orbital response amplitudes will be solved using DIIS.
           Start     Size      MaxIter   EConv     LConv     
           3         7         100       1.00e-06  1.00e-06  
 ------------------------------------------------------------------------------
            Enorm      Ldiff       Comment
 ------------------------------------------------------------------------------
     1     7.39e-02   1.16e-02     
     2     4.68e-02   1.50e-02     
     3     4.81e-02   1.32e-02     
     4     1.40e-02   1.43e-02     Switched to DIIS steps.
     5     1.67e-03   3.36e-03     
     6     3.88e-04   1.32e-04     
     7     1.26e-04   8.34e-05     
     8     3.96e-05   1.75e-05     
     9     1.43e-05   8.14e-07     
    10     5.90e-06   4.17e-07     
    11     1.76e-06   4.65e-07     
    12     1.93e-07   1.53e-08     
 ------------------------------------------------------------------------------
                                   Orbital response converged.

 Computing density matrices... Done.
 CCSD calculation:   CPU 772.18 s  wall 206.54 s

 Transferring MO TPDM to AO TPDM
 Transferring g2_o1o1o1o1
 Transferring g2_o1o1o1v1
 Transferring g2_o1o1v1v1
 Transferring g2_o1v1o1v1
 Transferring g2_o1v1v1v1
 Transferring g2_v1v1v1v1
 Adding separable TPDM
 Computing TPDM gradient
 --------------------------------------------------------
 2e gradient
  Atom          X               Y               Z
 --------------------------------------------------------
    1        -50.856858       12.937616        0.000000  
    2         20.497322      -31.492047       -0.000000  
    3         25.796607       20.951715       -0.000000  
    4          4.562930       -2.397283        0.000000  
 --------------------------------------------------------
 --------------------------------------------------------
 Final gradient
  Atom          X               Y               Z
 --------------------------------------------------------
    1        -50.856858       12.937616        0.000000  
    2         20.497322      -31.492047       -0.000000  
    3         25.796607       20.951715       -0.000000  
    4          4.562930       -2.397283        0.000000  
 --------------------------------------------------------
 Analytic gradient from two-electron contribution:   CPU 199.69 s  wall 57.36 s

 Total ccman2 time:   CPU 1013.56 s  wall 274.94 s


 --------------------------------------------------------------

                    Orbital Energies (a.u.)
 --------------------------------------------------------------

 Alpha MOs
 -- Occupied --
*******-180.868-169.674-169.673-169.673 -80.020 -79.990 -37.921
-33.109 -33.106 -33.105 -24.293 -24.292 -24.292 -24.289 -24.289
 -7.560  -7.533  -7.238  -5.471  -5.461  -5.461  -5.452  -5.450
 -5.450  -5.425  -5.424  -5.424  -2.394  -2.389  -2.389  -2.378
 -2.378  -0.950  -0.843  -0.688  -0.521  -0.462  -0.418  -0.396
 -0.363  -0.345
 -- Virtual --
 -0.019   0.040   0.054   0.069   0.082   0.086   0.103   0.111
  0.112   0.118   0.154   0.172   0.187   0.286   0.322   0.330
  0.368   0.386   0.393   0.401   0.432   0.445   0.540   0.554
  0.557   0.581   0.585   0.609   0.694   0.718   0.737   0.798
  0.801   0.834   0.915   0.944   1.064   1.099   1.105   1.155
  1.411   1.547   1.576   1.632   1.669   1.687   1.790   1.834
  1.864   1.930   1.957   2.014   2.332   2.893   4.489   4.497
  4.501   4.522   4.642   4.763   6.537   6.561   6.575   7.241
  7.493  14.740  14.778  14.787  14.806  14.850  14.895  28.875
 29.535  29.554  29.569  29.884  29.887  29.888  29.898  29.967
130.596 130.610 130.627 154.274 165.855 166.1231912.192
 --------------------------------------------------------------

          Ground-State Mulliken Net Atomic Charges

     Atom                 Charge (a.u.)
  ----------------------------------------
      1 I                    -0.176859
      2 P                     0.156361
      3 P                     0.126028
      4 H                    -0.105530
  ----------------------------------------
  Sum of atomic charges =     0.000000

 -----------------------------------------------------------------
                    Cartesian Multipole Moments
 -----------------------------------------------------------------
    Charge (ESU x 10^10)
                 0.0000
    Dipole Moment (Debye)
         X      -1.6747      Y       0.3432      Z      -0.0000
       Tot       1.7095
    Quadrupole Moments (Debye-Ang)
        XX     -51.4151     XY      -1.5496     YY     -58.0944
        XZ       0.0000     YZ       0.0000     ZZ     -56.6385
    Octopole Moments (Debye-Ang^2)
       XXX      45.3758    XXY      -2.4676    XYY      21.7597
       YYY      -4.7478    XXZ      -0.0000    XYZ      -0.0000
       YYZ      -0.0000    XZZ      17.5214    YZZ      -1.2641
       ZZZ      -0.0000
    Hexadecapole Moments (Debye-Ang^3)
      XXXX    -847.7256   XXXY     -15.8788   XXYY    -190.0829
      XYYY      -8.3776   YYYY    -206.7501   XXXZ       0.0000
      XXYZ       0.0000   XYYZ       0.0000   YYYZ       0.0000
      XXZZ    -167.8579   XYZZ      -2.0666   YYZZ     -47.7794
      XZZZ       0.0000   YZZZ       0.0000   ZZZZ     -87.9448
 -----------------------------------------------------------------
 DrvMan completing analytic gradient of the correlated energy
 Correlated dipole moment
            1
    1  -0.6588676
    2   0.1350234
    3  -0.0000000
 Energy read as -7599.336049763
 Full Analytical Gradient: (in a.u., or Hartree/Bohr)
             1             2             3             4
    1    0.00006591   -0.00008218    0.00001807   -0.00000180
    2   -0.00003459    0.00002237    0.00000811    0.00000412
    3   -0.00000000    0.00000000   -0.00000000    0.00000000
 Gradient time:  CPU 0.68 s  wall 0.64 s
 ----------------------------------------------------------------
             Standard Nuclear Orientation (Angstroms)
    I     Atom           X                Y                Z
 ----------------------------------------------------------------
    1      I       1.0835326113    -0.0958273798     0.0010000000
    2      P      -1.1749951076     0.9679253104     0.0000000000
    3      P      -2.4178866317    -0.6449970163    -0.0000000000
    4      H      -3.5340023121     0.2349267164    -0.0000000000
 ----------------------------------------------------------------
 Nuclear Repulsion Energy =   360.5425260103 hartrees
 There are       42 alpha and       42 beta electrons

                       Distance Matrix (Angstroms)
             I (  1)   P (  2)   P (  3)
   P (  2)  2.496501
   P (  3)  3.544224  2.036246
   H (  4)  4.629366  2.470264  1.421260

 Requested basis set is 6-311++G(d,p)
 There are 55 shells and 129 basis functions
 A cutoff of  1.0D-14 yielded   1307 shell pairs
 There are      7598 function pairs (      8494 Cartesian)
 Smallest overlap matrix eigenvalue = 8.94E-04
 Guess MOs from SCF MO coefficient file

 -----------------------------------------------------------------------
  General SCF calculation program by
  Eric Jon Sundstrom, Paul Horn, Yuezhi Mao, Dmitri Zuev, Alec White,
  David Stuck, Shaama M.S., Shane Yost, Joonho Lee, David Small,
  Daniel Levine, Susi Lehtola, Hugh Burton, Evgeny Epifanovsky
 -----------------------------------------------------------------------
 Hartree-Fock
 using 4 threads for integral computing
 -------------------------------------------------------
 OpenMP Integral computing Module                
 Release: version 2.0, May 2017, Q-Chem Inc. Pleasanton 
 -------------------------------------------------------
 A restricted SCF calculation will be
 performed using DIIS
 SCF converges when DIIS error is below 1.0e-08
 ---------------------------------------
  Cycle       Energy         DIIS error
 ---------------------------------------
    1   -7598.8724915890      4.45e-06  
    2   -7598.8724916805      1.28e-06  
    3   -7598.8724916957      5.15e-07  
    4   -7598.8724916977      2.40e-07  
    5   -7598.8724916984      8.80e-08  
    6   -7598.8724916985      3.14e-08  
    7   -7598.8724916984      1.47e-08  
    8   -7598.8724916984      6.96e-09  Convergence criterion met
 ---------------------------------------
 SCF time:   CPU 4.91s  wall 1.00s 
 SCF   energy in the final basis set =    -7598.8724916984
 Total energy in the final basis set =    -7598.8724916984


 ------------------------------------------------------------------------------

   CCMAN2: suite of methods based on coupled cluster
           and equation of motion theories.

   Components:
   * libvmm-1.3-trunk
     by Evgeny Epifanovsky, Ilya Kaliman.
   * libtensor-2.5-trunk
     by Evgeny Epifanovsky, Michael Wormit, Dmitry Zuev, Sam Manzer, 
        Ilya Kaliman.
   * libcc-2.5-trunk
     by Evgeny Epifanovsky, Arik Landau, Tomasz Kus, Kirill Khistyaev, 
        Dmitry Zuev, Prashant Manohar, Xintian Feng, Anna Krylov, 
        Matthew Goldey, Alec White, Thomas Jagau, Kaushik Nanda, 
        Anastasia Gunina, Alexander Kunitsa, Joonho Lee.

   CCMAN original authors:
   Anna I. Krylov, C. David Sherrill, Steven R. Gwaltney,
   Edward F. C. Byrd (2000)
   Sergey V. Levchenko, Lyudmila V. Slipchenko, Tao Wang,
   Ana-Maria C. Cristian (2003)
   Piotr A. Pieniazek, C. Melania Oana, Evgeny Epifanovsky (2007)
   Prashant Manohar (2009)

 ------------------------------------------------------------------------------


 Allocating and initializing 29808MB of RAM...
 Calculation will run on 4 cores.


 Alpha MOs, Restricted
 -- Occupied --                  
******* -180.87 -169.67 -169.67 -169.67  -80.02  -79.99  -37.92
  1 A     2 A     3 A     4 A     5 A     6 A     7 A     8 A                  
-33.109 -33.106 -33.105 -24.293 -24.292 -24.292 -24.289 -24.289
  9 A    10 A    11 A    12 A    13 A    14 A    15 A    16 A                  
 -7.560  -7.532  -7.238  -5.471  -5.461  -5.461  -5.452  -5.450
 17 A    18 A    19 A    20 A    21 A    22 A    23 A    24 A                  
 -5.450  -5.425  -5.424  -5.424  -2.394  -2.390  -2.389  -2.378
 25 A    26 A    27 A    28 A    29 A    30 A    31 A    32 A                  
 -2.378  -0.950  -0.843  -0.688  -0.521  -0.462  -0.418  -0.396
 33 A    34 A    35 A    36 A    37 A    38 A    39 A    40 A                  
 -0.363  -0.345
 41 A    42 A                                                                  
 -- Virtual --                   
 -0.019   0.040   0.054   0.069   0.082   0.086   0.103   0.111
 43 A    44 A    45 A    46 A    47 A    48 A    49 A    50 A                  
  0.112   0.118   0.154   0.172   0.187   0.286   0.322   0.330
 51 A    52 A    53 A    54 A    55 A    56 A    57 A    58 A                  
  0.368   0.386   0.393   0.401   0.432   0.445   0.540   0.554
 59 A    60 A    61 A    62 A    63 A    64 A    65 A    66 A                  
  0.557   0.581   0.585   0.609   0.694   0.718   0.737   0.798
 67 A    68 A    69 A    70 A    71 A    72 A    73 A    74 A                  
  0.801   0.834   0.915   0.944   1.064   1.099   1.105   1.155
 75 A    76 A    77 A    78 A    79 A    80 A    81 A    82 A                  
  1.411   1.547   1.576   1.632   1.669   1.687   1.790   1.834
 83 A    84 A    85 A    86 A    87 A    88 A    89 A    90 A                  
  1.864   1.930   1.957   2.014   2.332   2.893   4.489   4.497
 91 A    92 A    93 A    94 A    95 A    96 A    97 A    98 A                  
  4.501   4.522   4.642   4.763   6.537   6.561   6.575   7.241
 99 A   100 A   101 A   102 A   103 A   104 A   105 A   106 A                  
  7.493  14.740  14.778  14.787  14.806  14.850  14.895  28.875
107 A   108 A   109 A   110 A   111 A   112 A   113 A   114 A                  
 29.535  29.554  29.569  29.884  29.887  29.888  29.898  29.967
115 A   116 A   117 A   118 A   119 A   120 A   121 A   122 A                  
130.596 130.610 130.627 154.274 165.855 166.1231912.192
123 A   124 A   125 A   126 A   127 A   128 A   129 A                          

 Beta MOs, Restricted
 -- Occupied --                  
******* -180.87 -169.67 -169.67 -169.67  -80.02  -79.99  -37.92
  1 A     2 A     3 A     4 A     5 A     6 A     7 A     8 A                  
-33.109 -33.106 -33.105 -24.293 -24.292 -24.292 -24.289 -24.289
  9 A    10 A    11 A    12 A    13 A    14 A    15 A    16 A                  
 -7.560  -7.532  -7.238  -5.471  -5.461  -5.461  -5.452  -5.450
 17 A    18 A    19 A    20 A    21 A    22 A    23 A    24 A                  
 -5.450  -5.425  -5.424  -5.424  -2.394  -2.390  -2.389  -2.378
 25 A    26 A    27 A    28 A    29 A    30 A    31 A    32 A                  
 -2.378  -0.950  -0.843  -0.688  -0.521  -0.462  -0.418  -0.396
 33 A    34 A    35 A    36 A    37 A    38 A    39 A    40 A                  
 -0.363  -0.345
 41 A    42 A                                                                  
 -- Virtual --                   
 -0.019   0.040   0.054   0.069   0.082   0.086   0.103   0.111
 43 A    44 A    45 A    46 A    47 A    48 A    49 A    50 A                  
  0.112   0.118   0.154   0.172   0.187   0.286   0.322   0.330
 51 A    52 A    53 A    54 A    55 A    56 A    57 A    58 A                  
  0.368   0.386   0.393   0.401   0.432   0.445   0.540   0.554
 59 A    60 A    61 A    62 A    63 A    64 A    65 A    66 A                  
  0.557   0.581   0.585   0.609   0.694   0.718   0.737   0.798
 67 A    68 A    69 A    70 A    71 A    72 A    73 A    74 A                  
  0.801   0.834   0.915   0.944   1.064   1.099   1.105   1.155
 75 A    76 A    77 A    78 A    79 A    80 A    81 A    82 A                  
  1.411   1.547   1.576   1.632   1.669   1.687   1.790   1.834
 83 A    84 A    85 A    86 A    87 A    88 A    89 A    90 A                  
  1.864   1.930   1.957   2.014   2.332   2.893   4.489   4.497
 91 A    92 A    93 A    94 A    95 A    96 A    97 A    98 A                  
  4.501   4.522   4.642   4.763   6.537   6.561   6.575   7.241
 99 A   100 A   101 A   102 A   103 A   104 A   105 A   106 A                  
  7.493  14.740  14.778  14.787  14.806  14.850  14.895  28.875
107 A   108 A   109 A   110 A   111 A   112 A   113 A   114 A                  
 29.535  29.554  29.569  29.884  29.887  29.888  29.898  29.967
115 A   116 A   117 A   118 A   119 A   120 A   121 A   122 A                  
130.596 130.610 130.627 154.274 165.855 166.1231912.192
123 A   124 A   125 A   126 A   127 A   128 A   129 A                          

 Occupation and symmetry of molecular orbitals

 Point group: C1 (1 irreducible representation).

                           A     All 
 -------------------------------------
 All molecular orbitals:
  - Alpha                  129   129 
  - Beta                   129   129 
 -------------------------------------
 Alpha orbitals:
  - Frozen occupied        28    28  
  - Active occupied        14    14  
  - Active virtual         87    87  
  - Frozen virtual         0     0   
 -------------------------------------
 Beta orbitals:
  - Frozen occupied        28    28  
  - Active occupied        14    14  
  - Active virtual         87    87  
  - Frozen virtual         0     0   
 -------------------------------------

 Import integrals:   CPU 0.00 s  wall 0.00 s

 Import integrals:   CPU 39.00 s  wall 10.17 s

 MP2 amplitudes:   CPU 0.04 s  wall 0.02 s

Running a double precision version
           CCSD T amplitudes will be solved using DIIS.

           Start     Size      MaxIter   EConv     TConv     
           3         7         100       1.00e-07  1.00e-05  
 ------------------------------------------------------------------------------
           Energy (a.u.)   Ediff      Tdiff       Comment
 ------------------------------------------------------------------------------
         -7599.30909788                           
     1   -7599.31945387   1.04e-02   7.28e-01     
     2   -7599.33219998   1.27e-02   9.25e-02     
     3   -7599.33389922   1.70e-03   3.72e-02     
     4   -7599.33560301   1.70e-03   1.46e-02     Switched to DIIS steps.
     5   -7599.33603743   4.34e-04   9.74e-03     
     6   -7599.33605300   1.56e-05   2.28e-03     
     7   -7599.33604741   5.59e-06   8.57e-04     
     8   -7599.33604897   1.57e-06   2.41e-04     
     9   -7599.33604949   5.13e-07   1.05e-04     
    10   -7599.33604970   2.17e-07   5.12e-05     
    11   -7599.33604979   8.79e-08   2.59e-05     
    12   -7599.33604977   1.76e-08   5.05e-06     
 ------------------------------------------------------------------------------
         -7599.33604977                           CCSD T converged.

End of double precision
 SCF energy                 = -7598.87249170
 MP2 energy                 = -7599.30909788
 CCSD correlation energy     =    -0.46355808
 CCSD total energy           = -7599.33604977

 CCSD  T1^2 = 0.0082  T2^2 = 0.2489  Leading amplitudes:

 Amplitude    Orbitals with energies
  0.0183       42 (A) A                  ->    61 (A) A                   
              -0.3448                          0.3927                     
  0.0183       42 (A) B                  ->    61 (A) B                   
              -0.3448                          0.3927                     
 -0.0161       42 (A) A                  ->    43 (A) A                   
              -0.3448                         -0.0188                     
 -0.0161       42 (A) B                  ->    43 (A) B                   
              -0.3448                         -0.0188                     

 Amplitude    Orbitals with energies
 -0.1100       42 (A) A      42 (A) B    ->    43 (A) A      43 (A) B     
              -0.3448       -0.3448           -0.0188       -0.0188       
  0.1100       42 (A) A      42 (A) B    ->    43 (A) B      43 (A) A     
              -0.3448       -0.3448           -0.0188       -0.0188       
  0.1100       42 (A) B      42 (A) A    ->    43 (A) A      43 (A) B     
              -0.3448       -0.3448           -0.0188       -0.0188       
 -0.1100       42 (A) B      42 (A) A    ->    43 (A) B      43 (A) A     
              -0.3448       -0.3448           -0.0188       -0.0188       

 Computing CCSD intemediates for later calculations in double precision
 Finished.

Running a double precision version
           CCSD Lambda amplitudes will be solved using DIIS.
           Start     Size      MaxIter   EConv     LConv     
           3         7         100       1.00e-07  1.00e-05  
 ------------------------------------------------------------------------------
            Enorm      Ldiff       Comment
 ------------------------------------------------------------------------------
     1     5.58e-02   4.61e-02     
     2     1.17e-02   4.82e-03     
     3     5.10e-03   2.54e-03     
     4     2.26e-03   1.26e-03     Switched to DIIS steps.
     5     8.77e-04   5.00e-04     
     6     4.03e-04   1.54e-04     
     7     1.55e-04   3.88e-05     
     8     6.04e-05   5.43e-06     
     9     2.20e-05   5.42e-06     
    10     7.38e-06   1.76e-06     
    11     2.09e-06   6.26e-07     
    12     9.18e-07   1.88e-07     
    13     4.27e-07   8.52e-08     
    14     2.02e-07   1.91e-08     
    15     9.85e-08   1.50e-08     
 ------------------------------------------------------------------------------
                                   CCSD Lambda converged.

 Computing density matrices in double precision...
           Orbital response amplitudes will be solved using DIIS.
           Start     Size      MaxIter   EConv     LConv     
           3         7         100       1.00e-06  1.00e-06  
 ------------------------------------------------------------------------------
            Enorm      Ldiff       Comment
 ------------------------------------------------------------------------------
     1     7.39e-02   1.16e-02     
     2     4.67e-02   1.50e-02     
     3     4.81e-02   1.32e-02     
     4     1.40e-02   1.43e-02     Switched to DIIS steps.
     5     1.67e-03   3.36e-03     
     6     3.88e-04   1.32e-04     
     7     1.26e-04   8.34e-05     
     8     3.96e-05   1.75e-05     
     9     1.43e-05   8.07e-07     
    10     5.90e-06   4.17e-07     
    11     1.76e-06   4.65e-07     
    12     1.93e-07   1.53e-08     
 ------------------------------------------------------------------------------
                                   Orbital response converged.

 Computing density matrices... Done.
 CCSD calculation:   CPU 772.61 s  wall 206.61 s

 Transferring MO TPDM to AO TPDM
 Transferring g2_o1o1o1o1
 Transferring g2_o1o1o1v1
 Transferring g2_o1o1v1v1
 Transferring g2_o1v1o1v1
 Transferring g2_o1v1v1v1
 Transferring g2_v1v1v1v1
 Adding separable TPDM
 Computing TPDM gradient
 --------------------------------------------------------
 2e gradient
  Atom          X               Y               Z
 --------------------------------------------------------
    1        -50.870226       12.924573       -0.020106  
    2         20.512029      -31.482958        0.015221  
    3         25.794759       20.955645        0.005340  
    4          4.563437       -2.397260       -0.000455  
 --------------------------------------------------------
 --------------------------------------------------------
 Final gradient
  Atom          X               Y               Z
 --------------------------------------------------------
    1        -50.870226       12.924573       -0.020106  
    2         20.512029      -31.482958        0.015221  
    3         25.794759       20.955645        0.005340  
    4          4.563437       -2.397260       -0.000455  
 --------------------------------------------------------
 Analytic gradient from two-electron contribution:   CPU 199.36 s  wall 57.28 s

 Total ccman2 time:   CPU 1013.79 s  wall 274.98 s


 --------------------------------------------------------------

                    Orbital Energies (a.u.)
 --------------------------------------------------------------

 Alpha MOs
 -- Occupied --
*******-180.868-169.674-169.673-169.673 -80.020 -79.990 -37.921
-33.109 -33.106 -33.105 -24.293 -24.292 -24.292 -24.289 -24.289
 -7.560  -7.532  -7.238  -5.471  -5.461  -5.461  -5.452  -5.450
 -5.450  -5.425  -5.424  -5.424  -2.394  -2.390  -2.389  -2.378
 -2.378  -0.950  -0.843  -0.688  -0.521  -0.462  -0.418  -0.396
 -0.363  -0.345
 -- Virtual --
 -0.019   0.040   0.054   0.069   0.082   0.086   0.103   0.111
  0.112   0.118   0.154   0.172   0.187   0.286   0.322   0.330
  0.368   0.386   0.393   0.401   0.432   0.445   0.540   0.554
  0.557   0.581   0.585   0.609   0.694   0.718   0.737   0.798
  0.801   0.834   0.915   0.944   1.064   1.099   1.105   1.155
  1.411   1.547   1.576   1.632   1.669   1.687   1.790   1.834
  1.864   1.930   1.957   2.014   2.332   2.893   4.489   4.497
  4.501   4.522   4.642   4.763   6.537   6.561   6.575   7.241
  7.493  14.740  14.778  14.787  14.806  14.850  14.895  28.875
 29.535  29.554  29.569  29.884  29.887  29.888  29.898  29.967
130.596 130.610 130.627 154.274 165.855 166.1231912.192
 --------------------------------------------------------------

          Ground-State Mulliken Net Atomic Charges

     Atom                 Charge (a.u.)
  ----------------------------------------
      1 I                    -0.176741
      2 P                     0.156255
      3 P                     0.125990
      4 H                    -0.105504
  ----------------------------------------
  Sum of atomic charges =    -0.000000

 -----------------------------------------------------------------
                    Cartesian Multipole Moments
 -----------------------------------------------------------------
    Charge (ESU x 10^10)
                -0.0000
    Dipole Moment (Debye)
         X      -1.6727      Y       0.3422      Z      -0.0005
       Tot       1.7074
    Quadrupole Moments (Debye-Ang)
        XX     -51.4156     XY      -1.5484     YY     -58.0968
        XZ       0.0006     YZ      -0.0001     ZZ     -56.6379
    Octopole Moments (Debye-Ang^2)
       XXX      45.3862    XXY      -2.4944    XYY      21.7622
       YYY      -4.8380    XXZ      -0.0255    XYZ      -0.0022
       YYZ      -0.0293    XZZ      17.5242    YZZ      -1.2938
       ZZZ      -0.0891
    Hexadecapole Moments (Debye-Ang^3)
      XXXX    -847.7104   XXXY     -15.9635   XXYY    -190.0951
      XYYY      -8.4651   YYYY    -206.7283   XXXZ      -0.0819
      XXYZ      -0.0007   XYYZ      -0.0301   YYYZ       0.0091
      XXZZ    -167.8595   XYZZ      -2.0988   YYZZ     -47.7746
      XZZZ      -0.0962   YZZZ       0.0087   ZZZZ     -87.9430
 -----------------------------------------------------------------
 DrvMan completing analytic gradient of the correlated energy
 Correlated dipole moment
            1
    1  -0.6581021
    2   0.1346492
    3  -0.0002110
 Energy read as -7599.336049775
 Full Analytical Gradient: (in a.u., or Hartree/Bohr)
             1             2             3             4
    1    0.00000329   -0.00000620    0.00001029   -0.00000738
    2    0.00000923   -0.00003484    0.00002234    0.00000327
    3    0.00000636   -0.00000815   -0.00000910    0.00001089
 Gradient time:  CPU 0.68 s  wall 0.65 s
 ----------------------------------------------------------------
             Standard Nuclear Orientation (Angstroms)
    I     Atom           X                Y                Z
 ----------------------------------------------------------------
    1      I       1.0835326113    -0.0958273798    -0.0000000000
    2      P      -1.1739951076     0.9679253104     0.0000000000
    3      P      -2.4178866317    -0.6449970163    -0.0000000000
    4      H      -3.5340023121     0.2349267164    -0.0000000000
 ----------------------------------------------------------------
 Nuclear Repulsion Energy =   360.5848612712 hartrees
 There are       42 alpha and       42 beta electrons

                       Distance Matrix (Angstroms)
             I (  1)   P (  2)   P (  3)
   P (  2)  2.495596
   P (  3)  3.544224  2.036857
   H (  4)  4.629366  2.471219  1.421260

 Requested basis set is 6-311++G(d,p)
 There are 55 shells and 129 basis functions
 A cutoff of  1.0D-14 yielded   1307 shell pairs
 There are      7598 function pairs (      8494 Cartesian)
 Smallest overlap matrix eigenvalue = 8.96E-04
 Guess MOs from SCF MO coefficient file

 -----------------------------------------------------------------------
  General SCF calculation program by
  Eric Jon Sundstrom, Paul Horn, Yuezhi Mao, Dmitri Zuev, Alec White,
  David Stuck, Shaama M.S., Shane Yost, Joonho Lee, David Small,
  Daniel Levine, Susi Lehtola, Hugh Burton, Evgeny Epifanovsky
 -----------------------------------------------------------------------
 Hartree-Fock
 using 4 threads for integral computing
 -------------------------------------------------------
 OpenMP Integral computing Module                
 Release: version 2.0, May 2017, Q-Chem Inc. Pleasanton 
 -------------------------------------------------------
 A restricted SCF calculation will be
 performed using DIIS
 SCF converges when DIIS error is below 1.0e-08
 ---------------------------------------
  Cycle       Energy         DIIS error
 ---------------------------------------
    1   -7598.8724791238      8.32e-06  
    2   -7598.8724793750      2.22e-06  
    3   -7598.8724794010      8.52e-07  
    4   -7598.8724794045      3.38e-07  
    5   -7598.8724794049      1.24e-07  
    6   -7598.8724794053      4.93e-08  
    7   -7598.8724794053      2.76e-08  
    8   -7598.8724794052      1.17e-08  
    9   -7598.8724794051      4.87e-09  Convergence criterion met
 ---------------------------------------
 SCF time:   CPU 5.52s  wall 2.00s 
 SCF   energy in the final basis set =    -7598.8724794051
 Total energy in the final basis set =    -7598.8724794051


 ------------------------------------------------------------------------------

   CCMAN2: suite of methods based on coupled cluster
           and equation of motion theories.

   Components:
   * libvmm-1.3-trunk
     by Evgeny Epifanovsky, Ilya Kaliman.
   * libtensor-2.5-trunk
     by Evgeny Epifanovsky, Michael Wormit, Dmitry Zuev, Sam Manzer, 
        Ilya Kaliman.
   * libcc-2.5-trunk
     by Evgeny Epifanovsky, Arik Landau, Tomasz Kus, Kirill Khistyaev, 
        Dmitry Zuev, Prashant Manohar, Xintian Feng, Anna Krylov, 
        Matthew Goldey, Alec White, Thomas Jagau, Kaushik Nanda, 
        Anastasia Gunina, Alexander Kunitsa, Joonho Lee.

   CCMAN original authors:
   Anna I. Krylov, C. David Sherrill, Steven R. Gwaltney,
   Edward F. C. Byrd (2000)
   Sergey V. Levchenko, Lyudmila V. Slipchenko, Tao Wang,
   Ana-Maria C. Cristian (2003)
   Piotr A. Pieniazek, C. Melania Oana, Evgeny Epifanovsky (2007)
   Prashant Manohar (2009)

 ------------------------------------------------------------------------------


 Allocating and initializing 29808MB of RAM...
 Calculation will run on 4 cores.


 Alpha MOs, Restricted
 -- Occupied --                  
******* -180.87 -169.67 -169.67 -169.67  -80.02  -79.99  -37.92
  1 A     2 A     3 A     4 A     5 A     6 A     7 A     8 A                  
-33.109 -33.106 -33.105 -24.293 -24.292 -24.292 -24.289 -24.289
  9 A    10 A    11 A    12 A    13 A    14 A    15 A    16 A                  
 -7.560  -7.532  -7.238  -5.471  -5.461  -5.461  -5.452  -5.450
 17 A    18 A    19 A    20 A    21 A    22 A    23 A    24 A                  
 -5.450  -5.425  -5.424  -5.424  -2.394  -2.390  -2.389  -2.378
 25 A    26 A    27 A    28 A    29 A    30 A    31 A    32 A                  
 -2.378  -0.950  -0.843  -0.688  -0.521  -0.462  -0.418  -0.396
 33 A    34 A    35 A    36 A    37 A    38 A    39 A    40 A                  
 -0.363  -0.345
 41 A    42 A                                                                  
 -- Virtual --                   
 -0.019   0.040   0.054   0.069   0.082   0.086   0.103   0.111
 43 A    44 A    45 A    46 A    47 A    48 A    49 A    50 A                  
  0.112   0.118   0.154   0.172   0.187   0.286   0.322   0.330
 51 A    52 A    53 A    54 A    55 A    56 A    57 A    58 A                  
  0.368   0.386   0.393   0.401   0.432   0.445   0.540   0.554
 59 A    60 A    61 A    62 A    63 A    64 A    65 A    66 A                  
  0.557   0.581   0.584   0.609   0.694   0.718   0.737   0.798
 67 A    68 A    69 A    70 A    71 A    72 A    73 A    74 A                  
  0.801   0.834   0.915   0.945   1.064   1.099   1.105   1.155
 75 A    76 A    77 A    78 A    79 A    80 A    81 A    82 A                  
  1.411   1.547   1.576   1.632   1.669   1.687   1.790   1.834
 83 A    84 A    85 A    86 A    87 A    88 A    89 A    90 A                  
  1.865   1.930   1.957   2.014   2.332   2.893   4.489   4.497
 91 A    92 A    93 A    94 A    95 A    96 A    97 A    98 A                  
  4.501   4.522   4.642   4.763   6.537   6.561   6.575   7.241
 99 A   100 A   101 A   102 A   103 A   104 A   105 A   106 A                  
  7.493  14.740  14.778  14.787  14.806  14.850  14.895  28.875
107 A   108 A   109 A   110 A   111 A   112 A   113 A   114 A                  
 29.535  29.554  29.569  29.883  29.887  29.888  29.898  29.967
115 A   116 A   117 A   118 A   119 A   120 A   121 A   122 A                  
130.596 130.610 130.627 154.274 165.855 166.1231912.192
123 A   124 A   125 A   126 A   127 A   128 A   129 A                          

 Beta MOs, Restricted
 -- Occupied --                  
******* -180.87 -169.67 -169.67 -169.67  -80.02  -79.99  -37.92
  1 A     2 A     3 A     4 A     5 A     6 A     7 A     8 A                  
-33.109 -33.106 -33.105 -24.293 -24.292 -24.292 -24.289 -24.289
  9 A    10 A    11 A    12 A    13 A    14 A    15 A    16 A                  
 -7.560  -7.532  -7.238  -5.471  -5.461  -5.461  -5.452  -5.450
 17 A    18 A    19 A    20 A    21 A    22 A    23 A    24 A                  
 -5.450  -5.425  -5.424  -5.424  -2.394  -2.390  -2.389  -2.378
 25 A    26 A    27 A    28 A    29 A    30 A    31 A    32 A                  
 -2.378  -0.950  -0.843  -0.688  -0.521  -0.462  -0.418  -0.396
 33 A    34 A    35 A    36 A    37 A    38 A    39 A    40 A                  
 -0.363  -0.345
 41 A    42 A                                                                  
 -- Virtual --                   
 -0.019   0.040   0.054   0.069   0.082   0.086   0.103   0.111
 43 A    44 A    45 A    46 A    47 A    48 A    49 A    50 A                  
  0.112   0.118   0.154   0.172   0.187   0.286   0.322   0.330
 51 A    52 A    53 A    54 A    55 A    56 A    57 A    58 A                  
  0.368   0.386   0.393   0.401   0.432   0.445   0.540   0.554
 59 A    60 A    61 A    62 A    63 A    64 A    65 A    66 A                  
  0.557   0.581   0.584   0.609   0.694   0.718   0.737   0.798
 67 A    68 A    69 A    70 A    71 A    72 A    73 A    74 A                  
  0.801   0.834   0.915   0.945   1.064   1.099   1.105   1.155
 75 A    76 A    77 A    78 A    79 A    80 A    81 A    82 A                  
  1.411   1.547   1.576   1.632   1.669   1.687   1.790   1.834
 83 A    84 A    85 A    86 A    87 A    88 A    89 A    90 A                  
  1.865   1.930   1.957   2.014   2.332   2.893   4.489   4.497
 91 A    92 A    93 A    94 A    95 A    96 A    97 A    98 A                  
  4.501   4.522   4.642   4.763   6.537   6.561   6.575   7.241
 99 A   100 A   101 A   102 A   103 A   104 A   105 A   106 A                  
  7.493  14.740  14.778  14.787  14.806  14.850  14.895  28.875
107 A   108 A   109 A   110 A   111 A   112 A   113 A   114 A                  
 29.535  29.554  29.569  29.883  29.887  29.888  29.898  29.967
115 A   116 A   117 A   118 A   119 A   120 A   121 A   122 A                  
130.596 130.610 130.627 154.274 165.855 166.1231912.192
123 A   124 A   125 A   126 A   127 A   128 A   129 A                          

 Occupation and symmetry of molecular orbitals

 Point group: C1 (1 irreducible representation).

                           A     All 
 -------------------------------------
 All molecular orbitals:
  - Alpha                  129   129 
  - Beta                   129   129 
 -------------------------------------
 Alpha orbitals:
  - Frozen occupied        28    28  
  - Active occupied        14    14  
  - Active virtual         87    87  
  - Frozen virtual         0     0   
 -------------------------------------
 Beta orbitals:
  - Frozen occupied        28    28  
  - Active occupied        14    14  
  - Active virtual         87    87  
  - Frozen virtual         0     0   
 -------------------------------------

 Import integrals:   CPU 0.00 s  wall 0.00 s

 Import integrals:   CPU 38.40 s  wall 9.75 s

 MP2 amplitudes:   CPU 0.04 s  wall 0.02 s

Running a double precision version
           CCSD T amplitudes will be solved using DIIS.

           Start     Size      MaxIter   EConv     TConv     
           3         7         100       1.00e-07  1.00e-05  
 ------------------------------------------------------------------------------
           Energy (a.u.)   Ediff      Tdiff       Comment
 ------------------------------------------------------------------------------
         -7599.30910382                           
     1   -7599.31944983   1.03e-02   7.28e-01     
     2   -7599.33219961   1.27e-02   9.25e-02     
     3   -7599.33389816   1.70e-03   3.72e-02     
     4   -7599.33560245   1.70e-03   1.46e-02     Switched to DIIS steps.
     5   -7599.33603717   4.35e-04   9.75e-03     
     6   -7599.33605275   1.56e-05   2.28e-03     
     7   -7599.33604714   5.61e-06   8.58e-04     
     8   -7599.33604870   1.56e-06   2.41e-04     
     9   -7599.33604921   5.10e-07   1.04e-04     
    10   -7599.33604943   2.16e-07   5.11e-05     
    11   -7599.33604952   8.82e-08   2.60e-05     
    12   -7599.33604950   1.74e-08   5.05e-06     
 ------------------------------------------------------------------------------
         -7599.33604950                           CCSD T converged.

End of double precision
 SCF energy                 = -7598.87247941
 MP2 energy                 = -7599.30910382
 CCSD correlation energy     =    -0.46357009
 CCSD total energy           = -7599.33604950

 CCSD  T1^2 = 0.0082  T2^2 = 0.2490  Leading amplitudes:

 Amplitude    Orbitals with energies
 -0.0184       42 (A) A                  ->    61 (A) A                   
              -0.3447                          0.3928                     
 -0.0184       42 (A) B                  ->    61 (A) B                   
              -0.3447                          0.3928                     
 -0.0160       42 (A) A                  ->    43 (A) A                   
              -0.3447                         -0.0188                     
 -0.0160       42 (A) B                  ->    43 (A) B                   
              -0.3447                         -0.0188                     

 Amplitude    Orbitals with energies
 -0.1103       42 (A) A      42 (A) B    ->    43 (A) A      43 (A) B     
              -0.3447       -0.3447           -0.0188       -0.0188       
  0.1103       42 (A) A      42 (A) B    ->    43 (A) B      43 (A) A     
              -0.3447       -0.3447           -0.0188       -0.0188       
  0.1103       42 (A) B      42 (A) A    ->    43 (A) A      43 (A) B     
              -0.3447       -0.3447           -0.0188       -0.0188       
 -0.1103       42 (A) B      42 (A) A    ->    43 (A) B      43 (A) A     
              -0.3447       -0.3447           -0.0188       -0.0188       

 Computing CCSD intemediates for later calculations in double precision
 Finished.

Running a double precision version
           CCSD Lambda amplitudes will be solved using DIIS.
           Start     Size      MaxIter   EConv     LConv     
           3         7         100       1.00e-07  1.00e-05  
 ------------------------------------------------------------------------------
            Enorm      Ldiff       Comment
 ------------------------------------------------------------------------------
     1     5.58e-02   4.61e-02     
     2     1.17e-02   4.82e-03     
     3     5.10e-03   2.55e-03     
     4     2.26e-03   1.26e-03     Switched to DIIS steps.
     5     8.77e-04   5.01e-04     
     6     4.03e-04   1.54e-04     
     7     1.55e-04   3.89e-05     
     8     6.03e-05   5.43e-06     
     9     2.20e-05   5.42e-06     
    10     7.39e-06   1.77e-06     
    11     2.09e-06   6.28e-07     
    12     9.18e-07   1.89e-07     
    13     4.27e-07   8.53e-08     
    14     2.02e-07   1.91e-08     
    15     9.84e-08   1.50e-08     
 ------------------------------------------------------------------------------
                                   CCSD Lambda converged.

 Computing density matrices in double precision...
           Orbital response amplitudes will be solved using DIIS.
           Start     Size      MaxIter   EConv     LConv     
           3         7         100       1.00e-06  1.00e-06  
 ------------------------------------------------------------------------------
            Enorm      Ldiff       Comment
 ------------------------------------------------------------------------------
     1     7.39e-02   1.16e-02     
     2     4.67e-02   1.50e-02     
     3     4.80e-02   1.32e-02     
     4     1.40e-02   1.42e-02     Switched to DIIS steps.
     5     1.67e-03   3.37e-03     
     6     3.88e-04   1.32e-04     
     7     1.26e-04   8.35e-05     
     8     3.96e-05   1.75e-05     
     9     1.44e-05   7.97e-07     
    10     5.91e-06   4.16e-07     
    11     1.76e-06   4.67e-07     
    12     1.93e-07   1.50e-08     
 ------------------------------------------------------------------------------
                                   Orbital response converged.

 Computing density matrices... Done.
 CCSD calculation:   CPU 775.89 s  wall 207.42 s

 Transferring MO TPDM to AO TPDM
 Transferring g2_o1o1o1o1
 Transferring g2_o1o1o1v1
 Transferring g2_o1o1v1v1
 Transferring g2_o1v1o1v1
 Transferring g2_o1v1v1v1
 Transferring g2_v1v1v1v1
 Adding separable TPDM
 Computing TPDM gradient
 --------------------------------------------------------
 2e gradient
  Atom          X               Y               Z
 --------------------------------------------------------
    1        -50.887307       12.939211       -0.000001  
    2         20.526654      -31.485874        0.000003  
    3         25.796135       20.942768       -0.000001  
    4          4.564517       -2.396105        0.000000  
 --------------------------------------------------------
 --------------------------------------------------------
 Final gradient
  Atom          X               Y               Z
 --------------------------------------------------------
    1        -50.887307       12.939211       -0.000001  
    2         20.526654      -31.485874        0.000003  
    3         25.796135       20.942768       -0.000001  
    4          4.564517       -2.396105        0.000000  
 --------------------------------------------------------
 Analytic gradient from two-electron contribution:   CPU 195.86 s  wall 56.21 s

 Total ccman2 time:   CPU 1013.35 s  wall 274.42 s


 --------------------------------------------------------------

                    Orbital Energies (a.u.)
 --------------------------------------------------------------

 Alpha MOs
 -- Occupied --
*******-180.868-169.674-169.673-169.673 -80.020 -79.990 -37.922
-33.109 -33.106 -33.105 -24.293 -24.292 -24.292 -24.289 -24.289
 -7.560  -7.532  -7.238  -5.471  -5.461  -5.461  -5.452  -5.450
 -5.450  -5.425  -5.424  -5.424  -2.394  -2.390  -2.389  -2.378
 -2.378  -0.950  -0.843  -0.688  -0.521  -0.462  -0.418  -0.396
 -0.363  -0.345
 -- Virtual --
 -0.019   0.040   0.054   0.069   0.082   0.086   0.103   0.111
  0.112   0.118   0.154   0.172   0.187   0.286   0.322   0.330
  0.368   0.386   0.393   0.401   0.432   0.445   0.540   0.554
  0.557   0.581   0.584   0.609   0.694   0.718   0.737   0.798
  0.801   0.834   0.915   0.945   1.064   1.099   1.105   1.155
  1.411   1.547   1.576   1.632   1.669   1.687   1.790   1.834
  1.865   1.930   1.957   2.014   2.332   2.893   4.489   4.497
  4.501   4.522   4.642   4.763   6.537   6.561   6.575   7.241
  7.493  14.740  14.778  14.787  14.806  14.850  14.895  28.875
 29.535  29.554  29.569  29.883  29.887  29.888  29.898  29.967
130.596 130.610 130.627 154.274 165.855 166.1231912.192
 --------------------------------------------------------------

          Ground-State Mulliken Net Atomic Charges

     Atom                 Charge (a.u.)
  ----------------------------------------
      1 I                    -0.176434
      2 P                     0.156014
      3 P                     0.125931
      4 H                    -0.105511
  ----------------------------------------
  Sum of atomic charges =    -0.000000

 -----------------------------------------------------------------
                    Cartesian Multipole Moments
 -----------------------------------------------------------------
    Charge (ESU x 10^10)
                -0.0000
    Dipole Moment (Debye)
         X      -1.6680      Y       0.3419      Z      -0.0000
       Tot       1.7027
    Quadrupole Moments (Debye-Ang)
        XX     -51.4203     XY      -1.5479     YY     -58.0995
        XZ       0.0000     YZ       0.0000     ZZ     -56.6382
    Octopole Moments (Debye-Ang^2)
       XXX      45.3724    XXY      -2.4944    XYY      21.7596
       YYY      -4.8394    XXZ      -0.0000    XYZ      -0.0000
       YYZ       0.0000    XZZ      17.5202    YZZ      -1.2938
       ZZZ      -0.0000
    Hexadecapole Moments (Debye-Ang^3)
      XXXX    -847.5675   XXXY     -15.9998   XXYY    -190.0789
      XYYY      -8.5059   YYYY    -206.7443   XXXZ       0.0000
      XXYZ       0.0000   XYYZ       0.0000   YYYZ       0.0000
      XXZZ    -167.8402   XYZZ      -2.1120   YYZZ     -47.7777
      XZZZ       0.0000   YZZZ       0.0000   ZZZZ     -87.9451
 -----------------------------------------------------------------
 DrvMan completing analytic gradient of the correlated energy
 Correlated dipole moment
            1
    1  -0.6562458
    2   0.1345044
    3  -0.0000000
 Energy read as -7599.336049499
 Full Analytical Gradient: (in a.u., or Hartree/Bohr)
             1             2             3             4
    1   -0.00013756    0.00030590   -0.00014102   -0.00002732
    2    0.00008545    0.00006663   -0.00014150   -0.00001057
    3    0.00000001    0.00000001   -0.00000002    0.00000000
 Gradient time:  CPU 0.71 s  wall 0.70 s
 ----------------------------------------------------------------
             Standard Nuclear Orientation (Angstroms)
    I     Atom           X                Y                Z
 ----------------------------------------------------------------
    1      I       1.0835326113    -0.0958273798    -0.0000000000
    2      P      -1.1759951076     0.9679253104     0.0000000000
    3      P      -2.4178866317    -0.6449970163    -0.0000000000
    4      H      -3.5340023121     0.2349267164    -0.0000000000
 ----------------------------------------------------------------
 Nuclear Repulsion Energy =   360.5002694423 hartrees
 There are       42 alpha and       42 beta electrons

                       Distance Matrix (Angstroms)
             I (  1)   P (  2)   P (  3)
   P (  2)  2.497406
   P (  3)  3.544224  2.035636
   H (  4)  4.629366  2.469309  1.421260

 Requested basis set is 6-311++G(d,p)
 There are 55 shells and 129 basis functions
 A cutoff of  1.0D-14 yielded   1307 shell pairs
 There are      7598 function pairs (      8494 Cartesian)
 Smallest overlap matrix eigenvalue = 8.93E-04
 Guess MOs from SCF MO coefficient file

 -----------------------------------------------------------------------
  General SCF calculation program by
  Eric Jon Sundstrom, Paul Horn, Yuezhi Mao, Dmitri Zuev, Alec White,
  David Stuck, Shaama M.S., Shane Yost, Joonho Lee, David Small,
  Daniel Levine, Susi Lehtola, Hugh Burton, Evgeny Epifanovsky
 -----------------------------------------------------------------------
 Hartree-Fock
 using 4 threads for integral computing
 -------------------------------------------------------
 OpenMP Integral computing Module                
 Release: version 2.0, May 2017, Q-Chem Inc. Pleasanton 
 -------------------------------------------------------
 A restricted SCF calculation will be
 performed using DIIS
 SCF converges when DIIS error is below 1.0e-08
 ---------------------------------------
  Cycle       Energy         DIIS error
 ---------------------------------------
    1   -7598.8725024345      1.57e-05  
    2   -7598.8725032790      4.12e-06  
    3   -7598.8725033543      1.54e-06  
    4   -7598.8725033633      5.67e-07  
    5   -7598.8725033647      1.79e-07  
    6   -7598.8725033649      7.33e-08  
    7   -7598.8725033649      4.32e-08  
    8   -7598.8725033648      1.70e-08  
    9   -7598.8725033650      6.39e-09  Convergence criterion met
 ---------------------------------------
 SCF time:   CPU 5.51s  wall 2.00s 
 SCF   energy in the final basis set =    -7598.8725033650
 Total energy in the final basis set =    -7598.8725033650


 ------------------------------------------------------------------------------

   CCMAN2: suite of methods based on coupled cluster
           and equation of motion theories.

   Components:
   * libvmm-1.3-trunk
     by Evgeny Epifanovsky, Ilya Kaliman.
   * libtensor-2.5-trunk
     by Evgeny Epifanovsky, Michael Wormit, Dmitry Zuev, Sam Manzer, 
        Ilya Kaliman.
   * libcc-2.5-trunk
     by Evgeny Epifanovsky, Arik Landau, Tomasz Kus, Kirill Khistyaev, 
        Dmitry Zuev, Prashant Manohar, Xintian Feng, Anna Krylov, 
        Matthew Goldey, Alec White, Thomas Jagau, Kaushik Nanda, 
        Anastasia Gunina, Alexander Kunitsa, Joonho Lee.

   CCMAN original authors:
   Anna I. Krylov, C. David Sherrill, Steven R. Gwaltney,
   Edward F. C. Byrd (2000)
   Sergey V. Levchenko, Lyudmila V. Slipchenko, Tao Wang,
   Ana-Maria C. Cristian (2003)
   Piotr A. Pieniazek, C. Melania Oana, Evgeny Epifanovsky (2007)
   Prashant Manohar (2009)

 ------------------------------------------------------------------------------


 Allocating and initializing 29808MB of RAM...
 Calculation will run on 4 cores.


 Alpha MOs, Restricted
 -- Occupied --                  
******* -180.87 -169.67 -169.67 -169.67  -80.02  -79.99  -37.92
  1 A     2 A     3 A     4 A     5 A     6 A     7 A     8 A                  
-33.109 -33.105 -33.105 -24.293 -24.292 -24.292 -24.288 -24.288
  9 A    10 A    11 A    12 A    13 A    14 A    15 A    16 A                  
 -7.560  -7.533  -7.238  -5.471  -5.461  -5.461  -5.452  -5.450
 17 A    18 A    19 A    20 A    21 A    22 A    23 A    24 A                  
 -5.450  -5.425  -5.424  -5.424  -2.394  -2.389  -2.389  -2.378
 25 A    26 A    27 A    28 A    29 A    30 A    31 A    32 A                  
 -2.378  -0.950  -0.843  -0.688  -0.521  -0.462  -0.417  -0.396
 33 A    34 A    35 A    36 A    37 A    38 A    39 A    40 A                  
 -0.363  -0.345
 41 A    42 A                                                                  
 -- Virtual --                   
 -0.019   0.040   0.054   0.069   0.082   0.086   0.103   0.111
 43 A    44 A    45 A    46 A    47 A    48 A    49 A    50 A                  
  0.112   0.118   0.154   0.172   0.187   0.286   0.322   0.330
 51 A    52 A    53 A    54 A    55 A    56 A    57 A    58 A                  
  0.368   0.386   0.393   0.401   0.432   0.445   0.540   0.554
 59 A    60 A    61 A    62 A    63 A    64 A    65 A    66 A                  
  0.557   0.581   0.585   0.609   0.694   0.718   0.737   0.797
 67 A    68 A    69 A    70 A    71 A    72 A    73 A    74 A                  
  0.801   0.833   0.916   0.944   1.064   1.099   1.105   1.155
 75 A    76 A    77 A    78 A    79 A    80 A    81 A    82 A                  
  1.412   1.547   1.576   1.632   1.669   1.687   1.790   1.834
 83 A    84 A    85 A    86 A    87 A    88 A    89 A    90 A                  
  1.864   1.930   1.957   2.014   2.332   2.893   4.489   4.497
 91 A    92 A    93 A    94 A    95 A    96 A    97 A    98 A                  
  4.501   4.522   4.642   4.763   6.537   6.561   6.575   7.241
 99 A   100 A   101 A   102 A   103 A   104 A   105 A   106 A                  
  7.494  14.740  14.778  14.787  14.806  14.850  14.895  28.875
107 A   108 A   109 A   110 A   111 A   112 A   113 A   114 A                  
 29.535  29.554  29.569  29.884  29.887  29.888  29.898  29.967
115 A   116 A   117 A   118 A   119 A   120 A   121 A   122 A                  
130.596 130.610 130.627 154.274 165.855 166.1241912.192
123 A   124 A   125 A   126 A   127 A   128 A   129 A                          

 Beta MOs, Restricted
 -- Occupied --                  
******* -180.87 -169.67 -169.67 -169.67  -80.02  -79.99  -37.92
  1 A     2 A     3 A     4 A     5 A     6 A     7 A     8 A                  
-33.109 -33.105 -33.105 -24.293 -24.292 -24.292 -24.288 -24.288
  9 A    10 A    11 A    12 A    13 A    14 A    15 A    16 A                  
 -7.560  -7.533  -7.238  -5.471  -5.461  -5.461  -5.452  -5.450
 17 A    18 A    19 A    20 A    21 A    22 A    23 A    24 A                  
 -5.450  -5.425  -5.424  -5.424  -2.394  -2.389  -2.389  -2.378
 25 A    26 A    27 A    28 A    29 A    30 A    31 A    32 A                  
 -2.378  -0.950  -0.843  -0.688  -0.521  -0.462  -0.417  -0.396
 33 A    34 A    35 A    36 A    37 A    38 A    39 A    40 A                  
 -0.363  -0.345
 41 A    42 A                                                                  
 -- Virtual --                   
 -0.019   0.040   0.054   0.069   0.082   0.086   0.103   0.111
 43 A    44 A    45 A    46 A    47 A    48 A    49 A    50 A                  
  0.112   0.118   0.154   0.172   0.187   0.286   0.322   0.330
 51 A    52 A    53 A    54 A    55 A    56 A    57 A    58 A                  
  0.368   0.386   0.393   0.401   0.432   0.445   0.540   0.554
 59 A    60 A    61 A    62 A    63 A    64 A    65 A    66 A                  
  0.557   0.581   0.585   0.609   0.694   0.718   0.737   0.797
 67 A    68 A    69 A    70 A    71 A    72 A    73 A    74 A                  
  0.801   0.833   0.916   0.944   1.064   1.099   1.105   1.155
 75 A    76 A    77 A    78 A    79 A    80 A    81 A    82 A                  
  1.412   1.547   1.576   1.632   1.669   1.687   1.790   1.834
 83 A    84 A    85 A    86 A    87 A    88 A    89 A    90 A                  
  1.864   1.930   1.957   2.014   2.332   2.893   4.489   4.497
 91 A    92 A    93 A    94 A    95 A    96 A    97 A    98 A                  
  4.501   4.522   4.642   4.763   6.537   6.561   6.575   7.241
 99 A   100 A   101 A   102 A   103 A   104 A   105 A   106 A                  
  7.494  14.740  14.778  14.787  14.806  14.850  14.895  28.875
107 A   108 A   109 A   110 A   111 A   112 A   113 A   114 A                  
 29.535  29.554  29.569  29.884  29.887  29.888  29.898  29.967
115 A   116 A   117 A   118 A   119 A   120 A   121 A   122 A                  
130.596 130.610 130.627 154.274 165.855 166.1241912.192
123 A   124 A   125 A   126 A   127 A   128 A   129 A                          

 Occupation and symmetry of molecular orbitals

 Point group: C1 (1 irreducible representation).

                           A     All 
 -------------------------------------
 All molecular orbitals:
  - Alpha                  129   129 
  - Beta                   129   129 
 -------------------------------------
 Alpha orbitals:
  - Frozen occupied        28    28  
  - Active occupied        14    14  
  - Active virtual         87    87  
  - Frozen virtual         0     0   
 -------------------------------------
 Beta orbitals:
  - Frozen occupied        28    28  
  - Active occupied        14    14  
  - Active virtual         87    87  
  - Frozen virtual         0     0   
 -------------------------------------

 Import integrals:   CPU 0.00 s  wall 0.00 s

 Import integrals:   CPU 38.38 s  wall 9.78 s

 MP2 amplitudes:   CPU 0.04 s  wall 0.02 s

Running a double precision version
           CCSD T amplitudes will be solved using DIIS.

           Start     Size      MaxIter   EConv     TConv     
           3         7         100       1.00e-07  1.00e-05  
 ------------------------------------------------------------------------------
           Energy (a.u.)   Ediff      Tdiff       Comment
 ------------------------------------------------------------------------------
         -7599.30909140                           
     1   -7599.31945734   1.04e-02   7.28e-01     
     2   -7599.33219978   1.27e-02   9.25e-02     
     3   -7599.33389970   1.70e-03   3.72e-02     
     4   -7599.33560300   1.70e-03   1.46e-02     Switched to DIIS steps.
     5   -7599.33603711   4.34e-04   9.74e-03     
     6   -7599.33605268   1.56e-05   2.28e-03     
     7   -7599.33604711   5.58e-06   8.56e-04     
     8   -7599.33604867   1.57e-06   2.42e-04     
     9   -7599.33604919   5.16e-07   1.05e-04     
    10   -7599.33604941   2.18e-07   5.13e-05     
    11   -7599.33604949   8.75e-08   2.59e-05     
    12   -7599.33604948   1.77e-08   5.05e-06     
 ------------------------------------------------------------------------------
         -7599.33604948                           CCSD T converged.

End of double precision
 SCF energy                 = -7598.87250336
 MP2 energy                 = -7599.30909140
 CCSD correlation energy     =    -0.46354611
 CCSD total energy           = -7599.33604948

 CCSD  T1^2 = 0.0082  T2^2 = 0.2489  Leading amplitudes:

 Amplitude    Orbitals with energies
 -0.0183       42 (A) A                  ->    61 (A) A                   
              -0.3449                          0.3926                     
 -0.0183       42 (A) B                  ->    61 (A) B                   
              -0.3449                          0.3926                     
 -0.0161       42 (A) A                  ->    43 (A) A                   
              -0.3449                         -0.0187                     
 -0.0161       42 (A) B                  ->    43 (A) B                   
              -0.3449                         -0.0187                     

 Amplitude    Orbitals with energies
 -0.1097       42 (A) A      42 (A) B    ->    43 (A) A      43 (A) B     
              -0.3449       -0.3449           -0.0187       -0.0187       
  0.1097       42 (A) A      42 (A) B    ->    43 (A) B      43 (A) A     
              -0.3449       -0.3449           -0.0187       -0.0187       
  0.1097       42 (A) B      42 (A) A    ->    43 (A) A      43 (A) B     
              -0.3449       -0.3449           -0.0187       -0.0187       
 -0.1097       42 (A) B      42 (A) A    ->    43 (A) B      43 (A) A     
              -0.3449       -0.3449           -0.0187       -0.0187       

 Computing CCSD intemediates for later calculations in double precision
 Finished.

Running a double precision version
           CCSD Lambda amplitudes will be solved using DIIS.
           Start     Size      MaxIter   EConv     LConv     
           3         7         100       1.00e-07  1.00e-05  
 ------------------------------------------------------------------------------
            Enorm      Ldiff       Comment
 ------------------------------------------------------------------------------
     1     5.58e-02   4.60e-02     
     2     1.17e-02   4.82e-03     
     3     5.10e-03   2.54e-03     
     4     2.26e-03   1.26e-03     Switched to DIIS steps.
     5     8.77e-04   5.00e-04     
     6     4.03e-04   1.54e-04     
     7     1.55e-04   3.88e-05     
     8     6.04e-05   5.44e-06     
     9     2.20e-05   5.42e-06     
    10     7.38e-06   1.76e-06     
    11     2.09e-06   6.24e-07     
    12     9.18e-07   1.88e-07     
    13     4.28e-07   8.52e-08     
    14     2.02e-07   1.91e-08     
    15     9.86e-08   1.50e-08     
 ------------------------------------------------------------------------------
                                   CCSD Lambda converged.

 Computing density matrices in double precision...
           Orbital response amplitudes will be solved using DIIS.
           Start     Size      MaxIter   EConv     LConv     
           3         7         100       1.00e-06  1.00e-06  
 ------------------------------------------------------------------------------
            Enorm      Ldiff       Comment
 ------------------------------------------------------------------------------
     1     7.39e-02   1.16e-02     
     2     4.68e-02   1.50e-02     
     3     4.82e-02   1.32e-02     
     4     1.40e-02   1.43e-02     Switched to DIIS steps.
     5     1.67e-03   3.35e-03     
     6     3.88e-04   1.31e-04     
     7     1.26e-04   8.33e-05     
     8     3.96e-05   1.75e-05     
     9     1.43e-05   8.16e-07     
    10     5.89e-06   4.19e-07     
    11     1.75e-06   4.63e-07     
    12     1.93e-07   1.56e-08     
 ------------------------------------------------------------------------------
                                   Orbital response converged.

 Computing density matrices... Done.
 CCSD calculation:   CPU 772.26 s  wall 206.50 s

 Transferring MO TPDM to AO TPDM
 Transferring g2_o1o1o1o1
 Transferring g2_o1o1o1v1
 Transferring g2_o1o1v1v1
 Transferring g2_o1v1o1v1
 Transferring g2_o1v1v1v1
 Transferring g2_v1v1v1v1
 Adding separable TPDM
 Computing TPDM gradient
 --------------------------------------------------------
 2e gradient
  Atom          X               Y               Z
 --------------------------------------------------------
    1        -50.853167       12.909955        0.000000  
    2         20.497438      -31.480062        0.000000  
    3         25.793372       20.968522       -0.000000  
    4          4.562357       -2.398415       -0.000000  
 --------------------------------------------------------
 --------------------------------------------------------
 Final gradient
  Atom          X               Y               Z
 --------------------------------------------------------
    1        -50.853167       12.909955        0.000000  
    2         20.497438      -31.480062        0.000000  
    3         25.793372       20.968522       -0.000000  
    4          4.562357       -2.398415       -0.000000  
 --------------------------------------------------------
 Analytic gradient from two-electron contribution:   CPU 196.23 s  wall 56.27 s

 Total ccman2 time:   CPU 1009.69 s  wall 273.47 s


 --------------------------------------------------------------

                    Orbital Energies (a.u.)
 --------------------------------------------------------------

 Alpha MOs
 -- Occupied --
*******-180.868-169.674-169.673-169.673 -80.020 -79.990 -37.921
-33.109 -33.105 -33.105 -24.293 -24.292 -24.292 -24.288 -24.288
 -7.560  -7.533  -7.238  -5.471  -5.461  -5.461  -5.452  -5.450
 -5.450  -5.425  -5.424  -5.424  -2.394  -2.389  -2.389  -2.378
 -2.378  -0.950  -0.843  -0.688  -0.521  -0.462  -0.417  -0.396
 -0.363  -0.345
 -- Virtual --
 -0.019   0.040   0.054   0.069   0.082   0.086   0.103   0.111
  0.112   0.118   0.154   0.172   0.187   0.286   0.322   0.330
  0.368   0.386   0.393   0.401   0.432   0.445   0.540   0.554
  0.557   0.581   0.585   0.609   0.694   0.718   0.737   0.797
  0.801   0.833   0.916   0.944   1.064   1.099   1.105   1.155
  1.412   1.547   1.576   1.632   1.669   1.687   1.790   1.834
  1.864   1.930   1.957   2.014   2.332   2.893   4.489   4.497
  4.501   4.522   4.642   4.763   6.537   6.561   6.575   7.241
  7.494  14.740  14.778  14.787  14.806  14.850  14.895  28.875
 29.535  29.554  29.569  29.884  29.887  29.888  29.898  29.967
130.596 130.610 130.627 154.274 165.855 166.1241912.192
 --------------------------------------------------------------

          Ground-State Mulliken Net Atomic Charges

     Atom                 Charge (a.u.)
  ----------------------------------------
      1 I                    -0.177048
      2 P                     0.156496
      3 P                     0.126048
      4 H                    -0.105496
  ----------------------------------------
  Sum of atomic charges =     0.000000

 -----------------------------------------------------------------
                    Cartesian Multipole Moments
 -----------------------------------------------------------------
    Charge (ESU x 10^10)
                 0.0000
    Dipole Moment (Debye)
         X      -1.6774      Y       0.3426      Z      -0.0000
       Tot       1.7121
    Quadrupole Moments (Debye-Ang)
        XX     -51.4108     XY      -1.5489     YY     -58.0941
        XZ       0.0000     YZ       0.0000     ZZ     -56.6376
    Octopole Moments (Debye-Ang^2)
       XXX      45.3999    XXY      -2.4943    XYY      21.7647
       YYY      -4.8367    XXZ      -0.0000    XYZ      -0.0000
       YYZ       0.0000    XZZ      17.5281    YZZ      -1.2937
       ZZZ      -0.0000
    Hexadecapole Moments (Debye-Ang^3)
      XXXX    -847.8534   XXXY     -15.9272   XXYY    -190.1113
      XYYY      -8.4242   YYYY    -206.7123   XXXZ       0.0000
      XXYZ       0.0000   XYYZ       0.0000   YYYZ       0.0000
      XXZZ    -167.8788   XYZZ      -2.0857   YYZZ     -47.7715
      XZZZ       0.0000   YZZZ       0.0000   ZZZZ     -87.9405
 -----------------------------------------------------------------
 DrvMan completing analytic gradient of the correlated energy
 Correlated dipole moment
            1
    1  -0.6599582
    2   0.1347934
    3  -0.0000000
 Energy read as -7599.336049476
 Full Analytical Gradient: (in a.u., or Hartree/Bohr)
             1             2             3             4
    1    0.00014356   -0.00031797    0.00016182    0.00001258
    2   -0.00006665   -0.00013723    0.00018679    0.00001709
    3   -0.00000000    0.00000000   -0.00000000    0.00000000
 Gradient time:  CPU 0.68 s  wall 0.66 s
 ----------------------------------------------------------------
             Standard Nuclear Orientation (Angstroms)
    I     Atom           X                Y                Z
 ----------------------------------------------------------------
    1      I       1.0835326113    -0.0958273798    -0.0000000000
    2      P      -1.1749951076     0.9689253104     0.0000000000
    3      P      -2.4178866317    -0.6449970163    -0.0000000000
    4      H      -3.5340023121     0.2349267164    -0.0000000000
 ----------------------------------------------------------------
 Nuclear Repulsion Energy =   360.4906505775 hartrees
 There are       42 alpha and       42 beta electrons

                       Distance Matrix (Angstroms)
             I (  1)   P (  2)   P (  3)
   P (  2)  2.496927
   P (  3)  3.544224  2.037038
   H (  4)  4.629366  2.470560  1.421260

 Requested basis set is 6-311++G(d,p)
 There are 55 shells and 129 basis functions
 A cutoff of  1.0D-14 yielded   1307 shell pairs
 There are      7598 function pairs (      8494 Cartesian)
 Smallest overlap matrix eigenvalue = 8.96E-04
 Guess MOs from SCF MO coefficient file

 -----------------------------------------------------------------------
  General SCF calculation program by
  Eric Jon Sundstrom, Paul Horn, Yuezhi Mao, Dmitri Zuev, Alec White,
  David Stuck, Shaama M.S., Shane Yost, Joonho Lee, David Small,
  Daniel Levine, Susi Lehtola, Hugh Burton, Evgeny Epifanovsky
 -----------------------------------------------------------------------
 Hartree-Fock
 using 4 threads for integral computing
 -------------------------------------------------------
 OpenMP Integral computing Module                
 Release: version 2.0, May 2017, Q-Chem Inc. Pleasanton 
 -------------------------------------------------------
 A restricted SCF calculation will be
 performed using DIIS
 SCF converges when DIIS error is below 1.0e-08
 ---------------------------------------
  Cycle       Energy         DIIS error
 ---------------------------------------
    1   -7598.8724553738      1.18e-05  
    2   -7598.8724558234      3.17e-06  
    3   -7598.8724558660      1.20e-06  
    4   -7598.8724558721      3.98e-07  
    5   -7598.8724558729      1.53e-07  
    6   -7598.8724558731      5.30e-08  
    7   -7598.8724558730      1.71e-08  
    8   -7598.8724558731      8.36e-09  Convergence criterion met
 ---------------------------------------
 SCF time:   CPU 4.90s  wall 1.00s 
 SCF   energy in the final basis set =    -7598.8724558731
 Total energy in the final basis set =    -7598.8724558731


 ------------------------------------------------------------------------------

   CCMAN2: suite of methods based on coupled cluster
           and equation of motion theories.

   Components:
   * libvmm-1.3-trunk
     by Evgeny Epifanovsky, Ilya Kaliman.
   * libtensor-2.5-trunk
     by Evgeny Epifanovsky, Michael Wormit, Dmitry Zuev, Sam Manzer, 
        Ilya Kaliman.
   * libcc-2.5-trunk
     by Evgeny Epifanovsky, Arik Landau, Tomasz Kus, Kirill Khistyaev, 
        Dmitry Zuev, Prashant Manohar, Xintian Feng, Anna Krylov, 
        Matthew Goldey, Alec White, Thomas Jagau, Kaushik Nanda, 
        Anastasia Gunina, Alexander Kunitsa, Joonho Lee.

   CCMAN original authors:
   Anna I. Krylov, C. David Sherrill, Steven R. Gwaltney,
   Edward F. C. Byrd (2000)
   Sergey V. Levchenko, Lyudmila V. Slipchenko, Tao Wang,
   Ana-Maria C. Cristian (2003)
   Piotr A. Pieniazek, C. Melania Oana, Evgeny Epifanovsky (2007)
   Prashant Manohar (2009)

 ------------------------------------------------------------------------------


 Allocating and initializing 29808MB of RAM...
 Calculation will run on 4 cores.


 Alpha MOs, Restricted
 -- Occupied --                  
******* -180.87 -169.67 -169.67 -169.67  -80.02  -79.99  -37.92
  1 A     2 A     3 A     4 A     5 A     6 A     7 A     8 A                  
-33.109 -33.106 -33.105 -24.293 -24.292 -24.292 -24.289 -24.289
  9 A    10 A    11 A    12 A    13 A    14 A    15 A    16 A                  
 -7.560  -7.533  -7.238  -5.471  -5.461  -5.461  -5.452  -5.451
 17 A    18 A    19 A    20 A    21 A    22 A    23 A    24 A                  
 -5.450  -5.425  -5.424  -5.424  -2.394  -2.389  -2.389  -2.378
 25 A    26 A    27 A    28 A    29 A    30 A    31 A    32 A                  
 -2.378  -0.950  -0.843  -0.688  -0.521  -0.462  -0.417  -0.396
 33 A    34 A    35 A    36 A    37 A    38 A    39 A    40 A                  
 -0.363  -0.345
 41 A    42 A                                                                  
 -- Virtual --                   
 -0.019   0.040   0.054   0.069   0.082   0.086   0.103   0.111
 43 A    44 A    45 A    46 A    47 A    48 A    49 A    50 A                  
  0.112   0.118   0.154   0.172   0.187   0.286   0.322   0.330
 51 A    52 A    53 A    54 A    55 A    56 A    57 A    58 A                  
  0.368   0.386   0.393   0.401   0.432   0.445   0.540   0.554
 59 A    60 A    61 A    62 A    63 A    64 A    65 A    66 A                  
  0.557   0.581   0.585   0.609   0.694   0.718   0.737   0.798
 67 A    68 A    69 A    70 A    71 A    72 A    73 A    74 A                  
  0.801   0.834   0.915   0.944   1.064   1.099   1.105   1.155
 75 A    76 A    77 A    78 A    79 A    80 A    81 A    82 A                  
  1.410   1.547   1.576   1.632   1.669   1.687   1.790   1.834
 83 A    84 A    85 A    86 A    87 A    88 A    89 A    90 A                  
  1.864   1.930   1.957   2.014   2.332   2.893   4.489   4.497
 91 A    92 A    93 A    94 A    95 A    96 A    97 A    98 A                  
  4.501   4.522   4.642   4.763   6.537   6.561   6.575   7.241
 99 A   100 A   101 A   102 A   103 A   104 A   105 A   106 A                  
  7.493  14.740  14.778  14.787  14.806  14.850  14.895  28.875
107 A   108 A   109 A   110 A   111 A   112 A   113 A   114 A                  
 29.535  29.554  29.569  29.884  29.887  29.888  29.898  29.967
115 A   116 A   117 A   118 A   119 A   120 A   121 A   122 A                  
130.596 130.610 130.627 154.274 165.855 166.1231912.192
123 A   124 A   125 A   126 A   127 A   128 A   129 A                          

 Beta MOs, Restricted
 -- Occupied --                  
******* -180.87 -169.67 -169.67 -169.67  -80.02  -79.99  -37.92
  1 A     2 A     3 A     4 A     5 A     6 A     7 A     8 A                  
-33.109 -33.106 -33.105 -24.293 -24.292 -24.292 -24.289 -24.289
  9 A    10 A    11 A    12 A    13 A    14 A    15 A    16 A                  
 -7.560  -7.533  -7.238  -5.471  -5.461  -5.461  -5.452  -5.451
 17 A    18 A    19 A    20 A    21 A    22 A    23 A    24 A                  
 -5.450  -5.425  -5.424  -5.424  -2.394  -2.389  -2.389  -2.378
 25 A    26 A    27 A    28 A    29 A    30 A    31 A    32 A                  
 -2.378  -0.950  -0.843  -0.688  -0.521  -0.462  -0.417  -0.396
 33 A    34 A    35 A    36 A    37 A    38 A    39 A    40 A                  
 -0.363  -0.345
 41 A    42 A                                                                  
 -- Virtual --                   
 -0.019   0.040   0.054   0.069   0.082   0.086   0.103   0.111
 43 A    44 A    45 A    46 A    47 A    48 A    49 A    50 A                  
  0.112   0.118   0.154   0.172   0.187   0.286   0.322   0.330
 51 A    52 A    53 A    54 A    55 A    56 A    57 A    58 A                  
  0.368   0.386   0.393   0.401   0.432   0.445   0.540   0.554
 59 A    60 A    61 A    62 A    63 A    64 A    65 A    66 A                  
  0.557   0.581   0.585   0.609   0.694   0.718   0.737   0.798
 67 A    68 A    69 A    70 A    71 A    72 A    73 A    74 A                  
  0.801   0.834   0.915   0.944   1.064   1.099   1.105   1.155
 75 A    76 A    77 A    78 A    79 A    80 A    81 A    82 A                  
  1.410   1.547   1.576   1.632   1.669   1.687   1.790   1.834
 83 A    84 A    85 A    86 A    87 A    88 A    89 A    90 A                  
  1.864   1.930   1.957   2.014   2.332   2.893   4.489   4.497
 91 A    92 A    93 A    94 A    95 A    96 A    97 A    98 A                  
  4.501   4.522   4.642   4.763   6.537   6.561   6.575   7.241
 99 A   100 A   101 A   102 A   103 A   104 A   105 A   106 A                  
  7.493  14.740  14.778  14.787  14.806  14.850  14.895  28.875
107 A   108 A   109 A   110 A   111 A   112 A   113 A   114 A                  
 29.535  29.554  29.569  29.884  29.887  29.888  29.898  29.967
115 A   116 A   117 A   118 A   119 A   120 A   121 A   122 A                  
130.596 130.610 130.627 154.274 165.855 166.1231912.192
123 A   124 A   125 A   126 A   127 A   128 A   129 A                          

 Occupation and symmetry of molecular orbitals

 Point group: C1 (1 irreducible representation).

                           A     All 
 -------------------------------------
 All molecular orbitals:
  - Alpha                  129   129 
  - Beta                   129   129 
 -------------------------------------
 Alpha orbitals:
  - Frozen occupied        28    28  
  - Active occupied        14    14  
  - Active virtual         87    87  
  - Frozen virtual         0     0   
 -------------------------------------
 Beta orbitals:
  - Frozen occupied        28    28  
  - Active occupied        14    14  
  - Active virtual         87    87  
  - Frozen virtual         0     0   
 -------------------------------------

 Import integrals:   CPU 0.00 s  wall 0.00 s

 Import integrals:   CPU 38.82 s  wall 10.02 s

 MP2 amplitudes:   CPU 0.04 s  wall 0.02 s

Running a double precision version
           CCSD T amplitudes will be solved using DIIS.

           Start     Size      MaxIter   EConv     TConv     
           3         7         100       1.00e-07  1.00e-05  
 ------------------------------------------------------------------------------
           Energy (a.u.)   Ediff      Tdiff       Comment
 ------------------------------------------------------------------------------
         -7599.30909898                           
     1   -7599.31944281   1.03e-02   7.28e-01     
     2   -7599.33219773   1.28e-02   9.25e-02     
     3   -7599.33389642   1.70e-03   3.73e-02     
     4   -7599.33560189   1.71e-03   1.46e-02     Switched to DIIS steps.
     5   -7599.33603717   4.35e-04   9.76e-03     
     6   -7599.33605278   1.56e-05   2.29e-03     
     7   -7599.33604716   5.62e-06   8.59e-04     
     8   -7599.33604872   1.56e-06   2.41e-04     
     9   -7599.33604923   5.11e-07   1.05e-04     
    10   -7599.33604945   2.16e-07   5.12e-05     
    11   -7599.33604954   8.84e-08   2.60e-05     
    12   -7599.33604952   1.74e-08   5.06e-06     
 ------------------------------------------------------------------------------
         -7599.33604952                           CCSD T converged.

End of double precision
 SCF energy                 = -7598.87245587
 MP2 energy                 = -7599.30909898
 CCSD correlation energy     =    -0.46359365
 CCSD total energy           = -7599.33604952

 CCSD  T1^2 = 0.0082  T2^2 = 0.2490  Leading amplitudes:

 Amplitude    Orbitals with energies
 -0.0184       42 (A) A                  ->    61 (A) A                   
              -0.3448                          0.3927                     
 -0.0184       42 (A) B                  ->    61 (A) B                   
              -0.3448                          0.3927                     
 -0.0161       42 (A) A                  ->    43 (A) A                   
              -0.3448                         -0.0189                     
 -0.0161       42 (A) B                  ->    43 (A) B                   
              -0.3448                         -0.0189                     

 Amplitude    Orbitals with energies
 -0.1102       42 (A) A      42 (A) B    ->    43 (A) A      43 (A) B     
              -0.3448       -0.3448           -0.0189       -0.0189       
  0.1102       42 (A) A      42 (A) B    ->    43 (A) B      43 (A) A     
              -0.3448       -0.3448           -0.0189       -0.0189       
  0.1102       42 (A) B      42 (A) A    ->    43 (A) A      43 (A) B     
              -0.3448       -0.3448           -0.0189       -0.0189       
 -0.1102       42 (A) B      42 (A) A    ->    43 (A) B      43 (A) A     
              -0.3448       -0.3448           -0.0189       -0.0189       

 Computing CCSD intemediates for later calculations in double precision
 Finished.

Running a double precision version
           CCSD Lambda amplitudes will be solved using DIIS.
           Start     Size      MaxIter   EConv     LConv     
           3         7         100       1.00e-07  1.00e-05  
 ------------------------------------------------------------------------------
            Enorm      Ldiff       Comment
 ------------------------------------------------------------------------------
     1     5.58e-02   4.61e-02     
     2     1.17e-02   4.82e-03     
     3     5.11e-03   2.55e-03     
     4     2.26e-03   1.26e-03     Switched to DIIS steps.
     5     8.78e-04   5.02e-04     
     6     4.03e-04   1.54e-04     
     7     1.55e-04   3.90e-05     
     8     6.05e-05   5.43e-06     
     9     2.20e-05   5.44e-06     
    10     7.41e-06   1.77e-06     
    11     2.09e-06   6.30e-07     
    12     9.19e-07   1.89e-07     
    13     4.28e-07   8.57e-08     
    14     2.03e-07   1.93e-08     
    15     9.88e-08   1.51e-08     
 ------------------------------------------------------------------------------
                                   CCSD Lambda converged.

 Computing density matrices in double precision...
           Orbital response amplitudes will be solved using DIIS.
           Start     Size      MaxIter   EConv     LConv     
           3         7         100       1.00e-06  1.00e-06  
 ------------------------------------------------------------------------------
            Enorm      Ldiff       Comment
 ------------------------------------------------------------------------------
     1     7.40e-02   1.16e-02     
     2     4.68e-02   1.50e-02     
     3     4.82e-02   1.32e-02     
     4     1.40e-02   1.43e-02     Switched to DIIS steps.
     5     1.67e-03   3.38e-03     
     6     3.89e-04   1.32e-04     
     7     1.26e-04   8.37e-05     
     8     3.96e-05   1.74e-05     
     9     1.44e-05   8.23e-07     
    10     5.92e-06   4.15e-07     
    11     1.76e-06   4.66e-07     
    12     1.93e-07   1.50e-08     
 ------------------------------------------------------------------------------
                                   Orbital response converged.

 Computing density matrices... Done.
 CCSD calculation:   CPU 773.37 s  wall 206.81 s

 Transferring MO TPDM to AO TPDM
 Transferring g2_o1o1o1o1
 Transferring g2_o1o1o1v1
 Transferring g2_o1o1v1v1
 Transferring g2_o1v1o1v1
 Transferring g2_o1v1v1v1
 Transferring g2_v1v1v1v1
 Adding separable TPDM
 Computing TPDM gradient
 --------------------------------------------------------
 2e gradient
  Atom          X               Y               Z
 --------------------------------------------------------
    1        -50.853560       12.933821        0.000000  
    2         20.508667      -31.489701        0.000000  
    3         25.783337       20.953512       -0.000000  
    4          4.561556       -2.397631       -0.000000  
 --------------------------------------------------------
 --------------------------------------------------------
 Final gradient
  Atom          X               Y               Z
 --------------------------------------------------------
    1        -50.853560       12.933821        0.000000  
    2         20.508667      -31.489701        0.000000  
    3         25.783337       20.953512       -0.000000  
    4          4.561556       -2.397631       -0.000000  
 --------------------------------------------------------
 Analytic gradient from two-electron contribution:   CPU 197.11 s  wall 56.35 s

 Total ccman2 time:   CPU 1012.19 s  wall 274.13 s


 --------------------------------------------------------------

                    Orbital Energies (a.u.)
 --------------------------------------------------------------

 Alpha MOs
 -- Occupied --
*******-180.868-169.674-169.673-169.673 -80.020 -79.990 -37.921
-33.109 -33.106 -33.105 -24.293 -24.292 -24.292 -24.289 -24.289
 -7.560  -7.533  -7.238  -5.471  -5.461  -5.461  -5.452  -5.451
 -5.450  -5.425  -5.424  -5.424  -2.394  -2.389  -2.389  -2.378
 -2.378  -0.950  -0.843  -0.688  -0.521  -0.462  -0.417  -0.396
 -0.363  -0.345
 -- Virtual --
 -0.019   0.040   0.054   0.069   0.082   0.086   0.103   0.111
  0.112   0.118   0.154   0.172   0.187   0.286   0.322   0.330
  0.368   0.386   0.393   0.401   0.432   0.445   0.540   0.554
  0.557   0.581   0.585   0.609   0.694   0.718   0.737   0.798
  0.801   0.834   0.915   0.944   1.064   1.099   1.105   1.155
  1.410   1.547   1.576   1.632   1.669   1.687   1.790   1.834
  1.864   1.930   1.957   2.014   2.332   2.893   4.489   4.497
  4.501   4.522   4.642   4.763   6.537   6.561   6.575   7.241
  7.493  14.740  14.778  14.787  14.806  14.850  14.895  28.875
 29.535  29.554  29.569  29.884  29.887  29.888  29.898  29.967
130.596 130.610 130.627 154.274 165.855 166.1231912.192
 --------------------------------------------------------------

          Ground-State Mulliken Net Atomic Charges

     Atom                 Charge (a.u.)
  ----------------------------------------
      1 I                    -0.176853
      2 P                     0.156353
      3 P                     0.126126
      4 H                    -0.105626
  ----------------------------------------
  Sum of atomic charges =    -0.000000

 -----------------------------------------------------------------
                    Cartesian Multipole Moments
 -----------------------------------------------------------------
    Charge (ESU x 10^10)
                -0.0000
    Dipole Moment (Debye)
         X      -1.6744      Y       0.3429      Z      -0.0000
       Tot       1.7092
    Quadrupole Moments (Debye-Ang)
        XX     -51.4182     XY      -1.5490     YY     -58.0921
        XZ       0.0000     YZ       0.0000     ZZ     -56.6409
    Octopole Moments (Debye-Ang^2)
       XXX      45.3883    XXY      -2.5161    XYY      21.7549
       YYY      -4.8768    XXZ      -0.0000    XYZ      -0.0000
       YYZ       0.0000    XZZ      17.5260    YZZ      -1.3074
       ZZZ      -0.0000
    Hexadecapole Moments (Debye-Ang^3)
      XXXX    -847.7931   XXXY     -15.9025   XXYY    -190.0988
      XYYY      -8.4175   YYYY    -206.8624   XXXZ       0.0000
      XXYZ       0.0000   XYYZ       0.0000   YYYZ       0.0000
      XXZZ    -167.8697   XYZZ      -2.0826   YYZZ     -47.7999
      XZZZ       0.0000   YZZZ       0.0000   ZZZZ     -87.9540
 -----------------------------------------------------------------
 DrvMan completing analytic gradient of the correlated energy
 Correlated dipole moment
            1
    1  -0.6587707
    2   0.1349036
    3  -0.0000000
 Energy read as -7599.336049522
 Full Analytical Gradient: (in a.u., or Hartree/Bohr)
             1             2             3             4
    1    0.00006217    0.00009540   -0.00017121    0.00001365
    2   -0.00004798    0.00031366   -0.00028511    0.00001943
    3   -0.00000000    0.00000000   -0.00000000    0.00000000
 Gradient time:  CPU 0.67 s  wall 0.64 s
 ----------------------------------------------------------------
             Standard Nuclear Orientation (Angstroms)
    I     Atom           X                Y                Z
 ----------------------------------------------------------------
    1      I       1.0835326113    -0.0958273798    -0.0000000000
    2      P      -1.1749951076     0.9669253104     0.0000000000
    3      P      -2.4178866317    -0.6449970163    -0.0000000000
    4      H      -3.5340023121     0.2349267164    -0.0000000000
 ----------------------------------------------------------------
 Nuclear Repulsion Energy =   360.5944379572 hartrees
 There are       42 alpha and       42 beta electrons

                       Distance Matrix (Angstroms)
             I (  1)   P (  2)   P (  3)
   P (  2)  2.496075
   P (  3)  3.544224  2.035454
   H (  4)  4.629366  2.469967  1.421260

 Requested basis set is 6-311++G(d,p)
 There are 55 shells and 129 basis functions
 A cutoff of  1.0D-14 yielded   1307 shell pairs
 There are      7598 function pairs (      8494 Cartesian)
 Smallest overlap matrix eigenvalue = 8.93E-04
 Guess MOs from SCF MO coefficient file

 -----------------------------------------------------------------------
  General SCF calculation program by
  Eric Jon Sundstrom, Paul Horn, Yuezhi Mao, Dmitri Zuev, Alec White,
  David Stuck, Shaama M.S., Shane Yost, Joonho Lee, David Small,
  Daniel Levine, Susi Lehtola, Hugh Burton, Evgeny Epifanovsky
 -----------------------------------------------------------------------
 Hartree-Fock
 using 4 threads for integral computing
 -------------------------------------------------------
 OpenMP Integral computing Module                
 Release: version 2.0, May 2017, Q-Chem Inc. Pleasanton 
 -------------------------------------------------------
 A restricted SCF calculation will be
 performed using DIIS
 SCF converges when DIIS error is below 1.0e-08
 ---------------------------------------
  Cycle       Energy         DIIS error
 ---------------------------------------
    1   -7598.8725260269      1.47e-05  
    2   -7598.8725267228      4.00e-06  
    3   -7598.8725267986      1.80e-06  
    4   -7598.8725268126      6.16e-07  
    5   -7598.8725268149      2.78e-07  
    6   -7598.8725268154      9.21e-08  
    7   -7598.8725268156      3.49e-08  
    8   -7598.8725268155      1.50e-08  
    9   -7598.8725268157      4.53e-09  Convergence criterion met
 ---------------------------------------
 SCF time:   CPU 5.52s  wall 2.00s 
 SCF   energy in the final basis set =    -7598.8725268157
 Total energy in the final basis set =    -7598.8725268157


 ------------------------------------------------------------------------------

   CCMAN2: suite of methods based on coupled cluster
           and equation of motion theories.

   Components:
   * libvmm-1.3-trunk
     by Evgeny Epifanovsky, Ilya Kaliman.
   * libtensor-2.5-trunk
     by Evgeny Epifanovsky, Michael Wormit, Dmitry Zuev, Sam Manzer, 
        Ilya Kaliman.
   * libcc-2.5-trunk
     by Evgeny Epifanovsky, Arik Landau, Tomasz Kus, Kirill Khistyaev, 
        Dmitry Zuev, Prashant Manohar, Xintian Feng, Anna Krylov, 
        Matthew Goldey, Alec White, Thomas Jagau, Kaushik Nanda, 
        Anastasia Gunina, Alexander Kunitsa, Joonho Lee.

   CCMAN original authors:
   Anna I. Krylov, C. David Sherrill, Steven R. Gwaltney,
   Edward F. C. Byrd (2000)
   Sergey V. Levchenko, Lyudmila V. Slipchenko, Tao Wang,
   Ana-Maria C. Cristian (2003)
   Piotr A. Pieniazek, C. Melania Oana, Evgeny Epifanovsky (2007)
   Prashant Manohar (2009)

 ------------------------------------------------------------------------------


 Allocating and initializing 29808MB of RAM...
 Calculation will run on 4 cores.


 Alpha MOs, Restricted
 -- Occupied --                  
******* -180.87 -169.67 -169.67 -169.67  -80.02  -79.99  -37.92
  1 A     2 A     3 A     4 A     5 A     6 A     7 A     8 A                  
-33.109 -33.106 -33.105 -24.293 -24.292 -24.292 -24.289 -24.289
  9 A    10 A    11 A    12 A    13 A    14 A    15 A    16 A                  
 -7.559  -7.532  -7.238  -5.471  -5.461  -5.461  -5.452  -5.450
 17 A    18 A    19 A    20 A    21 A    22 A    23 A    24 A                  
 -5.450  -5.425  -5.424  -5.424  -2.394  -2.390  -2.389  -2.378
 25 A    26 A    27 A    28 A    29 A    30 A    31 A    32 A                  
 -2.378  -0.950  -0.843  -0.688  -0.521  -0.462  -0.418  -0.396
 33 A    34 A    35 A    36 A    37 A    38 A    39 A    40 A                  
 -0.363  -0.345
 41 A    42 A                                                                  
 -- Virtual --                   
 -0.019   0.040   0.054   0.069   0.082   0.086   0.103   0.111
 43 A    44 A    45 A    46 A    47 A    48 A    49 A    50 A                  
  0.112   0.118   0.154   0.172   0.187   0.286   0.322   0.330
 51 A    52 A    53 A    54 A    55 A    56 A    57 A    58 A                  
  0.368   0.386   0.393   0.401   0.432   0.445   0.540   0.554
 59 A    60 A    61 A    62 A    63 A    64 A    65 A    66 A                  
  0.557   0.581   0.585   0.609   0.694   0.718   0.737   0.798
 67 A    68 A    69 A    70 A    71 A    72 A    73 A    74 A                  
  0.801   0.834   0.916   0.945   1.065   1.099   1.105   1.155
 75 A    76 A    77 A    78 A    79 A    80 A    81 A    82 A                  
  1.412   1.547   1.576   1.632   1.669   1.687   1.791   1.834
 83 A    84 A    85 A    86 A    87 A    88 A    89 A    90 A                  
  1.865   1.930   1.957   2.014   2.332   2.893   4.489   4.497
 91 A    92 A    93 A    94 A    95 A    96 A    97 A    98 A                  
  4.501   4.522   4.642   4.763   6.537   6.561   6.575   7.241
 99 A   100 A   101 A   102 A   103 A   104 A   105 A   106 A                  
  7.494  14.741  14.778  14.787  14.807  14.850  14.895  28.875
107 A   108 A   109 A   110 A   111 A   112 A   113 A   114 A                  
 29.535  29.554  29.569  29.884  29.887  29.888  29.898  29.967
115 A   116 A   117 A   118 A   119 A   120 A   121 A   122 A                  
130.596 130.610 130.627 154.274 165.855 166.1241912.192
123 A   124 A   125 A   126 A   127 A   128 A   129 A                          

 Beta MOs, Restricted
 -- Occupied --                  
******* -180.87 -169.67 -169.67 -169.67  -80.02  -79.99  -37.92
  1 A     2 A     3 A     4 A     5 A     6 A     7 A     8 A                  
-33.109 -33.106 -33.105 -24.293 -24.292 -24.292 -24.289 -24.289
  9 A    10 A    11 A    12 A    13 A    14 A    15 A    16 A                  
 -7.559  -7.532  -7.238  -5.471  -5.461  -5.461  -5.452  -5.450
 17 A    18 A    19 A    20 A    21 A    22 A    23 A    24 A                  
 -5.450  -5.425  -5.424  -5.424  -2.394  -2.390  -2.389  -2.378
 25 A    26 A    27 A    28 A    29 A    30 A    31 A    32 A                  
 -2.378  -0.950  -0.843  -0.688  -0.521  -0.462  -0.418  -0.396
 33 A    34 A    35 A    36 A    37 A    38 A    39 A    40 A                  
 -0.363  -0.345
 41 A    42 A                                                                  
 -- Virtual --                   
 -0.019   0.040   0.054   0.069   0.082   0.086   0.103   0.111
 43 A    44 A    45 A    46 A    47 A    48 A    49 A    50 A                  
  0.112   0.118   0.154   0.172   0.187   0.286   0.322   0.330
 51 A    52 A    53 A    54 A    55 A    56 A    57 A    58 A                  
  0.368   0.386   0.393   0.401   0.432   0.445   0.540   0.554
 59 A    60 A    61 A    62 A    63 A    64 A    65 A    66 A                  
  0.557   0.581   0.585   0.609   0.694   0.718   0.737   0.798
 67 A    68 A    69 A    70 A    71 A    72 A    73 A    74 A                  
  0.801   0.834   0.916   0.945   1.065   1.099   1.105   1.155
 75 A    76 A    77 A    78 A    79 A    80 A    81 A    82 A                  
  1.412   1.547   1.576   1.632   1.669   1.687   1.791   1.834
 83 A    84 A    85 A    86 A    87 A    88 A    89 A    90 A                  
  1.865   1.930   1.957   2.014   2.332   2.893   4.489   4.497
 91 A    92 A    93 A    94 A    95 A    96 A    97 A    98 A                  
  4.501   4.522   4.642   4.763   6.537   6.561   6.575   7.241
 99 A   100 A   101 A   102 A   103 A   104 A   105 A   106 A                  
  7.494  14.741  14.778  14.787  14.807  14.850  14.895  28.875
107 A   108 A   109 A   110 A   111 A   112 A   113 A   114 A                  
 29.535  29.554  29.569  29.884  29.887  29.888  29.898  29.967
115 A   116 A   117 A   118 A   119 A   120 A   121 A   122 A                  
130.596 130.610 130.627 154.274 165.855 166.1241912.192
123 A   124 A   125 A   126 A   127 A   128 A   129 A                          

 Occupation and symmetry of molecular orbitals

 Point group: C1 (1 irreducible representation).

                           A     All 
 -------------------------------------
 All molecular orbitals:
  - Alpha                  129   129 
  - Beta                   129   129 
 -------------------------------------
 Alpha orbitals:
  - Frozen occupied        28    28  
  - Active occupied        14    14  
  - Active virtual         87    87  
  - Frozen virtual         0     0   
 -------------------------------------
 Beta orbitals:
  - Frozen occupied        28    28  
  - Active occupied        14    14  
  - Active virtual         87    87  
  - Frozen virtual         0     0   
 -------------------------------------

 Import integrals:   CPU 0.00 s  wall 0.00 s

 Import integrals:   CPU 38.41 s  wall 9.76 s

 MP2 amplitudes:   CPU 0.04 s  wall 0.02 s

Running a double precision version
           CCSD T amplitudes will be solved using DIIS.

           Start     Size      MaxIter   EConv     TConv     
           3         7         100       1.00e-07  1.00e-05  
 ------------------------------------------------------------------------------
           Energy (a.u.)   Ediff      Tdiff       Comment
 ------------------------------------------------------------------------------
         -7599.30909616                           
     1   -7599.31946427   1.04e-02   7.28e-01     
     2   -7599.33220159   1.27e-02   9.25e-02     
     3   -7599.33390137   1.70e-03   3.72e-02     
     4   -7599.33560350   1.70e-03   1.46e-02     Switched to DIIS steps.
     5   -7599.33603705   4.34e-04   9.73e-03     
     6   -7599.33605259   1.55e-05   2.28e-03     
     7   -7599.33604702   5.57e-06   8.55e-04     
     8   -7599.33604858   1.57e-06   2.41e-04     
     9   -7599.33604910   5.15e-07   1.05e-04     
    10   -7599.33604932   2.18e-07   5.13e-05     
    11   -7599.33604940   8.74e-08   2.59e-05     
    12   -7599.33604939   1.77e-08   5.04e-06     
 ------------------------------------------------------------------------------
         -7599.33604939                           CCSD T converged.

End of double precision
 SCF energy                 = -7598.87252682
 MP2 energy                 = -7599.30909616
 CCSD correlation energy     =    -0.46352257
 CCSD total energy           = -7599.33604939

 CCSD  T1^2 = 0.0082  T2^2 = 0.2488  Leading amplitudes:

 Amplitude    Orbitals with energies
 -0.0183       42 (A) A                  ->    61 (A) A                   
              -0.3449                          0.3926                     
 -0.0183       42 (A) B                  ->    61 (A) B                   
              -0.3449                          0.3926                     
 -0.0161       42 (A) A                  ->    43 (A) A                   
              -0.3449                         -0.0187                     
 -0.0161       42 (A) B                  ->    43 (A) B                   
              -0.3449                         -0.0187                     

 Amplitude    Orbitals with energies
 -0.1098       42 (A) A      42 (A) B    ->    43 (A) A      43 (A) B     
              -0.3449       -0.3449           -0.0187       -0.0187       
  0.1098       42 (A) A      42 (A) B    ->    43 (A) B      43 (A) A     
              -0.3449       -0.3449           -0.0187       -0.0187       
  0.1098       42 (A) B      42 (A) A    ->    43 (A) A      43 (A) B     
              -0.3449       -0.3449           -0.0187       -0.0187       
 -0.1098       42 (A) B      42 (A) A    ->    43 (A) B      43 (A) A     
              -0.3449       -0.3449           -0.0187       -0.0187       

 Computing CCSD intemediates for later calculations in double precision
 Finished.

Running a double precision version
           CCSD Lambda amplitudes will be solved using DIIS.
           Start     Size      MaxIter   EConv     LConv     
           3         7         100       1.00e-07  1.00e-05  
 ------------------------------------------------------------------------------
            Enorm      Ldiff       Comment
 ------------------------------------------------------------------------------
     1     5.57e-02   4.60e-02     
     2     1.17e-02   4.82e-03     
     3     5.10e-03   2.54e-03     
     4     2.25e-03   1.26e-03     Switched to DIIS steps.
     5     8.76e-04   4.99e-04     
     6     4.02e-04   1.53e-04     
     7     1.55e-04   3.87e-05     
     8     6.02e-05   5.43e-06     
     9     2.19e-05   5.40e-06     
    10     7.36e-06   1.75e-06     
    11     2.08e-06   6.21e-07     
    12     9.16e-07   1.87e-07     
    13     4.27e-07   8.48e-08     
    14     2.02e-07   1.89e-08     
    15     9.82e-08   1.48e-08     
 ------------------------------------------------------------------------------
                                   CCSD Lambda converged.

 Computing density matrices in double precision...
           Orbital response amplitudes will be solved using DIIS.
           Start     Size      MaxIter   EConv     LConv     
           3         7         100       1.00e-06  1.00e-06  
 ------------------------------------------------------------------------------
            Enorm      Ldiff       Comment
 ------------------------------------------------------------------------------
     1     7.39e-02   1.16e-02     
     2     4.67e-02   1.50e-02     
     3     4.80e-02   1.32e-02     
     4     1.39e-02   1.42e-02     Switched to DIIS steps.
     5     1.67e-03   3.34e-03     
     6     3.87e-04   1.31e-04     
     7     1.26e-04   8.31e-05     
     8     3.96e-05   1.75e-05     
     9     1.43e-05   7.90e-07     
    10     5.88e-06   4.20e-07     
    11     1.75e-06   4.64e-07     
    12     1.92e-07   1.56e-08     
 ------------------------------------------------------------------------------
                                   Orbital response converged.

 Computing density matrices... Done.
 CCSD calculation:   CPU 772.25 s  wall 206.58 s

 Transferring MO TPDM to AO TPDM
 Transferring g2_o1o1o1o1
 Transferring g2_o1o1o1v1
 Transferring g2_o1o1v1v1
 Transferring g2_o1v1o1v1
 Transferring g2_o1v1v1v1
 Transferring g2_v1v1v1v1
 Adding separable TPDM
 Computing TPDM gradient
 --------------------------------------------------------
 2e gradient
  Atom          X               Y               Z
 --------------------------------------------------------
    1        -50.886905       12.915312        0.000000  
    2         20.515396      -31.476183        0.000000  
    3         25.806188       20.957763       -0.000000  
    4          4.565320       -2.396891        0.000000  
 --------------------------------------------------------
 --------------------------------------------------------
 Final gradient
  Atom          X               Y               Z
 --------------------------------------------------------
    1        -50.886905       12.915312        0.000000  
    2         20.515396      -31.476183        0.000000  
    3         25.806188       20.957763       -0.000000  
    4          4.565320       -2.396891        0.000000  
 --------------------------------------------------------
 Analytic gradient from two-electron contribution:   CPU 195.28 s  wall 56.22 s

 Total ccman2 time:   CPU 1008.68 s  wall 273.46 s


 --------------------------------------------------------------

                    Orbital Energies (a.u.)
 --------------------------------------------------------------

 Alpha MOs
 -- Occupied --
*******-180.868-169.674-169.673-169.673 -80.020 -79.990 -37.921
-33.109 -33.106 -33.105 -24.293 -24.292 -24.292 -24.289 -24.289
 -7.559  -7.532  -7.238  -5.471  -5.461  -5.461  -5.452  -5.450
 -5.450  -5.425  -5.424  -5.424  -2.394  -2.390  -2.389  -2.378
 -2.378  -0.950  -0.843  -0.688  -0.521  -0.462  -0.418  -0.396
 -0.363  -0.345
 -- Virtual --
 -0.019   0.040   0.054   0.069   0.082   0.086   0.103   0.111
  0.112   0.118   0.154   0.172   0.187   0.286   0.322   0.330
  0.368   0.386   0.393   0.401   0.432   0.445   0.540   0.554
  0.557   0.581   0.585   0.609   0.694   0.718   0.737   0.798
  0.801   0.834   0.916   0.945   1.065   1.099   1.105   1.155
  1.412   1.547   1.576   1.632   1.669   1.687   1.791   1.834
  1.865   1.930   1.957   2.014   2.332   2.893   4.489   4.497
  4.501   4.522   4.642   4.763   6.537   6.561   6.575   7.241
  7.494  14.741  14.778  14.787  14.807  14.850  14.895  28.875
 29.535  29.554  29.569  29.884  29.887  29.888  29.898  29.967
130.596 130.610 130.627 154.274 165.855 166.1241912.192
 --------------------------------------------------------------

          Ground-State Mulliken Net Atomic Charges

     Atom                 Charge (a.u.)
  ----------------------------------------
      1 I                    -0.176629
      2 P                     0.156156
      3 P                     0.125854
      4 H                    -0.105382
  ----------------------------------------
  Sum of atomic charges =     0.000000

 -----------------------------------------------------------------
                    Cartesian Multipole Moments
 -----------------------------------------------------------------
    Charge (ESU x 10^10)
                 0.0000
    Dipole Moment (Debye)
         X      -1.6710      Y       0.3416      Z      -0.0000
       Tot       1.7056
    Quadrupole Moments (Debye-Ang)
        XX     -51.4130     XY      -1.5478     YY     -58.1015
        XZ       0.0000     YZ       0.0000     ZZ     -56.6349
    Octopole Moments (Debye-Ang^2)
       XXX      45.3841    XXY      -2.4727    XYY      21.7694
       YYY      -4.7993    XXZ      -0.0000    XYZ      -0.0000
       YYZ       0.0000    XZZ      17.5223    YZZ      -1.2801
       ZZZ      -0.0000
    Hexadecapole Moments (Debye-Ang^3)
      XXXX    -847.6276   XXXY     -16.0246   XXYY    -190.0914
      XYYY      -8.5126   YYYY    -206.5944   XXXZ       0.0000
      XXYZ       0.0000   XYYZ       0.0000   YYYZ       0.0000
      XXZZ    -167.8493   XYZZ      -2.1151   YYZZ     -47.7493
      XZZZ       0.0000   YZZZ       0.0000   ZZZZ     -87.9315
 -----------------------------------------------------------------
 DrvMan completing analytic gradient of the correlated energy
 Correlated dipole moment
            1
    1  -0.6574334
    2   0.1343942
    3  -0.0000000
 Energy read as -7599.336049385
 Full Analytical Gradient: (in a.u., or Hartree/Bohr)
             1             2             3             4
    1   -0.00005577   -0.00010845    0.00019265   -0.00002843
    2    0.00006650   -0.00038429    0.00033067   -0.00001288
    3   -0.00000000    0.00000000   -0.00000000    0.00000000
 Gradient time:  CPU 0.68 s  wall 0.64 s
 ----------------------------------------------------------------
             Standard Nuclear Orientation (Angstroms)
    I     Atom           X                Y                Z
 ----------------------------------------------------------------
    1      I       1.0835326113    -0.0958273798    -0.0000000000
    2      P      -1.1749951076     0.9679253104     0.0010000000
    3      P      -2.4178866317    -0.6449970163    -0.0000000000
    4      H      -3.5340023121     0.2349267164    -0.0000000000
 ----------------------------------------------------------------
 Nuclear Repulsion Energy =   360.5425235619 hartrees
 There are       42 alpha and       42 beta electrons

                       Distance Matrix (Angstroms)
             I (  1)   P (  2)   P (  3)
   P (  2)  2.496501
   P (  3)  3.544224  2.036246
   H (  4)  4.629366  2.470264  1.421260

 Requested basis set is 6-311++G(d,p)
 There are 55 shells and 129 basis functions
 A cutoff of  1.0D-14 yielded   1307 shell pairs
 There are      7598 function pairs (      8494 Cartesian)
 Smallest overlap matrix eigenvalue = 8.94E-04
 Guess MOs from SCF MO coefficient file

 -----------------------------------------------------------------------
  General SCF calculation program by
  Eric Jon Sundstrom, Paul Horn, Yuezhi Mao, Dmitri Zuev, Alec White,
  David Stuck, Shaama M.S., Shane Yost, Joonho Lee, David Small,
  Daniel Levine, Susi Lehtola, Hugh Burton, Evgeny Epifanovsky
 -----------------------------------------------------------------------
 Hartree-Fock
 using 4 threads for integral computing
 -------------------------------------------------------
 OpenMP Integral computing Module                
 Release: version 2.0, May 2017, Q-Chem Inc. Pleasanton 
 -------------------------------------------------------
 A restricted SCF calculation will be
 performed using DIIS
 SCF converges when DIIS error is below 1.0e-08
 ---------------------------------------
  Cycle       Energy         DIIS error
 ---------------------------------------
    1   -7598.8724912960      9.20e-06  
    2   -7598.8724916243      2.62e-06  
    3   -7598.8724916715      1.19e-06  
    4   -7598.8724916805      4.99e-07  
    5   -7598.8724916830      2.56e-07  
    6   -7598.8724916840      1.28e-07  
    7   -7598.8724916842      5.66e-08  
    8   -7598.8724916843      2.56e-08  
    9   -7598.8724916842      8.37e-09  Convergence criterion met
 ---------------------------------------
 SCF time:   CPU 5.52s  wall 2.00s 
 SCF   energy in the final basis set =    -7598.8724916842
 Total energy in the final basis set =    -7598.8724916842


 ------------------------------------------------------------------------------

   CCMAN2: suite of methods based on coupled cluster
           and equation of motion theories.

   Components:
   * libvmm-1.3-trunk
     by Evgeny Epifanovsky, Ilya Kaliman.
   * libtensor-2.5-trunk
     by Evgeny Epifanovsky, Michael Wormit, Dmitry Zuev, Sam Manzer, 
        Ilya Kaliman.
   * libcc-2.5-trunk
     by Evgeny Epifanovsky, Arik Landau, Tomasz Kus, Kirill Khistyaev, 
        Dmitry Zuev, Prashant Manohar, Xintian Feng, Anna Krylov, 
        Matthew Goldey, Alec White, Thomas Jagau, Kaushik Nanda, 
        Anastasia Gunina, Alexander Kunitsa, Joonho Lee.

   CCMAN original authors:
   Anna I. Krylov, C. David Sherrill, Steven R. Gwaltney,
   Edward F. C. Byrd (2000)
   Sergey V. Levchenko, Lyudmila V. Slipchenko, Tao Wang,
   Ana-Maria C. Cristian (2003)
   Piotr A. Pieniazek, C. Melania Oana, Evgeny Epifanovsky (2007)
   Prashant Manohar (2009)

 ------------------------------------------------------------------------------


 Allocating and initializing 29808MB of RAM...
 Calculation will run on 4 cores.


 Alpha MOs, Restricted
 -- Occupied --                  
******* -180.87 -169.67 -169.67 -169.67  -80.02  -79.99  -37.92
  1 A     2 A     3 A     4 A     5 A     6 A     7 A     8 A                  
-33.109 -33.106 -33.105 -24.293 -24.292 -24.292 -24.289 -24.289
  9 A    10 A    11 A    12 A    13 A    14 A    15 A    16 A                  
 -7.560  -7.532  -7.238  -5.471  -5.461  -5.461  -5.452  -5.450
 17 A    18 A    19 A    20 A    21 A    22 A    23 A    24 A                  
 -5.450  -5.425  -5.424  -5.424  -2.394  -2.390  -2.389  -2.378
 25 A    26 A    27 A    28 A    29 A    30 A    31 A    32 A                  
 -2.378  -0.950  -0.843  -0.688  -0.521  -0.462  -0.418  -0.396
 33 A    34 A    35 A    36 A    37 A    38 A    39 A    40 A                  
 -0.363  -0.345
 41 A    42 A                                                                  
 -- Virtual --                   
 -0.019   0.040   0.054   0.069   0.082   0.086   0.103   0.111
 43 A    44 A    45 A    46 A    47 A    48 A    49 A    50 A                  
  0.112   0.118   0.154   0.172   0.187   0.286   0.322   0.330
 51 A    52 A    53 A    54 A    55 A    56 A    57 A    58 A                  
  0.368   0.386   0.393   0.401   0.432   0.445   0.540   0.554
 59 A    60 A    61 A    62 A    63 A    64 A    65 A    66 A                  
  0.557   0.581   0.585   0.609   0.694   0.718   0.737   0.798
 67 A    68 A    69 A    70 A    71 A    72 A    73 A    74 A                  
  0.801   0.834   0.915   0.944   1.064   1.099   1.105   1.155
 75 A    76 A    77 A    78 A    79 A    80 A    81 A    82 A                  
  1.411   1.547   1.576   1.632   1.669   1.687   1.790   1.834
 83 A    84 A    85 A    86 A    87 A    88 A    89 A    90 A                  
  1.864   1.930   1.957   2.014   2.332   2.893   4.489   4.497
 91 A    92 A    93 A    94 A    95 A    96 A    97 A    98 A                  
  4.501   4.522   4.642   4.763   6.537   6.561   6.575   7.241
 99 A   100 A   101 A   102 A   103 A   104 A   105 A   106 A                  
  7.493  14.740  14.778  14.787  14.806  14.850  14.895  28.875
107 A   108 A   109 A   110 A   111 A   112 A   113 A   114 A                  
 29.535  29.554  29.569  29.884  29.887  29.888  29.898  29.967
115 A   116 A   117 A   118 A   119 A   120 A   121 A   122 A                  
130.596 130.610 130.627 154.274 165.855 166.1231912.192
123 A   124 A   125 A   126 A   127 A   128 A   129 A                          

 Beta MOs, Restricted
 -- Occupied --                  
******* -180.87 -169.67 -169.67 -169.67  -80.02  -79.99  -37.92
  1 A     2 A     3 A     4 A     5 A     6 A     7 A     8 A                  
-33.109 -33.106 -33.105 -24.293 -24.292 -24.292 -24.289 -24.289
  9 A    10 A    11 A    12 A    13 A    14 A    15 A    16 A                  
 -7.560  -7.532  -7.238  -5.471  -5.461  -5.461  -5.452  -5.450
 17 A    18 A    19 A    20 A    21 A    22 A    23 A    24 A                  
 -5.450  -5.425  -5.424  -5.424  -2.394  -2.390  -2.389  -2.378
 25 A    26 A    27 A    28 A    29 A    30 A    31 A    32 A                  
 -2.378  -0.950  -0.843  -0.688  -0.521  -0.462  -0.418  -0.396
 33 A    34 A    35 A    36 A    37 A    38 A    39 A    40 A                  
 -0.363  -0.345
 41 A    42 A                                                                  
 -- Virtual --                   
 -0.019   0.040   0.054   0.069   0.082   0.086   0.103   0.111
 43 A    44 A    45 A    46 A    47 A    48 A    49 A    50 A                  
  0.112   0.118   0.154   0.172   0.187   0.286   0.322   0.330
 51 A    52 A    53 A    54 A    55 A    56 A    57 A    58 A                  
  0.368   0.386   0.393   0.401   0.432   0.445   0.540   0.554
 59 A    60 A    61 A    62 A    63 A    64 A    65 A    66 A                  
  0.557   0.581   0.585   0.609   0.694   0.718   0.737   0.798
 67 A    68 A    69 A    70 A    71 A    72 A    73 A    74 A                  
  0.801   0.834   0.915   0.944   1.064   1.099   1.105   1.155
 75 A    76 A    77 A    78 A    79 A    80 A    81 A    82 A                  
  1.411   1.547   1.576   1.632   1.669   1.687   1.790   1.834
 83 A    84 A    85 A    86 A    87 A    88 A    89 A    90 A                  
  1.864   1.930   1.957   2.014   2.332   2.893   4.489   4.497
 91 A    92 A    93 A    94 A    95 A    96 A    97 A    98 A                  
  4.501   4.522   4.642   4.763   6.537   6.561   6.575   7.241
 99 A   100 A   101 A   102 A   103 A   104 A   105 A   106 A                  
  7.493  14.740  14.778  14.787  14.806  14.850  14.895  28.875
107 A   108 A   109 A   110 A   111 A   112 A   113 A   114 A                  
 29.535  29.554  29.569  29.884  29.887  29.888  29.898  29.967
115 A   116 A   117 A   118 A   119 A   120 A   121 A   122 A                  
130.596 130.610 130.627 154.274 165.855 166.1231912.192
123 A   124 A   125 A   126 A   127 A   128 A   129 A                          

 Occupation and symmetry of molecular orbitals

 Point group: C1 (1 irreducible representation).

                           A     All 
 -------------------------------------
 All molecular orbitals:
  - Alpha                  129   129 
  - Beta                   129   129 
 -------------------------------------
 Alpha orbitals:
  - Frozen occupied        28    28  
  - Active occupied        14    14  
  - Active virtual         87    87  
  - Frozen virtual         0     0   
 -------------------------------------
 Beta orbitals:
  - Frozen occupied        28    28  
  - Active occupied        14    14  
  - Active virtual         87    87  
  - Frozen virtual         0     0   
 -------------------------------------

 Import integrals:   CPU 0.00 s  wall 0.00 s

 Import integrals:   CPU 38.59 s  wall 9.97 s

 MP2 amplitudes:   CPU 0.04 s  wall 0.02 s

Running a double precision version
           CCSD T amplitudes will be solved using DIIS.

           Start     Size      MaxIter   EConv     TConv     
           3         7         100       1.00e-07  1.00e-05  
 ------------------------------------------------------------------------------
           Energy (a.u.)   Ediff      Tdiff       Comment
 ------------------------------------------------------------------------------
         -7599.30909787                           
     1   -7599.31945387   1.04e-02   7.28e-01     
     2   -7599.33219998   1.27e-02   9.25e-02     
     3   -7599.33389921   1.70e-03   3.72e-02     
     4   -7599.33560301   1.70e-03   1.46e-02     Switched to DIIS steps.
     5   -7599.33603742   4.34e-04   9.74e-03     
     6   -7599.33605300   1.56e-05   2.28e-03     
     7   -7599.33604741   5.59e-06   8.57e-04     
     8   -7599.33604897   1.57e-06   2.41e-04     
     9   -7599.33604948   5.13e-07   1.05e-04     
    10   -7599.33604970   2.17e-07   5.12e-05     
    11   -7599.33604979   8.79e-08   2.59e-05     
    12   -7599.33604977   1.76e-08   5.05e-06     
 ------------------------------------------------------------------------------
         -7599.33604977                           CCSD T converged.

End of double precision
 SCF energy                 = -7598.87249168
 MP2 energy                 = -7599.30909787
 CCSD correlation energy     =    -0.46355809
 CCSD total energy           = -7599.33604977

 CCSD  T1^2 = 0.0082  T2^2 = 0.2489  Leading amplitudes:

 Amplitude    Orbitals with energies
  0.0183       42 (A) A                  ->    61 (A) A                   
              -0.3448                          0.3927                     
  0.0183       42 (A) B                  ->    61 (A) B                   
              -0.3448                          0.3927                     
 -0.0161       42 (A) A                  ->    43 (A) A                   
              -0.3448                         -0.0188                     
 -0.0161       42 (A) B                  ->    43 (A) B                   
              -0.3448                         -0.0188                     

 Amplitude    Orbitals with energies
 -0.1100       42 (A) A      42 (A) B    ->    43 (A) A      43 (A) B     
              -0.3448       -0.3448           -0.0188       -0.0188       
  0.1100       42 (A) A      42 (A) B    ->    43 (A) B      43 (A) A     
              -0.3448       -0.3448           -0.0188       -0.0188       
  0.1100       42 (A) B      42 (A) A    ->    43 (A) A      43 (A) B     
              -0.3448       -0.3448           -0.0188       -0.0188       
 -0.1100       42 (A) B      42 (A) A    ->    43 (A) B      43 (A) A     
              -0.3448       -0.3448           -0.0188       -0.0188       

 Computing CCSD intemediates for later calculations in double precision
 Finished.

Running a double precision version
           CCSD Lambda amplitudes will be solved using DIIS.
           Start     Size      MaxIter   EConv     LConv     
           3         7         100       1.00e-07  1.00e-05  
 ------------------------------------------------------------------------------
            Enorm      Ldiff       Comment
 ------------------------------------------------------------------------------
     1     5.58e-02   4.61e-02     
     2     1.17e-02   4.82e-03     
     3     5.10e-03   2.54e-03     
     4     2.26e-03   1.26e-03     Switched to DIIS steps.
     5     8.77e-04   5.00e-04     
     6     4.03e-04   1.54e-04     
     7     1.55e-04   3.88e-05     
     8     6.04e-05   5.43e-06     
     9     2.20e-05   5.42e-06     
    10     7.38e-06   1.76e-06     
    11     2.09e-06   6.26e-07     
    12     9.18e-07   1.88e-07     
    13     4.27e-07   8.52e-08     
    14     2.02e-07   1.91e-08     
    15     9.85e-08   1.50e-08     
 ------------------------------------------------------------------------------
                                   CCSD Lambda converged.

 Computing density matrices in double precision...
           Orbital response amplitudes will be solved using DIIS.
           Start     Size      MaxIter   EConv     LConv     
           3         7         100       1.00e-06  1.00e-06  
 ------------------------------------------------------------------------------
            Enorm      Ldiff       Comment
 ------------------------------------------------------------------------------
     1     7.39e-02   1.16e-02     
     2     4.67e-02   1.50e-02     
     3     4.81e-02   1.32e-02     
     4     1.40e-02   1.43e-02     Switched to DIIS steps.
     5     1.67e-03   3.36e-03     
     6     3.88e-04   1.32e-04     
     7     1.26e-04   8.34e-05     
     8     3.96e-05   1.75e-05     
     9     1.43e-05   8.07e-07     
    10     5.90e-06   4.17e-07     
    11     1.76e-06   4.65e-07     
    12     1.93e-07   1.53e-08     
 ------------------------------------------------------------------------------
                                   Orbital response converged.

 Computing density matrices... Done.
 CCSD calculation:   CPU 772.63 s  wall 206.52 s

 Transferring MO TPDM to AO TPDM
 Transferring g2_o1o1o1o1
 Transferring g2_o1o1o1v1
 Transferring g2_o1o1v1v1
 Transferring g2_o1v1o1v1
 Transferring g2_o1v1v1v1
 Transferring g2_v1v1v1v1
 Adding separable TPDM
 Computing TPDM gradient
 --------------------------------------------------------
 2e gradient
  Atom          X               Y               Z
 --------------------------------------------------------
    1        -50.870231       12.924570        0.015180  
    2         20.512034      -31.482951       -0.025337  
    3         25.794759       20.955642        0.009114  
    4          4.563438       -2.397260        0.001043  
 --------------------------------------------------------
 --------------------------------------------------------
 Final gradient
  Atom          X               Y               Z
 --------------------------------------------------------
    1        -50.870231       12.924570        0.015180  
    2         20.512034      -31.482951       -0.025337  
    3         25.794759       20.955642        0.009114  
    4          4.563438       -2.397260        0.001043  
 --------------------------------------------------------
 Analytic gradient from two-electron contribution:   CPU 199.26 s  wall 57.31 s

 Total ccman2 time:   CPU 1013.53 s  wall 274.80 s


 --------------------------------------------------------------

                    Orbital Energies (a.u.)
 --------------------------------------------------------------

 Alpha MOs
 -- Occupied --
*******-180.868-169.674-169.673-169.673 -80.020 -79.990 -37.921
-33.109 -33.106 -33.105 -24.293 -24.292 -24.292 -24.289 -24.289
 -7.560  -7.532  -7.238  -5.471  -5.461  -5.461  -5.452  -5.450
 -5.450  -5.425  -5.424  -5.424  -2.394  -2.390  -2.389  -2.378
 -2.378  -0.950  -0.843  -0.688  -0.521  -0.462  -0.418  -0.396
 -0.363  -0.345
 -- Virtual --
 -0.019   0.040   0.054   0.069   0.082   0.086   0.103   0.111
  0.112   0.118   0.154   0.172   0.187   0.286   0.322   0.330
  0.368   0.386   0.393   0.401   0.432   0.445   0.540   0.554
  0.557   0.581   0.585   0.609   0.694   0.718   0.737   0.798
  0.801   0.834   0.915   0.944   1.064   1.099   1.105   1.155
  1.411   1.547   1.576   1.632   1.669   1.687   1.790   1.834
  1.864   1.930   1.957   2.014   2.332   2.893   4.489   4.497
  4.501   4.522   4.642   4.763   6.537   6.561   6.575   7.241
  7.493  14.740  14.778  14.787  14.806  14.850  14.895  28.875
 29.535  29.554  29.569  29.884  29.887  29.888  29.898  29.967
130.596 130.610 130.627 154.274 165.855 166.1231912.192
 --------------------------------------------------------------

          Ground-State Mulliken Net Atomic Charges

     Atom                 Charge (a.u.)
  ----------------------------------------
      1 I                    -0.176741
      2 P                     0.156255
      3 P                     0.125990
      4 H                    -0.105504
  ----------------------------------------
  Sum of atomic charges =    -0.000000

 -----------------------------------------------------------------
                    Cartesian Multipole Moments
 -----------------------------------------------------------------
    Charge (ESU x 10^10)
                 0.0000
    Dipole Moment (Debye)
         X      -1.6727      Y       0.3422      Z       0.0003
       Tot       1.7074
    Quadrupole Moments (Debye-Ang)
        XX     -51.4156     XY      -1.5484     YY     -58.0968
        XZ      -0.0015     YZ      -0.0006     ZZ     -56.6379
    Octopole Moments (Debye-Ang^2)
       XXX      45.3862    XXY      -2.4944    XYY      21.7622
       YYY      -4.8380    XXZ      -0.0159    XYZ       0.0026
       YYZ      -0.0140    XZZ      17.5242    YZZ      -1.2938
       ZZZ      -0.0390
    Hexadecapole Moments (Debye-Ang^3)
      XXXX    -847.7104   XXXY     -15.9635   XXYY    -190.0951
      XYYY      -8.4651   YYYY    -206.7283   XXXZ       0.0384
      XXYZ      -0.0137   XYYZ       0.0149   YYYZ      -0.0435
      XXZZ    -167.8595   XYZZ      -2.0988   YYZZ     -47.7746
      XZZZ       0.0457   YZZZ      -0.0382   ZZZZ     -87.9429
 -----------------------------------------------------------------
 DrvMan completing analytic gradient of the correlated energy
 Correlated dipole moment
            1
    1  -0.6581017
    2   0.1346491
    3   0.0001211
 Energy read as -7599.336049771
 Full Analytical Gradient: (in a.u., or Hartree/Bohr)
             1             2             3             4
    1    0.00000331   -0.00000615    0.00001022   -0.00000738
    2    0.00000925   -0.00003479    0.00002227    0.00000327
    3   -0.00000810    0.00001035    0.00001165   -0.00001390
 Gradient time:  CPU 0.67 s  wall 0.64 s
 ----------------------------------------------------------------
             Standard Nuclear Orientation (Angstroms)
    I     Atom           X                Y                Z
 ----------------------------------------------------------------
    1      I       1.0835326113    -0.0958273798    -0.0000000000
    2      P      -1.1749951076     0.9679253104     0.0000000000
    3      P      -2.4168866317    -0.6449970163    -0.0000000000
    4      H      -3.5340023121     0.2349267164    -0.0000000000
 ----------------------------------------------------------------
 Nuclear Repulsion Energy =   360.5900837159 hartrees
 There are       42 alpha and       42 beta electrons

                       Distance Matrix (Angstroms)
             I (  1)   P (  2)   P (  3)
   P (  2)  2.496501
   P (  3)  3.543236  2.035636
   H (  4)  4.629366  2.470264  1.422045

 Requested basis set is 6-311++G(d,p)
 There are 55 shells and 129 basis functions
 A cutoff of  1.0D-14 yielded   1308 shell pairs
 There are      7601 function pairs (      8497 Cartesian)
 Smallest overlap matrix eigenvalue = 8.93E-04
 Guess MOs from SCF MO coefficient file

 -----------------------------------------------------------------------
  General SCF calculation program by
  Eric Jon Sundstrom, Paul Horn, Yuezhi Mao, Dmitri Zuev, Alec White,
  David Stuck, Shaama M.S., Shane Yost, Joonho Lee, David Small,
  Daniel Levine, Susi Lehtola, Hugh Burton, Evgeny Epifanovsky
 -----------------------------------------------------------------------
 Hartree-Fock
 using 4 threads for integral computing
 -------------------------------------------------------
 OpenMP Integral computing Module                
 Release: version 2.0, May 2017, Q-Chem Inc. Pleasanton 
 -------------------------------------------------------
 A restricted SCF calculation will be
 performed using DIIS
 SCF converges when DIIS error is below 1.0e-08
 ---------------------------------------
  Cycle       Energy         DIIS error
 ---------------------------------------
    1   -7598.8725050098      1.01e-05  
    2   -7598.8725053649      2.73e-06  
    3   -7598.8725054112      1.13e-06  
    4   -7598.8725054192      5.20e-07  
    5   -7598.8725054216      2.42e-07  
    6   -7598.8725054223      1.25e-07  
    7   -7598.8725054226      5.38e-08  
    8   -7598.8725054228      1.76e-08  
    9   -7598.8725054227      7.28e-09  Convergence criterion met
 ---------------------------------------
 SCF time:   CPU 5.52s  wall 1.00s 
 SCF   energy in the final basis set =    -7598.8725054227
 Total energy in the final basis set =    -7598.8725054227


 ------------------------------------------------------------------------------

   CCMAN2: suite of methods based on coupled cluster
           and equation of motion theories.

   Components:
   * libvmm-1.3-trunk
     by Evgeny Epifanovsky, Ilya Kaliman.
   * libtensor-2.5-trunk
     by Evgeny Epifanovsky, Michael Wormit, Dmitry Zuev, Sam Manzer, 
        Ilya Kaliman.
   * libcc-2.5-trunk
     by Evgeny Epifanovsky, Arik Landau, Tomasz Kus, Kirill Khistyaev, 
        Dmitry Zuev, Prashant Manohar, Xintian Feng, Anna Krylov, 
        Matthew Goldey, Alec White, Thomas Jagau, Kaushik Nanda, 
        Anastasia Gunina, Alexander Kunitsa, Joonho Lee.

   CCMAN original authors:
   Anna I. Krylov, C. David Sherrill, Steven R. Gwaltney,
   Edward F. C. Byrd (2000)
   Sergey V. Levchenko, Lyudmila V. Slipchenko, Tao Wang,
   Ana-Maria C. Cristian (2003)
   Piotr A. Pieniazek, C. Melania Oana, Evgeny Epifanovsky (2007)
   Prashant Manohar (2009)

 ------------------------------------------------------------------------------


 Allocating and initializing 29808MB of RAM...
 Calculation will run on 4 cores.


 Alpha MOs, Restricted
 -- Occupied --                  
******* -180.87 -169.67 -169.67 -169.67  -80.02  -79.99  -37.92
  1 A     2 A     3 A     4 A     5 A     6 A     7 A     8 A                  
-33.109 -33.106 -33.105 -24.293 -24.292 -24.292 -24.289 -24.289
  9 A    10 A    11 A    12 A    13 A    14 A    15 A    16 A                  
 -7.560  -7.533  -7.238  -5.471  -5.461  -5.461  -5.452  -5.450
 17 A    18 A    19 A    20 A    21 A    22 A    23 A    24 A                  
 -5.450  -5.425  -5.424  -5.424  -2.394  -2.390  -2.389  -2.378
 25 A    26 A    27 A    28 A    29 A    30 A    31 A    32 A                  
 -2.378  -0.950  -0.843  -0.688  -0.521  -0.462  -0.418  -0.396
 33 A    34 A    35 A    36 A    37 A    38 A    39 A    40 A                  
 -0.363  -0.345
 41 A    42 A                                                                  
 -- Virtual --                   
 -0.019   0.040   0.054   0.069   0.082   0.086   0.103   0.111
 43 A    44 A    45 A    46 A    47 A    48 A    49 A    50 A                  
  0.112   0.118   0.154   0.172   0.187   0.286   0.322   0.330
 51 A    52 A    53 A    54 A    55 A    56 A    57 A    58 A                  
  0.368   0.386   0.393   0.401   0.432   0.445   0.540   0.554
 59 A    60 A    61 A    62 A    63 A    64 A    65 A    66 A                  
  0.557   0.581   0.585   0.609   0.694   0.718   0.737   0.798
 67 A    68 A    69 A    70 A    71 A    72 A    73 A    74 A                  
  0.801   0.834   0.916   0.944   1.064   1.099   1.105   1.155
 75 A    76 A    77 A    78 A    79 A    80 A    81 A    82 A                  
  1.412   1.547   1.576   1.632   1.669   1.687   1.791   1.834
 83 A    84 A    85 A    86 A    87 A    88 A    89 A    90 A                  
  1.864   1.930   1.957   2.014   2.331   2.893   4.489   4.497
 91 A    92 A    93 A    94 A    95 A    96 A    97 A    98 A                  
  4.501   4.522   4.642   4.763   6.537   6.561   6.575   7.241
 99 A   100 A   101 A   102 A   103 A   104 A   105 A   106 A                  
  7.493  14.740  14.778  14.787  14.806  14.850  14.895  28.875
107 A   108 A   109 A   110 A   111 A   112 A   113 A   114 A                  
 29.535  29.554  29.569  29.884  29.887  29.888  29.898  29.967
115 A   116 A   117 A   118 A   119 A   120 A   121 A   122 A                  
130.596 130.610 130.627 154.274 165.855 166.1231912.192
123 A   124 A   125 A   126 A   127 A   128 A   129 A                          

 Beta MOs, Restricted
 -- Occupied --                  
******* -180.87 -169.67 -169.67 -169.67  -80.02  -79.99  -37.92
  1 A     2 A     3 A     4 A     5 A     6 A     7 A     8 A                  
-33.109 -33.106 -33.105 -24.293 -24.292 -24.292 -24.289 -24.289
  9 A    10 A    11 A    12 A    13 A    14 A    15 A    16 A                  
 -7.560  -7.533  -7.238  -5.471  -5.461  -5.461  -5.452  -5.450
 17 A    18 A    19 A    20 A    21 A    22 A    23 A    24 A                  
 -5.450  -5.425  -5.424  -5.424  -2.394  -2.390  -2.389  -2.378
 25 A    26 A    27 A    28 A    29 A    30 A    31 A    32 A                  
 -2.378  -0.950  -0.843  -0.688  -0.521  -0.462  -0.418  -0.396
 33 A    34 A    35 A    36 A    37 A    38 A    39 A    40 A                  
 -0.363  -0.345
 41 A    42 A                                                                  
 -- Virtual --                   
 -0.019   0.040   0.054   0.069   0.082   0.086   0.103   0.111
 43 A    44 A    45 A    46 A    47 A    48 A    49 A    50 A                  
  0.112   0.118   0.154   0.172   0.187   0.286   0.322   0.330
 51 A    52 A    53 A    54 A    55 A    56 A    57 A    58 A                  
  0.368   0.386   0.393   0.401   0.432   0.445   0.540   0.554
 59 A    60 A    61 A    62 A    63 A    64 A    65 A    66 A                  
  0.557   0.581   0.585   0.609   0.694   0.718   0.737   0.798
 67 A    68 A    69 A    70 A    71 A    72 A    73 A    74 A                  
  0.801   0.834   0.916   0.944   1.064   1.099   1.105   1.155
 75 A    76 A    77 A    78 A    79 A    80 A    81 A    82 A                  
  1.412   1.547   1.576   1.632   1.669   1.687   1.791   1.834
 83 A    84 A    85 A    86 A    87 A    88 A    89 A    90 A                  
  1.864   1.930   1.957   2.014   2.331   2.893   4.489   4.497
 91 A    92 A    93 A    94 A    95 A    96 A    97 A    98 A                  
  4.501   4.522   4.642   4.763   6.537   6.561   6.575   7.241
 99 A   100 A   101 A   102 A   103 A   104 A   105 A   106 A                  
  7.493  14.740  14.778  14.787  14.806  14.850  14.895  28.875
107 A   108 A   109 A   110 A   111 A   112 A   113 A   114 A                  
 29.535  29.554  29.569  29.884  29.887  29.888  29.898  29.967
115 A   116 A   117 A   118 A   119 A   120 A   121 A   122 A                  
130.596 130.610 130.627 154.274 165.855 166.1231912.192
123 A   124 A   125 A   126 A   127 A   128 A   129 A                          

 Occupation and symmetry of molecular orbitals

 Point group: C1 (1 irreducible representation).

                           A     All 
 -------------------------------------
 All molecular orbitals:
  - Alpha                  129   129 
  - Beta                   129   129 
 -------------------------------------
 Alpha orbitals:
  - Frozen occupied        28    28  
  - Active occupied        14    14  
  - Active virtual         87    87  
  - Frozen virtual         0     0   
 -------------------------------------
 Beta orbitals:
  - Frozen occupied        28    28  
  - Active occupied        14    14  
  - Active virtual         87    87  
  - Frozen virtual         0     0   
 -------------------------------------

 Import integrals:   CPU 0.00 s  wall 0.00 s

 Import integrals:   CPU 38.94 s  wall 10.18 s

 MP2 amplitudes:   CPU 0.04 s  wall 0.02 s

Running a double precision version
           CCSD T amplitudes will be solved using DIIS.

           Start     Size      MaxIter   EConv     TConv     
           3         7         100       1.00e-07  1.00e-05  
 ------------------------------------------------------------------------------
           Energy (a.u.)   Ediff      Tdiff       Comment
 ------------------------------------------------------------------------------
         -7599.30909454                           
     1   -7599.31945782   1.04e-02   7.28e-01     
     2   -7599.33219961   1.27e-02   9.25e-02     
     3   -7599.33389981   1.70e-03   3.72e-02     
     4   -7599.33560308   1.70e-03   1.46e-02     Switched to DIIS steps.
     5   -7599.33603702   4.34e-04   9.73e-03     
     6   -7599.33605257   1.56e-05   2.28e-03     
     7   -7599.33604700   5.58e-06   8.56e-04     
     8   -7599.33604856   1.56e-06   2.41e-04     
     9   -7599.33604908   5.13e-07   1.05e-04     
    10   -7599.33604929   2.17e-07   5.12e-05     
    11   -7599.33604938   8.75e-08   2.59e-05     
    12   -7599.33604936   1.77e-08   5.05e-06     
 ------------------------------------------------------------------------------
         -7599.33604936                           CCSD T converged.

End of double precision
 SCF energy                 = -7598.87250542
 MP2 energy                 = -7599.30909454
 CCSD correlation energy     =    -0.46354394
 CCSD total energy           = -7599.33604936

 CCSD  T1^2 = 0.0082  T2^2 = 0.2489  Leading amplitudes:

 Amplitude    Orbitals with energies
 -0.0183       42 (A) A                  ->    61 (A) A                   
              -0.3449                          0.3926                     
 -0.0183       42 (A) B                  ->    61 (A) B                   
              -0.3449                          0.3926                     
 -0.0161       42 (A) A                  ->    43 (A) A                   
              -0.3449                         -0.0187                     
 -0.0161       42 (A) B                  ->    43 (A) B                   
              -0.3449                         -0.0187                     

 Amplitude    Orbitals with energies
 -0.1098       42 (A) A      42 (A) B    ->    43 (A) A      43 (A) B     
              -0.3449       -0.3449           -0.0187       -0.0187       
  0.1098       42 (A) A      42 (A) B    ->    43 (A) B      43 (A) A     
              -0.3449       -0.3449           -0.0187       -0.0187       
  0.1098       42 (A) B      42 (A) A    ->    43 (A) A      43 (A) B     
              -0.3449       -0.3449           -0.0187       -0.0187       
 -0.1098       42 (A) B      42 (A) A    ->    43 (A) B      43 (A) A     
              -0.3449       -0.3449           -0.0187       -0.0187       

 Computing CCSD intemediates for later calculations in double precision
 Finished.

Running a double precision version
           CCSD Lambda amplitudes will be solved using DIIS.
           Start     Size      MaxIter   EConv     LConv     
           3         7         100       1.00e-07  1.00e-05  
 ------------------------------------------------------------------------------
            Enorm      Ldiff       Comment
 ------------------------------------------------------------------------------
     1     5.57e-02   4.60e-02     
     2     1.17e-02   4.82e-03     
     3     5.10e-03   2.54e-03     
     4     2.26e-03   1.26e-03     Switched to DIIS steps.
     5     8.76e-04   5.00e-04     
     6     4.02e-04   1.53e-04     
     7     1.55e-04   3.87e-05     
     8     6.03e-05   5.43e-06     
     9     2.19e-05   5.41e-06     
    10     7.37e-06   1.76e-06     
    11     2.08e-06   6.23e-07     
    12     9.16e-07   1.87e-07     
    13     4.27e-07   8.51e-08     
    14     2.02e-07   1.91e-08     
    15     9.82e-08   1.49e-08     
 ------------------------------------------------------------------------------
                                   CCSD Lambda converged.

 Computing density matrices in double precision...
           Orbital response amplitudes will be solved using DIIS.
           Start     Size      MaxIter   EConv     LConv     
           3         7         100       1.00e-06  1.00e-06  
 ------------------------------------------------------------------------------
            Enorm      Ldiff       Comment
 ------------------------------------------------------------------------------
     1     7.39e-02   1.16e-02     
     2     4.67e-02   1.50e-02     
     3     4.80e-02   1.32e-02     
     4     1.39e-02   1.42e-02     Switched to DIIS steps.
     5     1.67e-03   3.34e-03     
     6     3.87e-04   1.31e-04     
     7     1.26e-04   8.32e-05     
     8     3.96e-05   1.75e-05     
     9     1.43e-05   7.97e-07     
    10     5.88e-06   4.20e-07     
    11     1.75e-06   4.64e-07     
    12     1.93e-07   1.54e-08     
 ------------------------------------------------------------------------------
                                   Orbital response converged.

 Computing density matrices... Done.
 CCSD calculation:   CPU 772.57 s  wall 206.77 s

 Transferring MO TPDM to AO TPDM
 Transferring g2_o1o1o1o1
 Transferring g2_o1o1o1v1
 Transferring g2_o1o1v1v1
 Transferring g2_o1v1o1v1
 Transferring g2_o1v1v1v1
 Transferring g2_v1v1v1v1
 Adding separable TPDM
 Computing TPDM gradient
 --------------------------------------------------------
 2e gradient
  Atom          X               Y               Z
 --------------------------------------------------------
    1        -50.877337       12.922909        0.000003  
    2         20.513633      -31.495021       -0.000003  
    3         25.798153       20.969215       -0.000001  
    4          4.565552       -2.397103        0.000001  
 --------------------------------------------------------
 --------------------------------------------------------
 Final gradient
  Atom          X               Y               Z
 --------------------------------------------------------
    1        -50.877337       12.922909        0.000003  
    2         20.513633      -31.495021       -0.000003  
    3         25.798153       20.969215       -0.000001  
    4          4.565552       -2.397103        0.000001  
 --------------------------------------------------------
 Analytic gradient from two-electron contribution:   CPU 198.66 s  wall 57.40 s

 Total ccman2 time:   CPU 1013.18 s  wall 275.34 s


 --------------------------------------------------------------

                    Orbital Energies (a.u.)
 --------------------------------------------------------------

 Alpha MOs
 -- Occupied --
*******-180.868-169.674-169.673-169.673 -80.020 -79.990 -37.921
-33.109 -33.106 -33.105 -24.293 -24.292 -24.292 -24.289 -24.289
 -7.560  -7.533  -7.238  -5.471  -5.461  -5.461  -5.452  -5.450
 -5.450  -5.425  -5.424  -5.424  -2.394  -2.390  -2.389  -2.378
 -2.378  -0.950  -0.843  -0.688  -0.521  -0.462  -0.418  -0.396
 -0.363  -0.345
 -- Virtual --
 -0.019   0.040   0.054   0.069   0.082   0.086   0.103   0.111
  0.112   0.118   0.154   0.172   0.187   0.286   0.322   0.330
  0.368   0.386   0.393   0.401   0.432   0.445   0.540   0.554
  0.557   0.581   0.585   0.609   0.694   0.718   0.737   0.798
  0.801   0.834   0.916   0.944   1.064   1.099   1.105   1.155
  1.412   1.547   1.576   1.632   1.669   1.687   1.791   1.834
  1.864   1.930   1.957   2.014   2.331   2.893   4.489   4.497
  4.501   4.522   4.642   4.763   6.537   6.561   6.575   7.241
  7.493  14.740  14.778  14.787  14.806  14.850  14.895  28.875
 29.535  29.554  29.569  29.884  29.887  29.888  29.898  29.967
130.596 130.610 130.627 154.274 165.855 166.1231912.192
 --------------------------------------------------------------

          Ground-State Mulliken Net Atomic Charges

     Atom                 Charge (a.u.)
  ----------------------------------------
      1 I                    -0.176825
      2 P                     0.156308
      3 P                     0.125983
      4 H                    -0.105466
  ----------------------------------------
  Sum of atomic charges =    -0.000000

 -----------------------------------------------------------------
                    Cartesian Multipole Moments
 -----------------------------------------------------------------
    Charge (ESU x 10^10)
                -0.0000
    Dipole Moment (Debye)
         X      -1.6728      Y       0.3419      Z       0.0000
       Tot       1.7073
    Quadrupole Moments (Debye-Ang)
        XX     -51.4212     XY      -1.5471     YY     -58.0952
        XZ       0.0000     YZ      -0.0000     ZZ     -56.6366
    Octopole Moments (Debye-Ang^2)
       XXX      45.3716    XXY      -2.4990    XYY      21.7460
       YYY      -4.8386    XXZ       0.0000    XYZ       0.0000
       YYZ      -0.0000    XZZ      17.5089    YZZ      -1.2939
       ZZZ      -0.0000
    Hexadecapole Moments (Debye-Ang^3)
      XXXX    -847.4901   XXXY     -15.9284   XXYY    -190.0242
      XYYY      -8.4322   YYYY    -206.7207   XXXZ       0.0000
      XXYZ      -0.0000   XYYZ       0.0000   YYYZ      -0.0000
      XXZZ    -167.7992   XYZZ      -2.0888   YYZZ     -47.7712
      XZZZ       0.0000   YZZZ      -0.0000   ZZZZ     -87.9354
 -----------------------------------------------------------------
 DrvMan completing analytic gradient of the correlated energy
 Correlated dipole moment
            1
    1  -0.6581138
    2   0.1345165
    3   0.0000000
 Energy read as -7599.336049362
 Full Analytical Gradient: (in a.u., or Hartree/Bohr)
             1             2             3             4
    1   -0.00002239   -0.00015770    0.00043271   -0.00025262
    2    0.00000147   -0.00021710    0.00001475    0.00020087
    3   -0.00000002    0.00000001    0.00000003   -0.00000001
 Gradient time:  CPU 0.67 s  wall 0.64 s
 ----------------------------------------------------------------
             Standard Nuclear Orientation (Angstroms)
    I     Atom           X                Y                Z
 ----------------------------------------------------------------
    1      I       1.0835326113    -0.0958273798    -0.0000000000
    2      P      -1.1749951076     0.9679253104     0.0000000000
    3      P      -2.4188866317    -0.6449970163    -0.0000000000
    4      H      -3.5340023121     0.2349267164    -0.0000000000
 ----------------------------------------------------------------
 Nuclear Repulsion Energy =   360.4950273032 hartrees
 There are       42 alpha and       42 beta electrons

                       Distance Matrix (Angstroms)
             I (  1)   P (  2)   P (  3)
   P (  2)  2.496501
   P (  3)  3.545212  2.036857
   H (  4)  4.629366  2.470264  1.420475

 Requested basis set is 6-311++G(d,p)
 There are 55 shells and 129 basis functions
 A cutoff of  1.0D-14 yielded   1307 shell pairs
 There are      7598 function pairs (      8494 Cartesian)
 Smallest overlap matrix eigenvalue = 8.96E-04
 Guess MOs from SCF MO coefficient file

 -----------------------------------------------------------------------
  General SCF calculation program by
  Eric Jon Sundstrom, Paul Horn, Yuezhi Mao, Dmitri Zuev, Alec White,
  David Stuck, Shaama M.S., Shane Yost, Joonho Lee, David Small,
  Daniel Levine, Susi Lehtola, Hugh Burton, Evgeny Epifanovsky
 -----------------------------------------------------------------------
 Hartree-Fock
 using 4 threads for integral computing
 -------------------------------------------------------
 OpenMP Integral computing Module                
 Release: version 2.0, May 2017, Q-Chem Inc. Pleasanton 
 -------------------------------------------------------
 A restricted SCF calculation will be
 performed using DIIS
 SCF converges when DIIS error is below 1.0e-08
 ---------------------------------------
  Cycle       Energy         DIIS error
 ---------------------------------------
    1   -7598.8724762361      1.68e-05  
    2   -7598.8724770396      4.27e-06  
    3   -7598.8724771109      1.71e-06  
    4   -7598.8724771218      6.40e-07  
    5   -7598.8724771234      2.05e-07  
    6   -7598.8724771238      5.73e-08  
    7   -7598.8724771237      2.50e-08  
    8   -7598.8724771237      1.11e-08  
    9   -7598.8724771238      5.03e-09  Convergence criterion met
 ---------------------------------------
 SCF time:   CPU 5.52s  wall 2.00s 
 SCF   energy in the final basis set =    -7598.8724771238
 Total energy in the final basis set =    -7598.8724771238


 ------------------------------------------------------------------------------

   CCMAN2: suite of methods based on coupled cluster
           and equation of motion theories.

   Components:
   * libvmm-1.3-trunk
     by Evgeny Epifanovsky, Ilya Kaliman.
   * libtensor-2.5-trunk
     by Evgeny Epifanovsky, Michael Wormit, Dmitry Zuev, Sam Manzer, 
        Ilya Kaliman.
   * libcc-2.5-trunk
     by Evgeny Epifanovsky, Arik Landau, Tomasz Kus, Kirill Khistyaev, 
        Dmitry Zuev, Prashant Manohar, Xintian Feng, Anna Krylov, 
        Matthew Goldey, Alec White, Thomas Jagau, Kaushik Nanda, 
        Anastasia Gunina, Alexander Kunitsa, Joonho Lee.

   CCMAN original authors:
   Anna I. Krylov, C. David Sherrill, Steven R. Gwaltney,
   Edward F. C. Byrd (2000)
   Sergey V. Levchenko, Lyudmila V. Slipchenko, Tao Wang,
   Ana-Maria C. Cristian (2003)
   Piotr A. Pieniazek, C. Melania Oana, Evgeny Epifanovsky (2007)
   Prashant Manohar (2009)

 ------------------------------------------------------------------------------


 Allocating and initializing 29808MB of RAM...
 Calculation will run on 4 cores.


 Alpha MOs, Restricted
 -- Occupied --                  
******* -180.87 -169.67 -169.67 -169.67  -80.02  -79.99  -37.92
  1 A     2 A     3 A     4 A     5 A     6 A     7 A     8 A                  
-33.109 -33.106 -33.105 -24.293 -24.292 -24.292 -24.289 -24.289
  9 A    10 A    11 A    12 A    13 A    14 A    15 A    16 A                  
 -7.560  -7.532  -7.238  -5.471  -5.461  -5.461  -5.452  -5.450
 17 A    18 A    19 A    20 A    21 A    22 A    23 A    24 A                  
 -5.450  -5.425  -5.424  -5.424  -2.394  -2.390  -2.389  -2.378
 25 A    26 A    27 A    28 A    29 A    30 A    31 A    32 A                  
 -2.378  -0.950  -0.843  -0.688  -0.521  -0.462  -0.417  -0.396
 33 A    34 A    35 A    36 A    37 A    38 A    39 A    40 A                  
 -0.363  -0.345
 41 A    42 A                                                                  
 -- Virtual --                   
 -0.019   0.040   0.054   0.069   0.082   0.086   0.103   0.111
 43 A    44 A    45 A    46 A    47 A    48 A    49 A    50 A                  
  0.112   0.118   0.154   0.172   0.187   0.286   0.322   0.330
 51 A    52 A    53 A    54 A    55 A    56 A    57 A    58 A                  
  0.368   0.386   0.393   0.401   0.432   0.445   0.540   0.554
 59 A    60 A    61 A    62 A    63 A    64 A    65 A    66 A                  
  0.557   0.581   0.585   0.609   0.694   0.718   0.737   0.798
 67 A    68 A    69 A    70 A    71 A    72 A    73 A    74 A                  
  0.801   0.834   0.915   0.944   1.064   1.099   1.105   1.155
 75 A    76 A    77 A    78 A    79 A    80 A    81 A    82 A                  
  1.411   1.547   1.576   1.632   1.670   1.688   1.790   1.834
 83 A    84 A    85 A    86 A    87 A    88 A    89 A    90 A                  
  1.864   1.930   1.957   2.014   2.333   2.893   4.489   4.497
 91 A    92 A    93 A    94 A    95 A    96 A    97 A    98 A                  
  4.501   4.522   4.642   4.763   6.537   6.561   6.575   7.241
 99 A   100 A   101 A   102 A   103 A   104 A   105 A   106 A                  
  7.493  14.740  14.778  14.787  14.806  14.850  14.895  28.875
107 A   108 A   109 A   110 A   111 A   112 A   113 A   114 A                  
 29.535  29.554  29.569  29.884  29.887  29.888  29.898  29.967
115 A   116 A   117 A   118 A   119 A   120 A   121 A   122 A                  
130.596 130.610 130.627 154.274 165.855 166.1231912.192
123 A   124 A   125 A   126 A   127 A   128 A   129 A                          

 Beta MOs, Restricted
 -- Occupied --                  
******* -180.87 -169.67 -169.67 -169.67  -80.02  -79.99  -37.92
  1 A     2 A     3 A     4 A     5 A     6 A     7 A     8 A                  
-33.109 -33.106 -33.105 -24.293 -24.292 -24.292 -24.289 -24.289
  9 A    10 A    11 A    12 A    13 A    14 A    15 A    16 A                  
 -7.560  -7.532  -7.238  -5.471  -5.461  -5.461  -5.452  -5.450
 17 A    18 A    19 A    20 A    21 A    22 A    23 A    24 A                  
 -5.450  -5.425  -5.424  -5.424  -2.394  -2.390  -2.389  -2.378
 25 A    26 A    27 A    28 A    29 A    30 A    31 A    32 A                  
 -2.378  -0.950  -0.843  -0.688  -0.521  -0.462  -0.417  -0.396
 33 A    34 A    35 A    36 A    37 A    38 A    39 A    40 A                  
 -0.363  -0.345
 41 A    42 A                                                                  
 -- Virtual --                   
 -0.019   0.040   0.054   0.069   0.082   0.086   0.103   0.111
 43 A    44 A    45 A    46 A    47 A    48 A    49 A    50 A                  
  0.112   0.118   0.154   0.172   0.187   0.286   0.322   0.330
 51 A    52 A    53 A    54 A    55 A    56 A    57 A    58 A                  
  0.368   0.386   0.393   0.401   0.432   0.445   0.540   0.554
 59 A    60 A    61 A    62 A    63 A    64 A    65 A    66 A                  
  0.557   0.581   0.585   0.609   0.694   0.718   0.737   0.798
 67 A    68 A    69 A    70 A    71 A    72 A    73 A    74 A                  
  0.801   0.834   0.915   0.944   1.064   1.099   1.105   1.155
 75 A    76 A    77 A    78 A    79 A    80 A    81 A    82 A                  
  1.411   1.547   1.576   1.632   1.670   1.688   1.790   1.834
 83 A    84 A    85 A    86 A    87 A    88 A    89 A    90 A                  
  1.864   1.930   1.957   2.014   2.333   2.893   4.489   4.497
 91 A    92 A    93 A    94 A    95 A    96 A    97 A    98 A                  
  4.501   4.522   4.642   4.763   6.537   6.561   6.575   7.241
 99 A   100 A   101 A   102 A   103 A   104 A   105 A   106 A                  
  7.493  14.740  14.778  14.787  14.806  14.850  14.895  28.875
107 A   108 A   109 A   110 A   111 A   112 A   113 A   114 A                  
 29.535  29.554  29.569  29.884  29.887  29.888  29.898  29.967
115 A   116 A   117 A   118 A   119 A   120 A   121 A   122 A                  
130.596 130.610 130.627 154.274 165.855 166.1231912.192
123 A   124 A   125 A   126 A   127 A   128 A   129 A                          

 Occupation and symmetry of molecular orbitals

 Point group: C1 (1 irreducible representation).

                           A     All 
 -------------------------------------
 All molecular orbitals:
  - Alpha                  129   129 
  - Beta                   129   129 
 -------------------------------------
 Alpha orbitals:
  - Frozen occupied        28    28  
  - Active occupied        14    14  
  - Active virtual         87    87  
  - Frozen virtual         0     0   
 -------------------------------------
 Beta orbitals:
  - Frozen occupied        28    28  
  - Active occupied        14    14  
  - Active virtual         87    87  
  - Frozen virtual         0     0   
 -------------------------------------

 Import integrals:   CPU 0.00 s  wall 0.00 s

 Import integrals:   CPU 39.02 s  wall 10.14 s

 MP2 amplitudes:   CPU 0.04 s  wall 0.02 s

Running a double precision version
           CCSD T amplitudes will be solved using DIIS.

           Start     Size      MaxIter   EConv     TConv     
           3         7         100       1.00e-07  1.00e-05  
 ------------------------------------------------------------------------------
           Energy (a.u.)   Ediff      Tdiff       Comment
 ------------------------------------------------------------------------------
         -7599.30910044                           
     1   -7599.31944913   1.03e-02   7.28e-01     
     2   -7599.33219957   1.28e-02   9.25e-02     
     3   -7599.33389784   1.70e-03   3.73e-02     
     4   -7599.33560216   1.70e-03   1.46e-02     Switched to DIIS steps.
     5   -7599.33603705   4.35e-04   9.75e-03     
     6   -7599.33605265   1.56e-05   2.29e-03     
     7   -7599.33604704   5.61e-06   8.58e-04     
     8   -7599.33604860   1.57e-06   2.41e-04     
     9   -7599.33604911   5.13e-07   1.05e-04     
    10   -7599.33604933   2.17e-07   5.12e-05     
    11   -7599.33604942   8.82e-08   2.60e-05     
    12   -7599.33604940   1.75e-08   5.06e-06     
 ------------------------------------------------------------------------------
         -7599.33604940                           CCSD T converged.

End of double precision
 SCF energy                 = -7598.87247712
 MP2 energy                 = -7599.30910044
 CCSD correlation energy     =    -0.46357228
 CCSD total energy           = -7599.33604940

 CCSD  T1^2 = 0.0082  T2^2 = 0.2490  Leading amplitudes:

 Amplitude    Orbitals with energies
 -0.0184       42 (A) A                  ->    61 (A) A                   
              -0.3448                          0.3927                     
 -0.0184       42 (A) B                  ->    61 (A) B                   
              -0.3448                          0.3927                     
 -0.0161       42 (A) A                  ->    43 (A) A                   
              -0.3448                         -0.0188                     
 -0.0161       42 (A) B                  ->    43 (A) B                   
              -0.3448                         -0.0188                     

 Amplitude    Orbitals with energies
 -0.1102       42 (A) A      42 (A) B    ->    43 (A) A      43 (A) B     
              -0.3448       -0.3448           -0.0188       -0.0188       
  0.1102       42 (A) A      42 (A) B    ->    43 (A) B      43 (A) A     
              -0.3448       -0.3448           -0.0188       -0.0188       
  0.1102       42 (A) B      42 (A) A    ->    43 (A) A      43 (A) B     
              -0.3448       -0.3448           -0.0188       -0.0188       
 -0.1102       42 (A) B      42 (A) A    ->    43 (A) B      43 (A) A     
              -0.3448       -0.3448           -0.0188       -0.0188       

 Computing CCSD intemediates for later calculations in double precision
 Finished.

Running a double precision version
           CCSD Lambda amplitudes will be solved using DIIS.
           Start     Size      MaxIter   EConv     LConv     
           3         7         100       1.00e-07  1.00e-05  
 ------------------------------------------------------------------------------
            Enorm      Ldiff       Comment
 ------------------------------------------------------------------------------
     1     5.58e-02   4.61e-02     
     2     1.17e-02   4.82e-03     
     3     5.10e-03   2.55e-03     
     4     2.26e-03   1.26e-03     Switched to DIIS steps.
     5     8.78e-04   5.01e-04     
     6     4.03e-04   1.54e-04     
     7     1.55e-04   3.89e-05     
     8     6.04e-05   5.43e-06     
     9     2.20e-05   5.43e-06     
    10     7.40e-06   1.77e-06     
    11     2.09e-06   6.28e-07     
    12     9.19e-07   1.89e-07     
    13     4.28e-07   8.54e-08     
    14     2.03e-07   1.91e-08     
    15     9.88e-08   1.50e-08     
 ------------------------------------------------------------------------------
                                   CCSD Lambda converged.

 Computing density matrices in double precision...
           Orbital response amplitudes will be solved using DIIS.
           Start     Size      MaxIter   EConv     LConv     
           3         7         100       1.00e-06  1.00e-06  
 ------------------------------------------------------------------------------
            Enorm      Ldiff       Comment
 ------------------------------------------------------------------------------
     1     7.39e-02   1.16e-02     
     2     4.68e-02   1.50e-02     
     3     4.81e-02   1.32e-02     
     4     1.40e-02   1.43e-02     Switched to DIIS steps.
     5     1.67e-03   3.38e-03     
     6     3.89e-04   1.32e-04     
     7     1.26e-04   8.35e-05     
     8     3.97e-05   1.75e-05     
     9     1.44e-05   8.17e-07     
    10     5.92e-06   4.14e-07     
    11     1.76e-06   4.67e-07     
    12     1.93e-07   1.51e-08     
 ------------------------------------------------------------------------------
                                   Orbital response converged.

 Computing density matrices... Done.
 CCSD calculation:   CPU 773.93 s  wall 206.91 s

 Transferring MO TPDM to AO TPDM
 Transferring g2_o1o1o1o1
 Transferring g2_o1o1o1v1
 Transferring g2_o1o1v1v1
 Transferring g2_o1v1o1v1
 Transferring g2_o1v1v1v1
 Transferring g2_v1v1v1v1
 Adding separable TPDM
 Computing TPDM gradient
 --------------------------------------------------------
 2e gradient
  Atom          X               Y               Z
 --------------------------------------------------------
    1        -50.863139       12.926240       -0.000000  
    2         20.510458      -31.470900       -0.000000  
    3         25.791370       20.942070        0.000000  
    4          4.561311       -2.397409        0.000000  
 --------------------------------------------------------
 --------------------------------------------------------
 Final gradient
  Atom          X               Y               Z
 --------------------------------------------------------
    1        -50.863139       12.926240       -0.000000  
    2         20.510458      -31.470900       -0.000000  
    3         25.791370       20.942070        0.000000  
    4          4.561311       -2.397409        0.000000  
 --------------------------------------------------------
 Analytic gradient from two-electron contribution:   CPU 195.68 s  wall 56.60 s

 Total ccman2 time:   CPU 1011.74 s  wall 274.65 s


 --------------------------------------------------------------

                    Orbital Energies (a.u.)
 --------------------------------------------------------------

 Alpha MOs
 -- Occupied --
*******-180.868-169.674-169.673-169.673 -80.020 -79.990 -37.921
-33.109 -33.106 -33.105 -24.293 -24.292 -24.292 -24.289 -24.289
 -7.560  -7.532  -7.238  -5.471  -5.461  -5.461  -5.452  -5.450
 -5.450  -5.425  -5.424  -5.424  -2.394  -2.390  -2.389  -2.378
 -2.378  -0.950  -0.843  -0.688  -0.521  -0.462  -0.417  -0.396
 -0.363  -0.345
 -- Virtual --
 -0.019   0.040   0.054   0.069   0.082   0.086   0.103   0.111
  0.112   0.118   0.154   0.172   0.187   0.286   0.322   0.330
  0.368   0.386   0.393   0.401   0.432   0.445   0.540   0.554
  0.557   0.581   0.585   0.609   0.694   0.718   0.737   0.798
  0.801   0.834   0.915   0.944   1.064   1.099   1.105   1.155
  1.411   1.547   1.576   1.632   1.670   1.688   1.790   1.834
  1.864   1.930   1.957   2.014   2.333   2.893   4.489   4.497
  4.501   4.522   4.642   4.763   6.537   6.561   6.575   7.241
  7.493  14.740  14.778  14.787  14.806  14.850  14.895  28.875
 29.535  29.554  29.569  29.884  29.887  29.888  29.898  29.967
130.596 130.610 130.627 154.274 165.855 166.1231912.192
 --------------------------------------------------------------

          Ground-State Mulliken Net Atomic Charges

     Atom                 Charge (a.u.)
  ----------------------------------------
      1 I                    -0.176657
      2 P                     0.156202
      3 P                     0.125996
      4 H                    -0.105541
  ----------------------------------------
  Sum of atomic charges =     0.000000

 -----------------------------------------------------------------
                    Cartesian Multipole Moments
 -----------------------------------------------------------------
    Charge (ESU x 10^10)
                 0.0000
    Dipole Moment (Debye)
         X      -1.6727      Y       0.3426      Z       0.0000
       Tot       1.7074
    Quadrupole Moments (Debye-Ang)
        XX     -51.4100     XY      -1.5497     YY     -58.0984
        XZ      -0.0000     YZ      -0.0000     ZZ     -56.6392
    Octopole Moments (Debye-Ang^2)
       XXX      45.4009    XXY      -2.4898    XYY      21.7783
       YYY      -4.8375    XXZ       0.0000    XYZ       0.0000
       YYZ      -0.0000    XZZ      17.5394    YZZ      -1.2937
       ZZZ       0.0000
    Hexadecapole Moments (Debye-Ang^3)
      XXXX    -847.9310   XXXY     -15.9987   XXYY    -190.1660
      XYYY      -8.4979   YYYY    -206.7359   XXXZ      -0.0000
      XXYZ      -0.0000   XYYZ      -0.0000   YYYZ      -0.0000
      XXZZ    -167.9199   XYZZ      -2.1089   YYZZ     -47.7780
      XZZZ      -0.0000   YZZZ      -0.0000   ZZZZ     -87.9502
 -----------------------------------------------------------------
 DrvMan completing analytic gradient of the correlated energy
 Correlated dipole moment
            1
    1  -0.6580882
    2   0.1347816
    3   0.0000000
 Energy read as -7599.336049402
 Full Analytical Gradient: (in a.u., or Hartree/Bohr)
             1             2             3             4
    1    0.00002887    0.00014513   -0.00041261    0.00023860
    2    0.00001703    0.00014679    0.00003143   -0.00019525
    3    0.00000000   -0.00000000    0.00000000   -0.00000000
 Gradient time:  CPU 0.67 s  wall 0.64 s
 ----------------------------------------------------------------
             Standard Nuclear Orientation (Angstroms)
    I     Atom           X                Y                Z
 ----------------------------------------------------------------
    1      I       1.0835326113    -0.0958273798    -0.0000000000
    2      P      -1.1749951076     0.9679253104     0.0000000000
    3      P      -2.4178866317    -0.6439970163    -0.0000000000
    4      H      -3.5340023121     0.2349267164    -0.0000000000
 ----------------------------------------------------------------
 Nuclear Repulsion Energy =   360.5729146968 hartrees
 There are       42 alpha and       42 beta electrons

                       Distance Matrix (Angstroms)
             I (  1)   P (  2)   P (  3)
   P (  2)  2.496501
   P (  3)  3.544069  2.035454
   H (  4)  4.629366  2.470264  1.420641

 Requested basis set is 6-311++G(d,p)
 There are 55 shells and 129 basis functions
 A cutoff of  1.0D-14 yielded   1307 shell pairs
 There are      7598 function pairs (      8494 Cartesian)
 Smallest overlap matrix eigenvalue = 8.92E-04
 Guess MOs from SCF MO coefficient file

 -----------------------------------------------------------------------
  General SCF calculation program by
  Eric Jon Sundstrom, Paul Horn, Yuezhi Mao, Dmitri Zuev, Alec White,
  David Stuck, Shaama M.S., Shane Yost, Joonho Lee, David Small,
  Daniel Levine, Susi Lehtola, Hugh Burton, Evgeny Epifanovsky
 -----------------------------------------------------------------------
 Hartree-Fock
 using 4 threads for integral computing
 -------------------------------------------------------
 OpenMP Integral computing Module                
 Release: version 2.0, May 2017, Q-Chem Inc. Pleasanton 
 -------------------------------------------------------
 A restricted SCF calculation will be
 performed using DIIS
 SCF converges when DIIS error is below 1.0e-08
 ---------------------------------------
  Cycle       Energy         DIIS error
 ---------------------------------------
    1   -7598.8725301279      1.19e-05  
    2   -7598.8725305539      3.34e-06  
    3   -7598.8725305932      1.36e-06  
    4   -7598.8725305998      4.77e-07  
    5   -7598.8725306005      1.38e-07  
    6   -7598.8725306006      3.76e-08  
    7   -7598.8725306007      1.48e-08  
    8   -7598.8725306005      5.17e-09  Convergence criterion met
 ---------------------------------------
 SCF time:   CPU 4.91s  wall 2.00s 
 SCF   energy in the final basis set =    -7598.8725306005
 Total energy in the final basis set =    -7598.8725306005


 ------------------------------------------------------------------------------

   CCMAN2: suite of methods based on coupled cluster
           and equation of motion theories.

   Components:
   * libvmm-1.3-trunk
     by Evgeny Epifanovsky, Ilya Kaliman.
   * libtensor-2.5-trunk
     by Evgeny Epifanovsky, Michael Wormit, Dmitry Zuev, Sam Manzer, 
        Ilya Kaliman.
   * libcc-2.5-trunk
     by Evgeny Epifanovsky, Arik Landau, Tomasz Kus, Kirill Khistyaev, 
        Dmitry Zuev, Prashant Manohar, Xintian Feng, Anna Krylov, 
        Matthew Goldey, Alec White, Thomas Jagau, Kaushik Nanda, 
        Anastasia Gunina, Alexander Kunitsa, Joonho Lee.

   CCMAN original authors:
   Anna I. Krylov, C. David Sherrill, Steven R. Gwaltney,
   Edward F. C. Byrd (2000)
   Sergey V. Levchenko, Lyudmila V. Slipchenko, Tao Wang,
   Ana-Maria C. Cristian (2003)
   Piotr A. Pieniazek, C. Melania Oana, Evgeny Epifanovsky (2007)
   Prashant Manohar (2009)

 ------------------------------------------------------------------------------


 Allocating and initializing 29808MB of RAM...
 Calculation will run on 4 cores.


 Alpha MOs, Restricted
 -- Occupied --                  
******* -180.87 -169.67 -169.67 -169.67  -80.02  -79.99  -37.92
  1 A     2 A     3 A     4 A     5 A     6 A     7 A     8 A                  
-33.109 -33.106 -33.105 -24.293 -24.292 -24.292 -24.289 -24.289
  9 A    10 A    11 A    12 A    13 A    14 A    15 A    16 A                  
 -7.560  -7.532  -7.238  -5.471  -5.461  -5.461  -5.452  -5.450
 17 A    18 A    19 A    20 A    21 A    22 A    23 A    24 A                  
 -5.450  -5.425  -5.424  -5.424  -2.394  -2.390  -2.389  -2.378
 25 A    26 A    27 A    28 A    29 A    30 A    31 A    32 A                  
 -2.378  -0.950  -0.843  -0.688  -0.521  -0.462  -0.418  -0.396
 33 A    34 A    35 A    36 A    37 A    38 A    39 A    40 A                  
 -0.363  -0.345
 41 A    42 A                                                                  
 -- Virtual --                   
 -0.019   0.040   0.054   0.069   0.082   0.086   0.103   0.111
 43 A    44 A    45 A    46 A    47 A    48 A    49 A    50 A                  
  0.112   0.118   0.154   0.172   0.187   0.286   0.322   0.330
 51 A    52 A    53 A    54 A    55 A    56 A    57 A    58 A                  
  0.368   0.386   0.393   0.401   0.432   0.445   0.540   0.554
 59 A    60 A    61 A    62 A    63 A    64 A    65 A    66 A                  
  0.557   0.581   0.585   0.609   0.694   0.718   0.737   0.798
 67 A    68 A    69 A    70 A    71 A    72 A    73 A    74 A                  
  0.801   0.833   0.916   0.944   1.065   1.099   1.105   1.155
 75 A    76 A    77 A    78 A    79 A    80 A    81 A    82 A                  
  1.412   1.547   1.576   1.632   1.669   1.688   1.791   1.834
 83 A    84 A    85 A    86 A    87 A    88 A    89 A    90 A                  
  1.865   1.930   1.957   2.014   2.333   2.893   4.489   4.497
 91 A    92 A    93 A    94 A    95 A    96 A    97 A    98 A                  
  4.501   4.522   4.642   4.763   6.537   6.561   6.575   7.241
 99 A   100 A   101 A   102 A   103 A   104 A   105 A   106 A                  
  7.494  14.741  14.778  14.787  14.807  14.850  14.895  28.875
107 A   108 A   109 A   110 A   111 A   112 A   113 A   114 A                  
 29.535  29.554  29.569  29.884  29.887  29.888  29.898  29.967
115 A   116 A   117 A   118 A   119 A   120 A   121 A   122 A                  
130.596 130.610 130.627 154.274 165.855 166.1241912.192
123 A   124 A   125 A   126 A   127 A   128 A   129 A                          

 Beta MOs, Restricted
 -- Occupied --                  
******* -180.87 -169.67 -169.67 -169.67  -80.02  -79.99  -37.92
  1 A     2 A     3 A     4 A     5 A     6 A     7 A     8 A                  
-33.109 -33.106 -33.105 -24.293 -24.292 -24.292 -24.289 -24.289
  9 A    10 A    11 A    12 A    13 A    14 A    15 A    16 A                  
 -7.560  -7.532  -7.238  -5.471  -5.461  -5.461  -5.452  -5.450
 17 A    18 A    19 A    20 A    21 A    22 A    23 A    24 A                  
 -5.450  -5.425  -5.424  -5.424  -2.394  -2.390  -2.389  -2.378
 25 A    26 A    27 A    28 A    29 A    30 A    31 A    32 A                  
 -2.378  -0.950  -0.843  -0.688  -0.521  -0.462  -0.418  -0.396
 33 A    34 A    35 A    36 A    37 A    38 A    39 A    40 A                  
 -0.363  -0.345
 41 A    42 A                                                                  
 -- Virtual --                   
 -0.019   0.040   0.054   0.069   0.082   0.086   0.103   0.111
 43 A    44 A    45 A    46 A    47 A    48 A    49 A    50 A                  
  0.112   0.118   0.154   0.172   0.187   0.286   0.322   0.330
 51 A    52 A    53 A    54 A    55 A    56 A    57 A    58 A                  
  0.368   0.386   0.393   0.401   0.432   0.445   0.540   0.554
 59 A    60 A    61 A    62 A    63 A    64 A    65 A    66 A                  
  0.557   0.581   0.585   0.609   0.694   0.718   0.737   0.798
 67 A    68 A    69 A    70 A    71 A    72 A    73 A    74 A                  
  0.801   0.833   0.916   0.944   1.065   1.099   1.105   1.155
 75 A    76 A    77 A    78 A    79 A    80 A    81 A    82 A                  
  1.412   1.547   1.576   1.632   1.669   1.688   1.791   1.834
 83 A    84 A    85 A    86 A    87 A    88 A    89 A    90 A                  
  1.865   1.930   1.957   2.014   2.333   2.893   4.489   4.497
 91 A    92 A    93 A    94 A    95 A    96 A    97 A    98 A                  
  4.501   4.522   4.642   4.763   6.537   6.561   6.575   7.241
 99 A   100 A   101 A   102 A   103 A   104 A   105 A   106 A                  
  7.494  14.741  14.778  14.787  14.807  14.850  14.895  28.875
107 A   108 A   109 A   110 A   111 A   112 A   113 A   114 A                  
 29.535  29.554  29.569  29.884  29.887  29.888  29.898  29.967
115 A   116 A   117 A   118 A   119 A   120 A   121 A   122 A                  
130.596 130.610 130.627 154.274 165.855 166.1241912.192
123 A   124 A   125 A   126 A   127 A   128 A   129 A                          

 Occupation and symmetry of molecular orbitals

 Point group: C1 (1 irreducible representation).

                           A     All 
 -------------------------------------
 All molecular orbitals:
  - Alpha                  129   129 
  - Beta                   129   129 
 -------------------------------------
 Alpha orbitals:
  - Frozen occupied        28    28  
  - Active occupied        14    14  
  - Active virtual         87    87  
  - Frozen virtual         0     0   
 -------------------------------------
 Beta orbitals:
  - Frozen occupied        28    28  
  - Active occupied        14    14  
  - Active virtual         87    87  
  - Frozen virtual         0     0   
 -------------------------------------

 Import integrals:   CPU 0.00 s  wall 0.00 s

 Import integrals:   CPU 38.42 s  wall 9.76 s

 MP2 amplitudes:   CPU 0.04 s  wall 0.02 s

Running a double precision version
           CCSD T amplitudes will be solved using DIIS.

           Start     Size      MaxIter   EConv     TConv     
           3         7         100       1.00e-07  1.00e-05  
 ------------------------------------------------------------------------------
           Energy (a.u.)   Ediff      Tdiff       Comment
 ------------------------------------------------------------------------------
         -7599.30909265                           
     1   -7599.31946439   1.04e-02   7.28e-01     
     2   -7599.33220138   1.27e-02   9.25e-02     
     3   -7599.33390122   1.70e-03   3.72e-02     
     4   -7599.33560338   1.70e-03   1.46e-02     Switched to DIIS steps.
     5   -7599.33603694   4.34e-04   9.73e-03     
     6   -7599.33605248   1.55e-05   2.28e-03     
     7   -7599.33604690   5.57e-06   8.55e-04     
     8   -7599.33604847   1.57e-06   2.42e-04     
     9   -7599.33604899   5.16e-07   1.05e-04     
    10   -7599.33604921   2.18e-07   5.13e-05     
    11   -7599.33604929   8.73e-08   2.59e-05     
    12   -7599.33604928   1.78e-08   5.05e-06     
 ------------------------------------------------------------------------------
         -7599.33604928                           CCSD T converged.

End of double precision
 SCF energy                 = -7598.87253060
 MP2 energy                 = -7599.30909265
 CCSD correlation energy     =    -0.46351868
 CCSD total energy           = -7599.33604928

 CCSD  T1^2 = 0.0082  T2^2 = 0.2488  Leading amplitudes:

 Amplitude    Orbitals with energies
 -0.0183       42 (A) A                  ->    61 (A) A                   
              -0.3449                          0.3926                     
 -0.0183       42 (A) B                  ->    61 (A) B                   
              -0.3449                          0.3926                     
 -0.0161       42 (A) A                  ->    43 (A) A                   
              -0.3449                         -0.0187                     
 -0.0161       42 (A) B                  ->    43 (A) B                   
              -0.3449                         -0.0187                     

 Amplitude    Orbitals with energies
 -0.1097       42 (A) A      42 (A) B    ->    43 (A) A      43 (A) B     
              -0.3449       -0.3449           -0.0187       -0.0187       
  0.1097       42 (A) A      42 (A) B    ->    43 (A) B      43 (A) A     
              -0.3449       -0.3449           -0.0187       -0.0187       
  0.1097       42 (A) B      42 (A) A    ->    43 (A) A      43 (A) B     
              -0.3449       -0.3449           -0.0187       -0.0187       
 -0.1097       42 (A) B      42 (A) A    ->    43 (A) B      43 (A) A     
              -0.3449       -0.3449           -0.0187       -0.0187       

 Computing CCSD intemediates for later calculations in double precision
 Finished.

Running a double precision version
           CCSD Lambda amplitudes will be solved using DIIS.
           Start     Size      MaxIter   EConv     LConv     
           3         7         100       1.00e-07  1.00e-05  
 ------------------------------------------------------------------------------
            Enorm      Ldiff       Comment
 ------------------------------------------------------------------------------
     1     5.57e-02   4.60e-02     
     2     1.17e-02   4.82e-03     
     3     5.10e-03   2.54e-03     
     4     2.26e-03   1.26e-03     Switched to DIIS steps.
     5     8.76e-04   4.99e-04     
     6     4.02e-04   1.53e-04     
     7     1.55e-04   3.87e-05     
     8     6.03e-05   5.43e-06     
     9     2.19e-05   5.40e-06     
    10     7.37e-06   1.75e-06     
    11     2.08e-06   6.21e-07     
    12     9.16e-07   1.87e-07     
    13     4.27e-07   8.48e-08     
    14     2.02e-07   1.90e-08     
    15     9.84e-08   1.49e-08     
 ------------------------------------------------------------------------------
                                   CCSD Lambda converged.

 Computing density matrices in double precision...
           Orbital response amplitudes will be solved using DIIS.
           Start     Size      MaxIter   EConv     LConv     
           3         7         100       1.00e-06  1.00e-06  
 ------------------------------------------------------------------------------
            Enorm      Ldiff       Comment
 ------------------------------------------------------------------------------
     1     7.39e-02   1.16e-02     
     2     4.67e-02   1.50e-02     
     3     4.81e-02   1.32e-02     
     4     1.39e-02   1.43e-02     Switched to DIIS steps.
     5     1.67e-03   3.34e-03     
     6     3.87e-04   1.31e-04     
     7     1.26e-04   8.31e-05     
     8     3.96e-05   1.75e-05     
     9     1.43e-05   7.96e-07     
    10     5.88e-06   4.20e-07     
    11     1.75e-06   4.64e-07     
    12     1.92e-07   1.55e-08     
 ------------------------------------------------------------------------------
                                   Orbital response converged.

 Computing density matrices... Done.
 CCSD calculation:   CPU 772.45 s  wall 206.76 s

 Transferring MO TPDM to AO TPDM
 Transferring g2_o1o1o1o1
 Transferring g2_o1o1o1v1
 Transferring g2_o1o1v1v1
 Transferring g2_o1v1o1v1
 Transferring g2_o1v1v1v1
 Transferring g2_v1v1v1v1
 Adding separable TPDM
 Computing TPDM gradient
 --------------------------------------------------------
 2e gradient
  Atom          X               Y               Z
 --------------------------------------------------------
    1        -50.874455       12.928277       -0.000000  
    2         20.499882      -31.484984       -0.000000  
    3         25.808024       20.948669        0.000000  
    4          4.566550       -2.391962        0.000000  
 --------------------------------------------------------
 --------------------------------------------------------
 Final gradient
  Atom          X               Y               Z
 --------------------------------------------------------
    1        -50.874455       12.928277       -0.000000  
    2         20.499882      -31.484984       -0.000000  
    3         25.808024       20.948669        0.000000  
    4          4.566550       -2.391962        0.000000  
 --------------------------------------------------------
 Analytic gradient from two-electron contribution:   CPU 198.68 s  wall 57.15 s

 Total ccman2 time:   CPU 1012.92 s  wall 274.73 s


 --------------------------------------------------------------

                    Orbital Energies (a.u.)
 --------------------------------------------------------------

 Alpha MOs
 -- Occupied --
*******-180.868-169.674-169.673-169.673 -80.020 -79.990 -37.921
-33.109 -33.106 -33.105 -24.293 -24.292 -24.292 -24.289 -24.289
 -7.560  -7.532  -7.238  -5.471  -5.461  -5.461  -5.452  -5.450
 -5.450  -5.425  -5.424  -5.424  -2.394  -2.390  -2.389  -2.378
 -2.378  -0.950  -0.843  -0.688  -0.521  -0.462  -0.418  -0.396
 -0.363  -0.345
 -- Virtual --
 -0.019   0.040   0.054   0.069   0.082   0.086   0.103   0.111
  0.112   0.118   0.154   0.172   0.187   0.286   0.322   0.330
  0.368   0.386   0.393   0.401   0.432   0.445   0.540   0.554
  0.557   0.581   0.585   0.609   0.694   0.718   0.737   0.798
  0.801   0.833   0.916   0.944   1.065   1.099   1.105   1.155
  1.412   1.547   1.576   1.632   1.669   1.688   1.791   1.834
  1.865   1.930   1.957   2.014   2.333   2.893   4.489   4.497
  4.501   4.522   4.642   4.763   6.537   6.561   6.575   7.241
  7.494  14.741  14.778  14.787  14.807  14.850  14.895  28.875
 29.535  29.554  29.569  29.884  29.887  29.888  29.898  29.967
130.596 130.610 130.627 154.274 165.855 166.1241912.192
 --------------------------------------------------------------

          Ground-State Mulliken Net Atomic Charges

     Atom                 Charge (a.u.)
  ----------------------------------------
      1 I                    -0.176676
      2 P                     0.156249
      3 P                     0.125823
      4 H                    -0.105396
  ----------------------------------------
  Sum of atomic charges =    -0.000000

 -----------------------------------------------------------------
                    Cartesian Multipole Moments
 -----------------------------------------------------------------
    Charge (ESU x 10^10)
                -0.0000
    Dipole Moment (Debye)
         X      -1.6733      Y       0.3432      Z       0.0000
       Tot       1.7081
    Quadrupole Moments (Debye-Ang)
        XX     -51.4062     XY      -1.5519     YY     -58.1004
        XZ      -0.0000     YZ      -0.0000     ZZ     -56.6349
    Octopole Moments (Debye-Ang^2)
       XXX      45.3463    XXY      -2.4959    XYY      21.7669
       YYY      -4.8772    XXZ       0.0000    XYZ       0.0000
       YYZ      -0.0000    XZZ      17.5174    YZZ      -1.3059
       ZZZ       0.0000
    Hexadecapole Moments (Debye-Ang^3)
      XXXX    -847.4957   XXXY     -15.9002   XXYY    -190.0852
      XYYY      -8.3781   YYYY    -206.6442   XXXZ      -0.0000
      XXYZ      -0.0000   XYYZ      -0.0000   YYYZ      -0.0000
      XXZZ    -167.8370   XYZZ      -2.0697   YYZZ     -47.7574
      XZZZ      -0.0000   YZZZ      -0.0000   ZZZZ     -87.9329
 -----------------------------------------------------------------
 DrvMan completing analytic gradient of the correlated energy
 Correlated dipole moment
            1
    1  -0.6583294
    2   0.1350146
    3   0.0000000
 Energy read as -7599.336049277
 Full Analytical Gradient: (in a.u., or Hartree/Bohr)
             1             2             3             4
    1    0.00001485   -0.00017070    0.00000203    0.00015382
    2    0.00002350   -0.00034318    0.00051007   -0.00019039
    3    0.00000000   -0.00000000    0.00000000   -0.00000000
 Gradient time:  CPU 0.68 s  wall 0.64 s
 ----------------------------------------------------------------
             Standard Nuclear Orientation (Angstroms)
    I     Atom           X                Y                Z
 ----------------------------------------------------------------
    1      I       1.0835326113    -0.0958273798    -0.0000000000
    2      P      -1.1749951076     0.9679253104     0.0000000000
    3      P      -2.4178866317    -0.6459970163    -0.0000000000
    4      H      -3.5340023121     0.2349267164    -0.0000000000
 ----------------------------------------------------------------
 Nuclear Repulsion Energy =   360.5121781820 hartrees
 There are       42 alpha and       42 beta electrons

                       Distance Matrix (Angstroms)
             I (  1)   P (  2)   P (  3)
   P (  2)  2.496501
   P (  3)  3.544379  2.037038
   H (  4)  4.629366  2.470264  1.421879

 Requested basis set is 6-311++G(d,p)
 There are 55 shells and 129 basis functions
 A cutoff of  1.0D-14 yielded   1307 shell pairs
 There are      7598 function pairs (      8494 Cartesian)
 Smallest overlap matrix eigenvalue = 8.97E-04
 Guess MOs from SCF MO coefficient file

 -----------------------------------------------------------------------
  General SCF calculation program by
  Eric Jon Sundstrom, Paul Horn, Yuezhi Mao, Dmitri Zuev, Alec White,
  David Stuck, Shaama M.S., Shane Yost, Joonho Lee, David Small,
  Daniel Levine, Susi Lehtola, Hugh Burton, Evgeny Epifanovsky
 -----------------------------------------------------------------------
 Hartree-Fock
 using 4 threads for integral computing
 -------------------------------------------------------
 OpenMP Integral computing Module                
 Release: version 2.0, May 2017, Q-Chem Inc. Pleasanton 
 -------------------------------------------------------
 A restricted SCF calculation will be
 performed using DIIS
 SCF converges when DIIS error is below 1.0e-08
 ---------------------------------------
  Cycle       Energy         DIIS error
 ---------------------------------------
    1   -7598.8724509420      1.65e-05  
    2   -7598.8724517232      4.06e-06  
    3   -7598.8724517945      1.63e-06  
    4   -7598.8724518048      6.04e-07  
    5   -7598.8724518063      2.09e-07  
    6   -7598.8724518064      7.54e-08  
    7   -7598.8724518065      3.19e-08  
    8   -7598.8724518065      1.53e-08  
    9   -7598.8724518065      3.38e-09  Convergence criterion met
 ---------------------------------------
 SCF time:   CPU 5.52s  wall 2.00s 
 SCF   energy in the final basis set =    -7598.8724518065
 Total energy in the final basis set =    -7598.8724518065


 ------------------------------------------------------------------------------

   CCMAN2: suite of methods based on coupled cluster
           and equation of motion theories.

   Components:
   * libvmm-1.3-trunk
     by Evgeny Epifanovsky, Ilya Kaliman.
   * libtensor-2.5-trunk
     by Evgeny Epifanovsky, Michael Wormit, Dmitry Zuev, Sam Manzer, 
        Ilya Kaliman.
   * libcc-2.5-trunk
     by Evgeny Epifanovsky, Arik Landau, Tomasz Kus, Kirill Khistyaev, 
        Dmitry Zuev, Prashant Manohar, Xintian Feng, Anna Krylov, 
        Matthew Goldey, Alec White, Thomas Jagau, Kaushik Nanda, 
        Anastasia Gunina, Alexander Kunitsa, Joonho Lee.

   CCMAN original authors:
   Anna I. Krylov, C. David Sherrill, Steven R. Gwaltney,
   Edward F. C. Byrd (2000)
   Sergey V. Levchenko, Lyudmila V. Slipchenko, Tao Wang,
   Ana-Maria C. Cristian (2003)
   Piotr A. Pieniazek, C. Melania Oana, Evgeny Epifanovsky (2007)
   Prashant Manohar (2009)

 ------------------------------------------------------------------------------


 Allocating and initializing 29808MB of RAM...
 Calculation will run on 4 cores.


 Alpha MOs, Restricted
 -- Occupied --                  
******* -180.87 -169.67 -169.67 -169.67  -80.02  -79.99  -37.92
  1 A     2 A     3 A     4 A     5 A     6 A     7 A     8 A                  
-33.109 -33.106 -33.105 -24.293 -24.292 -24.292 -24.289 -24.289
  9 A    10 A    11 A    12 A    13 A    14 A    15 A    16 A                  
 -7.560  -7.533  -7.238  -5.471  -5.461  -5.461  -5.452  -5.450
 17 A    18 A    19 A    20 A    21 A    22 A    23 A    24 A                  
 -5.450  -5.425  -5.425  -5.424  -2.394  -2.390  -2.389  -2.378
 25 A    26 A    27 A    28 A    29 A    30 A    31 A    32 A                  
 -2.378  -0.950  -0.843  -0.688  -0.521  -0.462  -0.417  -0.396
 33 A    34 A    35 A    36 A    37 A    38 A    39 A    40 A                  
 -0.363  -0.345
 41 A    42 A                                                                  
 -- Virtual --                   
 -0.019   0.040   0.054   0.069   0.082   0.086   0.103   0.111
 43 A    44 A    45 A    46 A    47 A    48 A    49 A    50 A                  
  0.112   0.118   0.154   0.172   0.187   0.286   0.322   0.330
 51 A    52 A    53 A    54 A    55 A    56 A    57 A    58 A                  
  0.368   0.386   0.393   0.401   0.432   0.445   0.540   0.554
 59 A    60 A    61 A    62 A    63 A    64 A    65 A    66 A                  
  0.557   0.581   0.585   0.609   0.694   0.718   0.737   0.798
 67 A    68 A    69 A    70 A    71 A    72 A    73 A    74 A                  
  0.801   0.834   0.915   0.944   1.064   1.099   1.105   1.155
 75 A    76 A    77 A    78 A    79 A    80 A    81 A    82 A                  
  1.410   1.547   1.576   1.632   1.669   1.687   1.790   1.834
 83 A    84 A    85 A    86 A    87 A    88 A    89 A    90 A                  
  1.864   1.930   1.957   2.014   2.331   2.893   4.489   4.497
 91 A    92 A    93 A    94 A    95 A    96 A    97 A    98 A                  
  4.501   4.522   4.642   4.763   6.537   6.561   6.575   7.241
 99 A   100 A   101 A   102 A   103 A   104 A   105 A   106 A                  
  7.493  14.740  14.778  14.787  14.806  14.850  14.895  28.875
107 A   108 A   109 A   110 A   111 A   112 A   113 A   114 A                  
 29.535  29.554  29.569  29.884  29.887  29.888  29.898  29.967
115 A   116 A   117 A   118 A   119 A   120 A   121 A   122 A                  
130.596 130.610 130.627 154.274 165.855 166.1231912.192
123 A   124 A   125 A   126 A   127 A   128 A   129 A                          

 Beta MOs, Restricted
 -- Occupied --                  
******* -180.87 -169.67 -169.67 -169.67  -80.02  -79.99  -37.92
  1 A     2 A     3 A     4 A     5 A     6 A     7 A     8 A                  
-33.109 -33.106 -33.105 -24.293 -24.292 -24.292 -24.289 -24.289
  9 A    10 A    11 A    12 A    13 A    14 A    15 A    16 A                  
 -7.560  -7.533  -7.238  -5.471  -5.461  -5.461  -5.452  -5.450
 17 A    18 A    19 A    20 A    21 A    22 A    23 A    24 A                  
 -5.450  -5.425  -5.425  -5.424  -2.394  -2.390  -2.389  -2.378
 25 A    26 A    27 A    28 A    29 A    30 A    31 A    32 A                  
 -2.378  -0.950  -0.843  -0.688  -0.521  -0.462  -0.417  -0.396
 33 A    34 A    35 A    36 A    37 A    38 A    39 A    40 A                  
 -0.363  -0.345
 41 A    42 A                                                                  
 -- Virtual --                   
 -0.019   0.040   0.054   0.069   0.082   0.086   0.103   0.111
 43 A    44 A    45 A    46 A    47 A    48 A    49 A    50 A                  
  0.112   0.118   0.154   0.172   0.187   0.286   0.322   0.330
 51 A    52 A    53 A    54 A    55 A    56 A    57 A    58 A                  
  0.368   0.386   0.393   0.401   0.432   0.445   0.540   0.554
 59 A    60 A    61 A    62 A    63 A    64 A    65 A    66 A                  
  0.557   0.581   0.585   0.609   0.694   0.718   0.737   0.798
 67 A    68 A    69 A    70 A    71 A    72 A    73 A    74 A                  
  0.801   0.834   0.915   0.944   1.064   1.099   1.105   1.155
 75 A    76 A    77 A    78 A    79 A    80 A    81 A    82 A                  
  1.410   1.547   1.576   1.632   1.669   1.687   1.790   1.834
 83 A    84 A    85 A    86 A    87 A    88 A    89 A    90 A                  
  1.864   1.930   1.957   2.014   2.331   2.893   4.489   4.497
 91 A    92 A    93 A    94 A    95 A    96 A    97 A    98 A                  
  4.501   4.522   4.642   4.763   6.537   6.561   6.575   7.241
 99 A   100 A   101 A   102 A   103 A   104 A   105 A   106 A                  
  7.493  14.740  14.778  14.787  14.806  14.850  14.895  28.875
107 A   108 A   109 A   110 A   111 A   112 A   113 A   114 A                  
 29.535  29.554  29.569  29.884  29.887  29.888  29.898  29.967
115 A   116 A   117 A   118 A   119 A   120 A   121 A   122 A                  
130.596 130.610 130.627 154.274 165.855 166.1231912.192
123 A   124 A   125 A   126 A   127 A   128 A   129 A                          

 Occupation and symmetry of molecular orbitals

 Point group: C1 (1 irreducible representation).

                           A     All 
 -------------------------------------
 All molecular orbitals:
  - Alpha                  129   129 
  - Beta                   129   129 
 -------------------------------------
 Alpha orbitals:
  - Frozen occupied        28    28  
  - Active occupied        14    14  
  - Active virtual         87    87  
  - Frozen virtual         0     0   
 -------------------------------------
 Beta orbitals:
  - Frozen occupied        28    28  
  - Active occupied        14    14  
  - Active virtual         87    87  
  - Frozen virtual         0     0   
 -------------------------------------

 Import integrals:   CPU 0.00 s  wall 0.00 s

 Import integrals:   CPU 38.42 s  wall 9.76 s

 MP2 amplitudes:   CPU 0.04 s  wall 0.02 s

Running a double precision version
           CCSD T amplitudes will be solved using DIIS.

           Start     Size      MaxIter   EConv     TConv     
           3         7         100       1.00e-07  1.00e-05  
 ------------------------------------------------------------------------------
           Energy (a.u.)   Ediff      Tdiff       Comment
 ------------------------------------------------------------------------------
         -7599.30910223                           
     1   -7599.31944242   1.03e-02   7.28e-01     
     2   -7599.33219768   1.28e-02   9.25e-02     
     3   -7599.33389630   1.70e-03   3.73e-02     
     4   -7599.33560174   1.71e-03   1.46e-02     Switched to DIIS steps.
     5   -7599.33603701   4.35e-04   9.76e-03     
     6   -7599.33605262   1.56e-05   2.29e-03     
     7   -7599.33604701   5.62e-06   8.59e-04     
     8   -7599.33604857   1.56e-06   2.41e-04     
     9   -7599.33604908   5.10e-07   1.04e-04     
    10   -7599.33604929   2.16e-07   5.11e-05     
    11   -7599.33604938   8.84e-08   2.60e-05     
    12   -7599.33604936   1.74e-08   5.06e-06     
 ------------------------------------------------------------------------------
         -7599.33604936                           CCSD T converged.

End of double precision
 SCF energy                 = -7598.87245181
 MP2 energy                 = -7599.30910223
 CCSD correlation energy     =    -0.46359756
 CCSD total energy           = -7599.33604936

 CCSD  T1^2 = 0.0082  T2^2 = 0.2490  Leading amplitudes:

 Amplitude    Orbitals with energies
 -0.0184       42 (A) A                  ->    61 (A) A                   
              -0.3448                          0.3927                     
 -0.0184       42 (A) B                  ->    61 (A) B                   
              -0.3448                          0.3927                     
  0.0161       42 (A) A                  ->    43 (A) A                   
              -0.3448                         -0.0188                     
  0.0161       42 (A) B                  ->    43 (A) B                   
              -0.3448                         -0.0188                     

 Amplitude    Orbitals with energies
 -0.1102       42 (A) A      42 (A) B    ->    43 (A) A      43 (A) B     
              -0.3448       -0.3448           -0.0188       -0.0188       
  0.1102       42 (A) A      42 (A) B    ->    43 (A) B      43 (A) A     
              -0.3448       -0.3448           -0.0188       -0.0188       
  0.1102       42 (A) B      42 (A) A    ->    43 (A) A      43 (A) B     
              -0.3448       -0.3448           -0.0188       -0.0188       
 -0.1102       42 (A) B      42 (A) A    ->    43 (A) B      43 (A) A     
              -0.3448       -0.3448           -0.0188       -0.0188       

 Computing CCSD intemediates for later calculations in double precision
 Finished.

Running a double precision version
           CCSD Lambda amplitudes will be solved using DIIS.
           Start     Size      MaxIter   EConv     LConv     
           3         7         100       1.00e-07  1.00e-05  
 ------------------------------------------------------------------------------
            Enorm      Ldiff       Comment
 ------------------------------------------------------------------------------
     1     5.58e-02   4.61e-02     
     2     1.17e-02   4.82e-03     
     3     5.11e-03   2.55e-03     
     4     2.26e-03   1.26e-03     Switched to DIIS steps.
     5     8.78e-04   5.01e-04     
     6     4.03e-04   1.54e-04     
     7     1.55e-04   3.90e-05     
     8     6.04e-05   5.43e-06     
     9     2.20e-05   5.43e-06     
    10     7.40e-06   1.77e-06     
    11     2.09e-06   6.30e-07     
    12     9.19e-07   1.89e-07     
    13     4.28e-07   8.57e-08     
    14     2.02e-07   1.93e-08     
    15     9.86e-08   1.51e-08     
 ------------------------------------------------------------------------------
                                   CCSD Lambda converged.

 Computing density matrices in double precision...
           Orbital response amplitudes will be solved using DIIS.
           Start     Size      MaxIter   EConv     LConv     
           3         7         100       1.00e-06  1.00e-06  
 ------------------------------------------------------------------------------
            Enorm      Ldiff       Comment
 ------------------------------------------------------------------------------
     1     7.40e-02   1.16e-02     
     2     4.68e-02   1.50e-02     
     3     4.81e-02   1.32e-02     
     4     1.40e-02   1.42e-02     Switched to DIIS steps.
     5     1.67e-03   3.38e-03     
     6     3.89e-04   1.32e-04     
     7     1.26e-04   8.36e-05     
     8     3.97e-05   1.75e-05     
     9     1.44e-05   8.18e-07     
    10     5.92e-06   4.15e-07     
    11     1.76e-06   4.67e-07     
    12     1.93e-07   1.50e-08     
 ------------------------------------------------------------------------------
                                   Orbital response converged.

 Computing density matrices... Done.
 CCSD calculation:   CPU 773.83 s  wall 206.84 s

 Transferring MO TPDM to AO TPDM
 Transferring g2_o1o1o1o1
 Transferring g2_o1o1o1v1
 Transferring g2_o1o1v1v1
 Transferring g2_o1v1o1v1
 Transferring g2_o1v1v1v1
 Transferring g2_v1v1v1v1
 Adding separable TPDM
 Computing TPDM gradient
 --------------------------------------------------------
 2e gradient
  Atom          X               Y               Z
 --------------------------------------------------------
    1        -50.866012       12.920875       -0.000000  
    2         20.524184      -31.480925       -0.000000  
    3         25.781506       20.962596        0.000000  
    4          4.560322       -2.402545        0.000000  
 --------------------------------------------------------
 --------------------------------------------------------
 Final gradient
  Atom          X               Y               Z
 --------------------------------------------------------
    1        -50.866012       12.920875       -0.000000  
    2         20.524184      -31.480925       -0.000000  
    3         25.781506       20.962596        0.000000  
    4          4.560322       -2.402545        0.000000  
 --------------------------------------------------------
 Analytic gradient from two-electron contribution:   CPU 198.69 s  wall 57.08 s

 Total ccman2 time:   CPU 1014.09 s  wall 274.71 s


 --------------------------------------------------------------

                    Orbital Energies (a.u.)
 --------------------------------------------------------------

 Alpha MOs
 -- Occupied --
*******-180.868-169.674-169.673-169.673 -80.020 -79.990 -37.921
-33.109 -33.106 -33.105 -24.293 -24.292 -24.292 -24.289 -24.289
 -7.560  -7.533  -7.238  -5.471  -5.461  -5.461  -5.452  -5.450
 -5.450  -5.425  -5.425  -5.424  -2.394  -2.390  -2.389  -2.378
 -2.378  -0.950  -0.843  -0.688  -0.521  -0.462  -0.417  -0.396
 -0.363  -0.345
 -- Virtual --
 -0.019   0.040   0.054   0.069   0.082   0.086   0.103   0.111
  0.112   0.118   0.154   0.172   0.187   0.286   0.322   0.330
  0.368   0.386   0.393   0.401   0.432   0.445   0.540   0.554
  0.557   0.581   0.585   0.609   0.694   0.718   0.737   0.798
  0.801   0.834   0.915   0.944   1.064   1.099   1.105   1.155
  1.410   1.547   1.576   1.632   1.669   1.687   1.790   1.834
  1.864   1.930   1.957   2.014   2.331   2.893   4.489   4.497
  4.501   4.522   4.642   4.763   6.537   6.561   6.575   7.241
  7.493  14.740  14.778  14.787  14.806  14.850  14.895  28.875
 29.535  29.554  29.569  29.884  29.887  29.888  29.898  29.967
130.596 130.610 130.627 154.274 165.855 166.1231912.192
 --------------------------------------------------------------

          Ground-State Mulliken Net Atomic Charges

     Atom                 Charge (a.u.)
  ----------------------------------------
      1 I                    -0.176806
      2 P                     0.156261
      3 P                     0.126156
      4 H                    -0.105611
  ----------------------------------------
  Sum of atomic charges =    -0.000000

 -----------------------------------------------------------------
                    Cartesian Multipole Moments
 -----------------------------------------------------------------
    Charge (ESU x 10^10)
                 0.0000
    Dipole Moment (Debye)
         X      -1.6721      Y       0.3413      Z       0.0000
       Tot       1.7066
    Quadrupole Moments (Debye-Ang)
        XX     -51.4249     XY      -1.5449     YY     -58.0931
        XZ      -0.0000     YZ      -0.0000     ZZ     -56.6409
    Octopole Moments (Debye-Ang^2)
       XXX      45.4261    XXY      -2.4929    XYY      21.7574
       YYY      -4.7988    XXZ       0.0000    XYZ       0.0000
       YYZ      -0.0000    XZZ      17.5309    YZZ      -1.2817
       ZZZ       0.0000
    Hexadecapole Moments (Debye-Ang^3)
      XXXX    -847.9252   XXXY     -16.0269   XXYY    -190.1050
      XYYY      -8.5521   YYYY    -206.8126   XXXZ      -0.0000
      XXYZ      -0.0000   XYYZ      -0.0000   YYYZ      -0.0000
      XXZZ    -167.8820   XYZZ      -2.1280   YYZZ     -47.7918
      XZZZ      -0.0000   YZZZ      -0.0000   ZZZZ     -87.9527
 -----------------------------------------------------------------
 DrvMan completing analytic gradient of the correlated energy
 Correlated dipole moment
            1
    1  -0.6578737
    2   0.1342837
    3   0.0000000
 Energy read as -7599.336049364
 Full Analytical Gradient: (in a.u., or Hartree/Bohr)
             1             2             3             4
    1   -0.00000832    0.00015757    0.00001873   -0.00016798
    2   -0.00000500    0.00027259   -0.00046425    0.00019666
    3    0.00000000   -0.00000000    0.00000000   -0.00000000
 Gradient time:  CPU 0.67 s  wall 0.64 s
 ----------------------------------------------------------------
             Standard Nuclear Orientation (Angstroms)
    I     Atom           X                Y                Z
 ----------------------------------------------------------------
    1      I       1.0835326113    -0.0958273798    -0.0000000000
    2      P      -1.1749951076     0.9679253104     0.0000000000
    3      P      -2.4178866317    -0.6449970163     0.0010000000
    4      H      -3.5340023121     0.2349267164    -0.0000000000
 ----------------------------------------------------------------
 Nuclear Repulsion Energy =   360.5425312370 hartrees
 There are       42 alpha and       42 beta electrons

                       Distance Matrix (Angstroms)
             I (  1)   P (  2)   P (  3)
   P (  2)  2.496501
   P (  3)  3.544224  2.036246
   H (  4)  4.629366  2.470264  1.421260

 Requested basis set is 6-311++G(d,p)
 There are 55 shells and 129 basis functions
 A cutoff of  1.0D-14 yielded   1307 shell pairs
 There are      7598 function pairs (      8494 Cartesian)
 Smallest overlap matrix eigenvalue = 8.94E-04
 Guess MOs from SCF MO coefficient file

 -----------------------------------------------------------------------
  General SCF calculation program by
  Eric Jon Sundstrom, Paul Horn, Yuezhi Mao, Dmitri Zuev, Alec White,
  David Stuck, Shaama M.S., Shane Yost, Joonho Lee, David Small,
  Daniel Levine, Susi Lehtola, Hugh Burton, Evgeny Epifanovsky
 -----------------------------------------------------------------------
 Hartree-Fock
 using 4 threads for integral computing
 -------------------------------------------------------
 OpenMP Integral computing Module                
 Release: version 2.0, May 2017, Q-Chem Inc. Pleasanton 
 -------------------------------------------------------
 A restricted SCF calculation will be
 performed using DIIS
 SCF converges when DIIS error is below 1.0e-08
 ---------------------------------------
  Cycle       Energy         DIIS error
 ---------------------------------------
    1   -7598.8724912697      1.01e-05  
    2   -7598.8724916212      2.68e-06  
    3   -7598.8724916663      1.12e-06  
    4   -7598.8724916746      5.21e-07  
    5   -7598.8724916772      2.63e-07  
    6   -7598.8724916781      1.38e-07  
    7   -7598.8724916785      5.96e-08  
    8   -7598.8724916785      2.58e-08  
    9   -7598.8724916785      8.36e-09  Convergence criterion met
 ---------------------------------------
 SCF time:   CPU 5.51s  wall 1.00s 
 SCF   energy in the final basis set =    -7598.8724916785
 Total energy in the final basis set =    -7598.8724916785


 ------------------------------------------------------------------------------

   CCMAN2: suite of methods based on coupled cluster
           and equation of motion theories.

   Components:
   * libvmm-1.3-trunk
     by Evgeny Epifanovsky, Ilya Kaliman.
   * libtensor-2.5-trunk
     by Evgeny Epifanovsky, Michael Wormit, Dmitry Zuev, Sam Manzer, 
        Ilya Kaliman.
   * libcc-2.5-trunk
     by Evgeny Epifanovsky, Arik Landau, Tomasz Kus, Kirill Khistyaev, 
        Dmitry Zuev, Prashant Manohar, Xintian Feng, Anna Krylov, 
        Matthew Goldey, Alec White, Thomas Jagau, Kaushik Nanda, 
        Anastasia Gunina, Alexander Kunitsa, Joonho Lee.

   CCMAN original authors:
   Anna I. Krylov, C. David Sherrill, Steven R. Gwaltney,
   Edward F. C. Byrd (2000)
   Sergey V. Levchenko, Lyudmila V. Slipchenko, Tao Wang,
   Ana-Maria C. Cristian (2003)
   Piotr A. Pieniazek, C. Melania Oana, Evgeny Epifanovsky (2007)
   Prashant Manohar (2009)

 ------------------------------------------------------------------------------


 Allocating and initializing 29808MB of RAM...
 Calculation will run on 4 cores.


 Alpha MOs, Restricted
 -- Occupied --                  
******* -180.87 -169.67 -169.67 -169.67  -80.02  -79.99  -37.92
  1 A     2 A     3 A     4 A     5 A     6 A     7 A     8 A                  
-33.109 -33.106 -33.105 -24.293 -24.292 -24.292 -24.289 -24.289
  9 A    10 A    11 A    12 A    13 A    14 A    15 A    16 A                  
 -7.560  -7.532  -7.238  -5.471  -5.461  -5.461  -5.452  -5.450
 17 A    18 A    19 A    20 A    21 A    22 A    23 A    24 A                  
 -5.450  -5.425  -5.424  -5.424  -2.394  -2.390  -2.389  -2.378
 25 A    26 A    27 A    28 A    29 A    30 A    31 A    32 A                  
 -2.378  -0.950  -0.843  -0.688  -0.521  -0.462  -0.418  -0.396
 33 A    34 A    35 A    36 A    37 A    38 A    39 A    40 A                  
 -0.363  -0.345
 41 A    42 A                                                                  
 -- Virtual --                   
 -0.019   0.040   0.054   0.069   0.082   0.086   0.103   0.111
 43 A    44 A    45 A    46 A    47 A    48 A    49 A    50 A                  
  0.112   0.118   0.154   0.172   0.187   0.286   0.322   0.330
 51 A    52 A    53 A    54 A    55 A    56 A    57 A    58 A                  
  0.368   0.386   0.393   0.401   0.432   0.445   0.540   0.554
 59 A    60 A    61 A    62 A    63 A    64 A    65 A    66 A                  
  0.557   0.581   0.585   0.609   0.694   0.718   0.737   0.798
 67 A    68 A    69 A    70 A    71 A    72 A    73 A    74 A                  
  0.801   0.834   0.915   0.944   1.064   1.099   1.105   1.155
 75 A    76 A    77 A    78 A    79 A    80 A    81 A    82 A                  
  1.411   1.547   1.576   1.632   1.669   1.687   1.790   1.834
 83 A    84 A    85 A    86 A    87 A    88 A    89 A    90 A                  
  1.864   1.930   1.957   2.014   2.332   2.893   4.489   4.497
 91 A    92 A    93 A    94 A    95 A    96 A    97 A    98 A                  
  4.501   4.522   4.642   4.763   6.537   6.561   6.575   7.241
 99 A   100 A   101 A   102 A   103 A   104 A   105 A   106 A                  
  7.493  14.740  14.778  14.787  14.806  14.850  14.895  28.875
107 A   108 A   109 A   110 A   111 A   112 A   113 A   114 A                  
 29.535  29.554  29.569  29.884  29.887  29.888  29.898  29.967
115 A   116 A   117 A   118 A   119 A   120 A   121 A   122 A                  
130.596 130.610 130.627 154.274 165.855 166.1231912.192
123 A   124 A   125 A   126 A   127 A   128 A   129 A                          

 Beta MOs, Restricted
 -- Occupied --                  
******* -180.87 -169.67 -169.67 -169.67  -80.02  -79.99  -37.92
  1 A     2 A     3 A     4 A     5 A     6 A     7 A     8 A                  
-33.109 -33.106 -33.105 -24.293 -24.292 -24.292 -24.289 -24.289
  9 A    10 A    11 A    12 A    13 A    14 A    15 A    16 A                  
 -7.560  -7.532  -7.238  -5.471  -5.461  -5.461  -5.452  -5.450
 17 A    18 A    19 A    20 A    21 A    22 A    23 A    24 A                  
 -5.450  -5.425  -5.424  -5.424  -2.394  -2.390  -2.389  -2.378
 25 A    26 A    27 A    28 A    29 A    30 A    31 A    32 A                  
 -2.378  -0.950  -0.843  -0.688  -0.521  -0.462  -0.418  -0.396
 33 A    34 A    35 A    36 A    37 A    38 A    39 A    40 A                  
 -0.363  -0.345
 41 A    42 A                                                                  
 -- Virtual --                   
 -0.019   0.040   0.054   0.069   0.082   0.086   0.103   0.111
 43 A    44 A    45 A    46 A    47 A    48 A    49 A    50 A                  
  0.112   0.118   0.154   0.172   0.187   0.286   0.322   0.330
 51 A    52 A    53 A    54 A    55 A    56 A    57 A    58 A                  
  0.368   0.386   0.393   0.401   0.432   0.445   0.540   0.554
 59 A    60 A    61 A    62 A    63 A    64 A    65 A    66 A                  
  0.557   0.581   0.585   0.609   0.694   0.718   0.737   0.798
 67 A    68 A    69 A    70 A    71 A    72 A    73 A    74 A                  
  0.801   0.834   0.915   0.944   1.064   1.099   1.105   1.155
 75 A    76 A    77 A    78 A    79 A    80 A    81 A    82 A                  
  1.411   1.547   1.576   1.632   1.669   1.687   1.790   1.834
 83 A    84 A    85 A    86 A    87 A    88 A    89 A    90 A                  
  1.864   1.930   1.957   2.014   2.332   2.893   4.489   4.497
 91 A    92 A    93 A    94 A    95 A    96 A    97 A    98 A                  
  4.501   4.522   4.642   4.763   6.537   6.561   6.575   7.241
 99 A   100 A   101 A   102 A   103 A   104 A   105 A   106 A                  
  7.493  14.740  14.778  14.787  14.806  14.850  14.895  28.875
107 A   108 A   109 A   110 A   111 A   112 A   113 A   114 A                  
 29.535  29.554  29.569  29.884  29.887  29.888  29.898  29.967
115 A   116 A   117 A   118 A   119 A   120 A   121 A   122 A                  
130.596 130.610 130.627 154.274 165.855 166.1231912.192
123 A   124 A   125 A   126 A   127 A   128 A   129 A                          

 Occupation and symmetry of molecular orbitals

 Point group: C1 (1 irreducible representation).

                           A     All 
 -------------------------------------
 All molecular orbitals:
  - Alpha                  129   129 
  - Beta                   129   129 
 -------------------------------------
 Alpha orbitals:
  - Frozen occupied        28    28  
  - Active occupied        14    14  
  - Active virtual         87    87  
  - Frozen virtual         0     0   
 -------------------------------------
 Beta orbitals:
  - Frozen occupied        28    28  
  - Active occupied        14    14  
  - Active virtual         87    87  
  - Frozen virtual         0     0   
 -------------------------------------

 Import integrals:   CPU 0.00 s  wall 0.00 s

 Import integrals:   CPU 38.53 s  wall 9.85 s

 MP2 amplitudes:   CPU 0.04 s  wall 0.02 s

Running a double precision version
           CCSD T amplitudes will be solved using DIIS.

           Start     Size      MaxIter   EConv     TConv     
           3         7         100       1.00e-07  1.00e-05  
 ------------------------------------------------------------------------------
           Energy (a.u.)   Ediff      Tdiff       Comment
 ------------------------------------------------------------------------------
         -7599.30909788                           
     1   -7599.31945387   1.04e-02   7.28e-01     
     2   -7599.33219998   1.27e-02   9.25e-02     
     3   -7599.33389922   1.70e-03   3.72e-02     
     4   -7599.33560301   1.70e-03   1.46e-02     Switched to DIIS steps.
     5   -7599.33603743   4.34e-04   9.74e-03     
     6   -7599.33605300   1.56e-05   2.28e-03     
     7   -7599.33604741   5.59e-06   8.57e-04     
     8   -7599.33604897   1.57e-06   2.41e-04     
     9   -7599.33604949   5.13e-07   1.05e-04     
    10   -7599.33604970   2.17e-07   5.12e-05     
    11   -7599.33604979   8.79e-08   2.59e-05     
    12   -7599.33604977   1.76e-08   5.05e-06     
 ------------------------------------------------------------------------------
         -7599.33604977                           CCSD T converged.

End of double precision
 SCF energy                 = -7598.87249168
 MP2 energy                 = -7599.30909788
 CCSD correlation energy     =    -0.46355809
 CCSD total energy           = -7599.33604977

 CCSD  T1^2 = 0.0082  T2^2 = 0.2489  Leading amplitudes:

 Amplitude    Orbitals with energies
  0.0183       42 (A) A                  ->    61 (A) A                   
              -0.3448                          0.3927                     
  0.0183       42 (A) B                  ->    61 (A) B                   
              -0.3448                          0.3927                     
 -0.0161       42 (A) A                  ->    43 (A) A                   
              -0.3448                         -0.0188                     
 -0.0161       42 (A) B                  ->    43 (A) B                   
              -0.3448                         -0.0188                     

 Amplitude    Orbitals with energies
 -0.1100       42 (A) A      42 (A) B    ->    43 (A) A      43 (A) B     
              -0.3448       -0.3448           -0.0188       -0.0188       
  0.1100       42 (A) A      42 (A) B    ->    43 (A) B      43 (A) A     
              -0.3448       -0.3448           -0.0188       -0.0188       
  0.1100       42 (A) B      42 (A) A    ->    43 (A) A      43 (A) B     
              -0.3448       -0.3448           -0.0188       -0.0188       
 -0.1100       42 (A) B      42 (A) A    ->    43 (A) B      43 (A) A     
              -0.3448       -0.3448           -0.0188       -0.0188       

 Computing CCSD intemediates for later calculations in double precision
 Finished.

Running a double precision version
           CCSD Lambda amplitudes will be solved using DIIS.
           Start     Size      MaxIter   EConv     LConv     
           3         7         100       1.00e-07  1.00e-05  
 ------------------------------------------------------------------------------
            Enorm      Ldiff       Comment
 ------------------------------------------------------------------------------
     1     5.58e-02   4.61e-02     
     2     1.17e-02   4.82e-03     
     3     5.10e-03   2.54e-03     
     4     2.26e-03   1.26e-03     Switched to DIIS steps.
     5     8.77e-04   5.00e-04     
     6     4.03e-04   1.54e-04     
     7     1.55e-04   3.88e-05     
     8     6.04e-05   5.43e-06     
     9     2.20e-05   5.42e-06     
    10     7.38e-06   1.76e-06     
    11     2.09e-06   6.26e-07     
    12     9.18e-07   1.88e-07     
    13     4.27e-07   8.52e-08     
    14     2.02e-07   1.91e-08     
    15     9.85e-08   1.50e-08     
 ------------------------------------------------------------------------------
                                   CCSD Lambda converged.

 Computing density matrices in double precision...
           Orbital response amplitudes will be solved using DIIS.
           Start     Size      MaxIter   EConv     LConv     
           3         7         100       1.00e-06  1.00e-06  
 ------------------------------------------------------------------------------
            Enorm      Ldiff       Comment
 ------------------------------------------------------------------------------
     1     7.39e-02   1.16e-02     
     2     4.67e-02   1.50e-02     
     3     4.81e-02   1.32e-02     
     4     1.40e-02   1.43e-02     Switched to DIIS steps.
     5     1.67e-03   3.36e-03     
     6     3.88e-04   1.32e-04     
     7     1.26e-04   8.34e-05     
     8     3.96e-05   1.75e-05     
     9     1.43e-05   8.07e-07     
    10     5.90e-06   4.17e-07     
    11     1.76e-06   4.65e-07     
    12     1.93e-07   1.53e-08     
 ------------------------------------------------------------------------------
                                   Orbital response converged.

 Computing density matrices... Done.
 CCSD calculation:   CPU 772.39 s  wall 206.61 s

 Transferring MO TPDM to AO TPDM
 Transferring g2_o1o1o1o1
 Transferring g2_o1o1o1v1
 Transferring g2_o1o1v1v1
 Transferring g2_o1v1o1v1
 Transferring g2_o1v1v1v1
 Transferring g2_v1v1v1v1
 Adding separable TPDM
 Computing TPDM gradient
 --------------------------------------------------------
 2e gradient
  Atom          X               Y               Z
 --------------------------------------------------------
    1        -50.870232       12.924577        0.005516  
    2         20.512041      -31.482957        0.008951  
    3         25.794756       20.955641       -0.018232  
    4          4.563436       -2.397261        0.003765  
 --------------------------------------------------------
 --------------------------------------------------------
 Final gradient
  Atom          X               Y               Z
 --------------------------------------------------------
    1        -50.870232       12.924577        0.005516  
    2         20.512041      -31.482957        0.008951  
    3         25.794756       20.955641       -0.018232  
    4          4.563436       -2.397261        0.003765  
 --------------------------------------------------------
 Analytic gradient from two-electron contribution:   CPU 194.88 s  wall 56.18 s

 Total ccman2 time:   CPU 1008.78 s  wall 273.61 s


 --------------------------------------------------------------

                    Orbital Energies (a.u.)
 --------------------------------------------------------------

 Alpha MOs
 -- Occupied --
*******-180.868-169.674-169.673-169.673 -80.020 -79.990 -37.921
-33.109 -33.106 -33.105 -24.293 -24.292 -24.292 -24.289 -24.289
 -7.560  -7.532  -7.238  -5.471  -5.461  -5.461  -5.452  -5.450
 -5.450  -5.425  -5.424  -5.424  -2.394  -2.390  -2.389  -2.378
 -2.378  -0.950  -0.843  -0.688  -0.521  -0.462  -0.418  -0.396
 -0.363  -0.345
 -- Virtual --
 -0.019   0.040   0.054   0.069   0.082   0.086   0.103   0.111
  0.112   0.118   0.154   0.172   0.187   0.286   0.322   0.330
  0.368   0.386   0.393   0.401   0.432   0.445   0.540   0.554
  0.557   0.581   0.585   0.609   0.694   0.718   0.737   0.798
  0.801   0.834   0.915   0.944   1.064   1.099   1.105   1.155
  1.411   1.547   1.576   1.632   1.669   1.687   1.790   1.834
  1.864   1.930   1.957   2.014   2.332   2.893   4.489   4.497
  4.501   4.522   4.642   4.763   6.537   6.561   6.575   7.241
  7.493  14.740  14.778  14.787  14.806  14.850  14.895  28.875
 29.535  29.554  29.569  29.884  29.887  29.888  29.898  29.967
130.596 130.610 130.627 154.274 165.855 166.1231912.192
 --------------------------------------------------------------

          Ground-State Mulliken Net Atomic Charges

     Atom                 Charge (a.u.)
  ----------------------------------------
      1 I                    -0.176741
      2 P                     0.156255
      3 P                     0.125990
      4 H                    -0.105504
  ----------------------------------------
  Sum of atomic charges =    -0.000000

 -----------------------------------------------------------------
                    Cartesian Multipole Moments
 -----------------------------------------------------------------
    Charge (ESU x 10^10)
                 0.0000
    Dipole Moment (Debye)
         X      -1.6727      Y       0.3422      Z       0.0001
       Tot       1.7074
    Quadrupole Moments (Debye-Ang)
        XX     -51.4156     XY      -1.5484     YY     -58.0968
        XZ      -0.0002     YZ       0.0013     ZZ     -56.6379
    Octopole Moments (Debye-Ang^2)
       XXX      45.3862    XXY      -2.4944    XYY      21.7621
       YYY      -4.8380    XXZ      -0.0146    XYZ      -0.0022
       YYZ      -0.0136    XZZ      17.5242    YZZ      -1.2938
       ZZZ      -0.0399
    Hexadecapole Moments (Debye-Ang^3)
      XXXX    -847.7105   XXXY     -15.9635   XXYY    -190.0950
      XYYY      -8.4651   YYYY    -206.7283   XXXZ       0.0930
      XXYZ       0.0134   XYYZ       0.0343   YYYZ       0.0311
      XXZZ    -167.8595   XYZZ      -2.0988   YYZZ     -47.7746
      XZZZ       0.0954   YZZZ       0.0268   ZZZZ     -87.9429
 -----------------------------------------------------------------
 DrvMan completing analytic gradient of the correlated energy
 Correlated dipole moment
            1
    1  -0.6581017
    2   0.1346490
    3   0.0000271
 Energy read as -7599.336049773
 Full Analytical Gradient: (in a.u., or Hartree/Bohr)
             1             2             3             4
    1    0.00000324   -0.00000612    0.00001035   -0.00000747
    2    0.00000924   -0.00003477    0.00002216    0.00000337
    3   -0.00000915    0.00001166    0.00001316   -0.00001568
 Gradient time:  CPU 0.68 s  wall 0.64 s
 ----------------------------------------------------------------
             Standard Nuclear Orientation (Angstroms)
    I     Atom           X                Y                Z
 ----------------------------------------------------------------
    1      I       1.0835326113    -0.0958273798    -0.0000000000
    2      P      -1.1749951076     0.9679253104     0.0000000000
    3      P      -2.4178866317    -0.6449970163    -0.0000000000
    4      H      -3.5330023121     0.2349267164    -0.0000000000
 ----------------------------------------------------------------
 Nuclear Repulsion Energy =   360.5481797403 hartrees
 There are       42 alpha and       42 beta electrons

                       Distance Matrix (Angstroms)
             I (  1)   P (  2)   P (  3)
   P (  2)  2.496501
   P (  3)  3.544224  2.036246
   H (  4)  4.628368  2.469309  1.420475

 Requested basis set is 6-311++G(d,p)
 There are 55 shells and 129 basis functions
 A cutoff of  1.0D-14 yielded   1307 shell pairs
 There are      7598 function pairs (      8494 Cartesian)
 Smallest overlap matrix eigenvalue = 8.94E-04
 Guess MOs from SCF MO coefficient file

 -----------------------------------------------------------------------
  General SCF calculation program by
  Eric Jon Sundstrom, Paul Horn, Yuezhi Mao, Dmitri Zuev, Alec White,
  David Stuck, Shaama M.S., Shane Yost, Joonho Lee, David Small,
  Daniel Levine, Susi Lehtola, Hugh Burton, Evgeny Epifanovsky
 -----------------------------------------------------------------------
 Hartree-Fock
 using 4 threads for integral computing
 -------------------------------------------------------
 OpenMP Integral computing Module                
 Release: version 2.0, May 2017, Q-Chem Inc. Pleasanton 
 -------------------------------------------------------
 A restricted SCF calculation will be
 performed using DIIS
 SCF converges when DIIS error is below 1.0e-08
 ---------------------------------------
  Cycle       Energy         DIIS error
 ---------------------------------------
    1   -7598.8724932691      8.33e-06  
    2   -7598.8724935060      2.08e-06  
    3   -7598.8724935393      7.90e-07  
    4   -7598.8724935455      4.53e-07  
    5   -7598.8724935477      2.17e-07  
    6   -7598.8724935484      1.06e-07  
    7   -7598.8724935487      4.25e-08  
    8   -7598.8724935487      1.56e-08  
    9   -7598.8724935487      5.32e-09  Convergence criterion met
 ---------------------------------------
 SCF time:   CPU 5.52s  wall 1.00s 
 SCF   energy in the final basis set =    -7598.8724935487
 Total energy in the final basis set =    -7598.8724935487


 ------------------------------------------------------------------------------

   CCMAN2: suite of methods based on coupled cluster
           and equation of motion theories.

   Components:
   * libvmm-1.3-trunk
     by Evgeny Epifanovsky, Ilya Kaliman.
   * libtensor-2.5-trunk
     by Evgeny Epifanovsky, Michael Wormit, Dmitry Zuev, Sam Manzer, 
        Ilya Kaliman.
   * libcc-2.5-trunk
     by Evgeny Epifanovsky, Arik Landau, Tomasz Kus, Kirill Khistyaev, 
        Dmitry Zuev, Prashant Manohar, Xintian Feng, Anna Krylov, 
        Matthew Goldey, Alec White, Thomas Jagau, Kaushik Nanda, 
        Anastasia Gunina, Alexander Kunitsa, Joonho Lee.

   CCMAN original authors:
   Anna I. Krylov, C. David Sherrill, Steven R. Gwaltney,
   Edward F. C. Byrd (2000)
   Sergey V. Levchenko, Lyudmila V. Slipchenko, Tao Wang,
   Ana-Maria C. Cristian (2003)
   Piotr A. Pieniazek, C. Melania Oana, Evgeny Epifanovsky (2007)
   Prashant Manohar (2009)

 ------------------------------------------------------------------------------


 Allocating and initializing 29808MB of RAM...
 Calculation will run on 4 cores.


 Alpha MOs, Restricted
 -- Occupied --                  
******* -180.87 -169.67 -169.67 -169.67  -80.02  -79.99  -37.92
  1 A     2 A     3 A     4 A     5 A     6 A     7 A     8 A                  
-33.109 -33.106 -33.105 -24.293 -24.292 -24.292 -24.289 -24.289
  9 A    10 A    11 A    12 A    13 A    14 A    15 A    16 A                  
 -7.560  -7.532  -7.238  -5.471  -5.461  -5.461  -5.452  -5.450
 17 A    18 A    19 A    20 A    21 A    22 A    23 A    24 A                  
 -5.450  -5.425  -5.424  -5.424  -2.394  -2.390  -2.389  -2.378
 25 A    26 A    27 A    28 A    29 A    30 A    31 A    32 A                  
 -2.378  -0.950  -0.843  -0.688  -0.521  -0.462  -0.418  -0.396
 33 A    34 A    35 A    36 A    37 A    38 A    39 A    40 A                  
 -0.363  -0.345
 41 A    42 A                                                                  
 -- Virtual --                   
 -0.019   0.040   0.054   0.069   0.082   0.086   0.103   0.111
 43 A    44 A    45 A    46 A    47 A    48 A    49 A    50 A                  
  0.112   0.118   0.154   0.172   0.187   0.286   0.322   0.330
 51 A    52 A    53 A    54 A    55 A    56 A    57 A    58 A                  
  0.368   0.386   0.393   0.401   0.432   0.445   0.540   0.554
 59 A    60 A    61 A    62 A    63 A    64 A    65 A    66 A                  
  0.557   0.581   0.585   0.609   0.694   0.718   0.737   0.798
 67 A    68 A    69 A    70 A    71 A    72 A    73 A    74 A                  
  0.801   0.834   0.916   0.944   1.064   1.099   1.105   1.155
 75 A    76 A    77 A    78 A    79 A    80 A    81 A    82 A                  
  1.411   1.547   1.576   1.632   1.669   1.688   1.790   1.834
 83 A    84 A    85 A    86 A    87 A    88 A    89 A    90 A                  
  1.864   1.930   1.957   2.014   2.333   2.893   4.489   4.497
 91 A    92 A    93 A    94 A    95 A    96 A    97 A    98 A                  
  4.501   4.522   4.642   4.763   6.537   6.561   6.575   7.241
 99 A   100 A   101 A   102 A   103 A   104 A   105 A   106 A                  
  7.494  14.740  14.778  14.787  14.807  14.850  14.895  28.875
107 A   108 A   109 A   110 A   111 A   112 A   113 A   114 A                  
 29.535  29.554  29.569  29.884  29.887  29.888  29.898  29.967
115 A   116 A   117 A   118 A   119 A   120 A   121 A   122 A                  
130.596 130.610 130.627 154.274 165.855 166.1241912.192
123 A   124 A   125 A   126 A   127 A   128 A   129 A                          

 Beta MOs, Restricted
 -- Occupied --                  
******* -180.87 -169.67 -169.67 -169.67  -80.02  -79.99  -37.92
  1 A     2 A     3 A     4 A     5 A     6 A     7 A     8 A                  
-33.109 -33.106 -33.105 -24.293 -24.292 -24.292 -24.289 -24.289
  9 A    10 A    11 A    12 A    13 A    14 A    15 A    16 A                  
 -7.560  -7.532  -7.238  -5.471  -5.461  -5.461  -5.452  -5.450
 17 A    18 A    19 A    20 A    21 A    22 A    23 A    24 A                  
 -5.450  -5.425  -5.424  -5.424  -2.394  -2.390  -2.389  -2.378
 25 A    26 A    27 A    28 A    29 A    30 A    31 A    32 A                  
 -2.378  -0.950  -0.843  -0.688  -0.521  -0.462  -0.418  -0.396
 33 A    34 A    35 A    36 A    37 A    38 A    39 A    40 A                  
 -0.363  -0.345
 41 A    42 A                                                                  
 -- Virtual --                   
 -0.019   0.040   0.054   0.069   0.082   0.086   0.103   0.111
 43 A    44 A    45 A    46 A    47 A    48 A    49 A    50 A                  
  0.112   0.118   0.154   0.172   0.187   0.286   0.322   0.330
 51 A    52 A    53 A    54 A    55 A    56 A    57 A    58 A                  
  0.368   0.386   0.393   0.401   0.432   0.445   0.540   0.554
 59 A    60 A    61 A    62 A    63 A    64 A    65 A    66 A                  
  0.557   0.581   0.585   0.609   0.694   0.718   0.737   0.798
 67 A    68 A    69 A    70 A    71 A    72 A    73 A    74 A                  
  0.801   0.834   0.916   0.944   1.064   1.099   1.105   1.155
 75 A    76 A    77 A    78 A    79 A    80 A    81 A    82 A                  
  1.411   1.547   1.576   1.632   1.669   1.688   1.790   1.834
 83 A    84 A    85 A    86 A    87 A    88 A    89 A    90 A                  
  1.864   1.930   1.957   2.014   2.333   2.893   4.489   4.497
 91 A    92 A    93 A    94 A    95 A    96 A    97 A    98 A                  
  4.501   4.522   4.642   4.763   6.537   6.561   6.575   7.241
 99 A   100 A   101 A   102 A   103 A   104 A   105 A   106 A                  
  7.494  14.740  14.778  14.787  14.807  14.850  14.895  28.875
107 A   108 A   109 A   110 A   111 A   112 A   113 A   114 A                  
 29.535  29.554  29.569  29.884  29.887  29.888  29.898  29.967
115 A   116 A   117 A   118 A   119 A   120 A   121 A   122 A                  
130.596 130.610 130.627 154.274 165.855 166.1241912.192
123 A   124 A   125 A   126 A   127 A   128 A   129 A                          

 Occupation and symmetry of molecular orbitals

 Point group: C1 (1 irreducible representation).

                           A     All 
 -------------------------------------
 All molecular orbitals:
  - Alpha                  129   129 
  - Beta                   129   129 
 -------------------------------------
 Alpha orbitals:
  - Frozen occupied        28    28  
  - Active occupied        14    14  
  - Active virtual         87    87  
  - Frozen virtual         0     0   
 -------------------------------------
 Beta orbitals:
  - Frozen occupied        28    28  
  - Active occupied        14    14  
  - Active virtual         87    87  
  - Frozen virtual         0     0   
 -------------------------------------

 Import integrals:   CPU 0.00 s  wall 0.00 s

 Import integrals:   CPU 38.46 s  wall 9.77 s

 MP2 amplitudes:   CPU 0.04 s  wall 0.02 s

Running a double precision version
           CCSD T amplitudes will be solved using DIIS.

           Start     Size      MaxIter   EConv     TConv     
           3         7         100       1.00e-07  1.00e-05  
 ------------------------------------------------------------------------------
           Energy (a.u.)   Ediff      Tdiff       Comment
 ------------------------------------------------------------------------------
         -7599.30910113                           
     1   -7599.31945624   1.04e-02   7.28e-01     
     2   -7599.33220102   1.27e-02   9.25e-02     
     3   -7599.33389966   1.70e-03   3.72e-02     
     4   -7599.33560295   1.70e-03   1.46e-02     Switched to DIIS steps.
     5   -7599.33603721   4.34e-04   9.74e-03     
     6   -7599.33605277   1.56e-05   2.28e-03     
     7   -7599.33604717   5.59e-06   8.57e-04     
     8   -7599.33604874   1.57e-06   2.41e-04     
     9   -7599.33604925   5.13e-07   1.05e-04     
    10   -7599.33604947   2.17e-07   5.12e-05     
    11   -7599.33604956   8.78e-08   2.59e-05     
    12   -7599.33604954   1.75e-08   5.05e-06     
 ------------------------------------------------------------------------------
         -7599.33604954                           CCSD T converged.

End of double precision
 SCF energy                 = -7598.87249355
 MP2 energy                 = -7599.30910113
 CCSD correlation energy     =    -0.46355599
 CCSD total energy           = -7599.33604954

 CCSD  T1^2 = 0.0082  T2^2 = 0.2489  Leading amplitudes:

 Amplitude    Orbitals with energies
 -0.0183       42 (A) A                  ->    61 (A) A                   
              -0.3448                          0.3927                     
 -0.0183       42 (A) B                  ->    61 (A) B                   
              -0.3448                          0.3927                     
 -0.0161       42 (A) A                  ->    43 (A) A                   
              -0.3448                         -0.0188                     
 -0.0161       42 (A) B                  ->    43 (A) B                   
              -0.3448                         -0.0188                     

 Amplitude    Orbitals with energies
 -0.1099       42 (A) A      42 (A) B    ->    43 (A) A      43 (A) B     
              -0.3448       -0.3448           -0.0188       -0.0188       
  0.1099       42 (A) A      42 (A) B    ->    43 (A) B      43 (A) A     
              -0.3448       -0.3448           -0.0188       -0.0188       
  0.1099       42 (A) B      42 (A) A    ->    43 (A) A      43 (A) B     
              -0.3448       -0.3448           -0.0188       -0.0188       
 -0.1099       42 (A) B      42 (A) A    ->    43 (A) B      43 (A) A     
              -0.3448       -0.3448           -0.0188       -0.0188       

 Computing CCSD intemediates for later calculations in double precision
 Finished.

Running a double precision version
           CCSD Lambda amplitudes will be solved using DIIS.
           Start     Size      MaxIter   EConv     LConv     
           3         7         100       1.00e-07  1.00e-05  
 ------------------------------------------------------------------------------
            Enorm      Ldiff       Comment
 ------------------------------------------------------------------------------
     1     5.58e-02   4.61e-02     
     2     1.17e-02   4.82e-03     
     3     5.10e-03   2.54e-03     
     4     2.26e-03   1.26e-03     Switched to DIIS steps.
     5     8.77e-04   5.00e-04     
     6     4.03e-04   1.54e-04     
     7     1.55e-04   3.88e-05     
     8     6.04e-05   5.43e-06     
     9     2.20e-05   5.42e-06     
    10     7.38e-06   1.76e-06     
    11     2.09e-06   6.26e-07     
    12     9.17e-07   1.88e-07     
    13     4.27e-07   8.52e-08     
    14     2.02e-07   1.91e-08     
    15     9.84e-08   1.50e-08     
 ------------------------------------------------------------------------------
                                   CCSD Lambda converged.

 Computing density matrices in double precision...
           Orbital response amplitudes will be solved using DIIS.
           Start     Size      MaxIter   EConv     LConv     
           3         7         100       1.00e-06  1.00e-06  
 ------------------------------------------------------------------------------
            Enorm      Ldiff       Comment
 ------------------------------------------------------------------------------
     1     7.39e-02   1.16e-02     
     2     4.67e-02   1.50e-02     
     3     4.81e-02   1.32e-02     
     4     1.40e-02   1.43e-02     Switched to DIIS steps.
     5     1.66e-03   3.36e-03     
     6     3.88e-04   1.32e-04     
     7     1.26e-04   8.33e-05     
     8     3.96e-05   1.75e-05     
     9     1.43e-05   8.01e-07     
    10     5.91e-06   4.17e-07     
    11     1.76e-06   4.66e-07     
    12     1.93e-07   1.54e-08     
 ------------------------------------------------------------------------------
                                   Orbital response converged.

 Computing density matrices... Done.
 CCSD calculation:   CPU 771.92 s  wall 206.38 s

 Transferring MO TPDM to AO TPDM
 Transferring g2_o1o1o1o1
 Transferring g2_o1o1o1v1
 Transferring g2_o1o1v1v1
 Transferring g2_o1v1o1v1
 Transferring g2_o1v1v1v1
 Transferring g2_v1v1v1v1
 Adding separable TPDM
 Computing TPDM gradient
 --------------------------------------------------------
 2e gradient
  Atom          X               Y               Z
 --------------------------------------------------------
    1        -50.870116       12.924906        0.000000  
    2         20.512932      -31.483729       -0.000002  
    3         25.796783       20.957785        0.000002  
    4          4.560400       -2.398961        0.000000  
 --------------------------------------------------------
 --------------------------------------------------------
 Final gradient
  Atom          X               Y               Z
 --------------------------------------------------------
    1        -50.870116       12.924906        0.000000  
    2         20.512932      -31.483729       -0.000002  
    3         25.796783       20.957785        0.000002  
    4          4.560400       -2.398961        0.000000  
 --------------------------------------------------------
 Analytic gradient from two-electron contribution:   CPU 198.26 s  wall 57.03 s

 Total ccman2 time:   CPU 1011.72 s  wall 274.18 s


 --------------------------------------------------------------

                    Orbital Energies (a.u.)
 --------------------------------------------------------------

 Alpha MOs
 -- Occupied --
*******-180.868-169.674-169.673-169.673 -80.020 -79.990 -37.921
-33.109 -33.106 -33.105 -24.293 -24.292 -24.292 -24.289 -24.289
 -7.560  -7.532  -7.238  -5.471  -5.461  -5.461  -5.452  -5.450
 -5.450  -5.425  -5.424  -5.424  -2.394  -2.390  -2.389  -2.378
 -2.378  -0.950  -0.843  -0.688  -0.521  -0.462  -0.418  -0.396
 -0.363  -0.345
 -- Virtual --
 -0.019   0.040   0.054   0.069   0.082   0.086   0.103   0.111
  0.112   0.118   0.154   0.172   0.187   0.286   0.322   0.330
  0.368   0.386   0.393   0.401   0.432   0.445   0.540   0.554
  0.557   0.581   0.585   0.609   0.694   0.718   0.737   0.798
  0.801   0.834   0.916   0.944   1.064   1.099   1.105   1.155
  1.411   1.547   1.576   1.632   1.669   1.688   1.790   1.834
  1.864   1.930   1.957   2.014   2.333   2.893   4.489   4.497
  4.501   4.522   4.642   4.763   6.537   6.561   6.575   7.241
  7.494  14.740  14.778  14.787  14.807  14.850  14.895  28.875
 29.535  29.554  29.569  29.884  29.887  29.888  29.898  29.967
130.596 130.610 130.627 154.274 165.855 166.1241912.192
 --------------------------------------------------------------

          Ground-State Mulliken Net Atomic Charges

     Atom                 Charge (a.u.)
  ----------------------------------------
      1 I                    -0.176794
      2 P                     0.156322
      3 P                     0.126034
      4 H                    -0.105562
  ----------------------------------------
  Sum of atomic charges =     0.000000

 -----------------------------------------------------------------
                    Cartesian Multipole Moments
 -----------------------------------------------------------------
    Charge (ESU x 10^10)
                -0.0000
    Dipole Moment (Debye)
         X      -1.6738      Y       0.3424      Z       0.0000
       Tot       1.7085
    Quadrupole Moments (Debye-Ang)
        XX     -51.4128     XY      -1.5490     YY     -58.0957
        XZ       0.0000     YZ       0.0000     ZZ     -56.6373
    Octopole Moments (Debye-Ang^2)
       XXX      45.3648    XXY      -2.4933    XYY      21.7584
       YYY      -4.8382    XXZ       0.0000    XYZ      -0.0000
       YYZ       0.0000    XZZ      17.5202    YZZ      -1.2935
       ZZZ      -0.0000
    Hexadecapole Moments (Debye-Ang^3)
      XXXX    -847.5976   XXXY     -15.9692   XXYY    -190.0805
      XYYY      -8.4666   YYYY    -206.7246   XXXZ       0.0000
      XXYZ       0.0000   XYYZ      -0.0000   YYYZ       0.0000
      XXZZ    -167.8432   XYZZ      -2.1001   YYZZ     -47.7742
      XZZZ       0.0000   YZZZ       0.0000   ZZZZ     -87.9424
 -----------------------------------------------------------------
 DrvMan completing analytic gradient of the correlated energy
 Correlated dipole moment
            1
    1  -0.6585235
    2   0.1347134
    3   0.0000001
 Energy read as -7599.336049538
 Full Analytical Gradient: (in a.u., or Hartree/Bohr)
             1             2             3             4
    1   -0.00000263   -0.00002614   -0.00023570    0.00026447
    2    0.00000367   -0.00001382    0.00018368   -0.00017353
    3   -0.00000000    0.00000002   -0.00000001   -0.00000002
 Gradient time:  CPU 0.67 s  wall 0.64 s
 ----------------------------------------------------------------
             Standard Nuclear Orientation (Angstroms)
    I     Atom           X                Y                Z
 ----------------------------------------------------------------
    1      I       1.0835326113    -0.0958273798    -0.0000000000
    2      P      -1.1749951076     0.9679253104     0.0000000000
    3      P      -2.4178866317    -0.6449970163    -0.0000000000
    4      H      -3.5350023121     0.2349267164    -0.0000000000
 ----------------------------------------------------------------
 Nuclear Repulsion Energy =   360.5369128758 hartrees
 There are       42 alpha and       42 beta electrons

                       Distance Matrix (Angstroms)
             I (  1)   P (  2)   P (  3)
   P (  2)  2.496501
   P (  3)  3.544224  2.036246
   H (  4)  4.630363  2.471219  1.422045

 Requested basis set is 6-311++G(d,p)
 There are 55 shells and 129 basis functions
 A cutoff of  1.0D-14 yielded   1307 shell pairs
 There are      7598 function pairs (      8494 Cartesian)
 Smallest overlap matrix eigenvalue = 8.95E-04
 Guess MOs from SCF MO coefficient file

 -----------------------------------------------------------------------
  General SCF calculation program by
  Eric Jon Sundstrom, Paul Horn, Yuezhi Mao, Dmitri Zuev, Alec White,
  David Stuck, Shaama M.S., Shane Yost, Joonho Lee, David Small,
  Daniel Levine, Susi Lehtola, Hugh Burton, Evgeny Epifanovsky
 -----------------------------------------------------------------------
 Hartree-Fock
 using 4 threads for integral computing
 -------------------------------------------------------
 OpenMP Integral computing Module                
 Release: version 2.0, May 2017, Q-Chem Inc. Pleasanton 
 -------------------------------------------------------
 A restricted SCF calculation will be
 performed using DIIS
 SCF converges when DIIS error is below 1.0e-08
 ---------------------------------------
  Cycle       Energy         DIIS error
 ---------------------------------------
    1   -7598.8724889708      1.18e-05  
    2   -7598.8724892918      2.25e-06  
    3   -7598.8724893131      8.06e-07  
    4   -7598.8724893157      4.02e-07  
    5   -7598.8724893165      1.10e-07  
    6   -7598.8724893166      3.94e-08  
    7   -7598.8724893166      2.04e-08  
    8   -7598.8724893166      7.35e-09  Convergence criterion met
 ---------------------------------------
 SCF time:   CPU 4.91s  wall 2.00s 
 SCF   energy in the final basis set =    -7598.8724893166
 Total energy in the final basis set =    -7598.8724893166


 ------------------------------------------------------------------------------

   CCMAN2: suite of methods based on coupled cluster
           and equation of motion theories.

   Components:
   * libvmm-1.3-trunk
     by Evgeny Epifanovsky, Ilya Kaliman.
   * libtensor-2.5-trunk
     by Evgeny Epifanovsky, Michael Wormit, Dmitry Zuev, Sam Manzer, 
        Ilya Kaliman.
   * libcc-2.5-trunk
     by Evgeny Epifanovsky, Arik Landau, Tomasz Kus, Kirill Khistyaev, 
        Dmitry Zuev, Prashant Manohar, Xintian Feng, Anna Krylov, 
        Matthew Goldey, Alec White, Thomas Jagau, Kaushik Nanda, 
        Anastasia Gunina, Alexander Kunitsa, Joonho Lee.

   CCMAN original authors:
   Anna I. Krylov, C. David Sherrill, Steven R. Gwaltney,
   Edward F. C. Byrd (2000)
   Sergey V. Levchenko, Lyudmila V. Slipchenko, Tao Wang,
   Ana-Maria C. Cristian (2003)
   Piotr A. Pieniazek, C. Melania Oana, Evgeny Epifanovsky (2007)
   Prashant Manohar (2009)

 ------------------------------------------------------------------------------


 Allocating and initializing 29808MB of RAM...
 Calculation will run on 4 cores.


 Alpha MOs, Restricted
 -- Occupied --                  
******* -180.87 -169.67 -169.67 -169.67  -80.02  -79.99  -37.92
  1 A     2 A     3 A     4 A     5 A     6 A     7 A     8 A                  
-33.109 -33.106 -33.105 -24.293 -24.292 -24.292 -24.289 -24.289
  9 A    10 A    11 A    12 A    13 A    14 A    15 A    16 A                  
 -7.560  -7.533  -7.238  -5.471  -5.461  -5.461  -5.452  -5.450
 17 A    18 A    19 A    20 A    21 A    22 A    23 A    24 A                  
 -5.450  -5.425  -5.424  -5.424  -2.394  -2.390  -2.389  -2.378
 25 A    26 A    27 A    28 A    29 A    30 A    31 A    32 A                  
 -2.378  -0.950  -0.843  -0.688  -0.521  -0.462  -0.418  -0.396
 33 A    34 A    35 A    36 A    37 A    38 A    39 A    40 A                  
 -0.363  -0.345
 41 A    42 A                                                                  
 -- Virtual --                   
 -0.019   0.040   0.054   0.069   0.082   0.086   0.103   0.111
 43 A    44 A    45 A    46 A    47 A    48 A    49 A    50 A                  
  0.112   0.118   0.154   0.172   0.187   0.286   0.322   0.330
 51 A    52 A    53 A    54 A    55 A    56 A    57 A    58 A                  
  0.368   0.386   0.393   0.401   0.432   0.445   0.540   0.554
 59 A    60 A    61 A    62 A    63 A    64 A    65 A    66 A                  
  0.557   0.581   0.585   0.609   0.694   0.718   0.737   0.798
 67 A    68 A    69 A    70 A    71 A    72 A    73 A    74 A                  
  0.801   0.834   0.915   0.944   1.064   1.099   1.105   1.155
 75 A    76 A    77 A    78 A    79 A    80 A    81 A    82 A                  
  1.411   1.547   1.576   1.632   1.669   1.687   1.790   1.834
 83 A    84 A    85 A    86 A    87 A    88 A    89 A    90 A                  
  1.864   1.930   1.957   2.014   2.331   2.893   4.489   4.497
 91 A    92 A    93 A    94 A    95 A    96 A    97 A    98 A                  
  4.501   4.522   4.642   4.763   6.537   6.561   6.575   7.241
 99 A   100 A   101 A   102 A   103 A   104 A   105 A   106 A                  
  7.493  14.740  14.778  14.787  14.806  14.850  14.895  28.875
107 A   108 A   109 A   110 A   111 A   112 A   113 A   114 A                  
 29.535  29.554  29.569  29.884  29.887  29.888  29.898  29.967
115 A   116 A   117 A   118 A   119 A   120 A   121 A   122 A                  
130.596 130.610 130.627 154.274 165.855 166.1231912.192
123 A   124 A   125 A   126 A   127 A   128 A   129 A                          

 Beta MOs, Restricted
 -- Occupied --                  
******* -180.87 -169.67 -169.67 -169.67  -80.02  -79.99  -37.92
  1 A     2 A     3 A     4 A     5 A     6 A     7 A     8 A                  
-33.109 -33.106 -33.105 -24.293 -24.292 -24.292 -24.289 -24.289
  9 A    10 A    11 A    12 A    13 A    14 A    15 A    16 A                  
 -7.560  -7.533  -7.238  -5.471  -5.461  -5.461  -5.452  -5.450
 17 A    18 A    19 A    20 A    21 A    22 A    23 A    24 A                  
 -5.450  -5.425  -5.424  -5.424  -2.394  -2.390  -2.389  -2.378
 25 A    26 A    27 A    28 A    29 A    30 A    31 A    32 A                  
 -2.378  -0.950  -0.843  -0.688  -0.521  -0.462  -0.418  -0.396
 33 A    34 A    35 A    36 A    37 A    38 A    39 A    40 A                  
 -0.363  -0.345
 41 A    42 A                                                                  
 -- Virtual --                   
 -0.019   0.040   0.054   0.069   0.082   0.086   0.103   0.111
 43 A    44 A    45 A    46 A    47 A    48 A    49 A    50 A                  
  0.112   0.118   0.154   0.172   0.187   0.286   0.322   0.330
 51 A    52 A    53 A    54 A    55 A    56 A    57 A    58 A                  
  0.368   0.386   0.393   0.401   0.432   0.445   0.540   0.554
 59 A    60 A    61 A    62 A    63 A    64 A    65 A    66 A                  
  0.557   0.581   0.585   0.609   0.694   0.718   0.737   0.798
 67 A    68 A    69 A    70 A    71 A    72 A    73 A    74 A                  
  0.801   0.834   0.915   0.944   1.064   1.099   1.105   1.155
 75 A    76 A    77 A    78 A    79 A    80 A    81 A    82 A                  
  1.411   1.547   1.576   1.632   1.669   1.687   1.790   1.834
 83 A    84 A    85 A    86 A    87 A    88 A    89 A    90 A                  
  1.864   1.930   1.957   2.014   2.331   2.893   4.489   4.497
 91 A    92 A    93 A    94 A    95 A    96 A    97 A    98 A                  
  4.501   4.522   4.642   4.763   6.537   6.561   6.575   7.241
 99 A   100 A   101 A   102 A   103 A   104 A   105 A   106 A                  
  7.493  14.740  14.778  14.787  14.806  14.850  14.895  28.875
107 A   108 A   109 A   110 A   111 A   112 A   113 A   114 A                  
 29.535  29.554  29.569  29.884  29.887  29.888  29.898  29.967
115 A   116 A   117 A   118 A   119 A   120 A   121 A   122 A                  
130.596 130.610 130.627 154.274 165.855 166.1231912.192
123 A   124 A   125 A   126 A   127 A   128 A   129 A                          

 Occupation and symmetry of molecular orbitals

 Point group: C1 (1 irreducible representation).

                           A     All 
 -------------------------------------
 All molecular orbitals:
  - Alpha                  129   129 
  - Beta                   129   129 
 -------------------------------------
 Alpha orbitals:
  - Frozen occupied        28    28  
  - Active occupied        14    14  
  - Active virtual         87    87  
  - Frozen virtual         0     0   
 -------------------------------------
 Beta orbitals:
  - Frozen occupied        28    28  
  - Active occupied        14    14  
  - Active virtual         87    87  
  - Frozen virtual         0     0   
 -------------------------------------

 Import integrals:   CPU 0.00 s  wall 0.00 s

 Import integrals:   CPU 38.59 s  wall 9.88 s

 MP2 amplitudes:   CPU 0.04 s  wall 0.02 s

Running a double precision version
           CCSD T amplitudes will be solved using DIIS.

           Start     Size      MaxIter   EConv     TConv     
           3         7         100       1.00e-07  1.00e-05  
 ------------------------------------------------------------------------------
           Energy (a.u.)   Ediff      Tdiff       Comment
 ------------------------------------------------------------------------------
         -7599.30909412                           
     1   -7599.31945099   1.04e-02   7.28e-01     
     2   -7599.33219844   1.27e-02   9.25e-02     
     3   -7599.33389827   1.70e-03   3.72e-02     
     4   -7599.33560258   1.70e-03   1.46e-02     Switched to DIIS steps.
     5   -7599.33603715   4.35e-04   9.74e-03     
     6   -7599.33605274   1.56e-05   2.28e-03     
     7   -7599.33604714   5.59e-06   8.57e-04     
     8   -7599.33604871   1.56e-06   2.41e-04     
     9   -7599.33604922   5.13e-07   1.05e-04     
    10   -7599.33604944   2.17e-07   5.12e-05     
    11   -7599.33604953   8.79e-08   2.60e-05     
    12   -7599.33604951   1.76e-08   5.06e-06     
 ------------------------------------------------------------------------------
         -7599.33604951                           CCSD T converged.

End of double precision
 SCF energy                 = -7598.87248932
 MP2 energy                 = -7599.30909412
 CCSD correlation energy     =    -0.46356019
 CCSD total energy           = -7599.33604951

 CCSD  T1^2 = 0.0082  T2^2 = 0.2489  Leading amplitudes:

 Amplitude    Orbitals with energies
 -0.0183       42 (A) A                  ->    61 (A) A                   
              -0.3448                          0.3927                     
 -0.0183       42 (A) B                  ->    61 (A) B                   
              -0.3448                          0.3927                     
 -0.0161       42 (A) A                  ->    43 (A) A                   
              -0.3448                         -0.0188                     
 -0.0161       42 (A) B                  ->    43 (A) B                   
              -0.3448                         -0.0188                     

 Amplitude    Orbitals with energies
 -0.1100       42 (A) A      42 (A) B    ->    43 (A) A      43 (A) B     
              -0.3448       -0.3448           -0.0188       -0.0188       
  0.1100       42 (A) A      42 (A) B    ->    43 (A) B      43 (A) A     
              -0.3448       -0.3448           -0.0188       -0.0188       
  0.1100       42 (A) B      42 (A) A    ->    43 (A) A      43 (A) B     
              -0.3448       -0.3448           -0.0188       -0.0188       
 -0.1100       42 (A) B      42 (A) A    ->    43 (A) B      43 (A) A     
              -0.3448       -0.3448           -0.0188       -0.0188       

 Computing CCSD intemediates for later calculations in double precision
 Finished.

Running a double precision version
           CCSD Lambda amplitudes will be solved using DIIS.
           Start     Size      MaxIter   EConv     LConv     
           3         7         100       1.00e-07  1.00e-05  
 ------------------------------------------------------------------------------
            Enorm      Ldiff       Comment
 ------------------------------------------------------------------------------
     1     5.58e-02   4.61e-02     
     2     1.17e-02   4.82e-03     
     3     5.10e-03   2.54e-03     
     4     2.26e-03   1.26e-03     Switched to DIIS steps.
     5     8.77e-04   5.00e-04     
     6     4.03e-04   1.54e-04     
     7     1.55e-04   3.89e-05     
     8     6.04e-05   5.43e-06     
     9     2.20e-05   5.42e-06     
    10     7.39e-06   1.76e-06     
    11     2.09e-06   6.26e-07     
    12     9.18e-07   1.88e-07     
    13     4.28e-07   8.52e-08     
    14     2.02e-07   1.91e-08     
    15     9.86e-08   1.50e-08     
 ------------------------------------------------------------------------------
                                   CCSD Lambda converged.

 Computing density matrices in double precision...
           Orbital response amplitudes will be solved using DIIS.
           Start     Size      MaxIter   EConv     LConv     
           3         7         100       1.00e-06  1.00e-06  
 ------------------------------------------------------------------------------
            Enorm      Ldiff       Comment
 ------------------------------------------------------------------------------
     1     7.39e-02   1.16e-02     
     2     4.68e-02   1.50e-02     
     3     4.81e-02   1.32e-02     
     4     1.40e-02   1.43e-02     Switched to DIIS steps.
     5     1.67e-03   3.36e-03     
     6     3.88e-04   1.32e-04     
     7     1.26e-04   8.34e-05     
     8     3.96e-05   1.75e-05     
     9     1.43e-05   8.12e-07     
    10     5.89e-06   4.17e-07     
    11     1.76e-06   4.65e-07     
    12     1.93e-07   1.52e-08     
 ------------------------------------------------------------------------------
                                   Orbital response converged.

 Computing density matrices... Done.
 CCSD calculation:   CPU 771.62 s  wall 206.32 s

 Transferring MO TPDM to AO TPDM
 Transferring g2_o1o1o1o1
 Transferring g2_o1o1o1v1
 Transferring g2_o1o1v1v1
 Transferring g2_o1v1o1v1
 Transferring g2_o1v1v1v1
 Transferring g2_v1v1v1v1
 Adding separable TPDM
 Computing TPDM gradient
 --------------------------------------------------------
 2e gradient
  Atom          X               Y               Z
 --------------------------------------------------------
    1        -50.870357       12.924242        0.000000  
    2         20.511143      -31.482190        0.000000  
    3         25.792755       20.953502       -0.000000  
    4          4.566459       -2.395554        0.000000  
 --------------------------------------------------------
 --------------------------------------------------------
 Final gradient
  Atom          X               Y               Z
 --------------------------------------------------------
    1        -50.870357       12.924242        0.000000  
    2         20.511143      -31.482190        0.000000  
    3         25.792755       20.953502       -0.000000  
    4          4.566459       -2.395554        0.000000  
 --------------------------------------------------------
 Analytic gradient from two-electron contribution:   CPU 196.57 s  wall 56.45 s

 Total ccman2 time:   CPU 1009.59 s  wall 273.57 s


 --------------------------------------------------------------

                    Orbital Energies (a.u.)
 --------------------------------------------------------------

 Alpha MOs
 -- Occupied --
*******-180.868-169.674-169.673-169.673 -80.020 -79.990 -37.921
-33.109 -33.106 -33.105 -24.293 -24.292 -24.292 -24.289 -24.289
 -7.560  -7.533  -7.238  -5.471  -5.461  -5.461  -5.452  -5.450
 -5.450  -5.425  -5.424  -5.424  -2.394  -2.390  -2.389  -2.378
 -2.378  -0.950  -0.843  -0.688  -0.521  -0.462  -0.418  -0.396
 -0.363  -0.345
 -- Virtual --
 -0.019   0.040   0.054   0.069   0.082   0.086   0.103   0.111
  0.112   0.118   0.154   0.172   0.187   0.286   0.322   0.330
  0.368   0.386   0.393   0.401   0.432   0.445   0.540   0.554
  0.557   0.581   0.585   0.609   0.694   0.718   0.737   0.798
  0.801   0.834   0.915   0.944   1.064   1.099   1.105   1.155
  1.411   1.547   1.576   1.632   1.669   1.687   1.790   1.834
  1.864   1.930   1.957   2.014   2.331   2.893   4.489   4.497
  4.501   4.522   4.642   4.763   6.537   6.561   6.575   7.241
  7.493  14.740  14.778  14.787  14.806  14.850  14.895  28.875
 29.535  29.554  29.569  29.884  29.887  29.888  29.898  29.967
130.596 130.610 130.627 154.274 165.855 166.1231912.192
 --------------------------------------------------------------

          Ground-State Mulliken Net Atomic Charges

     Atom                 Charge (a.u.)
  ----------------------------------------
      1 I                    -0.176688
      2 P                     0.156188
      3 P                     0.125946
      4 H                    -0.105446
  ----------------------------------------
  Sum of atomic charges =    -0.000000

 -----------------------------------------------------------------
                    Cartesian Multipole Moments
 -----------------------------------------------------------------
    Charge (ESU x 10^10)
                -0.0000
    Dipole Moment (Debye)
         X      -1.6717      Y       0.3421      Z      -0.0000
       Tot       1.7063
    Quadrupole Moments (Debye-Ang)
        XX     -51.4183     XY      -1.5478     YY     -58.0979
        XZ       0.0000     YZ       0.0000     ZZ     -56.6385
    Octopole Moments (Debye-Ang^2)
       XXX      45.4076    XXY      -2.4955    XYY      21.7659
       YYY      -4.8378    XXZ      -0.0000    XYZ      -0.0000
       YYZ       0.0000    XZZ      17.5281    YZZ      -1.2941
       ZZZ      -0.0000
    Hexadecapole Moments (Debye-Ang^3)
      XXXX    -847.8234   XXXY     -15.9578   XXYY    -190.1097
      XYYY      -8.4635   YYYY    -206.7320   XXXZ       0.0000
      XXYZ       0.0000   XYYZ       0.0000   YYYZ       0.0000
      XXZZ    -167.8759   XYZZ      -2.0975   YYZZ     -47.7750
      XZZZ       0.0000   YZZZ       0.0000   ZZZZ     -87.9431
 -----------------------------------------------------------------
 DrvMan completing analytic gradient of the correlated energy
 Correlated dipole moment
            1
    1  -0.6576797
    2   0.1345844
    3  -0.0000000
 Energy read as -7599.336049509
 Full Analytical Gradient: (in a.u., or Hartree/Bohr)
             1             2             3             4
    1    0.00000916    0.00001377    0.00025551   -0.00027845
    2    0.00001484   -0.00005590   -0.00013813    0.00017919
    3   -0.00000000    0.00000000   -0.00000000    0.00000000
 Gradient time:  CPU 0.68 s  wall 0.64 s
 ----------------------------------------------------------------
             Standard Nuclear Orientation (Angstroms)
    I     Atom           X                Y                Z
 ----------------------------------------------------------------
    1      I       1.0835326113    -0.0958273798    -0.0000000000
    2      P      -1.1749951076     0.9679253104     0.0000000000
    3      P      -2.4178866317    -0.6449970163    -0.0000000000
    4      H      -3.5340023121     0.2359267164    -0.0000000000
 ----------------------------------------------------------------
 Nuclear Repulsion Energy =   360.5404038913 hartrees
 There are       42 alpha and       42 beta electrons

                       Distance Matrix (Angstroms)
             I (  1)   P (  2)   P (  3)
   P (  2)  2.496501
   P (  3)  3.544224  2.036246
   H (  4)  4.629437  2.469967  1.421879

 Requested basis set is 6-311++G(d,p)
 There are 55 shells and 129 basis functions
 A cutoff of  1.0D-14 yielded   1307 shell pairs
 There are      7598 function pairs (      8494 Cartesian)
 Smallest overlap matrix eigenvalue = 8.95E-04
 Guess MOs from SCF MO coefficient file

 -----------------------------------------------------------------------
  General SCF calculation program by
  Eric Jon Sundstrom, Paul Horn, Yuezhi Mao, Dmitri Zuev, Alec White,
  David Stuck, Shaama M.S., Shane Yost, Joonho Lee, David Small,
  Daniel Levine, Susi Lehtola, Hugh Burton, Evgeny Epifanovsky
 -----------------------------------------------------------------------
 Hartree-Fock
 using 4 threads for integral computing
 -------------------------------------------------------
 OpenMP Integral computing Module                
 Release: version 2.0, May 2017, Q-Chem Inc. Pleasanton 
 -------------------------------------------------------
 A restricted SCF calculation will be
 performed using DIIS
 SCF converges when DIIS error is below 1.0e-08
 ---------------------------------------
  Cycle       Energy         DIIS error
 ---------------------------------------
    1   -7598.8724831958      4.94e-06  
    2   -7598.8724832820      1.34e-06  
    3   -7598.8724832923      4.96e-07  
    4   -7598.8724832935      2.73e-07  
    5   -7598.8724832940      5.35e-08  
    6   -7598.8724832940      2.07e-08  
    7   -7598.8724832939      6.84e-09  Convergence criterion met
 ---------------------------------------
 SCF time:   CPU 4.35s  wall 1.00s 
 SCF   energy in the final basis set =    -7598.8724832939
 Total energy in the final basis set =    -7598.8724832939


 ------------------------------------------------------------------------------

   CCMAN2: suite of methods based on coupled cluster
           and equation of motion theories.

   Components:
   * libvmm-1.3-trunk
     by Evgeny Epifanovsky, Ilya Kaliman.
   * libtensor-2.5-trunk
     by Evgeny Epifanovsky, Michael Wormit, Dmitry Zuev, Sam Manzer, 
        Ilya Kaliman.
   * libcc-2.5-trunk
     by Evgeny Epifanovsky, Arik Landau, Tomasz Kus, Kirill Khistyaev, 
        Dmitry Zuev, Prashant Manohar, Xintian Feng, Anna Krylov, 
        Matthew Goldey, Alec White, Thomas Jagau, Kaushik Nanda, 
        Anastasia Gunina, Alexander Kunitsa, Joonho Lee.

   CCMAN original authors:
   Anna I. Krylov, C. David Sherrill, Steven R. Gwaltney,
   Edward F. C. Byrd (2000)
   Sergey V. Levchenko, Lyudmila V. Slipchenko, Tao Wang,
   Ana-Maria C. Cristian (2003)
   Piotr A. Pieniazek, C. Melania Oana, Evgeny Epifanovsky (2007)
   Prashant Manohar (2009)

 ------------------------------------------------------------------------------


 Allocating and initializing 29808MB of RAM...
 Calculation will run on 4 cores.


 Alpha MOs, Restricted
 -- Occupied --                  
******* -180.87 -169.67 -169.67 -169.67  -80.02  -79.99  -37.92
  1 A     2 A     3 A     4 A     5 A     6 A     7 A     8 A                  
-33.109 -33.106 -33.105 -24.293 -24.292 -24.292 -24.289 -24.289
  9 A    10 A    11 A    12 A    13 A    14 A    15 A    16 A                  
 -7.560  -7.533  -7.238  -5.471  -5.461  -5.461  -5.452  -5.450
 17 A    18 A    19 A    20 A    21 A    22 A    23 A    24 A                  
 -5.450  -5.425  -5.424  -5.424  -2.394  -2.390  -2.389  -2.378
 25 A    26 A    27 A    28 A    29 A    30 A    31 A    32 A                  
 -2.378  -0.950  -0.843  -0.688  -0.521  -0.462  -0.418  -0.396
 33 A    34 A    35 A    36 A    37 A    38 A    39 A    40 A                  
 -0.363  -0.345
 41 A    42 A                                                                  
 -- Virtual --                   
 -0.019   0.040   0.054   0.069   0.082   0.086   0.103   0.111
 43 A    44 A    45 A    46 A    47 A    48 A    49 A    50 A                  
  0.112   0.118   0.154   0.172   0.187   0.286   0.322   0.330
 51 A    52 A    53 A    54 A    55 A    56 A    57 A    58 A                  
  0.368   0.386   0.393   0.401   0.432   0.445   0.540   0.554
 59 A    60 A    61 A    62 A    63 A    64 A    65 A    66 A                  
  0.557   0.581   0.585   0.609   0.694   0.718   0.737   0.798
 67 A    68 A    69 A    70 A    71 A    72 A    73 A    74 A                  
  0.801   0.834   0.915   0.944   1.064   1.099   1.105   1.155
 75 A    76 A    77 A    78 A    79 A    80 A    81 A    82 A                  
  1.411   1.547   1.576   1.632   1.669   1.687   1.790   1.834
 83 A    84 A    85 A    86 A    87 A    88 A    89 A    90 A                  
  1.864   1.930   1.957   2.014   2.331   2.893   4.489   4.497
 91 A    92 A    93 A    94 A    95 A    96 A    97 A    98 A                  
  4.501   4.522   4.642   4.763   6.537   6.561   6.575   7.241
 99 A   100 A   101 A   102 A   103 A   104 A   105 A   106 A                  
  7.493  14.740  14.778  14.787  14.806  14.850  14.895  28.875
107 A   108 A   109 A   110 A   111 A   112 A   113 A   114 A                  
 29.535  29.554  29.569  29.884  29.887  29.888  29.898  29.967
115 A   116 A   117 A   118 A   119 A   120 A   121 A   122 A                  
130.596 130.610 130.627 154.274 165.855 166.1231912.192
123 A   124 A   125 A   126 A   127 A   128 A   129 A                          

 Beta MOs, Restricted
 -- Occupied --                  
******* -180.87 -169.67 -169.67 -169.67  -80.02  -79.99  -37.92
  1 A     2 A     3 A     4 A     5 A     6 A     7 A     8 A                  
-33.109 -33.106 -33.105 -24.293 -24.292 -24.292 -24.289 -24.289
  9 A    10 A    11 A    12 A    13 A    14 A    15 A    16 A                  
 -7.560  -7.533  -7.238  -5.471  -5.461  -5.461  -5.452  -5.450
 17 A    18 A    19 A    20 A    21 A    22 A    23 A    24 A                  
 -5.450  -5.425  -5.424  -5.424  -2.394  -2.390  -2.389  -2.378
 25 A    26 A    27 A    28 A    29 A    30 A    31 A    32 A                  
 -2.378  -0.950  -0.843  -0.688  -0.521  -0.462  -0.418  -0.396
 33 A    34 A    35 A    36 A    37 A    38 A    39 A    40 A                  
 -0.363  -0.345
 41 A    42 A                                                                  
 -- Virtual --                   
 -0.019   0.040   0.054   0.069   0.082   0.086   0.103   0.111
 43 A    44 A    45 A    46 A    47 A    48 A    49 A    50 A                  
  0.112   0.118   0.154   0.172   0.187   0.286   0.322   0.330
 51 A    52 A    53 A    54 A    55 A    56 A    57 A    58 A                  
  0.368   0.386   0.393   0.401   0.432   0.445   0.540   0.554
 59 A    60 A    61 A    62 A    63 A    64 A    65 A    66 A                  
  0.557   0.581   0.585   0.609   0.694   0.718   0.737   0.798
 67 A    68 A    69 A    70 A    71 A    72 A    73 A    74 A                  
  0.801   0.834   0.915   0.944   1.064   1.099   1.105   1.155
 75 A    76 A    77 A    78 A    79 A    80 A    81 A    82 A                  
  1.411   1.547   1.576   1.632   1.669   1.687   1.790   1.834
 83 A    84 A    85 A    86 A    87 A    88 A    89 A    90 A                  
  1.864   1.930   1.957   2.014   2.331   2.893   4.489   4.497
 91 A    92 A    93 A    94 A    95 A    96 A    97 A    98 A                  
  4.501   4.522   4.642   4.763   6.537   6.561   6.575   7.241
 99 A   100 A   101 A   102 A   103 A   104 A   105 A   106 A                  
  7.493  14.740  14.778  14.787  14.806  14.850  14.895  28.875
107 A   108 A   109 A   110 A   111 A   112 A   113 A   114 A                  
 29.535  29.554  29.569  29.884  29.887  29.888  29.898  29.967
115 A   116 A   117 A   118 A   119 A   120 A   121 A   122 A                  
130.596 130.610 130.627 154.274 165.855 166.1231912.192
123 A   124 A   125 A   126 A   127 A   128 A   129 A                          

 Occupation and symmetry of molecular orbitals

 Point group: C1 (1 irreducible representation).

                           A     All 
 -------------------------------------
 All molecular orbitals:
  - Alpha                  129   129 
  - Beta                   129   129 
 -------------------------------------
 Alpha orbitals:
  - Frozen occupied        28    28  
  - Active occupied        14    14  
  - Active virtual         87    87  
  - Frozen virtual         0     0   
 -------------------------------------
 Beta orbitals:
  - Frozen occupied        28    28  
  - Active occupied        14    14  
  - Active virtual         87    87  
  - Frozen virtual         0     0   
 -------------------------------------

 Import integrals:   CPU 0.00 s  wall 0.00 s

 Import integrals:   CPU 38.42 s  wall 9.76 s

 MP2 amplitudes:   CPU 0.04 s  wall 0.02 s

Running a double precision version
           CCSD T amplitudes will be solved using DIIS.

           Start     Size      MaxIter   EConv     TConv     
           3         7         100       1.00e-07  1.00e-05  
 ------------------------------------------------------------------------------
           Energy (a.u.)   Ediff      Tdiff       Comment
 ------------------------------------------------------------------------------
         -7599.30909863                           
     1   -7599.31945183   1.04e-02   7.28e-01     
     2   -7599.33219930   1.27e-02   9.25e-02     
     3   -7599.33389865   1.70e-03   3.72e-02     
     4   -7599.33560273   1.70e-03   1.46e-02     Switched to DIIS steps.
     5   -7599.33603726   4.35e-04   9.74e-03     
     6   -7599.33605284   1.56e-05   2.28e-03     
     7   -7599.33604725   5.59e-06   8.57e-04     
     8   -7599.33604881   1.56e-06   2.41e-04     
     9   -7599.33604932   5.12e-07   1.05e-04     
    10   -7599.33604954   2.17e-07   5.12e-05     
    11   -7599.33604963   8.79e-08   2.59e-05     
    12   -7599.33604961   1.76e-08   5.05e-06     
 ------------------------------------------------------------------------------
         -7599.33604961                           CCSD T converged.

End of double precision
 SCF energy                 = -7598.87248329
 MP2 energy                 = -7599.30909863
 CCSD correlation energy     =    -0.46356632
 CCSD total energy           = -7599.33604961

 CCSD  T1^2 = 0.0082  T2^2 = 0.2489  Leading amplitudes:

 Amplitude    Orbitals with energies
 -0.0183       42 (A) A                  ->    61 (A) A                   
              -0.3448                          0.3927                     
 -0.0183       42 (A) B                  ->    61 (A) B                   
              -0.3448                          0.3927                     
 -0.0161       42 (A) A                  ->    43 (A) A                   
              -0.3448                         -0.0188                     
 -0.0161       42 (A) B                  ->    43 (A) B                   
              -0.3448                         -0.0188                     

 Amplitude    Orbitals with energies
 -0.1099       42 (A) A      42 (A) B    ->    43 (A) A      43 (A) B     
              -0.3448       -0.3448           -0.0188       -0.0188       
  0.1099       42 (A) A      42 (A) B    ->    43 (A) B      43 (A) A     
              -0.3448       -0.3448           -0.0188       -0.0188       
  0.1099       42 (A) B      42 (A) A    ->    43 (A) A      43 (A) B     
              -0.3448       -0.3448           -0.0188       -0.0188       
 -0.1099       42 (A) B      42 (A) A    ->    43 (A) B      43 (A) A     
              -0.3448       -0.3448           -0.0188       -0.0188       

 Computing CCSD intemediates for later calculations in double precision
 Finished.

Running a double precision version
           CCSD Lambda amplitudes will be solved using DIIS.
           Start     Size      MaxIter   EConv     LConv     
           3         7         100       1.00e-07  1.00e-05  
 ------------------------------------------------------------------------------
            Enorm      Ldiff       Comment
 ------------------------------------------------------------------------------
     1     5.58e-02   4.61e-02     
     2     1.17e-02   4.82e-03     
     3     5.10e-03   2.54e-03     
     4     2.26e-03   1.26e-03     Switched to DIIS steps.
     5     8.77e-04   5.00e-04     
     6     4.03e-04   1.54e-04     
     7     1.55e-04   3.88e-05     
     8     6.04e-05   5.43e-06     
     9     2.20e-05   5.42e-06     
    10     7.39e-06   1.76e-06     
    11     2.09e-06   6.26e-07     
    12     9.18e-07   1.88e-07     
    13     4.27e-07   8.53e-08     
    14     2.02e-07   1.91e-08     
    15     9.84e-08   1.50e-08     
 ------------------------------------------------------------------------------
                                   CCSD Lambda converged.

 Computing density matrices in double precision...
           Orbital response amplitudes will be solved using DIIS.
           Start     Size      MaxIter   EConv     LConv     
           3         7         100       1.00e-06  1.00e-06  
 ------------------------------------------------------------------------------
            Enorm      Ldiff       Comment
 ------------------------------------------------------------------------------
     1     7.39e-02   1.16e-02     
     2     4.67e-02   1.50e-02     
     3     4.81e-02   1.32e-02     
     4     1.40e-02   1.43e-02     Switched to DIIS steps.
     5     1.67e-03   3.36e-03     
     6     3.88e-04   1.32e-04     
     7     1.26e-04   8.34e-05     
     8     3.96e-05   1.75e-05     
     9     1.43e-05   8.08e-07     
    10     5.90e-06   4.17e-07     
    11     1.76e-06   4.65e-07     
    12     1.93e-07   1.53e-08     
 ------------------------------------------------------------------------------
                                   Orbital response converged.

 Computing density matrices... Done.
 CCSD calculation:   CPU 772.67 s  wall 206.66 s

 Transferring MO TPDM to AO TPDM
 Transferring g2_o1o1o1o1
 Transferring g2_o1o1o1v1
 Transferring g2_o1o1v1v1
 Transferring g2_o1v1o1v1
 Transferring g2_o1v1v1v1
 Transferring g2_v1v1v1v1
 Adding separable TPDM
 Computing TPDM gradient
 --------------------------------------------------------
 2e gradient
  Atom          X               Y               Z
 --------------------------------------------------------
    1        -50.869309       12.924669        0.000000  
    2         20.512836      -31.483271        0.000000  
    3         25.794778       20.960802       -0.000000  
    4          4.561695       -2.402200       -0.000000  
 --------------------------------------------------------
 --------------------------------------------------------
 Final gradient
  Atom          X               Y               Z
 --------------------------------------------------------
    1        -50.869309       12.924669        0.000000  
    2         20.512836      -31.483271        0.000000  
    3         25.794778       20.960802       -0.000000  
    4          4.561695       -2.402200       -0.000000  
 --------------------------------------------------------
 Analytic gradient from two-electron contribution:   CPU 198.76 s  wall 57.19 s

 Total ccman2 time:   CPU 1012.60 s  wall 274.52 s


 --------------------------------------------------------------

                    Orbital Energies (a.u.)
 --------------------------------------------------------------

 Alpha MOs
 -- Occupied --
*******-180.868-169.674-169.673-169.673 -80.020 -79.990 -37.921
-33.109 -33.106 -33.105 -24.293 -24.292 -24.292 -24.289 -24.289
 -7.560  -7.533  -7.238  -5.471  -5.461  -5.461  -5.452  -5.450
 -5.450  -5.425  -5.424  -5.424  -2.394  -2.390  -2.389  -2.378
 -2.378  -0.950  -0.843  -0.688  -0.521  -0.462  -0.418  -0.396
 -0.363  -0.345
 -- Virtual --
 -0.019   0.040   0.054   0.069   0.082   0.086   0.103   0.111
  0.112   0.118   0.154   0.172   0.187   0.286   0.322   0.330
  0.368   0.386   0.393   0.401   0.432   0.445   0.540   0.554
  0.557   0.581   0.585   0.609   0.694   0.718   0.737   0.798
  0.801   0.834   0.915   0.944   1.064   1.099   1.105   1.155
  1.411   1.547   1.576   1.632   1.669   1.687   1.790   1.834
  1.864   1.930   1.957   2.014   2.331   2.893   4.489   4.497
  4.501   4.522   4.642   4.763   6.537   6.561   6.575   7.241
  7.493  14.740  14.778  14.787  14.806  14.850  14.895  28.875
 29.535  29.554  29.569  29.884  29.887  29.888  29.898  29.967
130.596 130.610 130.627 154.274 165.855 166.1231912.192
 --------------------------------------------------------------

          Ground-State Mulliken Net Atomic Charges

     Atom                 Charge (a.u.)
  ----------------------------------------
      1 I                    -0.176812
      2 P                     0.156269
      3 P                     0.126059
      4 H                    -0.105515
  ----------------------------------------
  Sum of atomic charges =    -0.000000

 -----------------------------------------------------------------
                    Cartesian Multipole Moments
 -----------------------------------------------------------------
    Charge (ESU x 10^10)
                 0.0000
    Dipole Moment (Debye)
         X      -1.6724      Y       0.3416      Z      -0.0000
       Tot       1.7069
    Quadrupole Moments (Debye-Ang)
        XX     -51.4219     XY      -1.5472     YY     -58.0947
        XZ       0.0000     YZ       0.0000     ZZ     -56.6385
    Octopole Moments (Debye-Ang^2)
       XXX      45.4136    XXY      -2.4958    XYY      21.7592
       YYY      -4.8441    XXZ      -0.0000    XYZ      -0.0000
       YYZ       0.0000    XZZ      17.5263    YZZ      -1.2950
       ZZZ      -0.0000
    Hexadecapole Moments (Debye-Ang^3)
      XXXX    -847.8577   XXXY     -15.9578   XXYY    -190.0941
      XYYY      -8.4469   YYYY    -206.7196   XXXZ       0.0000
      XXYZ       0.0000   XYYZ       0.0000   YYYZ       0.0000
      XXZZ    -167.8702   XYZZ      -2.0945   YYZZ     -47.7738
      XZZZ       0.0000   YZZZ       0.0000   ZZZZ     -87.9434
 -----------------------------------------------------------------
 DrvMan completing analytic gradient of the correlated energy
 Correlated dipole moment
            1
    1  -0.6579716
    2   0.1344028
    3  -0.0000000
 Energy read as -7599.336049611
 Full Analytical Gradient: (in a.u., or Hartree/Bohr)
             1             2             3             4
    1   -0.00000462   -0.00001999    0.00020803   -0.00018342
    2    0.00000839   -0.00001870   -0.00017106    0.00018138
    3   -0.00000000    0.00000000   -0.00000000    0.00000000
 Gradient time:  CPU 0.67 s  wall 0.64 s
 ----------------------------------------------------------------
             Standard Nuclear Orientation (Angstroms)
    I     Atom           X                Y                Z
 ----------------------------------------------------------------
    1      I       1.0835326113    -0.0958273798    -0.0000000000
    2      P      -1.1749951076     0.9679253104     0.0000000000
    3      P      -2.4178866317    -0.6449970163    -0.0000000000
    4      H      -3.5340023121     0.2339267164    -0.0000000000
 ----------------------------------------------------------------
 Nuclear Repulsion Energy =   360.5446846479 hartrees
 There are       42 alpha and       42 beta electrons

                       Distance Matrix (Angstroms)
             I (  1)   P (  2)   P (  3)
   P (  2)  2.496501
   P (  3)  3.544224  2.036246
   H (  4)  4.629294  2.470560  1.420641

 Requested basis set is 6-311++G(d,p)
 There are 55 shells and 129 basis functions
 A cutoff of  1.0D-14 yielded   1307 shell pairs
 There are      7598 function pairs (      8494 Cartesian)
 Smallest overlap matrix eigenvalue = 8.94E-04
 Guess MOs from SCF MO coefficient file

 -----------------------------------------------------------------------
  General SCF calculation program by
  Eric Jon Sundstrom, Paul Horn, Yuezhi Mao, Dmitri Zuev, Alec White,
  David Stuck, Shaama M.S., Shane Yost, Joonho Lee, David Small,
  Daniel Levine, Susi Lehtola, Hugh Burton, Evgeny Epifanovsky
 -----------------------------------------------------------------------
 Hartree-Fock
 using 4 threads for integral computing
 -------------------------------------------------------
 OpenMP Integral computing Module                
 Release: version 2.0, May 2017, Q-Chem Inc. Pleasanton 
 -------------------------------------------------------
 A restricted SCF calculation will be
 performed using DIIS
 SCF converges when DIIS error is below 1.0e-08
 ---------------------------------------
  Cycle       Energy         DIIS error
 ---------------------------------------
    1   -7598.8724994421      1.05e-05  
    2   -7598.8724997315      2.19e-06  
    3   -7598.8724997579      6.63e-07  
    4   -7598.8724997610      2.90e-07  
    5   -7598.8724997613      1.06e-07  
    6   -7598.8724997614      3.12e-08  
    7   -7598.8724997614      1.12e-08  
    8   -7598.8724997614      6.35e-09  Convergence criterion met
 ---------------------------------------
 SCF time:   CPU 4.91s  wall 1.00s 
 SCF   energy in the final basis set =    -7598.8724997614
 Total energy in the final basis set =    -7598.8724997614


 ------------------------------------------------------------------------------

   CCMAN2: suite of methods based on coupled cluster
           and equation of motion theories.

   Components:
   * libvmm-1.3-trunk
     by Evgeny Epifanovsky, Ilya Kaliman.
   * libtensor-2.5-trunk
     by Evgeny Epifanovsky, Michael Wormit, Dmitry Zuev, Sam Manzer, 
        Ilya Kaliman.
   * libcc-2.5-trunk
     by Evgeny Epifanovsky, Arik Landau, Tomasz Kus, Kirill Khistyaev, 
        Dmitry Zuev, Prashant Manohar, Xintian Feng, Anna Krylov, 
        Matthew Goldey, Alec White, Thomas Jagau, Kaushik Nanda, 
        Anastasia Gunina, Alexander Kunitsa, Joonho Lee.

   CCMAN original authors:
   Anna I. Krylov, C. David Sherrill, Steven R. Gwaltney,
   Edward F. C. Byrd (2000)
   Sergey V. Levchenko, Lyudmila V. Slipchenko, Tao Wang,
   Ana-Maria C. Cristian (2003)
   Piotr A. Pieniazek, C. Melania Oana, Evgeny Epifanovsky (2007)
   Prashant Manohar (2009)

 ------------------------------------------------------------------------------


 Allocating and initializing 29808MB of RAM...
 Calculation will run on 4 cores.


 Alpha MOs, Restricted
 -- Occupied --                  
******* -180.87 -169.67 -169.67 -169.67  -80.02  -79.99  -37.92
  1 A     2 A     3 A     4 A     5 A     6 A     7 A     8 A                  
-33.109 -33.106 -33.105 -24.293 -24.292 -24.292 -24.289 -24.289
  9 A    10 A    11 A    12 A    13 A    14 A    15 A    16 A                  
 -7.560  -7.532  -7.238  -5.471  -5.461  -5.461  -5.452  -5.450
 17 A    18 A    19 A    20 A    21 A    22 A    23 A    24 A                  
 -5.450  -5.425  -5.424  -5.424  -2.394  -2.390  -2.389  -2.378
 25 A    26 A    27 A    28 A    29 A    30 A    31 A    32 A                  
 -2.378  -0.950  -0.843  -0.688  -0.521  -0.462  -0.418  -0.396
 33 A    34 A    35 A    36 A    37 A    38 A    39 A    40 A                  
 -0.363  -0.345
 41 A    42 A                                                                  
 -- Virtual --                   
 -0.019   0.040   0.054   0.069   0.082   0.086   0.103   0.111
 43 A    44 A    45 A    46 A    47 A    48 A    49 A    50 A                  
  0.112   0.118   0.154   0.172   0.187   0.286   0.322   0.330
 51 A    52 A    53 A    54 A    55 A    56 A    57 A    58 A                  
  0.368   0.386   0.393   0.401   0.432   0.445   0.540   0.554
 59 A    60 A    61 A    62 A    63 A    64 A    65 A    66 A                  
  0.557   0.581   0.585   0.609   0.694   0.718   0.737   0.798
 67 A    68 A    69 A    70 A    71 A    72 A    73 A    74 A                  
  0.801   0.834   0.915   0.944   1.064   1.099   1.105   1.155
 75 A    76 A    77 A    78 A    79 A    80 A    81 A    82 A                  
  1.411   1.547   1.576   1.632   1.669   1.688   1.790   1.834
 83 A    84 A    85 A    86 A    87 A    88 A    89 A    90 A                  
  1.864   1.930   1.957   2.014   2.333   2.893   4.489   4.497
 91 A    92 A    93 A    94 A    95 A    96 A    97 A    98 A                  
  4.501   4.522   4.642   4.763   6.537   6.561   6.575   7.241
 99 A   100 A   101 A   102 A   103 A   104 A   105 A   106 A                  
  7.493  14.740  14.778  14.787  14.807  14.850  14.895  28.875
107 A   108 A   109 A   110 A   111 A   112 A   113 A   114 A                  
 29.535  29.554  29.569  29.884  29.887  29.888  29.898  29.967
115 A   116 A   117 A   118 A   119 A   120 A   121 A   122 A                  
130.596 130.610 130.627 154.274 165.855 166.1241912.192
123 A   124 A   125 A   126 A   127 A   128 A   129 A                          

 Beta MOs, Restricted
 -- Occupied --                  
******* -180.87 -169.67 -169.67 -169.67  -80.02  -79.99  -37.92
  1 A     2 A     3 A     4 A     5 A     6 A     7 A     8 A                  
-33.109 -33.106 -33.105 -24.293 -24.292 -24.292 -24.289 -24.289
  9 A    10 A    11 A    12 A    13 A    14 A    15 A    16 A                  
 -7.560  -7.532  -7.238  -5.471  -5.461  -5.461  -5.452  -5.450
 17 A    18 A    19 A    20 A    21 A    22 A    23 A    24 A                  
 -5.450  -5.425  -5.424  -5.424  -2.394  -2.390  -2.389  -2.378
 25 A    26 A    27 A    28 A    29 A    30 A    31 A    32 A                  
 -2.378  -0.950  -0.843  -0.688  -0.521  -0.462  -0.418  -0.396
 33 A    34 A    35 A    36 A    37 A    38 A    39 A    40 A                  
 -0.363  -0.345
 41 A    42 A                                                                  
 -- Virtual --                   
 -0.019   0.040   0.054   0.069   0.082   0.086   0.103   0.111
 43 A    44 A    45 A    46 A    47 A    48 A    49 A    50 A                  
  0.112   0.118   0.154   0.172   0.187   0.286   0.322   0.330
 51 A    52 A    53 A    54 A    55 A    56 A    57 A    58 A                  
  0.368   0.386   0.393   0.401   0.432   0.445   0.540   0.554
 59 A    60 A    61 A    62 A    63 A    64 A    65 A    66 A                  
  0.557   0.581   0.585   0.609   0.694   0.718   0.737   0.798
 67 A    68 A    69 A    70 A    71 A    72 A    73 A    74 A                  
  0.801   0.834   0.915   0.944   1.064   1.099   1.105   1.155
 75 A    76 A    77 A    78 A    79 A    80 A    81 A    82 A                  
  1.411   1.547   1.576   1.632   1.669   1.688   1.790   1.834
 83 A    84 A    85 A    86 A    87 A    88 A    89 A    90 A                  
  1.864   1.930   1.957   2.014   2.333   2.893   4.489   4.497
 91 A    92 A    93 A    94 A    95 A    96 A    97 A    98 A                  
  4.501   4.522   4.642   4.763   6.537   6.561   6.575   7.241
 99 A   100 A   101 A   102 A   103 A   104 A   105 A   106 A                  
  7.493  14.740  14.778  14.787  14.807  14.850  14.895  28.875
107 A   108 A   109 A   110 A   111 A   112 A   113 A   114 A                  
 29.535  29.554  29.569  29.884  29.887  29.888  29.898  29.967
115 A   116 A   117 A   118 A   119 A   120 A   121 A   122 A                  
130.596 130.610 130.627 154.274 165.855 166.1241912.192
123 A   124 A   125 A   126 A   127 A   128 A   129 A                          

 Occupation and symmetry of molecular orbitals

 Point group: C1 (1 irreducible representation).

                           A     All 
 -------------------------------------
 All molecular orbitals:
  - Alpha                  129   129 
  - Beta                   129   129 
 -------------------------------------
 Alpha orbitals:
  - Frozen occupied        28    28  
  - Active occupied        14    14  
  - Active virtual         87    87  
  - Frozen virtual         0     0   
 -------------------------------------
 Beta orbitals:
  - Frozen occupied        28    28  
  - Active occupied        14    14  
  - Active virtual         87    87  
  - Frozen virtual         0     0   
 -------------------------------------

 Import integrals:   CPU 0.00 s  wall 0.00 s

 Import integrals:   CPU 38.85 s  wall 10.00 s

 MP2 amplitudes:   CPU 0.04 s  wall 0.02 s

Running a double precision version
           CCSD T amplitudes will be solved using DIIS.

           Start     Size      MaxIter   EConv     TConv     
           3         7         100       1.00e-07  1.00e-05  
 ------------------------------------------------------------------------------
           Energy (a.u.)   Ediff      Tdiff       Comment
 ------------------------------------------------------------------------------
         -7599.30909681                           
     1   -7599.31945559   1.04e-02   7.28e-01     
     2   -7599.33220035   1.27e-02   9.25e-02     
     3   -7599.33389947   1.70e-03   3.72e-02     
     4   -7599.33560298   1.70e-03   1.46e-02     Switched to DIIS steps.
     5   -7599.33603728   4.34e-04   9.74e-03     
     6   -7599.33605284   1.56e-05   2.28e-03     
     7   -7599.33604725   5.59e-06   8.57e-04     
     8   -7599.33604882   1.57e-06   2.42e-04     
     9   -7599.33604933   5.14e-07   1.05e-04     
    10   -7599.33604955   2.17e-07   5.13e-05     
    11   -7599.33604964   8.78e-08   2.60e-05     
    12   -7599.33604962   1.76e-08   5.06e-06     
 ------------------------------------------------------------------------------
         -7599.33604962                           CCSD T converged.

End of double precision
 SCF energy                 = -7598.87249976
 MP2 energy                 = -7599.30909681
 CCSD correlation energy     =    -0.46354986
 CCSD total energy           = -7599.33604962

 CCSD  T1^2 = 0.0082  T2^2 = 0.2489  Leading amplitudes:

 Amplitude    Orbitals with energies
  0.0183       42 (A) A                  ->    61 (A) A                   
              -0.3448                          0.3927                     
  0.0183       42 (A) B                  ->    61 (A) B                   
              -0.3448                          0.3927                     
 -0.0161       42 (A) A                  ->    43 (A) A                   
              -0.3448                         -0.0188                     
 -0.0161       42 (A) B                  ->    43 (A) B                   
              -0.3448                         -0.0188                     

 Amplitude    Orbitals with energies
 -0.1100       42 (A) A      42 (A) B    ->    43 (A) A      43 (A) B     
              -0.3448       -0.3448           -0.0188       -0.0188       
  0.1100       42 (A) A      42 (A) B    ->    43 (A) B      43 (A) A     
              -0.3448       -0.3448           -0.0188       -0.0188       
  0.1100       42 (A) B      42 (A) A    ->    43 (A) A      43 (A) B     
              -0.3448       -0.3448           -0.0188       -0.0188       
 -0.1100       42 (A) B      42 (A) A    ->    43 (A) B      43 (A) A     
              -0.3448       -0.3448           -0.0188       -0.0188       

 Computing CCSD intemediates for later calculations in double precision
 Finished.

Running a double precision version
           CCSD Lambda amplitudes will be solved using DIIS.
           Start     Size      MaxIter   EConv     LConv     
           3         7         100       1.00e-07  1.00e-05  
 ------------------------------------------------------------------------------
            Enorm      Ldiff       Comment
 ------------------------------------------------------------------------------
     1     5.58e-02   4.61e-02     
     2     1.17e-02   4.82e-03     
     3     5.10e-03   2.54e-03     
     4     2.26e-03   1.26e-03     Switched to DIIS steps.
     5     8.77e-04   5.00e-04     
     6     4.03e-04   1.54e-04     
     7     1.55e-04   3.88e-05     
     8     6.04e-05   5.43e-06     
     9     2.20e-05   5.42e-06     
    10     7.38e-06   1.76e-06     
    11     2.09e-06   6.25e-07     
    12     9.18e-07   1.88e-07     
    13     4.27e-07   8.52e-08     
    14     2.02e-07   1.91e-08     
    15     9.86e-08   1.50e-08     
 ------------------------------------------------------------------------------
                                   CCSD Lambda converged.

 Computing density matrices in double precision...
           Orbital response amplitudes will be solved using DIIS.
           Start     Size      MaxIter   EConv     LConv     
           3         7         100       1.00e-06  1.00e-06  
 ------------------------------------------------------------------------------
            Enorm      Ldiff       Comment
 ------------------------------------------------------------------------------
     1     7.39e-02   1.16e-02     
     2     4.67e-02   1.50e-02     
     3     4.81e-02   1.32e-02     
     4     1.40e-02   1.43e-02     Switched to DIIS steps.
     5     1.67e-03   3.36e-03     
     6     3.88e-04   1.32e-04     
     7     1.26e-04   8.34e-05     
     8     3.96e-05   1.75e-05     
     9     1.43e-05   8.05e-07     
    10     5.90e-06   4.18e-07     
    11     1.76e-06   4.65e-07     
    12     1.93e-07   1.53e-08     
 ------------------------------------------------------------------------------
                                   Orbital response converged.

 Computing density matrices... Done.
 CCSD calculation:   CPU 772.20 s  wall 206.63 s

 Transferring MO TPDM to AO TPDM
 Transferring g2_o1o1o1o1
 Transferring g2_o1o1o1v1
 Transferring g2_o1o1v1v1
 Transferring g2_o1v1o1v1
 Transferring g2_o1v1v1v1
 Transferring g2_v1v1v1v1
 Adding separable TPDM
 Computing TPDM gradient
 --------------------------------------------------------
 2e gradient
  Atom          X               Y               Z
 --------------------------------------------------------
    1        -50.871163       12.924482        0.000000  
    2         20.511238      -31.482651        0.000000  
    3         25.794752       20.950478       -0.000000  
    4          4.565174       -2.392309       -0.000000  
 --------------------------------------------------------
 --------------------------------------------------------
 Final gradient
  Atom          X               Y               Z
 --------------------------------------------------------
    1        -50.871163       12.924482        0.000000  
    2         20.511238      -31.482651        0.000000  
    3         25.794752       20.950478       -0.000000  
    4          4.565174       -2.392309       -0.000000  
 --------------------------------------------------------
 Analytic gradient from two-electron contribution:   CPU 195.67 s  wall 56.33 s

 Total ccman2 time:   CPU 1009.86 s  wall 273.98 s


 --------------------------------------------------------------

                    Orbital Energies (a.u.)
 --------------------------------------------------------------

 Alpha MOs
 -- Occupied --
*******-180.868-169.674-169.673-169.673 -80.020 -79.990 -37.921
-33.109 -33.106 -33.105 -24.293 -24.292 -24.292 -24.289 -24.289
 -7.560  -7.532  -7.238  -5.471  -5.461  -5.461  -5.452  -5.450
 -5.450  -5.425  -5.424  -5.424  -2.394  -2.390  -2.389  -2.378
 -2.378  -0.950  -0.843  -0.688  -0.521  -0.462  -0.418  -0.396
 -0.363  -0.345
 -- Virtual --
 -0.019   0.040   0.054   0.069   0.082   0.086   0.103   0.111
  0.112   0.118   0.154   0.172   0.187   0.286   0.322   0.330
  0.368   0.386   0.393   0.401   0.432   0.445   0.540   0.554
  0.557   0.581   0.585   0.609   0.694   0.718   0.737   0.798
  0.801   0.834   0.915   0.944   1.064   1.099   1.105   1.155
  1.411   1.547   1.576   1.632   1.669   1.688   1.790   1.834
  1.864   1.930   1.957   2.014   2.333   2.893   4.489   4.497
  4.501   4.522   4.642   4.763   6.537   6.561   6.575   7.241
  7.493  14.740  14.778  14.787  14.807  14.850  14.895  28.875
 29.535  29.554  29.569  29.884  29.887  29.888  29.898  29.967
130.596 130.610 130.627 154.274 165.855 166.1241912.192
 --------------------------------------------------------------

          Ground-State Mulliken Net Atomic Charges

     Atom                 Charge (a.u.)
  ----------------------------------------
      1 I                    -0.176670
      2 P                     0.156242
      3 P                     0.125920
      4 H                    -0.105492
  ----------------------------------------
  Sum of atomic charges =     0.000000

 -----------------------------------------------------------------
                    Cartesian Multipole Moments
 -----------------------------------------------------------------
    Charge (ESU x 10^10)
                -0.0000
    Dipole Moment (Debye)
         X      -1.6731      Y       0.3429      Z      -0.0000
       Tot       1.7078
    Quadrupole Moments (Debye-Ang)
        XX     -51.4092     XY      -1.5496     YY     -58.0988
        XZ       0.0000     YZ       0.0000     ZZ     -56.6373
    Octopole Moments (Debye-Ang^2)
       XXX      45.3588    XXY      -2.4930    XYY      21.7651
       YYY      -4.8319    XXZ      -0.0000    XYZ      -0.0000
       YYZ       0.0000    XZZ      17.5220    YZZ      -1.2925
       ZZZ      -0.0000
    Hexadecapole Moments (Debye-Ang^3)
      XXXX    -847.5632   XXXY     -15.9692   XXYY    -190.0960
      XYYY      -8.4832   YYYY    -206.7371   XXXZ       0.0000
      XXYZ       0.0000   XYYZ       0.0000   YYYZ       0.0000
      XXZZ    -167.8488   XYZZ      -2.1032   YYZZ     -47.7754
      XZZZ       0.0000   YZZZ       0.0000   ZZZZ     -87.9422
 -----------------------------------------------------------------
 DrvMan completing analytic gradient of the correlated energy
 Correlated dipole moment
            1
    1  -0.6582314
    2   0.1348956
    3  -0.0000000
[truncated: 33,234 more chars]
