# Supplementary material for: Geometric and energetic data from ab initio calculations of haloethene, haloimine, halomethylenephosphine, haloiminophosphine, halodiazene, halodiphosphene and halocyclopropane
Source: Data Brief. 2019 Nov 2;27:104738. doi: 10.1016/j.dib.2019.104738 (PMC6861602; doi:10.1016/j.dib.2019.104738)
Supplement: Multimedia component 8 [file mmc8.zip › PP/CCSD/freq/HEPPFE.out]

Q-Chem Developer Version!
                  Welcome to Q-Chem
     A Quantum Leap Into The Future Of Chemistry


 Q-Chem 5.1, Q-Chem, Inc., Pleasanton, CA (2018)

 Yihan Shao,  Zhengting Gan,  E. Epifanovsky,  A. T. B. Gilbert,  M. Wormit,  
 J. Kussmann,  A. W. Lange,  A. Behn,  Jia Deng,  Xintian Feng,  D. Ghosh,  
 M. Goldey,  P. R. Horn,  L. D. Jacobson,  I. Kaliman,  T. Kus,  A. Landau,  
 Jie Liu,  E. I. Proynov,  R. M. Richard,  R. P. Steele,  E. J. Sundstrom,  
 H. L. Woodcock III,  P. M. Zimmerman,  D. Zuev,  B. Albrecht,  E. Alguire,  
 S. A. Baeppler,  D. Barton,  Z. Benda,  Y. A. Bernard,  E. J. Berquist,  
 K. B. Bravaya,  H. Burton,  D. Casanova,  Chun-Min Chang,  Yunqing Chen,  
 A. Chien,  K. D. Closser,  M. P. Coons,  S. Coriani,  S. Dasgupta,  
 A. L. Dempwolff,  M. Diedenhofen,  Hainam Do,  R. G. Edgar,  Po-Tung Fang,  
 S. Faraji,  S. Fatehi,  Qingguo Feng,  K. D. Fenk,  J. Fosso-Tande,  
 Qinghui Ge,  A. Ghysels,  G. Gidofalvi,  J. Gomes,  J. Gonthier,  A. Gunina,  
 D. Hait,  M. W. D. Hanson-Heine,  P. H. P. Harbach,  A. W. Hauser,  
 J. E. Herr,  E. G. Hohenstein,  Z. C. Holden,  Kerwin Hui,  B. C. Huynh,  
 T.-C. Jagau,  Hyunjun Ji,  B. Kaduk,  K. Khistyaev,  Jaehoon Kim,  
 P. Klunzinger,  K. Koh,  D. Kosenkov,  L. Koulias,  T. Kowalczyk,  
 C. M. Krauter,  A. Kunitsa,  Ka Un Lao,  A. Laurent,  K. V. Lawler,  
 Joonho Lee,  D. Lefrancois,  S. Lehtola,  D. S. Levine,  Yi-Pei Li,  
 You-Sheng Lin,  Fenglai Liu,  E. Livshits,  A. Luenser,  P. Manohar,  
 E. Mansoor,  S. F. Manzer,  Shan-Ping Mao,  Yuezhi Mao,  N. Mardirossian,  
 A. V. Marenich,  T. Markovich,  L. A. Martinez-Martinez,  S. A. Maurer,  
 N. J. Mayhall,  S. C. McKenzie,  J.-M. Mewes,  A. F. Morrison,  
 J. W. Mullinax,  K. Nanda,  T. S. Nguyen-Beck,  R. Olivares-Amaya,  
 J. A. Parkhill,  T. M. Perrine,  F. Plasser,  P. Pokhilko,  S. Prager,  
 A. Prociuk,  E. Ramos,  D. R. Rehn,  F. Rob,  M. Schneider,  N. Sergueev,  
 S. M. Sharada,  S. Sharma,  D. W. Small,  T. Stauch,  T. Stein,  
 Yu-Chuan Su,  A. J. W. Thom,  A. Tkatchenko,  T. Tsuchimochi,  N. M. Tubman,  
 L. Vogt,  M. L. Vidal,  O. Vydrov,  M. A. Watson,  J. Wenzel,  
 M. de Wergifosse,  T. A. Wesolowski,  A. White,  J. Witte,  A. Yamada,  
 Jun Yang,  K. Yao,  S. Yeganeh,  S. R. Yost,  Zhi-Qiang You,  A. Zech,  
 Igor Ying Zhang,  Xing Zhang,  Yan Zhao,  Ying Zhu,  B. R. Brooks,  
 G. K. L. Chan,  C. J. Cramer,  M. S. Gordon,  W. J. Hehre,  A. Klamt,  
 M. W. Schmidt,  C. D. Sherrill,  D. G. Truhlar,  A. Aspuru-Guzik,  R. Baer,  
 A. T. Bell,  N. A. Besley,  Jeng-Da Chai,  A. E. DePrince, III,  
 R. A. DiStasio Jr.,  A. Dreuw,  B. D. Dunietz,  T. R. Furlani,  
 Chao-Ping Hsu,  Yousung Jung,  Jing Kong,  D. S. Lambrecht,  WanZhen Liang,  
 C. Ochsenfeld,  V. A. Rassolov,  L. V. Slipchenko,  J. E. Subotnik,  
 T. Van Voorhis,  J. M. Herbert,  A. I. Krylov,  P. M. W. Gill,  M. Head-Gordon

 Contributors to earlier versions of Q-Chem not listed above: 
 R. D. Adamson,  B. Austin,  J. Baker,  G. J. O. Beran,  K. Brandhorst,  
 S. T. Brown,  E. F. C. Byrd,  A. K. Chakraborty,  C.-L. Cheng,  
 Siu Hung Chien,  D. M. Chipman,  D. L. Crittenden,  H. Dachsel,  
 R. J. Doerksen,  A. D. Dutoi,  L. Fusti-Molnar,  W. A. Goddard III,  
 A. Golubeva-Zadorozhnaya,  S. R. Gwaltney,  G. Hawkins,  A. Heyden,  
 S. Hirata,  G. Kedziora,  F. J. Keil,  C. Kelley,  Jihan Kim,  R. A. King,  
 R. Z. Khaliullin,  P. P. Korambath,  W. Kurlancheek,  A. M. Lee,  M. S. Lee,  
 S. V. Levchenko,  Ching Yeh Lin,  D. Liotard,  R. C. Lochan,  I. Lotan,  
 P. E. Maslen,  N. Nair,  D. P. O'Neill,  D. Neuhauser,  E. Neuscamman,  
 C. M. Oana,  R. Olson,  B. Peters,  R. Peverati,  P. A. Pieniazek,  
 Y. M. Rhee,  J. Ritchie,  M. A. Rohrdanz,  E. Rosta,  N. J. Russ,  
 H. F. Schaefer III,  N. E. Schultz,  N. Shenvi,  A. C. Simmonett,  A. Sodt,  
 D. Stuck,  K. S. Thanthiriwatte,  V. Vanovschi,  Tao Wang,  A. Warshel,  
 C. F. Williams,  Q. Wu,  X. Xu,  W. Zhang

 Please cite Q-Chem as follows:
 Y. Shao et al., Mol. Phys. 113, 184-215 (2015)
 DOI: 10.1080/00268976.2014.952696

 Q-Chem 5.1.2 for Intel X86 EM64T Linux

 Parts of Q-Chem use Armadillo 8.300.2 (Tropical Shenanigans).
 http://arma.sourceforge.net/

 Q-Chem begins on Tue May  7 19:19:48 2019  

Host: 
0

     Scratch files written to /scratch/taweetham/qchem7618//
Input Ideriv = 1
Curr. Ideriv = -1
Max.  Ideriv = 1


!!********************************************.
!!******************Warning*******************.
!!Desired Analytical derivatives not available.
!!Finite difference job might take a long time.
!!********************************************.
!!********************************************.


 2-order derivative to be evaluated numerically with 1-order analytical derivatives

Checking the input file for inconsistencies... 	...done.

--------------------------------------------------------------
User input:
--------------------------------------------------------------
H=F_c.out
$molecule
0 1
P 
F  1 1.634852
P  1 2.032899 2 105.349810
H  3 1.417068 1 95.195282 2 -0.000000 0
$end

$rem
   JOB_TYPE 	FREQUENCY
   BASIS 		6-311++G**
   METHOD	ccsd
   MEM_TOTAL	30000
   N_FROZEN_CORE      FC
$end


--------------------------------------------------------------
 ----------------------------------------------------------------
             Standard Nuclear Orientation (Angstroms)
    I     Atom           X                Y                Z
 ----------------------------------------------------------------
    1      P      -0.5192691677    -0.6319929034     0.0000000000
    2      F      -1.5137226568     0.6656215693    -0.0000000000
    3      P       1.3640605577     0.1333485169    -0.0000000000
    4      H       0.9516330604     1.4890716731    -0.0000000000
 ----------------------------------------------------------------
 Molecular Point Group                 Cs    NOp =  2
 Largest Abelian Subgroup              Cs    NOp =  2
 Nuclear Repulsion Energy =   137.1857343717 hartrees
 There are       20 alpha and       20 beta electrons
 Requested basis set is 6-311++G(d,p)
 There are 37 shells and 89 basis functions
 Total memory of 30000MB is distributed as follows: 
   QALLOC including MEM_STATIC uses 192MB
   MEM_STATIC is set to 192MB
   CCMAN JOB total memory use is  29808MB
 Warning: actual memory use might exceed 30000MB

 Total QAlloc Memory Limit    192 MB
 Mega-Array Size       188 MB
 MEM_STATIC part       192 MB

                       Distance Matrix (Angstroms)
             P (  1)   F (  2)   P (  3)
   F (  2)  1.634852
   P (  3)  2.032899  2.926594
   H (  4)  2.581176  2.599240  1.417068

 A cutoff of  1.0D-14 yielded    669 shell pairs
 There are      3986 function pairs (      4268 Cartesian)

 -------------------------------------------------------
 OpenMP Integral Computing Module                       
 Release: version 1.0, May 2013, Q-Chem Inc. Pittsburgh 
 -------------------------------------------------------
 Integral Job Info:
 Integral job number is                      11
 Integral operator is                         1
 short-range coefficients                     0
 long-range coefficients              100000000
 Omega coefficients                           0
 if combine SR and LR in K                    0
 Integral screening is                        0
 Integral computing path is                   2
 max size of driver memory is            800000
 size of driver memory is                593474
 size of scratch memory is              4204008
 max col of scratch BK array               1296
 max len of scratch array in speh3          155
 max len of scratch index in speh4           18
 max int batch size is                      520
 min int batch size is                       52
 fixed nKL is                                52
 max L of basis functions is                  2
 order of int derivative is                   0
 number of shells is                         37
 number of basis is                          92
 number of cartesian basis is                92
 number of contracted shell pairs           669
 number of primitive shell pairs           1833
 maxK2 (contraction) of shell pair           36
 max number of K2 of shell pair               1
 max number of CS2 of shell pair             78
 max number of PS2 of shell pair            186
 mem total for path MDJ                  511250
 -------------------------------------------------------
 Smallest overlap matrix eigenvalue = 8.73E-04
 Guess from superposition of atomic densities
 Warning:  Energy on first SCF cycle will be non-variational
 SAD guess density has 40.000000 electrons

 -----------------------------------------------------------------------
  General SCF calculation program by
  Eric Jon Sundstrom, Paul Horn, Yuezhi Mao, Dmitri Zuev, Alec White,
  David Stuck, Shaama M.S., Shane Yost, Joonho Lee, David Small,
  Daniel Levine, Susi Lehtola, Hugh Burton, Evgeny Epifanovsky
 -----------------------------------------------------------------------
 Hartree-Fock
 using 4 threads for integral computing
 -------------------------------------------------------
 OpenMP Integral computing Module                
 Release: version 2.0, May 2017, Q-Chem Inc. Pleasanton 
 -------------------------------------------------------
 A restricted SCF calculation will be
 performed using DIIS
 SCF converges when DIIS error is below 1.0e-08
 ---------------------------------------
  Cycle       Energy         DIIS error
 ---------------------------------------
    1    -781.6223254532      5.06e-02  
    2    -781.4666542040      6.63e-03  
    3    -781.5022355004      4.27e-03  
    4    -781.5143040701      6.57e-04  
    5    -781.5152496448      2.12e-04  
    6    -781.5153813433      7.06e-05  
    7    -781.5153932122      2.53e-05  
    8    -781.5153956616      1.22e-05  
    9    -781.5153962291      4.60e-06  
   10    -781.5153963691      1.64e-06  
   11    -781.5153963867      4.09e-07  
   12    -781.5153963877      9.58e-08  
   13    -781.5153963877      1.94e-08  
   14    -781.5153963877      4.41e-09  Convergence criterion met
 ---------------------------------------
 SCF time:   CPU 3.47s  wall 1.00s 
 SCF   energy in the final basis set =     -781.5153963877
 Total energy in the final basis set =     -781.5153963877


 ------------------------------------------------------------------------------

   CCMAN2: suite of methods based on coupled cluster
           and equation of motion theories.

   Components:
   * libvmm-1.3-trunk
     by Evgeny Epifanovsky, Ilya Kaliman.
   * libtensor-2.5-trunk
     by Evgeny Epifanovsky, Michael Wormit, Dmitry Zuev, Sam Manzer, 
        Ilya Kaliman.
   * libcc-2.5-trunk
     by Evgeny Epifanovsky, Arik Landau, Tomasz Kus, Kirill Khistyaev, 
        Dmitry Zuev, Prashant Manohar, Xintian Feng, Anna Krylov, 
        Matthew Goldey, Alec White, Thomas Jagau, Kaushik Nanda, 
        Anastasia Gunina, Alexander Kunitsa, Joonho Lee.

   CCMAN original authors:
   Anna I. Krylov, C. David Sherrill, Steven R. Gwaltney,
   Edward F. C. Byrd (2000)
   Sergey V. Levchenko, Lyudmila V. Slipchenko, Tao Wang,
   Ana-Maria C. Cristian (2003)
   Piotr A. Pieniazek, C. Melania Oana, Evgeny Epifanovsky (2007)
   Prashant Manohar (2009)

 ------------------------------------------------------------------------------


 Allocating and initializing 29808MB of RAM...
 Calculation will run on 4 cores.


 Alpha MOs, Restricted
 -- Occupied --                  
-80.043 -79.976 -26.312  -7.580  -7.520  -5.473  -5.471  -5.470
  1 A'    2 A'    3 A'    4 A'    5 A'    6 A'    1 A"    7 A'                 
 -5.413  -5.412  -5.412  -1.611  -0.931  -0.779  -0.684  -0.682
  8 A'    2 A"    9 A'   10 A'   11 A'   12 A'   13 A'    3 A"                 
 -0.624  -0.461  -0.405  -0.362
 14 A'   15 A'   16 A'    4 A"                                                 
 -- Virtual --                   
 -0.006   0.056   0.063   0.068   0.080   0.085   0.099   0.113
  5 A"   17 A'   18 A'   19 A'    6 A"   20 A'   21 A'   22 A'                 
  0.114   0.145   0.162   0.181   0.227   0.330   0.333   0.360
  7 A"   23 A'   24 A'   25 A'   26 A'    8 A"   27 A'   28 A'                 
  0.368   0.389   0.392   0.417   0.432   0.446   0.524   0.572
 29 A'   30 A'    9 A"   31 A'   10 A"   32 A'   33 A'   34 A'                 
  0.703   0.731   0.782   0.797   0.842   0.911   0.926   1.044
 35 A'   11 A"   36 A'   37 A'   12 A"   13 A"   38 A'   39 A'                 
  1.106   1.112   1.155   1.413   1.579   1.614   1.638   1.680
 14 A"   40 A'   41 A'   42 A'   15 A"   43 A'   44 A'   16 A"                 
  1.715   1.789   1.822   1.868   1.934   1.960   2.035   2.250
 45 A'   17 A"   46 A'   18 A"   47 A'   48 A'   49 A'   50 A'                 
  2.354   2.898   4.200   4.203   4.232   4.246   4.519   6.903
 51 A'   52 A'   19 A"   53 A'   20 A"   54 A'   55 A'   21 A"                 
  6.931   6.954   7.345   7.514  14.727  14.780  14.787  14.799
 56 A'   57 A'   58 A'   59 A'   22 A"   60 A'   23 A"   61 A'                 
 14.854  14.896  68.743 165.940 166.135
 62 A'   63 A'   64 A'   65 A'   66 A'                                         

 Beta MOs, Restricted
 -- Occupied --                  
-80.043 -79.976 -26.312  -7.580  -7.520  -5.473  -5.471  -5.470
  1 A'    2 A'    3 A'    4 A'    5 A'    6 A'    1 A"    7 A'                 
 -5.413  -5.412  -5.412  -1.611  -0.931  -0.779  -0.684  -0.682
  8 A'    2 A"    9 A'   10 A'   11 A'   12 A'   13 A'    3 A"                 
 -0.624  -0.461  -0.405  -0.362
 14 A'   15 A'   16 A'    4 A"                                                 
 -- Virtual --                   
 -0.006   0.056   0.063   0.068   0.080   0.085   0.099   0.113
  5 A"   17 A'   18 A'   19 A'    6 A"   20 A'   21 A'   22 A'                 
  0.114   0.145   0.162   0.181   0.227   0.330   0.333   0.360
  7 A"   23 A'   24 A'   25 A'   26 A'    8 A"   27 A'   28 A'                 
  0.368   0.389   0.392   0.417   0.432   0.446   0.524   0.572
 29 A'   30 A'    9 A"   31 A'   10 A"   32 A'   33 A'   34 A'                 
  0.703   0.731   0.782   0.797   0.842   0.911   0.926   1.044
 35 A'   11 A"   36 A'   37 A'   12 A"   13 A"   38 A'   39 A'                 
  1.106   1.112   1.155   1.413   1.579   1.614   1.638   1.680
 14 A"   40 A'   41 A'   42 A'   15 A"   43 A'   44 A'   16 A"                 
  1.715   1.789   1.822   1.868   1.934   1.960   2.035   2.250
 45 A'   17 A"   46 A'   18 A"   47 A'   48 A'   49 A'   50 A'                 
  2.354   2.898   4.200   4.203   4.232   4.246   4.519   6.903
 51 A'   52 A'   19 A"   53 A'   20 A"   54 A'   55 A'   21 A"                 
  6.931   6.954   7.345   7.514  14.727  14.780  14.787  14.799
 56 A'   57 A'   58 A'   59 A'   22 A"   60 A'   23 A"   61 A'                 
 14.854  14.896  68.743 165.940 166.135
 62 A'   63 A'   64 A'   65 A'   66 A'                                         

 Occupation and symmetry of molecular orbitals

 Point group: Cs (2 irreducible representations).

                           A'   A"    All 
 ------------------------------------------
 All molecular orbitals:
  - Alpha                  66   23    89  
  - Beta                   66   23    89  
 ------------------------------------------
 Alpha orbitals:
  - Frozen occupied        9    2     11  
  - Active occupied        7    2     9   
  - Active virtual         50   19    69  
  - Frozen virtual         0    0     0   
 ------------------------------------------
 Beta orbitals:
  - Frozen occupied        9    2     11  
  - Active occupied        7    2     9   
  - Active virtual         50   19    69  
  - Frozen virtual         0    0     0   
 ------------------------------------------

 Import integrals:   CPU 0.00 s  wall 0.00 s

 Import integrals:   CPU 6.07 s  wall 1.59 s

 MP2 amplitudes:   CPU 0.08 s  wall 0.07 s

Running a double precision version
           CCSD T amplitudes will be solved using DIIS.

           Start     Size      MaxIter   EConv     TConv     
           3         7         100       1.00e-07  1.00e-05  
 ------------------------------------------------------------------------------
           Energy (a.u.)   Ediff      Tdiff       Comment
 ------------------------------------------------------------------------------
          -781.95473834                           
     1    -781.96135251   6.61e-03   6.48e-01     
     2    -781.97708283   1.57e-02   8.89e-02     
     3    -781.97755634   4.74e-04   3.93e-02     
     4    -781.97950750   1.95e-03   1.50e-02     Switched to DIIS steps.
     5    -781.98027062   7.63e-04   1.34e-02     
     6    -781.98030240   3.18e-05   2.49e-03     
     7    -781.98029636   6.05e-06   1.24e-03     
     8    -781.98029457   1.79e-06   2.15e-04     
     9    -781.98029503   4.62e-07   9.75e-05     
    10    -781.98029501   2.16e-08   2.71e-05     
    11    -781.98029508   7.27e-08   1.26e-05     
    12    -781.98029514   5.92e-08   6.99e-06     
 ------------------------------------------------------------------------------
          -781.98029514                           CCSD T converged.

End of double precision
 SCF energy                 = -781.51539639
 MP2 energy                 = -781.95473834
 CCSD correlation energy     =   -0.46489875
 CCSD total energy           = -781.98029514

 CCSD  T1^2 = 0.0104  T2^2 = 0.2103  Leading amplitudes:

 Amplitude    Orbitals with energies
 -0.0249       3 (A") A                  ->    5 (A") A                   
              -0.6825                         -0.0059                     
 -0.0249       3 (A") B                  ->    5 (A") B                   
              -0.6825                         -0.0059                     
  0.0230       4 (A") A                  ->    9 (A") A                   
              -0.3621                          0.3916                     
  0.0230       4 (A") B                  ->    9 (A") B                   
              -0.3621                          0.3916                     

 Amplitude    Orbitals with energies
 -0.1594       4 (A") A      4 (A") B    ->    5 (A") A      5 (A") B     
              -0.3621       -0.3621           -0.0059       -0.0059       
  0.1594       4 (A") A      4 (A") B    ->    5 (A") B      5 (A") A     
              -0.3621       -0.3621           -0.0059       -0.0059       
  0.1594       4 (A") B      4 (A") A    ->    5 (A") A      5 (A") B     
              -0.3621       -0.3621           -0.0059       -0.0059       
 -0.1594       4 (A") B      4 (A") A    ->    5 (A") B      5 (A") A     
              -0.3621       -0.3621           -0.0059       -0.0059       

 Computing CCSD intemediates for later calculations in double precision
 Finished.

Running a double precision version
           CCSD Lambda amplitudes will be solved using DIIS.
           Start     Size      MaxIter   EConv     LConv     
           3         7         100       1.00e-07  1.00e-05  
 ------------------------------------------------------------------------------
            Enorm      Ldiff       Comment
 ------------------------------------------------------------------------------
     1     5.57e-02   4.08e-02     
     2     1.54e-02   7.50e-03     
     3     6.51e-03   1.92e-03     
     4     3.55e-03   1.30e-03     Switched to DIIS steps.
     5     9.39e-04   7.98e-04     
     6     4.53e-04   1.55e-04     
     7     1.32e-04   4.51e-05     
     8     6.32e-05   2.66e-06     
     9     2.32e-05   4.80e-06     
    10     9.65e-06   2.45e-06     
    11     3.57e-06   8.48e-07     
    12     1.22e-06   3.39e-07     
    13     5.80e-07   4.86e-08     
    14     2.40e-07   4.85e-08     
    15     1.02e-07   1.60e-08     
    16     4.70e-08   5.53e-09     
 ------------------------------------------------------------------------------
                                   CCSD Lambda converged.

 Computing density matrices in double precision...
           Orbital response amplitudes will be solved using DIIS.
           Start     Size      MaxIter   EConv     LConv     
           3         7         100       1.00e-06  1.00e-06  
 ------------------------------------------------------------------------------
            Enorm      Ldiff       Comment
 ------------------------------------------------------------------------------
     1     7.26e-02   3.18e-04     
     2     4.30e-02   2.06e-02     
     3     3.97e-02   1.66e-02     
     4     7.90e-03   1.38e-02     Switched to DIIS steps.
     5     2.05e-03   8.19e-04     
     6     9.54e-04   5.49e-04     
     7     2.73e-04   1.18e-04     
     8     7.02e-05   2.10e-05     
     9     1.02e-05   5.82e-06     
    10     2.87e-06   3.61e-08     
    11     8.70e-07   6.11e-08     
 ------------------------------------------------------------------------------
                                   Orbital response converged.

 Computing density matrices... Done.
 CCSD calculation:   CPU 58.40 s  wall 16.83 s

 Transferring MO TPDM to AO TPDM
 Transferring g2_o1o1o1o1
 Transferring g2_o1o1o1v1
 Transferring g2_o1o1v1v1
 Transferring g2_o1v1o1v1
 Transferring g2_o1v1v1v1
 Transferring g2_v1v1v1v1
 Adding separable TPDM
 Computing TPDM gradient
 --------------------------------------------------------
 2e gradient
  Atom          X               Y               Z
 --------------------------------------------------------
    1          9.246389       17.488893        0.000000  
    2         12.477588      -11.106118       -0.000000  
    3        -22.037957       -2.099498       -0.000000  
    4          0.313980       -4.283277        0.000000  
 --------------------------------------------------------
 --------------------------------------------------------
 Final gradient
  Atom          X               Y               Z
 --------------------------------------------------------
    1          9.246389       17.488893        0.000000  
    2         12.477588      -11.106118       -0.000000  
    3        -22.037957       -2.099498       -0.000000  
    4          0.313980       -4.283277        0.000000  
 --------------------------------------------------------
 Analytic gradient from two-electron contribution:   CPU 45.24 s  wall 11.77 s

 Total ccman2 time:   CPU 112.64 s  wall 31.13 s


 --------------------------------------------------------------
             Orbital Energies (a.u.) and Symmetries
 --------------------------------------------------------------

 Alpha MOs, Restricted
 -- Occupied --                  
-80.043 -79.976 -26.312  -7.580  -7.520  -5.473  -5.470  -5.413
  1 A'    2 A'    3 A'    4 A'    5 A'    6 A'    7 A'    8 A'                 
 -5.412  -5.471  -5.412  -1.611  -0.931  -0.779  -0.684  -0.624
  9 A'    1 A"    2 A"   10 A'   11 A'   12 A'   13 A'   14 A'                 
 -0.461  -0.405  -0.682  -0.362
 15 A'   16 A'    3 A"    4 A"                                                 
 -- Virtual --                   
  0.056   0.063   0.068   0.085   0.099   0.113   0.145   0.162
 17 A'   18 A'   19 A'   20 A'   21 A'   22 A'   23 A'   24 A'                 
  0.181   0.227   0.333   0.360   0.368   0.389   0.417   0.446
 25 A'   26 A'   27 A'   28 A'   29 A'   30 A'   31 A'   32 A'                 
  0.524   0.572   0.703   0.782   0.797   0.926   1.044   1.112
 33 A'   34 A'   35 A'   36 A'   37 A'   38 A'   39 A'   40 A'                 
  1.155   1.413   1.614   1.638   1.715   1.822   1.934   1.960
 41 A'   42 A'   43 A'   44 A'   45 A'   46 A'   47 A'   48 A'                 
  2.035   2.250   2.354   2.898   4.203   4.246   4.519   6.931
 49 A'   50 A'   51 A'   52 A'   53 A'   54 A'   55 A'   56 A'                 
  6.954   7.345   7.514  14.780  14.799  14.854  14.896  68.743
 57 A'   58 A'   59 A'   60 A'   61 A'   62 A'   63 A'   64 A'                 
165.940 166.135  -0.006   0.080   0.114   0.330   0.392   0.432
 65 A'   66 A'    5 A"    6 A"    7 A"    8 A"    9 A"   10 A"                 
  0.731   0.842   0.911   1.106   1.579   1.680   1.789   1.868
 11 A"   12 A"   13 A"   14 A"   15 A"   16 A"   17 A"   18 A"                 
  4.200   4.232   6.903  14.727  14.787
 19 A"   20 A"   21 A"   22 A"   23 A"                                         

 Beta MOs, Restricted
 -- Occupied --                  
-80.043 -79.976 -26.312  -7.580  -7.520  -5.473  -5.470  -5.413
  1 A'    2 A'    3 A'    4 A'    5 A'    6 A'    7 A'    8 A'                 
 -5.412  -5.471  -5.412  -1.611  -0.931  -0.779  -0.684  -0.624
  9 A'    1 A"    2 A"   10 A'   11 A'   12 A'   13 A'   14 A'                 
 -0.461  -0.405  -0.682  -0.362
 15 A'   16 A'    3 A"    4 A"                                                 
 -- Virtual --                   
  0.056   0.063   0.068   0.085   0.099   0.113   0.145   0.162
 17 A'   18 A'   19 A'   20 A'   21 A'   22 A'   23 A'   24 A'                 
  0.181   0.227   0.333   0.360   0.368   0.389   0.417   0.446
 25 A'   26 A'   27 A'   28 A'   29 A'   30 A'   31 A'   32 A'                 
  0.524   0.572   0.703   0.782   0.797   0.926   1.044   1.112
 33 A'   34 A'   35 A'   36 A'   37 A'   38 A'   39 A'   40 A'                 
  1.155   1.413   1.614   1.638   1.715   1.822   1.934   1.960
 41 A'   42 A'   43 A'   44 A'   45 A'   46 A'   47 A'   48 A'                 
  2.035   2.250   2.354   2.898   4.203   4.246   4.519   6.931
 49 A'   50 A'   51 A'   52 A'   53 A'   54 A'   55 A'   56 A'                 
  6.954   7.345   7.514  14.780  14.799  14.854  14.896  68.743
 57 A'   58 A'   59 A'   60 A'   61 A'   62 A'   63 A'   64 A'                 
165.940 166.135  -0.006   0.080   0.114   0.330   0.392   0.432
 65 A'   66 A'    5 A"    6 A"    7 A"    8 A"    9 A"   10 A"                 
  0.731   0.842   0.911   1.106   1.579   1.680   1.789   1.868
 11 A"   12 A"   13 A"   14 A"   15 A"   16 A"   17 A"   18 A"                 
  4.200   4.232   6.903  14.727  14.787
 19 A"   20 A"   21 A"   22 A"   23 A"                                         
 --------------------------------------------------------------

          Ground-State Mulliken Net Atomic Charges

     Atom                 Charge (a.u.)
  ----------------------------------------
      1 P                     0.169751
      2 F                    -0.225278
      3 P                     0.120090
      4 H                    -0.064563
  ----------------------------------------
  Sum of atomic charges =     0.000000

 -----------------------------------------------------------------
                    Cartesian Multipole Moments
 -----------------------------------------------------------------
    Charge (ESU x 10^10)
                 0.0000
    Dipole Moment (Debye)
         X       0.9050      Y      -0.2211      Z      -0.0000
       Tot       0.9316
    Quadrupole Moments (Debye-Ang)
        XX     -35.3297     XY       2.2351     YY     -32.0900
        XZ       0.0000     YZ       0.0000     ZZ     -31.8224
    Octopole Moments (Debye-Ang^2)
       XXX     -14.0101    XXY       1.6361    XYY      -0.6064
       YYY       7.4348    XXZ       0.0000    XYZ       0.0000
       YYZ      -0.0000    XZZ      -5.5358    YZZ       2.7145
       ZZZ      -0.0000
    Hexadecapole Moments (Debye-Ang^3)
      XXXX    -304.1813   XXXY       1.0941   XXYY     -66.1536
      XYYY      -9.2342   YYYY    -102.9488   XXXZ       0.0000
      XXYZ       0.0000   XYYZ       0.0000   YYYZ       0.0000
      XXZZ     -55.8905   XYZZ      -2.1144   YYZZ     -25.3430
      XZZZ       0.0000   YZZZ       0.0000   ZZZZ     -47.4589
 -----------------------------------------------------------------
 DrvMan completing analytic gradient of the correlated energy
 Correlated dipole moment
            1
    1   0.3560449
    2  -0.0870057
    3  -0.0000000
 Energy read as -781.980295138
 Full Analytical Gradient: (in a.u., or Hartree/Bohr)
             1             2             3             4
    1    0.00006108   -0.00001820   -0.00002195   -0.00002093
    2   -0.00000002    0.00002949   -0.00002937   -0.00000010
    3   -0.00000000    0.00000000   -0.00000000    0.00000000
 Gradient time:  CPU 0.68 s  wall 0.65 s
 ######################################################
 ######################################################
 # Starting finite difference calculation for IDERIV  #
 Finite diff step size:  1.88973e-03 a.u.
 ----------------------------------------------------------------
             Standard Nuclear Orientation (Angstroms)
    I     Atom           X                Y                Z
 ----------------------------------------------------------------
    1      P      -0.5182691677    -0.6319929034     0.0000000000
    2      F      -1.5137226568     0.6656215693    -0.0000000000
    3      P       1.3640605577     0.1333485169    -0.0000000000
    4      H       0.9516330604     1.4890716731    -0.0000000000
 ----------------------------------------------------------------
 Nuclear Repulsion Energy =   137.1968575881 hartrees
 There are       20 alpha and       20 beta electrons

                       Distance Matrix (Angstroms)
             P (  1)   F (  2)   P (  3)
   F (  2)  1.635460
   P (  3)  2.031973  2.926594
   H (  4)  2.580606  2.599240  1.417068

 Requested basis set is 6-311++G(d,p)
 There are 37 shells and 89 basis functions
 A cutoff of  1.0D-14 yielded    669 shell pairs
 There are      3986 function pairs (      4268 Cartesian)
 Smallest overlap matrix eigenvalue = 8.71E-04
 Guess MOs from SCF MO coefficient file

 -----------------------------------------------------------------------
  General SCF calculation program by
  Eric Jon Sundstrom, Paul Horn, Yuezhi Mao, Dmitri Zuev, Alec White,
  David Stuck, Shaama M.S., Shane Yost, Joonho Lee, David Small,
  Daniel Levine, Susi Lehtola, Hugh Burton, Evgeny Epifanovsky
 -----------------------------------------------------------------------
 Hartree-Fock
 using 4 threads for integral computing
 -------------------------------------------------------
 OpenMP Integral computing Module                
 Release: version 2.0, May 2017, Q-Chem Inc. Pleasanton 
 -------------------------------------------------------
 A restricted SCF calculation will be
 performed using DIIS
 SCF converges when DIIS error is below 1.0e-08
 ---------------------------------------
  Cycle       Energy         DIIS error
 ---------------------------------------
    1    -781.5154060872      1.82e-05  
    2    -781.5154064836      5.51e-06  
    3    -781.5154065155      2.82e-06  
    4    -781.5154065224      5.96e-07  
    5    -781.5154065230      1.58e-07  
    6    -781.5154065231      5.32e-08  
    7    -781.5154065231      2.04e-08  
    8    -781.5154065231      6.70e-09  Convergence criterion met
 ---------------------------------------
 SCF time:   CPU 1.92s  wall 0.00s 
 SCF   energy in the final basis set =     -781.5154065231
 Total energy in the final basis set =     -781.5154065231


 ------------------------------------------------------------------------------

   CCMAN2: suite of methods based on coupled cluster
           and equation of motion theories.

   Components:
   * libvmm-1.3-trunk
     by Evgeny Epifanovsky, Ilya Kaliman.
   * libtensor-2.5-trunk
     by Evgeny Epifanovsky, Michael Wormit, Dmitry Zuev, Sam Manzer, 
        Ilya Kaliman.
   * libcc-2.5-trunk
     by Evgeny Epifanovsky, Arik Landau, Tomasz Kus, Kirill Khistyaev, 
        Dmitry Zuev, Prashant Manohar, Xintian Feng, Anna Krylov, 
        Matthew Goldey, Alec White, Thomas Jagau, Kaushik Nanda, 
        Anastasia Gunina, Alexander Kunitsa, Joonho Lee.

   CCMAN original authors:
   Anna I. Krylov, C. David Sherrill, Steven R. Gwaltney,
   Edward F. C. Byrd (2000)
   Sergey V. Levchenko, Lyudmila V. Slipchenko, Tao Wang,
   Ana-Maria C. Cristian (2003)
   Piotr A. Pieniazek, C. Melania Oana, Evgeny Epifanovsky (2007)
   Prashant Manohar (2009)

 ------------------------------------------------------------------------------


 Allocating and initializing 29808MB of RAM...
 Calculation will run on 4 cores.


 Alpha MOs, Restricted
 -- Occupied --                  
-80.043 -79.976 -26.312  -7.580  -7.520  -5.473  -5.471  -5.470
  1 A     2 A     3 A     4 A     5 A     6 A     7 A     8 A                  
 -5.413  -5.412  -5.412  -1.611  -0.932  -0.779  -0.684  -0.682
  9 A    10 A    11 A    12 A    13 A    14 A    15 A    16 A                  
 -0.624  -0.461  -0.405  -0.362
 17 A    18 A    19 A    20 A                                                  
 -- Virtual --                   
 -0.006   0.056   0.063   0.068   0.080   0.085   0.099   0.113
 21 A    22 A    23 A    24 A    25 A    26 A    27 A    28 A                  
  0.114   0.145   0.162   0.181   0.227   0.331   0.333   0.360
 29 A    30 A    31 A    32 A    33 A    34 A    35 A    36 A                  
  0.368   0.389   0.392   0.417   0.432   0.446   0.524   0.572
 37 A    38 A    39 A    40 A    41 A    42 A    43 A    44 A                  
  0.703   0.731   0.782   0.797   0.842   0.911   0.926   1.044
 45 A    46 A    47 A    48 A    49 A    50 A    51 A    52 A                  
  1.106   1.112   1.154   1.414   1.579   1.614   1.638   1.680
 53 A    54 A    55 A    56 A    57 A    58 A    59 A    60 A                  
  1.715   1.789   1.822   1.868   1.934   1.960   2.035   2.251
 61 A    62 A    63 A    64 A    65 A    66 A    67 A    68 A                  
  2.354   2.898   4.200   4.203   4.232   4.246   4.519   6.904
 69 A    70 A    71 A    72 A    73 A    74 A    75 A    76 A                  
  6.931   6.954   7.344   7.515  14.727  14.781  14.788  14.799
 77 A    78 A    79 A    80 A    81 A    82 A    83 A    84 A                  
 14.854  14.895  68.743 165.940 166.136
 85 A    86 A    87 A    88 A    89 A                                          

 Beta MOs, Restricted
 -- Occupied --                  
-80.043 -79.976 -26.312  -7.580  -7.520  -5.473  -5.471  -5.470
  1 A     2 A     3 A     4 A     5 A     6 A     7 A     8 A                  
 -5.413  -5.412  -5.412  -1.611  -0.932  -0.779  -0.684  -0.682
  9 A    10 A    11 A    12 A    13 A    14 A    15 A    16 A                  
 -0.624  -0.461  -0.405  -0.362
 17 A    18 A    19 A    20 A                                                  
 -- Virtual --                   
 -0.006   0.056   0.063   0.068   0.080   0.085   0.099   0.113
 21 A    22 A    23 A    24 A    25 A    26 A    27 A    28 A                  
  0.114   0.145   0.162   0.181   0.227   0.331   0.333   0.360
 29 A    30 A    31 A    32 A    33 A    34 A    35 A    36 A                  
  0.368   0.389   0.392   0.417   0.432   0.446   0.524   0.572
 37 A    38 A    39 A    40 A    41 A    42 A    43 A    44 A                  
  0.703   0.731   0.782   0.797   0.842   0.911   0.926   1.044
 45 A    46 A    47 A    48 A    49 A    50 A    51 A    52 A                  
  1.106   1.112   1.154   1.414   1.579   1.614   1.638   1.680
 53 A    54 A    55 A    56 A    57 A    58 A    59 A    60 A                  
  1.715   1.789   1.822   1.868   1.934   1.960   2.035   2.251
 61 A    62 A    63 A    64 A    65 A    66 A    67 A    68 A                  
  2.354   2.898   4.200   4.203   4.232   4.246   4.519   6.904
 69 A    70 A    71 A    72 A    73 A    74 A    75 A    76 A                  
  6.931   6.954   7.344   7.515  14.727  14.781  14.788  14.799
 77 A    78 A    79 A    80 A    81 A    82 A    83 A    84 A                  
 14.854  14.895  68.743 165.940 166.136
 85 A    86 A    87 A    88 A    89 A                                          

 Occupation and symmetry of molecular orbitals

 Point group: C1 (1 irreducible representation).

                           A     All 
 -------------------------------------
 All molecular orbitals:
  - Alpha                  89    89  
  - Beta                   89    89  
 -------------------------------------
 Alpha orbitals:
  - Frozen occupied        11    11  
  - Active occupied        9     9   
  - Active virtual         69    69  
  - Frozen virtual         0     0   
 -------------------------------------
 Beta orbitals:
  - Frozen occupied        11    11  
  - Active occupied        9     9   
  - Active virtual         69    69  
  - Frozen virtual         0     0   
 -------------------------------------

 Import integrals:   CPU 0.00 s  wall 0.00 s

 Import integrals:   CPU 6.46 s  wall 1.67 s

 MP2 amplitudes:   CPU 0.02 s  wall 0.01 s

Running a double precision version
           CCSD T amplitudes will be solved using DIIS.

           Start     Size      MaxIter   EConv     TConv     
           3         7         100       1.00e-07  1.00e-05  
 ------------------------------------------------------------------------------
           Energy (a.u.)   Ediff      Tdiff       Comment
 ------------------------------------------------------------------------------
          -781.95473994                           
     1    -781.96135436   6.61e-03   6.48e-01     
     2    -781.97708453   1.57e-02   8.89e-02     
     3    -781.97755634   4.72e-04   3.93e-02     
     4    -781.97950688   1.95e-03   1.50e-02     Switched to DIIS steps.
     5    -781.98026998   7.63e-04   1.34e-02     
     6    -781.98030174   3.18e-05   2.49e-03     
     7    -781.98029573   6.01e-06   1.24e-03     
     8    -781.98029394   1.79e-06   2.15e-04     
     9    -781.98029441   4.61e-07   9.74e-05     
    10    -781.98029438   2.05e-08   2.71e-05     
    11    -781.98029446   7.30e-08   1.26e-05     
    12    -781.98029452   5.96e-08   6.99e-06     
 ------------------------------------------------------------------------------
          -781.98029452                           CCSD T converged.

End of double precision
 SCF energy                 = -781.51540652
 MP2 energy                 = -781.95473994
 CCSD correlation energy     =   -0.46488799
 CCSD total energy           = -781.98029452

 CCSD  T1^2 = 0.0104  T2^2 = 0.2102  Leading amplitudes:

 Amplitude    Orbitals with energies
 -0.0249       16 (A) A                  ->    21 (A) A                   
              -0.6822                         -0.0059                     
 -0.0249       16 (A) B                  ->    21 (A) B                   
              -0.6822                         -0.0059                     
  0.0229       20 (A) A                  ->    39 (A) A                   
              -0.3623                          0.3915                     
  0.0229       20 (A) B                  ->    39 (A) B                   
              -0.3623                          0.3915                     

 Amplitude    Orbitals with energies
 -0.1592       20 (A) A      20 (A) B    ->    21 (A) A      21 (A) B     
              -0.3623       -0.3623           -0.0059       -0.0059       
  0.1592       20 (A) A      20 (A) B    ->    21 (A) B      21 (A) A     
              -0.3623       -0.3623           -0.0059       -0.0059       
  0.1592       20 (A) B      20 (A) A    ->    21 (A) A      21 (A) B     
              -0.3623       -0.3623           -0.0059       -0.0059       
 -0.1592       20 (A) B      20 (A) A    ->    21 (A) B      21 (A) A     
              -0.3623       -0.3623           -0.0059       -0.0059       

 Computing CCSD intemediates for later calculations in double precision
 Finished.

Running a double precision version
           CCSD Lambda amplitudes will be solved using DIIS.
           Start     Size      MaxIter   EConv     LConv     
           3         7         100       1.00e-07  1.00e-05  
 ------------------------------------------------------------------------------
            Enorm      Ldiff       Comment
 ------------------------------------------------------------------------------
     1     5.56e-02   4.08e-02     
     2     1.54e-02   7.50e-03     
     3     6.52e-03   1.92e-03     
     4     3.55e-03   1.30e-03     Switched to DIIS steps.
     5     9.39e-04   7.98e-04     
     6     4.53e-04   1.55e-04     
     7     1.32e-04   4.50e-05     
     8     6.33e-05   2.64e-06     
     9     2.33e-05   4.82e-06     
    10     9.66e-06   2.46e-06     
    11     3.58e-06   8.44e-07     
    12     1.22e-06   3.38e-07     
    13     5.81e-07   4.77e-08     
    14     2.40e-07   4.81e-08     
    15     1.03e-07   1.59e-08     
    16     4.71e-08   5.48e-09     
 ------------------------------------------------------------------------------
                                   CCSD Lambda converged.

 Computing density matrices in double precision...
           Orbital response amplitudes will be solved using DIIS.
           Start     Size      MaxIter   EConv     LConv     
           3         7         100       1.00e-06  1.00e-06  
 ------------------------------------------------------------------------------
            Enorm      Ldiff       Comment
 ------------------------------------------------------------------------------
     1     7.26e-02   3.25e-04     
     2     4.30e-02   2.06e-02     
     3     3.97e-02   1.66e-02     
     4     7.87e-03   1.38e-02     Switched to DIIS steps.
     5     2.04e-03   8.03e-04     
     6     9.54e-04   5.47e-04     
     7     2.72e-04   1.18e-04     
     8     6.99e-05   2.12e-05     
     9     1.01e-05   5.81e-06     
    10     2.86e-06   3.98e-08     
    11     8.70e-07   6.07e-08     
 ------------------------------------------------------------------------------
                                   Orbital response converged.

 Computing density matrices... Done.
 CCSD calculation:   CPU 131.56 s  wall 36.81 s

 Transferring MO TPDM to AO TPDM
 Transferring g2_o1o1o1o1
 Transferring g2_o1o1o1v1
 Transferring g2_o1o1v1v1
 Transferring g2_o1v1o1v1
 Transferring g2_o1v1v1v1
 Transferring g2_v1v1v1v1
 Adding separable TPDM
 Computing TPDM gradient
 --------------------------------------------------------
 2e gradient
  Atom          X               Y               Z
 --------------------------------------------------------
    1          9.254835       17.486743       -0.000000  
    2         12.479497      -11.096642        0.000000  
    3        -22.048726       -2.105882        0.000000  
    4          0.314394       -4.284218        0.000000  
 --------------------------------------------------------
 --------------------------------------------------------
 Final gradient
  Atom          X               Y               Z
 --------------------------------------------------------
    1          9.254835       17.486743       -0.000000  
    2         12.479497      -11.096642        0.000000  
    3        -22.048726       -2.105882        0.000000  
    4          0.314394       -4.284218        0.000000  
 --------------------------------------------------------
 Analytic gradient from two-electron contribution:   CPU 47.50 s  wall 12.38 s

 Total ccman2 time:   CPU 189.38 s  wall 52.00 s


 --------------------------------------------------------------

                    Orbital Energies (a.u.)
 --------------------------------------------------------------

 Alpha MOs
 -- Occupied --
-80.043 -79.976 -26.312  -7.580  -7.520  -5.473  -5.471  -5.470
 -5.413  -5.412  -5.412  -1.611  -0.932  -0.779  -0.684  -0.682
 -0.624  -0.461  -0.405  -0.362
 -- Virtual --
 -0.006   0.056   0.063   0.068   0.080   0.085   0.099   0.113
  0.114   0.145   0.162   0.181   0.227   0.331   0.333   0.360
  0.368   0.389   0.392   0.417   0.432   0.446   0.524   0.572
  0.703   0.731   0.782   0.797   0.842   0.911   0.926   1.044
  1.106   1.112   1.154   1.414   1.579   1.614   1.638   1.680
  1.715   1.789   1.822   1.868   1.934   1.960   2.035   2.251
  2.354   2.898   4.200   4.203   4.232   4.246   4.519   6.904
  6.931   6.954   7.344   7.515  14.727  14.781  14.788  14.799
 14.854  14.895  68.743 165.940 166.136
 --------------------------------------------------------------

          Ground-State Mulliken Net Atomic Charges

     Atom                 Charge (a.u.)
  ----------------------------------------
      1 P                     0.170054
      2 F                    -0.225809
      3 P                     0.120195
      4 H                    -0.064440
  ----------------------------------------
  Sum of atomic charges =     0.000000

 -----------------------------------------------------------------
                    Cartesian Multipole Moments
 -----------------------------------------------------------------
    Charge (ESU x 10^10)
                -0.0000
    Dipole Moment (Debye)
         X       0.9098      Y      -0.2218      Z      -0.0000
       Tot       0.9365
    Quadrupole Moments (Debye-Ang)
        XX     -35.3324     XY       2.2376     YY     -32.0887
        XZ       0.0000     YZ       0.0000     ZZ     -31.8189
    Octopole Moments (Debye-Ang^2)
       XXX     -14.0273    XXY       1.6318    XYY      -0.6158
       YYY       7.4354    XXZ      -0.0000    XYZ      -0.0000
       YYZ      -0.0000    XZZ      -5.5439    YZZ       2.7124
       ZZZ      -0.0000
    Hexadecapole Moments (Debye-Ang^3)
      XXXX    -304.1127   XXXY       1.1263   XXYY     -66.1348
      XYYY      -9.2014   YYYY    -102.9462   XXXZ       0.0000
      XXYZ       0.0000   XYYZ       0.0000   YYYZ       0.0000
      XXZZ     -55.8739   XYZZ      -2.1033   YYZZ     -25.3389
      XZZZ       0.0000   YZZZ       0.0000   ZZZZ     -47.4417
 -----------------------------------------------------------------
 DrvMan completing analytic gradient of the correlated energy
 Correlated dipole moment
            1
    1   0.3579592
    2  -0.0872742
    3  -0.0000000
 Energy read as -781.980294517
 Full Analytical Gradient: (in a.u., or Hartree/Bohr)
             1             2             3             4
    1    0.00059474   -0.00021464   -0.00035227   -0.00002783
    2   -0.00005582    0.00024753   -0.00019137   -0.00000034
    3    0.00000000   -0.00000000   -0.00000000   -0.00000000
 Gradient time:  CPU 0.67 s  wall 0.64 s
 ----------------------------------------------------------------
             Standard Nuclear Orientation (Angstroms)
    I     Atom           X                Y                Z
 ----------------------------------------------------------------
    1      P      -0.5202691677    -0.6319929034     0.0000000000
    2      F      -1.5137226568     0.6656215693    -0.0000000000
    3      P       1.3640605577     0.1333485169    -0.0000000000
    4      H       0.9516330604     1.4890716731    -0.0000000000
 ----------------------------------------------------------------
 Nuclear Repulsion Energy =   137.1746352605 hartrees
 There are       20 alpha and       20 beta electrons

                       Distance Matrix (Angstroms)
             P (  1)   F (  2)   P (  3)
   F (  2)  1.634244
   P (  3)  2.033825  2.926594
   H (  4)  2.581746  2.599240  1.417068

 Requested basis set is 6-311++G(d,p)
 There are 37 shells and 89 basis functions
 A cutoff of  1.0D-14 yielded    669 shell pairs
 There are      3986 function pairs (      4268 Cartesian)
 Smallest overlap matrix eigenvalue = 8.75E-04
 Guess MOs from SCF MO coefficient file

 -----------------------------------------------------------------------
  General SCF calculation program by
  Eric Jon Sundstrom, Paul Horn, Yuezhi Mao, Dmitri Zuev, Alec White,
  David Stuck, Shaama M.S., Shane Yost, Joonho Lee, David Small,
  Daniel Levine, Susi Lehtola, Hugh Burton, Evgeny Epifanovsky
 -----------------------------------------------------------------------
 Hartree-Fock
 using 4 threads for integral computing
 -------------------------------------------------------
 OpenMP Integral computing Module                
 Release: version 2.0, May 2017, Q-Chem Inc. Pleasanton 
 -------------------------------------------------------
 A restricted SCF calculation will be
 performed using DIIS
 SCF converges when DIIS error is below 1.0e-08
 ---------------------------------------
  Cycle       Energy         DIIS error
 ---------------------------------------
    1    -781.5153834375      3.64e-05  
    2    -781.5153850234      1.10e-05  
    3    -781.5153851508      5.63e-06  
    4    -781.5153851781      1.19e-06  
    5    -781.5153851807      3.16e-07  
    6    -781.5153851811      1.06e-07  
    7    -781.5153851811      4.09e-08  
    8    -781.5153851811      1.35e-08  
    9    -781.5153851811      7.95e-09  Convergence criterion met
 ---------------------------------------
 SCF time:   CPU 2.15s  wall 1.00s 
 SCF   energy in the final basis set =     -781.5153851811
 Total energy in the final basis set =     -781.5153851811


 ------------------------------------------------------------------------------

   CCMAN2: suite of methods based on coupled cluster
           and equation of motion theories.

   Components:
   * libvmm-1.3-trunk
     by Evgeny Epifanovsky, Ilya Kaliman.
   * libtensor-2.5-trunk
     by Evgeny Epifanovsky, Michael Wormit, Dmitry Zuev, Sam Manzer, 
        Ilya Kaliman.
   * libcc-2.5-trunk
     by Evgeny Epifanovsky, Arik Landau, Tomasz Kus, Kirill Khistyaev, 
        Dmitry Zuev, Prashant Manohar, Xintian Feng, Anna Krylov, 
        Matthew Goldey, Alec White, Thomas Jagau, Kaushik Nanda, 
        Anastasia Gunina, Alexander Kunitsa, Joonho Lee.

   CCMAN original authors:
   Anna I. Krylov, C. David Sherrill, Steven R. Gwaltney,
   Edward F. C. Byrd (2000)
   Sergey V. Levchenko, Lyudmila V. Slipchenko, Tao Wang,
   Ana-Maria C. Cristian (2003)
   Piotr A. Pieniazek, C. Melania Oana, Evgeny Epifanovsky (2007)
   Prashant Manohar (2009)

 ------------------------------------------------------------------------------


 Allocating and initializing 29808MB of RAM...
 Calculation will run on 4 cores.


 Alpha MOs, Restricted
 -- Occupied --                  
-80.043 -79.976 -26.312  -7.580  -7.520  -5.473  -5.471  -5.470
  1 A     2 A     3 A     4 A     5 A     6 A     7 A     8 A                  
 -5.413  -5.412  -5.412  -1.611  -0.931  -0.779  -0.684  -0.683
  9 A    10 A    11 A    12 A    13 A    14 A    15 A    16 A                  
 -0.624  -0.461  -0.405  -0.362
 17 A    18 A    19 A    20 A                                                  
 -- Virtual --                   
 -0.006   0.056   0.063   0.068   0.080   0.085   0.099   0.113
 21 A    22 A    23 A    24 A    25 A    26 A    27 A    28 A                  
  0.114   0.145   0.162   0.181   0.227   0.330   0.333   0.360
 29 A    30 A    31 A    32 A    33 A    34 A    35 A    36 A                  
  0.368   0.389   0.392   0.417   0.432   0.446   0.524   0.572
 37 A    38 A    39 A    40 A    41 A    42 A    43 A    44 A                  
  0.703   0.731   0.782   0.797   0.842   0.911   0.926   1.044
 45 A    46 A    47 A    48 A    49 A    50 A    51 A    52 A                  
  1.105   1.112   1.155   1.413   1.579   1.613   1.638   1.680
 53 A    54 A    55 A    56 A    57 A    58 A    59 A    60 A                  
  1.715   1.789   1.822   1.868   1.934   1.960   2.035   2.250
 61 A    62 A    63 A    64 A    65 A    66 A    67 A    68 A                  
  2.354   2.898   4.200   4.203   4.232   4.245   4.519   6.903
 69 A    70 A    71 A    72 A    73 A    74 A    75 A    76 A                  
  6.931   6.953   7.345   7.514  14.726  14.780  14.787  14.799
 77 A    78 A    79 A    80 A    81 A    82 A    83 A    84 A                  
 14.854  14.896  68.743 165.940 166.135
 85 A    86 A    87 A    88 A    89 A                                          

 Beta MOs, Restricted
 -- Occupied --                  
-80.043 -79.976 -26.312  -7.580  -7.520  -5.473  -5.471  -5.470
  1 A     2 A     3 A     4 A     5 A     6 A     7 A     8 A                  
 -5.413  -5.412  -5.412  -1.611  -0.931  -0.779  -0.684  -0.683
  9 A    10 A    11 A    12 A    13 A    14 A    15 A    16 A                  
 -0.624  -0.461  -0.405  -0.362
 17 A    18 A    19 A    20 A                                                  
 -- Virtual --                   
 -0.006   0.056   0.063   0.068   0.080   0.085   0.099   0.113
 21 A    22 A    23 A    24 A    25 A    26 A    27 A    28 A                  
  0.114   0.145   0.162   0.181   0.227   0.330   0.333   0.360
 29 A    30 A    31 A    32 A    33 A    34 A    35 A    36 A                  
  0.368   0.389   0.392   0.417   0.432   0.446   0.524   0.572
 37 A    38 A    39 A    40 A    41 A    42 A    43 A    44 A                  
  0.703   0.731   0.782   0.797   0.842   0.911   0.926   1.044
 45 A    46 A    47 A    48 A    49 A    50 A    51 A    52 A                  
  1.105   1.112   1.155   1.413   1.579   1.613   1.638   1.680
 53 A    54 A    55 A    56 A    57 A    58 A    59 A    60 A                  
  1.715   1.789   1.822   1.868   1.934   1.960   2.035   2.250
 61 A    62 A    63 A    64 A    65 A    66 A    67 A    68 A                  
  2.354   2.898   4.200   4.203   4.232   4.245   4.519   6.903
 69 A    70 A    71 A    72 A    73 A    74 A    75 A    76 A                  
  6.931   6.953   7.345   7.514  14.726  14.780  14.787  14.799
 77 A    78 A    79 A    80 A    81 A    82 A    83 A    84 A                  
 14.854  14.896  68.743 165.940 166.135
 85 A    86 A    87 A    88 A    89 A                                          

 Occupation and symmetry of molecular orbitals

 Point group: C1 (1 irreducible representation).

                           A     All 
 -------------------------------------
 All molecular orbitals:
  - Alpha                  89    89  
  - Beta                   89    89  
 -------------------------------------
 Alpha orbitals:
  - Frozen occupied        11    11  
  - Active occupied        9     9   
  - Active virtual         69    69  
  - Frozen virtual         0     0   
 -------------------------------------
 Beta orbitals:
  - Frozen occupied        11    11  
  - Active occupied        9     9   
  - Active virtual         69    69  
  - Frozen virtual         0     0   
 -------------------------------------

 Import integrals:   CPU 0.00 s  wall 0.00 s

 Import integrals:   CPU 6.47 s  wall 1.67 s

 MP2 amplitudes:   CPU 0.02 s  wall 0.01 s

Running a double precision version
           CCSD T amplitudes will be solved using DIIS.

           Start     Size      MaxIter   EConv     TConv     
           3         7         100       1.00e-07  1.00e-05  
 ------------------------------------------------------------------------------
           Energy (a.u.)   Ediff      Tdiff       Comment
 ------------------------------------------------------------------------------
          -781.95473575                           
     1    -781.96134962   6.61e-03   6.48e-01     
     2    -781.97708012   1.57e-02   8.89e-02     
     3    -781.97755533   4.75e-04   3.93e-02     
     4    -781.97950711   1.95e-03   1.49e-02     Switched to DIIS steps.
     5    -781.98027025   7.63e-04   1.34e-02     
     6    -781.98030206   3.18e-05   2.49e-03     
     7    -781.98029597   6.08e-06   1.24e-03     
     8    -781.98029418   1.79e-06   2.15e-04     
     9    -781.98029464   4.62e-07   9.76e-05     
    10    -781.98029462   2.26e-08   2.71e-05     
    11    -781.98029469   7.25e-08   1.26e-05     
    12    -781.98029475   5.89e-08   6.99e-06     
 ------------------------------------------------------------------------------
          -781.98029475                           CCSD T converged.

End of double precision
 SCF energy                 = -781.51538518
 MP2 energy                 = -781.95473575
 CCSD correlation energy     =   -0.46490957
 CCSD total energy           = -781.98029475

 CCSD  T1^2 = 0.0104  T2^2 = 0.2104  Leading amplitudes:

 Amplitude    Orbitals with energies
 -0.0249       16 (A) A                  ->    21 (A) A                   
              -0.6827                         -0.0060                     
 -0.0249       16 (A) B                  ->    21 (A) B                   
              -0.6827                         -0.0060                     
  0.0230       20 (A) A                  ->    39 (A) A                   
              -0.3619                          0.3916                     
  0.0230       20 (A) B                  ->    39 (A) B                   
              -0.3619                          0.3916                     

 Amplitude    Orbitals with energies
 -0.1596       20 (A) A      20 (A) B    ->    21 (A) A      21 (A) B     
              -0.3619       -0.3619           -0.0060       -0.0060       
  0.1596       20 (A) A      20 (A) B    ->    21 (A) B      21 (A) A     
              -0.3619       -0.3619           -0.0060       -0.0060       
  0.1596       20 (A) B      20 (A) A    ->    21 (A) A      21 (A) B     
              -0.3619       -0.3619           -0.0060       -0.0060       
 -0.1596       20 (A) B      20 (A) A    ->    21 (A) B      21 (A) A     
              -0.3619       -0.3619           -0.0060       -0.0060       

 Computing CCSD intemediates for later calculations in double precision
 Finished.

Running a double precision version
           CCSD Lambda amplitudes will be solved using DIIS.
           Start     Size      MaxIter   EConv     LConv     
           3         7         100       1.00e-07  1.00e-05  
 ------------------------------------------------------------------------------
            Enorm      Ldiff       Comment
 ------------------------------------------------------------------------------
     1     5.57e-02   4.09e-02     
     2     1.54e-02   7.49e-03     
     3     6.51e-03   1.93e-03     
     4     3.55e-03   1.30e-03     Switched to DIIS steps.
     5     9.39e-04   7.98e-04     
     6     4.53e-04   1.56e-04     
     7     1.32e-04   4.53e-05     
     8     6.30e-05   2.69e-06     
     9     2.32e-05   4.79e-06     
    10     9.65e-06   2.45e-06     
    11     3.57e-06   8.51e-07     
    12     1.22e-06   3.41e-07     
    13     5.79e-07   4.94e-08     
    14     2.39e-07   4.89e-08     
    15     1.02e-07   1.61e-08     
    16     4.68e-08   5.58e-09     
 ------------------------------------------------------------------------------
                                   CCSD Lambda converged.

 Computing density matrices in double precision...
           Orbital response amplitudes will be solved using DIIS.
           Start     Size      MaxIter   EConv     LConv     
           3         7         100       1.00e-06  1.00e-06  
 ------------------------------------------------------------------------------
            Enorm      Ldiff       Comment
 ------------------------------------------------------------------------------
     1     7.26e-02   3.11e-04     
     2     4.30e-02   2.06e-02     
     3     3.97e-02   1.66e-02     
     4     7.93e-03   1.37e-02     Switched to DIIS steps.
     5     2.06e-03   8.35e-04     
     6     9.55e-04   5.52e-04     
     7     2.75e-04   1.18e-04     
     8     7.06e-05   2.09e-05     
     9     1.02e-05   5.84e-06     
    10     2.88e-06   3.24e-08     
    11     8.70e-07   6.16e-08     
 ------------------------------------------------------------------------------
                                   Orbital response converged.

 Computing density matrices... Done.
 CCSD calculation:   CPU 131.57 s  wall 36.85 s

 Transferring MO TPDM to AO TPDM
 Transferring g2_o1o1o1o1
 Transferring g2_o1o1o1v1
 Transferring g2_o1o1v1v1
 Transferring g2_o1v1o1v1
 Transferring g2_o1v1v1v1
 Transferring g2_v1v1v1v1
 Adding separable TPDM
 Computing TPDM gradient
 --------------------------------------------------------
 2e gradient
  Atom          X               Y               Z
 --------------------------------------------------------
    1          9.237955       17.491058       -0.000000  
    2         12.475665      -11.115599        0.000000  
    3        -22.027185       -2.093123        0.000000  
    4          0.313565       -4.282336       -0.000000  
 --------------------------------------------------------
 --------------------------------------------------------
 Final gradient
  Atom          X               Y               Z
 --------------------------------------------------------
    1          9.237955       17.491058       -0.000000  
    2         12.475665      -11.115599        0.000000  
    3        -22.027185       -2.093123        0.000000  
    4          0.313565       -4.282336       -0.000000  
 --------------------------------------------------------
 Analytic gradient from two-electron contribution:   CPU 48.24 s  wall 12.46 s

 Total ccman2 time:   CPU 190.69 s  wall 52.24 s


 --------------------------------------------------------------

                    Orbital Energies (a.u.)
 --------------------------------------------------------------

 Alpha MOs
 -- Occupied --
-80.043 -79.976 -26.312  -7.580  -7.520  -5.473  -5.471  -5.470
 -5.413  -5.412  -5.412  -1.611  -0.931  -0.779  -0.684  -0.683
 -0.624  -0.461  -0.405  -0.362
 -- Virtual --
 -0.006   0.056   0.063   0.068   0.080   0.085   0.099   0.113
  0.114   0.145   0.162   0.181   0.227   0.330   0.333   0.360
  0.368   0.389   0.392   0.417   0.432   0.446   0.524   0.572
  0.703   0.731   0.782   0.797   0.842   0.911   0.926   1.044
  1.105   1.112   1.155   1.413   1.579   1.613   1.638   1.680
  1.715   1.789   1.822   1.868   1.934   1.960   2.035   2.250
  2.354   2.898   4.200   4.203   4.232   4.245   4.519   6.903
  6.931   6.953   7.345   7.514  14.726  14.780  14.787  14.799
 14.854  14.896  68.743 165.940 166.135
 --------------------------------------------------------------

          Ground-State Mulliken Net Atomic Charges

     Atom                 Charge (a.u.)
  ----------------------------------------
      1 P                     0.169446
      2 F                    -0.224746
      3 P                     0.119985
      4 H                    -0.064685
  ----------------------------------------
  Sum of atomic charges =    -0.000000

 -----------------------------------------------------------------
                    Cartesian Multipole Moments
 -----------------------------------------------------------------
    Charge (ESU x 10^10)
                -0.0000
    Dipole Moment (Debye)
         X       0.9001      Y      -0.2205      Z      -0.0000
       Tot       0.9267
    Quadrupole Moments (Debye-Ang)
        XX     -35.3270     XY       2.2327     YY     -32.0913
        XZ       0.0000     YZ       0.0000     ZZ     -31.8260
    Octopole Moments (Debye-Ang^2)
       XXX     -13.9928    XXY       1.6405    XYY      -0.5969
       YYY       7.4341    XXZ       0.0000    XYZ       0.0000
       YYZ      -0.0000    XZZ      -5.5277    YZZ       2.7167
       ZZZ       0.0000
    Hexadecapole Moments (Debye-Ang^3)
      XXXX    -304.2501   XXXY       1.0618   XXYY     -66.1724
      XYYY      -9.2670   YYYY    -102.9514   XXXZ       0.0000
      XXYZ       0.0000   XYYZ       0.0000   YYYZ      -0.0000
      XXZZ     -55.9071   XYZZ      -2.1255   YYZZ     -25.3471
      XZZZ      -0.0000   YZZZ      -0.0000   ZZZZ     -47.4762
 -----------------------------------------------------------------
 DrvMan completing analytic gradient of the correlated energy
 Correlated dipole moment
            1
    1   0.3541320
    2  -0.0867367
    3  -0.0000000
 Energy read as -781.980294752
 Full Analytical Gradient: (in a.u., or Hartree/Bohr)
             1             2             3             4
    1   -0.00047154    0.00017867    0.00030688   -0.00001401
    2    0.00005735   -0.00018944    0.00013194    0.00000015
    3    0.00000000   -0.00000000    0.00000000   -0.00000000
 Gradient time:  CPU 0.69 s  wall 0.65 s
 ----------------------------------------------------------------
             Standard Nuclear Orientation (Angstroms)
    I     Atom           X                Y                Z
 ----------------------------------------------------------------
    1      P      -0.5192691677    -0.6309929034     0.0000000000
    2      F      -1.5137226568     0.6656215693    -0.0000000000
    3      P       1.3640605577     0.1333485169    -0.0000000000
    4      H       0.9516330604     1.4890716731    -0.0000000000
 ----------------------------------------------------------------
 Nuclear Repulsion Energy =   137.2187784870 hartrees
 There are       20 alpha and       20 beta electrons

                       Distance Matrix (Angstroms)
             P (  1)   F (  2)   P (  3)
   F (  2)  1.634058
   P (  3)  2.032523  2.926594
   H (  4)  2.580354  2.599240  1.417068

 Requested basis set is 6-311++G(d,p)
 There are 37 shells and 89 basis functions
 A cutoff of  1.0D-14 yielded    669 shell pairs
 There are      3986 function pairs (      4268 Cartesian)
 Smallest overlap matrix eigenvalue = 8.72E-04
 Guess MOs from SCF MO coefficient file

 -----------------------------------------------------------------------
  General SCF calculation program by
  Eric Jon Sundstrom, Paul Horn, Yuezhi Mao, Dmitri Zuev, Alec White,
  David Stuck, Shaama M.S., Shane Yost, Joonho Lee, David Small,
  Daniel Levine, Susi Lehtola, Hugh Burton, Evgeny Epifanovsky
 -----------------------------------------------------------------------
 Hartree-Fock
 using 4 threads for integral computing
 -------------------------------------------------------
 OpenMP Integral computing Module                
 Release: version 2.0, May 2017, Q-Chem Inc. Pleasanton 
 -------------------------------------------------------
 A restricted SCF calculation will be
 performed using DIIS
 SCF converges when DIIS error is below 1.0e-08
 ---------------------------------------
  Cycle       Energy         DIIS error
 ---------------------------------------
    1    -781.5154325127      2.07e-05  
    2    -781.5154331295      5.49e-06  
    3    -781.5154331865      1.67e-06  
    4    -781.5154331929      6.02e-07  
    5    -781.5154331936      2.46e-07  
    6    -781.5154331938      1.04e-07  
    7    -781.5154331939      4.08e-08  
    8    -781.5154331939      1.46e-08  
    9    -781.5154331939      7.42e-09  Convergence criterion met
 ---------------------------------------
 SCF time:   CPU 2.15s  wall 1.00s 
 SCF   energy in the final basis set =     -781.5154331939
 Total energy in the final basis set =     -781.5154331939


 ------------------------------------------------------------------------------

   CCMAN2: suite of methods based on coupled cluster
           and equation of motion theories.

   Components:
   * libvmm-1.3-trunk
     by Evgeny Epifanovsky, Ilya Kaliman.
   * libtensor-2.5-trunk
     by Evgeny Epifanovsky, Michael Wormit, Dmitry Zuev, Sam Manzer, 
        Ilya Kaliman.
   * libcc-2.5-trunk
     by Evgeny Epifanovsky, Arik Landau, Tomasz Kus, Kirill Khistyaev, 
        Dmitry Zuev, Prashant Manohar, Xintian Feng, Anna Krylov, 
        Matthew Goldey, Alec White, Thomas Jagau, Kaushik Nanda, 
        Anastasia Gunina, Alexander Kunitsa, Joonho Lee.

   CCMAN original authors:
   Anna I. Krylov, C. David Sherrill, Steven R. Gwaltney,
   Edward F. C. Byrd (2000)
   Sergey V. Levchenko, Lyudmila V. Slipchenko, Tao Wang,
   Ana-Maria C. Cristian (2003)
   Piotr A. Pieniazek, C. Melania Oana, Evgeny Epifanovsky (2007)
   Prashant Manohar (2009)

 ------------------------------------------------------------------------------


 Allocating and initializing 29808MB of RAM...
 Calculation will run on 4 cores.


 Alpha MOs, Restricted
 -- Occupied --                  
-80.043 -79.976 -26.313  -7.580  -7.520  -5.473  -5.471  -5.470
  1 A     2 A     3 A     4 A     5 A     6 A     7 A     8 A                  
 -5.413  -5.412  -5.412  -1.611  -0.932  -0.779  -0.685  -0.683
  9 A    10 A    11 A    12 A    13 A    14 A    15 A    16 A                  
 -0.624  -0.461  -0.405  -0.362
 17 A    18 A    19 A    20 A                                                  
 -- Virtual --                   
 -0.006   0.056   0.063   0.068   0.080   0.085   0.099   0.113
 21 A    22 A    23 A    24 A    25 A    26 A    27 A    28 A                  
  0.114   0.145   0.162   0.181   0.227   0.330   0.333   0.360
 29 A    30 A    31 A    32 A    33 A    34 A    35 A    36 A                  
  0.368   0.389   0.392   0.417   0.432   0.446   0.524   0.572
 37 A    38 A    39 A    40 A    41 A    42 A    43 A    44 A                  
  0.703   0.731   0.782   0.797   0.842   0.911   0.926   1.044
 45 A    46 A    47 A    48 A    49 A    50 A    51 A    52 A                  
  1.106   1.113   1.155   1.414   1.579   1.613   1.638   1.680
 53 A    54 A    55 A    56 A    57 A    58 A    59 A    60 A                  
  1.715   1.789   1.822   1.868   1.934   1.960   2.035   2.250
 61 A    62 A    63 A    64 A    65 A    66 A    67 A    68 A                  
  2.354   2.898   4.200   4.203   4.232   4.245   4.520   6.903
 69 A    70 A    71 A    72 A    73 A    74 A    75 A    76 A                  
  6.931   6.953   7.345   7.515  14.727  14.781  14.788  14.799
 77 A    78 A    79 A    80 A    81 A    82 A    83 A    84 A                  
 14.855  14.896  68.743 165.940 166.136
 85 A    86 A    87 A    88 A    89 A                                          

 Beta MOs, Restricted
 -- Occupied --                  
-80.043 -79.976 -26.313  -7.580  -7.520  -5.473  -5.471  -5.470
  1 A     2 A     3 A     4 A     5 A     6 A     7 A     8 A                  
 -5.413  -5.412  -5.412  -1.611  -0.932  -0.779  -0.685  -0.683
  9 A    10 A    11 A    12 A    13 A    14 A    15 A    16 A                  
 -0.624  -0.461  -0.405  -0.362
 17 A    18 A    19 A    20 A                                                  
 -- Virtual --                   
 -0.006   0.056   0.063   0.068   0.080   0.085   0.099   0.113
 21 A    22 A    23 A    24 A    25 A    26 A    27 A    28 A                  
  0.114   0.145   0.162   0.181   0.227   0.330   0.333   0.360
 29 A    30 A    31 A    32 A    33 A    34 A    35 A    36 A                  
  0.368   0.389   0.392   0.417   0.432   0.446   0.524   0.572
 37 A    38 A    39 A    40 A    41 A    42 A    43 A    44 A                  
  0.703   0.731   0.782   0.797   0.842   0.911   0.926   1.044
 45 A    46 A    47 A    48 A    49 A    50 A    51 A    52 A                  
  1.106   1.113   1.155   1.414   1.579   1.613   1.638   1.680
 53 A    54 A    55 A    56 A    57 A    58 A    59 A    60 A                  
  1.715   1.789   1.822   1.868   1.934   1.960   2.035   2.250
 61 A    62 A    63 A    64 A    65 A    66 A    67 A    68 A                  
  2.354   2.898   4.200   4.203   4.232   4.245   4.520   6.903
 69 A    70 A    71 A    72 A    73 A    74 A    75 A    76 A                  
  6.931   6.953   7.345   7.515  14.727  14.781  14.788  14.799
 77 A    78 A    79 A    80 A    81 A    82 A    83 A    84 A                  
 14.855  14.896  68.743 165.940 166.136
 85 A    86 A    87 A    88 A    89 A                                          

 Occupation and symmetry of molecular orbitals

 Point group: C1 (1 irreducible representation).

                           A     All 
 -------------------------------------
 All molecular orbitals:
  - Alpha                  89    89  
  - Beta                   89    89  
 -------------------------------------
 Alpha orbitals:
  - Frozen occupied        11    11  
  - Active occupied        9     9   
  - Active virtual         69    69  
  - Frozen virtual         0     0   
 -------------------------------------
 Beta orbitals:
  - Frozen occupied        11    11  
  - Active occupied        9     9   
  - Active virtual         69    69  
  - Frozen virtual         0     0   
 -------------------------------------

 Import integrals:   CPU 0.00 s  wall 0.00 s

 Import integrals:   CPU 6.46 s  wall 1.67 s

 MP2 amplitudes:   CPU 0.02 s  wall 0.01 s

Running a double precision version
           CCSD T amplitudes will be solved using DIIS.

           Start     Size      MaxIter   EConv     TConv     
           3         7         100       1.00e-07  1.00e-05  
 ------------------------------------------------------------------------------
           Energy (a.u.)   Ediff      Tdiff       Comment
 ------------------------------------------------------------------------------
          -781.95473871                           
     1    -781.96136359   6.62e-03   6.48e-01     
     2    -781.97708333   1.57e-02   8.89e-02     
     3    -781.97755901   4.76e-04   3.93e-02     
     4    -781.97950837   1.95e-03   1.49e-02     Switched to DIIS steps.
     5    -781.98027024   7.62e-04   1.33e-02     
     6    -781.98030194   3.17e-05   2.48e-03     
     7    -781.98029591   6.03e-06   1.24e-03     
     8    -781.98029413   1.78e-06   2.15e-04     
     9    -781.98029460   4.63e-07   9.74e-05     
    10    -781.98029457   2.08e-08   2.71e-05     
    11    -781.98029465   7.28e-08   1.26e-05     
    12    -781.98029471   5.89e-08   6.96e-06     
 ------------------------------------------------------------------------------
          -781.98029471                           CCSD T converged.

End of double precision
 SCF energy                 = -781.51543319
 MP2 energy                 = -781.95473871
 CCSD correlation energy     =   -0.46486151
 CCSD total energy           = -781.98029471

 CCSD  T1^2 = 0.0104  T2^2 = 0.2102  Leading amplitudes:

 Amplitude    Orbitals with energies
 -0.0249       16 (A) A                  ->    21 (A) A                   
              -0.6828                         -0.0058                     
 -0.0249       16 (A) B                  ->    21 (A) B                   
              -0.6828                         -0.0058                     
  0.0230       20 (A) A                  ->    39 (A) A                   
              -0.3621                          0.3916                     
  0.0230       20 (A) B                  ->    39 (A) B                   
              -0.3621                          0.3916                     

 Amplitude    Orbitals with energies
 -0.1592       20 (A) A      20 (A) B    ->    21 (A) A      21 (A) B     
              -0.3621       -0.3621           -0.0058       -0.0058       
  0.1592       20 (A) A      20 (A) B    ->    21 (A) B      21 (A) A     
              -0.3621       -0.3621           -0.0058       -0.0058       
  0.1592       20 (A) B      20 (A) A    ->    21 (A) A      21 (A) B     
              -0.3621       -0.3621           -0.0058       -0.0058       
 -0.1592       20 (A) B      20 (A) A    ->    21 (A) B      21 (A) A     
              -0.3621       -0.3621           -0.0058       -0.0058       

 Computing CCSD intemediates for later calculations in double precision
 Finished.

Running a double precision version
           CCSD Lambda amplitudes will be solved using DIIS.
           Start     Size      MaxIter   EConv     LConv     
           3         7         100       1.00e-07  1.00e-05  
 ------------------------------------------------------------------------------
            Enorm      Ldiff       Comment
 ------------------------------------------------------------------------------
     1     5.56e-02   4.08e-02     
     2     1.54e-02   7.49e-03     
     3     6.50e-03   1.92e-03     
     4     3.55e-03   1.30e-03     Switched to DIIS steps.
     5     9.37e-04   7.96e-04     
     6     4.52e-04   1.55e-04     
     7     1.32e-04   4.50e-05     
     8     6.29e-05   2.64e-06     
     9     2.31e-05   4.78e-06     
    10     9.62e-06   2.44e-06     
    11     3.56e-06   8.45e-07     
    12     1.22e-06   3.38e-07     
    13     5.78e-07   4.88e-08     
    14     2.38e-07   4.86e-08     
    15     1.02e-07   1.60e-08     
    16     4.67e-08   5.55e-09     
 ------------------------------------------------------------------------------
                                   CCSD Lambda converged.

 Computing density matrices in double precision...
           Orbital response amplitudes will be solved using DIIS.
           Start     Size      MaxIter   EConv     LConv     
           3         7         100       1.00e-06  1.00e-06  
 ------------------------------------------------------------------------------
            Enorm      Ldiff       Comment
 ------------------------------------------------------------------------------
     1     7.25e-02   2.98e-04     
     2     4.30e-02   2.06e-02     
     3     3.96e-02   1.66e-02     
     4     7.89e-03   1.37e-02     Switched to DIIS steps.
     5     2.05e-03   8.18e-04     
     6     9.53e-04   5.48e-04     
     7     2.73e-04   1.18e-04     
     8     7.02e-05   2.11e-05     
     9     1.02e-05   5.81e-06     
    10     2.86e-06   3.45e-08     
    11     8.67e-07   6.12e-08     
 ------------------------------------------------------------------------------
                                   Orbital response converged.

 Computing density matrices... Done.
 CCSD calculation:   CPU 131.94 s  wall 36.94 s

 Transferring MO TPDM to AO TPDM
 Transferring g2_o1o1o1o1
 Transferring g2_o1o1o1v1
 Transferring g2_o1o1v1v1
 Transferring g2_o1v1o1v1
 Transferring g2_o1v1v1v1
 Transferring g2_v1v1v1v1
 Adding separable TPDM
 Computing TPDM gradient
 --------------------------------------------------------
 2e gradient
  Atom          X               Y               Z
 --------------------------------------------------------
    1          9.243483       17.484639       -0.000000  
    2         12.488660      -11.110655        0.000000  
    3        -22.046759       -2.091459        0.000000  
    4          0.314615       -4.282525       -0.000000  
 --------------------------------------------------------
 --------------------------------------------------------
 Final gradient
  Atom          X               Y               Z
 --------------------------------------------------------
    1          9.243483       17.484639       -0.000000  
    2         12.488660      -11.110655        0.000000  
    3        -22.046759       -2.091459        0.000000  
    4          0.314615       -4.282525       -0.000000  
 --------------------------------------------------------
 Analytic gradient from two-electron contribution:   CPU 47.52 s  wall 12.31 s

 Total ccman2 time:   CPU 190.05 s  wall 52.12 s


 --------------------------------------------------------------

                    Orbital Energies (a.u.)
 --------------------------------------------------------------

 Alpha MOs
 -- Occupied --
-80.043 -79.976 -26.313  -7.580  -7.520  -5.473  -5.471  -5.470
 -5.413  -5.412  -5.412  -1.611  -0.932  -0.779  -0.685  -0.683
 -0.624  -0.461  -0.405  -0.362
 -- Virtual --
 -0.006   0.056   0.063   0.068   0.080   0.085   0.099   0.113
  0.114   0.145   0.162   0.181   0.227   0.330   0.333   0.360
  0.368   0.389   0.392   0.417   0.432   0.446   0.524   0.572
  0.703   0.731   0.782   0.797   0.842   0.911   0.926   1.044
  1.106   1.113   1.155   1.414   1.579   1.613   1.638   1.680
  1.715   1.789   1.822   1.868   1.934   1.960   2.035   2.250
  2.354   2.898   4.200   4.203   4.232   4.245   4.520   6.903
  6.931   6.953   7.345   7.515  14.727  14.781  14.788  14.799
 14.855  14.896  68.743 165.940 166.136
 --------------------------------------------------------------

          Ground-State Mulliken Net Atomic Charges

     Atom                 Charge (a.u.)
  ----------------------------------------
      1 P                     0.169164
      2 F                    -0.224591
      3 P                     0.120085
      4 H                    -0.064657
  ----------------------------------------
  Sum of atomic charges =     0.000000

 -----------------------------------------------------------------
                    Cartesian Multipole Moments
 -----------------------------------------------------------------
    Charge (ESU x 10^10)
                 0.0000
    Dipole Moment (Debye)
         X       0.9022      Y      -0.2171      Z      -0.0000
       Tot       0.9280
    Quadrupole Moments (Debye-Ang)
        XX     -35.3243     XY       2.2288     YY     -32.0938
        XZ      -0.0000     YZ       0.0000     ZZ     -31.8219
    Octopole Moments (Debye-Ang^2)
       XXX     -14.0157    XXY       1.6278    XYY      -0.6090
       YYY       7.4032    XXZ      -0.0000    XYZ       0.0000
       YYZ      -0.0000    XZZ      -5.5391    YZZ       2.7036
       ZZZ      -0.0000
    Hexadecapole Moments (Debye-Ang^3)
      XXXX    -304.1365   XXXY       1.0942   XXYY     -66.1402
      XYYY      -9.2251   YYYY    -102.8696   XXXZ      -0.0000
      XXYZ       0.0000   XYYZ      -0.0000   YYYZ       0.0000
      XXZZ     -55.8879   XYZZ      -2.1121   YYZZ     -25.3282
      XZZZ      -0.0000   YZZZ       0.0000   ZZZZ     -47.4595
 -----------------------------------------------------------------
 DrvMan completing analytic gradient of the correlated energy
 Correlated dipole moment
            1
    1   0.3549658
    2  -0.0854037
    3  -0.0000000
 Energy read as -781.980294707
 Full Analytical Gradient: (in a.u., or Hartree/Bohr)
             1             2             3             4
    1    0.00000402    0.00016598   -0.00011743   -0.00005256
    2    0.00045633   -0.00030057   -0.00013520   -0.00002056
    3   -0.00000000   -0.00000000    0.00000000    0.00000000
 Gradient time:  CPU 0.67 s  wall 0.64 s
 ----------------------------------------------------------------
             Standard Nuclear Orientation (Angstroms)
    I     Atom           X                Y                Z
 ----------------------------------------------------------------
    1      P      -0.5192691677    -0.6329929034     0.0000000000
    2      F      -1.5137226568     0.6656215693    -0.0000000000
    3      P       1.3640605577     0.1333485169    -0.0000000000
    4      H       0.9516330604     1.4890716731    -0.0000000000
 ----------------------------------------------------------------
 Nuclear Repulsion Energy =   137.1526971342 hartrees
 There are       20 alpha and       20 beta electrons

                       Distance Matrix (Angstroms)
             P (  1)   F (  2)   P (  3)
   F (  2)  1.635646
   P (  3)  2.033276  2.926594
   H (  4)  2.581998  2.599240  1.417068

 Requested basis set is 6-311++G(d,p)
 There are 37 shells and 89 basis functions
 A cutoff of  1.0D-14 yielded    669 shell pairs
 There are      3986 function pairs (      4268 Cartesian)
 Smallest overlap matrix eigenvalue = 8.74E-04
 Guess MOs from SCF MO coefficient file

 -----------------------------------------------------------------------
  General SCF calculation program by
  Eric Jon Sundstrom, Paul Horn, Yuezhi Mao, Dmitri Zuev, Alec White,
  David Stuck, Shaama M.S., Shane Yost, Joonho Lee, David Small,
  Daniel Levine, Susi Lehtola, Hugh Burton, Evgeny Epifanovsky
 -----------------------------------------------------------------------
 Hartree-Fock
 using 4 threads for integral computing
 -------------------------------------------------------
 OpenMP Integral computing Module                
 Release: version 2.0, May 2017, Q-Chem Inc. Pleasanton 
 -------------------------------------------------------
 A restricted SCF calculation will be
 performed using DIIS
 SCF converges when DIIS error is below 1.0e-08
 ---------------------------------------
  Cycle       Energy         DIIS error
 ---------------------------------------
    1    -781.5153571221      3.65e-05  
    2    -781.5153585367      1.03e-05  
    3    -781.5153586542      5.20e-06  
    4    -781.5153586790      1.29e-06  
    5    -781.5153586831      4.54e-07  
    6    -781.5153586840      1.92e-07  
    7    -781.5153586843      8.87e-08  
    8    -781.5153586844      2.78e-08  
    9    -781.5153586844      1.34e-08  
   10    -781.5153586844      2.14e-09  Convergence criterion met
 ---------------------------------------
 SCF time:   CPU 2.38s  wall 1.00s 
 SCF   energy in the final basis set =     -781.5153586844
 Total energy in the final basis set =     -781.5153586844


 ------------------------------------------------------------------------------

   CCMAN2: suite of methods based on coupled cluster
           and equation of motion theories.

   Components:
   * libvmm-1.3-trunk
     by Evgeny Epifanovsky, Ilya Kaliman.
   * libtensor-2.5-trunk
     by Evgeny Epifanovsky, Michael Wormit, Dmitry Zuev, Sam Manzer, 
        Ilya Kaliman.
   * libcc-2.5-trunk
     by Evgeny Epifanovsky, Arik Landau, Tomasz Kus, Kirill Khistyaev, 
        Dmitry Zuev, Prashant Manohar, Xintian Feng, Anna Krylov, 
        Matthew Goldey, Alec White, Thomas Jagau, Kaushik Nanda, 
        Anastasia Gunina, Alexander Kunitsa, Joonho Lee.

   CCMAN original authors:
   Anna I. Krylov, C. David Sherrill, Steven R. Gwaltney,
   Edward F. C. Byrd (2000)
   Sergey V. Levchenko, Lyudmila V. Slipchenko, Tao Wang,
   Ana-Maria C. Cristian (2003)
   Piotr A. Pieniazek, C. Melania Oana, Evgeny Epifanovsky (2007)
   Prashant Manohar (2009)

 ------------------------------------------------------------------------------


 Allocating and initializing 29808MB of RAM...
 Calculation will run on 4 cores.


 Alpha MOs, Restricted
 -- Occupied --                  
-80.043 -79.976 -26.312  -7.580  -7.520  -5.473  -5.471  -5.470
  1 A     2 A     3 A     4 A     5 A     6 A     7 A     8 A                  
 -5.413  -5.412  -5.412  -1.611  -0.931  -0.779  -0.684  -0.682
  9 A    10 A    11 A    12 A    13 A    14 A    15 A    16 A                  
 -0.624  -0.461  -0.405  -0.362
 17 A    18 A    19 A    20 A                                                  
 -- Virtual --                   
 -0.006   0.056   0.063   0.068   0.080   0.085   0.099   0.113
 21 A    22 A    23 A    24 A    25 A    26 A    27 A    28 A                  
  0.114   0.145   0.162   0.181   0.227   0.330   0.333   0.360
 29 A    30 A    31 A    32 A    33 A    34 A    35 A    36 A                  
  0.368   0.389   0.392   0.417   0.432   0.446   0.524   0.572
 37 A    38 A    39 A    40 A    41 A    42 A    43 A    44 A                  
  0.703   0.731   0.782   0.797   0.842   0.911   0.926   1.044
 45 A    46 A    47 A    48 A    49 A    50 A    51 A    52 A                  
  1.106   1.112   1.154   1.413   1.579   1.614   1.638   1.680
 53 A    54 A    55 A    56 A    57 A    58 A    59 A    60 A                  
  1.715   1.789   1.822   1.868   1.934   1.960   2.035   2.251
 61 A    62 A    63 A    64 A    65 A    66 A    67 A    68 A                  
  2.354   2.898   4.200   4.203   4.232   4.246   4.518   6.904
 69 A    70 A    71 A    72 A    73 A    74 A    75 A    76 A                  
  6.931   6.954   7.344   7.514  14.726  14.780  14.787  14.799
 77 A    78 A    79 A    80 A    81 A    82 A    83 A    84 A                  
 14.854  14.896  68.743 165.940 166.135
 85 A    86 A    87 A    88 A    89 A                                          

 Beta MOs, Restricted
 -- Occupied --                  
-80.043 -79.976 -26.312  -7.580  -7.520  -5.473  -5.471  -5.470
  1 A     2 A     3 A     4 A     5 A     6 A     7 A     8 A                  
 -5.413  -5.412  -5.412  -1.611  -0.931  -0.779  -0.684  -0.682
  9 A    10 A    11 A    12 A    13 A    14 A    15 A    16 A                  
 -0.624  -0.461  -0.405  -0.362
 17 A    18 A    19 A    20 A                                                  
 -- Virtual --                   
 -0.006   0.056   0.063   0.068   0.080   0.085   0.099   0.113
 21 A    22 A    23 A    24 A    25 A    26 A    27 A    28 A                  
  0.114   0.145   0.162   0.181   0.227   0.330   0.333   0.360
 29 A    30 A    31 A    32 A    33 A    34 A    35 A    36 A                  
  0.368   0.389   0.392   0.417   0.432   0.446   0.524   0.572
 37 A    38 A    39 A    40 A    41 A    42 A    43 A    44 A                  
  0.703   0.731   0.782   0.797   0.842   0.911   0.926   1.044
 45 A    46 A    47 A    48 A    49 A    50 A    51 A    52 A                  
  1.106   1.112   1.154   1.413   1.579   1.614   1.638   1.680
 53 A    54 A    55 A    56 A    57 A    58 A    59 A    60 A                  
  1.715   1.789   1.822   1.868   1.934   1.960   2.035   2.251
 61 A    62 A    63 A    64 A    65 A    66 A    67 A    68 A                  
  2.354   2.898   4.200   4.203   4.232   4.246   4.518   6.904
 69 A    70 A    71 A    72 A    73 A    74 A    75 A    76 A                  
  6.931   6.954   7.344   7.514  14.726  14.780  14.787  14.799
 77 A    78 A    79 A    80 A    81 A    82 A    83 A    84 A                  
 14.854  14.896  68.743 165.940 166.135
 85 A    86 A    87 A    88 A    89 A                                          

 Occupation and symmetry of molecular orbitals

 Point group: C1 (1 irreducible representation).

                           A     All 
 -------------------------------------
 All molecular orbitals:
  - Alpha                  89    89  
  - Beta                   89    89  
 -------------------------------------
 Alpha orbitals:
  - Frozen occupied        11    11  
  - Active occupied        9     9   
  - Active virtual         69    69  
  - Frozen virtual         0     0   
 -------------------------------------
 Beta orbitals:
  - Frozen occupied        11    11  
  - Active occupied        9     9   
  - Active virtual         69    69  
  - Frozen virtual         0     0   
 -------------------------------------

 Import integrals:   CPU 0.00 s  wall 0.00 s

 Import integrals:   CPU 6.46 s  wall 1.67 s

 MP2 amplitudes:   CPU 0.02 s  wall 0.01 s

Running a double precision version
           CCSD T amplitudes will be solved using DIIS.

           Start     Size      MaxIter   EConv     TConv     
           3         7         100       1.00e-07  1.00e-05  
 ------------------------------------------------------------------------------
           Energy (a.u.)   Ediff      Tdiff       Comment
 ------------------------------------------------------------------------------
          -781.95473710                           
     1    -781.96134055   6.60e-03   6.48e-01     
     2    -781.97708147   1.57e-02   8.89e-02     
     3    -781.97755281   4.71e-04   3.93e-02     
     4    -781.97950576   1.95e-03   1.50e-02     Switched to DIIS steps.
     5    -781.98027013   7.64e-04   1.34e-02     
     6    -781.98030200   3.19e-05   2.49e-03     
     7    -781.98029594   6.06e-06   1.24e-03     
     8    -781.98029414   1.80e-06   2.16e-04     
     9    -781.98029460   4.60e-07   9.77e-05     
    10    -781.98029458   2.23e-08   2.71e-05     
    11    -781.98029465   7.26e-08   1.26e-05     
    12    -781.98029471   5.96e-08   7.02e-06     
 ------------------------------------------------------------------------------
          -781.98029471                           CCSD T converged.

End of double precision
 SCF energy                 = -781.51535868
 MP2 energy                 = -781.95473710
 CCSD correlation energy     =   -0.46493602
 CCSD total energy           = -781.98029471

 CCSD  T1^2 = 0.0104  T2^2 = 0.2104  Leading amplitudes:

 Amplitude    Orbitals with energies
 -0.0249       16 (A) A                  ->    21 (A) A                   
              -0.6822                         -0.0060                     
 -0.0249       16 (A) B                  ->    21 (A) B                   
              -0.6822                         -0.0060                     
  0.0230       20 (A) A                  ->    39 (A) A                   
              -0.3621                          0.3916                     
  0.0230       20 (A) B                  ->    39 (A) B                   
              -0.3621                          0.3916                     

 Amplitude    Orbitals with energies
 -0.1595       20 (A) A      20 (A) B    ->    21 (A) A      21 (A) B     
              -0.3621       -0.3621           -0.0060       -0.0060       
  0.1595       20 (A) A      20 (A) B    ->    21 (A) B      21 (A) A     
              -0.3621       -0.3621           -0.0060       -0.0060       
  0.1595       20 (A) B      20 (A) A    ->    21 (A) A      21 (A) B     
              -0.3621       -0.3621           -0.0060       -0.0060       
 -0.1595       20 (A) B      20 (A) A    ->    21 (A) B      21 (A) A     
              -0.3621       -0.3621           -0.0060       -0.0060       

 Computing CCSD intemediates for later calculations in double precision
 Finished.

Running a double precision version
           CCSD Lambda amplitudes will be solved using DIIS.
           Start     Size      MaxIter   EConv     LConv     
           3         7         100       1.00e-07  1.00e-05  
 ------------------------------------------------------------------------------
            Enorm      Ldiff       Comment
 ------------------------------------------------------------------------------
     1     5.57e-02   4.09e-02     
     2     1.55e-02   7.50e-03     
     3     6.53e-03   1.93e-03     
     4     3.56e-03   1.30e-03     Switched to DIIS steps.
     5     9.41e-04   7.99e-04     
     6     4.54e-04   1.56e-04     
     7     1.33e-04   4.53e-05     
     8     6.34e-05   2.68e-06     
     9     2.33e-05   4.83e-06     
    10     9.69e-06   2.46e-06     
    11     3.59e-06   8.50e-07     
    12     1.23e-06   3.41e-07     
    13     5.82e-07   4.84e-08     
    14     2.41e-07   4.85e-08     
    15     1.03e-07   1.59e-08     
    16     4.72e-08   5.51e-09     
 ------------------------------------------------------------------------------
                                   CCSD Lambda converged.

 Computing density matrices in double precision...
           Orbital response amplitudes will be solved using DIIS.
           Start     Size      MaxIter   EConv     LConv     
           3         7         100       1.00e-06  1.00e-06  
 ------------------------------------------------------------------------------
            Enorm      Ldiff       Comment
 ------------------------------------------------------------------------------
     1     7.26e-02   3.39e-04     
     2     4.30e-02   2.06e-02     
     3     3.97e-02   1.66e-02     
     4     7.91e-03   1.38e-02     Switched to DIIS steps.
     5     2.06e-03   8.21e-04     
     6     9.55e-04   5.51e-04     
     7     2.74e-04   1.18e-04     
     8     7.03e-05   2.10e-05     
     9     1.02e-05   5.84e-06     
    10     2.88e-06   3.77e-08     
    11     8.73e-07   6.11e-08     
 ------------------------------------------------------------------------------
                                   Orbital response converged.

 Computing density matrices... Done.
 CCSD calculation:   CPU 132.23 s  wall 37.04 s

 Transferring MO TPDM to AO TPDM
 Transferring g2_o1o1o1o1
 Transferring g2_o1o1o1v1
 Transferring g2_o1o1v1v1
 Transferring g2_o1v1o1v1
 Transferring g2_o1v1v1v1
 Transferring g2_v1v1v1v1
 Adding separable TPDM
 Computing TPDM gradient
 --------------------------------------------------------
 2e gradient
  Atom          X               Y               Z
 --------------------------------------------------------
    1          9.249271       17.493128       -0.000000  
    2         12.466531      -11.101578        0.000000  
    3        -22.029147       -2.107524        0.000000  
    4          0.313345       -4.284026        0.000000  
 --------------------------------------------------------
 --------------------------------------------------------
 Final gradient
  Atom          X               Y               Z
 --------------------------------------------------------
    1          9.249271       17.493128       -0.000000  
    2         12.466531      -11.101578        0.000000  
    3        -22.029147       -2.107524        0.000000  
    4          0.313345       -4.284026        0.000000  
 --------------------------------------------------------
 Analytic gradient from two-electron contribution:   CPU 46.44 s  wall 11.97 s

 Total ccman2 time:   CPU 189.36 s  wall 51.90 s


 --------------------------------------------------------------

                    Orbital Energies (a.u.)
 --------------------------------------------------------------

 Alpha MOs
 -- Occupied --
-80.043 -79.976 -26.312  -7.580  -7.520  -5.473  -5.471  -5.470
 -5.413  -5.412  -5.412  -1.611  -0.931  -0.779  -0.684  -0.682
 -0.624  -0.461  -0.405  -0.362
 -- Virtual --
 -0.006   0.056   0.063   0.068   0.080   0.085   0.099   0.113
  0.114   0.145   0.162   0.181   0.227   0.330   0.333   0.360
  0.368   0.389   0.392   0.417   0.432   0.446   0.524   0.572
  0.703   0.731   0.782   0.797   0.842   0.911   0.926   1.044
  1.106   1.112   1.154   1.413   1.579   1.614   1.638   1.680
  1.715   1.789   1.822   1.868   1.934   1.960   2.035   2.251
  2.354   2.898   4.200   4.203   4.232   4.246   4.518   6.904
  6.931   6.954   7.344   7.514  14.726  14.780  14.787  14.799
 14.854  14.896  68.743 165.940 166.135
 --------------------------------------------------------------

          Ground-State Mulliken Net Atomic Charges

     Atom                 Charge (a.u.)
  ----------------------------------------
      1 P                     0.170336
      2 F                    -0.225963
      3 P                     0.120095
      4 H                    -0.064469
  ----------------------------------------
  Sum of atomic charges =    -0.000000

 -----------------------------------------------------------------
                    Cartesian Multipole Moments
 -----------------------------------------------------------------
    Charge (ESU x 10^10)
                -0.0000
    Dipole Moment (Debye)
         X       0.9077      Y      -0.2252      Z       0.0000
       Tot       0.9352
    Quadrupole Moments (Debye-Ang)
        XX     -35.3351     XY       2.2414     YY     -32.0862
        XZ       0.0000     YZ      -0.0000     ZZ     -31.8229
    Octopole Moments (Debye-Ang^2)
       XXX     -14.0044    XXY       1.6445    XYY      -0.6038
       YYY       7.4664    XXZ       0.0000    XYZ      -0.0000
       YYZ      -0.0000    XZZ      -5.5324    YZZ       2.7255
       ZZZ       0.0000
    Hexadecapole Moments (Debye-Ang^3)
      XXXX    -304.2261   XXXY       1.0939   XXYY     -66.1670
      XYYY      -9.2434   YYYY    -103.0281   XXXZ       0.0000
      XXYZ      -0.0000   XYYZ       0.0000   YYYZ      -0.0000
      XXZZ     -55.8930   XYZZ      -2.1167   YYZZ     -25.3578
      XZZZ       0.0000   YZZZ      -0.0000   ZZZZ     -47.4583
 -----------------------------------------------------------------
 DrvMan completing analytic gradient of the correlated energy
 Correlated dipole moment
            1
    1   0.3571238
    2  -0.0886069
    3   0.0000000
 Energy read as -781.980294709
 Full Analytical Gradient: (in a.u., or Hartree/Bohr)
             1             2             3             4
    1    0.00011715   -0.00020121    0.00007337    0.00001070
    2   -0.00045505    0.00035826    0.00007647    0.00002032
    3    0.00000000   -0.00000000   -0.00000000    0.00000000
 Gradient time:  CPU 0.67 s  wall 0.64 s
 ----------------------------------------------------------------
             Standard Nuclear Orientation (Angstroms)
    I     Atom           X                Y                Z
 ----------------------------------------------------------------
    1      P      -0.5192691677    -0.6319929034     0.0010000000
    2      F      -1.5137226568     0.6656215693    -0.0000000000
    3      P       1.3640605577     0.1333485169    -0.0000000000
    4      H       0.9516330604     1.4890716731    -0.0000000000
 ----------------------------------------------------------------
 Nuclear Repulsion Energy =   137.1857188802 hartrees
 There are       20 alpha and       20 beta electrons

                       Distance Matrix (Angstroms)
             P (  1)   F (  2)   P (  3)
   F (  2)  1.634852
   P (  3)  2.032899  2.926594
   H (  4)  2.581176  2.599240  1.417068

 Requested basis set is 6-311++G(d,p)
 There are 37 shells and 89 basis functions
 A cutoff of  1.0D-14 yielded    669 shell pairs
 There are      3986 function pairs (      4268 Cartesian)
 Smallest overlap matrix eigenvalue = 8.73E-04
 Guess MOs from SCF MO coefficient file

 -----------------------------------------------------------------------
  General SCF calculation program by
  Eric Jon Sundstrom, Paul Horn, Yuezhi Mao, Dmitri Zuev, Alec White,
  David Stuck, Shaama M.S., Shane Yost, Joonho Lee, David Small,
  Daniel Levine, Susi Lehtola, Hugh Burton, Evgeny Epifanovsky
 -----------------------------------------------------------------------
 Hartree-Fock
 using 4 threads for integral computing
 -------------------------------------------------------
 OpenMP Integral computing Module                
 Release: version 2.0, May 2017, Q-Chem Inc. Pleasanton 
 -------------------------------------------------------
 A restricted SCF calculation will be
 performed using DIIS
 SCF converges when DIIS error is below 1.0e-08
 ---------------------------------------
  Cycle       Energy         DIIS error
 ---------------------------------------
    1    -781.5153956259      2.19e-05  
    2    -781.5153962578      6.25e-06  
    3    -781.5153963276      3.14e-06  
    4    -781.5153963407      9.60e-07  
    5    -781.5153963441      3.70e-07  
    6    -781.5153963450      1.71e-07  
    7    -781.5153963452      7.45e-08  
    8    -781.5153963452      2.54e-08  
    9    -781.5153963452      1.15e-08  
   10    -781.5153963452      4.18e-09  Convergence criterion met
 ---------------------------------------
 SCF time:   CPU 2.38s  wall 1.00s 
 SCF   energy in the final basis set =     -781.5153963452
 Total energy in the final basis set =     -781.5153963452


 ------------------------------------------------------------------------------

   CCMAN2: suite of methods based on coupled cluster
           and equation of motion theories.

   Components:
   * libvmm-1.3-trunk
     by Evgeny Epifanovsky, Ilya Kaliman.
   * libtensor-2.5-trunk
     by Evgeny Epifanovsky, Michael Wormit, Dmitry Zuev, Sam Manzer, 
        Ilya Kaliman.
   * libcc-2.5-trunk
     by Evgeny Epifanovsky, Arik Landau, Tomasz Kus, Kirill Khistyaev, 
        Dmitry Zuev, Prashant Manohar, Xintian Feng, Anna Krylov, 
        Matthew Goldey, Alec White, Thomas Jagau, Kaushik Nanda, 
        Anastasia Gunina, Alexander Kunitsa, Joonho Lee.

   CCMAN original authors:
   Anna I. Krylov, C. David Sherrill, Steven R. Gwaltney,
   Edward F. C. Byrd (2000)
   Sergey V. Levchenko, Lyudmila V. Slipchenko, Tao Wang,
   Ana-Maria C. Cristian (2003)
   Piotr A. Pieniazek, C. Melania Oana, Evgeny Epifanovsky (2007)
   Prashant Manohar (2009)

 ------------------------------------------------------------------------------


 Allocating and initializing 29808MB of RAM...
 Calculation will run on 4 cores.


 Alpha MOs, Restricted
 -- Occupied --                  
-80.043 -79.976 -26.312  -7.580  -7.520  -5.473  -5.471  -5.470
  1 A     2 A     3 A     4 A     5 A     6 A     7 A     8 A                  
 -5.413  -5.412  -5.412  -1.611  -0.931  -0.779  -0.684  -0.682
  9 A    10 A    11 A    12 A    13 A    14 A    15 A    16 A                  
 -0.624  -0.461  -0.405  -0.362
 17 A    18 A    19 A    20 A                                                  
 -- Virtual --                   
 -0.006   0.056   0.063   0.068   0.080   0.085   0.099   0.113
 21 A    22 A    23 A    24 A    25 A    26 A    27 A    28 A                  
  0.114   0.145   0.162   0.181   0.227   0.330   0.333   0.360
 29 A    30 A    31 A    32 A    33 A    34 A    35 A    36 A                  
  0.368   0.389   0.392   0.417   0.432   0.446   0.524   0.572
 37 A    38 A    39 A    40 A    41 A    42 A    43 A    44 A                  
  0.703   0.731   0.782   0.797   0.842   0.911   0.926   1.044
 45 A    46 A    47 A    48 A    49 A    50 A    51 A    52 A                  
  1.106   1.112   1.155   1.413   1.579   1.614   1.638   1.680
 53 A    54 A    55 A    56 A    57 A    58 A    59 A    60 A                  
  1.715   1.789   1.822   1.868   1.934   1.960   2.035   2.250
 61 A    62 A    63 A    64 A    65 A    66 A    67 A    68 A                  
  2.354   2.898   4.200   4.203   4.232   4.246   4.519   6.903
 69 A    70 A    71 A    72 A    73 A    74 A    75 A    76 A                  
  6.931   6.954   7.345   7.514  14.727  14.780  14.787  14.799
 77 A    78 A    79 A    80 A    81 A    82 A    83 A    84 A                  
 14.854  14.896  68.743 165.940 166.135
 85 A    86 A    87 A    88 A    89 A                                          

 Beta MOs, Restricted
 -- Occupied --                  
-80.043 -79.976 -26.312  -7.580  -7.520  -5.473  -5.471  -5.470
  1 A     2 A     3 A     4 A     5 A     6 A     7 A     8 A                  
 -5.413  -5.412  -5.412  -1.611  -0.931  -0.779  -0.684  -0.682
  9 A    10 A    11 A    12 A    13 A    14 A    15 A    16 A                  
 -0.624  -0.461  -0.405  -0.362
 17 A    18 A    19 A    20 A                                                  
 -- Virtual --                   
 -0.006   0.056   0.063   0.068   0.080   0.085   0.099   0.113
 21 A    22 A    23 A    24 A    25 A    26 A    27 A    28 A                  
  0.114   0.145   0.162   0.181   0.227   0.330   0.333   0.360
 29 A    30 A    31 A    32 A    33 A    34 A    35 A    36 A                  
  0.368   0.389   0.392   0.417   0.432   0.446   0.524   0.572
 37 A    38 A    39 A    40 A    41 A    42 A    43 A    44 A                  
  0.703   0.731   0.782   0.797   0.842   0.911   0.926   1.044
 45 A    46 A    47 A    48 A    49 A    50 A    51 A    52 A                  
  1.106   1.112   1.155   1.413   1.579   1.614   1.638   1.680
 53 A    54 A    55 A    56 A    57 A    58 A    59 A    60 A                  
  1.715   1.789   1.822   1.868   1.934   1.960   2.035   2.250
 61 A    62 A    63 A    64 A    65 A    66 A    67 A    68 A                  
  2.354   2.898   4.200   4.203   4.232   4.246   4.519   6.903
 69 A    70 A    71 A    72 A    73 A    74 A    75 A    76 A                  
  6.931   6.954   7.345   7.514  14.727  14.780  14.787  14.799
 77 A    78 A    79 A    80 A    81 A    82 A    83 A    84 A                  
 14.854  14.896  68.743 165.940 166.135
 85 A    86 A    87 A    88 A    89 A                                          

 Occupation and symmetry of molecular orbitals

 Point group: C1 (1 irreducible representation).

                           A     All 
 -------------------------------------
 All molecular orbitals:
  - Alpha                  89    89  
  - Beta                   89    89  
 -------------------------------------
 Alpha orbitals:
  - Frozen occupied        11    11  
  - Active occupied        9     9   
  - Active virtual         69    69  
  - Frozen virtual         0     0   
 -------------------------------------
 Beta orbitals:
  - Frozen occupied        11    11  
  - Active occupied        9     9   
  - Active virtual         69    69  
  - Frozen virtual         0     0   
 -------------------------------------

 Import integrals:   CPU 0.00 s  wall 0.00 s

 Import integrals:   CPU 6.47 s  wall 1.67 s

 MP2 amplitudes:   CPU 0.02 s  wall 0.01 s

Running a double precision version
           CCSD T amplitudes will be solved using DIIS.

           Start     Size      MaxIter   EConv     TConv     
           3         7         100       1.00e-07  1.00e-05  
 ------------------------------------------------------------------------------
           Energy (a.u.)   Ediff      Tdiff       Comment
 ------------------------------------------------------------------------------
          -781.95473831                           
     1    -781.96135248   6.61e-03   6.48e-01     
     2    -781.97708281   1.57e-02   8.89e-02     
     3    -781.97755632   4.74e-04   3.93e-02     
     4    -781.97950748   1.95e-03   1.50e-02     Switched to DIIS steps.
     5    -781.98027060   7.63e-04   1.34e-02     
     6    -781.98030238   3.18e-05   2.49e-03     
     7    -781.98029633   6.05e-06   1.24e-03     
     8    -781.98029454   1.79e-06   2.15e-04     
     9    -781.98029501   4.62e-07   9.75e-05     
    10    -781.98029498   2.16e-08   2.71e-05     
    11    -781.98029506   7.27e-08   1.26e-05     
    12    -781.98029512   5.92e-08   6.99e-06     
 ------------------------------------------------------------------------------
          -781.98029512                           CCSD T converged.

End of double precision
 SCF energy                 = -781.51539635
 MP2 energy                 = -781.95473831
 CCSD correlation energy     =   -0.46489877
 CCSD total energy           = -781.98029512

 CCSD  T1^2 = 0.0104  T2^2 = 0.2103  Leading amplitudes:

 Amplitude    Orbitals with energies
 -0.0249       16 (A) A                  ->    21 (A) A                   
              -0.6825                         -0.0059                     
 -0.0249       16 (A) B                  ->    21 (A) B                   
              -0.6825                         -0.0059                     
 -0.0230       20 (A) A                  ->    39 (A) A                   
              -0.3621                          0.3916                     
 -0.0230       20 (A) B                  ->    39 (A) B                   
              -0.3621                          0.3916                     

 Amplitude    Orbitals with energies
 -0.1594       20 (A) A      20 (A) B    ->    21 (A) A      21 (A) B     
              -0.3621       -0.3621           -0.0059       -0.0059       
  0.1594       20 (A) A      20 (A) B    ->    21 (A) B      21 (A) A     
              -0.3621       -0.3621           -0.0059       -0.0059       
  0.1594       20 (A) B      20 (A) A    ->    21 (A) A      21 (A) B     
              -0.3621       -0.3621           -0.0059       -0.0059       
 -0.1594       20 (A) B      20 (A) A    ->    21 (A) B      21 (A) A     
              -0.3621       -0.3621           -0.0059       -0.0059       

 Computing CCSD intemediates for later calculations in double precision
 Finished.

Running a double precision version
           CCSD Lambda amplitudes will be solved using DIIS.
           Start     Size      MaxIter   EConv     LConv     
           3         7         100       1.00e-07  1.00e-05  
 ------------------------------------------------------------------------------
            Enorm      Ldiff       Comment
 ------------------------------------------------------------------------------
     1     5.57e-02   4.08e-02     
     2     1.54e-02   7.50e-03     
     3     6.51e-03   1.92e-03     
     4     3.55e-03   1.30e-03     Switched to DIIS steps.
     5     9.39e-04   7.98e-04     
     6     4.53e-04   1.55e-04     
     7     1.32e-04   4.51e-05     
     8     6.32e-05   2.66e-06     
     9     2.32e-05   4.80e-06     
    10     9.65e-06   2.45e-06     
    11     3.57e-06   8.48e-07     
    12     1.22e-06   3.39e-07     
    13     5.80e-07   4.86e-08     
    14     2.40e-07   4.85e-08     
    15     1.02e-07   1.60e-08     
    16     4.70e-08   5.53e-09     
 ------------------------------------------------------------------------------
                                   CCSD Lambda converged.

 Computing density matrices in double precision...
           Orbital response amplitudes will be solved using DIIS.
           Start     Size      MaxIter   EConv     LConv     
           3         7         100       1.00e-06  1.00e-06  
 ------------------------------------------------------------------------------
            Enorm      Ldiff       Comment
 ------------------------------------------------------------------------------
     1     7.26e-02   3.18e-04     
     2     4.30e-02   2.06e-02     
     3     3.97e-02   1.66e-02     
     4     7.90e-03   1.38e-02     Switched to DIIS steps.
     5     2.05e-03   8.19e-04     
     6     9.54e-04   5.49e-04     
     7     2.73e-04   1.18e-04     
     8     7.02e-05   2.10e-05     
     9     1.02e-05   5.82e-06     
    10     2.87e-06   3.61e-08     
    11     8.70e-07   6.11e-08     
 ------------------------------------------------------------------------------
                                   Orbital response converged.

 Computing density matrices... Done.
 CCSD calculation:   CPU 131.96 s  wall 36.97 s

 Transferring MO TPDM to AO TPDM
 Transferring g2_o1o1o1o1
 Transferring g2_o1o1o1v1
 Transferring g2_o1o1v1v1
 Transferring g2_o1v1o1v1
 Transferring g2_o1v1v1v1
 Transferring g2_v1v1v1v1
 Adding separable TPDM
 Computing TPDM gradient
 --------------------------------------------------------
 2e gradient
  Atom          X               Y               Z
 --------------------------------------------------------
    1          9.246388       17.488887       -0.017039  
    2         12.477584      -11.106113        0.008435  
    3        -22.037951       -2.099498        0.009099  
    4          0.313979       -4.283277       -0.000495  
 --------------------------------------------------------
 --------------------------------------------------------
 Final gradient
  Atom          X               Y               Z
 --------------------------------------------------------
    1          9.246388       17.488887       -0.017039  
    2         12.477584      -11.106113        0.008435  
    3        -22.037951       -2.099498        0.009099  
    4          0.313979       -4.283277       -0.000495  
 --------------------------------------------------------
 Analytic gradient from two-electron contribution:   CPU 48.34 s  wall 12.43 s

 Total ccman2 time:   CPU 191.09 s  wall 52.33 s


 --------------------------------------------------------------

                    Orbital Energies (a.u.)
 --------------------------------------------------------------

 Alpha MOs
 -- Occupied --
-80.043 -79.976 -26.312  -7.580  -7.520  -5.473  -5.471  -5.470
 -5.413  -5.412  -5.412  -1.611  -0.931  -0.779  -0.684  -0.682
 -0.624  -0.461  -0.405  -0.362
 -- Virtual --
 -0.006   0.056   0.063   0.068   0.080   0.085   0.099   0.113
  0.114   0.145   0.162   0.181   0.227   0.330   0.333   0.360
  0.368   0.389   0.392   0.417   0.432   0.446   0.524   0.572
  0.703   0.731   0.782   0.797   0.842   0.911   0.926   1.044
  1.106   1.112   1.155   1.413   1.579   1.614   1.638   1.680
  1.715   1.789   1.822   1.868   1.934   1.960   2.035   2.250
  2.354   2.898   4.200   4.203   4.232   4.246   4.519   6.903
  6.931   6.954   7.345   7.514  14.727  14.780  14.787  14.799
 14.854  14.896  68.743 165.940 166.135
 --------------------------------------------------------------

          Ground-State Mulliken Net Atomic Charges

     Atom                 Charge (a.u.)
  ----------------------------------------
      1 P                     0.169751
      2 F                    -0.225278
      3 P                     0.120090
      4 H                    -0.064563
  ----------------------------------------
  Sum of atomic charges =    -0.000000

 -----------------------------------------------------------------
                    Cartesian Multipole Moments
 -----------------------------------------------------------------
    Charge (ESU x 10^10)
                 0.0000
    Dipole Moment (Debye)
         X       0.9050      Y      -0.2211      Z       0.0006
       Tot       0.9316
    Quadrupole Moments (Debye-Ang)
        XX     -35.3297     XY       2.2351     YY     -32.0900
        XZ      -0.0015     YZ       0.0006     ZZ     -31.8224
    Octopole Moments (Debye-Ang^2)
       XXX     -14.0100    XXY       1.6361    XYY      -0.6064
       YYY       7.4348    XXZ      -0.0133    XYZ      -0.0017
       YYZ      -0.0134    XZZ      -5.5358    YZZ       2.7145
       ZZZ      -0.0397
    Hexadecapole Moments (Debye-Ang^3)
      XXXX    -304.1813   XXXY       1.0941   XXYY     -66.1536
      XYYY      -9.2342   YYYY    -102.9488   XXXZ       0.0142
      XXYZ       0.0085   XYYZ       0.0094   YYYZ       0.0263
      XXZZ     -55.8905   XYZZ      -2.1144   YYZZ     -25.3430
      XZZZ       0.0164   YZZZ       0.0262   ZZZZ     -47.4590
 -----------------------------------------------------------------
 DrvMan completing analytic gradient of the correlated energy
 Correlated dipole moment
            1
    1   0.3560453
    2  -0.0870063
    3   0.0002253
 Energy read as -781.980295117
 Full Analytical Gradient: (in a.u., or Hartree/Bohr)
             1             2             3             4
    1    0.00006107   -0.00001827   -0.00002190   -0.00002091
    2   -0.00000020    0.00002960   -0.00002931   -0.00000009
    3    0.00002154   -0.00001680   -0.00002350    0.00001876
 Gradient time:  CPU 0.67 s  wall 0.64 s
 ----------------------------------------------------------------
             Standard Nuclear Orientation (Angstroms)
    I     Atom           X                Y                Z
 ----------------------------------------------------------------
    1      P      -0.5192691677    -0.6319929034     0.0000000000
    2      F      -1.5127226568     0.6656215693    -0.0000000000
    3      P       1.3640605577     0.1333485169    -0.0000000000
    4      H       0.9516330604     1.4890716731    -0.0000000000
 ----------------------------------------------------------------
 Nuclear Repulsion Energy =   137.2108672023 hartrees
 There are       20 alpha and       20 beta electrons

                       Distance Matrix (Angstroms)
             P (  1)   F (  2)   P (  3)
   F (  2)  1.634244
   P (  3)  2.032899  2.925610
   H (  4)  2.581176  2.598292  1.417068

 Requested basis set is 6-311++G(d,p)
 There are 37 shells and 89 basis functions
 A cutoff of  1.0D-14 yielded    669 shell pairs
 There are      3986 function pairs (      4268 Cartesian)
 Smallest overlap matrix eigenvalue = 8.73E-04
 Guess MOs from SCF MO coefficient file

 -----------------------------------------------------------------------
  General SCF calculation program by
  Eric Jon Sundstrom, Paul Horn, Yuezhi Mao, Dmitri Zuev, Alec White,
  David Stuck, Shaama M.S., Shane Yost, Joonho Lee, David Small,
  Daniel Levine, Susi Lehtola, Hugh Burton, Evgeny Epifanovsky
 -----------------------------------------------------------------------
 Hartree-Fock
 using 4 threads for integral computing
 -------------------------------------------------------
 OpenMP Integral computing Module                
 Release: version 2.0, May 2017, Q-Chem Inc. Pleasanton 
 -------------------------------------------------------
 A restricted SCF calculation will be
 performed using DIIS
 SCF converges when DIIS error is below 1.0e-08
 ---------------------------------------
  Cycle       Energy         DIIS error
 ---------------------------------------
    1    -781.5154171709      1.87e-05  
    2    -781.5154176594      5.33e-06  
    3    -781.5154177174      2.70e-06  
    4    -781.5154177274      8.40e-07  
    5    -781.5154177301      2.99e-07  
    6    -781.5154177307      1.36e-07  
    7    -781.5154177309      4.49e-08  
    8    -781.5154177309      1.58e-08  
    9    -781.5154177309      6.92e-09  Convergence criterion met
 ---------------------------------------
 SCF time:   CPU 2.14s  wall 1.00s 
 SCF   energy in the final basis set =     -781.5154177309
 Total energy in the final basis set =     -781.5154177309


 ------------------------------------------------------------------------------

   CCMAN2: suite of methods based on coupled cluster
           and equation of motion theories.

   Components:
   * libvmm-1.3-trunk
     by Evgeny Epifanovsky, Ilya Kaliman.
   * libtensor-2.5-trunk
     by Evgeny Epifanovsky, Michael Wormit, Dmitry Zuev, Sam Manzer, 
        Ilya Kaliman.
   * libcc-2.5-trunk
     by Evgeny Epifanovsky, Arik Landau, Tomasz Kus, Kirill Khistyaev, 
        Dmitry Zuev, Prashant Manohar, Xintian Feng, Anna Krylov, 
        Matthew Goldey, Alec White, Thomas Jagau, Kaushik Nanda, 
        Anastasia Gunina, Alexander Kunitsa, Joonho Lee.

   CCMAN original authors:
   Anna I. Krylov, C. David Sherrill, Steven R. Gwaltney,
   Edward F. C. Byrd (2000)
   Sergey V. Levchenko, Lyudmila V. Slipchenko, Tao Wang,
   Ana-Maria C. Cristian (2003)
   Piotr A. Pieniazek, C. Melania Oana, Evgeny Epifanovsky (2007)
   Prashant Manohar (2009)

 ------------------------------------------------------------------------------


 Allocating and initializing 29808MB of RAM...
 Calculation will run on 4 cores.


 Alpha MOs, Restricted
 -- Occupied --                  
-80.043 -79.976 -26.312  -7.580  -7.520  -5.473  -5.471  -5.470
  1 A     2 A     3 A     4 A     5 A     6 A     7 A     8 A                  
 -5.413  -5.412  -5.412  -1.611  -0.931  -0.779  -0.684  -0.683
  9 A    10 A    11 A    12 A    13 A    14 A    15 A    16 A                  
 -0.624  -0.461  -0.405  -0.362
 17 A    18 A    19 A    20 A                                                  
 -- Virtual --                   
 -0.006   0.056   0.063   0.068   0.080   0.085   0.099   0.113
 21 A    22 A    23 A    24 A    25 A    26 A    27 A    28 A                  
  0.114   0.145   0.162   0.181   0.227   0.330   0.333   0.360
 29 A    30 A    31 A    32 A    33 A    34 A    35 A    36 A                  
  0.368   0.389   0.392   0.417   0.432   0.446   0.524   0.572
 37 A    38 A    39 A    40 A    41 A    42 A    43 A    44 A                  
  0.703   0.731   0.782   0.798   0.842   0.911   0.926   1.044
 45 A    46 A    47 A    48 A    49 A    50 A    51 A    52 A                  
  1.106   1.112   1.155   1.414   1.579   1.614   1.638   1.680
 53 A    54 A    55 A    56 A    57 A    58 A    59 A    60 A                  
  1.715   1.789   1.822   1.868   1.934   1.960   2.035   2.250
 61 A    62 A    63 A    64 A    65 A    66 A    67 A    68 A                  
  2.354   2.898   4.200   4.203   4.232   4.245   4.519   6.903
 69 A    70 A    71 A    72 A    73 A    74 A    75 A    76 A                  
  6.931   6.954   7.345   7.514  14.727  14.780  14.788  14.799
 77 A    78 A    79 A    80 A    81 A    82 A    83 A    84 A                  
 14.855  14.896  68.743 165.940 166.136
 85 A    86 A    87 A    88 A    89 A                                          

 Beta MOs, Restricted
 -- Occupied --                  
-80.043 -79.976 -26.312  -7.580  -7.520  -5.473  -5.471  -5.470
  1 A     2 A     3 A     4 A     5 A     6 A     7 A     8 A                  
 -5.413  -5.412  -5.412  -1.611  -0.931  -0.779  -0.684  -0.683
  9 A    10 A    11 A    12 A    13 A    14 A    15 A    16 A                  
 -0.624  -0.461  -0.405  -0.362
 17 A    18 A    19 A    20 A                                                  
 -- Virtual --                   
 -0.006   0.056   0.063   0.068   0.080   0.085   0.099   0.113
 21 A    22 A    23 A    24 A    25 A    26 A    27 A    28 A                  
  0.114   0.145   0.162   0.181   0.227   0.330   0.333   0.360
 29 A    30 A    31 A    32 A    33 A    34 A    35 A    36 A                  
  0.368   0.389   0.392   0.417   0.432   0.446   0.524   0.572
 37 A    38 A    39 A    40 A    41 A    42 A    43 A    44 A                  
  0.703   0.731   0.782   0.798   0.842   0.911   0.926   1.044
 45 A    46 A    47 A    48 A    49 A    50 A    51 A    52 A                  
  1.106   1.112   1.155   1.414   1.579   1.614   1.638   1.680
 53 A    54 A    55 A    56 A    57 A    58 A    59 A    60 A                  
  1.715   1.789   1.822   1.868   1.934   1.960   2.035   2.250
 61 A    62 A    63 A    64 A    65 A    66 A    67 A    68 A                  
  2.354   2.898   4.200   4.203   4.232   4.245   4.519   6.903
 69 A    70 A    71 A    72 A    73 A    74 A    75 A    76 A                  
  6.931   6.954   7.345   7.514  14.727  14.780  14.788  14.799
 77 A    78 A    79 A    80 A    81 A    82 A    83 A    84 A                  
 14.855  14.896  68.743 165.940 166.136
 85 A    86 A    87 A    88 A    89 A                                          

 Occupation and symmetry of molecular orbitals

 Point group: C1 (1 irreducible representation).

                           A     All 
 -------------------------------------
 All molecular orbitals:
  - Alpha                  89    89  
  - Beta                   89    89  
 -------------------------------------
 Alpha orbitals:
  - Frozen occupied        11    11  
  - Active occupied        9     9   
  - Active virtual         69    69  
  - Frozen virtual         0     0   
 -------------------------------------
 Beta orbitals:
  - Frozen occupied        11    11  
  - Active occupied        9     9   
  - Active virtual         69    69  
  - Frozen virtual         0     0   
 -------------------------------------

 Import integrals:   CPU 0.00 s  wall 0.00 s

 Import integrals:   CPU 6.49 s  wall 1.68 s

 MP2 amplitudes:   CPU 0.02 s  wall 0.01 s

Running a double precision version
           CCSD T amplitudes will be solved using DIIS.

           Start     Size      MaxIter   EConv     TConv     
           3         7         100       1.00e-07  1.00e-05  
 ------------------------------------------------------------------------------
           Energy (a.u.)   Ediff      Tdiff       Comment
 ------------------------------------------------------------------------------
          -781.95473390                           
     1    -781.96135926   6.63e-03   6.48e-01     
     2    -781.97708180   1.57e-02   8.89e-02     
     3    -781.97755803   4.76e-04   3.93e-02     
     4    -781.97950816   1.95e-03   1.49e-02     Switched to DIIS steps.
     5    -781.98027050   7.62e-04   1.34e-02     
     6    -781.98030221   3.17e-05   2.49e-03     
     7    -781.98029616   6.05e-06   1.24e-03     
     8    -781.98029437   1.79e-06   2.15e-04     
     9    -781.98029483   4.62e-07   9.74e-05     
    10    -781.98029481   2.16e-08   2.71e-05     
    11    -781.98029489   7.26e-08   1.26e-05     
    12    -781.98029494   5.90e-08   6.99e-06     
 ------------------------------------------------------------------------------
          -781.98029494                           CCSD T converged.

End of double precision
 SCF energy                 = -781.51541773
 MP2 energy                 = -781.95473390
 CCSD correlation energy     =   -0.46487721
 CCSD total energy           = -781.98029494

 CCSD  T1^2 = 0.0104  T2^2 = 0.2103  Leading amplitudes:

 Amplitude    Orbitals with energies
  0.0249       16 (A) A                  ->    21 (A) A                   
              -0.6827                         -0.0059                     
  0.0249       16 (A) B                  ->    21 (A) B                   
              -0.6827                         -0.0059                     
 -0.0230       20 (A) A                  ->    39 (A) A                   
              -0.3620                          0.3916                     
 -0.0230       20 (A) B                  ->    39 (A) B                   
              -0.3620                          0.3916                     

 Amplitude    Orbitals with energies
 -0.1594       20 (A) A      20 (A) B    ->    21 (A) A      21 (A) B     
              -0.3620       -0.3620           -0.0059       -0.0059       
  0.1594       20 (A) A      20 (A) B    ->    21 (A) B      21 (A) A     
              -0.3620       -0.3620           -0.0059       -0.0059       
  0.1594       20 (A) B      20 (A) A    ->    21 (A) A      21 (A) B     
              -0.3620       -0.3620           -0.0059       -0.0059       
 -0.1594       20 (A) B      20 (A) A    ->    21 (A) B      21 (A) A     
              -0.3620       -0.3620           -0.0059       -0.0059       

 Computing CCSD intemediates for later calculations in double precision
 Finished.

Running a double precision version
           CCSD Lambda amplitudes will be solved using DIIS.
           Start     Size      MaxIter   EConv     LConv     
           3         7         100       1.00e-07  1.00e-05  
 ------------------------------------------------------------------------------
            Enorm      Ldiff       Comment
 ------------------------------------------------------------------------------
     1     5.56e-02   4.08e-02     
     2     1.54e-02   7.49e-03     
     3     6.51e-03   1.93e-03     
     4     3.55e-03   1.30e-03     Switched to DIIS steps.
     5     9.38e-04   7.97e-04     
     6     4.52e-04   1.55e-04     
     7     1.32e-04   4.51e-05     
     8     6.30e-05   2.66e-06     
     9     2.32e-05   4.79e-06     
    10     9.63e-06   2.44e-06     
    11     3.57e-06   8.47e-07     
    12     1.22e-06   3.39e-07     
    13     5.79e-07   4.87e-08     
    14     2.39e-07   4.85e-08     
    15     1.02e-07   1.59e-08     
    16     4.68e-08   5.53e-09     
 ------------------------------------------------------------------------------
                                   CCSD Lambda converged.

 Computing density matrices in double precision...
           Orbital response amplitudes will be solved using DIIS.
           Start     Size      MaxIter   EConv     LConv     
           3         7         100       1.00e-06  1.00e-06  
 ------------------------------------------------------------------------------
            Enorm      Ldiff       Comment
 ------------------------------------------------------------------------------
     1     7.25e-02   3.04e-04     
     2     4.30e-02   2.06e-02     
     3     3.96e-02   1.66e-02     
     4     7.89e-03   1.37e-02     Switched to DIIS steps.
     5     2.05e-03   8.16e-04     
     6     9.54e-04   5.48e-04     
     7     2.73e-04   1.18e-04     
     8     7.03e-05   2.10e-05     
     9     1.02e-05   5.82e-06     
    10     2.87e-06   3.40e-08     
    11     8.67e-07   6.12e-08     
 ------------------------------------------------------------------------------
                                   Orbital response converged.

 Computing density matrices... Done.
 CCSD calculation:   CPU 132.28 s  wall 37.07 s

 Transferring MO TPDM to AO TPDM
 Transferring g2_o1o1o1o1
 Transferring g2_o1o1o1v1
 Transferring g2_o1o1v1v1
 Transferring g2_o1v1o1v1
 Transferring g2_o1v1v1v1
 Transferring g2_v1v1v1v1
 Adding separable TPDM
 Computing TPDM gradient
 --------------------------------------------------------
 2e gradient
  Atom          X               Y               Z
 --------------------------------------------------------
    1          9.247717       17.499700       -0.000001  
    2         12.478419      -11.116370        0.000001  
    3        -22.039558       -2.099814       -0.000001  
    4          0.313422       -4.283516        0.000001  
 --------------------------------------------------------
 --------------------------------------------------------
 Final gradient
  Atom          X               Y               Z
 --------------------------------------------------------
    1          9.247717       17.499700       -0.000001  
    2         12.478419      -11.116370        0.000001  
    3        -22.039558       -2.099814       -0.000001  
    4          0.313422       -4.283516        0.000001  
 --------------------------------------------------------
 Analytic gradient from two-electron contribution:   CPU 48.02 s  wall 12.58 s

 Total ccman2 time:   CPU 190.85 s  wall 52.52 s


 --------------------------------------------------------------

                    Orbital Energies (a.u.)
 --------------------------------------------------------------

 Alpha MOs
 -- Occupied --
-80.043 -79.976 -26.312  -7.580  -7.520  -5.473  -5.471  -5.470
 -5.413  -5.412  -5.412  -1.611  -0.931  -0.779  -0.684  -0.683
 -0.624  -0.461  -0.405  -0.362
 -- Virtual --
 -0.006   0.056   0.063   0.068   0.080   0.085   0.099   0.113
  0.114   0.145   0.162   0.181   0.227   0.330   0.333   0.360
  0.368   0.389   0.392   0.417   0.432   0.446   0.524   0.572
  0.703   0.731   0.782   0.798   0.842   0.911   0.926   1.044
  1.106   1.112   1.155   1.414   1.579   1.614   1.638   1.680
  1.715   1.789   1.822   1.868   1.934   1.960   2.035   2.250
  2.354   2.898   4.200   4.203   4.232   4.245   4.519   6.903
  6.931   6.954   7.345   7.514  14.727  14.780  14.788  14.799
 14.855  14.896  68.743 165.940 166.136
 --------------------------------------------------------------

          Ground-State Mulliken Net Atomic Charges

     Atom                 Charge (a.u.)
  ----------------------------------------
      1 P                     0.169455
      2 F                    -0.224840
      3 P                     0.119966
      4 H                    -0.064581
  ----------------------------------------
  Sum of atomic charges =    -0.000000

 -----------------------------------------------------------------
                    Cartesian Multipole Moments
 -----------------------------------------------------------------
    Charge (ESU x 10^10)
                 0.0000
    Dipole Moment (Debye)
         X       0.9002      Y      -0.2201      Z       0.0000
       Tot       0.9267
    Quadrupole Moments (Debye-Ang)
        XX     -35.3258     XY       2.2323     YY     -32.0899
        XZ       0.0000     YZ       0.0000     ZZ     -31.8228
    Octopole Moments (Debye-Ang^2)
       XXX     -14.0547    XXY       1.6425    XYY      -0.6142
       YYY       7.4366    XXZ       0.0000    XYZ       0.0000
       YYZ      -0.0000    XZZ      -5.5440    YZZ       2.7160
       ZZZ       0.0000
    Hexadecapole Moments (Debye-Ang^3)
      XXXX    -304.0773   XXXY       1.0710   XXYY     -66.1372
      XYYY      -9.2501   YYYY    -102.9483   XXXZ       0.0000
      XXYZ       0.0000   XYYZ       0.0000   YYYZ       0.0000
      XXZZ     -55.8764   XYZZ      -2.1195   YYZZ     -25.3439
      XZZZ       0.0000   YZZZ       0.0000   ZZZZ     -47.4629
 -----------------------------------------------------------------
 DrvMan completing analytic gradient of the correlated energy
 Correlated dipole moment
            1
    1   0.3541677
    2  -0.0865937
    3   0.0000001
 Energy read as -781.980294945
 Full Analytical Gradient: (in a.u., or Hartree/Bohr)
             1             2             3             4
    1   -0.00013579    0.00022272   -0.00007268   -0.00001425
    2    0.00018398   -0.00019165    0.00000367    0.00000400
    3   -0.00000001   -0.00000001    0.00000004   -0.00000002
 Gradient time:  CPU 0.67 s  wall 0.64 s
 ----------------------------------------------------------------
             Standard Nuclear Orientation (Angstroms)
    I     Atom           X                Y                Z
 ----------------------------------------------------------------
    1      P      -0.5192691677    -0.6319929034     0.0000000000
    2      F      -1.5147226568     0.6656215693    -0.0000000000
    3      P       1.3640605577     0.1333485169    -0.0000000000
    4      H       0.9516330604     1.4890716731    -0.0000000000
 ----------------------------------------------------------------
 Nuclear Repulsion Energy =   137.1606092179 hartrees
 There are       20 alpha and       20 beta electrons

                       Distance Matrix (Angstroms)
             P (  1)   F (  2)   P (  3)
   F (  2)  1.635460
   P (  3)  2.032899  2.927577
   H (  4)  2.581176  2.600189  1.417068

 Requested basis set is 6-311++G(d,p)
 There are 37 shells and 89 basis functions
 A cutoff of  1.0D-14 yielded    669 shell pairs
 There are      3986 function pairs (      4268 Cartesian)
 Smallest overlap matrix eigenvalue = 8.73E-04
 Guess MOs from SCF MO coefficient file

 -----------------------------------------------------------------------
  General SCF calculation program by
  Eric Jon Sundstrom, Paul Horn, Yuezhi Mao, Dmitri Zuev, Alec White,
  David Stuck, Shaama M.S., Shane Yost, Joonho Lee, David Small,
  Daniel Levine, Susi Lehtola, Hugh Burton, Evgeny Epifanovsky
 -----------------------------------------------------------------------
 Hartree-Fock
 using 4 threads for integral computing
 -------------------------------------------------------
 OpenMP Integral computing Module                
 Release: version 2.0, May 2017, Q-Chem Inc. Pleasanton 
 -------------------------------------------------------
 A restricted SCF calculation will be
 performed using DIIS
 SCF converges when DIIS error is below 1.0e-08
 ---------------------------------------
  Cycle       Energy         DIIS error
 ---------------------------------------
    1    -781.5153736513      2.85e-05  
    2    -781.5153744879      7.99e-06  
    3    -781.5153745555      4.22e-06  
    4    -781.5153745701      9.24e-07  
    5    -781.5153745717      2.12e-07  
    6    -781.5153745718      5.21e-08  
    7    -781.5153745718      1.43e-08  
    8    -781.5153745718      6.62e-09  Convergence criterion met
 ---------------------------------------
 SCF time:   CPU 1.91s  wall 1.00s 
 SCF   energy in the final basis set =     -781.5153745718
 Total energy in the final basis set =     -781.5153745718


 ------------------------------------------------------------------------------

   CCMAN2: suite of methods based on coupled cluster
           and equation of motion theories.

   Components:
   * libvmm-1.3-trunk
     by Evgeny Epifanovsky, Ilya Kaliman.
   * libtensor-2.5-trunk
     by Evgeny Epifanovsky, Michael Wormit, Dmitry Zuev, Sam Manzer, 
        Ilya Kaliman.
   * libcc-2.5-trunk
     by Evgeny Epifanovsky, Arik Landau, Tomasz Kus, Kirill Khistyaev, 
        Dmitry Zuev, Prashant Manohar, Xintian Feng, Anna Krylov, 
        Matthew Goldey, Alec White, Thomas Jagau, Kaushik Nanda, 
        Anastasia Gunina, Alexander Kunitsa, Joonho Lee.

   CCMAN original authors:
   Anna I. Krylov, C. David Sherrill, Steven R. Gwaltney,
   Edward F. C. Byrd (2000)
   Sergey V. Levchenko, Lyudmila V. Slipchenko, Tao Wang,
   Ana-Maria C. Cristian (2003)
   Piotr A. Pieniazek, C. Melania Oana, Evgeny Epifanovsky (2007)
   Prashant Manohar (2009)

 ------------------------------------------------------------------------------


 Allocating and initializing 29808MB of RAM...
 Calculation will run on 4 cores.


 Alpha MOs, Restricted
 -- Occupied --                  
-80.043 -79.976 -26.312  -7.580  -7.520  -5.473  -5.471  -5.470
  1 A     2 A     3 A     4 A     5 A     6 A     7 A     8 A                  
 -5.413  -5.412  -5.412  -1.611  -0.932  -0.779  -0.684  -0.682
  9 A    10 A    11 A    12 A    13 A    14 A    15 A    16 A                  
 -0.624  -0.461  -0.405  -0.362
 17 A    18 A    19 A    20 A                                                  
 -- Virtual --                   
 -0.006   0.056   0.063   0.068   0.080   0.085   0.099   0.113
 21 A    22 A    23 A    24 A    25 A    26 A    27 A    28 A                  
  0.114   0.145   0.162   0.181   0.227   0.331   0.333   0.360
 29 A    30 A    31 A    32 A    33 A    34 A    35 A    36 A                  
  0.368   0.389   0.392   0.417   0.432   0.446   0.524   0.572
 37 A    38 A    39 A    40 A    41 A    42 A    43 A    44 A                  
  0.703   0.731   0.782   0.797   0.842   0.911   0.926   1.044
 45 A    46 A    47 A    48 A    49 A    50 A    51 A    52 A                  
  1.106   1.112   1.154   1.413   1.579   1.614   1.638   1.680
 53 A    54 A    55 A    56 A    57 A    58 A    59 A    60 A                  
  1.715   1.789   1.822   1.868   1.934   1.960   2.035   2.251
 61 A    62 A    63 A    64 A    65 A    66 A    67 A    68 A                  
  2.354   2.898   4.200   4.203   4.232   4.246   4.519   6.903
 69 A    70 A    71 A    72 A    73 A    74 A    75 A    76 A                  
  6.931   6.954   7.345   7.514  14.726  14.780  14.787  14.799
 77 A    78 A    79 A    80 A    81 A    82 A    83 A    84 A                  
 14.854  14.896  68.743 165.940 166.135
 85 A    86 A    87 A    88 A    89 A                                          

 Beta MOs, Restricted
 -- Occupied --                  
-80.043 -79.976 -26.312  -7.580  -7.520  -5.473  -5.471  -5.470
  1 A     2 A     3 A     4 A     5 A     6 A     7 A     8 A                  
 -5.413  -5.412  -5.412  -1.611  -0.932  -0.779  -0.684  -0.682
  9 A    10 A    11 A    12 A    13 A    14 A    15 A    16 A                  
 -0.624  -0.461  -0.405  -0.362
 17 A    18 A    19 A    20 A                                                  
 -- Virtual --                   
 -0.006   0.056   0.063   0.068   0.080   0.085   0.099   0.113
 21 A    22 A    23 A    24 A    25 A    26 A    27 A    28 A                  
  0.114   0.145   0.162   0.181   0.227   0.331   0.333   0.360
 29 A    30 A    31 A    32 A    33 A    34 A    35 A    36 A                  
  0.368   0.389   0.392   0.417   0.432   0.446   0.524   0.572
 37 A    38 A    39 A    40 A    41 A    42 A    43 A    44 A                  
  0.703   0.731   0.782   0.797   0.842   0.911   0.926   1.044
 45 A    46 A    47 A    48 A    49 A    50 A    51 A    52 A                  
  1.106   1.112   1.154   1.413   1.579   1.614   1.638   1.680
 53 A    54 A    55 A    56 A    57 A    58 A    59 A    60 A                  
  1.715   1.789   1.822   1.868   1.934   1.960   2.035   2.251
 61 A    62 A    63 A    64 A    65 A    66 A    67 A    68 A                  
  2.354   2.898   4.200   4.203   4.232   4.246   4.519   6.903
 69 A    70 A    71 A    72 A    73 A    74 A    75 A    76 A                  
  6.931   6.954   7.345   7.514  14.726  14.780  14.787  14.799
 77 A    78 A    79 A    80 A    81 A    82 A    83 A    84 A                  
 14.854  14.896  68.743 165.940 166.135
 85 A    86 A    87 A    88 A    89 A                                          

 Occupation and symmetry of molecular orbitals

 Point group: C1 (1 irreducible representation).

                           A     All 
 -------------------------------------
 All molecular orbitals:
  - Alpha                  89    89  
  - Beta                   89    89  
 -------------------------------------
 Alpha orbitals:
  - Frozen occupied        11    11  
  - Active occupied        9     9   
  - Active virtual         69    69  
  - Frozen virtual         0     0   
 -------------------------------------
 Beta orbitals:
  - Frozen occupied        11    11  
  - Active occupied        9     9   
  - Active virtual         69    69  
  - Frozen virtual         0     0   
 -------------------------------------

 Import integrals:   CPU 0.00 s  wall 0.00 s

 Import integrals:   CPU 6.47 s  wall 1.67 s

 MP2 amplitudes:   CPU 0.02 s  wall 0.01 s

Running a double precision version
           CCSD T amplitudes will be solved using DIIS.

           Start     Size      MaxIter   EConv     TConv     
           3         7         100       1.00e-07  1.00e-05  
 ------------------------------------------------------------------------------
           Energy (a.u.)   Ediff      Tdiff       Comment
 ------------------------------------------------------------------------------
          -781.95474232                           
     1    -781.96134529   6.60e-03   6.48e-01     
     2    -781.97708340   1.57e-02   8.89e-02     
     3    -781.97755419   4.71e-04   3.93e-02     
     4    -781.97950638   1.95e-03   1.50e-02     Switched to DIIS steps.
     5    -781.98027028   7.64e-04   1.34e-02     
     6    -781.98030213   3.19e-05   2.49e-03     
     7    -781.98029609   6.04e-06   1.24e-03     
     8    -781.98029430   1.79e-06   2.15e-04     
     9    -781.98029476   4.62e-07   9.76e-05     
    10    -781.98029474   2.15e-08   2.71e-05     
    11    -781.98029482   7.28e-08   1.26e-05     
    12    -781.98029487   5.95e-08   7.00e-06     
 ------------------------------------------------------------------------------
          -781.98029487                           CCSD T converged.

End of double precision
 SCF energy                 = -781.51537457
 MP2 energy                 = -781.95474232
 CCSD correlation energy     =   -0.46492030
 CCSD total energy           = -781.98029487

 CCSD  T1^2 = 0.0104  T2^2 = 0.2103  Leading amplitudes:

 Amplitude    Orbitals with energies
 -0.0249       16 (A) A                  ->    21 (A) A                   
              -0.6823                         -0.0060                     
 -0.0249       16 (A) B                  ->    21 (A) B                   
              -0.6823                         -0.0060                     
  0.0230       20 (A) A                  ->    39 (A) A                   
              -0.3621                          0.3916                     
  0.0230       20 (A) B                  ->    39 (A) B                   
              -0.3621                          0.3916                     

 Amplitude    Orbitals with energies
 -0.1594       20 (A) A      20 (A) B    ->    21 (A) A      21 (A) B     
              -0.3621       -0.3621           -0.0060       -0.0060       
  0.1594       20 (A) A      20 (A) B    ->    21 (A) B      21 (A) A     
              -0.3621       -0.3621           -0.0060       -0.0060       
  0.1594       20 (A) B      20 (A) A    ->    21 (A) A      21 (A) B     
              -0.3621       -0.3621           -0.0060       -0.0060       
 -0.1594       20 (A) B      20 (A) A    ->    21 (A) B      21 (A) A     
              -0.3621       -0.3621           -0.0060       -0.0060       

 Computing CCSD intemediates for later calculations in double precision
 Finished.

Running a double precision version
           CCSD Lambda amplitudes will be solved using DIIS.
           Start     Size      MaxIter   EConv     LConv     
           3         7         100       1.00e-07  1.00e-05  
 ------------------------------------------------------------------------------
            Enorm      Ldiff       Comment
 ------------------------------------------------------------------------------
     1     5.57e-02   4.08e-02     
     2     1.55e-02   7.50e-03     
     3     6.52e-03   1.92e-03     
     4     3.56e-03   1.30e-03     Switched to DIIS steps.
     5     9.40e-04   7.99e-04     
     6     4.54e-04   1.56e-04     
     7     1.32e-04   4.52e-05     
     8     6.33e-05   2.67e-06     
     9     2.33e-05   4.82e-06     
    10     9.67e-06   2.46e-06     
    11     3.58e-06   8.48e-07     
    12     1.23e-06   3.40e-07     
    13     5.82e-07   4.84e-08     
    14     2.40e-07   4.86e-08     
    15     1.03e-07   1.60e-08     
    16     4.71e-08   5.53e-09     
 ------------------------------------------------------------------------------
                                   CCSD Lambda converged.

 Computing density matrices in double precision...
           Orbital response amplitudes will be solved using DIIS.
           Start     Size      MaxIter   EConv     LConv     
           3         7         100       1.00e-06  1.00e-06  
 ------------------------------------------------------------------------------
            Enorm      Ldiff       Comment
 ------------------------------------------------------------------------------
     1     7.26e-02   3.33e-04     
     2     4.30e-02   2.06e-02     
     3     3.97e-02   1.66e-02     
     4     7.91e-03   1.38e-02     Switched to DIIS steps.
     5     2.06e-03   8.23e-04     
     6     9.54e-04   5.50e-04     
     7     2.74e-04   1.18e-04     
     8     7.02e-05   2.11e-05     
     9     1.02e-05   5.82e-06     
    10     2.88e-06   3.82e-08     
    11     8.72e-07   6.10e-08     
 ------------------------------------------------------------------------------
                                   Orbital response converged.

 Computing density matrices... Done.
 CCSD calculation:   CPU 131.76 s  wall 36.91 s

 Transferring MO TPDM to AO TPDM
 Transferring g2_o1o1o1o1
 Transferring g2_o1o1o1v1
 Transferring g2_o1o1v1v1
 Transferring g2_o1v1o1v1
 Transferring g2_o1v1v1v1
 Transferring g2_v1v1v1v1
 Adding separable TPDM
 Computing TPDM gradient
 --------------------------------------------------------
 2e gradient
  Atom          X               Y               Z
 --------------------------------------------------------
    1          9.245073       17.478095       -0.000000  
    2         12.476743      -11.095870        0.000000  
    3        -22.036352       -2.099186        0.000000  
    4          0.314536       -4.283039        0.000000  
 --------------------------------------------------------
 --------------------------------------------------------
 Final gradient
  Atom          X               Y               Z
 --------------------------------------------------------
    1          9.245073       17.478095       -0.000000  
    2         12.476743      -11.095870        0.000000  
    3        -22.036352       -2.099186        0.000000  
    4          0.314536       -4.283039        0.000000  
 --------------------------------------------------------
 Analytic gradient from two-electron contribution:   CPU 46.60 s  wall 11.98 s

 Total ccman2 time:   CPU 189.10 s  wall 51.81 s


 --------------------------------------------------------------

                    Orbital Energies (a.u.)
 --------------------------------------------------------------

 Alpha MOs
 -- Occupied --
-80.043 -79.976 -26.312  -7.580  -7.520  -5.473  -5.471  -5.470
 -5.413  -5.412  -5.412  -1.611  -0.932  -0.779  -0.684  -0.682
 -0.624  -0.461  -0.405  -0.362
 -- Virtual --
 -0.006   0.056   0.063   0.068   0.080   0.085   0.099   0.113
  0.114   0.145   0.162   0.181   0.227   0.331   0.333   0.360
  0.368   0.389   0.392   0.417   0.432   0.446   0.524   0.572
  0.703   0.731   0.782   0.797   0.842   0.911   0.926   1.044
  1.106   1.112   1.154   1.413   1.579   1.614   1.638   1.680
  1.715   1.789   1.822   1.868   1.934   1.960   2.035   2.251
  2.354   2.898   4.200   4.203   4.232   4.246   4.519   6.903
  6.931   6.954   7.345   7.514  14.726  14.780  14.787  14.799
 14.854  14.896  68.743 165.940 166.135
 --------------------------------------------------------------

          Ground-State Mulliken Net Atomic Charges

     Atom                 Charge (a.u.)
  ----------------------------------------
      1 P                     0.170046
      2 F                    -0.225715
      3 P                     0.120213
      4 H                    -0.064544
  ----------------------------------------
  Sum of atomic charges =     0.000000

 -----------------------------------------------------------------
                    Cartesian Multipole Moments
 -----------------------------------------------------------------
    Charge (ESU x 10^10)
                 0.0000
    Dipole Moment (Debye)
         X       0.9097      Y      -0.2222      Z       0.0000
       Tot       0.9365
    Quadrupole Moments (Debye-Ang)
        XX     -35.3336     XY       2.2380     YY     -32.0901
        XZ       0.0000     YZ       0.0000     ZZ     -31.8221
    Octopole Moments (Debye-Ang^2)
       XXX     -13.9654    XXY       1.6298    XYY      -0.5985
       YYY       7.4329    XXZ       0.0000    XYZ      -0.0000
       YYZ      -0.0000    XZZ      -5.5275    YZZ       2.7131
       ZZZ       0.0000
    Hexadecapole Moments (Debye-Ang^3)
      XXXX    -304.2855   XXXY       1.1172   XXYY     -66.1701
      XYYY      -9.2183   YYYY    -102.9493   XXXZ       0.0000
      XXYZ       0.0000   XYYZ       0.0000   YYYZ       0.0000
      XXZZ     -55.9045   XYZZ      -2.1093   YYZZ     -25.3421
      XZZZ       0.0000   YZZZ       0.0000   ZZZZ     -47.4550
 -----------------------------------------------------------------
 DrvMan completing analytic gradient of the correlated energy
 Correlated dipole moment
            1
    1   0.3579222
    2  -0.0874181
    3   0.0000000
 Energy read as -781.980294875
 Full Analytical Gradient: (in a.u., or Hartree/Bohr)
             1             2             3             4
    1    0.00025754   -0.00025858    0.00002862   -0.00002759
    2   -0.00018323    0.00024972   -0.00006231   -0.00000419
    3   -0.00000000   -0.00000000    0.00000000   -0.00000000
 Gradient time:  CPU 0.67 s  wall 0.64 s
 ----------------------------------------------------------------
             Standard Nuclear Orientation (Angstroms)
    I     Atom           X                Y                Z
 ----------------------------------------------------------------
    1      P      -0.5192691677    -0.6319929034     0.0000000000
    2      F      -1.5137226568     0.6666215693    -0.0000000000
    3      P       1.3640605577     0.1333485169    -0.0000000000
    4      H       0.9516330604     1.4890716731    -0.0000000000
 ----------------------------------------------------------------
 Nuclear Repulsion Energy =   137.1632314994 hartrees
 There are       20 alpha and       20 beta electrons

                       Distance Matrix (Angstroms)
             P (  1)   F (  2)   P (  3)
   F (  2)  1.635646
   P (  3)  2.032899  2.926776
   H (  4)  2.581176  2.598923  1.417068

 Requested basis set is 6-311++G(d,p)
 There are 37 shells and 89 basis functions
 A cutoff of  1.0D-14 yielded    669 shell pairs
 There are      3986 function pairs (      4268 Cartesian)
 Smallest overlap matrix eigenvalue = 8.73E-04
 Guess MOs from SCF MO coefficient file

 -----------------------------------------------------------------------
  General SCF calculation program by
  Eric Jon Sundstrom, Paul Horn, Yuezhi Mao, Dmitri Zuev, Alec White,
  David Stuck, Shaama M.S., Shane Yost, Joonho Lee, David Small,
  Daniel Levine, Susi Lehtola, Hugh Burton, Evgeny Epifanovsky
 -----------------------------------------------------------------------
 Hartree-Fock
 using 4 threads for integral computing
 -------------------------------------------------------
 OpenMP Integral computing Module                
 Release: version 2.0, May 2017, Q-Chem Inc. Pleasanton 
 -------------------------------------------------------
 A restricted SCF calculation will be
 performed using DIIS
 SCF converges when DIIS error is below 1.0e-08
 ---------------------------------------
  Cycle       Energy         DIIS error
 ---------------------------------------
    1    -781.5153685006      1.46e-05  
    2    -781.5153688039      3.92e-06  
    3    -781.5153688387      1.35e-06  
    4    -781.5153688417      5.77e-07  
    5    -781.5153688423      1.36e-07  
    6    -781.5153688424      5.14e-08  
    7    -781.5153688424      3.06e-08  
    8    -781.5153688424      1.10e-08  
    9    -781.5153688424      4.02e-09  Convergence criterion met
 ---------------------------------------
 SCF time:   CPU 2.14s  wall 0.00s 
 SCF   energy in the final basis set =     -781.5153688424
 Total energy in the final basis set =     -781.5153688424


 ------------------------------------------------------------------------------

   CCMAN2: suite of methods based on coupled cluster
           and equation of motion theories.

   Components:
   * libvmm-1.3-trunk
     by Evgeny Epifanovsky, Ilya Kaliman.
   * libtensor-2.5-trunk
     by Evgeny Epifanovsky, Michael Wormit, Dmitry Zuev, Sam Manzer, 
        Ilya Kaliman.
   * libcc-2.5-trunk
     by Evgeny Epifanovsky, Arik Landau, Tomasz Kus, Kirill Khistyaev, 
        Dmitry Zuev, Prashant Manohar, Xintian Feng, Anna Krylov, 
        Matthew Goldey, Alec White, Thomas Jagau, Kaushik Nanda, 
        Anastasia Gunina, Alexander Kunitsa, Joonho Lee.

   CCMAN original authors:
   Anna I. Krylov, C. David Sherrill, Steven R. Gwaltney,
   Edward F. C. Byrd (2000)
   Sergey V. Levchenko, Lyudmila V. Slipchenko, Tao Wang,
   Ana-Maria C. Cristian (2003)
   Piotr A. Pieniazek, C. Melania Oana, Evgeny Epifanovsky (2007)
   Prashant Manohar (2009)

 ------------------------------------------------------------------------------


 Allocating and initializing 29808MB of RAM...
 Calculation will run on 4 cores.


 Alpha MOs, Restricted
 -- Occupied --                  
-80.043 -79.976 -26.312  -7.580  -7.520  -5.473  -5.471  -5.470
  1 A     2 A     3 A     4 A     5 A     6 A     7 A     8 A                  
 -5.413  -5.412  -5.412  -1.611  -0.931  -0.779  -0.684  -0.682
  9 A    10 A    11 A    12 A    13 A    14 A    15 A    16 A                  
 -0.624  -0.461  -0.405  -0.362
 17 A    18 A    19 A    20 A                                                  
 -- Virtual --                   
 -0.006   0.056   0.063   0.068   0.080   0.085   0.099   0.113
 21 A    22 A    23 A    24 A    25 A    26 A    27 A    28 A                  
  0.114   0.145   0.162   0.181   0.227   0.330   0.333   0.360
 29 A    30 A    31 A    32 A    33 A    34 A    35 A    36 A                  
  0.368   0.389   0.392   0.417   0.432   0.446   0.524   0.572
 37 A    38 A    39 A    40 A    41 A    42 A    43 A    44 A                  
  0.703   0.731   0.782   0.797   0.842   0.911   0.926   1.044
 45 A    46 A    47 A    48 A    49 A    50 A    51 A    52 A                  
  1.106   1.112   1.154   1.413   1.579   1.614   1.638   1.680
 53 A    54 A    55 A    56 A    57 A    58 A    59 A    60 A                  
  1.715   1.789   1.822   1.868   1.934   1.960   2.035   2.251
 61 A    62 A    63 A    64 A    65 A    66 A    67 A    68 A                  
  2.354   2.898   4.200   4.203   4.232   4.246   4.518   6.904
 69 A    70 A    71 A    72 A    73 A    74 A    75 A    76 A                  
  6.931   6.954   7.344   7.514  14.726  14.780  14.787  14.799
 77 A    78 A    79 A    80 A    81 A    82 A    83 A    84 A                  
 14.854  14.896  68.743 165.940 166.135
 85 A    86 A    87 A    88 A    89 A                                          

 Beta MOs, Restricted
 -- Occupied --                  
-80.043 -79.976 -26.312  -7.580  -7.520  -5.473  -5.471  -5.470
  1 A     2 A     3 A     4 A     5 A     6 A     7 A     8 A                  
 -5.413  -5.412  -5.412  -1.611  -0.931  -0.779  -0.684  -0.682
  9 A    10 A    11 A    12 A    13 A    14 A    15 A    16 A                  
 -0.624  -0.461  -0.405  -0.362
 17 A    18 A    19 A    20 A                                                  
 -- Virtual --                   
 -0.006   0.056   0.063   0.068   0.080   0.085   0.099   0.113
 21 A    22 A    23 A    24 A    25 A    26 A    27 A    28 A                  
  0.114   0.145   0.162   0.181   0.227   0.330   0.333   0.360
 29 A    30 A    31 A    32 A    33 A    34 A    35 A    36 A                  
  0.368   0.389   0.392   0.417   0.432   0.446   0.524   0.572
 37 A    38 A    39 A    40 A    41 A    42 A    43 A    44 A                  
  0.703   0.731   0.782   0.797   0.842   0.911   0.926   1.044
 45 A    46 A    47 A    48 A    49 A    50 A    51 A    52 A                  
  1.106   1.112   1.154   1.413   1.579   1.614   1.638   1.680
 53 A    54 A    55 A    56 A    57 A    58 A    59 A    60 A                  
  1.715   1.789   1.822   1.868   1.934   1.960   2.035   2.251
 61 A    62 A    63 A    64 A    65 A    66 A    67 A    68 A                  
  2.354   2.898   4.200   4.203   4.232   4.246   4.518   6.904
 69 A    70 A    71 A    72 A    73 A    74 A    75 A    76 A                  
  6.931   6.954   7.344   7.514  14.726  14.780  14.787  14.799
 77 A    78 A    79 A    80 A    81 A    82 A    83 A    84 A                  
 14.854  14.896  68.743 165.940 166.135
 85 A    86 A    87 A    88 A    89 A                                          

 Occupation and symmetry of molecular orbitals

 Point group: C1 (1 irreducible representation).

                           A     All 
 -------------------------------------
 All molecular orbitals:
  - Alpha                  89    89  
  - Beta                   89    89  
 -------------------------------------
 Alpha orbitals:
  - Frozen occupied        11    11  
  - Active occupied        9     9   
  - Active virtual         69    69  
  - Frozen virtual         0     0   
 -------------------------------------
 Beta orbitals:
  - Frozen occupied        11    11  
  - Active occupied        9     9   
  - Active virtual         69    69  
  - Frozen virtual         0     0   
 -------------------------------------

 Import integrals:   CPU 0.00 s  wall 0.00 s

 Import integrals:   CPU 6.47 s  wall 1.67 s

 MP2 amplitudes:   CPU 0.02 s  wall 0.01 s

Running a double precision version
           CCSD T amplitudes will be solved using DIIS.

           Start     Size      MaxIter   EConv     TConv     
           3         7         100       1.00e-07  1.00e-05  
 ------------------------------------------------------------------------------
           Energy (a.u.)   Ediff      Tdiff       Comment
 ------------------------------------------------------------------------------
          -781.95473980                           
     1    -781.96134414   6.60e-03   6.48e-01     
     2    -781.97708278   1.57e-02   8.89e-02     
     3    -781.97755383   4.71e-04   3.93e-02     
     4    -781.97950616   1.95e-03   1.50e-02     Switched to DIIS steps.
     5    -781.98027021   7.64e-04   1.34e-02     
     6    -781.98030206   3.18e-05   2.49e-03     
     7    -781.98029601   6.04e-06   1.24e-03     
     8    -781.98029422   1.80e-06   2.15e-04     
     9    -781.98029468   4.61e-07   9.76e-05     
    10    -781.98029465   2.18e-08   2.71e-05     
    11    -781.98029473   7.27e-08   1.26e-05     
    12    -781.98029479   5.96e-08   7.01e-06     
 ------------------------------------------------------------------------------
          -781.98029479                           CCSD T converged.

End of double precision
 SCF energy                 = -781.51536884
 MP2 energy                 = -781.95473980
 CCSD correlation energy     =   -0.46492594
 CCSD total energy           = -781.98029479

 CCSD  T1^2 = 0.0104  T2^2 = 0.2103  Leading amplitudes:

 Amplitude    Orbitals with energies
 -0.0249       16 (A) A                  ->    21 (A) A                   
              -0.6822                         -0.0060                     
 -0.0249       16 (A) B                  ->    21 (A) B                   
              -0.6822                         -0.0060                     
  0.0230       20 (A) A                  ->    39 (A) A                   
              -0.3621                          0.3916                     
  0.0230       20 (A) B                  ->    39 (A) B                   
              -0.3621                          0.3916                     

 Amplitude    Orbitals with energies
 -0.1594       20 (A) A      20 (A) B    ->    21 (A) A      21 (A) B     
              -0.3621       -0.3621           -0.0060       -0.0060       
  0.1594       20 (A) A      20 (A) B    ->    21 (A) B      21 (A) A     
              -0.3621       -0.3621           -0.0060       -0.0060       
  0.1594       20 (A) B      20 (A) A    ->    21 (A) A      21 (A) B     
              -0.3621       -0.3621           -0.0060       -0.0060       
 -0.1594       20 (A) B      20 (A) A    ->    21 (A) B      21 (A) A     
              -0.3621       -0.3621           -0.0060       -0.0060       

 Computing CCSD intemediates for later calculations in double precision
 Finished.

Running a double precision version
           CCSD Lambda amplitudes will be solved using DIIS.
           Start     Size      MaxIter   EConv     LConv     
           3         7         100       1.00e-07  1.00e-05  
 ------------------------------------------------------------------------------
            Enorm      Ldiff       Comment
 ------------------------------------------------------------------------------
     1     5.57e-02   4.08e-02     
     2     1.55e-02   7.50e-03     
     3     6.52e-03   1.92e-03     
     4     3.56e-03   1.30e-03     Switched to DIIS steps.
     5     9.41e-04   7.99e-04     
     6     4.54e-04   1.56e-04     
     7     1.32e-04   4.52e-05     
     8     6.34e-05   2.67e-06     
     9     2.33e-05   4.83e-06     
    10     9.68e-06   2.46e-06     
    11     3.59e-06   8.49e-07     
    12     1.23e-06   3.40e-07     
    13     5.82e-07   4.83e-08     
    14     2.41e-07   4.85e-08     
    15     1.03e-07   1.59e-08     
    16     4.72e-08   5.51e-09     
 ------------------------------------------------------------------------------
                                   CCSD Lambda converged.

 Computing density matrices in double precision...
           Orbital response amplitudes will be solved using DIIS.
           Start     Size      MaxIter   EConv     LConv     
           3         7         100       1.00e-06  1.00e-06  
 ------------------------------------------------------------------------------
            Enorm      Ldiff       Comment
 ------------------------------------------------------------------------------
     1     7.26e-02   3.36e-04     
     2     4.30e-02   2.06e-02     
     3     3.97e-02   1.66e-02     
     4     7.90e-03   1.38e-02     Switched to DIIS steps.
     5     2.05e-03   8.16e-04     
     6     9.55e-04   5.50e-04     
     7     2.73e-04   1.18e-04     
     8     7.02e-05   2.11e-05     
     9     1.02e-05   5.83e-06     
    10     2.88e-06   3.83e-08     
    11     8.72e-07   6.09e-08     
 ------------------------------------------------------------------------------
                                   Orbital response converged.

 Computing density matrices... Done.
 CCSD calculation:   CPU 131.14 s  wall 36.77 s

 Transferring MO TPDM to AO TPDM
 Transferring g2_o1o1o1o1
 Transferring g2_o1o1o1v1
 Transferring g2_o1o1v1v1
 Transferring g2_o1v1o1v1
 Transferring g2_o1v1v1v1
 Transferring g2_v1v1v1v1
 Adding separable TPDM
 Computing TPDM gradient
 --------------------------------------------------------
 2e gradient
  Atom          X               Y               Z
 --------------------------------------------------------
    1          9.256007       17.485384       -0.000000  
    2         12.467213      -11.103021        0.000000  
    3        -22.037318       -2.098662        0.000000  
    4          0.314098       -4.283701       -0.000000  
 --------------------------------------------------------
 --------------------------------------------------------
 Final gradient
  Atom          X               Y               Z
 --------------------------------------------------------
    1          9.256007       17.485384       -0.000000  
    2         12.467213      -11.103021        0.000000  
    3        -22.037318       -2.098662        0.000000  
    4          0.314098       -4.283701       -0.000000  
 --------------------------------------------------------
 Analytic gradient from two-electron contribution:   CPU 46.77 s  wall 12.03 s

 Total ccman2 time:   CPU 188.53 s  wall 51.68 s


 --------------------------------------------------------------

                    Orbital Energies (a.u.)
 --------------------------------------------------------------

 Alpha MOs
 -- Occupied --
-80.043 -79.976 -26.312  -7.580  -7.520  -5.473  -5.471  -5.470
 -5.413  -5.412  -5.412  -1.611  -0.931  -0.779  -0.684  -0.682
 -0.624  -0.461  -0.405  -0.362
 -- Virtual --
 -0.006   0.056   0.063   0.068   0.080   0.085   0.099   0.113
  0.114   0.145   0.162   0.181   0.227   0.330   0.333   0.360
  0.368   0.389   0.392   0.417   0.432   0.446   0.524   0.572
  0.703   0.731   0.782   0.797   0.842   0.911   0.926   1.044
  1.106   1.112   1.154   1.413   1.579   1.614   1.638   1.680
  1.715   1.789   1.822   1.868   1.934   1.960   2.035   2.251
  2.354   2.898   4.200   4.203   4.232   4.246   4.518   6.904
  6.931   6.954   7.344   7.514  14.726  14.780  14.787  14.799
 14.854  14.896  68.743 165.940 166.135
 --------------------------------------------------------------

          Ground-State Mulliken Net Atomic Charges

     Atom                 Charge (a.u.)
  ----------------------------------------
      1 P                     0.170255
      2 F                    -0.225942
      3 P                     0.120155
      4 H                    -0.064468
  ----------------------------------------
  Sum of atomic charges =    -0.000000

 -----------------------------------------------------------------
                    Cartesian Multipole Moments
 -----------------------------------------------------------------
    Charge (ESU x 10^10)
                -0.0000
    Dipole Moment (Debye)
         X       0.9091      Y      -0.2248      Z       0.0000
       Tot       0.9365
    Quadrupole Moments (Debye-Ang)
        XX     -35.3331     XY       2.2407     YY     -32.0891
        XZ       0.0000     YZ       0.0000     ZZ     -31.8218
    Octopole Moments (Debye-Ang^2)
       XXX     -13.9927    XXY       1.6251    XYY      -0.6002
       YYY       7.4097    XXZ       0.0000    XYZ      -0.0000
       YYZ      -0.0000    XZZ      -5.5313    YZZ       2.7076
       ZZZ       0.0000
    Hexadecapole Moments (Debye-Ang^3)
      XXXX    -304.1993   XXXY       1.1332   XXYY     -66.1656
      XYYY      -9.1976   YYYY    -102.9720   XXXZ       0.0000
      XXYZ       0.0000   XYYZ       0.0000   YYYZ       0.0000
      XXZZ     -55.8906   XYZZ      -2.1041   YYZZ     -25.3471
      XZZZ       0.0000   YZZZ       0.0000   ZZZZ     -47.4535
 -----------------------------------------------------------------
 DrvMan completing analytic gradient of the correlated energy
 Correlated dipole moment
            1
    1   0.3576779
    2  -0.0884278
    3   0.0000000
 Energy read as -781.980294787
 Full Analytical Gradient: (in a.u., or Hartree/Bohr)
             1             2             3             4
    1    0.00027893   -0.00023827   -0.00002045   -0.00002021
    2   -0.00032883    0.00034215   -0.00001956    0.00000624
    3   -0.00000000    0.00000000    0.00000000   -0.00000000
 Gradient time:  CPU 0.67 s  wall 0.64 s
 ----------------------------------------------------------------
             Standard Nuclear Orientation (Angstroms)
    I     Atom           X                Y                Z
 ----------------------------------------------------------------
    1      P      -0.5192691677    -0.6319929034     0.0000000000
    2      F      -1.5137226568     0.6646215693    -0.0000000000
    3      P       1.3640605577     0.1333485169    -0.0000000000
    4      H       0.9516330604     1.4890716731    -0.0000000000
 ----------------------------------------------------------------
 Nuclear Repulsion Energy =   137.2082490377 hartrees
 There are       20 alpha and       20 beta electrons

                       Distance Matrix (Angstroms)
             P (  1)   F (  2)   P (  3)
   F (  2)  1.634058
   P (  3)  2.032899  2.926412
   H (  4)  2.581176  2.599557  1.417068

 Requested basis set is 6-311++G(d,p)
 There are 37 shells and 89 basis functions
 A cutoff of  1.0D-14 yielded    669 shell pairs
 There are      3986 function pairs (      4268 Cartesian)
 Smallest overlap matrix eigenvalue = 8.73E-04
 Guess MOs from SCF MO coefficient file

 -----------------------------------------------------------------------
  General SCF calculation program by
  Eric Jon Sundstrom, Paul Horn, Yuezhi Mao, Dmitri Zuev, Alec White,
  David Stuck, Shaama M.S., Shane Yost, Joonho Lee, David Small,
  Daniel Levine, Susi Lehtola, Hugh Burton, Evgeny Epifanovsky
 -----------------------------------------------------------------------
 Hartree-Fock
 using 4 threads for integral computing
 -------------------------------------------------------
 OpenMP Integral computing Module                
 Release: version 2.0, May 2017, Q-Chem Inc. Pleasanton 
 -------------------------------------------------------
 A restricted SCF calculation will be
 performed using DIIS
 SCF converges when DIIS error is below 1.0e-08
 ---------------------------------------
  Cycle       Energy         DIIS error
 ---------------------------------------
    1    -781.5154220678      3.42e-05  
    2    -781.5154232292      9.80e-06  
    3    -781.5154233265      5.21e-06  
    4    -781.5154233489      1.08e-06  
    5    -781.5154233515      3.10e-07  
    6    -781.5154233520      1.15e-07  
    7    -781.5154233520      6.75e-08  
    8    -781.5154233521      2.16e-08  
    9    -781.5154233521      9.37e-09  Convergence criterion met
 ---------------------------------------
 SCF time:   CPU 2.14s  wall 0.00s 
 SCF   energy in the final basis set =     -781.5154233521
 Total energy in the final basis set =     -781.5154233521


 ------------------------------------------------------------------------------

   CCMAN2: suite of methods based on coupled cluster
           and equation of motion theories.

   Components:
   * libvmm-1.3-trunk
     by Evgeny Epifanovsky, Ilya Kaliman.
   * libtensor-2.5-trunk
     by Evgeny Epifanovsky, Michael Wormit, Dmitry Zuev, Sam Manzer, 
        Ilya Kaliman.
   * libcc-2.5-trunk
     by Evgeny Epifanovsky, Arik Landau, Tomasz Kus, Kirill Khistyaev, 
        Dmitry Zuev, Prashant Manohar, Xintian Feng, Anna Krylov, 
        Matthew Goldey, Alec White, Thomas Jagau, Kaushik Nanda, 
        Anastasia Gunina, Alexander Kunitsa, Joonho Lee.

   CCMAN original authors:
   Anna I. Krylov, C. David Sherrill, Steven R. Gwaltney,
   Edward F. C. Byrd (2000)
   Sergey V. Levchenko, Lyudmila V. Slipchenko, Tao Wang,
   Ana-Maria C. Cristian (2003)
   Piotr A. Pieniazek, C. Melania Oana, Evgeny Epifanovsky (2007)
   Prashant Manohar (2009)

 ------------------------------------------------------------------------------


 Allocating and initializing 29808MB of RAM...
 Calculation will run on 4 cores.


 Alpha MOs, Restricted
 -- Occupied --                  
-80.043 -79.976 -26.313  -7.580  -7.520  -5.473  -5.471  -5.470
  1 A     2 A     3 A     4 A     5 A     6 A     7 A     8 A                  
 -5.413  -5.412  -5.412  -1.611  -0.931  -0.779  -0.685  -0.683
  9 A    10 A    11 A    12 A    13 A    14 A    15 A    16 A                  
 -0.624  -0.461  -0.405  -0.362
 17 A    18 A    19 A    20 A                                                  
 -- Virtual --                   
 -0.006   0.056   0.063   0.068   0.080   0.085   0.099   0.113
 21 A    22 A    23 A    24 A    25 A    26 A    27 A    28 A                  
  0.114   0.145   0.162   0.181   0.227   0.330   0.333   0.360
 29 A    30 A    31 A    32 A    33 A    34 A    35 A    36 A                  
  0.368   0.389   0.392   0.417   0.432   0.446   0.524   0.572
 37 A    38 A    39 A    40 A    41 A    42 A    43 A    44 A                  
  0.703   0.731   0.782   0.797   0.842   0.911   0.926   1.044
 45 A    46 A    47 A    48 A    49 A    50 A    51 A    52 A                  
  1.106   1.112   1.155   1.414   1.579   1.613   1.638   1.680
 53 A    54 A    55 A    56 A    57 A    58 A    59 A    60 A                  
  1.715   1.789   1.822   1.868   1.934   1.960   2.035   2.250
 61 A    62 A    63 A    64 A    65 A    66 A    67 A    68 A                  
  2.354   2.898   4.200   4.203   4.232   4.245   4.520   6.903
 69 A    70 A    71 A    72 A    73 A    74 A    75 A    76 A                  
  6.931   6.953   7.345   7.514  14.727  14.780  14.788  14.799
 77 A    78 A    79 A    80 A    81 A    82 A    83 A    84 A                  
 14.855  14.896  68.743 165.940 166.136
 85 A    86 A    87 A    88 A    89 A                                          

 Beta MOs, Restricted
 -- Occupied --                  
-80.043 -79.976 -26.313  -7.580  -7.520  -5.473  -5.471  -5.470
  1 A     2 A     3 A     4 A     5 A     6 A     7 A     8 A                  
 -5.413  -5.412  -5.412  -1.611  -0.931  -0.779  -0.685  -0.683
  9 A    10 A    11 A    12 A    13 A    14 A    15 A    16 A                  
 -0.624  -0.461  -0.405  -0.362
 17 A    18 A    19 A    20 A                                                  
 -- Virtual --                   
 -0.006   0.056   0.063   0.068   0.080   0.085   0.099   0.113
 21 A    22 A    23 A    24 A    25 A    26 A    27 A    28 A                  
  0.114   0.145   0.162   0.181   0.227   0.330   0.333   0.360
 29 A    30 A    31 A    32 A    33 A    34 A    35 A    36 A                  
  0.368   0.389   0.392   0.417   0.432   0.446   0.524   0.572
 37 A    38 A    39 A    40 A    41 A    42 A    43 A    44 A                  
  0.703   0.731   0.782   0.797   0.842   0.911   0.926   1.044
 45 A    46 A    47 A    48 A    49 A    50 A    51 A    52 A                  
  1.106   1.112   1.155   1.414   1.579   1.613   1.638   1.680
 53 A    54 A    55 A    56 A    57 A    58 A    59 A    60 A                  
  1.715   1.789   1.822   1.868   1.934   1.960   2.035   2.250
 61 A    62 A    63 A    64 A    65 A    66 A    67 A    68 A                  
  2.354   2.898   4.200   4.203   4.232   4.245   4.520   6.903
 69 A    70 A    71 A    72 A    73 A    74 A    75 A    76 A                  
  6.931   6.953   7.345   7.514  14.727  14.780  14.788  14.799
 77 A    78 A    79 A    80 A    81 A    82 A    83 A    84 A                  
 14.855  14.896  68.743 165.940 166.136
 85 A    86 A    87 A    88 A    89 A                                          

 Occupation and symmetry of molecular orbitals

 Point group: C1 (1 irreducible representation).

                           A     All 
 -------------------------------------
 All molecular orbitals:
  - Alpha                  89    89  
  - Beta                   89    89  
 -------------------------------------
 Alpha orbitals:
  - Frozen occupied        11    11  
  - Active occupied        9     9   
  - Active virtual         69    69  
  - Frozen virtual         0     0   
 -------------------------------------
 Beta orbitals:
  - Frozen occupied        11    11  
  - Active occupied        9     9   
  - Active virtual         69    69  
  - Frozen virtual         0     0   
 -------------------------------------

 Import integrals:   CPU 0.00 s  wall 0.00 s

 Import integrals:   CPU 6.46 s  wall 1.67 s

 MP2 amplitudes:   CPU 0.02 s  wall 0.01 s

Running a double precision version
           CCSD T amplitudes will be solved using DIIS.

           Start     Size      MaxIter   EConv     TConv     
           3         7         100       1.00e-07  1.00e-05  
 ------------------------------------------------------------------------------
           Energy (a.u.)   Ediff      Tdiff       Comment
 ------------------------------------------------------------------------------
          -781.95473628                           
     1    -781.96136028   6.62e-03   6.48e-01     
     2    -781.97708229   1.57e-02   8.89e-02     
     3    -781.97755826   4.76e-04   3.93e-02     
     4    -781.97950825   1.95e-03   1.49e-02     Switched to DIIS steps.
     5    -781.98027043   7.62e-04   1.34e-02     
     6    -781.98030216   3.17e-05   2.49e-03     
     7    -781.98029611   6.05e-06   1.24e-03     
     8    -781.98029432   1.78e-06   2.15e-04     
     9    -781.98029479   4.63e-07   9.74e-05     
    10    -781.98029477   2.13e-08   2.71e-05     
    11    -781.98029484   7.27e-08   1.26e-05     
    12    -781.98029490   5.89e-08   6.98e-06     
 ------------------------------------------------------------------------------
          -781.98029490                           CCSD T converged.

End of double precision
 SCF energy                 = -781.51542335
 MP2 energy                 = -781.95473628
 CCSD correlation energy     =   -0.46487155
 CCSD total energy           = -781.98029490

 CCSD  T1^2 = 0.0104  T2^2 = 0.2102  Leading amplitudes:

 Amplitude    Orbitals with energies
 -0.0249       16 (A) A                  ->    21 (A) A                   
              -0.6828                         -0.0059                     
 -0.0249       16 (A) B                  ->    21 (A) B                   
              -0.6828                         -0.0059                     
  0.0230       20 (A) A                  ->    39 (A) A                   
              -0.3620                          0.3916                     
  0.0230       20 (A) B                  ->    39 (A) B                   
              -0.3620                          0.3916                     

 Amplitude    Orbitals with energies
 -0.1593       20 (A) A      20 (A) B    ->    21 (A) A      21 (A) B     
              -0.3620       -0.3620           -0.0059       -0.0059       
  0.1593       20 (A) A      20 (A) B    ->    21 (A) B      21 (A) A     
              -0.3620       -0.3620           -0.0059       -0.0059       
  0.1593       20 (A) B      20 (A) A    ->    21 (A) A      21 (A) B     
              -0.3620       -0.3620           -0.0059       -0.0059       
 -0.1593       20 (A) B      20 (A) A    ->    21 (A) B      21 (A) A     
              -0.3620       -0.3620           -0.0059       -0.0059       

 Computing CCSD intemediates for later calculations in double precision
 Finished.

Running a double precision version
           CCSD Lambda amplitudes will be solved using DIIS.
           Start     Size      MaxIter   EConv     LConv     
           3         7         100       1.00e-07  1.00e-05  
 ------------------------------------------------------------------------------
            Enorm      Ldiff       Comment
 ------------------------------------------------------------------------------
     1     5.56e-02   4.08e-02     
     2     1.54e-02   7.49e-03     
     3     6.50e-03   1.93e-03     
     4     3.55e-03   1.30e-03     Switched to DIIS steps.
     5     9.37e-04   7.97e-04     
     6     4.52e-04   1.55e-04     
     7     1.32e-04   4.51e-05     
     8     6.30e-05   2.66e-06     
     9     2.32e-05   4.78e-06     
    10     9.63e-06   2.44e-06     
    11     3.56e-06   8.46e-07     
    12     1.22e-06   3.39e-07     
    13     5.78e-07   4.89e-08     
    14     2.39e-07   4.86e-08     
    15     1.02e-07   1.60e-08     
    16     4.67e-08   5.55e-09     
 ------------------------------------------------------------------------------
                                   CCSD Lambda converged.

 Computing density matrices in double precision...
           Orbital response amplitudes will be solved using DIIS.
           Start     Size      MaxIter   EConv     LConv     
           3         7         100       1.00e-06  1.00e-06  
 ------------------------------------------------------------------------------
            Enorm      Ldiff       Comment
 ------------------------------------------------------------------------------
     1     7.25e-02   3.00e-04     
     2     4.30e-02   2.06e-02     
     3     3.96e-02   1.66e-02     
     4     7.90e-03   1.37e-02     Switched to DIIS steps.
     5     2.05e-03   8.22e-04     
     6     9.54e-04   5.49e-04     
     7     2.74e-04   1.18e-04     
     8     7.03e-05   2.10e-05     
     9     1.02e-05   5.82e-06     
    10     2.87e-06   3.39e-08     
    11     8.67e-07   6.14e-08     
 ------------------------------------------------------------------------------
                                   Orbital response converged.

 Computing density matrices... Done.
 CCSD calculation:   CPU 131.13 s  wall 36.75 s

 Transferring MO TPDM to AO TPDM
 Transferring g2_o1o1o1o1
 Transferring g2_o1o1o1v1
 Transferring g2_o1o1v1v1
 Transferring g2_o1v1o1v1
 Transferring g2_o1v1v1v1
 Transferring g2_v1v1v1v1
 Adding separable TPDM
 Computing TPDM gradient
 --------------------------------------------------------
 2e gradient
  Atom          X               Y               Z
 --------------------------------------------------------
    1          9.236758       17.492398       -0.000000  
    2         12.487976      -11.109213        0.000000  
    3        -22.038596       -2.100334        0.000000  
    4          0.313862       -4.282852       -0.000000  
 --------------------------------------------------------
 --------------------------------------------------------
 Final gradient
  Atom          X               Y               Z
 --------------------------------------------------------
    1          9.236758       17.492398       -0.000000  
    2         12.487976      -11.109213        0.000000  
    3        -22.038596       -2.100334        0.000000  
    4          0.313862       -4.282852       -0.000000  
 --------------------------------------------------------
 Analytic gradient from two-electron contribution:   CPU 46.64 s  wall 12.00 s

 Total ccman2 time:   CPU 188.02 s  wall 51.54 s


 --------------------------------------------------------------

                    Orbital Energies (a.u.)
 --------------------------------------------------------------

 Alpha MOs
 -- Occupied --
-80.043 -79.976 -26.313  -7.580  -7.520  -5.473  -5.471  -5.470
 -5.413  -5.412  -5.412  -1.611  -0.931  -0.779  -0.685  -0.683
 -0.624  -0.461  -0.405  -0.362
 -- Virtual --
 -0.006   0.056   0.063   0.068   0.080   0.085   0.099   0.113
  0.114   0.145   0.162   0.181   0.227   0.330   0.333   0.360
  0.368   0.389   0.392   0.417   0.432   0.446   0.524   0.572
  0.703   0.731   0.782   0.797   0.842   0.911   0.926   1.044
  1.106   1.112   1.155   1.414   1.579   1.613   1.638   1.680
  1.715   1.789   1.822   1.868   1.934   1.960   2.035   2.250
  2.354   2.898   4.200   4.203   4.232   4.245   4.520   6.903
  6.931   6.953   7.345   7.514  14.727  14.780  14.788  14.799
 14.855  14.896  68.743 165.940 166.136
 --------------------------------------------------------------

          Ground-State Mulliken Net Atomic Charges

     Atom                 Charge (a.u.)
  ----------------------------------------
      1 P                     0.169245
      2 F                    -0.224612
      3 P                     0.120024
      4 H                    -0.064657
  ----------------------------------------
  Sum of atomic charges =    -0.000000

 -----------------------------------------------------------------
                    Cartesian Multipole Moments
 -----------------------------------------------------------------
    Charge (ESU x 10^10)
                 0.0000
    Dipole Moment (Debye)
         X       0.9008      Y      -0.2175      Z      -0.0000
       Tot       0.9267
    Quadrupole Moments (Debye-Ang)
        XX     -35.3263     XY       2.2296     YY     -32.0909
        XZ       0.0000     YZ       0.0000     ZZ     -31.8231
    Octopole Moments (Debye-Ang^2)
       XXX     -14.0274    XXY       1.6471    XYY      -0.6126
       YYY       7.4599    XXZ       0.0000    XYZ      -0.0000
       YYZ      -0.0000    XZZ      -5.5403    YZZ       2.7215
       ZZZ      -0.0000
    Hexadecapole Moments (Debye-Ang^3)
      XXXX    -304.1633   XXXY       1.0550   XXYY     -66.1416
      XYYY      -9.2709   YYYY    -102.9258   XXXZ       0.0000
      XXYZ       0.0000   XYYZ       0.0000   YYYZ       0.0000
      XXZZ     -55.8903   XYZZ      -2.1247   YYZZ     -25.3389
      XZZZ       0.0000   YZZZ       0.0000   ZZZZ     -47.4644
 -----------------------------------------------------------------
 DrvMan completing analytic gradient of the correlated energy
 Correlated dipole moment
            1
    1   0.3544108
    2  -0.0855840
    3  -0.0000000
 Energy read as -781.980294898
 Full Analytical Gradient: (in a.u., or Hartree/Bohr)
             1             2             3             4
    1   -0.00015802    0.00020310   -0.00002343   -0.00002164
    2    0.00033001   -0.00028438   -0.00003919   -0.00000644
    3   -0.00000000    0.00000000    0.00000000   -0.00000000
 Gradient time:  CPU 0.67 s  wall 0.64 s
 ----------------------------------------------------------------
             Standard Nuclear Orientation (Angstroms)
    I     Atom           X                Y                Z
 ----------------------------------------------------------------
    1      P      -0.5192691677    -0.6319929034     0.0000000000
    2      F      -1.5137226568     0.6656215693     0.0010000000
    3      P       1.3640605577     0.1333485169    -0.0000000000
    4      H       0.9516330604     1.4890716731    -0.0000000000
 ----------------------------------------------------------------
 Nuclear Repulsion Energy =   137.1857246364 hartrees
 There are       20 alpha and       20 beta electrons

                       Distance Matrix (Angstroms)
             P (  1)   F (  2)   P (  3)
   F (  2)  1.634852
   P (  3)  2.032899  2.926594
   H (  4)  2.581176  2.599240  1.417068

 Requested basis set is 6-311++G(d,p)
 There are 37 shells and 89 basis functions
 A cutoff of  1.0D-14 yielded    669 shell pairs
 There are      3986 function pairs (      4268 Cartesian)
 Smallest overlap matrix eigenvalue = 8.73E-04
 Guess MOs from SCF MO coefficient file

 -----------------------------------------------------------------------
  General SCF calculation program by
  Eric Jon Sundstrom, Paul Horn, Yuezhi Mao, Dmitri Zuev, Alec White,
  David Stuck, Shaama M.S., Shane Yost, Joonho Lee, David Small,
  Daniel Levine, Susi Lehtola, Hugh Burton, Evgeny Epifanovsky
 -----------------------------------------------------------------------
 Hartree-Fock
 using 4 threads for integral computing
 -------------------------------------------------------
 OpenMP Integral computing Module                
 Release: version 2.0, May 2017, Q-Chem Inc. Pleasanton 
 -------------------------------------------------------
 A restricted SCF calculation will be
 performed using DIIS
 SCF converges when DIIS error is below 1.0e-08
 ---------------------------------------
  Cycle       Energy         DIIS error
 ---------------------------------------
    1    -781.5153958643      1.99e-05  
    2    -781.5153963110      5.61e-06  
    3    -781.5153963529      2.98e-06  
    4    -781.5153963611      6.92e-07  
    5    -781.5153963624      1.98e-07  
    6    -781.5153963626      7.42e-08  
    7    -781.5153963626      4.00e-08  
    8    -781.5153963626      1.19e-08  
    9    -781.5153963626      5.24e-09  Convergence criterion met
 ---------------------------------------
 SCF time:   CPU 2.14s  wall 1.00s 
 SCF   energy in the final basis set =     -781.5153963626
 Total energy in the final basis set =     -781.5153963626


 ------------------------------------------------------------------------------

   CCMAN2: suite of methods based on coupled cluster
           and equation of motion theories.

   Components:
   * libvmm-1.3-trunk
     by Evgeny Epifanovsky, Ilya Kaliman.
   * libtensor-2.5-trunk
     by Evgeny Epifanovsky, Michael Wormit, Dmitry Zuev, Sam Manzer, 
        Ilya Kaliman.
   * libcc-2.5-trunk
     by Evgeny Epifanovsky, Arik Landau, Tomasz Kus, Kirill Khistyaev, 
        Dmitry Zuev, Prashant Manohar, Xintian Feng, Anna Krylov, 
        Matthew Goldey, Alec White, Thomas Jagau, Kaushik Nanda, 
        Anastasia Gunina, Alexander Kunitsa, Joonho Lee.

   CCMAN original authors:
   Anna I. Krylov, C. David Sherrill, Steven R. Gwaltney,
   Edward F. C. Byrd (2000)
   Sergey V. Levchenko, Lyudmila V. Slipchenko, Tao Wang,
   Ana-Maria C. Cristian (2003)
   Piotr A. Pieniazek, C. Melania Oana, Evgeny Epifanovsky (2007)
   Prashant Manohar (2009)

 ------------------------------------------------------------------------------


 Allocating and initializing 29808MB of RAM...
 Calculation will run on 4 cores.


 Alpha MOs, Restricted
 -- Occupied --                  
-80.043 -79.976 -26.312  -7.580  -7.520  -5.473  -5.471  -5.470
  1 A     2 A     3 A     4 A     5 A     6 A     7 A     8 A                  
 -5.413  -5.412  -5.412  -1.611  -0.931  -0.779  -0.684  -0.682
  9 A    10 A    11 A    12 A    13 A    14 A    15 A    16 A                  
 -0.624  -0.461  -0.405  -0.362
 17 A    18 A    19 A    20 A                                                  
 -- Virtual --                   
 -0.006   0.056   0.063   0.068   0.080   0.085   0.099   0.113
 21 A    22 A    23 A    24 A    25 A    26 A    27 A    28 A                  
  0.114   0.145   0.162   0.181   0.227   0.330   0.333   0.360
 29 A    30 A    31 A    32 A    33 A    34 A    35 A    36 A                  
  0.368   0.389   0.392   0.417   0.432   0.446   0.524   0.572
 37 A    38 A    39 A    40 A    41 A    42 A    43 A    44 A                  
  0.703   0.731   0.782   0.797   0.842   0.911   0.926   1.044
 45 A    46 A    47 A    48 A    49 A    50 A    51 A    52 A                  
  1.106   1.112   1.155   1.413   1.579   1.614   1.638   1.680
 53 A    54 A    55 A    56 A    57 A    58 A    59 A    60 A                  
  1.715   1.789   1.822   1.868   1.934   1.960   2.035   2.250
 61 A    62 A    63 A    64 A    65 A    66 A    67 A    68 A                  
  2.354   2.898   4.200   4.203   4.232   4.246   4.519   6.903
 69 A    70 A    71 A    72 A    73 A    74 A    75 A    76 A                  
  6.931   6.954   7.345   7.514  14.727  14.780  14.787  14.799
 77 A    78 A    79 A    80 A    81 A    82 A    83 A    84 A                  
 14.854  14.896  68.743 165.940 166.135
 85 A    86 A    87 A    88 A    89 A                                          

 Beta MOs, Restricted
 -- Occupied --                  
-80.043 -79.976 -26.312  -7.580  -7.520  -5.473  -5.471  -5.470
  1 A     2 A     3 A     4 A     5 A     6 A     7 A     8 A                  
 -5.413  -5.412  -5.412  -1.611  -0.931  -0.779  -0.684  -0.682
  9 A    10 A    11 A    12 A    13 A    14 A    15 A    16 A                  
 -0.624  -0.461  -0.405  -0.362
 17 A    18 A    19 A    20 A                                                  
 -- Virtual --                   
 -0.006   0.056   0.063   0.068   0.080   0.085   0.099   0.113
 21 A    22 A    23 A    24 A    25 A    26 A    27 A    28 A                  
  0.114   0.145   0.162   0.181   0.227   0.330   0.333   0.360
 29 A    30 A    31 A    32 A    33 A    34 A    35 A    36 A                  
  0.368   0.389   0.392   0.417   0.432   0.446   0.524   0.572
 37 A    38 A    39 A    40 A    41 A    42 A    43 A    44 A                  
  0.703   0.731   0.782   0.797   0.842   0.911   0.926   1.044
 45 A    46 A    47 A    48 A    49 A    50 A    51 A    52 A                  
  1.106   1.112   1.155   1.413   1.579   1.614   1.638   1.680
 53 A    54 A    55 A    56 A    57 A    58 A    59 A    60 A                  
  1.715   1.789   1.822   1.868   1.934   1.960   2.035   2.250
 61 A    62 A    63 A    64 A    65 A    66 A    67 A    68 A                  
  2.354   2.898   4.200   4.203   4.232   4.246   4.519   6.903
 69 A    70 A    71 A    72 A    73 A    74 A    75 A    76 A                  
  6.931   6.954   7.345   7.514  14.727  14.780  14.787  14.799
 77 A    78 A    79 A    80 A    81 A    82 A    83 A    84 A                  
 14.854  14.896  68.743 165.940 166.135
 85 A    86 A    87 A    88 A    89 A                                          

 Occupation and symmetry of molecular orbitals

 Point group: C1 (1 irreducible representation).

                           A     All 
 -------------------------------------
 All molecular orbitals:
  - Alpha                  89    89  
  - Beta                   89    89  
 -------------------------------------
 Alpha orbitals:
  - Frozen occupied        11    11  
  - Active occupied        9     9   
  - Active virtual         69    69  
  - Frozen virtual         0     0   
 -------------------------------------
 Beta orbitals:
  - Frozen occupied        11    11  
  - Active occupied        9     9   
  - Active virtual         69    69  
  - Frozen virtual         0     0   
 -------------------------------------

 Import integrals:   CPU 0.00 s  wall 0.00 s

 Import integrals:   CPU 6.48 s  wall 1.68 s

 MP2 amplitudes:   CPU 0.02 s  wall 0.01 s

Running a double precision version
           CCSD T amplitudes will be solved using DIIS.

           Start     Size      MaxIter   EConv     TConv     
           3         7         100       1.00e-07  1.00e-05  
 ------------------------------------------------------------------------------
           Energy (a.u.)   Ediff      Tdiff       Comment
 ------------------------------------------------------------------------------
          -781.95473832                           
     1    -781.96135249   6.61e-03   6.48e-01     
     2    -781.97708282   1.57e-02   8.89e-02     
     3    -781.97755633   4.74e-04   3.93e-02     
     4    -781.97950748   1.95e-03   1.50e-02     Switched to DIIS steps.
     5    -781.98027060   7.63e-04   1.34e-02     
     6    -781.98030239   3.18e-05   2.49e-03     
     7    -781.98029634   6.05e-06   1.24e-03     
     8    -781.98029455   1.79e-06   2.15e-04     
     9    -781.98029501   4.62e-07   9.75e-05     
    10    -781.98029499   2.16e-08   2.71e-05     
    11    -781.98029507   7.27e-08   1.26e-05     
    12    -781.98029512   5.92e-08   6.99e-06     
 ------------------------------------------------------------------------------
          -781.98029512                           CCSD T converged.

End of double precision
 SCF energy                 = -781.51539636
 MP2 energy                 = -781.95473832
 CCSD correlation energy     =   -0.46489876
 CCSD total energy           = -781.98029512

 CCSD  T1^2 = 0.0104  T2^2 = 0.2103  Leading amplitudes:

 Amplitude    Orbitals with energies
 -0.0249       16 (A) A                  ->    21 (A) A                   
              -0.6825                         -0.0059                     
 -0.0249       16 (A) B                  ->    21 (A) B                   
              -0.6825                         -0.0059                     
 -0.0230       20 (A) A                  ->    39 (A) A                   
              -0.3621                          0.3916                     
 -0.0230       20 (A) B                  ->    39 (A) B                   
              -0.3621                          0.3916                     

 Amplitude    Orbitals with energies
 -0.1594       20 (A) A      20 (A) B    ->    21 (A) A      21 (A) B     
              -0.3621       -0.3621           -0.0059       -0.0059       
  0.1594       20 (A) A      20 (A) B    ->    21 (A) B      21 (A) A     
              -0.3621       -0.3621           -0.0059       -0.0059       
  0.1594       20 (A) B      20 (A) A    ->    21 (A) A      21 (A) B     
              -0.3621       -0.3621           -0.0059       -0.0059       
 -0.1594       20 (A) B      20 (A) A    ->    21 (A) B      21 (A) A     
              -0.3621       -0.3621           -0.0059       -0.0059       

 Computing CCSD intemediates for later calculations in double precision
 Finished.

Running a double precision version
           CCSD Lambda amplitudes will be solved using DIIS.
           Start     Size      MaxIter   EConv     LConv     
           3         7         100       1.00e-07  1.00e-05  
 ------------------------------------------------------------------------------
            Enorm      Ldiff       Comment
 ------------------------------------------------------------------------------
     1     5.57e-02   4.08e-02     
     2     1.54e-02   7.50e-03     
     3     6.51e-03   1.92e-03     
     4     3.55e-03   1.30e-03     Switched to DIIS steps.
     5     9.39e-04   7.98e-04     
     6     4.53e-04   1.55e-04     
     7     1.32e-04   4.51e-05     
     8     6.32e-05   2.66e-06     
     9     2.32e-05   4.80e-06     
    10     9.65e-06   2.45e-06     
    11     3.57e-06   8.48e-07     
    12     1.22e-06   3.39e-07     
    13     5.80e-07   4.86e-08     
    14     2.40e-07   4.85e-08     
    15     1.02e-07   1.60e-08     
    16     4.70e-08   5.53e-09     
 ------------------------------------------------------------------------------
                                   CCSD Lambda converged.

 Computing density matrices in double precision...
           Orbital response amplitudes will be solved using DIIS.
           Start     Size      MaxIter   EConv     LConv     
           3         7         100       1.00e-06  1.00e-06  
 ------------------------------------------------------------------------------
            Enorm      Ldiff       Comment
 ------------------------------------------------------------------------------
     1     7.26e-02   3.18e-04     
     2     4.30e-02   2.06e-02     
     3     3.97e-02   1.66e-02     
     4     7.90e-03   1.38e-02     Switched to DIIS steps.
     5     2.05e-03   8.19e-04     
     6     9.54e-04   5.49e-04     
     7     2.73e-04   1.18e-04     
     8     7.02e-05   2.10e-05     
     9     1.02e-05   5.82e-06     
    10     2.87e-06   3.61e-08     
    11     8.70e-07   6.11e-08     
 ------------------------------------------------------------------------------
                                   Orbital response converged.

 Computing density matrices... Done.
 CCSD calculation:   CPU 131.36 s  wall 36.82 s

 Transferring MO TPDM to AO TPDM
 Transferring g2_o1o1o1o1
 Transferring g2_o1o1o1v1
 Transferring g2_o1o1v1v1
 Transferring g2_o1v1o1v1
 Transferring g2_o1v1v1v1
 Transferring g2_v1v1v1v1
 Adding separable TPDM
 Computing TPDM gradient
 --------------------------------------------------------
 2e gradient
  Atom          X               Y               Z
 --------------------------------------------------------
    1          9.246393       17.488889        0.007913  
    2         12.477584      -11.106113       -0.009923  
    3        -22.037956       -2.099499        0.001260  
    4          0.313979       -4.283277        0.000750  
 --------------------------------------------------------
 --------------------------------------------------------
 Final gradient
  Atom          X               Y               Z
 --------------------------------------------------------
    1          9.246393       17.488889        0.007913  
    2         12.477584      -11.106113       -0.009923  
    3        -22.037956       -2.099499        0.001260  
    4          0.313979       -4.283277        0.000750  
 --------------------------------------------------------
 Analytic gradient from two-electron contribution:   CPU 48.18 s  wall 12.44 s

 Total ccman2 time:   CPU 189.74 s  wall 52.02 s


 --------------------------------------------------------------

                    Orbital Energies (a.u.)
 --------------------------------------------------------------

 Alpha MOs
 -- Occupied --
-80.043 -79.976 -26.312  -7.580  -7.520  -5.473  -5.471  -5.470
 -5.413  -5.412  -5.412  -1.611  -0.931  -0.779  -0.684  -0.682
 -0.624  -0.461  -0.405  -0.362
 -- Virtual --
 -0.006   0.056   0.063   0.068   0.080   0.085   0.099   0.113
  0.114   0.145   0.162   0.181   0.227   0.330   0.333   0.360
  0.368   0.389   0.392   0.417   0.432   0.446   0.524   0.572
  0.703   0.731   0.782   0.797   0.842   0.911   0.926   1.044
  1.106   1.112   1.155   1.413   1.579   1.614   1.638   1.680
  1.715   1.789   1.822   1.868   1.934   1.960   2.035   2.250
  2.354   2.898   4.200   4.203   4.232   4.246   4.519   6.903
  6.931   6.954   7.345   7.514  14.727  14.780  14.787  14.799
 14.854  14.896  68.743 165.940 166.135
 --------------------------------------------------------------

          Ground-State Mulliken Net Atomic Charges

     Atom                 Charge (a.u.)
  ----------------------------------------
      1 P                     0.169751
      2 F                    -0.225278
      3 P                     0.120090
      4 H                    -0.064563
  ----------------------------------------
  Sum of atomic charges =    -0.000000

 -----------------------------------------------------------------
                    Cartesian Multipole Moments
 -----------------------------------------------------------------
    Charge (ESU x 10^10)
                 0.0000
    Dipole Moment (Debye)
         X       0.9050      Y      -0.2211      Z      -0.0008
       Tot       0.9316
    Quadrupole Moments (Debye-Ang)
        XX     -35.3297     XY       2.2351     YY     -32.0900
        XZ       0.0027     YZ      -0.0014     ZZ     -31.8224
    Octopole Moments (Debye-Ang^2)
       XXX     -14.0100    XXY       1.6361    XYY      -0.6064
       YYY       7.4348    XXZ      -0.0070    XYZ       0.0023
       YYZ      -0.0061    XZZ      -5.5358    YZZ       2.7145
       ZZZ      -0.0133
    Hexadecapole Moments (Debye-Ang^3)
      XXXX    -304.1813   XXXY       1.0941   XXYY     -66.1536
      XYYY      -9.2342   YYYY    -102.9488   XXXZ       0.0318
      XXYZ      -0.0066   XYYZ       0.0079   YYYZ      -0.0102
      XXZZ     -55.8905   XYZZ      -2.1144   YYZZ     -25.3430
      XZZZ       0.0236   YZZZ      -0.0107   ZZZZ     -47.4590
 -----------------------------------------------------------------
 DrvMan completing analytic gradient of the correlated energy
 Correlated dipole moment
            1
    1   0.3560455
    2  -0.0870061
    3  -0.0002969
 Energy read as -781.980295125
 Full Analytical Gradient: (in a.u., or Hartree/Bohr)
             1             2             3             4
    1    0.00006116   -0.00001829   -0.00002196   -0.00002092
    2   -0.00000014    0.00002960   -0.00002936   -0.00000009
    3   -0.00001680    0.00001309    0.00001832   -0.00001461
 Gradient time:  CPU 0.67 s  wall 0.64 s
 ----------------------------------------------------------------
             Standard Nuclear Orientation (Angstroms)
    I     Atom           X                Y                Z
 ----------------------------------------------------------------
    1      P      -0.5192691677    -0.6319929034     0.0000000000
    2      F      -1.5137226568     0.6656215693    -0.0000000000
    3      P       1.3650605577     0.1333485169    -0.0000000000
    4      H       0.9516330604     1.4890716731    -0.0000000000
 ----------------------------------------------------------------
 Nuclear Repulsion Energy =   137.1497041483 hartrees
 There are       20 alpha and       20 beta electrons

                       Distance Matrix (Angstroms)
             P (  1)   F (  2)   P (  3)
   F (  2)  1.634852
   P (  3)  2.033825  2.927577
   H (  4)  2.581176  2.599240  1.417359

 Requested basis set is 6-311++G(d,p)
 There are 37 shells and 89 basis functions
 A cutoff of  1.0D-14 yielded    669 shell pairs
 There are      3986 function pairs (      4268 Cartesian)
 Smallest overlap matrix eigenvalue = 8.75E-04
 Guess MOs from SCF MO coefficient file

 -----------------------------------------------------------------------
  General SCF calculation program by
  Eric Jon Sundstrom, Paul Horn, Yuezhi Mao, Dmitri Zuev, Alec White,
  David Stuck, Shaama M.S., Shane Yost, Joonho Lee, David Small,
  Daniel Levine, Susi Lehtola, Hugh Burton, Evgeny Epifanovsky
 -----------------------------------------------------------------------
 Hartree-Fock
 using 4 threads for integral computing
 -------------------------------------------------------
 OpenMP Integral computing Module                
 Release: version 2.0, May 2017, Q-Chem Inc. Pleasanton 
 -------------------------------------------------------
 A restricted SCF calculation will be
 performed using DIIS
 SCF converges when DIIS error is below 1.0e-08
 ---------------------------------------
  Cycle       Energy         DIIS error
 ---------------------------------------
    1    -781.5153578974      1.55e-05  
    2    -781.5153582567      4.24e-06  
    3    -781.5153582947      1.63e-06  
    4    -781.5153582997      6.79e-07  
    5    -781.5153583006      2.29e-07  
    6    -781.5153583008      8.30e-08  
    7    -781.5153583009      2.81e-08  
    8    -781.5153583009      9.38e-09  Convergence criterion met
 ---------------------------------------
 SCF time:   CPU 1.91s  wall 1.00s 
 SCF   energy in the final basis set =     -781.5153583009
 Total energy in the final basis set =     -781.5153583009


 ------------------------------------------------------------------------------

   CCMAN2: suite of methods based on coupled cluster
           and equation of motion theories.

   Components:
   * libvmm-1.3-trunk
     by Evgeny Epifanovsky, Ilya Kaliman.
   * libtensor-2.5-trunk
     by Evgeny Epifanovsky, Michael Wormit, Dmitry Zuev, Sam Manzer, 
        Ilya Kaliman.
   * libcc-2.5-trunk
     by Evgeny Epifanovsky, Arik Landau, Tomasz Kus, Kirill Khistyaev, 
        Dmitry Zuev, Prashant Manohar, Xintian Feng, Anna Krylov, 
        Matthew Goldey, Alec White, Thomas Jagau, Kaushik Nanda, 
        Anastasia Gunina, Alexander Kunitsa, Joonho Lee.

   CCMAN original authors:
   Anna I. Krylov, C. David Sherrill, Steven R. Gwaltney,
   Edward F. C. Byrd (2000)
   Sergey V. Levchenko, Lyudmila V. Slipchenko, Tao Wang,
   Ana-Maria C. Cristian (2003)
   Piotr A. Pieniazek, C. Melania Oana, Evgeny Epifanovsky (2007)
   Prashant Manohar (2009)

 ------------------------------------------------------------------------------


 Allocating and initializing 29808MB of RAM...
 Calculation will run on 4 cores.


 Alpha MOs, Restricted
 -- Occupied --                  
-80.043 -79.976 -26.312  -7.580  -7.520  -5.473  -5.471  -5.471
  1 A     2 A     3 A     4 A     5 A     6 A     7 A     8 A                  
 -5.413  -5.412  -5.412  -1.611  -0.931  -0.779  -0.684  -0.682
  9 A    10 A    11 A    12 A    13 A    14 A    15 A    16 A                  
 -0.624  -0.461  -0.405  -0.362
 17 A    18 A    19 A    20 A                                                  
 -- Virtual --                   
 -0.006   0.056   0.063   0.068   0.080   0.085   0.099   0.113
 21 A    22 A    23 A    24 A    25 A    26 A    27 A    28 A                  
  0.114   0.145   0.162   0.181   0.227   0.330   0.333   0.360
 29 A    30 A    31 A    32 A    33 A    34 A    35 A    36 A                  
  0.368   0.389   0.392   0.417   0.432   0.446   0.524   0.572
 37 A    38 A    39 A    40 A    41 A    42 A    43 A    44 A                  
  0.703   0.731   0.782   0.797   0.842   0.911   0.926   1.044
 45 A    46 A    47 A    48 A    49 A    50 A    51 A    52 A                  
  1.105   1.112   1.155   1.413   1.579   1.614   1.638   1.680
 53 A    54 A    55 A    56 A    57 A    58 A    59 A    60 A                  
  1.715   1.788   1.822   1.868   1.934   1.960   2.035   2.250
 61 A    62 A    63 A    64 A    65 A    66 A    67 A    68 A                  
  2.353   2.898   4.200   4.203   4.232   4.245   4.519   6.903
 69 A    70 A    71 A    72 A    73 A    74 A    75 A    76 A                  
  6.931   6.954   7.345   7.514  14.726  14.780  14.787  14.799
 77 A    78 A    79 A    80 A    81 A    82 A    83 A    84 A                  
 14.854  14.896  68.743 165.940 166.135
 85 A    86 A    87 A    88 A    89 A                                          

 Beta MOs, Restricted
 -- Occupied --                  
-80.043 -79.976 -26.312  -7.580  -7.520  -5.473  -5.471  -5.471
  1 A     2 A     3 A     4 A     5 A     6 A     7 A     8 A                  
 -5.413  -5.412  -5.412  -1.611  -0.931  -0.779  -0.684  -0.682
  9 A    10 A    11 A    12 A    13 A    14 A    15 A    16 A                  
 -0.624  -0.461  -0.405  -0.362
 17 A    18 A    19 A    20 A                                                  
 -- Virtual --                   
 -0.006   0.056   0.063   0.068   0.080   0.085   0.099   0.113
 21 A    22 A    23 A    24 A    25 A    26 A    27 A    28 A                  
  0.114   0.145   0.162   0.181   0.227   0.330   0.333   0.360
 29 A    30 A    31 A    32 A    33 A    34 A    35 A    36 A                  
  0.368   0.389   0.392   0.417   0.432   0.446   0.524   0.572
 37 A    38 A    39 A    40 A    41 A    42 A    43 A    44 A                  
  0.703   0.731   0.782   0.797   0.842   0.911   0.926   1.044
 45 A    46 A    47 A    48 A    49 A    50 A    51 A    52 A                  
  1.105   1.112   1.155   1.413   1.579   1.614   1.638   1.680
 53 A    54 A    55 A    56 A    57 A    58 A    59 A    60 A                  
  1.715   1.788   1.822   1.868   1.934   1.960   2.035   2.250
 61 A    62 A    63 A    64 A    65 A    66 A    67 A    68 A                  
  2.353   2.898   4.200   4.203   4.232   4.245   4.519   6.903
 69 A    70 A    71 A    72 A    73 A    74 A    75 A    76 A                  
  6.931   6.954   7.345   7.514  14.726  14.780  14.787  14.799
 77 A    78 A    79 A    80 A    81 A    82 A    83 A    84 A                  
 14.854  14.896  68.743 165.940 166.135
 85 A    86 A    87 A    88 A    89 A                                          

 Occupation and symmetry of molecular orbitals

 Point group: C1 (1 irreducible representation).

                           A     All 
 -------------------------------------
 All molecular orbitals:
  - Alpha                  89    89  
  - Beta                   89    89  
 -------------------------------------
 Alpha orbitals:
  - Frozen occupied        11    11  
  - Active occupied        9     9   
  - Active virtual         69    69  
  - Frozen virtual         0     0   
 -------------------------------------
 Beta orbitals:
  - Frozen occupied        11    11  
  - Active occupied        9     9   
  - Active virtual         69    69  
  - Frozen virtual         0     0   
 -------------------------------------

 Import integrals:   CPU 0.00 s  wall 0.00 s

 Import integrals:   CPU 6.46 s  wall 1.67 s

 MP2 amplitudes:   CPU 0.02 s  wall 0.01 s

Running a double precision version
           CCSD T amplitudes will be solved using DIIS.

           Start     Size      MaxIter   EConv     TConv     
           3         7         100       1.00e-07  1.00e-05  
 ------------------------------------------------------------------------------
           Energy (a.u.)   Ediff      Tdiff       Comment
 ------------------------------------------------------------------------------
          -781.95474115                           
     1    -781.96134203   6.60e-03   6.48e-01     
     2    -781.97708082   1.57e-02   8.89e-02     
     3    -781.97755331   4.72e-04   3.93e-02     
     4    -781.97950622   1.95e-03   1.50e-02     Switched to DIIS steps.
     5    -781.98027017   7.64e-04   1.34e-02     
     6    -781.98030206   3.19e-05   2.49e-03     
     7    -781.98029598   6.08e-06   1.24e-03     
     8    -781.98029418   1.80e-06   2.16e-04     
     9    -781.98029465   4.63e-07   9.77e-05     
    10    -781.98029463   2.27e-08   2.71e-05     
    11    -781.98029470   7.25e-08   1.26e-05     
    12    -781.98029476   5.91e-08   6.99e-06     
 ------------------------------------------------------------------------------
          -781.98029476                           CCSD T converged.

End of double precision
 SCF energy                 = -781.51535830
 MP2 energy                 = -781.95474115
 CCSD correlation energy     =   -0.46493646
 CCSD total energy           = -781.98029476

 CCSD  T1^2 = 0.0104  T2^2 = 0.2104  Leading amplitudes:

 Amplitude    Orbitals with energies
  0.0249       16 (A) A                  ->    21 (A) A                   
              -0.6825                         -0.0060                     
  0.0249       16 (A) B                  ->    21 (A) B                   
              -0.6825                         -0.0060                     
  0.0230       20 (A) A                  ->    39 (A) A                   
              -0.3620                          0.3916                     
  0.0230       20 (A) B                  ->    39 (A) B                   
              -0.3620                          0.3916                     

 Amplitude    Orbitals with energies
 -0.1596       20 (A) A      20 (A) B    ->    21 (A) A      21 (A) B     
              -0.3620       -0.3620           -0.0060       -0.0060       
  0.1596       20 (A) A      20 (A) B    ->    21 (A) B      21 (A) A     
              -0.3620       -0.3620           -0.0060       -0.0060       
  0.1596       20 (A) B      20 (A) A    ->    21 (A) A      21 (A) B     
              -0.3620       -0.3620           -0.0060       -0.0060       
 -0.1596       20 (A) B      20 (A) A    ->    21 (A) B      21 (A) A     
              -0.3620       -0.3620           -0.0060       -0.0060       

 Computing CCSD intemediates for later calculations in double precision
 Finished.

Running a double precision version
           CCSD Lambda amplitudes will be solved using DIIS.
           Start     Size      MaxIter   EConv     LConv     
           3         7         100       1.00e-07  1.00e-05  
 ------------------------------------------------------------------------------
            Enorm      Ldiff       Comment
 ------------------------------------------------------------------------------
     1     5.57e-02   4.09e-02     
     2     1.54e-02   7.50e-03     
     3     6.52e-03   1.93e-03     
     4     3.56e-03   1.30e-03     Switched to DIIS steps.
     5     9.40e-04   7.99e-04     
     6     4.53e-04   1.56e-04     
     7     1.32e-04   4.53e-05     
     8     6.31e-05   2.69e-06     
     9     2.32e-05   4.80e-06     
    10     9.66e-06   2.45e-06     
    11     3.58e-06   8.52e-07     
    12     1.22e-06   3.42e-07     
    13     5.81e-07   4.94e-08     
    14     2.40e-07   4.90e-08     
    15     1.02e-07   1.61e-08     
    16     4.70e-08   5.59e-09     
 ------------------------------------------------------------------------------
                                   CCSD Lambda converged.

 Computing density matrices in double precision...
           Orbital response amplitudes will be solved using DIIS.
           Start     Size      MaxIter   EConv     LConv     
           3         7         100       1.00e-06  1.00e-06  
 ------------------------------------------------------------------------------
            Enorm      Ldiff       Comment
 ------------------------------------------------------------------------------
     1     7.26e-02   3.27e-04     
     2     4.30e-02   2.06e-02     
     3     3.97e-02   1.66e-02     
     4     7.94e-03   1.38e-02     Switched to DIIS steps.
     5     2.06e-03   8.36e-04     
     6     9.55e-04   5.52e-04     
     7     2.75e-04   1.18e-04     
     8     7.06e-05   2.10e-05     
     9     1.02e-05   5.84e-06     
    10     2.89e-06   3.40e-08     
    11     8.73e-07   6.14e-08     
 ------------------------------------------------------------------------------
                                   Orbital response converged.

 Computing density matrices... Done.
 CCSD calculation:   CPU 132.51 s  wall 37.09 s

 Transferring MO TPDM to AO TPDM
 Transferring g2_o1o1o1o1
 Transferring g2_o1o1o1v1
 Transferring g2_o1o1v1v1
 Transferring g2_o1v1o1v1
 Transferring g2_o1v1v1v1
 Transferring g2_v1v1v1v1
 Adding separable TPDM
 Computing TPDM gradient
 --------------------------------------------------------
 2e gradient
  Atom          X               Y               Z
 --------------------------------------------------------
    1          9.235970       17.479228        0.000000  
    2         12.475492      -11.105240       -0.000000  
    3        -22.029286       -2.092491       -0.000001  
    4          0.317824       -4.281497        0.000001  
 --------------------------------------------------------
 --------------------------------------------------------
 Final gradient
  Atom          X               Y               Z
 --------------------------------------------------------
    1          9.235970       17.479228        0.000000  
    2         12.475492      -11.105240       -0.000000  
    3        -22.029286       -2.092491       -0.000001  
    4          0.317824       -4.281497        0.000001  
 --------------------------------------------------------
 Analytic gradient from two-electron contribution:   CPU 47.95 s  wall 12.40 s

 Total ccman2 time:   CPU 190.73 s  wall 52.28 s


 --------------------------------------------------------------

                    Orbital Energies (a.u.)
 --------------------------------------------------------------

 Alpha MOs
 -- Occupied --
-80.043 -79.976 -26.312  -7.580  -7.520  -5.473  -5.471  -5.471
 -5.413  -5.412  -5.412  -1.611  -0.931  -0.779  -0.684  -0.682
 -0.624  -0.461  -0.405  -0.362
 -- Virtual --
 -0.006   0.056   0.063   0.068   0.080   0.085   0.099   0.113
  0.114   0.145   0.162   0.181   0.227   0.330   0.333   0.360
  0.368   0.389   0.392   0.417   0.432   0.446   0.524   0.572
  0.703   0.731   0.782   0.797   0.842   0.911   0.926   1.044
  1.105   1.112   1.155   1.413   1.579   1.614   1.638   1.680
  1.715   1.788   1.822   1.868   1.934   1.960   2.035   2.250
  2.353   2.898   4.200   4.203   4.232   4.245   4.519   6.903
  6.931   6.954   7.345   7.514  14.726  14.780  14.787  14.799
 14.854  14.896  68.743 165.940 166.135
 --------------------------------------------------------------

          Ground-State Mulliken Net Atomic Charges

     Atom                 Charge (a.u.)
  ----------------------------------------
      1 P                     0.169696
      2 F                    -0.225174
      3 P                     0.120127
      4 H                    -0.064650
  ----------------------------------------
  Sum of atomic charges =    -0.000000

 -----------------------------------------------------------------
                    Cartesian Multipole Moments
 -----------------------------------------------------------------
    Charge (ESU x 10^10)
                 0.0000
    Dipole Moment (Debye)
         X       0.9054      Y      -0.2223      Z       0.0000
       Tot       0.9323
    Quadrupole Moments (Debye-Ang)
        XX     -35.3289     XY       2.2324     YY     -32.0920
        XZ      -0.0000     YZ      -0.0000     ZZ     -31.8260
    Octopole Moments (Debye-Ang^2)
       XXX     -14.0476    XXY       1.6341    XYY      -0.6207
       YYY       7.4294    XXZ      -0.0000    XYZ       0.0000
       YYZ       0.0000    XZZ      -5.5504    YZZ       2.7142
       ZZZ       0.0000
    Hexadecapole Moments (Debye-Ang^3)
      XXXX    -304.3936   XXXY       1.0802   XXYY     -66.1911
      XYYY      -9.2473   YYYY    -102.9565   XXXZ      -0.0000
      XXYZ      -0.0000   XYYZ      -0.0000   YYYZ      -0.0000
      XXZZ     -55.9309   XYZZ      -2.1184   YYZZ     -25.3471
      XZZZ      -0.0000   YZZZ      -0.0000   ZZZZ     -47.4732
 -----------------------------------------------------------------
 DrvMan completing analytic gradient of the correlated energy
 Correlated dipole moment
            1
    1   0.3562134
    2  -0.0874441
    3   0.0000001
 Energy read as -781.980294757
 Full Analytical Gradient: (in a.u., or Hartree/Bohr)
             1             2             3             4
    1   -0.00026778   -0.00006879    0.00042488   -0.00008831
    2   -0.00009508    0.00003097   -0.00003596    0.00010007
    3    0.00000002   -0.00000000   -0.00000000   -0.00000001
 Gradient time:  CPU 0.67 s  wall 0.64 s
 ----------------------------------------------------------------
             Standard Nuclear Orientation (Angstroms)
    I     Atom           X                Y                Z
 ----------------------------------------------------------------
    1      P      -0.5192691677    -0.6319929034     0.0000000000
    2      F      -1.5137226568     0.6656215693    -0.0000000000
    3      P       1.3630605577     0.1333485169    -0.0000000000
    4      H       0.9516330604     1.4890716731    -0.0000000000
 ----------------------------------------------------------------
 Nuclear Repulsion Energy =   137.2217902500 hartrees
 There are       20 alpha and       20 beta electrons

                       Distance Matrix (Angstroms)
             P (  1)   F (  2)   P (  3)
   F (  2)  1.634852
   P (  3)  2.031973  2.925610
   H (  4)  2.581176  2.599240  1.416777

 Requested basis set is 6-311++G(d,p)
 There are 37 shells and 89 basis functions
 A cutoff of  1.0D-14 yielded    669 shell pairs
 There are      3986 function pairs (      4268 Cartesian)
 Smallest overlap matrix eigenvalue = 8.71E-04
 Guess MOs from SCF MO coefficient file

 -----------------------------------------------------------------------
  General SCF calculation program by
  Eric Jon Sundstrom, Paul Horn, Yuezhi Mao, Dmitri Zuev, Alec White,
  David Stuck, Shaama M.S., Shane Yost, Joonho Lee, David Small,
  Daniel Levine, Susi Lehtola, Hugh Burton, Evgeny Epifanovsky
 -----------------------------------------------------------------------
 Hartree-Fock
 using 4 threads for integral computing
 -------------------------------------------------------
 OpenMP Integral computing Module                
 Release: version 2.0, May 2017, Q-Chem Inc. Pleasanton 
 -------------------------------------------------------
 A restricted SCF calculation will be
 performed using DIIS
 SCF converges when DIIS error is below 1.0e-08
 ---------------------------------------
  Cycle       Energy         DIIS error
 ---------------------------------------
    1    -781.5154326335      2.35e-05  
    2    -781.5154334478      6.55e-06  
    3    -781.5154335261      2.62e-06  
    4    -781.5154335387      1.09e-06  
    5    -781.5154335410      3.64e-07  
    6    -781.5154335415      1.24e-07  
    7    -781.5154335416      3.98e-08  
    8    -781.5154335416      1.37e-08  
    9    -781.5154335416      6.02e-09  Convergence criterion met
 ---------------------------------------
 SCF time:   CPU 2.14s  wall 1.00s 
 SCF   energy in the final basis set =     -781.5154335416
 Total energy in the final basis set =     -781.5154335416


 ------------------------------------------------------------------------------

   CCMAN2: suite of methods based on coupled cluster
           and equation of motion theories.

   Components:
   * libvmm-1.3-trunk
     by Evgeny Epifanovsky, Ilya Kaliman.
   * libtensor-2.5-trunk
     by Evgeny Epifanovsky, Michael Wormit, Dmitry Zuev, Sam Manzer, 
        Ilya Kaliman.
   * libcc-2.5-trunk
     by Evgeny Epifanovsky, Arik Landau, Tomasz Kus, Kirill Khistyaev, 
        Dmitry Zuev, Prashant Manohar, Xintian Feng, Anna Krylov, 
        Matthew Goldey, Alec White, Thomas Jagau, Kaushik Nanda, 
        Anastasia Gunina, Alexander Kunitsa, Joonho Lee.

   CCMAN original authors:
   Anna I. Krylov, C. David Sherrill, Steven R. Gwaltney,
   Edward F. C. Byrd (2000)
   Sergey V. Levchenko, Lyudmila V. Slipchenko, Tao Wang,
   Ana-Maria C. Cristian (2003)
   Piotr A. Pieniazek, C. Melania Oana, Evgeny Epifanovsky (2007)
   Prashant Manohar (2009)

 ------------------------------------------------------------------------------


 Allocating and initializing 29808MB of RAM...
 Calculation will run on 4 cores.


 Alpha MOs, Restricted
 -- Occupied --                  
-80.043 -79.976 -26.312  -7.580  -7.520  -5.473  -5.471  -5.470
  1 A     2 A     3 A     4 A     5 A     6 A     7 A     8 A                  
 -5.413  -5.412  -5.412  -1.611  -0.932  -0.779  -0.684  -0.682
  9 A    10 A    11 A    12 A    13 A    14 A    15 A    16 A                  
 -0.624  -0.461  -0.405  -0.362
 17 A    18 A    19 A    20 A                                                  
 -- Virtual --                   
 -0.006   0.056   0.063   0.068   0.080   0.085   0.099   0.113
 21 A    22 A    23 A    24 A    25 A    26 A    27 A    28 A                  
  0.114   0.145   0.162   0.181   0.227   0.330   0.333   0.360
 29 A    30 A    31 A    32 A    33 A    34 A    35 A    36 A                  
  0.368   0.389   0.392   0.417   0.432   0.446   0.524   0.572
 37 A    38 A    39 A    40 A    41 A    42 A    43 A    44 A                  
  0.703   0.731   0.782   0.798   0.842   0.911   0.926   1.045
 45 A    46 A    47 A    48 A    49 A    50 A    51 A    52 A                  
  1.106   1.112   1.155   1.414   1.579   1.614   1.638   1.680
 53 A    54 A    55 A    56 A    57 A    58 A    59 A    60 A                  
  1.715   1.789   1.822   1.868   1.934   1.960   2.035   2.251
 61 A    62 A    63 A    64 A    65 A    66 A    67 A    68 A                  
  2.354   2.898   4.200   4.203   4.232   4.246   4.519   6.903
 69 A    70 A    71 A    72 A    73 A    74 A    75 A    76 A                  
  6.931   6.954   7.345   7.515  14.727  14.781  14.788  14.799
 77 A    78 A    79 A    80 A    81 A    82 A    83 A    84 A                  
 14.855  14.895  68.743 165.940 166.136
 85 A    86 A    87 A    88 A    89 A                                          

 Beta MOs, Restricted
 -- Occupied --                  
-80.043 -79.976 -26.312  -7.580  -7.520  -5.473  -5.471  -5.470
  1 A     2 A     3 A     4 A     5 A     6 A     7 A     8 A                  
 -5.413  -5.412  -5.412  -1.611  -0.932  -0.779  -0.684  -0.682
  9 A    10 A    11 A    12 A    13 A    14 A    15 A    16 A                  
 -0.624  -0.461  -0.405  -0.362
 17 A    18 A    19 A    20 A                                                  
 -- Virtual --                   
 -0.006   0.056   0.063   0.068   0.080   0.085   0.099   0.113
 21 A    22 A    23 A    24 A    25 A    26 A    27 A    28 A                  
  0.114   0.145   0.162   0.181   0.227   0.330   0.333   0.360
 29 A    30 A    31 A    32 A    33 A    34 A    35 A    36 A                  
  0.368   0.389   0.392   0.417   0.432   0.446   0.524   0.572
 37 A    38 A    39 A    40 A    41 A    42 A    43 A    44 A                  
  0.703   0.731   0.782   0.798   0.842   0.911   0.926   1.045
 45 A    46 A    47 A    48 A    49 A    50 A    51 A    52 A                  
  1.106   1.112   1.155   1.414   1.579   1.614   1.638   1.680
 53 A    54 A    55 A    56 A    57 A    58 A    59 A    60 A                  
  1.715   1.789   1.822   1.868   1.934   1.960   2.035   2.251
 61 A    62 A    63 A    64 A    65 A    66 A    67 A    68 A                  
  2.354   2.898   4.200   4.203   4.232   4.246   4.519   6.903
 69 A    70 A    71 A    72 A    73 A    74 A    75 A    76 A                  
  6.931   6.954   7.345   7.515  14.727  14.781  14.788  14.799
 77 A    78 A    79 A    80 A    81 A    82 A    83 A    84 A                  
 14.855  14.895  68.743 165.940 166.136
 85 A    86 A    87 A    88 A    89 A                                          

 Occupation and symmetry of molecular orbitals

 Point group: C1 (1 irreducible representation).

                           A     All 
 -------------------------------------
 All molecular orbitals:
  - Alpha                  89    89  
  - Beta                   89    89  
 -------------------------------------
 Alpha orbitals:
  - Frozen occupied        11    11  
  - Active occupied        9     9   
  - Active virtual         69    69  
  - Frozen virtual         0     0   
 -------------------------------------
 Beta orbitals:
  - Frozen occupied        11    11  
  - Active occupied        9     9   
  - Active virtual         69    69  
  - Frozen virtual         0     0   
 -------------------------------------

 Import integrals:   CPU 0.00 s  wall 0.00 s

 Import integrals:   CPU 6.49 s  wall 1.68 s

 MP2 amplitudes:   CPU 0.02 s  wall 0.01 s

Running a double precision version
           CCSD T amplitudes will be solved using DIIS.

           Start     Size      MaxIter   EConv     TConv     
           3         7         100       1.00e-07  1.00e-05  
 ------------------------------------------------------------------------------
           Energy (a.u.)   Ediff      Tdiff       Comment
 ------------------------------------------------------------------------------
          -781.95473470                           
     1    -781.96136211   6.63e-03   6.48e-01     
     2    -781.97708399   1.57e-02   8.89e-02     
     3    -781.97755851   4.75e-04   3.93e-02     
     4    -781.97950793   1.95e-03   1.49e-02     Switched to DIIS steps.
     5    -781.98027022   7.62e-04   1.33e-02     
     6    -781.98030190   3.17e-05   2.48e-03     
     7    -781.98029588   6.02e-06   1.24e-03     
     8    -781.98029410   1.78e-06   2.15e-04     
     9    -781.98029456   4.61e-07   9.73e-05     
    10    -781.98029454   2.04e-08   2.70e-05     
    11    -781.98029461   7.29e-08   1.26e-05     
    12    -781.98029467   5.94e-08   6.99e-06     
 ------------------------------------------------------------------------------
          -781.98029467                           CCSD T converged.

End of double precision
 SCF energy                 = -781.51543354
 MP2 energy                 = -781.95473470
 CCSD correlation energy     =   -0.46486113
 CCSD total energy           = -781.98029467

 CCSD  T1^2 = 0.0104  T2^2 = 0.2102  Leading amplitudes:

 Amplitude    Orbitals with energies
 -0.0249       16 (A) A                  ->    21 (A) A                   
              -0.6824                         -0.0058                     
 -0.0249       16 (A) B                  ->    21 (A) B                   
              -0.6824                         -0.0058                     
  0.0229       20 (A) A                  ->    39 (A) A                   
              -0.3622                          0.3915                     
  0.0229       20 (A) B                  ->    39 (A) B                   
              -0.3622                          0.3915                     

 Amplitude    Orbitals with energies
 -0.1592       20 (A) A      20 (A) B    ->    21 (A) A      21 (A) B     
              -0.3622       -0.3622           -0.0058       -0.0058       
  0.1592       20 (A) A      20 (A) B    ->    21 (A) B      21 (A) A     
              -0.3622       -0.3622           -0.0058       -0.0058       
  0.1592       20 (A) B      20 (A) A    ->    21 (A) A      21 (A) B     
              -0.3622       -0.3622           -0.0058       -0.0058       
 -0.1592       20 (A) B      20 (A) A    ->    21 (A) B      21 (A) A     
              -0.3622       -0.3622           -0.0058       -0.0058       

 Computing CCSD intemediates for later calculations in double precision
 Finished.

Running a double precision version
           CCSD Lambda amplitudes will be solved using DIIS.
           Start     Size      MaxIter   EConv     LConv     
           3         7         100       1.00e-07  1.00e-05  
 ------------------------------------------------------------------------------
            Enorm      Ldiff       Comment
 ------------------------------------------------------------------------------
     1     5.56e-02   4.08e-02     
     2     1.54e-02   7.49e-03     
     3     6.51e-03   1.92e-03     
     4     3.55e-03   1.30e-03     Switched to DIIS steps.
     5     9.38e-04   7.97e-04     
     6     4.53e-04   1.55e-04     
     7     1.32e-04   4.49e-05     
     8     6.32e-05   2.63e-06     
     9     2.32e-05   4.81e-06     
    10     9.65e-06   2.45e-06     
    11     3.57e-06   8.43e-07     
    12     1.22e-06   3.37e-07     
    13     5.80e-07   4.78e-08     
    14     2.40e-07   4.81e-08     
    15     1.02e-07   1.58e-08     
    16     4.70e-08   5.47e-09     
 ------------------------------------------------------------------------------
                                   CCSD Lambda converged.

 Computing density matrices in double precision...
           Orbital response amplitudes will be solved using DIIS.
           Start     Size      MaxIter   EConv     LConv     
           3         7         100       1.00e-06  1.00e-06  
 ------------------------------------------------------------------------------
            Enorm      Ldiff       Comment
 ------------------------------------------------------------------------------
     1     7.25e-02   3.10e-04     
     2     4.30e-02   2.06e-02     
     3     3.96e-02   1.66e-02     
     4     7.86e-03   1.38e-02     Switched to DIIS steps.
     5     2.04e-03   8.02e-04     
     6     9.53e-04   5.46e-04     
     7     2.72e-04   1.18e-04     
     8     6.99e-05   2.11e-05     
     9     1.01e-05   5.81e-06     
    10     2.86e-06   3.81e-08     
    11     8.67e-07   6.09e-08     
 ------------------------------------------------------------------------------
                                   Orbital response converged.

 Computing density matrices... Done.
 CCSD calculation:   CPU 133.33 s  wall 37.32 s

 Transferring MO TPDM to AO TPDM
 Transferring g2_o1o1o1o1
 Transferring g2_o1o1o1v1
 Transferring g2_o1o1v1v1
 Transferring g2_o1v1o1v1
 Transferring g2_o1v1v1v1
 Transferring g2_v1v1v1v1
 Adding separable TPDM
 Computing TPDM gradient
 --------------------------------------------------------
 2e gradient
  Atom          X               Y               Z
 --------------------------------------------------------
    1          9.256807       17.498567        0.000000  
    2         12.479683      -11.106995       -0.000000  
    3        -22.046621       -2.106519       -0.000000  
    4          0.310131       -4.285054        0.000000  
 --------------------------------------------------------
 --------------------------------------------------------
 Final gradient
  Atom          X               Y               Z
 --------------------------------------------------------
    1          9.256807       17.498567        0.000000  
    2         12.479683      -11.106995       -0.000000  
    3        -22.046621       -2.106519       -0.000000  
    4          0.310131       -4.285054        0.000000  
 --------------------------------------------------------
 Analytic gradient from two-electron contribution:   CPU 47.51 s  wall 12.40 s

 Total ccman2 time:   CPU 191.44 s  wall 52.61 s


 --------------------------------------------------------------

                    Orbital Energies (a.u.)
 --------------------------------------------------------------

 Alpha MOs
 -- Occupied --
-80.043 -79.976 -26.312  -7.580  -7.520  -5.473  -5.471  -5.470
 -5.413  -5.412  -5.412  -1.611  -0.932  -0.779  -0.684  -0.682
 -0.624  -0.461  -0.405  -0.362
 -- Virtual --
 -0.006   0.056   0.063   0.068   0.080   0.085   0.099   0.113
  0.114   0.145   0.162   0.181   0.227   0.330   0.333   0.360
  0.368   0.389   0.392   0.417   0.432   0.446   0.524   0.572
  0.703   0.731   0.782   0.798   0.842   0.911   0.926   1.045
  1.106   1.112   1.155   1.414   1.579   1.614   1.638   1.680
  1.715   1.789   1.822   1.868   1.934   1.960   2.035   2.251
  2.354   2.898   4.200   4.203   4.232   4.246   4.519   6.903
  6.931   6.954   7.345   7.515  14.727  14.781  14.788  14.799
 14.855  14.895  68.743 165.940 166.136
 --------------------------------------------------------------

          Ground-State Mulliken Net Atomic Charges

     Atom                 Charge (a.u.)
  ----------------------------------------
      1 P                     0.169805
      2 F                    -0.225382
      3 P                     0.120053
      4 H                    -0.064476
  ----------------------------------------
  Sum of atomic charges =    -0.000000

 -----------------------------------------------------------------
                    Cartesian Multipole Moments
 -----------------------------------------------------------------
    Charge (ESU x 10^10)
                -0.0000
    Dipole Moment (Debye)
         X       0.9045      Y      -0.2200      Z       0.0000
       Tot       0.9309
    Quadrupole Moments (Debye-Ang)
        XX     -35.3305     XY       2.2378     YY     -32.0881
        XZ      -0.0000     YZ      -0.0000     ZZ     -31.8189
    Octopole Moments (Debye-Ang^2)
       XXX     -13.9725    XXY       1.6382    XYY      -0.5921
       YYY       7.4401    XXZ      -0.0000    XYZ       0.0000
       YYZ       0.0000    XZZ      -5.5212    YZZ       2.7148
       ZZZ      -0.0000
    Hexadecapole Moments (Debye-Ang^3)
      XXXX    -303.9691   XXXY       1.1080   XXYY     -66.1162
      XYYY      -9.2212   YYYY    -102.9411   XXXZ      -0.0000
      XXYZ      -0.0000   XYYZ      -0.0000   YYYZ      -0.0000
      XXZZ     -55.8500   XYZZ      -2.1104   YYZZ     -25.3389
      XZZZ      -0.0000   YZZZ      -0.0000   ZZZZ     -47.4447
 -----------------------------------------------------------------
 DrvMan completing analytic gradient of the correlated energy
 Correlated dipole moment
            1
    1   0.3558764
    2  -0.0865677
    3   0.0000000
 Energy read as -781.980294673
 Full Analytical Gradient: (in a.u., or Hartree/Bohr)
             1             2             3             4
    1    0.00039136    0.00003254   -0.00047022    0.00004632
    2    0.00009570    0.00002798   -0.00002343   -0.00010025
    3    0.00000000   -0.00000000   -0.00000000   -0.00000000
 Gradient time:  CPU 0.67 s  wall 0.64 s
 ----------------------------------------------------------------
             Standard Nuclear Orientation (Angstroms)
    I     Atom           X                Y                Z
 ----------------------------------------------------------------
    1      P      -0.5192691677    -0.6319929034     0.0000000000
    2      F      -1.5137226568     0.6656215693    -0.0000000000
    3      P       1.3640605577     0.1343485169    -0.0000000000
    4      H       0.9516330604     1.4890716731    -0.0000000000
 ----------------------------------------------------------------
 Nuclear Repulsion Energy =   137.1801836332 hartrees
 There are       20 alpha and       20 beta electrons

                       Distance Matrix (Angstroms)
             P (  1)   F (  2)   P (  3)
   F (  2)  1.634852
   P (  3)  2.033276  2.926412
   H (  4)  2.581176  2.599240  1.416111

 Requested basis set is 6-311++G(d,p)
 There are 37 shells and 89 basis functions
 A cutoff of  1.0D-14 yielded    669 shell pairs
 There are      3986 function pairs (      4268 Cartesian)
 Smallest overlap matrix eigenvalue = 8.74E-04
 Guess MOs from SCF MO coefficient file

 -----------------------------------------------------------------------
  General SCF calculation program by
  Eric Jon Sundstrom, Paul Horn, Yuezhi Mao, Dmitri Zuev, Alec White,
  David Stuck, Shaama M.S., Shane Yost, Joonho Lee, David Small,
  Daniel Levine, Susi Lehtola, Hugh Burton, Evgeny Epifanovsky
 -----------------------------------------------------------------------
 Hartree-Fock
 using 4 threads for integral computing
 -------------------------------------------------------
 OpenMP Integral computing Module                
 Release: version 2.0, May 2017, Q-Chem Inc. Pleasanton 
 -------------------------------------------------------
 A restricted SCF calculation will be
 performed using DIIS
 SCF converges when DIIS error is below 1.0e-08
 ---------------------------------------
  Cycle       Energy         DIIS error
 ---------------------------------------
    1    -781.5153910687      1.75e-05  
    2    -781.5153915112      4.79e-06  
    3    -781.5153915515      1.78e-06  
    4    -781.5153915570      7.07e-07  
    5    -781.5153915578      2.04e-07  
    6    -781.5153915579      6.76e-08  
    7    -781.5153915579      2.69e-08  
    8    -781.5153915579      1.42e-08  
    9    -781.5153915579      3.86e-09  Convergence criterion met
 ---------------------------------------
 SCF time:   CPU 2.15s  wall 1.00s 
 SCF   energy in the final basis set =     -781.5153915579
 Total energy in the final basis set =     -781.5153915579


 ------------------------------------------------------------------------------

   CCMAN2: suite of methods based on coupled cluster
           and equation of motion theories.

   Components:
   * libvmm-1.3-trunk
     by Evgeny Epifanovsky, Ilya Kaliman.
   * libtensor-2.5-trunk
     by Evgeny Epifanovsky, Michael Wormit, Dmitry Zuev, Sam Manzer, 
        Ilya Kaliman.
   * libcc-2.5-trunk
     by Evgeny Epifanovsky, Arik Landau, Tomasz Kus, Kirill Khistyaev, 
        Dmitry Zuev, Prashant Manohar, Xintian Feng, Anna Krylov, 
        Matthew Goldey, Alec White, Thomas Jagau, Kaushik Nanda, 
        Anastasia Gunina, Alexander Kunitsa, Joonho Lee.

   CCMAN original authors:
   Anna I. Krylov, C. David Sherrill, Steven R. Gwaltney,
   Edward F. C. Byrd (2000)
   Sergey V. Levchenko, Lyudmila V. Slipchenko, Tao Wang,
   Ana-Maria C. Cristian (2003)
   Piotr A. Pieniazek, C. Melania Oana, Evgeny Epifanovsky (2007)
   Prashant Manohar (2009)

 ------------------------------------------------------------------------------


 Allocating and initializing 29808MB of RAM...
 Calculation will run on 4 cores.


 Alpha MOs, Restricted
 -- Occupied --                  
-80.043 -79.976 -26.312  -7.580  -7.520  -5.473  -5.471  -5.470
  1 A     2 A     3 A     4 A     5 A     6 A     7 A     8 A                  
 -5.413  -5.412  -5.412  -1.611  -0.931  -0.779  -0.684  -0.682
  9 A    10 A    11 A    12 A    13 A    14 A    15 A    16 A                  
 -0.624  -0.461  -0.405  -0.362
 17 A    18 A    19 A    20 A                                                  
 -- Virtual --                   
 -0.006   0.056   0.063   0.068   0.080   0.085   0.099   0.113
 21 A    22 A    23 A    24 A    25 A    26 A    27 A    28 A                  
  0.114   0.145   0.162   0.181   0.227   0.330   0.333   0.360
 29 A    30 A    31 A    32 A    33 A    34 A    35 A    36 A                  
  0.368   0.389   0.392   0.417   0.432   0.446   0.524   0.572
 37 A    38 A    39 A    40 A    41 A    42 A    43 A    44 A                  
  0.703   0.731   0.782   0.797   0.842   0.911   0.926   1.044
 45 A    46 A    47 A    48 A    49 A    50 A    51 A    52 A                  
  1.106   1.113   1.155   1.413   1.579   1.614   1.638   1.681
 53 A    54 A    55 A    56 A    57 A    58 A    59 A    60 A                  
  1.715   1.789   1.821   1.868   1.934   1.960   2.035   2.250
 61 A    62 A    63 A    64 A    65 A    66 A    67 A    68 A                  
  2.355   2.898   4.200   4.203   4.232   4.246   4.519   6.903
 69 A    70 A    71 A    72 A    73 A    74 A    75 A    76 A                  
  6.931   6.954   7.345   7.514  14.726  14.780  14.788  14.799
 77 A    78 A    79 A    80 A    81 A    82 A    83 A    84 A                  
 14.855  14.896  68.743 165.940 166.136
 85 A    86 A    87 A    88 A    89 A                                          

 Beta MOs, Restricted
 -- Occupied --                  
-80.043 -79.976 -26.312  -7.580  -7.520  -5.473  -5.471  -5.470
  1 A     2 A     3 A     4 A     5 A     6 A     7 A     8 A                  
 -5.413  -5.412  -5.412  -1.611  -0.931  -0.779  -0.684  -0.682
  9 A    10 A    11 A    12 A    13 A    14 A    15 A    16 A                  
 -0.624  -0.461  -0.405  -0.362
 17 A    18 A    19 A    20 A                                                  
 -- Virtual --                   
 -0.006   0.056   0.063   0.068   0.080   0.085   0.099   0.113
 21 A    22 A    23 A    24 A    25 A    26 A    27 A    28 A                  
  0.114   0.145   0.162   0.181   0.227   0.330   0.333   0.360
 29 A    30 A    31 A    32 A    33 A    34 A    35 A    36 A                  
  0.368   0.389   0.392   0.417   0.432   0.446   0.524   0.572
 37 A    38 A    39 A    40 A    41 A    42 A    43 A    44 A                  
  0.703   0.731   0.782   0.797   0.842   0.911   0.926   1.044
 45 A    46 A    47 A    48 A    49 A    50 A    51 A    52 A                  
  1.106   1.113   1.155   1.413   1.579   1.614   1.638   1.681
 53 A    54 A    55 A    56 A    57 A    58 A    59 A    60 A                  
  1.715   1.789   1.821   1.868   1.934   1.960   2.035   2.250
 61 A    62 A    63 A    64 A    65 A    66 A    67 A    68 A                  
  2.355   2.898   4.200   4.203   4.232   4.246   4.519   6.903
 69 A    70 A    71 A    72 A    73 A    74 A    75 A    76 A                  
  6.931   6.954   7.345   7.514  14.726  14.780  14.788  14.799
 77 A    78 A    79 A    80 A    81 A    82 A    83 A    84 A                  
 14.855  14.896  68.743 165.940 166.136
 85 A    86 A    87 A    88 A    89 A                                          

 Occupation and symmetry of molecular orbitals

 Point group: C1 (1 irreducible representation).

                           A     All 
 -------------------------------------
 All molecular orbitals:
  - Alpha                  89    89  
  - Beta                   89    89  
 -------------------------------------
 Alpha orbitals:
  - Frozen occupied        11    11  
  - Active occupied        9     9   
  - Active virtual         69    69  
  - Frozen virtual         0     0   
 -------------------------------------
 Beta orbitals:
  - Frozen occupied        11    11  
  - Active occupied        9     9   
  - Active virtual         69    69  
  - Frozen virtual         0     0   
 -------------------------------------

 Import integrals:   CPU 0.00 s  wall 0.00 s

 Import integrals:   CPU 6.49 s  wall 1.68 s

 MP2 amplitudes:   CPU 0.02 s  wall 0.01 s

Running a double precision version
           CCSD T amplitudes will be solved using DIIS.

           Start     Size      MaxIter   EConv     TConv     
           3         7         100       1.00e-07  1.00e-05  
 ------------------------------------------------------------------------------
           Energy (a.u.)   Ediff      Tdiff       Comment
 ------------------------------------------------------------------------------
          -781.95473831                           
     1    -781.96135177   6.61e-03   6.48e-01     
     2    -781.97708258   1.57e-02   8.89e-02     
     3    -781.97755582   4.73e-04   3.93e-02     
     4    -781.97950708   1.95e-03   1.50e-02     Switched to DIIS steps.
     5    -781.98027024   7.63e-04   1.34e-02     
     6    -781.98030204   3.18e-05   2.49e-03     
     7    -781.98029597   6.07e-06   1.24e-03     
     8    -781.98029418   1.79e-06   2.15e-04     
     9    -781.98029464   4.62e-07   9.76e-05     
    10    -781.98029462   2.18e-08   2.71e-05     
    11    -781.98029469   7.27e-08   1.26e-05     
    12    -781.98029475   5.93e-08   7.00e-06     
 ------------------------------------------------------------------------------
          -781.98029475                           CCSD T converged.

End of double precision
 SCF energy                 = -781.51539156
 MP2 energy                 = -781.95473831
 CCSD correlation energy     =   -0.46490319
 CCSD total energy           = -781.98029475

 CCSD  T1^2 = 0.0104  T2^2 = 0.2103  Leading amplitudes:

 Amplitude    Orbitals with energies
 -0.0249       16 (A) A                  ->    21 (A) A                   
              -0.6825                         -0.0060                     
 -0.0249       16 (A) B                  ->    21 (A) B                   
              -0.6825                         -0.0060                     
  0.0230       20 (A) A                  ->    39 (A) A                   
              -0.3620                          0.3916                     
  0.0230       20 (A) B                  ->    39 (A) B                   
              -0.3620                          0.3916                     

 Amplitude    Orbitals with energies
 -0.1595       20 (A) A      20 (A) B    ->    21 (A) A      21 (A) B     
              -0.3620       -0.3620           -0.0060       -0.0060       
  0.1595       20 (A) A      20 (A) B    ->    21 (A) B      21 (A) A     
              -0.3620       -0.3620           -0.0060       -0.0060       
  0.1595       20 (A) B      20 (A) A    ->    21 (A) A      21 (A) B     
              -0.3620       -0.3620           -0.0060       -0.0060       
 -0.1595       20 (A) B      20 (A) A    ->    21 (A) B      21 (A) A     
              -0.3620       -0.3620           -0.0060       -0.0060       

 Computing CCSD intemediates for later calculations in double precision
 Finished.

Running a double precision version
           CCSD Lambda amplitudes will be solved using DIIS.
           Start     Size      MaxIter   EConv     LConv     
           3         7         100       1.00e-07  1.00e-05  
 ------------------------------------------------------------------------------
            Enorm      Ldiff       Comment
 ------------------------------------------------------------------------------
     1     5.57e-02   4.08e-02     
     2     1.54e-02   7.50e-03     
     3     6.52e-03   1.93e-03     
     4     3.55e-03   1.30e-03     Switched to DIIS steps.
     5     9.39e-04   7.98e-04     
     6     4.53e-04   1.56e-04     
     7     1.32e-04   4.52e-05     
     8     6.32e-05   2.67e-06     
     9     2.32e-05   4.80e-06     
    10     9.66e-06   2.45e-06     
    11     3.58e-06   8.49e-07     
    12     1.22e-06   3.40e-07     
    13     5.80e-07   4.88e-08     
    14     2.40e-07   4.86e-08     
    15     1.02e-07   1.60e-08     
    16     4.70e-08   5.54e-09     
 ------------------------------------------------------------------------------
                                   CCSD Lambda converged.

 Computing density matrices in double precision...
           Orbital response amplitudes will be solved using DIIS.
           Start     Size      MaxIter   EConv     LConv     
           3         7         100       1.00e-06  1.00e-06  
 ------------------------------------------------------------------------------
            Enorm      Ldiff       Comment
 ------------------------------------------------------------------------------
     1     7.26e-02   3.17e-04     
     2     4.30e-02   2.06e-02     
     3     3.97e-02   1.66e-02     
     4     7.93e-03   1.38e-02     Switched to DIIS steps.
     5     2.06e-03   8.32e-04     
     6     9.54e-04   5.51e-04     
     7     2.74e-04   1.18e-04     
     8     7.04e-05   2.10e-05     
     9     1.02e-05   5.83e-06     
    10     2.88e-06   3.56e-08     
    11     8.69e-07   6.13e-08     
 ------------------------------------------------------------------------------
                                   Orbital response converged.

 Computing density matrices... Done.
 CCSD calculation:   CPU 131.07 s  wall 36.75 s

 Transferring MO TPDM to AO TPDM
 Transferring g2_o1o1o1o1
 Transferring g2_o1o1o1v1
 Transferring g2_o1o1v1v1
 Transferring g2_o1v1o1v1
 Transferring g2_o1v1v1v1
 Transferring g2_v1v1v1v1
 Adding separable TPDM
 Computing TPDM gradient
 --------------------------------------------------------
 2e gradient
  Atom          X               Y               Z
 --------------------------------------------------------
    1          9.239396       17.496524        0.000000  
    2         12.477278      -11.104710       -0.000000  
    3        -22.030350       -2.108914       -0.000000  
    4          0.313676       -4.282900        0.000000  
 --------------------------------------------------------
 --------------------------------------------------------
 Final gradient
  Atom          X               Y               Z
 --------------------------------------------------------
    1          9.239396       17.496524        0.000000  
    2         12.477278      -11.104710       -0.000000  
    3        -22.030350       -2.108914       -0.000000  
    4          0.313676       -4.282900        0.000000  
 --------------------------------------------------------
 Analytic gradient from two-electron contribution:   CPU 47.33 s  wall 12.34 s

 Total ccman2 time:   CPU 188.38 s  wall 51.81 s


 --------------------------------------------------------------

                    Orbital Energies (a.u.)
 --------------------------------------------------------------

 Alpha MOs
 -- Occupied --
-80.043 -79.976 -26.312  -7.580  -7.520  -5.473  -5.471  -5.470
 -5.413  -5.412  -5.412  -1.611  -0.931  -0.779  -0.684  -0.682
 -0.624  -0.461  -0.405  -0.362
 -- Virtual --
 -0.006   0.056   0.063   0.068   0.080   0.085   0.099   0.113
  0.114   0.145   0.162   0.181   0.227   0.330   0.333   0.360
  0.368   0.389   0.392   0.417   0.432   0.446   0.524   0.572
  0.703   0.731   0.782   0.797   0.842   0.911   0.926   1.044
  1.106   1.113   1.155   1.413   1.579   1.614   1.638   1.681
  1.715   1.789   1.821   1.868   1.934   1.960   2.035   2.250
  2.355   2.898   4.200   4.203   4.232   4.246   4.519   6.903
  6.931   6.954   7.345   7.514  14.726  14.780  14.788  14.799
 14.855  14.896  68.743 165.940 166.136
 --------------------------------------------------------------

          Ground-State Mulliken Net Atomic Charges

     Atom                 Charge (a.u.)
  ----------------------------------------
      1 P                     0.169884
      2 F                    -0.225290
      3 P                     0.120048
      4 H                    -0.064642
  ----------------------------------------
  Sum of atomic charges =    -0.000000

 -----------------------------------------------------------------
                    Cartesian Multipole Moments
 -----------------------------------------------------------------
    Charge (ESU x 10^10)
                -0.0000
    Dipole Moment (Debye)
         X       0.9037      Y      -0.2210      Z      -0.0000
       Tot       0.9303
    Quadrupole Moments (Debye-Ang)
        XX     -35.3316     XY       2.2373     YY     -32.0867
        XZ      -0.0000     YZ      -0.0000     ZZ     -31.8226
    Octopole Moments (Debye-Ang^2)
       XXX     -14.0197    XXY       1.6238    XYY      -0.6038
       YYY       7.4003    XXZ      -0.0000    XYZ       0.0000
       YYZ       0.0000    XZZ      -5.5362    YZZ       2.7032
       ZZZ      -0.0000
    Hexadecapole Moments (Debye-Ang^3)
      XXXX    -304.2057   XXXY       1.0479   XXYY     -66.1455
      XYYY      -9.2771   YYYY    -102.9514   XXXZ      -0.0000
      XXYZ      -0.0000   XYYZ      -0.0000   YYYZ      -0.0000
      XXZZ     -55.8923   XYZZ      -2.1302   YYZZ     -25.3428
      XZZZ      -0.0000   YZZZ      -0.0000   ZZZZ     -47.4625
 -----------------------------------------------------------------
 DrvMan completing analytic gradient of the correlated energy
 Correlated dipole moment
            1
    1   0.3555252
    2  -0.0869299
    3  -0.0000000
 Energy read as -781.980294750
 Full Analytical Gradient: (in a.u., or Hartree/Bohr)
             1             2             3             4
    1   -0.00010050    0.00001479   -0.00002866    0.00011438
    2   -0.00010590    0.00003929    0.00043880   -0.00037220
    3    0.00000000   -0.00000000   -0.00000000    0.00000000
 Gradient time:  CPU 0.67 s  wall 0.64 s
 ----------------------------------------------------------------
             Standard Nuclear Orientation (Angstroms)
    I     Atom           X                Y                Z
 ----------------------------------------------------------------
    1      P      -0.5192691677    -0.6319929034     0.0000000000
    2      F      -1.5137226568     0.6656215693    -0.0000000000
    3      P       1.3640605577     0.1323485169    -0.0000000000
    4      H       0.9516330604     1.4890716731    -0.0000000000
 ----------------------------------------------------------------
 Nuclear Repulsion Energy =   137.1912792670 hartrees
 There are       20 alpha and       20 beta electrons

                       Distance Matrix (Angstroms)
             P (  1)   F (  2)   P (  3)
   F (  2)  1.634852
   P (  3)  2.032523  2.926776
   H (  4)  2.581176  2.599240  1.418025

 Requested basis set is 6-311++G(d,p)
 There are 37 shells and 89 basis functions
 A cutoff of  1.0D-14 yielded    669 shell pairs
 There are      3986 function pairs (      4268 Cartesian)
 Smallest overlap matrix eigenvalue = 8.72E-04
 Guess MOs from SCF MO coefficient file

 -----------------------------------------------------------------------
  General SCF calculation program by
  Eric Jon Sundstrom, Paul Horn, Yuezhi Mao, Dmitri Zuev, Alec White,
  David Stuck, Shaama M.S., Shane Yost, Joonho Lee, David Small,
  Daniel Levine, Susi Lehtola, Hugh Burton, Evgeny Epifanovsky
 -----------------------------------------------------------------------
 Hartree-Fock
 using 4 threads for integral computing
 -------------------------------------------------------
 OpenMP Integral computing Module                
 Release: version 2.0, May 2017, Q-Chem Inc. Pleasanton 
 -------------------------------------------------------
 A restricted SCF calculation will be
 performed using DIIS
 SCF converges when DIIS error is below 1.0e-08
 ---------------------------------------
  Cycle       Energy         DIIS error
 ---------------------------------------
    1    -781.5153994176      2.42e-05  
    2    -781.5154001914      5.58e-06  
    3    -781.5154002602      1.80e-06  
    4    -781.5154002672      6.88e-07  
    5    -781.5154002683      2.68e-07  
    6    -781.5154002685      9.80e-08  
    7    -781.5154002685      4.53e-08  
    8    -781.5154002685      1.90e-08  
    9    -781.5154002685      5.35e-09  Convergence criterion met
 ---------------------------------------
 SCF time:   CPU 2.15s  wall 0.00s 
 SCF   energy in the final basis set =     -781.5154002685
 Total energy in the final basis set =     -781.5154002685


 ------------------------------------------------------------------------------

   CCMAN2: suite of methods based on coupled cluster
           and equation of motion theories.

   Components:
   * libvmm-1.3-trunk
     by Evgeny Epifanovsky, Ilya Kaliman.
   * libtensor-2.5-trunk
     by Evgeny Epifanovsky, Michael Wormit, Dmitry Zuev, Sam Manzer, 
        Ilya Kaliman.
   * libcc-2.5-trunk
     by Evgeny Epifanovsky, Arik Landau, Tomasz Kus, Kirill Khistyaev, 
        Dmitry Zuev, Prashant Manohar, Xintian Feng, Anna Krylov, 
        Matthew Goldey, Alec White, Thomas Jagau, Kaushik Nanda, 
        Anastasia Gunina, Alexander Kunitsa, Joonho Lee.

   CCMAN original authors:
   Anna I. Krylov, C. David Sherrill, Steven R. Gwaltney,
   Edward F. C. Byrd (2000)
   Sergey V. Levchenko, Lyudmila V. Slipchenko, Tao Wang,
   Ana-Maria C. Cristian (2003)
   Piotr A. Pieniazek, C. Melania Oana, Evgeny Epifanovsky (2007)
   Prashant Manohar (2009)

 ------------------------------------------------------------------------------


 Allocating and initializing 29808MB of RAM...
 Calculation will run on 4 cores.


 Alpha MOs, Restricted
 -- Occupied --                  
-80.043 -79.976 -26.312  -7.580  -7.520  -5.473  -5.471  -5.470
  1 A     2 A     3 A     4 A     5 A     6 A     7 A     8 A                  
 -5.413  -5.412  -5.412  -1.611  -0.932  -0.779  -0.684  -0.682
  9 A    10 A    11 A    12 A    13 A    14 A    15 A    16 A                  
 -0.624  -0.461  -0.405  -0.362
 17 A    18 A    19 A    20 A                                                  
 -- Virtual --                   
 -0.006   0.056   0.063   0.068   0.080   0.085   0.099   0.113
 21 A    22 A    23 A    24 A    25 A    26 A    27 A    28 A                  
  0.114   0.145   0.162   0.181   0.227   0.330   0.333   0.360
 29 A    30 A    31 A    32 A    33 A    34 A    35 A    36 A                  
  0.368   0.389   0.392   0.417   0.432   0.446   0.524   0.572
 37 A    38 A    39 A    40 A    41 A    42 A    43 A    44 A                  
  0.703   0.731   0.782   0.797   0.842   0.911   0.926   1.044
 45 A    46 A    47 A    48 A    49 A    50 A    51 A    52 A                  
  1.106   1.112   1.155   1.414   1.579   1.614   1.638   1.680
 53 A    54 A    55 A    56 A    57 A    58 A    59 A    60 A                  
  1.715   1.789   1.822   1.868   1.934   1.960   2.035   2.250
 61 A    62 A    63 A    64 A    65 A    66 A    67 A    68 A                  
  2.352   2.898   4.200   4.203   4.232   4.246   4.519   6.903
 69 A    70 A    71 A    72 A    73 A    74 A    75 A    76 A                  
  6.931   6.954   7.345   7.514  14.727  14.780  14.787  14.799
 77 A    78 A    79 A    80 A    81 A    82 A    83 A    84 A                  
 14.854  14.896  68.743 165.940 166.135
 85 A    86 A    87 A    88 A    89 A                                          

 Beta MOs, Restricted
 -- Occupied --                  
-80.043 -79.976 -26.312  -7.580  -7.520  -5.473  -5.471  -5.470
  1 A     2 A     3 A     4 A     5 A     6 A     7 A     8 A                  
 -5.413  -5.412  -5.412  -1.611  -0.932  -0.779  -0.684  -0.682
  9 A    10 A    11 A    12 A    13 A    14 A    15 A    16 A                  
 -0.624  -0.461  -0.405  -0.362
 17 A    18 A    19 A    20 A                                                  
 -- Virtual --                   
 -0.006   0.056   0.063   0.068   0.080   0.085   0.099   0.113
 21 A    22 A    23 A    24 A    25 A    26 A    27 A    28 A                  
  0.114   0.145   0.162   0.181   0.227   0.330   0.333   0.360
 29 A    30 A    31 A    32 A    33 A    34 A    35 A    36 A                  
  0.368   0.389   0.392   0.417   0.432   0.446   0.524   0.572
 37 A    38 A    39 A    40 A    41 A    42 A    43 A    44 A                  
  0.703   0.731   0.782   0.797   0.842   0.911   0.926   1.044
 45 A    46 A    47 A    48 A    49 A    50 A    51 A    52 A                  
  1.106   1.112   1.155   1.414   1.579   1.614   1.638   1.680
 53 A    54 A    55 A    56 A    57 A    58 A    59 A    60 A                  
  1.715   1.789   1.822   1.868   1.934   1.960   2.035   2.250
 61 A    62 A    63 A    64 A    65 A    66 A    67 A    68 A                  
  2.352   2.898   4.200   4.203   4.232   4.246   4.519   6.903
 69 A    70 A    71 A    72 A    73 A    74 A    75 A    76 A                  
  6.931   6.954   7.345   7.514  14.727  14.780  14.787  14.799
 77 A    78 A    79 A    80 A    81 A    82 A    83 A    84 A                  
 14.854  14.896  68.743 165.940 166.135
 85 A    86 A    87 A    88 A    89 A                                          

 Occupation and symmetry of molecular orbitals

 Point group: C1 (1 irreducible representation).

                           A     All 
 -------------------------------------
 All molecular orbitals:
  - Alpha                  89    89  
  - Beta                   89    89  
 -------------------------------------
 Alpha orbitals:
  - Frozen occupied        11    11  
  - Active occupied        9     9   
  - Active virtual         69    69  
  - Frozen virtual         0     0   
 -------------------------------------
 Beta orbitals:
  - Frozen occupied        11    11  
  - Active occupied        9     9   
  - Active virtual         69    69  
  - Frozen virtual         0     0   
 -------------------------------------

 Import integrals:   CPU 0.00 s  wall 0.00 s

 Import integrals:   CPU 6.47 s  wall 1.67 s

 MP2 amplitudes:   CPU 0.02 s  wall 0.01 s

Running a double precision version
           CCSD T amplitudes will be solved using DIIS.

           Start     Size      MaxIter   EConv     TConv     
           3         7         100       1.00e-07  1.00e-05  
 ------------------------------------------------------------------------------
           Energy (a.u.)   Ediff      Tdiff       Comment
 ------------------------------------------------------------------------------
          -781.95473748                           
     1    -781.96135235   6.61e-03   6.48e-01     
     2    -781.97708219   1.57e-02   8.89e-02     
     3    -781.97755598   4.74e-04   3.93e-02     
     4    -781.97950703   1.95e-03   1.50e-02     Switched to DIIS steps.
     5    -781.98027011   7.63e-04   1.34e-02     
     6    -781.98030188   3.18e-05   2.49e-03     
     7    -781.98029586   6.03e-06   1.24e-03     
     8    -781.98029407   1.79e-06   2.15e-04     
     9    -781.98029453   4.62e-07   9.75e-05     
    10    -781.98029451   2.13e-08   2.71e-05     
    11    -781.98029458   7.27e-08   1.26e-05     
    12    -781.98029464   5.92e-08   6.98e-06     
 ------------------------------------------------------------------------------
          -781.98029464                           CCSD T converged.

End of double precision
 SCF energy                 = -781.51540027
 MP2 energy                 = -781.95473748
 CCSD correlation energy     =   -0.46489437
 CCSD total energy           = -781.98029464

 CCSD  T1^2 = 0.0104  T2^2 = 0.2103  Leading amplitudes:

 Amplitude    Orbitals with energies
 -0.0249       16 (A) A                  ->    21 (A) A                   
              -0.6825                         -0.0059                     
 -0.0249       16 (A) B                  ->    21 (A) B                   
              -0.6825                         -0.0059                     
  0.0230       20 (A) A                  ->    39 (A) A                   
              -0.3621                          0.3916                     
  0.0230       20 (A) B                  ->    39 (A) B                   
              -0.3621                          0.3916                     

 Amplitude    Orbitals with energies
 -0.1593       20 (A) A      20 (A) B    ->    21 (A) A      21 (A) B     
              -0.3621       -0.3621           -0.0059       -0.0059       
  0.1593       20 (A) A      20 (A) B    ->    21 (A) B      21 (A) A     
              -0.3621       -0.3621           -0.0059       -0.0059       
  0.1593       20 (A) B      20 (A) A    ->    21 (A) A      21 (A) B     
              -0.3621       -0.3621           -0.0059       -0.0059       
 -0.1593       20 (A) B      20 (A) A    ->    21 (A) B      21 (A) A     
              -0.3621       -0.3621           -0.0059       -0.0059       

 Computing CCSD intemediates for later calculations in double precision
 Finished.

Running a double precision version
           CCSD Lambda amplitudes will be solved using DIIS.
           Start     Size      MaxIter   EConv     LConv     
           3         7         100       1.00e-07  1.00e-05  
 ------------------------------------------------------------------------------
            Enorm      Ldiff       Comment
 ------------------------------------------------------------------------------
     1     5.56e-02   4.08e-02     
     2     1.54e-02   7.50e-03     
     3     6.51e-03   1.92e-03     
     4     3.55e-03   1.30e-03     Switched to DIIS steps.
     5     9.39e-04   7.97e-04     
     6     4.53e-04   1.55e-04     
     7     1.32e-04   4.50e-05     
     8     6.32e-05   2.65e-06     
     9     2.32e-05   4.81e-06     
    10     9.65e-06   2.45e-06     
    11     3.57e-06   8.46e-07     
    12     1.22e-06   3.39e-07     
    13     5.80e-07   4.84e-08     
    14     2.40e-07   4.84e-08     
    15     1.02e-07   1.60e-08     
    16     4.70e-08   5.52e-09     
 ------------------------------------------------------------------------------
                                   CCSD Lambda converged.

 Computing density matrices in double precision...
           Orbital response amplitudes will be solved using DIIS.
           Start     Size      MaxIter   EConv     LConv     
           3         7         100       1.00e-06  1.00e-06  
 ------------------------------------------------------------------------------
            Enorm      Ldiff       Comment
 ------------------------------------------------------------------------------
     1     7.26e-02   3.19e-04     
     2     4.30e-02   2.06e-02     
     3     3.97e-02   1.66e-02     
     4     7.87e-03   1.38e-02     Switched to DIIS steps.
     5     2.05e-03   8.07e-04     
     6     9.55e-04   5.47e-04     
     7     2.73e-04   1.18e-04     
     8     7.01e-05   2.11e-05     
     9     1.02e-05   5.81e-06     
    10     2.87e-06   3.65e-08     
    11     8.70e-07   6.10e-08     
 ------------------------------------------------------------------------------
                                   Orbital response converged.

 Computing density matrices... Done.
 CCSD calculation:   CPU 132.14 s  wall 37.01 s

 Transferring MO TPDM to AO TPDM
 Transferring g2_o1o1o1o1
 Transferring g2_o1o1o1v1
 Transferring g2_o1o1v1v1
 Transferring g2_o1v1o1v1
 Transferring g2_o1v1v1v1
 Transferring g2_v1v1v1v1
 Adding separable TPDM
 Computing TPDM gradient
 --------------------------------------------------------
 2e gradient
  Atom          X               Y               Z
 --------------------------------------------------------
    1          9.253376       17.481250        0.000000  
    2         12.477896      -11.107524       -0.000000  
    3        -22.045550       -2.090085       -0.000000  
    4          0.314279       -4.283641        0.000000  
 --------------------------------------------------------
 --------------------------------------------------------
 Final gradient
  Atom          X               Y               Z
 --------------------------------------------------------
    1          9.253376       17.481250        0.000000  
    2         12.477896      -11.107524       -0.000000  
    3        -22.045550       -2.090085       -0.000000  
    4          0.314279       -4.283641        0.000000  
 --------------------------------------------------------
 Analytic gradient from two-electron contribution:   CPU 47.26 s  wall 12.18 s

 Total ccman2 time:   CPU 189.75 s  wall 52.00 s


 --------------------------------------------------------------

                    Orbital Energies (a.u.)
 --------------------------------------------------------------

 Alpha MOs
 -- Occupied --
-80.043 -79.976 -26.312  -7.580  -7.520  -5.473  -5.471  -5.470
 -5.413  -5.412  -5.412  -1.611  -0.932  -0.779  -0.684  -0.682
 -0.624  -0.461  -0.405  -0.362
 -- Virtual --
 -0.006   0.056   0.063   0.068   0.080   0.085   0.099   0.113
  0.114   0.145   0.162   0.181   0.227   0.330   0.333   0.360
  0.368   0.389   0.392   0.417   0.432   0.446   0.524   0.572
  0.703   0.731   0.782   0.797   0.842   0.911   0.926   1.044
  1.106   1.112   1.155   1.414   1.579   1.614   1.638   1.680
  1.715   1.789   1.822   1.868   1.934   1.960   2.035   2.250
  2.352   2.898   4.200   4.203   4.232   4.246   4.519   6.903
  6.931   6.954   7.345   7.514  14.727  14.780  14.787  14.799
 14.854  14.896  68.743 165.940 166.135
 --------------------------------------------------------------

          Ground-State Mulliken Net Atomic Charges

     Atom                 Charge (a.u.)
  ----------------------------------------
      1 P                     0.169617
      2 F                    -0.225265
      3 P                     0.120132
      4 H                    -0.064483
  ----------------------------------------
  Sum of atomic charges =    -0.000000

 -----------------------------------------------------------------
                    Cartesian Multipole Moments
 -----------------------------------------------------------------
    Charge (ESU x 10^10)
                 0.0000
    Dipole Moment (Debye)
         X       0.9063      Y      -0.2213      Z       0.0000
       Tot       0.9329
    Quadrupole Moments (Debye-Ang)
        XX     -35.3278     XY       2.2330     YY     -32.0933
        XZ      -0.0000     YZ      -0.0000     ZZ     -31.8222
    Octopole Moments (Debye-Ang^2)
       XXX     -14.0004    XXY       1.6485    XYY      -0.6089
       YYY       7.4693    XXZ      -0.0000    XYZ       0.0000
       YYZ       0.0000    XZZ      -5.5354    YZZ       2.7259
       ZZZ       0.0000
    Hexadecapole Moments (Debye-Ang^3)
      XXXX    -304.1570   XXXY       1.1403   XXYY     -66.1617
      XYYY      -9.1914   YYYY    -102.9463   XXXZ      -0.0000
      XXYZ      -0.0000   XYYZ      -0.0000   YYYZ      -0.0000
      XXZZ     -55.8887   XYZZ      -2.0986   YYZZ     -25.3432
      XZZZ      -0.0000   YZZZ      -0.0000   ZZZZ     -47.4554
 -----------------------------------------------------------------
 DrvMan completing analytic gradient of the correlated energy
 Correlated dipole moment
            1
    1   0.3565646
    2  -0.0870821
    3   0.0000000
 Energy read as -781.980294643
 Full Analytical Gradient: (in a.u., or Hartree/Bohr)
             1             2             3             4
    1    0.00022282   -0.00005119   -0.00001615   -0.00015549
    2    0.00010578    0.00001967   -0.00049573    0.00037028
    3    0.00000000   -0.00000000   -0.00000000    0.00000000
 Gradient time:  CPU 0.67 s  wall 0.64 s
 ----------------------------------------------------------------
             Standard Nuclear Orientation (Angstroms)
    I     Atom           X                Y                Z
 ----------------------------------------------------------------
    1      P      -0.5192691677    -0.6319929034     0.0000000000
    2      F      -1.5137226568     0.6656215693    -0.0000000000
    3      P       1.3640605577     0.1333485169     0.0010000000
    4      H       0.9516330604     1.4890716731    -0.0000000000
 ----------------------------------------------------------------
 Nuclear Repulsion Energy =   137.1857244659 hartrees
 There are       20 alpha and       20 beta electrons

                       Distance Matrix (Angstroms)
             P (  1)   F (  2)   P (  3)
   F (  2)  1.634852
   P (  3)  2.032899  2.926594
   H (  4)  2.581176  2.599240  1.417068

 Requested basis set is 6-311++G(d,p)
 There are 37 shells and 89 basis functions
 A cutoff of  1.0D-14 yielded    669 shell pairs
 There are      3986 function pairs (      4268 Cartesian)
 Smallest overlap matrix eigenvalue = 8.73E-04
 Guess MOs from SCF MO coefficient file

 -----------------------------------------------------------------------
  General SCF calculation program by
  Eric Jon Sundstrom, Paul Horn, Yuezhi Mao, Dmitri Zuev, Alec White,
  David Stuck, Shaama M.S., Shane Yost, Joonho Lee, David Small,
  Daniel Levine, Susi Lehtola, Hugh Burton, Evgeny Epifanovsky
 -----------------------------------------------------------------------
 Hartree-Fock
 using 4 threads for integral computing
 -------------------------------------------------------
 OpenMP Integral computing Module                
 Release: version 2.0, May 2017, Q-Chem Inc. Pleasanton 
 -------------------------------------------------------
 A restricted SCF calculation will be
 performed using DIIS
 SCF converges when DIIS error is below 1.0e-08
 ---------------------------------------
  Cycle       Energy         DIIS error
 ---------------------------------------
    1    -781.5153959506      1.47e-05  
    2    -781.5153962958      3.73e-06  
    3    -781.5153963386      1.27e-06  
    4    -781.5153963444      5.85e-07  
    5    -781.5153963460      2.91e-07  
    6    -781.5153963465      1.40e-07  
    7    -781.5153963467      4.73e-08  
    8    -781.5153963467      1.88e-08  
    9    -781.5153963467      8.95e-09  Convergence criterion met
 ---------------------------------------
 SCF time:   CPU 2.14s  wall 1.00s 
 SCF   energy in the final basis set =     -781.5153963467
 Total energy in the final basis set =     -781.5153963467


 ------------------------------------------------------------------------------

   CCMAN2: suite of methods based on coupled cluster
           and equation of motion theories.

   Components:
   * libvmm-1.3-trunk
     by Evgeny Epifanovsky, Ilya Kaliman.
   * libtensor-2.5-trunk
     by Evgeny Epifanovsky, Michael Wormit, Dmitry Zuev, Sam Manzer, 
        Ilya Kaliman.
   * libcc-2.5-trunk
     by Evgeny Epifanovsky, Arik Landau, Tomasz Kus, Kirill Khistyaev, 
        Dmitry Zuev, Prashant Manohar, Xintian Feng, Anna Krylov, 
        Matthew Goldey, Alec White, Thomas Jagau, Kaushik Nanda, 
        Anastasia Gunina, Alexander Kunitsa, Joonho Lee.

   CCMAN original authors:
   Anna I. Krylov, C. David Sherrill, Steven R. Gwaltney,
   Edward F. C. Byrd (2000)
   Sergey V. Levchenko, Lyudmila V. Slipchenko, Tao Wang,
   Ana-Maria C. Cristian (2003)
   Piotr A. Pieniazek, C. Melania Oana, Evgeny Epifanovsky (2007)
   Prashant Manohar (2009)

 ------------------------------------------------------------------------------


 Allocating and initializing 29808MB of RAM...
 Calculation will run on 4 cores.


 Alpha MOs, Restricted
 -- Occupied --                  
-80.043 -79.976 -26.312  -7.580  -7.520  -5.473  -5.471  -5.470
  1 A     2 A     3 A     4 A     5 A     6 A     7 A     8 A                  
 -5.413  -5.412  -5.412  -1.611  -0.931  -0.779  -0.684  -0.682
  9 A    10 A    11 A    12 A    13 A    14 A    15 A    16 A                  
 -0.624  -0.461  -0.405  -0.362
 17 A    18 A    19 A    20 A                                                  
 -- Virtual --                   
 -0.006   0.056   0.063   0.068   0.080   0.085   0.099   0.113
 21 A    22 A    23 A    24 A    25 A    26 A    27 A    28 A                  
  0.114   0.145   0.162   0.181   0.227   0.330   0.333   0.360
 29 A    30 A    31 A    32 A    33 A    34 A    35 A    36 A                  
  0.368   0.389   0.392   0.417   0.432   0.446   0.524   0.572
 37 A    38 A    39 A    40 A    41 A    42 A    43 A    44 A                  
  0.703   0.731   0.782   0.797   0.842   0.911   0.926   1.044
 45 A    46 A    47 A    48 A    49 A    50 A    51 A    52 A                  
  1.106   1.112   1.155   1.413   1.579   1.614   1.638   1.680
 53 A    54 A    55 A    56 A    57 A    58 A    59 A    60 A                  
  1.715   1.789   1.822   1.868   1.934   1.960   2.035   2.250
 61 A    62 A    63 A    64 A    65 A    66 A    67 A    68 A                  
  2.354   2.898   4.200   4.203   4.232   4.246   4.519   6.903
 69 A    70 A    71 A    72 A    73 A    74 A    75 A    76 A                  
  6.931   6.954   7.345   7.514  14.727  14.780  14.787  14.799
 77 A    78 A    79 A    80 A    81 A    82 A    83 A    84 A                  
 14.854  14.896  68.743 165.940 166.135
 85 A    86 A    87 A    88 A    89 A                                          

 Beta MOs, Restricted
 -- Occupied --                  
-80.043 -79.976 -26.312  -7.580  -7.520  -5.473  -5.471  -5.470
  1 A     2 A     3 A     4 A     5 A     6 A     7 A     8 A                  
 -5.413  -5.412  -5.412  -1.611  -0.931  -0.779  -0.684  -0.682
  9 A    10 A    11 A    12 A    13 A    14 A    15 A    16 A                  
 -0.624  -0.461  -0.405  -0.362
 17 A    18 A    19 A    20 A                                                  
 -- Virtual --                   
 -0.006   0.056   0.063   0.068   0.080   0.085   0.099   0.113
 21 A    22 A    23 A    24 A    25 A    26 A    27 A    28 A                  
  0.114   0.145   0.162   0.181   0.227   0.330   0.333   0.360
 29 A    30 A    31 A    32 A    33 A    34 A    35 A    36 A                  
  0.368   0.389   0.392   0.417   0.432   0.446   0.524   0.572
 37 A    38 A    39 A    40 A    41 A    42 A    43 A    44 A                  
  0.703   0.731   0.782   0.797   0.842   0.911   0.926   1.044
 45 A    46 A    47 A    48 A    49 A    50 A    51 A    52 A                  
  1.106   1.112   1.155   1.413   1.579   1.614   1.638   1.680
 53 A    54 A    55 A    56 A    57 A    58 A    59 A    60 A                  
  1.715   1.789   1.822   1.868   1.934   1.960   2.035   2.250
 61 A    62 A    63 A    64 A    65 A    66 A    67 A    68 A                  
  2.354   2.898   4.200   4.203   4.232   4.246   4.519   6.903
 69 A    70 A    71 A    72 A    73 A    74 A    75 A    76 A                  
  6.931   6.954   7.345   7.514  14.727  14.780  14.787  14.799
 77 A    78 A    79 A    80 A    81 A    82 A    83 A    84 A                  
 14.854  14.896  68.743 165.940 166.135
 85 A    86 A    87 A    88 A    89 A                                          

 Occupation and symmetry of molecular orbitals

 Point group: C1 (1 irreducible representation).

                           A     All 
 -------------------------------------
 All molecular orbitals:
  - Alpha                  89    89  
  - Beta                   89    89  
 -------------------------------------
 Alpha orbitals:
  - Frozen occupied        11    11  
  - Active occupied        9     9   
  - Active virtual         69    69  
  - Frozen virtual         0     0   
 -------------------------------------
 Beta orbitals:
  - Frozen occupied        11    11  
  - Active occupied        9     9   
  - Active virtual         69    69  
  - Frozen virtual         0     0   
 -------------------------------------

 Import integrals:   CPU 0.00 s  wall 0.00 s

 Import integrals:   CPU 6.48 s  wall 1.68 s

 MP2 amplitudes:   CPU 0.02 s  wall 0.01 s

Running a double precision version
           CCSD T amplitudes will be solved using DIIS.

           Start     Size      MaxIter   EConv     TConv     
           3         7         100       1.00e-07  1.00e-05  
 ------------------------------------------------------------------------------
           Energy (a.u.)   Ediff      Tdiff       Comment
 ------------------------------------------------------------------------------
          -781.95473831                           
     1    -781.96135248   6.61e-03   6.48e-01     
     2    -781.97708281   1.57e-02   8.89e-02     
     3    -781.97755632   4.74e-04   3.93e-02     
     4    -781.97950747   1.95e-03   1.50e-02     Switched to DIIS steps.
     5    -781.98027060   7.63e-04   1.34e-02     
     6    -781.98030238   3.18e-05   2.49e-03     
     7    -781.98029633   6.05e-06   1.24e-03     
     8    -781.98029454   1.79e-06   2.15e-04     
     9    -781.98029500   4.62e-07   9.75e-05     
    10    -781.98029498   2.16e-08   2.71e-05     
    11    -781.98029506   7.27e-08   1.26e-05     
    12    -781.98029511   5.92e-08   6.99e-06     
 ------------------------------------------------------------------------------
          -781.98029511                           CCSD T converged.

End of double precision
 SCF energy                 = -781.51539635
 MP2 energy                 = -781.95473831
 CCSD correlation energy     =   -0.46489877
 CCSD total energy           = -781.98029511

 CCSD  T1^2 = 0.0104  T2^2 = 0.2103  Leading amplitudes:

 Amplitude    Orbitals with energies
  0.0249       16 (A) A                  ->    21 (A) A                   
              -0.6825                         -0.0059                     
  0.0249       16 (A) B                  ->    21 (A) B                   
              -0.6825                         -0.0059                     
  0.0230       20 (A) A                  ->    39 (A) A                   
              -0.3621                          0.3916                     
  0.0230       20 (A) B                  ->    39 (A) B                   
              -0.3621                          0.3916                     

 Amplitude    Orbitals with energies
 -0.1594       20 (A) A      20 (A) B    ->    21 (A) A      21 (A) B     
              -0.3621       -0.3621           -0.0059       -0.0059       
  0.1594       20 (A) A      20 (A) B    ->    21 (A) B      21 (A) A     
              -0.3621       -0.3621           -0.0059       -0.0059       
  0.1594       20 (A) B      20 (A) A    ->    21 (A) A      21 (A) B     
              -0.3621       -0.3621           -0.0059       -0.0059       
 -0.1594       20 (A) B      20 (A) A    ->    21 (A) B      21 (A) A     
              -0.3621       -0.3621           -0.0059       -0.0059       

 Computing CCSD intemediates for later calculations in double precision
 Finished.

Running a double precision version
           CCSD Lambda amplitudes will be solved using DIIS.
           Start     Size      MaxIter   EConv     LConv     
           3         7         100       1.00e-07  1.00e-05  
 ------------------------------------------------------------------------------
            Enorm      Ldiff       Comment
 ------------------------------------------------------------------------------
     1     5.57e-02   4.08e-02     
     2     1.54e-02   7.50e-03     
     3     6.51e-03   1.92e-03     
     4     3.55e-03   1.30e-03     Switched to DIIS steps.
     5     9.39e-04   7.98e-04     
     6     4.53e-04   1.55e-04     
     7     1.32e-04   4.51e-05     
     8     6.32e-05   2.66e-06     
     9     2.32e-05   4.80e-06     
    10     9.65e-06   2.45e-06     
    11     3.57e-06   8.48e-07     
    12     1.22e-06   3.39e-07     
    13     5.80e-07   4.86e-08     
    14     2.40e-07   4.85e-08     
    15     1.02e-07   1.60e-08     
    16     4.70e-08   5.53e-09     
 ------------------------------------------------------------------------------
                                   CCSD Lambda converged.

 Computing density matrices in double precision...
           Orbital response amplitudes will be solved using DIIS.
           Start     Size      MaxIter   EConv     LConv     
           3         7         100       1.00e-06  1.00e-06  
 ------------------------------------------------------------------------------
            Enorm      Ldiff       Comment
 ------------------------------------------------------------------------------
     1     7.26e-02   3.18e-04     
     2     4.30e-02   2.06e-02     
     3     3.97e-02   1.66e-02     
     4     7.90e-03   1.38e-02     Switched to DIIS steps.
     5     2.05e-03   8.19e-04     
     6     9.54e-04   5.49e-04     
     7     2.73e-04   1.18e-04     
     8     7.02e-05   2.10e-05     
     9     1.02e-05   5.82e-06     
    10     2.87e-06   3.61e-08     
    11     8.70e-07   6.11e-08     
 ------------------------------------------------------------------------------
                                   Orbital response converged.

 Computing density matrices... Done.
 CCSD calculation:   CPU 132.12 s  wall 37.03 s

 Transferring MO TPDM to AO TPDM
 Transferring g2_o1o1o1o1
 Transferring g2_o1o1o1v1
 Transferring g2_o1o1v1v1
 Transferring g2_o1v1o1v1
 Transferring g2_o1v1v1v1
 Transferring g2_v1v1v1v1
 Adding separable TPDM
 Computing TPDM gradient
 --------------------------------------------------------
 2e gradient
  Atom          X               Y               Z
 --------------------------------------------------------
    1          9.246384       17.488890        0.008953  
    2         12.477587      -11.106117        0.001021  
    3        -22.037951       -2.099498       -0.013451  
    4          0.313980       -4.283275        0.003477  
 --------------------------------------------------------
 --------------------------------------------------------
 Final gradient
  Atom          X               Y               Z
 --------------------------------------------------------
    1          9.246384       17.488890        0.008953  
    2         12.477587      -11.106117        0.001021  
    3        -22.037951       -2.099498       -0.013451  
    4          0.313980       -4.283275        0.003477  
 --------------------------------------------------------
 Analytic gradient from two-electron contribution:   CPU 47.30 s  wall 12.16 s

 Total ccman2 time:   CPU 189.94 s  wall 52.05 s


 --------------------------------------------------------------

                    Orbital Energies (a.u.)
 --------------------------------------------------------------

 Alpha MOs
 -- Occupied --
-80.043 -79.976 -26.312  -7.580  -7.520  -5.473  -5.471  -5.470
 -5.413  -5.412  -5.412  -1.611  -0.931  -0.779  -0.684  -0.682
 -0.624  -0.461  -0.405  -0.362
 -- Virtual --
 -0.006   0.056   0.063   0.068   0.080   0.085   0.099   0.113
  0.114   0.145   0.162   0.181   0.227   0.330   0.333   0.360
  0.368   0.389   0.392   0.417   0.432   0.446   0.524   0.572
  0.703   0.731   0.782   0.797   0.842   0.911   0.926   1.044
  1.106   1.112   1.155   1.413   1.579   1.614   1.638   1.680
  1.715   1.789   1.822   1.868   1.934   1.960   2.035   2.250
  2.354   2.898   4.200   4.203   4.232   4.246   4.519   6.903
  6.931   6.954   7.345   7.514  14.727  14.780  14.787  14.799
 14.854  14.896  68.743 165.940 166.135
 --------------------------------------------------------------

          Ground-State Mulliken Net Atomic Charges

     Atom                 Charge (a.u.)
  ----------------------------------------
      1 P                     0.169750
      2 F                    -0.225278
      3 P                     0.120090
      4 H                    -0.064563
  ----------------------------------------
  Sum of atomic charges =    -0.000000

 -----------------------------------------------------------------
                    Cartesian Multipole Moments
 -----------------------------------------------------------------
    Charge (ESU x 10^10)
                -0.0000
    Dipole Moment (Debye)
         X       0.9050      Y      -0.2211      Z      -0.0003
       Tot       0.9316
    Quadrupole Moments (Debye-Ang)
        XX     -35.3297     XY       2.2351     YY     -32.0900
        XZ       0.0000     YZ      -0.0002     ZZ     -31.8224
    Octopole Moments (Debye-Ang^2)
       XXX     -14.0100    XXY       1.6361    XYY      -0.6064
       YYY       7.4348    XXZ      -0.0150    XYZ       0.0000
       YYZ      -0.0120    XZZ      -5.5358    YZZ       2.7145
       ZZZ      -0.0408
    Hexadecapole Moments (Debye-Ang^3)
      XXXX    -304.1813   XXXY       1.0941   XXYY     -66.1536
      XYYY      -9.2342   YYYY    -102.9488   XXXZ      -0.0578
      XXYZ       0.0000   XYYZ      -0.0165   YYYZ      -0.0069
      XXZZ     -55.8905   XYZZ      -2.1144   YYZZ     -25.3430
      XZZZ      -0.0536   YZZZ      -0.0045   ZZZZ     -47.4590
 -----------------------------------------------------------------
 DrvMan completing analytic gradient of the correlated energy
 Correlated dipole moment
            1
    1   0.3560452
    2  -0.0870059
    3  -0.0001081
 Energy read as -781.980295115
 Full Analytical Gradient: (in a.u., or Hartree/Bohr)
             1             2             3             4
    1    0.00006100   -0.00001821   -0.00002182   -0.00002097
    2   -0.00000004    0.00002948   -0.00002947    0.00000003
    3   -0.00002353    0.00001833    0.00002565   -0.00002044
 Gradient time:  CPU 0.67 s  wall 0.64 s
 ----------------------------------------------------------------
             Standard Nuclear Orientation (Angstroms)
    I     Atom           X                Y                Z
 ----------------------------------------------------------------
    1      P      -0.5192691677    -0.6319929034     0.0000000000
    2      F      -1.5137226568     0.6656215693    -0.0000000000
    3      P       1.3640605577     0.1333485169    -0.0000000000
    4      H       0.9526330604     1.4890716731    -0.0000000000
 ----------------------------------------------------------------
 Nuclear Repulsion Energy =   137.1855364507 hartrees
 There are       20 alpha and       20 beta electrons

                       Distance Matrix (Angstroms)
             P (  1)   F (  2)   P (  3)
   F (  2)  1.634852
   P (  3)  2.032899  2.926594
   H (  4)  2.581746  2.600189  1.416777

 Requested basis set is 6-311++G(d,p)
 There are 37 shells and 89 basis functions
 A cutoff of  1.0D-14 yielded    669 shell pairs
 There are      3986 function pairs (      4268 Cartesian)
 Smallest overlap matrix eigenvalue = 8.73E-04
 Guess MOs from SCF MO coefficient file

 -----------------------------------------------------------------------
  General SCF calculation program by
  Eric Jon Sundstrom, Paul Horn, Yuezhi Mao, Dmitri Zuev, Alec White,
  David Stuck, Shaama M.S., Shane Yost, Joonho Lee, David Small,
  Daniel Levine, Susi Lehtola, Hugh Burton, Evgeny Epifanovsky
 -----------------------------------------------------------------------
 Hartree-Fock
 using 4 threads for integral computing
 -------------------------------------------------------
 OpenMP Integral computing Module                
 Release: version 2.0, May 2017, Q-Chem Inc. Pleasanton 
 -------------------------------------------------------
 A restricted SCF calculation will be
 performed using DIIS
 SCF converges when DIIS error is below 1.0e-08
 ---------------------------------------
  Cycle       Energy         DIIS error
 ---------------------------------------
    1    -781.5154014441      1.01e-05  
    2    -781.5154016461      2.84e-06  
    3    -781.5154016787      8.75e-07  
    4    -781.5154016834      3.27e-07  
    5    -781.5154016842      1.71e-07  
    6    -781.5154016844      8.46e-08  
    7    -781.5154016845      2.82e-08  
    8    -781.5154016845      1.08e-08  
    9    -781.5154016845      4.53e-09  Convergence criterion met
 ---------------------------------------
 SCF time:   CPU 2.15s  wall 0.00s 
 SCF   energy in the final basis set =     -781.5154016845
 Total energy in the final basis set =     -781.5154016845


 ------------------------------------------------------------------------------

   CCMAN2: suite of methods based on coupled cluster
           and equation of motion theories.

   Components:
   * libvmm-1.3-trunk
     by Evgeny Epifanovsky, Ilya Kaliman.
   * libtensor-2.5-trunk
     by Evgeny Epifanovsky, Michael Wormit, Dmitry Zuev, Sam Manzer, 
        Ilya Kaliman.
   * libcc-2.5-trunk
     by Evgeny Epifanovsky, Arik Landau, Tomasz Kus, Kirill Khistyaev, 
        Dmitry Zuev, Prashant Manohar, Xintian Feng, Anna Krylov, 
        Matthew Goldey, Alec White, Thomas Jagau, Kaushik Nanda, 
        Anastasia Gunina, Alexander Kunitsa, Joonho Lee.

   CCMAN original authors:
   Anna I. Krylov, C. David Sherrill, Steven R. Gwaltney,
   Edward F. C. Byrd (2000)
   Sergey V. Levchenko, Lyudmila V. Slipchenko, Tao Wang,
   Ana-Maria C. Cristian (2003)
   Piotr A. Pieniazek, C. Melania Oana, Evgeny Epifanovsky (2007)
   Prashant Manohar (2009)

 ------------------------------------------------------------------------------


 Allocating and initializing 29808MB of RAM...
 Calculation will run on 4 cores.


 Alpha MOs, Restricted
 -- Occupied --                  
-80.043 -79.976 -26.312  -7.580  -7.520  -5.473  -5.471  -5.470
  1 A     2 A     3 A     4 A     5 A     6 A     7 A     8 A                  
 -5.413  -5.412  -5.412  -1.611  -0.931  -0.779  -0.684  -0.682
  9 A    10 A    11 A    12 A    13 A    14 A    15 A    16 A                  
 -0.624  -0.461  -0.405  -0.362
 17 A    18 A    19 A    20 A                                                  
 -- Virtual --                   
 -0.006   0.056   0.063   0.068   0.080   0.085   0.099   0.113
 21 A    22 A    23 A    24 A    25 A    26 A    27 A    28 A                  
  0.114   0.145   0.162   0.181   0.227   0.330   0.333   0.360
 29 A    30 A    31 A    32 A    33 A    34 A    35 A    36 A                  
  0.368   0.389   0.392   0.417   0.432   0.446   0.524   0.572
 37 A    38 A    39 A    40 A    41 A    42 A    43 A    44 A                  
  0.703   0.731   0.782   0.797   0.842   0.911   0.926   1.044
 45 A    46 A    47 A    48 A    49 A    50 A    51 A    52 A                  
  1.106   1.112   1.155   1.413   1.579   1.614   1.638   1.680
 53 A    54 A    55 A    56 A    57 A    58 A    59 A    60 A                  
  1.715   1.789   1.822   1.868   1.934   1.960   2.035   2.250
 61 A    62 A    63 A    64 A    65 A    66 A    67 A    68 A                  
  2.354   2.898   4.200   4.203   4.232   4.246   4.519   6.903
 69 A    70 A    71 A    72 A    73 A    74 A    75 A    76 A                  
  6.931   6.954   7.345   7.514  14.727  14.780  14.788  14.799
 77 A    78 A    79 A    80 A    81 A    82 A    83 A    84 A                  
 14.855  14.896  68.743 165.940 166.135
 85 A    86 A    87 A    88 A    89 A                                          

 Beta MOs, Restricted
 -- Occupied --                  
-80.043 -79.976 -26.312  -7.580  -7.520  -5.473  -5.471  -5.470
  1 A     2 A     3 A     4 A     5 A     6 A     7 A     8 A                  
 -5.413  -5.412  -5.412  -1.611  -0.931  -0.779  -0.684  -0.682
  9 A    10 A    11 A    12 A    13 A    14 A    15 A    16 A                  
 -0.624  -0.461  -0.405  -0.362
 17 A    18 A    19 A    20 A                                                  
 -- Virtual --                   
 -0.006   0.056   0.063   0.068   0.080   0.085   0.099   0.113
 21 A    22 A    23 A    24 A    25 A    26 A    27 A    28 A                  
  0.114   0.145   0.162   0.181   0.227   0.330   0.333   0.360
 29 A    30 A    31 A    32 A    33 A    34 A    35 A    36 A                  
  0.368   0.389   0.392   0.417   0.432   0.446   0.524   0.572
 37 A    38 A    39 A    40 A    41 A    42 A    43 A    44 A                  
  0.703   0.731   0.782   0.797   0.842   0.911   0.926   1.044
 45 A    46 A    47 A    48 A    49 A    50 A    51 A    52 A                  
  1.106   1.112   1.155   1.413   1.579   1.614   1.638   1.680
 53 A    54 A    55 A    56 A    57 A    58 A    59 A    60 A                  
  1.715   1.789   1.822   1.868   1.934   1.960   2.035   2.250
 61 A    62 A    63 A    64 A    65 A    66 A    67 A    68 A                  
  2.354   2.898   4.200   4.203   4.232   4.246   4.519   6.903
 69 A    70 A    71 A    72 A    73 A    74 A    75 A    76 A                  
  6.931   6.954   7.345   7.514  14.727  14.780  14.788  14.799
 77 A    78 A    79 A    80 A    81 A    82 A    83 A    84 A                  
 14.855  14.896  68.743 165.940 166.135
 85 A    86 A    87 A    88 A    89 A                                          

 Occupation and symmetry of molecular orbitals

 Point group: C1 (1 irreducible representation).

                           A     All 
 -------------------------------------
 All molecular orbitals:
  - Alpha                  89    89  
  - Beta                   89    89  
 -------------------------------------
 Alpha orbitals:
  - Frozen occupied        11    11  
  - Active occupied        9     9   
  - Active virtual         69    69  
  - Frozen virtual         0     0   
 -------------------------------------
 Beta orbitals:
  - Frozen occupied        11    11  
  - Active occupied        9     9   
  - Active virtual         69    69  
  - Frozen virtual         0     0   
 -------------------------------------

 Import integrals:   CPU 0.00 s  wall 0.00 s

 Import integrals:   CPU 6.48 s  wall 1.68 s

 MP2 amplitudes:   CPU 0.02 s  wall 0.01 s

Running a double precision version
           CCSD T amplitudes will be solved using DIIS.

           Start     Size      MaxIter   EConv     TConv     
           3         7         100       1.00e-07  1.00e-05  
 ------------------------------------------------------------------------------
           Energy (a.u.)   Ediff      Tdiff       Comment
 ------------------------------------------------------------------------------
          -781.95473716                           
     1    -781.96135313   6.62e-03   6.48e-01     
     2    -781.97708294   1.57e-02   8.89e-02     
     3    -781.97755645   4.74e-04   3.93e-02     
     4    -781.97950751   1.95e-03   1.50e-02     Switched to DIIS steps.
     5    -781.98027060   7.63e-04   1.34e-02     
     6    -781.98030238   3.18e-05   2.49e-03     
     7    -781.98029633   6.05e-06   1.24e-03     
     8    -781.98029454   1.79e-06   2.15e-04     
     9    -781.98029500   4.62e-07   9.75e-05     
    10    -781.98029498   2.14e-08   2.71e-05     
    11    -781.98029505   7.28e-08   1.26e-05     
    12    -781.98029511   5.93e-08   7.00e-06     
 ------------------------------------------------------------------------------
          -781.98029511                           CCSD T converged.

End of double precision
 SCF energy                 = -781.51540168
 MP2 energy                 = -781.95473716
 CCSD correlation energy     =   -0.46489343
 CCSD total energy           = -781.98029511

 CCSD  T1^2 = 0.0104  T2^2 = 0.2103  Leading amplitudes:

 Amplitude    Orbitals with energies
  0.0249       16 (A) A                  ->    21 (A) A                   
              -0.6825                         -0.0059                     
  0.0249       16 (A) B                  ->    21 (A) B                   
              -0.6825                         -0.0059                     
  0.0230       20 (A) A                  ->    39 (A) A                   
              -0.3621                          0.3916                     
  0.0230       20 (A) B                  ->    39 (A) B                   
              -0.3621                          0.3916                     

 Amplitude    Orbitals with energies
 -0.1594       20 (A) A      20 (A) B    ->    21 (A) A      21 (A) B     
              -0.3621       -0.3621           -0.0059       -0.0059       
  0.1594       20 (A) A      20 (A) B    ->    21 (A) B      21 (A) A     
              -0.3621       -0.3621           -0.0059       -0.0059       
  0.1594       20 (A) B      20 (A) A    ->    21 (A) A      21 (A) B     
              -0.3621       -0.3621           -0.0059       -0.0059       
 -0.1594       20 (A) B      20 (A) A    ->    21 (A) B      21 (A) A     
              -0.3621       -0.3621           -0.0059       -0.0059       

 Computing CCSD intemediates for later calculations in double precision
 Finished.

Running a double precision version
           CCSD Lambda amplitudes will be solved using DIIS.
           Start     Size      MaxIter   EConv     LConv     
           3         7         100       1.00e-07  1.00e-05  
 ------------------------------------------------------------------------------
            Enorm      Ldiff       Comment
 ------------------------------------------------------------------------------
     1     5.57e-02   4.08e-02     
     2     1.54e-02   7.50e-03     
     3     6.51e-03   1.92e-03     
     4     3.55e-03   1.30e-03     Switched to DIIS steps.
     5     9.39e-04   7.98e-04     
     6     4.53e-04   1.55e-04     
     7     1.32e-04   4.51e-05     
     8     6.32e-05   2.66e-06     
     9     2.32e-05   4.81e-06     
    10     9.66e-06   2.45e-06     
    11     3.58e-06   8.47e-07     
    12     1.22e-06   3.39e-07     
    13     5.80e-07   4.85e-08     
    14     2.40e-07   4.85e-08     
    15     1.02e-07   1.59e-08     
    16     4.70e-08   5.52e-09     
 ------------------------------------------------------------------------------
                                   CCSD Lambda converged.

 Computing density matrices in double precision...
           Orbital response amplitudes will be solved using DIIS.
           Start     Size      MaxIter   EConv     LConv     
           3         7         100       1.00e-06  1.00e-06  
 ------------------------------------------------------------------------------
            Enorm      Ldiff       Comment
 ------------------------------------------------------------------------------
     1     7.26e-02   3.17e-04     
     2     4.30e-02   2.06e-02     
     3     3.97e-02   1.66e-02     
     4     7.90e-03   1.38e-02     Switched to DIIS steps.
     5     2.05e-03   8.22e-04     
     6     9.54e-04   5.50e-04     
     7     2.73e-04   1.18e-04     
     8     7.02e-05   2.10e-05     
     9     1.02e-05   5.83e-06     
    10     2.87e-06   3.65e-08     
    11     8.70e-07   6.13e-08     
 ------------------------------------------------------------------------------
                                   Orbital response converged.

 Computing density matrices... Done.
 CCSD calculation:   CPU 132.29 s  wall 37.06 s

 Transferring MO TPDM to AO TPDM
 Transferring g2_o1o1o1o1
 Transferring g2_o1o1o1v1
 Transferring g2_o1o1v1v1
 Transferring g2_o1v1o1v1
 Transferring g2_o1v1v1v1
 Transferring g2_v1v1v1v1
 Adding separable TPDM
 Computing TPDM gradient
 --------------------------------------------------------
 2e gradient
  Atom          X               Y               Z
 --------------------------------------------------------
    1          9.247046       17.489918       -0.000001  
    2         12.476929      -11.106223        0.000000  
    3        -22.034250       -2.099821       -0.000000  
    4          0.310274       -4.283874        0.000001  
 --------------------------------------------------------
 --------------------------------------------------------
 Final gradient
  Atom          X               Y               Z
 --------------------------------------------------------
    1          9.247046       17.489918       -0.000001  
    2         12.476929      -11.106223        0.000000  
    3        -22.034250       -2.099821       -0.000000  
    4          0.310274       -4.283874        0.000001  
 --------------------------------------------------------
 Analytic gradient from two-electron contribution:   CPU 46.67 s  wall 12.01 s

 Total ccman2 time:   CPU 189.25 s  wall 51.87 s


 --------------------------------------------------------------

                    Orbital Energies (a.u.)
 --------------------------------------------------------------

 Alpha MOs
 -- Occupied --
-80.043 -79.976 -26.312  -7.580  -7.520  -5.473  -5.471  -5.470
 -5.413  -5.412  -5.412  -1.611  -0.931  -0.779  -0.684  -0.682
 -0.624  -0.461  -0.405  -0.362
 -- Virtual --
 -0.006   0.056   0.063   0.068   0.080   0.085   0.099   0.113
  0.114   0.145   0.162   0.181   0.227   0.330   0.333   0.360
  0.368   0.389   0.392   0.417   0.432   0.446   0.524   0.572
  0.703   0.731   0.782   0.797   0.842   0.911   0.926   1.044
  1.106   1.112   1.155   1.413   1.579   1.614   1.638   1.680
  1.715   1.789   1.822   1.868   1.934   1.960   2.035   2.250
  2.354   2.898   4.200   4.203   4.232   4.246   4.519   6.903
  6.931   6.954   7.345   7.514  14.727  14.780  14.788  14.799
 14.855  14.896  68.743 165.940 166.135
 --------------------------------------------------------------

          Ground-State Mulliken Net Atomic Charges

     Atom                 Charge (a.u.)
  ----------------------------------------
      1 P                     0.169796
      2 F                    -0.225288
      3 P                     0.120071
      4 H                    -0.064580
  ----------------------------------------
  Sum of atomic charges =    -0.000000

 -----------------------------------------------------------------
                    Cartesian Multipole Moments
 -----------------------------------------------------------------
    Charge (ESU x 10^10)
                -0.0000
    Dipole Moment (Debye)
         X       0.9045      Y      -0.2204      Z       0.0000
       Tot       0.9309
    Quadrupole Moments (Debye-Ang)
        XX     -35.3300     XY       2.2381     YY     -32.0894
        XZ      -0.0000     YZ      -0.0000     ZZ     -31.8220
    Octopole Moments (Debye-Ang^2)
       XXX     -14.0166    XXY       1.6407    XYY      -0.6069
       YYY       7.4376    XXZ      -0.0000    XYZ       0.0000
       YYZ      -0.0000    XZZ      -5.5366    YZZ       2.7155
       ZZZ      -0.0000
    Hexadecapole Moments (Debye-Ang^3)
      XXXX    -304.1979   XXXY       1.1037   XXYY     -66.1526
      XYYY      -9.2307   YYYY    -102.9442   XXXZ      -0.0000
      XXYZ      -0.0000   XYYZ      -0.0000   YYYZ      -0.0000
      XXZZ     -55.8917   XYZZ      -2.1137   YYZZ     -25.3420
      XZZZ      -0.0000   YZZZ       0.0000   ZZZZ     -47.4580
 -----------------------------------------------------------------
 DrvMan completing analytic gradient of the correlated energy
 Correlated dipole moment
            1
    1   0.3558399
    2  -0.0867110
    3   0.0000000
 Energy read as -781.980295114
 Full Analytical Gradient: (in a.u., or Hartree/Bohr)
             1             2             3             4
    1    0.00005416   -0.00001151   -0.00008921    0.00004656
    2   -0.00003167    0.00003020    0.00010558   -0.00010411
    3    0.00000002   -0.00000001   -0.00000001   -0.00000001
 Gradient time:  CPU 0.67 s  wall 0.64 s
 ----------------------------------------------------------------
             Standard Nuclear Orientation (Angstroms)
    I     Atom           X                Y                Z
 ----------------------------------------------------------------
    1      P      -0.5192691677    -0.6319929034     0.0000000000
    2      F      -1.5137226568     0.6656215693    -0.0000000000
    3      P       1.3640605577     0.1333485169    -0.0000000000
    4      H       0.9506330604     1.4890716731    -0.0000000000
 ----------------------------------------------------------------
 Nuclear Repulsion Energy =   137.1859306609 hartrees
 There are       20 alpha and       20 beta electrons

                       Distance Matrix (Angstroms)
             P (  1)   F (  2)   P (  3)
   F (  2)  1.634852
   P (  3)  2.032899  2.926594
   H (  4)  2.580606  2.598292  1.417359

 Requested basis set is 6-311++G(d,p)
 There are 37 shells and 89 basis functions
 A cutoff of  1.0D-14 yielded    669 shell pairs
 There are      3986 function pairs (      4268 Cartesian)
 Smallest overlap matrix eigenvalue = 8.73E-04
 Guess MOs from SCF MO coefficient file

 -----------------------------------------------------------------------
  General SCF calculation program by
  Eric Jon Sundstrom, Paul Horn, Yuezhi Mao, Dmitri Zuev, Alec White,
  David Stuck, Shaama M.S., Shane Yost, Joonho Lee, David Small,
  Daniel Levine, Susi Lehtola, Hugh Burton, Evgeny Epifanovsky
 -----------------------------------------------------------------------
 Hartree-Fock
 using 4 threads for integral computing
 -------------------------------------------------------
 OpenMP Integral computing Module                
 Release: version 2.0, May 2017, Q-Chem Inc. Pleasanton 
 -------------------------------------------------------
 A restricted SCF calculation will be
 performed using DIIS
 SCF converges when DIIS error is below 1.0e-08
 ---------------------------------------
  Cycle       Energy         DIIS error
 ---------------------------------------
    1    -781.5153907170      1.14e-05  
    2    -781.5153909177      2.78e-06  
    3    -781.5153909416      8.18e-07  
    4    -781.5153909445      2.76e-07  
    5    -781.5153909448      1.02e-07  
    6    -781.5153909448      4.41e-08  
    7    -781.5153909448      1.12e-08  
    8    -781.5153909448      3.91e-09  Convergence criterion met
 ---------------------------------------
 SCF time:   CPU 1.90s  wall 1.00s 
 SCF   energy in the final basis set =     -781.5153909448
 Total energy in the final basis set =     -781.5153909448


 ------------------------------------------------------------------------------

   CCMAN2: suite of methods based on coupled cluster
           and equation of motion theories.

   Components:
   * libvmm-1.3-trunk
     by Evgeny Epifanovsky, Ilya Kaliman.
   * libtensor-2.5-trunk
     by Evgeny Epifanovsky, Michael Wormit, Dmitry Zuev, Sam Manzer, 
        Ilya Kaliman.
   * libcc-2.5-trunk
     by Evgeny Epifanovsky, Arik Landau, Tomasz Kus, Kirill Khistyaev, 
        Dmitry Zuev, Prashant Manohar, Xintian Feng, Anna Krylov, 
        Matthew Goldey, Alec White, Thomas Jagau, Kaushik Nanda, 
        Anastasia Gunina, Alexander Kunitsa, Joonho Lee.

   CCMAN original authors:
   Anna I. Krylov, C. David Sherrill, Steven R. Gwaltney,
   Edward F. C. Byrd (2000)
   Sergey V. Levchenko, Lyudmila V. Slipchenko, Tao Wang,
   Ana-Maria C. Cristian (2003)
   Piotr A. Pieniazek, C. Melania Oana, Evgeny Epifanovsky (2007)
   Prashant Manohar (2009)

 ------------------------------------------------------------------------------


 Allocating and initializing 29808MB of RAM...
 Calculation will run on 4 cores.


 Alpha MOs, Restricted
 -- Occupied --                  
-80.043 -79.976 -26.312  -7.580  -7.520  -5.473  -5.471  -5.470
  1 A     2 A     3 A     4 A     5 A     6 A     7 A     8 A                  
 -5.413  -5.412  -5.412  -1.611  -0.931  -0.779  -0.684  -0.682
  9 A    10 A    11 A    12 A    13 A    14 A    15 A    16 A                  
 -0.624  -0.461  -0.405  -0.362
 17 A    18 A    19 A    20 A                                                  
 -- Virtual --                   
 -0.006   0.056   0.063   0.068   0.080   0.085   0.099   0.113
 21 A    22 A    23 A    24 A    25 A    26 A    27 A    28 A                  
  0.114   0.145   0.162   0.181   0.227   0.330   0.333   0.360
 29 A    30 A    31 A    32 A    33 A    34 A    35 A    36 A                  
  0.368   0.389   0.392   0.417   0.432   0.446   0.524   0.572
 37 A    38 A    39 A    40 A    41 A    42 A    43 A    44 A                  
  0.703   0.731   0.782   0.797   0.842   0.911   0.926   1.044
 45 A    46 A    47 A    48 A    49 A    50 A    51 A    52 A                  
  1.106   1.112   1.155   1.413   1.579   1.614   1.638   1.680
 53 A    54 A    55 A    56 A    57 A    58 A    59 A    60 A                  
  1.715   1.789   1.822   1.868   1.934   1.960   2.035   2.251
 61 A    62 A    63 A    64 A    65 A    66 A    67 A    68 A                  
  2.353   2.898   4.200   4.203   4.232   4.246   4.519   6.903
 69 A    70 A    71 A    72 A    73 A    74 A    75 A    76 A                  
  6.931   6.954   7.345   7.514  14.727  14.780  14.787  14.799
 77 A    78 A    79 A    80 A    81 A    82 A    83 A    84 A                  
 14.854  14.896  68.743 165.940 166.135
 85 A    86 A    87 A    88 A    89 A                                          

 Beta MOs, Restricted
 -- Occupied --                  
-80.043 -79.976 -26.312  -7.580  -7.520  -5.473  -5.471  -5.470
  1 A     2 A     3 A     4 A     5 A     6 A     7 A     8 A                  
 -5.413  -5.412  -5.412  -1.611  -0.931  -0.779  -0.684  -0.682
  9 A    10 A    11 A    12 A    13 A    14 A    15 A    16 A                  
 -0.624  -0.461  -0.405  -0.362
 17 A    18 A    19 A    20 A                                                  
 -- Virtual --                   
 -0.006   0.056   0.063   0.068   0.080   0.085   0.099   0.113
 21 A    22 A    23 A    24 A    25 A    26 A    27 A    28 A                  
  0.114   0.145   0.162   0.181   0.227   0.330   0.333   0.360
 29 A    30 A    31 A    32 A    33 A    34 A    35 A    36 A                  
  0.368   0.389   0.392   0.417   0.432   0.446   0.524   0.572
 37 A    38 A    39 A    40 A    41 A    42 A    43 A    44 A                  
  0.703   0.731   0.782   0.797   0.842   0.911   0.926   1.044
 45 A    46 A    47 A    48 A    49 A    50 A    51 A    52 A                  
  1.106   1.112   1.155   1.413   1.579   1.614   1.638   1.680
 53 A    54 A    55 A    56 A    57 A    58 A    59 A    60 A                  
  1.715   1.789   1.822   1.868   1.934   1.960   2.035   2.251
 61 A    62 A    63 A    64 A    65 A    66 A    67 A    68 A                  
  2.353   2.898   4.200   4.203   4.232   4.246   4.519   6.903
 69 A    70 A    71 A    72 A    73 A    74 A    75 A    76 A                  
  6.931   6.954   7.345   7.514  14.727  14.780  14.787  14.799
 77 A    78 A    79 A    80 A    81 A    82 A    83 A    84 A                  
 14.854  14.896  68.743 165.940 166.135
 85 A    86 A    87 A    88 A    89 A                                          

 Occupation and symmetry of molecular orbitals

 Point group: C1 (1 irreducible representation).

                           A     All 
 -------------------------------------
 All molecular orbitals:
  - Alpha                  89    89  
  - Beta                   89    89  
 -------------------------------------
 Alpha orbitals:
  - Frozen occupied        11    11  
  - Active occupied        9     9   
  - Active virtual         69    69  
  - Frozen virtual         0     0   
 -------------------------------------
 Beta orbitals:
  - Frozen occupied        11    11  
  - Active occupied        9     9   
  - Active virtual         69    69  
  - Frozen virtual         0     0   
 -------------------------------------

 Import integrals:   CPU 0.00 s  wall 0.00 s

 Import integrals:   CPU 6.48 s  wall 1.68 s

 MP2 amplitudes:   CPU 0.02 s  wall 0.01 s

Running a double precision version
           CCSD T amplitudes will be solved using DIIS.

           Start     Size      MaxIter   EConv     TConv     
           3         7         100       1.00e-07  1.00e-05  
 ------------------------------------------------------------------------------
           Energy (a.u.)   Ediff      Tdiff       Comment
 ------------------------------------------------------------------------------
          -781.95473938                           
     1    -781.96135175   6.61e-03   6.48e-01     
     2    -781.97708259   1.57e-02   8.89e-02     
     3    -781.97755610   4.74e-04   3.93e-02     
     4    -781.97950736   1.95e-03   1.50e-02     Switched to DIIS steps.
     5    -781.98027051   7.63e-04   1.34e-02     
     6    -781.98030230   3.18e-05   2.49e-03     
     7    -781.98029625   6.05e-06   1.24e-03     
     8    -781.98029446   1.79e-06   2.15e-04     
     9    -781.98029492   4.62e-07   9.75e-05     
    10    -781.98029490   2.17e-08   2.71e-05     
    11    -781.98029497   7.26e-08   1.26e-05     
    12    -781.98029503   5.92e-08   6.99e-06     
 ------------------------------------------------------------------------------
          -781.98029503                           CCSD T converged.

End of double precision
 SCF energy                 = -781.51539094
 MP2 energy                 = -781.95473938
 CCSD correlation energy     =   -0.46490409
 CCSD total energy           = -781.98029503

 CCSD  T1^2 = 0.0104  T2^2 = 0.2103  Leading amplitudes:

 Amplitude    Orbitals with energies
 -0.0249       16 (A) A                  ->    21 (A) A                   
              -0.6825                         -0.0059                     
 -0.0249       16 (A) B                  ->    21 (A) B                   
              -0.6825                         -0.0059                     
  0.0230       20 (A) A                  ->    39 (A) A                   
              -0.3621                          0.3916                     
  0.0230       20 (A) B                  ->    39 (A) B                   
              -0.3621                          0.3916                     

 Amplitude    Orbitals with energies
 -0.1594       20 (A) A      20 (A) B    ->    21 (A) A      21 (A) B     
              -0.3621       -0.3621           -0.0059       -0.0059       
  0.1594       20 (A) A      20 (A) B    ->    21 (A) B      21 (A) A     
              -0.3621       -0.3621           -0.0059       -0.0059       
  0.1594       20 (A) B      20 (A) A    ->    21 (A) A      21 (A) B     
              -0.3621       -0.3621           -0.0059       -0.0059       
 -0.1594       20 (A) B      20 (A) A    ->    21 (A) B      21 (A) A     
              -0.3621       -0.3621           -0.0059       -0.0059       

 Computing CCSD intemediates for later calculations in double precision
 Finished.

Running a double precision version
           CCSD Lambda amplitudes will be solved using DIIS.
           Start     Size      MaxIter   EConv     LConv     
           3         7         100       1.00e-07  1.00e-05  
 ------------------------------------------------------------------------------
            Enorm      Ldiff       Comment
 ------------------------------------------------------------------------------
     1     5.57e-02   4.08e-02     
     2     1.54e-02   7.50e-03     
     3     6.51e-03   1.92e-03     
     4     3.55e-03   1.30e-03     Switched to DIIS steps.
     5     9.39e-04   7.98e-04     
     6     4.53e-04   1.55e-04     
     7     1.32e-04   4.51e-05     
     8     6.32e-05   2.66e-06     
     9     2.32e-05   4.80e-06     
    10     9.65e-06   2.45e-06     
    11     3.57e-06   8.48e-07     
    12     1.22e-06   3.40e-07     
    13     5.80e-07   4.87e-08     
    14     2.40e-07   4.86e-08     
    15     1.02e-07   1.60e-08     
    16     4.70e-08   5.54e-09     
 ------------------------------------------------------------------------------
                                   CCSD Lambda converged.

 Computing density matrices in double precision...
           Orbital response amplitudes will be solved using DIIS.
           Start     Size      MaxIter   EConv     LConv     
           3         7         100       1.00e-06  1.00e-06  
 ------------------------------------------------------------------------------
            Enorm      Ldiff       Comment
 ------------------------------------------------------------------------------
     1     7.26e-02   3.19e-04     
     2     4.30e-02   2.06e-02     
     3     3.97e-02   1.66e-02     
     4     7.89e-03   1.38e-02     Switched to DIIS steps.
     5     2.05e-03   8.17e-04     
     6     9.55e-04   5.49e-04     
     7     2.73e-04   1.18e-04     
     8     7.02e-05   2.11e-05     
     9     1.02e-05   5.82e-06     
    10     2.87e-06   3.56e-08     
    11     8.70e-07   6.10e-08     
 ------------------------------------------------------------------------------
                                   Orbital response converged.

 Computing density matrices... Done.
 CCSD calculation:   CPU 132.57 s  wall 37.14 s

 Transferring MO TPDM to AO TPDM
 Transferring g2_o1o1o1o1
 Transferring g2_o1o1o1v1
 Transferring g2_o1o1v1v1
 Transferring g2_o1v1o1v1
 Transferring g2_o1v1v1v1
 Transferring g2_v1v1v1v1
 Adding separable TPDM
 Computing TPDM gradient
 --------------------------------------------------------
 2e gradient
  Atom          X               Y               Z
 --------------------------------------------------------
    1          9.245733       17.487867        0.000000  
    2         12.478246      -11.106012       -0.000000  
    3        -22.041662       -2.099179       -0.000000  
    4          0.317683       -4.282676        0.000000  
 --------------------------------------------------------
 --------------------------------------------------------
 Final gradient
  Atom          X               Y               Z
 --------------------------------------------------------
    1          9.245733       17.487867        0.000000  
    2         12.478246      -11.106012       -0.000000  
    3        -22.041662       -2.099179       -0.000000  
    4          0.317683       -4.282676        0.000000  
 --------------------------------------------------------
 Analytic gradient from two-electron contribution:   CPU 47.57 s  wall 12.25 s

 Total ccman2 time:   CPU 190.69 s  wall 52.25 s


 --------------------------------------------------------------

                    Orbital Energies (a.u.)
 --------------------------------------------------------------

 Alpha MOs
 -- Occupied --
-80.043 -79.976 -26.312  -7.580  -7.520  -5.473  -5.471  -5.470
 -5.413  -5.412  -5.412  -1.611  -0.931  -0.779  -0.684  -0.682
 -0.624  -0.461  -0.405  -0.362
 -- Virtual --
 -0.006   0.056   0.063   0.068   0.080   0.085   0.099   0.113
  0.114   0.145   0.162   0.181   0.227   0.330   0.333   0.360
  0.368   0.389   0.392   0.417   0.432   0.446   0.524   0.572
  0.703   0.731   0.782   0.797   0.842   0.911   0.926   1.044
  1.106   1.112   1.155   1.413   1.579   1.614   1.638   1.680
  1.715   1.789   1.822   1.868   1.934   1.960   2.035   2.251
  2.353   2.898   4.200   4.203   4.232   4.246   4.519   6.903
  6.931   6.954   7.345   7.514  14.727  14.780  14.787  14.799
 14.854  14.896  68.743 165.940 166.135
 --------------------------------------------------------------

          Ground-State Mulliken Net Atomic Charges

     Atom                 Charge (a.u.)
  ----------------------------------------
      1 P                     0.169705
      2 F                    -0.225267
      3 P                     0.120108
      4 H                    -0.064546
  ----------------------------------------
  Sum of atomic charges =    -0.000000

 -----------------------------------------------------------------
                    Cartesian Multipole Moments
 -----------------------------------------------------------------
    Charge (ESU x 10^10)
                -0.0000
    Dipole Moment (Debye)
         X       0.9055      Y      -0.2219      Z       0.0000
       Tot       0.9323
    Quadrupole Moments (Debye-Ang)
        XX     -35.3295     XY       2.2322     YY     -32.0906
        XZ      -0.0000     YZ      -0.0000     ZZ     -31.8228
    Octopole Moments (Debye-Ang^2)
       XXX     -14.0035    XXY       1.6316    XYY      -0.6058
       YYY       7.4319    XXZ      -0.0000    XYZ       0.0000
       YYZ       0.0000    XZZ      -5.5349    YZZ       2.7135
       ZZZ      -0.0000
    Hexadecapole Moments (Debye-Ang^3)
      XXXX    -304.1647   XXXY       1.0844   XXYY     -66.1546
      XYYY      -9.2378   YYYY    -102.9534   XXXZ      -0.0000
      XXYZ      -0.0000   XYYZ      -0.0000   YYYZ      -0.0000
      XXZZ     -55.8892   XYZZ      -2.1151   YYZZ     -25.3440
      XZZZ      -0.0000   YZZZ      -0.0000   ZZZZ     -47.4599
 -----------------------------------------------------------------
 DrvMan completing analytic gradient of the correlated energy
 Correlated dipole moment
            1
    1   0.3562497
    2  -0.0873006
    3   0.0000000
 Energy read as -781.980295034
 Full Analytical Gradient: (in a.u., or Hartree/Bohr)
             1             2             3             4
    1    0.00006798   -0.00002486    0.00004543   -0.00008855
    2    0.00003159    0.00002878   -0.00016429    0.00010391
    3    0.00000000   -0.00000000   -0.00000000   -0.00000000
 Gradient time:  CPU 0.67 s  wall 0.64 s
 ----------------------------------------------------------------
             Standard Nuclear Orientation (Angstroms)
    I     Atom           X                Y                Z
 ----------------------------------------------------------------
    1      P      -0.5192691677    -0.6319929034     0.0000000000
    2      F      -1.5137226568     0.6656215693    -0.0000000000
    3      P       1.3640605577     0.1333485169    -0.0000000000
    4      H       0.9516330604     1.4900716731    -0.0000000000
 ----------------------------------------------------------------
 Nuclear Repulsion Energy =   137.1807528584 hartrees
 There are       20 alpha and       20 beta electrons

                       Distance Matrix (Angstroms)
             P (  1)   F (  2)   P (  3)
   F (  2)  1.634852
   P (  3)  2.032899  2.926594
   H (  4)  2.581998  2.599557  1.418025

 Requested basis set is 6-311++G(d,p)
 There are 37 shells and 89 basis functions
 A cutoff of  1.0D-14 yielded    669 shell pairs
 There are      3986 function pairs (      4268 Cartesian)
 Smallest overlap matrix eigenvalue = 8.73E-04
 Guess MOs from SCF MO coefficient file

 -----------------------------------------------------------------------
  General SCF calculation program by
  Eric Jon Sundstrom, Paul Horn, Yuezhi Mao, Dmitri Zuev, Alec White,
  David Stuck, Shaama M.S., Shane Yost, Joonho Lee, David Small,
  Daniel Levine, Susi Lehtola, Hugh Burton, Evgeny Epifanovsky
 -----------------------------------------------------------------------
 Hartree-Fock
 using 4 threads for integral computing
 -------------------------------------------------------
 OpenMP Integral computing Module                
 Release: version 2.0, May 2017, Q-Chem Inc. Pleasanton 
 -------------------------------------------------------
 A restricted SCF calculation will be
 performed using DIIS
 SCF converges when DIIS error is below 1.0e-08
 ---------------------------------------
  Cycle       Energy         DIIS error
 ---------------------------------------
    1    -781.5153902372      9.07e-06  
    2    -781.5153903472      2.06e-06  
    3    -781.5153903574      7.37e-07  
    4    -781.5153903589      3.91e-07  
    5    -781.5153903593      1.07e-07  
    6    -781.5153903594      3.35e-08  
    7    -781.5153903594      8.69e-09  Convergence criterion met
 ---------------------------------------
 SCF time:   CPU 1.68s  wall 0.00s 
 SCF   energy in the final basis set =     -781.5153903594
 Total energy in the final basis set =     -781.5153903594


 ------------------------------------------------------------------------------

   CCMAN2: suite of methods based on coupled cluster
           and equation of motion theories.

   Components:
   * libvmm-1.3-trunk
     by Evgeny Epifanovsky, Ilya Kaliman.
   * libtensor-2.5-trunk
     by Evgeny Epifanovsky, Michael Wormit, Dmitry Zuev, Sam Manzer, 
        Ilya Kaliman.
   * libcc-2.5-trunk
     by Evgeny Epifanovsky, Arik Landau, Tomasz Kus, Kirill Khistyaev, 
        Dmitry Zuev, Prashant Manohar, Xintian Feng, Anna Krylov, 
        Matthew Goldey, Alec White, Thomas Jagau, Kaushik Nanda, 
        Anastasia Gunina, Alexander Kunitsa, Joonho Lee.

   CCMAN original authors:
   Anna I. Krylov, C. David Sherrill, Steven R. Gwaltney,
   Edward F. C. Byrd (2000)
   Sergey V. Levchenko, Lyudmila V. Slipchenko, Tao Wang,
   Ana-Maria C. Cristian (2003)
   Piotr A. Pieniazek, C. Melania Oana, Evgeny Epifanovsky (2007)
   Prashant Manohar (2009)

 ------------------------------------------------------------------------------


 Allocating and initializing 29808MB of RAM...
 Calculation will run on 4 cores.


 Alpha MOs, Restricted
 -- Occupied --                  
-80.043 -79.976 -26.312  -7.580  -7.520  -5.473  -5.471  -5.470
  1 A     2 A     3 A     4 A     5 A     6 A     7 A     8 A                  
 -5.413  -5.412  -5.412  -1.611  -0.931  -0.779  -0.684  -0.682
  9 A    10 A    11 A    12 A    13 A    14 A    15 A    16 A                  
 -0.624  -0.461  -0.405  -0.362
 17 A    18 A    19 A    20 A                                                  
 -- Virtual --                   
 -0.006   0.056   0.063   0.068   0.080   0.085   0.099   0.113
 21 A    22 A    23 A    24 A    25 A    26 A    27 A    28 A                  
  0.114   0.145   0.162   0.181   0.227   0.330   0.333   0.360
 29 A    30 A    31 A    32 A    33 A    34 A    35 A    36 A                  
  0.368   0.389   0.392   0.417   0.432   0.446   0.524   0.572
 37 A    38 A    39 A    40 A    41 A    42 A    43 A    44 A                  
  0.703   0.731   0.782   0.797   0.842   0.911   0.926   1.044
 45 A    46 A    47 A    48 A    49 A    50 A    51 A    52 A                  
  1.106   1.112   1.155   1.413   1.579   1.614   1.638   1.680
 53 A    54 A    55 A    56 A    57 A    58 A    59 A    60 A                  
  1.715   1.789   1.822   1.868   1.934   1.960   2.035   2.250
 61 A    62 A    63 A    64 A    65 A    66 A    67 A    68 A                  
  2.352   2.898   4.200   4.203   4.232   4.246   4.519   6.903
 69 A    70 A    71 A    72 A    73 A    74 A    75 A    76 A                  
  6.931   6.954   7.345   7.514  14.727  14.780  14.787  14.799
 77 A    78 A    79 A    80 A    81 A    82 A    83 A    84 A                  
 14.854  14.896  68.743 165.940 166.135
 85 A    86 A    87 A    88 A    89 A                                          

 Beta MOs, Restricted
 -- Occupied --                  
-80.043 -79.976 -26.312  -7.580  -7.520  -5.473  -5.471  -5.470
  1 A     2 A     3 A     4 A     5 A     6 A     7 A     8 A                  
 -5.413  -5.412  -5.412  -1.611  -0.931  -0.779  -0.684  -0.682
  9 A    10 A    11 A    12 A    13 A    14 A    15 A    16 A                  
 -0.624  -0.461  -0.405  -0.362
 17 A    18 A    19 A    20 A                                                  
 -- Virtual --                   
 -0.006   0.056   0.063   0.068   0.080   0.085   0.099   0.113
 21 A    22 A    23 A    24 A    25 A    26 A    27 A    28 A                  
  0.114   0.145   0.162   0.181   0.227   0.330   0.333   0.360
 29 A    30 A    31 A    32 A    33 A    34 A    35 A    36 A                  
  0.368   0.389   0.392   0.417   0.432   0.446   0.524   0.572
 37 A    38 A    39 A    40 A    41 A    42 A    43 A    44 A                  
  0.703   0.731   0.782   0.797   0.842   0.911   0.926   1.044
 45 A    46 A    47 A    48 A    49 A    50 A    51 A    52 A                  
  1.106   1.112   1.155   1.413   1.579   1.614   1.638   1.680
 53 A    54 A    55 A    56 A    57 A    58 A    59 A    60 A                  
  1.715   1.789   1.822   1.868   1.934   1.960   2.035   2.250
 61 A    62 A    63 A    64 A    65 A    66 A    67 A    68 A                  
  2.352   2.898   4.200   4.203   4.232   4.246   4.519   6.903
 69 A    70 A    71 A    72 A    73 A    74 A    75 A    76 A                  
  6.931   6.954   7.345   7.514  14.727  14.780  14.787  14.799
 77 A    78 A    79 A    80 A    81 A    82 A    83 A    84 A                  
 14.854  14.896  68.743 165.940 166.135
 85 A    86 A    87 A    88 A    89 A                                          

 Occupation and symmetry of molecular orbitals

 Point group: C1 (1 irreducible representation).

                           A     All 
 -------------------------------------
 All molecular orbitals:
  - Alpha                  89    89  
  - Beta                   89    89  
 -------------------------------------
 Alpha orbitals:
  - Frozen occupied        11    11  
  - Active occupied        9     9   
  - Active virtual         69    69  
  - Frozen virtual         0     0   
 -------------------------------------
 Beta orbitals:
  - Frozen occupied        11    11  
  - Active occupied        9     9   
  - Active virtual         69    69  
  - Frozen virtual         0     0   
 -------------------------------------

 Import integrals:   CPU 0.00 s  wall 0.00 s

 Import integrals:   CPU 6.48 s  wall 1.68 s

 MP2 amplitudes:   CPU 0.02 s  wall 0.01 s

Running a double precision version
           CCSD T amplitudes will be solved using DIIS.

           Start     Size      MaxIter   EConv     TConv     
           3         7         100       1.00e-07  1.00e-05  
 ------------------------------------------------------------------------------
           Energy (a.u.)   Ediff      Tdiff       Comment
 ------------------------------------------------------------------------------
          -781.95473498                           
     1    -781.96134898   6.61e-03   6.48e-01     
     2    -781.97708110   1.57e-02   8.89e-02     
     3    -781.97755517   4.74e-04   3.93e-02     
     4    -781.97950684   1.95e-03   1.50e-02     Switched to DIIS steps.
     5    -781.98027024   7.63e-04   1.34e-02     
     6    -781.98030204   3.18e-05   2.49e-03     
     7    -781.98029599   6.04e-06   1.24e-03     
     8    -781.98029420   1.79e-06   2.15e-04     
     9    -781.98029466   4.61e-07   9.75e-05     
    10    -781.98029464   2.18e-08   2.71e-05     
    11    -781.98029471   7.26e-08   1.26e-05     
    12    -781.98029477   5.92e-08   7.00e-06     
 ------------------------------------------------------------------------------
          -781.98029477                           CCSD T converged.

End of double precision
 SCF energy                 = -781.51539036
 MP2 energy                 = -781.95473498
 CCSD correlation energy     =   -0.46490441
 CCSD total energy           = -781.98029477

 CCSD  T1^2 = 0.0104  T2^2 = 0.2103  Leading amplitudes:

 Amplitude    Orbitals with energies
 -0.0249       16 (A) A                  ->    21 (A) A                   
              -0.6825                         -0.0059                     
 -0.0249       16 (A) B                  ->    21 (A) B                   
              -0.6825                         -0.0059                     
  0.0230       20 (A) A                  ->    39 (A) A                   
              -0.3621                          0.3916                     
  0.0230       20 (A) B                  ->    39 (A) B                   
              -0.3621                          0.3916                     

 Amplitude    Orbitals with energies
 -0.1594       20 (A) A      20 (A) B    ->    21 (A) A      21 (A) B     
              -0.3621       -0.3621           -0.0059       -0.0059       
  0.1594       20 (A) A      20 (A) B    ->    21 (A) B      21 (A) A     
              -0.3621       -0.3621           -0.0059       -0.0059       
  0.1594       20 (A) B      20 (A) A    ->    21 (A) A      21 (A) B     
              -0.3621       -0.3621           -0.0059       -0.0059       
 -0.1594       20 (A) B      20 (A) A    ->    21 (A) B      21 (A) A     
              -0.3621       -0.3621           -0.0059       -0.0059       

 Computing CCSD intemediates for later calculations in double precision
 Finished.

Running a double precision version
           CCSD Lambda amplitudes will be solved using DIIS.
           Start     Size      MaxIter   EConv     LConv     
           3         7         100       1.00e-07  1.00e-05  
 ------------------------------------------------------------------------------
            Enorm      Ldiff       Comment
 ------------------------------------------------------------------------------
     1     5.57e-02   4.08e-02     
     2     1.54e-02   7.50e-03     
     3     6.51e-03   1.93e-03     
     4     3.55e-03   1.30e-03     Switched to DIIS steps.
     5     9.39e-04   7.98e-04     
     6     4.53e-04   1.56e-04     
     7     1.32e-04   4.51e-05     
     8     6.32e-05   2.66e-06     
     9     2.32e-05   4.81e-06     
    10     9.65e-06   2.45e-06     
    11     3.58e-06   8.48e-07     
    12     1.22e-06   3.39e-07     
    13     5.80e-07   4.85e-08     
    14     2.40e-07   4.85e-08     
    15     1.02e-07   1.60e-08     
    16     4.70e-08   5.52e-09     
 ------------------------------------------------------------------------------
                                   CCSD Lambda converged.

 Computing density matrices in double precision...
           Orbital response amplitudes will be solved using DIIS.
           Start     Size      MaxIter   EConv     LConv     
           3         7         100       1.00e-06  1.00e-06  
 ------------------------------------------------------------------------------
            Enorm      Ldiff       Comment
 ------------------------------------------------------------------------------
     1     7.26e-02   3.22e-04     
     2     4.30e-02   2.06e-02     
     3     3.97e-02   1.66e-02     
     4     7.88e-03   1.38e-02     Switched to DIIS steps.
     5     2.05e-03   8.11e-04     
     6     9.55e-04   5.48e-04     
     7     2.73e-04   1.18e-04     
     8     7.03e-05   2.11e-05     
     9     1.02e-05   5.82e-06     
    10     2.87e-06   3.59e-08     
    11     8.71e-07   6.12e-08     
 ------------------------------------------------------------------------------
                                   Orbital response converged.

 Computing density matrices... Done.
 CCSD calculation:   CPU 132.56 s  wall 37.17 s

 Transferring MO TPDM to AO TPDM
 Transferring g2_o1o1o1o1
 Transferring g2_o1o1o1v1
 Transferring g2_o1o1v1v1
 Transferring g2_o1v1o1v1
 Transferring g2_o1v1v1v1
 Transferring g2_v1v1v1v1
 Adding separable TPDM
 Computing TPDM gradient
 --------------------------------------------------------
 2e gradient
  Atom          X               Y               Z
 --------------------------------------------------------
    1          9.246649       17.489009        0.000000  
    2         12.477213      -11.106082       -0.000000  
    3        -22.037388       -2.098961       -0.000000  
    4          0.313526       -4.283966        0.000000  
 --------------------------------------------------------
 --------------------------------------------------------
 Final gradient
  Atom          X               Y               Z
 --------------------------------------------------------
    1          9.246649       17.489009        0.000000  
    2         12.477213      -11.106082       -0.000000  
    3        -22.037388       -2.098961       -0.000000  
    4          0.313526       -4.283966        0.000000  
 --------------------------------------------------------
 Analytic gradient from two-electron contribution:   CPU 46.87 s  wall 12.06 s

 Total ccman2 time:   CPU 189.33 s  wall 51.93 s


 --------------------------------------------------------------

                    Orbital Energies (a.u.)
 --------------------------------------------------------------

 Alpha MOs
 -- Occupied --
-80.043 -79.976 -26.312  -7.580  -7.520  -5.473  -5.471  -5.470
 -5.413  -5.412  -5.412  -1.611  -0.931  -0.779  -0.684  -0.682
 -0.624  -0.461  -0.405  -0.362
 -- Virtual --
 -0.006   0.056   0.063   0.068   0.080   0.085   0.099   0.113
  0.114   0.145   0.162   0.181   0.227   0.330   0.333   0.360
  0.368   0.389   0.392   0.417   0.432   0.446   0.524   0.572
  0.703   0.731   0.782   0.797   0.842   0.911   0.926   1.044
  1.106   1.112   1.155   1.413   1.579   1.614   1.638   1.680
  1.715   1.789   1.822   1.868   1.934   1.960   2.035   2.250
  2.352   2.898   4.200   4.203   4.232   4.246   4.519   6.903
  6.931   6.954   7.345   7.514  14.727  14.780  14.787  14.799
 14.854  14.896  68.743 165.940 166.135
 --------------------------------------------------------------

          Ground-State Mulliken Net Atomic Charges

     Atom                 Charge (a.u.)
  ----------------------------------------
      1 P                     0.169698
      2 F                    -0.225286
      3 P                     0.120072
      4 H                    -0.064484
  ----------------------------------------
  Sum of atomic charges =     0.000000

 -----------------------------------------------------------------
                    Cartesian Multipole Moments
 -----------------------------------------------------------------
    Charge (ESU x 10^10)
                 0.0000
    Dipole Moment (Debye)
         X       0.9049      Y      -0.2218      Z      -0.0000
       Tot       0.9317
    Quadrupole Moments (Debye-Ang)
        XX     -35.3298     XY       2.2347     YY     -32.0909
        XZ      -0.0000     YZ      -0.0000     ZZ     -31.8234
    Octopole Moments (Debye-Ang^2)
       XXX     -14.0121    XXY       1.6326    XYY      -0.6080
       YYY       7.4297    XXZ      -0.0000    XYZ       0.0000
       YYZ       0.0000    XZZ      -5.5365    YZZ       2.7120
       ZZZ      -0.0000
    Hexadecapole Moments (Debye-Ang^3)
      XXXX    -304.1837   XXXY       1.0870   XXYY     -66.1598
      XYYY      -9.2390   YYYY    -102.9727   XXXZ      -0.0000
      XXYZ      -0.0000   XYYZ      -0.0000   YYYZ      -0.0000
      XXZZ     -55.8911   XYZZ      -2.1167   YYZZ     -25.3485
      XZZZ      -0.0000   YZZZ      -0.0000   ZZZZ     -47.4603
 -----------------------------------------------------------------
 DrvMan completing analytic gradient of the correlated energy
 Correlated dipole moment
            1
    1   0.3560100
    2  -0.0872618
    3  -0.0000000
 Energy read as -781.980294773
 Full Analytical Gradient: (in a.u., or Hartree/Bohr)
             1             2             3             4
    1    0.00006081   -0.00001409    0.00007789   -0.00012461
    2   -0.00002048    0.00003583   -0.00039973    0.00038438
    3    0.00000000   -0.00000000   -0.00000000    0.00000000
 Gradient time:  CPU 0.67 s  wall 0.64 s
 ----------------------------------------------------------------
             Standard Nuclear Orientation (Angstroms)
    I     Atom           X                Y                Z
 ----------------------------------------------------------------
    1      P      -0.5192691677    -0.6319929034     0.0000000000
    2      F      -1.5137226568     0.6656215693    -0.0000000000
    3      P       1.3640605577     0.1333485169    -0.0000000000
    4      H       0.9516330604     1.4880716731    -0.0000000000
 ----------------------------------------------------------------
 Nuclear Repulsion Energy =   137.1907210390 hartrees
 There are       20 alpha and       20 beta electrons

                       Distance Matrix (Angstroms)
             P (  1)   F (  2)   P (  3)
   F (  2)  1.634852
   P (  3)  2.032899  2.926594
   H (  4)  2.580354  2.598923  1.416111

 Requested basis set is 6-311++G(d,p)
 There are 37 shells and 89 basis functions
 A cutoff of  1.0D-14 yielded    669 shell pairs
 There are      3986 function pairs (      4268 Cartesian)
 Smallest overlap matrix eigenvalue = 8.73E-04
 Guess MOs from SCF MO coefficient file

 -----------------------------------------------------------------------
  General SCF calculation program by
  Eric Jon Sundstrom, Paul Horn, Yuezhi Mao, Dmitri Zuev, Alec White,
  David Stuck, Shaama M.S., Shane Yost, Joonho Lee, David Small,
  Daniel Levine, Susi Lehtola, Hugh Burton, Evgeny Epifanovsky
 -----------------------------------------------------------------------
 Hartree-Fock
 using 4 threads for integral computing
 -------------------------------------------------------
 OpenMP Integral computing Module                
 Release: version 2.0, May 2017, Q-Chem Inc. Pleasanton 
 -------------------------------------------------------
 A restricted SCF calculation will be
 performed using DIIS
 SCF converges when DIIS error is below 1.0e-08
 ---------------------------------------
  Cycle       Energy         DIIS error
 ---------------------------------------
    1    -781.5154012121      1.97e-05  
    2    -781.5154016218      3.55e-06  
    3    -781.5154016455      1.22e-06  
    4    -781.5154016482      5.15e-07  
    5    -781.5154016487      1.31e-07  
    6    -781.5154016487      3.72e-08  
    7    -781.5154016487      1.32e-08  
    8    -781.5154016488      4.79e-09  Convergence criterion met
 ---------------------------------------
 SCF time:   CPU 1.91s  wall 1.00s 
 SCF   energy in the final basis set =     -781.5154016488
 Total energy in the final basis set =     -781.5154016488


 ------------------------------------------------------------------------------

   CCMAN2: suite of methods based on coupled cluster
           and equation of motion theories.

   Components:
   * libvmm-1.3-trunk
     by Evgeny Epifanovsky, Ilya Kaliman.
   * libtensor-2.5-trunk
     by Evgeny Epifanovsky, Michael Wormit, Dmitry Zuev, Sam Manzer, 
        Ilya Kaliman.
   * libcc-2.5-trunk
     by Evgeny Epifanovsky, Arik Landau, Tomasz Kus, Kirill Khistyaev, 
        Dmitry Zuev, Prashant Manohar, Xintian Feng, Anna Krylov, 
        Matthew Goldey, Alec White, Thomas Jagau, Kaushik Nanda, 
        Anastasia Gunina, Alexander Kunitsa, Joonho Lee.

   CCMAN original authors:
   Anna I. Krylov, C. David Sherrill, Steven R. Gwaltney,
   Edward F. C. Byrd (2000)
   Sergey V. Levchenko, Lyudmila V. Slipchenko, Tao Wang,
   Ana-Maria C. Cristian (2003)
   Piotr A. Pieniazek, C. Melania Oana, Evgeny Epifanovsky (2007)
   Prashant Manohar (2009)

 ------------------------------------------------------------------------------


 Allocating and initializing 29808MB of RAM...
 Calculation will run on 4 cores.


 Alpha MOs, Restricted
 -- Occupied --                  
-80.043 -79.976 -26.312  -7.580  -7.520  -5.473  -5.471  -5.470
  1 A     2 A     3 A     4 A     5 A     6 A     7 A     8 A                  
 -5.413  -5.412  -5.412  -1.611  -0.932  -0.779  -0.684  -0.682
  9 A    10 A    11 A    12 A    13 A    14 A    15 A    16 A                  
 -0.624  -0.461  -0.405  -0.362
 17 A    18 A    19 A    20 A                                                  
 -- Virtual --                   
 -0.006   0.056   0.063   0.068   0.080   0.085   0.099   0.113
 21 A    22 A    23 A    24 A    25 A    26 A    27 A    28 A                  
  0.114   0.145   0.162   0.181   0.227   0.330   0.333   0.360
 29 A    30 A    31 A    32 A    33 A    34 A    35 A    36 A                  
  0.368   0.389   0.392   0.417   0.432   0.446   0.524   0.572
 37 A    38 A    39 A    40 A    41 A    42 A    43 A    44 A                  
  0.703   0.731   0.782   0.797   0.842   0.911   0.926   1.044
 45 A    46 A    47 A    48 A    49 A    50 A    51 A    52 A                  
  1.106   1.113   1.155   1.414   1.579   1.614   1.638   1.681
 53 A    54 A    55 A    56 A    57 A    58 A    59 A    60 A                  
  1.715   1.789   1.821   1.868   1.934   1.960   2.035   2.251
 61 A    62 A    63 A    64 A    65 A    66 A    67 A    68 A                  
  2.355   2.898   4.200   4.203   4.232   4.246   4.519   6.903
 69 A    70 A    71 A    72 A    73 A    74 A    75 A    76 A                  
  6.931   6.954   7.345   7.514  14.727  14.780  14.788  14.799
 77 A    78 A    79 A    80 A    81 A    82 A    83 A    84 A                  
 14.855  14.896  68.743 165.940 166.136
 85 A    86 A    87 A    88 A    89 A                                          

 Beta MOs, Restricted
 -- Occupied --                  
-80.043 -79.976 -26.312  -7.580  -7.520  -5.473  -5.471  -5.470
  1 A     2 A     3 A     4 A     5 A     6 A     7 A     8 A                  
 -5.413  -5.412  -5.412  -1.611  -0.932  -0.779  -0.684  -0.682
  9 A    10 A    11 A    12 A    13 A    14 A    15 A    16 A                  
 -0.624  -0.461  -0.405  -0.362
 17 A    18 A    19 A    20 A                                                  
 -- Virtual --                   
 -0.006   0.056   0.063   0.068   0.080   0.085   0.099   0.113
 21 A    22 A    23 A    24 A    25 A    26 A    27 A    28 A                  
  0.114   0.145   0.162   0.181   0.227   0.330   0.333   0.360
 29 A    30 A    31 A    32 A    33 A    34 A    35 A    36 A                  
  0.368   0.389   0.392   0.417   0.432   0.446   0.524   0.572
 37 A    38 A    39 A    40 A    41 A    42 A    43 A    44 A                  
  0.703   0.731   0.782   0.797   0.842   0.911   0.926   1.044
 45 A    46 A    47 A    48 A    49 A    50 A    51 A    52 A                  
  1.106   1.113   1.155   1.414   1.579   1.614   1.638   1.681
 53 A    54 A    55 A    56 A    57 A    58 A    59 A    60 A                  
  1.715   1.789   1.821   1.868   1.934   1.960   2.035   2.251
 61 A    62 A    63 A    64 A    65 A    66 A    67 A    68 A                  
  2.355   2.898   4.200   4.203   4.232   4.246   4.519   6.903
 69 A    70 A    71 A    72 A    73 A    74 A    75 A    76 A                  
  6.931   6.954   7.345   7.514  14.727  14.780  14.788  14.799
 77 A    78 A    79 A    80 A    81 A    82 A    83 A    84 A                  
 14.855  14.896  68.743 165.940 166.136
 85 A    86 A    87 A    88 A    89 A                                          

 Occupation and symmetry of molecular orbitals

 Point group: C1 (1 irreducible representation).

                           A     All 
 -------------------------------------
 All molecular orbitals:
  - Alpha                  89    89  
  - Beta                   89    89  
 -------------------------------------
 Alpha orbitals:
  - Frozen occupied        11    11  
  - Active occupied        9     9   
  - Active virtual         69    69  
  - Frozen virtual         0     0   
 -------------------------------------
 Beta orbitals:
  - Frozen occupied        11    11  
  - Active occupied        9     9   
  - Active virtual         69    69  
  - Frozen virtual         0     0   
 -------------------------------------

 Import integrals:   CPU 0.00 s  wall 0.00 s

 Import integrals:   CPU 6.46 s  wall 1.67 s

 MP2 amplitudes:   CPU 0.02 s  wall 0.01 s

Running a double precision version
           CCSD T amplitudes will be solved using DIIS.

           Start     Size      MaxIter   EConv     TConv     
           3         7         100       1.00e-07  1.00e-05  
 ------------------------------------------------------------------------------
           Energy (a.u.)   Ediff      Tdiff       Comment
 ------------------------------------------------------------------------------
          -781.95474094                           
     1    -781.96135530   6.61e-03   6.48e-01     
     2    -781.97708382   1.57e-02   8.89e-02     
     3    -781.97755678   4.73e-04   3.93e-02     
     4    -781.97950742   1.95e-03   1.49e-02     Switched to DIIS steps.
     5    -781.98027026   7.63e-04   1.34e-02     
     6    -781.98030204   3.18e-05   2.49e-03     
     7    -781.98029599   6.05e-06   1.24e-03     
     8    -781.98029420   1.79e-06   2.15e-04     
     9    -781.98029466   4.63e-07   9.75e-05     
    10    -781.98029464   2.13e-08   2.71e-05     
    11    -781.98029471   7.28e-08   1.26e-05     
    12    -781.98029477   5.93e-08   6.99e-06     
 ------------------------------------------------------------------------------
          -781.98029477                           CCSD T converged.

End of double precision
 SCF energy                 = -781.51540165
 MP2 energy                 = -781.95474094
 CCSD correlation energy     =   -0.46489312
 CCSD total energy           = -781.98029477

 CCSD  T1^2 = 0.0104  T2^2 = 0.2103  Leading amplitudes:

 Amplitude    Orbitals with energies
 -0.0249       16 (A) A                  ->    21 (A) A                   
              -0.6825                         -0.0059                     
 -0.0249       16 (A) B                  ->    21 (A) B                   
              -0.6825                         -0.0059                     
  0.0230       20 (A) A                  ->    39 (A) A                   
              -0.3621                          0.3916                     
  0.0230       20 (A) B                  ->    39 (A) B                   
              -0.3621                          0.3916                     

 Amplitude    Orbitals with energies
 -0.1594       20 (A) A      20 (A) B    ->    21 (A) A      21 (A) B     
              -0.3621       -0.3621           -0.0059       -0.0059       
  0.1594       20 (A) A      20 (A) B    ->    21 (A) B      21 (A) A     
              -0.3621       -0.3621           -0.0059       -0.0059       
  0.1594       20 (A) B      20 (A) A    ->    21 (A) A      21 (A) B     
              -0.3621       -0.3621           -0.0059       -0.0059       
 -0.1594       20 (A) B      20 (A) A    ->    21 (A) B      21 (A) A     
              -0.3621       -0.3621           -0.0059       -0.0059       

 Computing CCSD intemediates for later calculations in double precision
 Finished.

Running a double precision version
           CCSD Lambda amplitudes will be solved using DIIS.
           Start     Size      MaxIter   EConv     LConv     
           3         7         100       1.00e-07  1.00e-05  
 ------------------------------------------------------------------------------
            Enorm      Ldiff       Comment
 ------------------------------------------------------------------------------
     1     5.56e-02   4.08e-02     
     2     1.54e-02   7.50e-03     
     3     6.51e-03   1.92e-03     
     4     3.55e-03   1.30e-03     Switched to DIIS steps.
     5     9.39e-04   7.98e-04     
     6     4.53e-04   1.55e-04     
     7     1.32e-04   4.51e-05     
     8     6.32e-05   2.66e-06     
     9     2.32e-05   4.80e-06     
    10     9.65e-06   2.45e-06     
    11     3.57e-06   8.47e-07     
    12     1.22e-06   3.39e-07     
    13     5.80e-07   4.86e-08     
    14     2.40e-07   4.86e-08     
    15     1.02e-07   1.60e-08     
    16     4.69e-08   5.53e-09     
 ------------------------------------------------------------------------------
                                   CCSD Lambda converged.

 Computing density matrices in double precision...
           Orbital response amplitudes will be solved using DIIS.
           Start     Size      MaxIter   EConv     LConv     
           3         7         100       1.00e-06  1.00e-06  
 ------------------------------------------------------------------------------
            Enorm      Ldiff       Comment
 ------------------------------------------------------------------------------
     1     7.26e-02   3.15e-04     
     2     4.30e-02   2.06e-02     
     3     3.97e-02   1.66e-02     
     4     7.92e-03   1.38e-02     Switched to DIIS steps.
     5     2.06e-03   8.27e-04     
     6     9.53e-04   5.50e-04     
     7     2.74e-04   1.18e-04     
     8     7.02e-05   2.10e-05     
     9     1.02e-05   5.82e-06     
    10     2.87e-06   3.63e-08     
    11     8.69e-07   6.11e-08     
 ------------------------------------------------------------------------------
                                   Orbital response converged.

 Computing density matrices... Done.
 CCSD calculation:   CPU 132.46 s  wall 37.11 s

 Transferring MO TPDM to AO TPDM
 Transferring g2_o1o1o1o1
 Transferring g2_o1o1o1v1
 Transferring g2_o1o1v1v1
 Transferring g2_o1v1o1v1
 Transferring g2_o1v1v1v1
 Transferring g2_v1v1v1v1
 Adding separable TPDM
 Computing TPDM gradient
 --------------------------------------------------------
 2e gradient
  Atom          X               Y               Z
 --------------------------------------------------------
    1          9.246130       17.488777        0.000000  
    2         12.477962      -11.106154       -0.000000  
    3        -22.038523       -2.100050       -0.000000  
    4          0.314431       -4.282573        0.000000  
 --------------------------------------------------------
 --------------------------------------------------------
 Final gradient
  Atom          X               Y               Z
 --------------------------------------------------------
    1          9.246130       17.488777        0.000000  
    2         12.477962      -11.106154       -0.000000  
    3        -22.038523       -2.100050       -0.000000  
    4          0.314431       -4.282573        0.000000  
 --------------------------------------------------------
 Analytic gradient from two-electron contribution:   CPU 47.69 s  wall 12.35 s

 Total ccman2 time:   CPU 190.85 s  wall 52.38 s


 --------------------------------------------------------------

                    Orbital Energies (a.u.)
 --------------------------------------------------------------

 Alpha MOs
 -- Occupied --
-80.043 -79.976 -26.312  -7.580  -7.520  -5.473  -5.471  -5.470
 -5.413  -5.412  -5.412  -1.611  -0.932  -0.779  -0.684  -0.682
 -0.624  -0.461  -0.405  -0.362
 -- Virtual --
 -0.006   0.056   0.063   0.068   0.080   0.085   0.099   0.113
  0.114   0.145   0.162   0.181   0.227   0.330   0.333   0.360
  0.368   0.389   0.392   0.417   0.432   0.446   0.524   0.572
  0.703   0.731   0.782   0.797   0.842   0.911   0.926   1.044
  1.106   1.113   1.155   1.414   1.579   1.614   1.638   1.681
  1.715   1.789   1.821   1.868   1.934   1.960   2.035   2.251
  2.355   2.898   4.200   4.203   4.232   4.246   4.519   6.903
  6.931   6.954   7.345   7.514  14.727  14.780  14.788  14.799
 14.855  14.896  68.743 165.940 166.136
 --------------------------------------------------------------

          Ground-State Mulliken Net Atomic Charges

     Atom                 Charge (a.u.)
  ----------------------------------------
      1 P                     0.169803
      2 F                    -0.225269
      3 P                     0.120108
      4 H                    -0.064642
  ----------------------------------------
  Sum of atomic charges =    -0.000000

 -----------------------------------------------------------------
                    Cartesian Multipole Moments
 -----------------------------------------------------------------
    Charge (ESU x 10^10)
                 0.0000
    Dipole Moment (Debye)
         X       0.9051      Y      -0.2205      Z      -0.0000
       Tot       0.9315
    Quadrupole Moments (Debye-Ang)
        XX     -35.3296     XY       2.2356     YY     -32.0892
        XZ      -0.0000     YZ      -0.0000     ZZ     -31.8215
    Octopole Moments (Debye-Ang^2)
       XXX     -14.0080    XXY       1.6397    XYY      -0.6047
       YYY       7.4398    XXZ      -0.0000    XYZ       0.0000
       YYZ       0.0000    XZZ      -5.5350    YZZ       2.7171
       ZZZ      -0.0000
    Hexadecapole Moments (Debye-Ang^3)
      XXXX    -304.1789   XXXY       1.1011   XXYY     -66.1474
      XYYY      -9.2294   YYYY    -102.9250   XXXZ      -0.0000
      XXYZ      -0.0000   XYYZ      -0.0000   YYYZ      -0.0000
      XXZZ     -55.8898   XYZZ      -2.1121   YYZZ     -25.3375
      XZZZ      -0.0000   YZZZ      -0.0000   ZZZZ     -47.4576
 -----------------------------------------------------------------
 DrvMan completing analytic gradient of the correlated energy
 Correlated dipole moment
            1
    1   0.3560799
    2  -0.0867501
    3  -0.0000000
 Energy read as -781.980294772
 Full Analytical Gradient: (in a.u., or Hartree/Bohr)
             1             2             3             4
    1    0.00006132   -0.00002230   -0.00012244    0.00008342
    2    0.00002043    0.00002315    0.00034274   -0.00038632
    3    0.00000000   -0.00000000   -0.00000000    0.00000000
 Gradient time:  CPU 0.67 s  wall 0.64 s
 ----------------------------------------------------------------
             Standard Nuclear Orientation (Angstroms)
    I     Atom           X                Y                Z
 ----------------------------------------------------------------
    1      P      -0.5192691677    -0.6319929034     0.0000000000
    2      F      -1.5137226568     0.6656215693    -0.0000000000
    3      P       1.3640605577     0.1333485169    -0.0000000000
    4      H       0.9516330604     1.4890716731     0.0010000000
 ----------------------------------------------------------------
 Nuclear Repulsion Energy =   137.1857326106 hartrees
 There are       20 alpha and       20 beta electrons

                       Distance Matrix (Angstroms)
             P (  1)   F (  2)   P (  3)
   F (  2)  1.634852
   P (  3)  2.032899  2.926594
   H (  4)  2.581176  2.599240  1.417068

 Requested basis set is 6-311++G(d,p)
 There are 37 shells and 89 basis functions
 A cutoff of  1.0D-14 yielded    669 shell pairs
 There are      3986 function pairs (      4268 Cartesian)
 Smallest overlap matrix eigenvalue = 8.73E-04
 Guess MOs from SCF MO coefficient file

 -----------------------------------------------------------------------
  General SCF calculation program by
  Eric Jon Sundstrom, Paul Horn, Yuezhi Mao, Dmitri Zuev, Alec White,
  David Stuck, Shaama M.S., Shane Yost, Joonho Lee, David Small,
  Daniel Levine, Susi Lehtola, Hugh Burton, Evgeny Epifanovsky
 -----------------------------------------------------------------------
 Hartree-Fock
 using 4 threads for integral computing
 -------------------------------------------------------
 OpenMP Integral computing Module                
 Release: version 2.0, May 2017, Q-Chem Inc. Pleasanton 
 -------------------------------------------------------
 A restricted SCF calculation will be
 performed using DIIS
 SCF converges when DIIS error is below 1.0e-08
 ---------------------------------------
  Cycle       Energy         DIIS error
 ---------------------------------------
    1    -781.5153962000      1.10e-05  
    2    -781.5153963492      2.29e-06  
    3    -781.5153963637      8.57e-07  
    4    -781.5153963662      4.38e-07  
    5    -781.5153963669      1.59e-07  
    6    -781.5153963670      5.27e-08  
    7    -781.5153963670      1.29e-08  
    8    -781.5153963671      4.40e-09  Convergence criterion met
 ---------------------------------------
 SCF time:   CPU 1.91s  wall 1.00s 
 SCF   energy in the final basis set =     -781.5153963671
 Total energy in the final basis set =     -781.5153963671


 ------------------------------------------------------------------------------

   CCMAN2: suite of methods based on coupled cluster
           and equation of motion theories.

   Components:
   * libvmm-1.3-trunk
     by Evgeny Epifanovsky, Ilya Kaliman.
   * libtensor-2.5-trunk
     by Evgeny Epifanovsky, Michael Wormit, Dmitry Zuev, Sam Manzer, 
        Ilya Kaliman.
   * libcc-2.5-trunk
     by Evgeny Epifanovsky, Arik Landau, Tomasz Kus, Kirill Khistyaev, 
        Dmitry Zuev, Prashant Manohar, Xintian Feng, Anna Krylov, 
        Matthew Goldey, Alec White, Thomas Jagau, Kaushik Nanda, 
        Anastasia Gunina, Alexander Kunitsa, Joonho Lee.

   CCMAN original authors:
   Anna I. Krylov, C. David Sherrill, Steven R. Gwaltney,
   Edward F. C. Byrd (2000)
   Sergey V. Levchenko, Lyudmila V. Slipchenko, Tao Wang,
   Ana-Maria C. Cristian (2003)
   Piotr A. Pieniazek, C. Melania Oana, Evgeny Epifanovsky (2007)
   Prashant Manohar (2009)

 ------------------------------------------------------------------------------


 Allocating and initializing 29808MB of RAM...
 Calculation will run on 4 cores.


 Alpha MOs, Restricted
 -- Occupied --                  
-80.043 -79.976 -26.312  -7.580  -7.520  -5.473  -5.471  -5.470
  1 A     2 A     3 A     4 A     5 A     6 A     7 A     8 A                  
 -5.413  -5.412  -5.412  -1.611  -0.931  -0.779  -0.684  -0.682
  9 A    10 A    11 A    12 A    13 A    14 A    15 A    16 A                  
 -0.624  -0.461  -0.405  -0.362
 17 A    18 A    19 A    20 A                                                  
 -- Virtual --                   
 -0.006   0.056   0.063   0.068   0.080   0.085   0.099   0.113
 21 A    22 A    23 A    24 A    25 A    26 A    27 A    28 A                  
  0.114   0.145   0.162   0.181   0.227   0.330   0.333   0.360
 29 A    30 A    31 A    32 A    33 A    34 A    35 A    36 A                  
  0.368   0.389   0.392   0.417   0.432   0.446   0.524   0.572
 37 A    38 A    39 A    40 A    41 A    42 A    43 A    44 A                  
  0.703   0.731   0.782   0.797   0.842   0.911   0.926   1.044
 45 A    46 A    47 A    48 A    49 A    50 A    51 A    52 A                  
  1.106   1.112   1.155   1.413   1.579   1.614   1.638   1.680
 53 A    54 A    55 A    56 A    57 A    58 A    59 A    60 A                  
  1.715   1.789   1.822   1.868   1.934   1.960   2.035   2.250
 61 A    62 A    63 A    64 A    65 A    66 A    67 A    68 A                  
  2.354   2.898   4.200   4.203   4.232   4.246   4.519   6.903
 69 A    70 A    71 A    72 A    73 A    74 A    75 A    76 A                  
  6.931   6.954   7.345   7.514  14.727  14.780  14.787  14.799
 77 A    78 A    79 A    80 A    81 A    82 A    83 A    84 A                  
 14.854  14.896  68.743 165.940 166.135
 85 A    86 A    87 A    88 A    89 A                                          

 Beta MOs, Restricted
 -- Occupied --                  
-80.043 -79.976 -26.312  -7.580  -7.520  -5.473  -5.471  -5.470
  1 A     2 A     3 A     4 A     5 A     6 A     7 A     8 A                  
 -5.413  -5.412  -5.412  -1.611  -0.931  -0.779  -0.684  -0.682
  9 A    10 A    11 A    12 A    13 A    14 A    15 A    16 A                  
 -0.624  -0.461  -0.405  -0.362
 17 A    18 A    19 A    20 A                                                  
 -- Virtual --                   
 -0.006   0.056   0.063   0.068   0.080   0.085   0.099   0.113
 21 A    22 A    23 A    24 A    25 A    26 A    27 A    28 A                  
  0.114   0.145   0.162   0.181   0.227   0.330   0.333   0.360
 29 A    30 A    31 A    32 A    33 A    34 A    35 A    36 A                  
  0.368   0.389   0.392   0.417   0.432   0.446   0.524   0.572
 37 A    38 A    39 A    40 A    41 A    42 A    43 A    44 A                  
  0.703   0.731   0.782   0.797   0.842   0.911   0.926   1.044
 45 A    46 A    47 A    48 A    49 A    50 A    51 A    52 A                  
  1.106   1.112   1.155   1.413   1.579   1.614   1.638   1.680
 53 A    54 A    55 A    56 A    57 A    58 A    59 A    60 A                  
  1.715   1.789   1.822   1.868   1.934   1.960   2.035   2.250
 61 A    62 A    63 A    64 A    65 A    66 A    67 A    68 A                  
  2.354   2.898   4.200   4.203   4.232   4.246   4.519   6.903
 69 A    70 A    71 A    72 A    73 A    74 A    75 A    76 A                  
  6.931   6.954   7.345   7.514  14.727  14.780  14.787  14.799
 77 A    78 A    79 A    80 A    81 A    82 A    83 A    84 A                  
 14.854  14.896  68.743 165.940 166.135
 85 A    86 A    87 A    88 A    89 A                                          

 Occupation and symmetry of molecular orbitals

 Point group: C1 (1 irreducible representation).

                           A     All 
 -------------------------------------
 All molecular orbitals:
  - Alpha                  89    89  
  - Beta                   89    89  
 -------------------------------------
 Alpha orbitals:
  - Frozen occupied        11    11  
  - Active occupied        9     9   
  - Active virtual         69    69  
  - Frozen virtual         0     0   
 -------------------------------------
 Beta orbitals:
  - Frozen occupied        11    11  
  - Active occupied        9     9   
  - Active virtual         69    69  
  - Frozen virtual         0     0   
 -------------------------------------

 Import integrals:   CPU 0.00 s  wall 0.00 s

 Import integrals:   CPU 6.48 s  wall 1.68 s

 MP2 amplitudes:   CPU 0.02 s  wall 0.01 s

Running a double precision version
           CCSD T amplitudes will be solved using DIIS.

           Start     Size      MaxIter   EConv     TConv     
           3         7         100       1.00e-07  1.00e-05  
 ------------------------------------------------------------------------------
           Energy (a.u.)   Ediff      Tdiff       Comment
 ------------------------------------------------------------------------------
          -781.95473832                           
     1    -781.96135249   6.61e-03   6.48e-01     
     2    -781.97708281   1.57e-02   8.89e-02     
     3    -781.97755633   4.74e-04   3.93e-02     
     4    -781.97950748   1.95e-03   1.50e-02     Switched to DIIS steps.
     5    -781.98027060   7.63e-04   1.34e-02     
     6    -781.98030239   3.18e-05   2.49e-03     
     7    -781.98029634   6.05e-06   1.24e-03     
     8    -781.98029455   1.79e-06   2.15e-04     
     9    -781.98029501   4.62e-07   9.75e-05     
    10    -781.98029499   2.16e-08   2.71e-05     
    11    -781.98029506   7.27e-08   1.26e-05     
    12    -781.98029512   5.92e-08   6.99e-06     
 ------------------------------------------------------------------------------
          -781.98029512                           CCSD T converged.

End of double precision
 SCF energy                 = -781.51539637
 MP2 energy                 = -781.95473832
 CCSD correlation energy     =   -0.46489876
 CCSD total energy           = -781.98029512

 CCSD  T1^2 = 0.0104  T2^2 = 0.2103  Leading amplitudes:

 Amplitude    Orbitals with energies
  0.0249       16 (A) A                  ->    21 (A) A                   
              -0.6825                         -0.0059                     
  0.0249       16 (A) B                  ->    21 (A) B                   
              -0.6825                         -0.0059                     
  0.0230       20 (A) A                  ->    39 (A) A                   
              -0.3621                          0.3916                     
  0.0230       20 (A) B                  ->    39 (A) B                   
              -0.3621                          0.3916                     

 Amplitude    Orbitals with energies
 -0.1594       20 (A) A      20 (A) B    ->    21 (A) A      21 (A) B     
              -0.3621       -0.3621           -0.0059       -0.0059       
  0.1594       20 (A) A      20 (A) B    ->    21 (A) B      21 (A) A     
              -0.3621       -0.3621           -0.0059       -0.0059       
  0.1594       20 (A) B      20 (A) A    ->    21 (A) A      21 (A) B     
              -0.3621       -0.3621           -0.0059       -0.0059       
 -0.1594       20 (A) B      20 (A) A    ->    21 (A) B      21 (A) A     
              -0.3621       -0.3621           -0.0059       -0.0059       

 Computing CCSD intemediates for later calculations in double precision
 Finished.

Running a double precision version
           CCSD Lambda amplitudes will be solved using DIIS.
           Start     Size      MaxIter   EConv     LConv     
           3         7         100       1.00e-07  1.00e-05  
 ------------------------------------------------------------------------------
            Enorm      Ldiff       Comment
 ------------------------------------------------------------------------------
     1     5.57e-02   4.08e-02     
     2     1.54e-02   7.50e-03     
     3     6.51e-03   1.92e-03     
     4     3.55e-03   1.30e-03     Switched to DIIS steps.
     5     9.39e-04   7.98e-04     
     6     4.53e-04   1.55e-04     
     7     1.32e-04   4.51e-05     
     8     6.32e-05   2.66e-06     
     9     2.32e-05   4.80e-06     
    10     9.65e-06   2.45e-06     
    11     3.57e-06   8.48e-07     
    12     1.22e-06   3.39e-07     
    13     5.80e-07   4.86e-08     
    14     2.40e-07   4.85e-08     
    15     1.02e-07   1.60e-08     
    16     4.70e-08   5.53e-09     
 ------------------------------------------------------------------------------
                                   CCSD Lambda converged.

 Computing density matrices in double precision...
           Orbital response amplitudes will be solved using DIIS.
           Start     Size      MaxIter   EConv     LConv     
           3         7         100       1.00e-06  1.00e-06  
 ------------------------------------------------------------------------------
            Enorm      Ldiff       Comment
 ------------------------------------------------------------------------------
     1     7.26e-02   3.18e-04     
     2     4.30e-02   2.06e-02     
     3     3.97e-02   1.66e-02     
     4     7.90e-03   1.38e-02     Switched to DIIS steps.
     5     2.05e-03   8.19e-04     
     6     9.54e-04   5.49e-04     
     7     2.73e-04   1.18e-04     
     8     7.02e-05   2.10e-05     
     9     1.02e-05   5.82e-06     
    10     2.87e-06   3.61e-08     
    11     8.70e-07   6.11e-08     
 ------------------------------------------------------------------------------
                                   Orbital response converged.

 Computing density matrices... Done.
 CCSD calculation:   CPU 132.93 s  wall 37.25 s

 Transferring MO TPDM to AO TPDM
 Transferring g2_o1o1o1o1
 Transferring g2_o1o1o1v1
 Transferring g2_o1o1v1v1
 Transferring g2_o1v1o1v1
 Transferring g2_o1v1v1v1
 Transferring g2_v1v1v1v1
 Adding separable TPDM
 Computing TPDM gradient
 --------------------------------------------------------
 2e gradient
  Atom          X               Y               Z
 --------------------------------------------------------
    1          9.246389       17.488893        0.000174  
    2         12.477588      -11.106118        0.000466  
    3        -22.037956       -2.099499        0.003093  
    4          0.313979       -4.283275       -0.003733  
 --------------------------------------------------------
 --------------------------------------------------------
 Final gradient
  Atom          X               Y               Z
 --------------------------------------------------------
    1          9.246389       17.488893        0.000174  
    2         12.477588      -11.106118        0.000466  
    3        -22.037956       -2.099499        0.003093  
    4          0.313979       -4.283275       -0.003733  
 --------------------------------------------------------
 Analytic gradient from two-electron contribution:   CPU 46.98 s  wall 12.13 s

 Total ccman2 time:   CPU 190.06 s  wall 52.14 s


 --------------------------------------------------------------

                    Orbital Energies (a.u.)
 --------------------------------------------------------------

 Alpha MOs
 -- Occupied --
-80.043 -79.976 -26.312  -7.580  -7.520  -5.473  -5.471  -5.470
 -5.413  -5.412  -5.412  -1.611  -0.931  -0.779  -0.684  -0.682
 -0.624  -0.461  -0.405  -0.362
 -- Virtual --
 -0.006   0.056   0.063   0.068   0.080   0.085   0.099   0.113
  0.114   0.145   0.162   0.181   0.227   0.330   0.333   0.360
  0.368   0.389   0.392   0.417   0.432   0.446   0.524   0.572
  0.703   0.731   0.782   0.797   0.842   0.911   0.926   1.044
  1.106   1.112   1.155   1.413   1.579   1.614   1.638   1.680
  1.715   1.789   1.822   1.868   1.934   1.960   2.035   2.250
  2.354   2.898   4.200   4.203   4.232   4.246   4.519   6.903
  6.931   6.954   7.345   7.514  14.727  14.780  14.787  14.799
 14.854  14.896  68.743 165.940 166.135
 --------------------------------------------------------------

          Ground-State Mulliken Net Atomic Charges

     Atom                 Charge (a.u.)
  ----------------------------------------
      1 P                     0.169750
      2 F                    -0.225278
      3 P                     0.120090
      4 H                    -0.064563
  ----------------------------------------
  Sum of atomic charges =    -0.000000

 -----------------------------------------------------------------
                    Cartesian Multipole Moments
 -----------------------------------------------------------------
    Charge (ESU x 10^10)
                 0.0000
    Dipole Moment (Debye)
         X       0.9050      Y      -0.2211      Z       0.0005
       Tot       0.9316
    Quadrupole Moments (Debye-Ang)
        XX     -35.3297     XY       2.2351     YY     -32.0900
        XZ      -0.0003     YZ       0.0007     ZZ     -31.8224
    Octopole Moments (Debye-Ang^2)
       XXX     -14.0101    XXY       1.6361    XYY      -0.6064
       YYY       7.4348    XXZ      -0.0001    XYZ       0.0016
       YYZ      -0.0005    XZZ      -5.5358    YZZ       2.7145
       ZZZ      -0.0018
    Hexadecapole Moments (Debye-Ang^3)
      XXXX    -304.1813   XXXY       1.0941   XXYY     -66.1536
      XYYY      -9.2342   YYYY    -102.9488   XXXZ      -0.0023
      XXYZ      -0.0003   XYYZ      -0.0014   YYYZ      -0.0018
      XXZZ     -55.8905   XYZZ      -2.1144   YYZZ     -25.3430
      XZZZ      -0.0031   YZZZ      -0.0029   ZZZZ     -47.4589
 -----------------------------------------------------------------
 DrvMan completing analytic gradient of the correlated energy
 Correlated dipole moment
            1
    1   0.3560449
    2  -0.0870058
    3   0.0001796
 Energy read as -781.980295123
 Full Analytical Gradient: (in a.u., or Hartree/Bohr)
             1             2             3             4
    1    0.00006108   -0.00001820   -0.00002192   -0.00002096
    2   -0.00000003    0.00002949   -0.00002950    0.00000004
    3    0.00001876   -0.00001461   -0.00002047    0.00001632
 Gradient time:  CPU 0.67 s  wall 0.64 s
Dipole drv :
gprntSymmMtrx error report: 
 Final Hessian.
            1           2           3           4           5           6
    1   0.2821235  -0.0299397   0.0000000  -0.1040674   0.1156142   0.0000000
    2  -0.0299397   0.2411412   0.0000000   0.0971564  -0.1743194   0.0000000
    3   0.0000000   0.0000000   0.0113995  -0.0000011   0.0000000  -0.0088890
    4  -0.1040674   0.0971564  -0.0000011   0.1273441  -0.1167813   0.0000000
    5   0.1156142  -0.1743194   0.0000000  -0.1167813   0.1657727   0.0000000
    6   0.0000000   0.0000000  -0.0088890   0.0000000   0.0000000   0.0069265
    7  -0.1744018  -0.0504803   0.0000022  -0.0268064   0.0007912  -0.0000006
    8  -0.0855457  -0.0560065   0.0000000   0.0174574   0.0051935   0.0000000
    9   0.0000000   0.0000000  -0.0124448   0.0000000   0.0000000   0.0096973
   10  -0.0036560  -0.0167376   0.0000031   0.0035303   0.0003770  -0.0000010
   11  -0.0001316  -0.0108212   0.0000000   0.0021693   0.0033551   0.0000000
   12   0.0000000   0.0000000   0.0099268   0.0000000   0.0000000  -0.0077306
            7           8           9          10          11          12
    1  -0.1744018  -0.0855457   0.0000000  -0.0036560  -0.0001316   0.0000000
    2  -0.0504803  -0.0560065   0.0000000  -0.0167376  -0.0108212   0.0000000
    3   0.0000022   0.0000000  -0.0124448   0.0000031   0.0000000   0.0099268
    4  -0.0268064   0.0174574   0.0000000   0.0035303   0.0021693   0.0000000
    5   0.0007912   0.0051935   0.0000000   0.0003770   0.0033551   0.0000000
    6  -0.0000006   0.0000000   0.0096973  -0.0000010   0.0000000  -0.0077306
    7   0.2368325  -0.0033139   0.0000000  -0.0356236   0.0530029   0.0000000
    8  -0.0033139   0.2472653   0.0000000   0.0714025  -0.1964504   0.0000000
    9   0.0000000   0.0000000   0.0135711  -0.0000009   0.0000000  -0.0108252
   10  -0.0356236   0.0714025  -0.0000009   0.0357495  -0.0550409   0.0000000
   11   0.0530029  -0.1964504   0.0000000  -0.0550409   0.2039187   0.0000000
   12   0.0000000   0.0000000  -0.0108252   0.0000000   0.0000000   0.0086338
 ----------------------------------------------------------------
             Standard Nuclear Orientation (Angstroms)
    I     Atom           X                Y                Z
 ----------------------------------------------------------------
    1      P      -0.5192691677    -0.6319929034     0.0000000000
    2      F      -1.5137226568     0.6656215693    -0.0000000000
    3      P       1.3640605577     0.1333485169    -0.0000000000
    4      H       0.9516330604     1.4890716731    -0.0000000000
 ----------------------------------------------------------------
 Nuclear Repulsion Energy =   137.1857343717 hartrees
 There are       20 alpha and       20 beta electrons
 old dipole drv.
            1           2           3           4           5           6
    1   1.0126508  -0.5709796   0.0000000  -0.9934063   0.8644481   0.0000000
    2  -0.1422276   0.8475362   0.0000000   0.2181292  -0.7524452   0.0000000
    3  -0.0000000  -0.0000000   0.1191982   0.0000290   0.0000000  -0.1571160
            7           8           9          10          11          12
    1   0.0891800  -0.2750250   0.0000000  -0.1084248  -0.0184929   0.0000000
    2  -0.2318919   0.0402696   0.0000000   0.1559966  -0.1354002   0.0000000
    3   0.0000280  -0.0000000  -0.0572163   0.0000090  -0.0000000   0.0950358
 New transposed dipole drv.
            1           2           3
    1   1.0126508  -0.1422276  -0.0000000
    2  -0.5709796   0.8475362  -0.0000000
    3   0.0000000   0.0000000   0.1191982
    4  -0.9934063   0.2181292   0.0000290
    5   0.8644481  -0.7524452   0.0000000
    6   0.0000000   0.0000000  -0.1571160
    7   0.0891800  -0.2318919   0.0000280
    8  -0.2750250   0.0402696  -0.0000000
    9   0.0000000   0.0000000  -0.0572163
   10  -0.1084248   0.1559966   0.0000090
   11  -0.0184929  -0.1354002  -0.0000000
   12   0.0000000   0.0000000   0.0950358
FINAL TENSOR RESULT:
Order 2, Length 12
    Atom      X          Y          Z
     1 Order 1, Length 12
    Atom      X          Y          Z
     1    2.821234962241188e-01  -2.993968424015057e-02   0.000000000000000e+00
     2   -1.040673614812924e-01   1.156141542803539e-01   0.000000000000000e+00
     3   -1.744017683703664e-01  -8.554571001667539e-02   0.000000000000000e+00
     4   -3.655993798541120e-03  -1.316135668703766e-04   0.000000000000000e+00

Order 1, Length 12
    Atom      X          Y          Z
     1   -2.993968424015057e-02   2.411412083323267e-01   0.000000000000000e+00
     2    9.715638977456043e-02  -1.743193815738867e-01   0.000000000000000e+00
     3   -5.048026551918769e-02  -5.600654973504059e-02   0.000000000000000e+00
     4   -1.673756656350493e-02  -1.082118024272013e-02   0.000000000000000e+00

Order 1, Length 12
    Atom      X          Y          Z
     1    0.000000000000000e+00   0.000000000000000e+00   1.139947393453201e-02
     2   -1.082942133899131e-06   0.000000000000000e+00  -8.888992648162571e-03
     3    2.236275664636486e-06   0.000000000000000e+00  -1.244477160749686e-02
     4    3.125079184134082e-06   0.000000000000000e+00   9.926776098175688e-03


     2 Order 1, Length 12
    Atom      X          Y          Z
     1   -1.040673614812924e-01   9.715638977456043e-02  -1.082942133899131e-06
     2    1.273441042697539e-01  -1.167813092007626e-01   0.000000000000000e+00
     3   -2.680638497159924e-02   1.745738947994976e-02   0.000000000000000e+00
     4    3.530275482047922e-03   2.169339575129371e-03   0.000000000000000e+00

Order 1, Length 12
    Atom      X          Y          Z
     1    1.156141542803539e-01  -1.743193815738867e-01   0.000000000000000e+00
     2   -1.167813092007626e-01   1.657727304479397e-01   0.000000000000000e+00
     3    7.912165628149567e-04   5.193461818353839e-03   0.000000000000000e+00
     4    3.769611676412747e-04   3.355101339072143e-03   0.000000000000000e+00

Order 1, Length 12
    Atom      X          Y          Z
     1    0.000000000000000e+00   0.000000000000000e+00  -8.888992648162571e-03
     2    0.000000000000000e+00   0.000000000000000e+00   6.926549389312021e-03
     3   -5.961042459052134e-07   0.000000000000000e+00   9.697278597283417e-03
     4   -9.830346644806795e-07   0.000000000000000e+00  -7.730564718128222e-03


     3 Order 1, Length 12
    Atom      X          Y          Z
     1   -1.744017683703664e-01  -5.048026551918769e-02   2.236275664636486e-06
     2   -2.680638497159924e-02   7.912165628149567e-04  -5.961042459052134e-07
     3    2.368324978532411e-01  -3.313893404614163e-03   0.000000000000000e+00
     4   -3.562356905927443e-02   5.300294309648405e-02   0.000000000000000e+00

Order 1, Length 12
    Atom      X          Y          Z
     1   -8.554571001667539e-02  -5.600654973504059e-02   0.000000000000000e+00
     2    1.745738947994976e-02   5.193461818353839e-03   0.000000000000000e+00
     3   -3.313893404614163e-03   2.472652559723454e-01   0.000000000000000e+00
     4    7.140249981440400e-02  -1.964504039444152e-01   0.000000000000000e+00

Order 1, Length 12
    Atom      X          Y          Z
     1    0.000000000000000e+00   0.000000000000000e+00  -1.244477160749686e-02
     2    0.000000000000000e+00   0.000000000000000e+00   9.697278597283417e-03
     3    0.000000000000000e+00   0.000000000000000e+00   1.357109236343457e-02
     4   -8.788233546320484e-07   0.000000000000000e+00  -1.082518706224395e-02


     4 Order 1, Length 12
    Atom      X          Y          Z
     1   -3.655993798541120e-03  -1.673756656350493e-02   3.125079184134082e-06
     2    3.530275482047922e-03   3.769611676412747e-04  -9.830346644806795e-07
     3   -3.562356905927443e-02   7.140249981440400e-02  -8.788233546320484e-07
     4    3.574950538297400e-02  -5.504085125463409e-02   0.000000000000000e+00

Order 1, Length 12
    Atom      X          Y          Z
     1   -1.316135668703766e-04  -1.082118024272013e-02   0.000000000000000e+00
     2    2.169339575129371e-03   3.355101339072143e-03   0.000000000000000e+00
     3    5.300294309648405e-02  -1.964504039444152e-01   0.000000000000000e+00
     4   -5.504085125463409e-02   2.039187106834825e-01   0.000000000000000e+00

Order 1, Length 12
    Atom      X          Y          Z
     1    0.000000000000000e+00   0.000000000000000e+00   9.926776098175688e-03
     2    0.000000000000000e+00   0.000000000000000e+00  -7.730564718128222e-03
     3    0.000000000000000e+00   0.000000000000000e+00  -1.082518706224395e-02
     4    0.000000000000000e+00   0.000000000000000e+00   8.633806993648751e-03


 # Finishing finite difference calculation for IDERIV #
 ######################################################
 ######################################################
 Requested basis set is 6-311++G(d,p)
 There are 37 shells and 89 basis functions
 **********************************************************************
 **                                                                  **
 **                       VIBRATIONAL ANALYSIS                       **
 **                       --------------------                       **
 **                                                                  **
 **        VIBRATIONAL FREQUENCIES (CM**-1) AND NORMAL MODES         **
 **     FORCE CONSTANTS (mDYN/ANGSTROM) AND REDUCED MASSES (AMU)     **
 **                  INFRARED INTENSITIES (KM/MOL)                   **
 **                                                                  **
 **********************************************************************


 Mode:                 1                      2                      3
 Frequency:       281.84                 507.27                 609.14
 Force Cnst:      0.4291                 0.1727                 6.5246
 Red. Mass:       9.1693                 1.1394                29.8448
 IR Active:          YES                    YES                    YES
 IR Intens:       12.337                 10.165                 11.537
 Raman Active:       YES                    YES                    YES
               X      Y      Z        X      Y      Z        X      Y      Z
 P         -0.040 -0.236  0.000    0.000  0.000  0.037   -0.553 -0.392  0.000
 F          0.468  0.167 -0.000   -0.000 -0.000 -0.047   -0.121  0.204 -0.000
 P         -0.221  0.134 -0.000    0.000 -0.000 -0.041    0.631  0.266 -0.000
 H         -0.792 -0.048  0.000   -0.000 -0.000  0.997   -0.117  0.040  0.000
 TransDip  -0.065 -0.092  0.000    0.000 -0.000  0.102   -0.008 -0.108  0.000

 Mode:                 4                      5                      6
 Frequency:       730.03                 778.87                2441.52
 Force Cnst:      0.4445                 1.4498                 3.6492
 Red. Mass:       1.4155                 4.0562                 1.0390
 IR Active:          YES                    YES                    YES
 IR Intens:      111.195                 77.647                 30.621
 Raman Active:       YES                    YES                    YES
               X      Y      Z        X      Y      Z        X      Y      Z
 P         -0.060  0.013  0.000    0.132 -0.167  0.000    0.000 -0.001 -0.000
 F          0.087 -0.082 -0.000   -0.172  0.243 -0.000    0.000  0.001  0.000
 P         -0.024  0.027 -0.000   -0.056  0.009 -0.000    0.009 -0.031  0.000
 H          0.938  0.318  0.000    0.885  0.283  0.000   -0.288  0.957 -0.000
 TransDip  -0.288  0.177  0.000    0.249 -0.133  0.000    0.024 -0.176 -0.000

 STANDARD THERMODYNAMIC QUANTITIES AT   298.15 K  AND     1.00 ATM

   This Molecule has  0 Imaginary Frequencies
   Zero point vibrational energy:        7.646 kcal/mol

   Atom    1 Element P  Has Mass   30.97376
   Atom    2 Element F  Has Mass   18.99840
   Atom    3 Element P  Has Mass   30.97376
   Atom    4 Element H  Has Mass    1.00783
   Molecular Mass:    81.953750 amu
   Principal axes and moments of inertia in amu*Bohr^2:
                             1           2           3
    Eigenvalues --       83.95643   394.38513   478.34156
          X               0.99975     0.02234     0.00000
          Y              -0.02234     0.99975     0.00000
          Z               0.00000    -0.00000     1.00000
   Rotational Symmetry Number is   1
   The Molecule is an Asymmetric Top
   Translational Enthalpy:        0.889 kcal/mol
   Rotational Enthalpy:           0.889 kcal/mol
   Vibrational Enthalpy:          8.276 kcal/mol
   gas constant (RT):             0.592 kcal/mol
   Translational Entropy:        39.125  cal/mol.K
   Rotational Entropy:           24.275  cal/mol.K
   Vibrational Entropy:           3.095  cal/mol.K

   Total Enthalpy:               10.646 kcal/mol
   Total Entropy:                66.494  cal/mol.K
Archival summary:
1\1\garfield\FREQ\ProcedureUnspecified\BasisUnspecified\211\taweetha\TueMay719:40:402019TueMay719:40:402019\0\\#,FREQ,ProcedureUnspecified,BasisUnspecified,\\0,1\P\F,1,1.63485\P,1,2.0329,2,105.35\H,3,1.41707,1,95.1953,2,-0,0\\HF=-781.515396\\@

 Total job time:  1252.14s(wall), 4121.55s(cpu) 
 Tue May  7 19:40:40 2019

        *************************************************************
        *                                                           *
        *  Thank you very much for using Q-Chem.  Have a nice day.  *
        *                                                           *
        *************************************************************
