# Supplementary material for: Geometric and energetic data from ab initio calculations of haloethene, haloimine, halomethylenephosphine, haloiminophosphine, halodiazene, halodiphosphene and halocyclopropane
Source: Data Brief. 2019 Nov 2;27:104738. doi: 10.1016/j.dib.2019.104738 (PMC6861602; doi:10.1016/j.dib.2019.104738)
Supplement: Multimedia component 8 [file mmc8.zip › PP/CCSD/freq/HEPPHE.out]

Q-Chem Developer Version!
                  Welcome to Q-Chem
     A Quantum Leap Into The Future Of Chemistry


 Q-Chem 5.1, Q-Chem, Inc., Pleasanton, CA (2018)

 Yihan Shao,  Zhengting Gan,  E. Epifanovsky,  A. T. B. Gilbert,  M. Wormit,  
 J. Kussmann,  A. W. Lange,  A. Behn,  Jia Deng,  Xintian Feng,  D. Ghosh,  
 M. Goldey,  P. R. Horn,  L. D. Jacobson,  I. Kaliman,  T. Kus,  A. Landau,  
 Jie Liu,  E. I. Proynov,  R. M. Richard,  R. P. Steele,  E. J. Sundstrom,  
 H. L. Woodcock III,  P. M. Zimmerman,  D. Zuev,  B. Albrecht,  E. Alguire,  
 S. A. Baeppler,  D. Barton,  Z. Benda,  Y. A. Bernard,  E. J. Berquist,  
 K. B. Bravaya,  H. Burton,  D. Casanova,  Chun-Min Chang,  Yunqing Chen,  
 A. Chien,  K. D. Closser,  M. P. Coons,  S. Coriani,  S. Dasgupta,  
 A. L. Dempwolff,  M. Diedenhofen,  Hainam Do,  R. G. Edgar,  Po-Tung Fang,  
 S. Faraji,  S. Fatehi,  Qingguo Feng,  K. D. Fenk,  J. Fosso-Tande,  
 Qinghui Ge,  A. Ghysels,  G. Gidofalvi,  J. Gomes,  J. Gonthier,  A. Gunina,  
 D. Hait,  M. W. D. Hanson-Heine,  P. H. P. Harbach,  A. W. Hauser,  
 J. E. Herr,  E. G. Hohenstein,  Z. C. Holden,  Kerwin Hui,  B. C. Huynh,  
 T.-C. Jagau,  Hyunjun Ji,  B. Kaduk,  K. Khistyaev,  Jaehoon Kim,  
 P. Klunzinger,  K. Koh,  D. Kosenkov,  L. Koulias,  T. Kowalczyk,  
 C. M. Krauter,  A. Kunitsa,  Ka Un Lao,  A. Laurent,  K. V. Lawler,  
 Joonho Lee,  D. Lefrancois,  S. Lehtola,  D. S. Levine,  Yi-Pei Li,  
 You-Sheng Lin,  Fenglai Liu,  E. Livshits,  A. Luenser,  P. Manohar,  
 E. Mansoor,  S. F. Manzer,  Shan-Ping Mao,  Yuezhi Mao,  N. Mardirossian,  
 A. V. Marenich,  T. Markovich,  L. A. Martinez-Martinez,  S. A. Maurer,  
 N. J. Mayhall,  S. C. McKenzie,  J.-M. Mewes,  A. F. Morrison,  
 J. W. Mullinax,  K. Nanda,  T. S. Nguyen-Beck,  R. Olivares-Amaya,  
 J. A. Parkhill,  T. M. Perrine,  F. Plasser,  P. Pokhilko,  S. Prager,  
 A. Prociuk,  E. Ramos,  D. R. Rehn,  F. Rob,  M. Schneider,  N. Sergueev,  
 S. M. Sharada,  S. Sharma,  D. W. Small,  T. Stauch,  T. Stein,  
 Yu-Chuan Su,  A. J. W. Thom,  A. Tkatchenko,  T. Tsuchimochi,  N. M. Tubman,  
 L. Vogt,  M. L. Vidal,  O. Vydrov,  M. A. Watson,  J. Wenzel,  
 M. de Wergifosse,  T. A. Wesolowski,  A. White,  J. Witte,  A. Yamada,  
 Jun Yang,  K. Yao,  S. Yeganeh,  S. R. Yost,  Zhi-Qiang You,  A. Zech,  
 Igor Ying Zhang,  Xing Zhang,  Yan Zhao,  Ying Zhu,  B. R. Brooks,  
 G. K. L. Chan,  C. J. Cramer,  M. S. Gordon,  W. J. Hehre,  A. Klamt,  
 M. W. Schmidt,  C. D. Sherrill,  D. G. Truhlar,  A. Aspuru-Guzik,  R. Baer,  
 A. T. Bell,  N. A. Besley,  Jeng-Da Chai,  A. E. DePrince, III,  
 R. A. DiStasio Jr.,  A. Dreuw,  B. D. Dunietz,  T. R. Furlani,  
 Chao-Ping Hsu,  Yousung Jung,  Jing Kong,  D. S. Lambrecht,  WanZhen Liang,  
 C. Ochsenfeld,  V. A. Rassolov,  L. V. Slipchenko,  J. E. Subotnik,  
 T. Van Voorhis,  J. M. Herbert,  A. I. Krylov,  P. M. W. Gill,  M. Head-Gordon

 Contributors to earlier versions of Q-Chem not listed above: 
 R. D. Adamson,  B. Austin,  J. Baker,  G. J. O. Beran,  K. Brandhorst,  
 S. T. Brown,  E. F. C. Byrd,  A. K. Chakraborty,  C.-L. Cheng,  
 Siu Hung Chien,  D. M. Chipman,  D. L. Crittenden,  H. Dachsel,  
 R. J. Doerksen,  A. D. Dutoi,  L. Fusti-Molnar,  W. A. Goddard III,  
 A. Golubeva-Zadorozhnaya,  S. R. Gwaltney,  G. Hawkins,  A. Heyden,  
 S. Hirata,  G. Kedziora,  F. J. Keil,  C. Kelley,  Jihan Kim,  R. A. King,  
 R. Z. Khaliullin,  P. P. Korambath,  W. Kurlancheek,  A. M. Lee,  M. S. Lee,  
 S. V. Levchenko,  Ching Yeh Lin,  D. Liotard,  R. C. Lochan,  I. Lotan,  
 P. E. Maslen,  N. Nair,  D. P. O'Neill,  D. Neuhauser,  E. Neuscamman,  
 C. M. Oana,  R. Olson,  B. Peters,  R. Peverati,  P. A. Pieniazek,  
 Y. M. Rhee,  J. Ritchie,  M. A. Rohrdanz,  E. Rosta,  N. J. Russ,  
 H. F. Schaefer III,  N. E. Schultz,  N. Shenvi,  A. C. Simmonett,  A. Sodt,  
 D. Stuck,  K. S. Thanthiriwatte,  V. Vanovschi,  Tao Wang,  A. Warshel,  
 C. F. Williams,  Q. Wu,  X. Xu,  W. Zhang

 Please cite Q-Chem as follows:
 Y. Shao et al., Mol. Phys. 113, 184-215 (2015)
 DOI: 10.1080/00268976.2014.952696

 Q-Chem 5.1.2 for Intel X86 EM64T Linux

 Parts of Q-Chem use Armadillo 8.300.2 (Tropical Shenanigans).
 http://arma.sourceforge.net/

 Q-Chem begins on Tue May  7 20:01:21 2019  

Host: 
0

     Scratch files written to /scratch/taweetham/qchem8022//
Input Ideriv = 1
Curr. Ideriv = -1
Max.  Ideriv = 1


!!********************************************.
!!******************Warning*******************.
!!Desired Analytical derivatives not available.
!!Finite difference job might take a long time.
!!********************************************.
!!********************************************.


 2-order derivative to be evaluated numerically with 1-order analytical derivatives

Checking the input file for inconsistencies... 	...done.

--------------------------------------------------------------
User input:
--------------------------------------------------------------
H=H_c.out
$molecule
0 1
P 
H  1 1.417532
P  1 2.049439 2 99.397791
H  3 1.417532 1 99.397791 2 -0.000000 0
$end

$rem
   JOB_TYPE 	FREQUENCY
   BASIS 		6-311++G**
   METHOD	ccsd
   MEM_TOTAL	30000
   N_FROZEN_CORE      FC
$end


--------------------------------------------------------------
 ----------------------------------------------------------------
             Standard Nuclear Orientation (Angstroms)
    I     Atom           X                Y                Z
 ----------------------------------------------------------------
    1      P       1.0247195000     0.0000000000     0.0874066584
    2      H       1.2561853596    -0.0000000000    -1.3110998760
    3      P      -1.0247195000     0.0000000000     0.0874066584
    4      H      -1.2561853596    -0.0000000000    -1.3110998760
 ----------------------------------------------------------------
 Molecular Point Group                 C2v   NOp =  4
 Largest Abelian Subgroup              C2v   NOp =  4
 Nuclear Repulsion Energy =    75.4397866539 hartrees
 There are       16 alpha and       16 beta electrons
 Requested basis set is 6-311++G(d,p)
 There are 36 shells and 74 basis functions
 Total memory of 30000MB is distributed as follows: 
   QALLOC including MEM_STATIC uses 192MB
   MEM_STATIC is set to 192MB
   CCMAN JOB total memory use is  29808MB
 Warning: actual memory use might exceed 30000MB

 Total QAlloc Memory Limit    192 MB
 Mega-Array Size       188 MB
 MEM_STATIC part       192 MB

                       Distance Matrix (Angstroms)
             P (  1)   H (  2)   P (  3)
   H (  2)  1.417532
   P (  3)  2.049439  2.675509
   H (  4)  2.675509  2.512371  1.417532

 A cutoff of  1.0D-14 yielded    650 shell pairs
 There are      2807 function pairs (      2968 Cartesian)

 -------------------------------------------------------
 OpenMP Integral Computing Module                       
 Release: version 1.0, May 2013, Q-Chem Inc. Pittsburgh 
 -------------------------------------------------------
 Integral Job Info:
 Integral job number is                      11
 Integral operator is                         1
 short-range coefficients                     0
 long-range coefficients              100000000
 Omega coefficients                           0
 if combine SR and LR in K                    0
 Integral screening is                        0
 Integral computing path is                   2
 max size of driver memory is            800000
 size of driver memory is                593474
 size of scratch memory is              4204008
 max col of scratch BK array               1296
 max len of scratch array in speh3          155
 max len of scratch index in speh4           18
 max int batch size is                      520
 min int batch size is                       52
 fixed nKL is                                52
 max L of basis functions is                  2
 order of int derivative is                   0
 number of shells is                         36
 number of basis is                          76
 number of cartesian basis is                76
 number of contracted shell pairs           650
 number of primitive shell pairs           1673
 maxK2 (contraction) of shell pair           36
 max number of K2 of shell pair               1
 max number of CS2 of shell pair            112
 max number of PS2 of shell pair            180
 mem total for path MDJ                  510984
 -------------------------------------------------------
 Smallest overlap matrix eigenvalue = 6.67E-04
 Guess from superposition of atomic densities
 Warning:  Energy on first SCF cycle will be non-variational
 SAD guess density has 32.000000 electrons

 -----------------------------------------------------------------------
  General SCF calculation program by
  Eric Jon Sundstrom, Paul Horn, Yuezhi Mao, Dmitri Zuev, Alec White,
  David Stuck, Shaama M.S., Shane Yost, Joonho Lee, David Small,
  Daniel Levine, Susi Lehtola, Hugh Burton, Evgeny Epifanovsky
 -----------------------------------------------------------------------
 Hartree-Fock
 using 4 threads for integral computing
 -------------------------------------------------------
 OpenMP Integral computing Module                
 Release: version 2.0, May 2017, Q-Chem Inc. Pleasanton 
 -------------------------------------------------------
 A restricted SCF calculation will be
 performed using DIIS
 SCF converges when DIIS error is below 1.0e-08
 ---------------------------------------
  Cycle       Energy         DIIS error
 ---------------------------------------
    1    -682.6393377527      5.13e-02  
    2    -682.5894360399      3.60e-03  
    3    -682.6072327655      1.12e-03  
    4    -682.6089070204      3.61e-04  
    5    -682.6091387898      6.19e-05  
    6    -682.6091466713      1.81e-05  
    7    -682.6091474013      4.00e-06  
    8    -682.6091474400      5.51e-07  
    9    -682.6091474407      1.30e-07  
   10    -682.6091474407      3.85e-08  
   11    -682.6091474407      6.99e-09  Convergence criterion met
 ---------------------------------------
 SCF time:   CPU 1.49s  wall 0.00s 
 SCF   energy in the final basis set =     -682.6091474407
 Total energy in the final basis set =     -682.6091474407


 ------------------------------------------------------------------------------

   CCMAN2: suite of methods based on coupled cluster
           and equation of motion theories.

   Components:
   * libvmm-1.3-trunk
     by Evgeny Epifanovsky, Ilya Kaliman.
   * libtensor-2.5-trunk
     by Evgeny Epifanovsky, Michael Wormit, Dmitry Zuev, Sam Manzer, 
        Ilya Kaliman.
   * libcc-2.5-trunk
     by Evgeny Epifanovsky, Arik Landau, Tomasz Kus, Kirill Khistyaev, 
        Dmitry Zuev, Prashant Manohar, Xintian Feng, Anna Krylov, 
        Matthew Goldey, Alec White, Thomas Jagau, Kaushik Nanda, 
        Anastasia Gunina, Alexander Kunitsa, Joonho Lee.

   CCMAN original authors:
   Anna I. Krylov, C. David Sherrill, Steven R. Gwaltney,
   Edward F. C. Byrd (2000)
   Sergey V. Levchenko, Lyudmila V. Slipchenko, Tao Wang,
   Ana-Maria C. Cristian (2003)
   Piotr A. Pieniazek, C. Melania Oana, Evgeny Epifanovsky (2007)
   Prashant Manohar (2009)

 ------------------------------------------------------------------------------


 Allocating and initializing 29808MB of RAM...
 Calculation will run on 4 cores.


 Alpha MOs, Restricted
 -- Occupied --                  
-79.973 -79.972  -7.515  -7.515  -5.408  -5.408  -5.407  -5.407
  1 A1    1 B1    2 A1    2 B1    3 A1    3 B1    1 B2    1 A2                 
 -5.407  -5.407  -0.915  -0.724  -0.556  -0.407  -0.400  -0.352
  4 A1    4 B1    5 A1    5 B1    6 A1    6 B1    7 A1    2 B2                 
 -- Virtual --                   
 -0.004   0.048   0.060   0.083   0.083   0.091   0.106   0.117
  2 A2    8 A1    7 B1    9 A1    3 B2   10 A1    8 B1   11 A1                 
  0.117   0.128   0.170   0.175   0.185   0.259   0.337   0.388
  3 A2    9 B1   12 A1   10 B1   11 B1   12 B1   13 A1   14 A1                 
  0.403   0.405   0.444   0.472   0.489   0.623   0.728   0.754
 13 B1    4 B2    4 A2   14 B1   15 A1   15 B1   16 A1    5 B2                 
  0.761   0.816   0.829   0.887   0.937   1.046   1.078   1.123
 17 A1   16 B1    6 B2    5 A2   18 A1   17 B1   19 A1    6 A2                 
  1.143   1.418   1.682   1.690   1.692   1.700   1.796   1.822
 18 B1   19 B1    7 B2    7 A2   20 A1   20 B1   21 A1    8 B2                 
  1.893   1.936   2.001   2.062   2.323   2.395   2.894   2.938
  8 A2   21 B1   22 A1   22 B1   23 A1   23 B1   24 A1   24 B1                 
  7.356   7.524  14.775  14.802  14.825  14.831  14.869  14.915
 25 A1   25 B1    9 B2    9 A2   26 A1   26 B1   27 B1   27 A1                 
165.980 166.156
 28 A1   28 B1                                                                 

 Beta MOs, Restricted
 -- Occupied --                  
-79.973 -79.972  -7.515  -7.515  -5.408  -5.408  -5.407  -5.407
  1 A1    1 B1    2 A1    2 B1    3 A1    3 B1    1 B2    1 A2                 
 -5.407  -5.407  -0.915  -0.724  -0.556  -0.407  -0.400  -0.352
  4 A1    4 B1    5 A1    5 B1    6 A1    6 B1    7 A1    2 B2                 
 -- Virtual --                   
 -0.004   0.048   0.060   0.083   0.083   0.091   0.106   0.117
  2 A2    8 A1    7 B1    9 A1    3 B2   10 A1    8 B1   11 A1                 
  0.117   0.128   0.170   0.175   0.185   0.259   0.337   0.388
  3 A2    9 B1   12 A1   10 B1   11 B1   12 B1   13 A1   14 A1                 
  0.403   0.405   0.444   0.472   0.489   0.623   0.728   0.754
 13 B1    4 B2    4 A2   14 B1   15 A1   15 B1   16 A1    5 B2                 
  0.761   0.816   0.829   0.887   0.937   1.046   1.078   1.123
 17 A1   16 B1    6 B2    5 A2   18 A1   17 B1   19 A1    6 A2                 
  1.143   1.418   1.682   1.690   1.692   1.700   1.796   1.822
 18 B1   19 B1    7 B2    7 A2   20 A1   20 B1   21 A1    8 B2                 
  1.893   1.936   2.001   2.062   2.323   2.395   2.894   2.938
  8 A2   21 B1   22 A1   22 B1   23 A1   23 B1   24 A1   24 B1                 
  7.356   7.524  14.775  14.802  14.825  14.831  14.869  14.915
 25 A1   25 B1    9 B2    9 A2   26 A1   26 B1   27 B1   27 A1                 
165.980 166.156
 28 A1   28 B1                                                                 

 Occupation and symmetry of molecular orbitals

 Point group: C2v (4 irreducible representations).

                           A1   A2   B1   B2    All 
 ----------------------------------------------------
 All molecular orbitals:
  - Alpha                  28   9    28   9     74  
  - Beta                   28   9    28   9     74  
 ----------------------------------------------------
 Alpha orbitals:
  - Frozen occupied        4    1    4    1     10  
  - Active occupied        3    0    2    1     6   
  - Active virtual         21   8    22   7     58  
  - Frozen virtual         0    0    0    0     0   
 ----------------------------------------------------
 Beta orbitals:
  - Frozen occupied        4    1    4    1     10  
  - Active occupied        3    0    2    1     6   
  - Active virtual         21   8    22   7     58  
  - Frozen virtual         0    0    0    0     0   
 ----------------------------------------------------

 Import integrals:   CPU 0.00 s  wall 0.00 s

 Import integrals:   CPU 2.53 s  wall 0.70 s

 MP2 amplitudes:   CPU 0.19 s  wall 0.17 s

Running a double precision version
           CCSD T amplitudes will be solved using DIIS.

           Start     Size      MaxIter   EConv     TConv     
           3         7         100       1.00e-07  1.00e-05  
 ------------------------------------------------------------------------------
           Energy (a.u.)   Ediff      Tdiff       Comment
 ------------------------------------------------------------------------------
          -682.84526348                           
     1    -682.86579253   2.05e-02   5.73e-01     
     2    -682.87487030   9.08e-03   7.74e-02     
     3    -682.87706558   2.20e-03   3.19e-02     
     4    -682.87884618   1.78e-03   1.92e-02     Switched to DIIS steps.
     5    -682.87905645   2.10e-04   5.76e-03     
     6    -682.87904580   1.07e-05   2.04e-03     
     7    -682.87904571   9.08e-08   3.19e-04     
     8    -682.87904606   3.50e-07   1.08e-04     
     9    -682.87904582   2.38e-07   2.88e-05     
    10    -682.87904591   9.10e-08   8.52e-06     
 ------------------------------------------------------------------------------
          -682.87904591                           CCSD T converged.

End of double precision
 SCF energy                 = -682.60914744
 MP2 energy                 = -682.84526348
 CCSD correlation energy     =   -0.26989847
 CCSD total energy           = -682.87904591

 CCSD  T1^2 = 0.0056  T2^2 = 0.1816  Leading amplitudes:

 Amplitude    Orbitals with energies
 -0.0263       2 (B2) A                  ->    4 (B2) A                   
              -0.3523                          0.4048                     
 -0.0263       2 (B2) B                  ->    4 (B2) B                   
              -0.3523                          0.4048                     
 -0.0171       2 (B2) A                  ->    5 (B2) A                   
              -0.3523                          0.7537                     
 -0.0171       2 (B2) B                  ->    5 (B2) B                   
              -0.3523                          0.7537                     

 Amplitude    Orbitals with energies
 -0.1698       2 (B2) A      2 (B2) B    ->    2 (A2) A      2 (A2) B     
              -0.3523       -0.3523           -0.0041       -0.0041       
  0.1698       2 (B2) A      2 (B2) B    ->    2 (A2) B      2 (A2) A     
              -0.3523       -0.3523           -0.0041       -0.0041       
  0.1698       2 (B2) B      2 (B2) A    ->    2 (A2) A      2 (A2) B     
              -0.3523       -0.3523           -0.0041       -0.0041       
 -0.1698       2 (B2) B      2 (B2) A    ->    2 (A2) B      2 (A2) A     
              -0.3523       -0.3523           -0.0041       -0.0041       

 Computing CCSD intemediates for later calculations in double precision
 Finished.

Running a double precision version
           CCSD Lambda amplitudes will be solved using DIIS.
           Start     Size      MaxIter   EConv     LConv     
           3         7         100       1.00e-07  1.00e-05  
 ------------------------------------------------------------------------------
            Enorm      Ldiff       Comment
 ------------------------------------------------------------------------------
     1     4.89e-02   4.20e-02     
     2     9.46e-03   4.96e-03     
     3     4.31e-03   2.64e-03     
     4     1.22e-03   1.48e-03     Switched to DIIS steps.
     5     5.13e-04   4.25e-04     
     6     1.00e-04   1.71e-04     
     7     2.87e-05   1.63e-05     
     8     8.87e-06   2.08e-06     
     9     2.63e-06   3.99e-07     
    10     1.02e-06   2.69e-08     
    11     3.71e-07   1.71e-08     
    12     1.16e-07   1.56e-08     
    13     3.83e-08   4.36e-09     
 ------------------------------------------------------------------------------
                                   CCSD Lambda converged.

 Computing density matrices in double precision...
           Orbital response amplitudes will be solved using DIIS.
           Start     Size      MaxIter   EConv     LConv     
           3         7         100       1.00e-06  1.00e-06  
 ------------------------------------------------------------------------------
            Enorm      Ldiff       Comment
 ------------------------------------------------------------------------------
     1     5.21e-02   3.56e-03     
     2     2.82e-02   1.68e-02     
     3     1.84e-02   6.88e-03     
     4     1.78e-03   4.98e-03     Switched to DIIS steps.
     5     1.69e-04   8.29e-05     
     6     1.86e-05   2.38e-05     
     7     7.10e-06   1.85e-06     
     8     6.21e-07   2.22e-07     
 ------------------------------------------------------------------------------
                                   Orbital response converged.

 Computing density matrices... Done.
 CCSD calculation:   CPU 16.11 s  wall 5.77 s

 Transferring MO TPDM to AO TPDM
 Transferring g2_o1o1o1o1
 Transferring g2_o1o1o1v1
 Transferring g2_o1o1v1v1
 Transferring g2_o1v1o1v1
 Transferring g2_o1v1v1v1
 Transferring g2_v1v1v1v1
 Adding separable TPDM
 Computing TPDM gradient
 --------------------------------------------------------
 2e gradient
  Atom          X               Y               Z
 --------------------------------------------------------
    1        -16.988920       -0.000000       -3.564614  
    2         -1.032937        0.000000        3.564614  
    3         16.988920        0.000000       -3.564614  
    4          1.032937       -0.000000        3.564614  
 --------------------------------------------------------
 --------------------------------------------------------
 Final gradient
  Atom          X               Y               Z
 --------------------------------------------------------
    1        -16.988920       -0.000000       -3.564614  
    2         -1.032937        0.000000        3.564614  
    3         16.988920        0.000000       -3.564614  
    4          1.032937       -0.000000        3.564614  
 --------------------------------------------------------
 Analytic gradient from two-electron contribution:   CPU 17.21 s  wall 4.41 s

 Total ccman2 time:   CPU 38.36 s  wall 11.79 s


 --------------------------------------------------------------
             Orbital Energies (a.u.) and Symmetries
 --------------------------------------------------------------

 Alpha MOs, Restricted
 -- Occupied --                  
-79.973  -7.515  -5.408  -5.407  -5.407 -79.972  -7.515  -5.408
  1 A1    2 A1    3 A1    4 A1    1 A2    1 B1    2 B1    3 B1                 
 -5.407  -5.407  -0.915  -0.556  -0.400  -0.724  -0.407  -0.352
  4 B1    1 B2    5 A1    6 A1    7 A1    5 B1    6 B1    2 B2                 
 -- Virtual --                   
  0.048   0.083   0.091   0.117   0.170   0.337   0.388   0.489
  8 A1    9 A1   10 A1   11 A1   12 A1   13 A1   14 A1   15 A1                 
  0.728   0.761   0.937   1.078   1.692   1.796   2.001   2.323
 16 A1   17 A1   18 A1   19 A1   20 A1   21 A1   22 A1   23 A1                 
  2.894   7.356  14.825  14.915 165.980  -0.004   0.117   0.444
 24 A1   25 A1   26 A1   27 A1   28 A1    2 A2    3 A2    4 A2                 
  0.887   1.123   1.690   1.893  14.802   0.060   0.106   0.128
  5 A2    6 A2    7 A2    8 A2    9 A2    7 B1    8 B1    9 B1                 
  0.175   0.185   0.259   0.403   0.472   0.623   0.816   1.046
 10 B1   11 B1   12 B1   13 B1   14 B1   15 B1   16 B1   17 B1                 
  1.143   1.418   1.700   1.936   2.062   2.395   2.938   7.524
 18 B1   19 B1   20 B1   21 B1   22 B1   23 B1   24 B1   25 B1                 
 14.831  14.869 166.156   0.083   0.405   0.754   0.829   1.682
 26 B1   27 B1   28 B1    3 B2    4 B2    5 B2    6 B2    7 B2                 
  1.822  14.775
  8 B2    9 B2                                                                 

 Beta MOs, Restricted
 -- Occupied --                  
-79.973  -7.515  -5.408  -5.407  -5.407 -79.972  -7.515  -5.408
  1 A1    2 A1    3 A1    4 A1    1 A2    1 B1    2 B1    3 B1                 
 -5.407  -5.407  -0.915  -0.556  -0.400  -0.724  -0.407  -0.352
  4 B1    1 B2    5 A1    6 A1    7 A1    5 B1    6 B1    2 B2                 
 -- Virtual --                   
  0.048   0.083   0.091   0.117   0.170   0.337   0.388   0.489
  8 A1    9 A1   10 A1   11 A1   12 A1   13 A1   14 A1   15 A1                 
  0.728   0.761   0.937   1.078   1.692   1.796   2.001   2.323
 16 A1   17 A1   18 A1   19 A1   20 A1   21 A1   22 A1   23 A1                 
  2.894   7.356  14.825  14.915 165.980  -0.004   0.117   0.444
 24 A1   25 A1   26 A1   27 A1   28 A1    2 A2    3 A2    4 A2                 
  0.887   1.123   1.690   1.893  14.802   0.060   0.106   0.128
  5 A2    6 A2    7 A2    8 A2    9 A2    7 B1    8 B1    9 B1                 
  0.175   0.185   0.259   0.403   0.472   0.623   0.816   1.046
 10 B1   11 B1   12 B1   13 B1   14 B1   15 B1   16 B1   17 B1                 
  1.143   1.418   1.700   1.936   2.062   2.395   2.938   7.524
 18 B1   19 B1   20 B1   21 B1   22 B1   23 B1   24 B1   25 B1                 
 14.831  14.869 166.156   0.083   0.405   0.754   0.829   1.682
 26 B1   27 B1   28 B1    3 B2    4 B2    5 B2    6 B2    7 B2                 
  1.822  14.775
  8 B2    9 B2                                                                 
 --------------------------------------------------------------

          Ground-State Mulliken Net Atomic Charges

     Atom                 Charge (a.u.)
  ----------------------------------------
      1 P                     0.097068
      2 H                    -0.097068
      3 P                     0.097068
      4 H                    -0.097068
  ----------------------------------------
  Sum of atomic charges =    -0.000000

 -----------------------------------------------------------------
                    Cartesian Multipole Moments
 -----------------------------------------------------------------
    Charge (ESU x 10^10)
                -0.0000
    Dipole Moment (Debye)
         X       0.0000      Y      -0.0000      Z      -1.3196
       Tot       1.3196
    Quadrupole Moments (Debye-Ang)
        XX     -29.5181     XY       0.0000     YY     -28.2302
        XZ       0.0000     YZ      -0.0000     ZZ     -28.1773
    Octopole Moments (Debye-Ang^2)
       XXX      -0.0000    XXY      -0.0000    XYY       0.0000
       YYY      -0.0000    XXZ      -5.3638    XYZ      -0.0000
       YYZ      -1.0399    XZZ       0.0000    YZZ       0.0000
       ZZZ      -1.4582
    Hexadecapole Moments (Debye-Ang^3)
      XXXX    -233.7927   XXXY       0.0000   XXYY     -45.6388
      XYYY       0.0000   YYYY     -46.3790   XXXZ       0.0000
      XXYZ       0.0000   XYYZ      -0.0000   YYYZ      -0.0000
      XXZZ     -51.9146   XYZZ       0.0000   YYZZ     -18.5135
      XZZZ       0.0000   YZZZ      -0.0000   ZZZZ     -63.1615
 -----------------------------------------------------------------
 DrvMan completing analytic gradient of the correlated energy
 Correlated dipole moment
            1
    1   0.0000000
    2  -0.0000000
    3  -0.5191563
 Energy read as -682.879045909
 Full Analytical Gradient: (in a.u., or Hartree/Bohr)
             1             2             3             4
    1   -0.00022389    0.00004336    0.00022389   -0.00004336
    2   -0.00000000   -0.00000000    0.00000000   -0.00000000
    3   -0.00009169    0.00009169   -0.00009169    0.00009169
 Gradient time:  CPU 0.68 s  wall 0.65 s
 ######################################################
 ######################################################
 # Starting finite difference calculation for IDERIV  #
 Finite diff step size:  1.88973e-03 a.u.
 ----------------------------------------------------------------
             Standard Nuclear Orientation (Angstroms)
    I     Atom           X                Y                Z
 ----------------------------------------------------------------
    1      P       1.0257195000     0.0000000000     0.0874066584
    2      H       1.2561853596    -0.0000000000    -1.3110998760
    3      P      -1.0247195000     0.0000000000     0.0874066584
    4      H      -1.2561853596    -0.0000000000    -1.3110998760
 ----------------------------------------------------------------
 Nuclear Repulsion Energy =    75.4111517212 hartrees
 There are       16 alpha and       16 beta electrons

                       Distance Matrix (Angstroms)
             P (  1)   H (  2)   P (  3)
   H (  2)  1.417369
   P (  3)  2.050439  2.675509
   H (  4)  2.676361  2.512371  1.417532

 Requested basis set is 6-311++G(d,p)
 There are 36 shells and 74 basis functions
 A cutoff of  1.0D-14 yielded    650 shell pairs
 There are      2807 function pairs (      2968 Cartesian)
 Smallest overlap matrix eigenvalue = 6.68E-04
 Guess MOs from SCF MO coefficient file

 -----------------------------------------------------------------------
  General SCF calculation program by
  Eric Jon Sundstrom, Paul Horn, Yuezhi Mao, Dmitri Zuev, Alec White,
  David Stuck, Shaama M.S., Shane Yost, Joonho Lee, David Small,
  Daniel Levine, Susi Lehtola, Hugh Burton, Evgeny Epifanovsky
 -----------------------------------------------------------------------
 Hartree-Fock
 using 4 threads for integral computing
 -------------------------------------------------------
 OpenMP Integral computing Module                
 Release: version 2.0, May 2017, Q-Chem Inc. Pleasanton 
 -------------------------------------------------------
 A restricted SCF calculation will be
 performed using DIIS
 SCF converges when DIIS error is below 1.0e-08
 ---------------------------------------
  Cycle       Energy         DIIS error
 ---------------------------------------
    1    -682.6091120296      1.44e-05  
    2    -682.6091122397      3.94e-06  
    3    -682.6091122589      1.21e-06  
    4    -682.6091122614      3.53e-07  
    5    -682.6091122616      1.17e-07  
    6    -682.6091122616      5.46e-08  
    7    -682.6091122616      1.53e-08  
    8    -682.6091122616      6.43e-09  Convergence criterion met
 ---------------------------------------
 SCF time:   CPU 1.36s  wall 1.00s 
 SCF   energy in the final basis set =     -682.6091122616
 Total energy in the final basis set =     -682.6091122616


 ------------------------------------------------------------------------------

   CCMAN2: suite of methods based on coupled cluster
           and equation of motion theories.

   Components:
   * libvmm-1.3-trunk
     by Evgeny Epifanovsky, Ilya Kaliman.
   * libtensor-2.5-trunk
     by Evgeny Epifanovsky, Michael Wormit, Dmitry Zuev, Sam Manzer, 
        Ilya Kaliman.
   * libcc-2.5-trunk
     by Evgeny Epifanovsky, Arik Landau, Tomasz Kus, Kirill Khistyaev, 
        Dmitry Zuev, Prashant Manohar, Xintian Feng, Anna Krylov, 
        Matthew Goldey, Alec White, Thomas Jagau, Kaushik Nanda, 
        Anastasia Gunina, Alexander Kunitsa, Joonho Lee.

   CCMAN original authors:
   Anna I. Krylov, C. David Sherrill, Steven R. Gwaltney,
   Edward F. C. Byrd (2000)
   Sergey V. Levchenko, Lyudmila V. Slipchenko, Tao Wang,
   Ana-Maria C. Cristian (2003)
   Piotr A. Pieniazek, C. Melania Oana, Evgeny Epifanovsky (2007)
   Prashant Manohar (2009)

 ------------------------------------------------------------------------------


 Allocating and initializing 29808MB of RAM...
 Calculation will run on 4 cores.


 Alpha MOs, Restricted
 -- Occupied --                  
-79.973 -79.973  -7.515  -7.515  -5.408  -5.408  -5.407  -5.407
  1 A     2 A     3 A     4 A     5 A     6 A     7 A     8 A                  
 -5.407  -5.407  -0.915  -0.724  -0.556  -0.407  -0.400  -0.352
  9 A    10 A    11 A    12 A    13 A    14 A    15 A    16 A                  
 -- Virtual --                   
 -0.004   0.048   0.060   0.083   0.083   0.091   0.106   0.117
 17 A    18 A    19 A    20 A    21 A    22 A    23 A    24 A                  
  0.117   0.128   0.170   0.175   0.185   0.259   0.337   0.388
 25 A    26 A    27 A    28 A    29 A    30 A    31 A    32 A                  
  0.403   0.405   0.444   0.472   0.490   0.623   0.728   0.754
 33 A    34 A    35 A    36 A    37 A    38 A    39 A    40 A                  
  0.761   0.816   0.829   0.887   0.937   1.046   1.078   1.123
 41 A    42 A    43 A    44 A    45 A    46 A    47 A    48 A                  
  1.143   1.417   1.682   1.690   1.692   1.700   1.796   1.822
 49 A    50 A    51 A    52 A    53 A    54 A    55 A    56 A                  
  1.893   1.936   2.000   2.062   2.323   2.395   2.894   2.938
 57 A    58 A    59 A    60 A    61 A    62 A    63 A    64 A                  
  7.356   7.524  14.775  14.802  14.825  14.831  14.869  14.916
 65 A    66 A    67 A    68 A    69 A    70 A    71 A    72 A                  
165.980 166.155
 73 A    74 A                                                                  

 Beta MOs, Restricted
 -- Occupied --                  
-79.973 -79.973  -7.515  -7.515  -5.408  -5.408  -5.407  -5.407
  1 A     2 A     3 A     4 A     5 A     6 A     7 A     8 A                  
 -5.407  -5.407  -0.915  -0.724  -0.556  -0.407  -0.400  -0.352
  9 A    10 A    11 A    12 A    13 A    14 A    15 A    16 A                  
 -- Virtual --                   
 -0.004   0.048   0.060   0.083   0.083   0.091   0.106   0.117
 17 A    18 A    19 A    20 A    21 A    22 A    23 A    24 A                  
  0.117   0.128   0.170   0.175   0.185   0.259   0.337   0.388
 25 A    26 A    27 A    28 A    29 A    30 A    31 A    32 A                  
  0.403   0.405   0.444   0.472   0.490   0.623   0.728   0.754
 33 A    34 A    35 A    36 A    37 A    38 A    39 A    40 A                  
  0.761   0.816   0.829   0.887   0.937   1.046   1.078   1.123
 41 A    42 A    43 A    44 A    45 A    46 A    47 A    48 A                  
  1.143   1.417   1.682   1.690   1.692   1.700   1.796   1.822
 49 A    50 A    51 A    52 A    53 A    54 A    55 A    56 A                  
  1.893   1.936   2.000   2.062   2.323   2.395   2.894   2.938
 57 A    58 A    59 A    60 A    61 A    62 A    63 A    64 A                  
  7.356   7.524  14.775  14.802  14.825  14.831  14.869  14.916
 65 A    66 A    67 A    68 A    69 A    70 A    71 A    72 A                  
165.980 166.155
 73 A    74 A                                                                  

 Occupation and symmetry of molecular orbitals

 Point group: C1 (1 irreducible representation).

                           A     All 
 -------------------------------------
 All molecular orbitals:
  - Alpha                  74    74  
  - Beta                   74    74  
 -------------------------------------
 Alpha orbitals:
  - Frozen occupied        10    10  
  - Active occupied        6     6   
  - Active virtual         58    58  
  - Frozen virtual         0     0   
 -------------------------------------
 Beta orbitals:
  - Frozen occupied        10    10  
  - Active occupied        6     6   
  - Active virtual         58    58  
  - Frozen virtual         0     0   
 -------------------------------------

 Import integrals:   CPU 0.00 s  wall 0.00 s

 Import integrals:   CPU 2.78 s  wall 0.74 s

 MP2 amplitudes:   CPU 0.01 s  wall 0.01 s

Running a double precision version
           CCSD T amplitudes will be solved using DIIS.

           Start     Size      MaxIter   EConv     TConv     
           3         7         100       1.00e-07  1.00e-05  
 ------------------------------------------------------------------------------
           Energy (a.u.)   Ediff      Tdiff       Comment
 ------------------------------------------------------------------------------
          -682.84526381                           
     1    -682.86578272   2.05e-02   5.74e-01     
     2    -682.87486753   9.08e-03   7.75e-02     
     3    -682.87706302   2.20e-03   3.19e-02     
     4    -682.87884541   1.78e-03   1.92e-02     Switched to DIIS steps.
     5    -682.87905650   2.11e-04   5.78e-03     
     6    -682.87904581   1.07e-05   2.04e-03     
     7    -682.87904572   8.53e-08   3.20e-04     
     8    -682.87904607   3.48e-07   1.08e-04     
     9    -682.87904583   2.40e-07   2.88e-05     
    10    -682.87904592   9.13e-08   8.53e-06     
 ------------------------------------------------------------------------------
          -682.87904592                           CCSD T converged.

End of double precision
 SCF energy                 = -682.60911226
 MP2 energy                 = -682.84526381
 CCSD correlation energy     =   -0.26993366
 CCSD total energy           = -682.87904592

 CCSD  T1^2 = 0.0056  T2^2 = 0.1817  Leading amplitudes:

 Amplitude    Orbitals with energies
 -0.0264       16 (A) A                  ->    34 (A) A                   
              -0.3522                          0.4048                     
 -0.0264       16 (A) B                  ->    34 (A) B                   
              -0.3522                          0.4048                     
 -0.0171       16 (A) A                  ->    40 (A) A                   
              -0.3522                          0.7539                     
 -0.0171       16 (A) B                  ->    40 (A) B                   
              -0.3522                          0.7539                     

 Amplitude    Orbitals with energies
 -0.1700       16 (A) A      16 (A) B    ->    17 (A) A      17 (A) B     
              -0.3522       -0.3522           -0.0043       -0.0043       
  0.1700       16 (A) A      16 (A) B    ->    17 (A) B      17 (A) A     
              -0.3522       -0.3522           -0.0043       -0.0043       
  0.1700       16 (A) B      16 (A) A    ->    17 (A) A      17 (A) B     
              -0.3522       -0.3522           -0.0043       -0.0043       
 -0.1700       16 (A) B      16 (A) A    ->    17 (A) B      17 (A) A     
              -0.3522       -0.3522           -0.0043       -0.0043       

 Computing CCSD intemediates for later calculations in double precision
 Finished.

Running a double precision version
           CCSD Lambda amplitudes will be solved using DIIS.
           Start     Size      MaxIter   EConv     LConv     
           3         7         100       1.00e-07  1.00e-05  
 ------------------------------------------------------------------------------
            Enorm      Ldiff       Comment
 ------------------------------------------------------------------------------
     1     4.90e-02   4.21e-02     
     2     9.47e-03   4.96e-03     
     3     4.32e-03   2.64e-03     
     4     1.23e-03   1.48e-03     Switched to DIIS steps.
     5     5.15e-04   4.27e-04     
     6     1.00e-04   1.72e-04     
     7     2.88e-05   1.64e-05     
     8     8.89e-06   2.09e-06     
     9     2.64e-06   4.02e-07     
    10     1.02e-06   2.72e-08     
    11     3.71e-07   1.70e-08     
    12     1.17e-07   1.56e-08     
    13     3.84e-08   4.38e-09     
 ------------------------------------------------------------------------------
                                   CCSD Lambda converged.

 Computing density matrices in double precision...
           Orbital response amplitudes will be solved using DIIS.
           Start     Size      MaxIter   EConv     LConv     
           3         7         100       1.00e-06  1.00e-06  
 ------------------------------------------------------------------------------
            Enorm      Ldiff       Comment
 ------------------------------------------------------------------------------
     1     5.21e-02   3.55e-03     
     2     2.82e-02   1.68e-02     
     3     1.84e-02   6.89e-03     
     4     1.78e-03   4.98e-03     Switched to DIIS steps.
     5     1.71e-04   8.32e-05     
     6     4.21e-05   2.38e-05     
     7     4.74e-05   1.26e-06     
     8     4.51e-06   6.23e-07     
     9     5.12e-07   8.15e-08     
 ------------------------------------------------------------------------------
                                   Orbital response converged.

 Computing density matrices... Done.
 CCSD calculation:   CPU 30.65 s  wall 9.03 s

 Transferring MO TPDM to AO TPDM
 Transferring g2_o1o1o1o1
 Transferring g2_o1o1o1v1
 Transferring g2_o1o1v1v1
 Transferring g2_o1v1o1v1
 Transferring g2_o1v1v1v1
 Transferring g2_v1v1v1v1
 Adding separable TPDM
 Computing TPDM gradient
 --------------------------------------------------------
 2e gradient
  Atom          X               Y               Z
 --------------------------------------------------------
    1        -16.979732       -0.000000       -3.565468  
    2         -1.029706        0.000000        3.565026  
    3         16.976231       -0.000000       -3.563649  
    4          1.033208        0.000000        3.564091  
 --------------------------------------------------------
 --------------------------------------------------------
 Final gradient
  Atom          X               Y               Z
 --------------------------------------------------------
    1        -16.979732       -0.000000       -3.565468  
    2         -1.029706        0.000000        3.565026  
    3         16.976231       -0.000000       -3.563649  
    4          1.033208        0.000000        3.564091  
 --------------------------------------------------------
 Analytic gradient from two-electron contribution:   CPU 17.89 s  wall 4.64 s

 Total ccman2 time:   CPU 52.67 s  wall 14.87 s


 --------------------------------------------------------------

                    Orbital Energies (a.u.)
 --------------------------------------------------------------

 Alpha MOs
 -- Occupied --
-79.973 -79.973  -7.515  -7.515  -5.408  -5.408  -5.407  -5.407
 -5.407  -5.407  -0.915  -0.724  -0.556  -0.407  -0.400  -0.352
 -- Virtual --
 -0.004   0.048   0.060   0.083   0.083   0.091   0.106   0.117
  0.117   0.128   0.170   0.175   0.185   0.259   0.337   0.388
  0.403   0.405   0.444   0.472   0.490   0.623   0.728   0.754
  0.761   0.816   0.829   0.887   0.937   1.046   1.078   1.123
  1.143   1.417   1.682   1.690   1.692   1.700   1.796   1.822
  1.893   1.936   2.000   2.062   2.323   2.395   2.894   2.938
  7.356   7.524  14.775  14.802  14.825  14.831  14.869  14.916
165.980 166.155
 --------------------------------------------------------------

          Ground-State Mulliken Net Atomic Charges

     Atom                 Charge (a.u.)
  ----------------------------------------
      1 P                     0.097119
      2 H                    -0.097120
      3 P                     0.097109
      4 H                    -0.097108
  ----------------------------------------
  Sum of atomic charges =    -0.000000

 -----------------------------------------------------------------
                    Cartesian Multipole Moments
 -----------------------------------------------------------------
    Charge (ESU x 10^10)
                -0.0000
    Dipole Moment (Debye)
         X       0.0007      Y       0.0000      Z      -1.3189
       Tot       1.3189
    Quadrupole Moments (Debye-Ang)
        XX     -29.5179     XY      -0.0000     YY     -28.2334
        XZ       0.0010     YZ       0.0000     ZZ     -28.1776
    Octopole Moments (Debye-Ang^2)
       XXX      -0.0383    XXY       0.0000    XYY      -0.0131
       YYY       0.0000    XXZ      -5.3643    XYZ      -0.0000
       YYZ      -1.0398    XZZ      -0.0111    YZZ       0.0000
       ZZZ      -1.4565
    Hexadecapole Moments (Debye-Ang^3)
      XXXX    -233.9568   XXXY      -0.0000   XXYY     -45.6698
      XYYY      -0.0000   YYYY     -46.3933   XXXZ      -0.0051
      XXYZ       0.0000   XYYZ      -0.0010   YYYZ       0.0000
      XXZZ     -51.9397   XYZZ      -0.0000   YYZZ     -18.5157
      XZZZ      -0.0010   YZZZ       0.0000   ZZZZ     -63.1604
 -----------------------------------------------------------------
 DrvMan completing analytic gradient of the correlated energy
 Correlated dipole moment
            1
    1   0.0002584
    2   0.0000000
    3  -0.5189090
 Energy read as -682.879045921
 Full Analytical Gradient: (in a.u., or Hartree/Bohr)
             1             2             3             4
    1    0.00021091    0.00000844   -0.00015289   -0.00006647
    2    0.00000000   -0.00000000    0.00000000   -0.00000000
    3   -0.00011734    0.00015068   -0.00012813    0.00009478
 Gradient time:  CPU 0.67 s  wall 0.64 s
 ----------------------------------------------------------------
             Standard Nuclear Orientation (Angstroms)
    I     Atom           X                Y                Z
 ----------------------------------------------------------------
    1      P       1.0237195000     0.0000000000     0.0874066584
    2      H       1.2561853596    -0.0000000000    -1.3110998760
    3      P      -1.0247195000     0.0000000000     0.0874066584
    4      H      -1.2561853596    -0.0000000000    -1.3110998760
 ----------------------------------------------------------------
 Nuclear Repulsion Energy =    75.4684471757 hartrees
 There are       16 alpha and       16 beta electrons

                       Distance Matrix (Angstroms)
             P (  1)   H (  2)   P (  3)
   H (  2)  1.417696
   P (  3)  2.048439  2.675509
   H (  4)  2.674656  2.512371  1.417532

 Requested basis set is 6-311++G(d,p)
 There are 36 shells and 74 basis functions
 A cutoff of  1.0D-14 yielded    650 shell pairs
 There are      2807 function pairs (      2968 Cartesian)
 Smallest overlap matrix eigenvalue = 6.66E-04
 Guess MOs from SCF MO coefficient file

 -----------------------------------------------------------------------
  General SCF calculation program by
  Eric Jon Sundstrom, Paul Horn, Yuezhi Mao, Dmitri Zuev, Alec White,
  David Stuck, Shaama M.S., Shane Yost, Joonho Lee, David Small,
  Daniel Levine, Susi Lehtola, Hugh Burton, Evgeny Epifanovsky
 -----------------------------------------------------------------------
 Hartree-Fock
 using 4 threads for integral computing
 -------------------------------------------------------
 OpenMP Integral computing Module                
 Release: version 2.0, May 2017, Q-Chem Inc. Pleasanton 
 -------------------------------------------------------
 A restricted SCF calculation will be
 performed using DIIS
 SCF converges when DIIS error is below 1.0e-08
 ---------------------------------------
  Cycle       Energy         DIIS error
 ---------------------------------------
    1    -682.6091807829      2.87e-05  
    2    -682.6091816236      7.88e-06  
    3    -682.6091817002      2.42e-06  
    4    -682.6091817102      7.06e-07  
    5    -682.6091817112      2.32e-07  
    6    -682.6091817113      1.09e-07  
    7    -682.6091817113      3.05e-08  
    8    -682.6091817113      1.28e-08  
    9    -682.6091817113      4.11e-09  Convergence criterion met
 ---------------------------------------
 SCF time:   CPU 1.53s  wall 1.00s 
 SCF   energy in the final basis set =     -682.6091817113
 Total energy in the final basis set =     -682.6091817113


 ------------------------------------------------------------------------------

   CCMAN2: suite of methods based on coupled cluster
           and equation of motion theories.

   Components:
   * libvmm-1.3-trunk
     by Evgeny Epifanovsky, Ilya Kaliman.
   * libtensor-2.5-trunk
     by Evgeny Epifanovsky, Michael Wormit, Dmitry Zuev, Sam Manzer, 
        Ilya Kaliman.
   * libcc-2.5-trunk
     by Evgeny Epifanovsky, Arik Landau, Tomasz Kus, Kirill Khistyaev, 
        Dmitry Zuev, Prashant Manohar, Xintian Feng, Anna Krylov, 
        Matthew Goldey, Alec White, Thomas Jagau, Kaushik Nanda, 
        Anastasia Gunina, Alexander Kunitsa, Joonho Lee.

   CCMAN original authors:
   Anna I. Krylov, C. David Sherrill, Steven R. Gwaltney,
   Edward F. C. Byrd (2000)
   Sergey V. Levchenko, Lyudmila V. Slipchenko, Tao Wang,
   Ana-Maria C. Cristian (2003)
   Piotr A. Pieniazek, C. Melania Oana, Evgeny Epifanovsky (2007)
   Prashant Manohar (2009)

 ------------------------------------------------------------------------------


 Allocating and initializing 29808MB of RAM...
 Calculation will run on 4 cores.


 Alpha MOs, Restricted
 -- Occupied --                  
-79.972 -79.972  -7.515  -7.515  -5.408  -5.408  -5.407  -5.407
  1 A     2 A     3 A     4 A     5 A     6 A     7 A     8 A                  
 -5.407  -5.407  -0.915  -0.723  -0.556  -0.407  -0.400  -0.352
  9 A    10 A    11 A    12 A    13 A    14 A    15 A    16 A                  
 -- Virtual --                   
 -0.004   0.048   0.060   0.083   0.083   0.091   0.106   0.117
 17 A    18 A    19 A    20 A    21 A    22 A    23 A    24 A                  
  0.117   0.128   0.170   0.175   0.185   0.259   0.337   0.388
 25 A    26 A    27 A    28 A    29 A    30 A    31 A    32 A                  
  0.403   0.405   0.444   0.472   0.489   0.623   0.728   0.754
 33 A    34 A    35 A    36 A    37 A    38 A    39 A    40 A                  
  0.761   0.816   0.829   0.887   0.937   1.047   1.078   1.124
 41 A    42 A    43 A    44 A    45 A    46 A    47 A    48 A                  
  1.143   1.419   1.682   1.690   1.692   1.700   1.797   1.822
 49 A    50 A    51 A    52 A    53 A    54 A    55 A    56 A                  
  1.893   1.937   2.001   2.062   2.323   2.395   2.894   2.938
 57 A    58 A    59 A    60 A    61 A    62 A    63 A    64 A                  
  7.356   7.525  14.775  14.802  14.825  14.832  14.869  14.915
 65 A    66 A    67 A    68 A    69 A    70 A    71 A    72 A                  
165.979 166.156
 73 A    74 A                                                                  

 Beta MOs, Restricted
 -- Occupied --                  
-79.972 -79.972  -7.515  -7.515  -5.408  -5.408  -5.407  -5.407
  1 A     2 A     3 A     4 A     5 A     6 A     7 A     8 A                  
 -5.407  -5.407  -0.915  -0.723  -0.556  -0.407  -0.400  -0.352
  9 A    10 A    11 A    12 A    13 A    14 A    15 A    16 A                  
 -- Virtual --                   
 -0.004   0.048   0.060   0.083   0.083   0.091   0.106   0.117
 17 A    18 A    19 A    20 A    21 A    22 A    23 A    24 A                  
  0.117   0.128   0.170   0.175   0.185   0.259   0.337   0.388
 25 A    26 A    27 A    28 A    29 A    30 A    31 A    32 A                  
  0.403   0.405   0.444   0.472   0.489   0.623   0.728   0.754
 33 A    34 A    35 A    36 A    37 A    38 A    39 A    40 A                  
  0.761   0.816   0.829   0.887   0.937   1.047   1.078   1.124
 41 A    42 A    43 A    44 A    45 A    46 A    47 A    48 A                  
  1.143   1.419   1.682   1.690   1.692   1.700   1.797   1.822
 49 A    50 A    51 A    52 A    53 A    54 A    55 A    56 A                  
  1.893   1.937   2.001   2.062   2.323   2.395   2.894   2.938
 57 A    58 A    59 A    60 A    61 A    62 A    63 A    64 A                  
  7.356   7.525  14.775  14.802  14.825  14.832  14.869  14.915
 65 A    66 A    67 A    68 A    69 A    70 A    71 A    72 A                  
165.979 166.156
 73 A    74 A                                                                  

 Occupation and symmetry of molecular orbitals

 Point group: C1 (1 irreducible representation).

                           A     All 
 -------------------------------------
 All molecular orbitals:
  - Alpha                  74    74  
  - Beta                   74    74  
 -------------------------------------
 Alpha orbitals:
  - Frozen occupied        10    10  
  - Active occupied        6     6   
  - Active virtual         58    58  
  - Frozen virtual         0     0   
 -------------------------------------
 Beta orbitals:
  - Frozen occupied        10    10  
  - Active occupied        6     6   
  - Active virtual         58    58  
  - Frozen virtual         0     0   
 -------------------------------------

 Import integrals:   CPU 0.00 s  wall 0.00 s

 Import integrals:   CPU 2.81 s  wall 0.75 s

 MP2 amplitudes:   CPU 0.01 s  wall 0.01 s

Running a double precision version
           CCSD T amplitudes will be solved using DIIS.

           Start     Size      MaxIter   EConv     TConv     
           3         7         100       1.00e-07  1.00e-05  
 ------------------------------------------------------------------------------
           Energy (a.u.)   Ediff      Tdiff       Comment
 ------------------------------------------------------------------------------
          -682.84526235                           
     1    -682.86580150   2.05e-02   5.73e-01     
     2    -682.87487223   9.07e-03   7.74e-02     
     3    -682.87706731   2.20e-03   3.18e-02     
     4    -682.87884612   1.78e-03   1.92e-02     Switched to DIIS steps.
     5    -682.87905558   2.09e-04   5.74e-03     
     6    -682.87904496   1.06e-05   2.03e-03     
     7    -682.87904487   9.62e-08   3.18e-04     
     8    -682.87904522   3.52e-07   1.08e-04     
     9    -682.87904498   2.36e-07   2.87e-05     
    10    -682.87904507   9.06e-08   8.52e-06     
 ------------------------------------------------------------------------------
          -682.87904507                           CCSD T converged.

End of double precision
 SCF energy                 = -682.60918171
 MP2 energy                 = -682.84526235
 CCSD correlation energy     =   -0.26986336
 CCSD total energy           = -682.87904507

 CCSD  T1^2 = 0.0056  T2^2 = 0.1815  Leading amplitudes:

 Amplitude    Orbitals with energies
  0.0263       16 (A) A                  ->    34 (A) A                   
              -0.3524                          0.4047                     
  0.0263       16 (A) B                  ->    34 (A) B                   
              -0.3524                          0.4047                     
 -0.0171       16 (A) A                  ->    40 (A) A                   
              -0.3524                          0.7535                     
 -0.0171       16 (A) B                  ->    40 (A) B                   
              -0.3524                          0.7535                     

 Amplitude    Orbitals with energies
 -0.1695       16 (A) A      16 (A) B    ->    17 (A) A      17 (A) B     
              -0.3524       -0.3524           -0.0040       -0.0040       
  0.1695       16 (A) A      16 (A) B    ->    17 (A) B      17 (A) A     
              -0.3524       -0.3524           -0.0040       -0.0040       
  0.1695       16 (A) B      16 (A) A    ->    17 (A) A      17 (A) B     
              -0.3524       -0.3524           -0.0040       -0.0040       
 -0.1695       16 (A) B      16 (A) A    ->    17 (A) B      17 (A) A     
              -0.3524       -0.3524           -0.0040       -0.0040       

 Computing CCSD intemediates for later calculations in double precision
 Finished.

Running a double precision version
           CCSD Lambda amplitudes will be solved using DIIS.
           Start     Size      MaxIter   EConv     LConv     
           3         7         100       1.00e-07  1.00e-05  
 ------------------------------------------------------------------------------
            Enorm      Ldiff       Comment
 ------------------------------------------------------------------------------
     1     4.88e-02   4.20e-02     
     2     9.44e-03   4.96e-03     
     3     4.31e-03   2.63e-03     
     4     1.22e-03   1.48e-03     Switched to DIIS steps.
     5     5.12e-04   4.23e-04     
     6     9.97e-05   1.71e-04     
     7     2.86e-05   1.62e-05     
     8     8.85e-06   2.06e-06     
     9     2.63e-06   3.95e-07     
    10     1.02e-06   2.66e-08     
    11     3.71e-07   1.71e-08     
    12     1.16e-07   1.55e-08     
    13     3.82e-08   4.33e-09     
 ------------------------------------------------------------------------------
                                   CCSD Lambda converged.

 Computing density matrices in double precision...
           Orbital response amplitudes will be solved using DIIS.
           Start     Size      MaxIter   EConv     LConv     
           3         7         100       1.00e-06  1.00e-06  
 ------------------------------------------------------------------------------
            Enorm      Ldiff       Comment
 ------------------------------------------------------------------------------
     1     5.21e-02   3.57e-03     
     2     2.82e-02   1.67e-02     
     3     1.84e-02   6.87e-03     
     4     1.78e-03   4.98e-03     Switched to DIIS steps.
     5     1.71e-04   8.27e-05     
     6     4.18e-05   2.37e-05     
     7     4.72e-05   1.27e-06     
     8     4.55e-06   6.18e-07     
     9     5.10e-07   8.30e-08     
 ------------------------------------------------------------------------------
                                   Orbital response converged.

 Computing density matrices... Done.
 CCSD calculation:   CPU 30.46 s  wall 8.98 s

 Transferring MO TPDM to AO TPDM
 Transferring g2_o1o1o1o1
 Transferring g2_o1o1o1v1
 Transferring g2_o1o1v1v1
 Transferring g2_o1v1o1v1
 Transferring g2_o1v1v1v1
 Transferring g2_v1v1v1v1
 Adding separable TPDM
 Computing TPDM gradient
 --------------------------------------------------------
 2e gradient
  Atom          X               Y               Z
 --------------------------------------------------------
    1        -16.998109       -0.000000       -3.563757  
    2         -1.036167        0.000000        3.564196  
    3         17.001610        0.000000       -3.565576  
    4          1.032666       -0.000000        3.565136  
 --------------------------------------------------------
 --------------------------------------------------------
 Final gradient
  Atom          X               Y               Z
 --------------------------------------------------------
    1        -16.998109       -0.000000       -3.563757  
    2         -1.036167        0.000000        3.564196  
    3         17.001610        0.000000       -3.565576  
    4          1.032666       -0.000000        3.565136  
 --------------------------------------------------------
 Analytic gradient from two-electron contribution:   CPU 17.30 s  wall 4.39 s

 Total ccman2 time:   CPU 52.01 s  wall 14.61 s


 --------------------------------------------------------------

                    Orbital Energies (a.u.)
 --------------------------------------------------------------

 Alpha MOs
 -- Occupied --
-79.972 -79.972  -7.515  -7.515  -5.408  -5.408  -5.407  -5.407
 -5.407  -5.407  -0.915  -0.723  -0.556  -0.407  -0.400  -0.352
 -- Virtual --
 -0.004   0.048   0.060   0.083   0.083   0.091   0.106   0.117
  0.117   0.128   0.170   0.175   0.185   0.259   0.337   0.388
  0.403   0.405   0.444   0.472   0.489   0.623   0.728   0.754
  0.761   0.816   0.829   0.887   0.937   1.047   1.078   1.124
  1.143   1.419   1.682   1.690   1.692   1.700   1.797   1.822
  1.893   1.937   2.001   2.062   2.323   2.395   2.894   2.938
  7.356   7.525  14.775  14.802  14.825  14.832  14.869  14.915
165.979 166.156
 --------------------------------------------------------------

          Ground-State Mulliken Net Atomic Charges

     Atom                 Charge (a.u.)
  ----------------------------------------
      1 P                     0.097018
      2 H                    -0.097017
      3 P                     0.097027
      4 H                    -0.097029
  ----------------------------------------
  Sum of atomic charges =    -0.000000

 -----------------------------------------------------------------
                    Cartesian Multipole Moments
 -----------------------------------------------------------------
    Charge (ESU x 10^10)
                -0.0000
    Dipole Moment (Debye)
         X      -0.0007      Y      -0.0000      Z      -1.3202
       Tot       1.3202
    Quadrupole Moments (Debye-Ang)
        XX     -29.5184     XY       0.0000     YY     -28.2269
        XZ      -0.0010     YZ       0.0000     ZZ     -28.1770
    Octopole Moments (Debye-Ang^2)
       XXX       0.0383    XXY       0.0000    XYY       0.0131
       YYY      -0.0000    XXZ      -5.3632    XYZ       0.0000
       YYZ      -1.0400    XZZ       0.0110    YZZ      -0.0000
       ZZZ      -1.4599
    Hexadecapole Moments (Debye-Ang^3)
      XXXX    -233.6288   XXXY       0.0000   XXYY     -45.6078
      XYYY       0.0000   YYYY     -46.3646   XXXZ       0.0051
      XXYZ       0.0000   XYYZ       0.0010   YYYZ       0.0000
      XXZZ     -51.8894   XYZZ      -0.0000   YYZZ     -18.5114
      XZZZ       0.0010   YZZZ       0.0000   ZZZZ     -63.1626
 -----------------------------------------------------------------
 DrvMan completing analytic gradient of the correlated energy
 Correlated dipole moment
            1
    1  -0.0002588
    2  -0.0000000
    3  -0.5194030
 Energy read as -682.879045073
 Full Analytical Gradient: (in a.u., or Hartree/Bohr)
             1             2             3             4
    1   -0.00066070    0.00007838    0.00060253   -0.00002022
    2    0.00000000   -0.00000000   -0.00000000    0.00000000
    3   -0.00006593    0.00003254   -0.00005522    0.00008861
 Gradient time:  CPU 0.67 s  wall 0.64 s
 ----------------------------------------------------------------
             Standard Nuclear Orientation (Angstroms)
    I     Atom           X                Y                Z
 ----------------------------------------------------------------
    1      P       1.0247195000     0.0010000000     0.0874066584
    2      H       1.2561853596    -0.0000000000    -1.3110998760
    3      P      -1.0247195000     0.0000000000     0.0874066584
    4      H      -1.2561853596    -0.0000000000    -1.3110998760
 ----------------------------------------------------------------
 Nuclear Repulsion Energy =    75.4397781375 hartrees
 There are       16 alpha and       16 beta electrons

                       Distance Matrix (Angstroms)
             P (  1)   H (  2)   P (  3)
   H (  2)  1.417532
   P (  3)  2.049439  2.675509
   H (  4)  2.675509  2.512371  1.417532

 Requested basis set is 6-311++G(d,p)
 There are 36 shells and 74 basis functions
 A cutoff of  1.0D-14 yielded    650 shell pairs
 There are      2807 function pairs (      2968 Cartesian)
 Smallest overlap matrix eigenvalue = 6.67E-04
 Guess MOs from SCF MO coefficient file

 -----------------------------------------------------------------------
  General SCF calculation program by
  Eric Jon Sundstrom, Paul Horn, Yuezhi Mao, Dmitri Zuev, Alec White,
  David Stuck, Shaama M.S., Shane Yost, Joonho Lee, David Small,
  Daniel Levine, Susi Lehtola, Hugh Burton, Evgeny Epifanovsky
 -----------------------------------------------------------------------
 Hartree-Fock
 using 4 threads for integral computing
 -------------------------------------------------------
 OpenMP Integral computing Module                
 Release: version 2.0, May 2017, Q-Chem Inc. Pleasanton 
 -------------------------------------------------------
 A restricted SCF calculation will be
 performed using DIIS
 SCF converges when DIIS error is below 1.0e-08
 ---------------------------------------
  Cycle       Energy         DIIS error
 ---------------------------------------
    1    -682.6091469870      1.74e-05  
    2    -682.6091473458      4.94e-06  
    3    -682.6091473907      1.74e-06  
    4    -682.6091473984      6.77e-07  
    5    -682.6091474002      3.04e-07  
    6    -682.6091474007      1.61e-07  
    7    -682.6091474008      6.70e-08  
    8    -682.6091474008      2.07e-08  
    9    -682.6091474008      7.01e-09  Convergence criterion met
 ---------------------------------------
 SCF time:   CPU 1.52s  wall 1.00s 
 SCF   energy in the final basis set =     -682.6091474008
 Total energy in the final basis set =     -682.6091474008


 ------------------------------------------------------------------------------

   CCMAN2: suite of methods based on coupled cluster
           and equation of motion theories.

   Components:
   * libvmm-1.3-trunk
     by Evgeny Epifanovsky, Ilya Kaliman.
   * libtensor-2.5-trunk
     by Evgeny Epifanovsky, Michael Wormit, Dmitry Zuev, Sam Manzer, 
        Ilya Kaliman.
   * libcc-2.5-trunk
     by Evgeny Epifanovsky, Arik Landau, Tomasz Kus, Kirill Khistyaev, 
        Dmitry Zuev, Prashant Manohar, Xintian Feng, Anna Krylov, 
        Matthew Goldey, Alec White, Thomas Jagau, Kaushik Nanda, 
        Anastasia Gunina, Alexander Kunitsa, Joonho Lee.

   CCMAN original authors:
   Anna I. Krylov, C. David Sherrill, Steven R. Gwaltney,
   Edward F. C. Byrd (2000)
   Sergey V. Levchenko, Lyudmila V. Slipchenko, Tao Wang,
   Ana-Maria C. Cristian (2003)
   Piotr A. Pieniazek, C. Melania Oana, Evgeny Epifanovsky (2007)
   Prashant Manohar (2009)

 ------------------------------------------------------------------------------


 Allocating and initializing 29808MB of RAM...
 Calculation will run on 4 cores.


 Alpha MOs, Restricted
 -- Occupied --                  
-79.973 -79.972  -7.515  -7.515  -5.408  -5.408  -5.407  -5.407
  1 A     2 A     3 A     4 A     5 A     6 A     7 A     8 A                  
 -5.407  -5.407  -0.915  -0.724  -0.556  -0.407  -0.400  -0.352
  9 A    10 A    11 A    12 A    13 A    14 A    15 A    16 A                  
 -- Virtual --                   
 -0.004   0.048   0.060   0.083   0.083   0.091   0.106   0.117
 17 A    18 A    19 A    20 A    21 A    22 A    23 A    24 A                  
  0.117   0.128   0.170   0.175   0.185   0.259   0.337   0.388
 25 A    26 A    27 A    28 A    29 A    30 A    31 A    32 A                  
  0.403   0.405   0.444   0.472   0.489   0.623   0.728   0.754
 33 A    34 A    35 A    36 A    37 A    38 A    39 A    40 A                  
  0.761   0.816   0.829   0.887   0.937   1.046   1.078   1.123
 41 A    42 A    43 A    44 A    45 A    46 A    47 A    48 A                  
  1.143   1.418   1.682   1.690   1.692   1.700   1.796   1.822
 49 A    50 A    51 A    52 A    53 A    54 A    55 A    56 A                  
  1.893   1.936   2.001   2.062   2.323   2.395   2.894   2.938
 57 A    58 A    59 A    60 A    61 A    62 A    63 A    64 A                  
  7.356   7.524  14.775  14.802  14.825  14.831  14.869  14.915
 65 A    66 A    67 A    68 A    69 A    70 A    71 A    72 A                  
165.980 166.156
 73 A    74 A                                                                  

 Beta MOs, Restricted
 -- Occupied --                  
-79.973 -79.972  -7.515  -7.515  -5.408  -5.408  -5.407  -5.407
  1 A     2 A     3 A     4 A     5 A     6 A     7 A     8 A                  
 -5.407  -5.407  -0.915  -0.724  -0.556  -0.407  -0.400  -0.352
  9 A    10 A    11 A    12 A    13 A    14 A    15 A    16 A                  
 -- Virtual --                   
 -0.004   0.048   0.060   0.083   0.083   0.091   0.106   0.117
 17 A    18 A    19 A    20 A    21 A    22 A    23 A    24 A                  
  0.117   0.128   0.170   0.175   0.185   0.259   0.337   0.388
 25 A    26 A    27 A    28 A    29 A    30 A    31 A    32 A                  
  0.403   0.405   0.444   0.472   0.489   0.623   0.728   0.754
 33 A    34 A    35 A    36 A    37 A    38 A    39 A    40 A                  
  0.761   0.816   0.829   0.887   0.937   1.046   1.078   1.123
 41 A    42 A    43 A    44 A    45 A    46 A    47 A    48 A                  
  1.143   1.418   1.682   1.690   1.692   1.700   1.796   1.822
 49 A    50 A    51 A    52 A    53 A    54 A    55 A    56 A                  
  1.893   1.936   2.001   2.062   2.323   2.395   2.894   2.938
 57 A    58 A    59 A    60 A    61 A    62 A    63 A    64 A                  
  7.356   7.524  14.775  14.802  14.825  14.831  14.869  14.915
 65 A    66 A    67 A    68 A    69 A    70 A    71 A    72 A                  
165.980 166.156
 73 A    74 A                                                                  

 Occupation and symmetry of molecular orbitals

 Point group: C1 (1 irreducible representation).

                           A     All 
 -------------------------------------
 All molecular orbitals:
  - Alpha                  74    74  
  - Beta                   74    74  
 -------------------------------------
 Alpha orbitals:
  - Frozen occupied        10    10  
  - Active occupied        6     6   
  - Active virtual         58    58  
  - Frozen virtual         0     0   
 -------------------------------------
 Beta orbitals:
  - Frozen occupied        10    10  
  - Active occupied        6     6   
  - Active virtual         58    58  
  - Frozen virtual         0     0   
 -------------------------------------

 Import integrals:   CPU 0.00 s  wall 0.00 s

 Import integrals:   CPU 2.79 s  wall 0.74 s

 MP2 amplitudes:   CPU 0.01 s  wall 0.01 s

Running a double precision version
           CCSD T amplitudes will be solved using DIIS.

           Start     Size      MaxIter   EConv     TConv     
           3         7         100       1.00e-07  1.00e-05  
 ------------------------------------------------------------------------------
           Energy (a.u.)   Ediff      Tdiff       Comment
 ------------------------------------------------------------------------------
          -682.84526346                           
     1    -682.86579250   2.05e-02   5.73e-01     
     2    -682.87487027   9.08e-03   7.74e-02     
     3    -682.87706556   2.20e-03   3.19e-02     
     4    -682.87884615   1.78e-03   1.92e-02     Switched to DIIS steps.
     5    -682.87905643   2.10e-04   5.76e-03     
     6    -682.87904577   1.07e-05   2.04e-03     
     7    -682.87904568   9.08e-08   3.19e-04     
     8    -682.87904603   3.50e-07   1.08e-04     
     9    -682.87904579   2.38e-07   2.88e-05     
    10    -682.87904589   9.10e-08   8.52e-06     
 ------------------------------------------------------------------------------
          -682.87904589                           CCSD T converged.

End of double precision
 SCF energy                 = -682.60914740
 MP2 energy                 = -682.84526346
 CCSD correlation energy     =   -0.26989849
 CCSD total energy           = -682.87904589

 CCSD  T1^2 = 0.0056  T2^2 = 0.1816  Leading amplitudes:

 Amplitude    Orbitals with energies
 -0.0263       16 (A) A                  ->    34 (A) A                   
              -0.3523                          0.4048                     
 -0.0263       16 (A) B                  ->    34 (A) B                   
              -0.3523                          0.4048                     
 -0.0171       16 (A) A                  ->    40 (A) A                   
              -0.3523                          0.7537                     
 -0.0171       16 (A) B                  ->    40 (A) B                   
              -0.3523                          0.7537                     

 Amplitude    Orbitals with energies
 -0.1698       16 (A) A      16 (A) B    ->    17 (A) A      17 (A) B     
              -0.3523       -0.3523           -0.0041       -0.0041       
  0.1698       16 (A) A      16 (A) B    ->    17 (A) B      17 (A) A     
              -0.3523       -0.3523           -0.0041       -0.0041       
  0.1698       16 (A) B      16 (A) A    ->    17 (A) A      17 (A) B     
              -0.3523       -0.3523           -0.0041       -0.0041       
 -0.1698       16 (A) B      16 (A) A    ->    17 (A) B      17 (A) A     
              -0.3523       -0.3523           -0.0041       -0.0041       

 Computing CCSD intemediates for later calculations in double precision
 Finished.

Running a double precision version
           CCSD Lambda amplitudes will be solved using DIIS.
           Start     Size      MaxIter   EConv     LConv     
           3         7         100       1.00e-07  1.00e-05  
 ------------------------------------------------------------------------------
            Enorm      Ldiff       Comment
 ------------------------------------------------------------------------------
     1     4.89e-02   4.20e-02     
     2     9.46e-03   4.96e-03     
     3     4.31e-03   2.64e-03     
     4     1.22e-03   1.48e-03     Switched to DIIS steps.
     5     5.13e-04   4.25e-04     
     6     1.00e-04   1.71e-04     
     7     2.87e-05   1.63e-05     
     8     8.87e-06   2.08e-06     
     9     2.63e-06   3.99e-07     
    10     1.02e-06   2.69e-08     
    11     3.71e-07   1.71e-08     
    12     1.17e-07   1.56e-08     
    13     3.85e-08   4.36e-09     
 ------------------------------------------------------------------------------
                                   CCSD Lambda converged.

 Computing density matrices in double precision...
           Orbital response amplitudes will be solved using DIIS.
           Start     Size      MaxIter   EConv     LConv     
           3         7         100       1.00e-06  1.00e-06  
 ------------------------------------------------------------------------------
            Enorm      Ldiff       Comment
 ------------------------------------------------------------------------------
     1     5.21e-02   3.56e-03     
     2     2.82e-02   1.68e-02     
     3     1.84e-02   6.88e-03     
     4     1.78e-03   4.98e-03     Switched to DIIS steps.
     5     1.69e-04   8.29e-05     
     6     1.86e-05   2.38e-05     
     7     7.10e-06   1.85e-06     
     8     6.22e-07   2.22e-07     
 ------------------------------------------------------------------------------
                                   Orbital response converged.

 Computing density matrices... Done.
 CCSD calculation:   CPU 30.90 s  wall 9.09 s

 Transferring MO TPDM to AO TPDM
 Transferring g2_o1o1o1o1
 Transferring g2_o1o1o1v1
 Transferring g2_o1o1v1v1
 Transferring g2_o1v1o1v1
 Transferring g2_o1v1v1v1
 Transferring g2_v1v1v1v1
 Adding separable TPDM
 Computing TPDM gradient
 --------------------------------------------------------
 2e gradient
  Atom          X               Y               Z
 --------------------------------------------------------
    1        -16.988914       -0.010482       -3.564613  
    2         -1.032936        0.002653        3.564612  
    3         16.988913        0.007934       -3.564613  
    4          1.032937       -0.000105        3.564613  
 --------------------------------------------------------
 --------------------------------------------------------
 Final gradient
  Atom          X               Y               Z
 --------------------------------------------------------
    1        -16.988914       -0.010482       -3.564613  
    2         -1.032936        0.002653        3.564612  
    3         16.988913        0.007934       -3.564613  
    4          1.032937       -0.000105        3.564613  
 --------------------------------------------------------
 Analytic gradient from two-electron contribution:   CPU 17.46 s  wall 4.52 s

 Total ccman2 time:   CPU 52.53 s  wall 14.83 s


 --------------------------------------------------------------

                    Orbital Energies (a.u.)
 --------------------------------------------------------------

 Alpha MOs
 -- Occupied --
-79.973 -79.972  -7.515  -7.515  -5.408  -5.408  -5.407  -5.407
 -5.407  -5.407  -0.915  -0.724  -0.556  -0.407  -0.400  -0.352
 -- Virtual --
 -0.004   0.048   0.060   0.083   0.083   0.091   0.106   0.117
  0.117   0.128   0.170   0.175   0.185   0.259   0.337   0.388
  0.403   0.405   0.444   0.472   0.489   0.623   0.728   0.754
  0.761   0.816   0.829   0.887   0.937   1.046   1.078   1.123
  1.143   1.418   1.682   1.690   1.692   1.700   1.796   1.822
  1.893   1.936   2.001   2.062   2.323   2.395   2.894   2.938
  7.356   7.524  14.775  14.802  14.825  14.831  14.869  14.915
165.980 166.156
 --------------------------------------------------------------

          Ground-State Mulliken Net Atomic Charges

     Atom                 Charge (a.u.)
  ----------------------------------------
      1 P                     0.097068
      2 H                    -0.097068
      3 P                     0.097068
      4 H                    -0.097068
  ----------------------------------------
  Sum of atomic charges =    -0.000000

 -----------------------------------------------------------------
                    Cartesian Multipole Moments
 -----------------------------------------------------------------
    Charge (ESU x 10^10)
                 0.0000
    Dipole Moment (Debye)
         X       0.0000      Y      -0.0005      Z      -1.3196
       Tot       1.3196
    Quadrupole Moments (Debye-Ang)
        XX     -29.5181     XY      -0.0004     YY     -28.2302
        XZ       0.0000     YZ      -0.0006     ZZ     -28.1773
    Octopole Moments (Debye-Ang^2)
       XXX       0.0000    XXY      -0.0158    XYY      -0.0000
       YYY      -0.0408    XXZ      -5.3638    XYZ      -0.0012
       YYZ      -1.0399    XZZ      -0.0000    YZZ      -0.0130
       ZZZ      -1.4582
    Hexadecapole Moments (Debye-Ang^3)
      XXXX    -233.7927   XXXY      -0.0425   XXYY     -45.6388
      XYYY      -0.0402   YYYY     -46.3791   XXXZ       0.0000
      XXYZ      -0.0048   XYYZ      -0.0000   YYYZ      -0.0047
      XXZZ     -51.9146   XYZZ      -0.0146   YYZZ     -18.5135
      XZZZ       0.0000   YZZZ      -0.0034   ZZZZ     -63.1615
 -----------------------------------------------------------------
 DrvMan completing analytic gradient of the correlated energy
 Correlated dipole moment
            1
    1   0.0000002
    2  -0.0001857
    3  -0.5191559
 Energy read as -682.879045886
 Full Analytical Gradient: (in a.u., or Hartree/Bohr)
             1             2             3             4
    1   -0.00022384    0.00004337    0.00022384   -0.00004338
    2    0.00002400   -0.00001964   -0.00002409    0.00001973
    3   -0.00009154    0.00009155   -0.00009170    0.00009169
 Gradient time:  CPU 0.67 s  wall 0.64 s
 ----------------------------------------------------------------
             Standard Nuclear Orientation (Angstroms)
    I     Atom           X                Y                Z
 ----------------------------------------------------------------
    1      P       1.0247195000     0.0000000000     0.0884066584
    2      H       1.2561853596    -0.0000000000    -1.3110998760
    3      P      -1.0247195000     0.0000000000     0.0874066584
    4      H      -1.2561853596    -0.0000000000    -1.3110998760
 ----------------------------------------------------------------
 Nuclear Repulsion Energy =    75.4353055116 hartrees
 There are       16 alpha and       16 beta electrons

                       Distance Matrix (Angstroms)
             P (  1)   H (  2)   P (  3)
   H (  2)  1.418519
   P (  3)  2.049439  2.675509
   H (  4)  2.676032  2.512371  1.417532

 Requested basis set is 6-311++G(d,p)
 There are 36 shells and 74 basis functions
 A cutoff of  1.0D-14 yielded    650 shell pairs
 There are      2807 function pairs (      2968 Cartesian)
 Smallest overlap matrix eigenvalue = 6.68E-04
 Guess MOs from SCF MO coefficient file

 -----------------------------------------------------------------------
  General SCF calculation program by
  Eric Jon Sundstrom, Paul Horn, Yuezhi Mao, Dmitri Zuev, Alec White,
  David Stuck, Shaama M.S., Shane Yost, Joonho Lee, David Small,
  Daniel Levine, Susi Lehtola, Hugh Burton, Evgeny Epifanovsky
 -----------------------------------------------------------------------
 Hartree-Fock
 using 4 threads for integral computing
 -------------------------------------------------------
 OpenMP Integral computing Module                
 Release: version 2.0, May 2017, Q-Chem Inc. Pleasanton 
 -------------------------------------------------------
 A restricted SCF calculation will be
 performed using DIIS
 SCF converges when DIIS error is below 1.0e-08
 ---------------------------------------
  Cycle       Energy         DIIS error
 ---------------------------------------
    1    -682.6091391424      1.69e-05  
    2    -682.6091394571      4.13e-06  
    3    -682.6091394978      1.37e-06  
    4    -682.6091395036      6.49e-07  
    5    -682.6091395049      3.22e-07  
    6    -682.6091395054      1.41e-07  
    7    -682.6091395055      4.48e-08  
    8    -682.6091395055      1.64e-08  
    9    -682.6091395055      6.88e-09  Convergence criterion met
 ---------------------------------------
 SCF time:   CPU 1.53s  wall 0.00s 
 SCF   energy in the final basis set =     -682.6091395055
 Total energy in the final basis set =     -682.6091395055


 ------------------------------------------------------------------------------

   CCMAN2: suite of methods based on coupled cluster
           and equation of motion theories.

   Components:
   * libvmm-1.3-trunk
     by Evgeny Epifanovsky, Ilya Kaliman.
   * libtensor-2.5-trunk
     by Evgeny Epifanovsky, Michael Wormit, Dmitry Zuev, Sam Manzer, 
        Ilya Kaliman.
   * libcc-2.5-trunk
     by Evgeny Epifanovsky, Arik Landau, Tomasz Kus, Kirill Khistyaev, 
        Dmitry Zuev, Prashant Manohar, Xintian Feng, Anna Krylov, 
        Matthew Goldey, Alec White, Thomas Jagau, Kaushik Nanda, 
        Anastasia Gunina, Alexander Kunitsa, Joonho Lee.

   CCMAN original authors:
   Anna I. Krylov, C. David Sherrill, Steven R. Gwaltney,
   Edward F. C. Byrd (2000)
   Sergey V. Levchenko, Lyudmila V. Slipchenko, Tao Wang,
   Ana-Maria C. Cristian (2003)
   Piotr A. Pieniazek, C. Melania Oana, Evgeny Epifanovsky (2007)
   Prashant Manohar (2009)

 ------------------------------------------------------------------------------


 Allocating and initializing 29808MB of RAM...
 Calculation will run on 4 cores.


 Alpha MOs, Restricted
 -- Occupied --                  
-79.973 -79.973  -7.515  -7.515  -5.408  -5.408  -5.407  -5.407
  1 A     2 A     3 A     4 A     5 A     6 A     7 A     8 A                  
 -5.407  -5.407  -0.915  -0.723  -0.556  -0.407  -0.400  -0.352
  9 A    10 A    11 A    12 A    13 A    14 A    15 A    16 A                  
 -- Virtual --                   
 -0.004   0.048   0.060   0.083   0.083   0.091   0.106   0.117
 17 A    18 A    19 A    20 A    21 A    22 A    23 A    24 A                  
  0.117   0.128   0.169   0.175   0.185   0.259   0.337   0.388
 25 A    26 A    27 A    28 A    29 A    30 A    31 A    32 A                  
  0.403   0.405   0.444   0.472   0.489   0.623   0.728   0.754
 33 A    34 A    35 A    36 A    37 A    38 A    39 A    40 A                  
  0.761   0.816   0.829   0.887   0.937   1.047   1.078   1.123
 41 A    42 A    43 A    44 A    45 A    46 A    47 A    48 A                  
  1.143   1.418   1.682   1.690   1.692   1.700   1.797   1.822
 49 A    50 A    51 A    52 A    53 A    54 A    55 A    56 A                  
  1.893   1.937   2.000   2.062   2.322   2.395   2.894   2.938
 57 A    58 A    59 A    60 A    61 A    62 A    63 A    64 A                  
  7.356   7.524  14.775  14.802  14.824  14.831  14.869  14.915
 65 A    66 A    67 A    68 A    69 A    70 A    71 A    72 A                  
165.979 166.155
 73 A    74 A                                                                  

 Beta MOs, Restricted
 -- Occupied --                  
-79.973 -79.973  -7.515  -7.515  -5.408  -5.408  -5.407  -5.407
  1 A     2 A     3 A     4 A     5 A     6 A     7 A     8 A                  
 -5.407  -5.407  -0.915  -0.723  -0.556  -0.407  -0.400  -0.352
  9 A    10 A    11 A    12 A    13 A    14 A    15 A    16 A                  
 -- Virtual --                   
 -0.004   0.048   0.060   0.083   0.083   0.091   0.106   0.117
 17 A    18 A    19 A    20 A    21 A    22 A    23 A    24 A                  
  0.117   0.128   0.169   0.175   0.185   0.259   0.337   0.388
 25 A    26 A    27 A    28 A    29 A    30 A    31 A    32 A                  
  0.403   0.405   0.444   0.472   0.489   0.623   0.728   0.754
 33 A    34 A    35 A    36 A    37 A    38 A    39 A    40 A                  
  0.761   0.816   0.829   0.887   0.937   1.047   1.078   1.123
 41 A    42 A    43 A    44 A    45 A    46 A    47 A    48 A                  
  1.143   1.418   1.682   1.690   1.692   1.700   1.797   1.822
 49 A    50 A    51 A    52 A    53 A    54 A    55 A    56 A                  
  1.893   1.937   2.000   2.062   2.322   2.395   2.894   2.938
 57 A    58 A    59 A    60 A    61 A    62 A    63 A    64 A                  
  7.356   7.524  14.775  14.802  14.824  14.831  14.869  14.915
 65 A    66 A    67 A    68 A    69 A    70 A    71 A    72 A                  
165.979 166.155
 73 A    74 A                                                                  

 Occupation and symmetry of molecular orbitals

 Point group: C1 (1 irreducible representation).

                           A     All 
 -------------------------------------
 All molecular orbitals:
  - Alpha                  74    74  
  - Beta                   74    74  
 -------------------------------------
 Alpha orbitals:
  - Frozen occupied        10    10  
  - Active occupied        6     6   
  - Active virtual         58    58  
  - Frozen virtual         0     0   
 -------------------------------------
 Beta orbitals:
  - Frozen occupied        10    10  
  - Active occupied        6     6   
  - Active virtual         58    58  
  - Frozen virtual         0     0   
 -------------------------------------

 Import integrals:   CPU 0.00 s  wall 0.00 s

 Import integrals:   CPU 2.79 s  wall 0.74 s

 MP2 amplitudes:   CPU 0.01 s  wall 0.01 s

Running a double precision version
           CCSD T amplitudes will be solved using DIIS.

           Start     Size      MaxIter   EConv     TConv     
           3         7         100       1.00e-07  1.00e-05  
 ------------------------------------------------------------------------------
           Energy (a.u.)   Ediff      Tdiff       Comment
 ------------------------------------------------------------------------------
          -682.84526029                           
     1    -682.86578889   2.05e-02   5.73e-01     
     2    -682.87486842   9.08e-03   7.74e-02     
     3    -682.87706442   2.20e-03   3.19e-02     
     4    -682.87884578   1.78e-03   1.92e-02     Switched to DIIS steps.
     5    -682.87905617   2.10e-04   5.76e-03     
     6    -682.87904553   1.06e-05   2.04e-03     
     7    -682.87904544   9.02e-08   3.19e-04     
     8    -682.87904579   3.50e-07   1.08e-04     
     9    -682.87904555   2.38e-07   2.88e-05     
    10    -682.87904564   9.12e-08   8.54e-06     
 ------------------------------------------------------------------------------
          -682.87904564                           CCSD T converged.

End of double precision
 SCF energy                 = -682.60913951
 MP2 energy                 = -682.84526029
 CCSD correlation energy     =   -0.26990614
 CCSD total energy           = -682.87904564

 CCSD  T1^2 = 0.0056  T2^2 = 0.1816  Leading amplitudes:

 Amplitude    Orbitals with energies
  0.0263       16 (A) A                  ->    34 (A) A                   
              -0.3523                          0.4048                     
  0.0263       16 (A) B                  ->    34 (A) B                   
              -0.3523                          0.4048                     
  0.0171       16 (A) A                  ->    40 (A) A                   
              -0.3523                          0.7537                     
  0.0171       16 (A) B                  ->    40 (A) B                   
              -0.3523                          0.7537                     

 Amplitude    Orbitals with energies
 -0.1698       16 (A) A      16 (A) B    ->    17 (A) A      17 (A) B     
              -0.3523       -0.3523           -0.0042       -0.0042       
  0.1698       16 (A) A      16 (A) B    ->    17 (A) B      17 (A) A     
              -0.3523       -0.3523           -0.0042       -0.0042       
  0.1698       16 (A) B      16 (A) A    ->    17 (A) A      17 (A) B     
              -0.3523       -0.3523           -0.0042       -0.0042       
 -0.1698       16 (A) B      16 (A) A    ->    17 (A) B      17 (A) A     
              -0.3523       -0.3523           -0.0042       -0.0042       

 Computing CCSD intemediates for later calculations in double precision
 Finished.

Running a double precision version
           CCSD Lambda amplitudes will be solved using DIIS.
           Start     Size      MaxIter   EConv     LConv     
           3         7         100       1.00e-07  1.00e-05  
 ------------------------------------------------------------------------------
            Enorm      Ldiff       Comment
 ------------------------------------------------------------------------------
     1     4.89e-02   4.21e-02     
     2     9.46e-03   4.96e-03     
     3     4.31e-03   2.64e-03     
     4     1.22e-03   1.48e-03     Switched to DIIS steps.
     5     5.13e-04   4.25e-04     
     6     1.00e-04   1.71e-04     
     7     2.87e-05   1.63e-05     
     8     8.88e-06   2.08e-06     
     9     2.64e-06   3.98e-07     
    10     1.02e-06   2.68e-08     
    11     3.72e-07   1.72e-08     
    12     1.17e-07   1.56e-08     
    13     3.83e-08   4.36e-09     
 ------------------------------------------------------------------------------
                                   CCSD Lambda converged.

 Computing density matrices in double precision...
           Orbital response amplitudes will be solved using DIIS.
           Start     Size      MaxIter   EConv     LConv     
           3         7         100       1.00e-06  1.00e-06  
 ------------------------------------------------------------------------------
            Enorm      Ldiff       Comment
 ------------------------------------------------------------------------------
     1     5.21e-02   3.56e-03     
     2     2.82e-02   1.68e-02     
     3     1.84e-02   6.89e-03     
     4     1.78e-03   4.98e-03     Switched to DIIS steps.
     5     1.69e-04   8.30e-05     
     6     2.96e-05   2.38e-05     
     7     3.73e-05   1.58e-06     
     8     5.33e-06   3.74e-07     
     9     5.31e-07   7.72e-08     
 ------------------------------------------------------------------------------
                                   Orbital response converged.

 Computing density matrices... Done.
 CCSD calculation:   CPU 30.81 s  wall 9.08 s

 Transferring MO TPDM to AO TPDM
 Transferring g2_o1o1o1o1
 Transferring g2_o1o1o1v1
 Transferring g2_o1o1v1v1
 Transferring g2_o1v1o1v1
 Transferring g2_o1v1v1v1
 Transferring g2_v1v1v1v1
 Adding separable TPDM
 Computing TPDM gradient
 --------------------------------------------------------
 2e gradient
  Atom          X               Y               Z
 --------------------------------------------------------
    1        -16.990211       -0.000000       -3.574760  
    2         -1.031205        0.000000        3.565173  
    3         16.987825       -0.000000       -3.555195  
    4          1.033591       -0.000000        3.564783  
 --------------------------------------------------------
 --------------------------------------------------------
 Final gradient
  Atom          X               Y               Z
 --------------------------------------------------------
    1        -16.990211       -0.000000       -3.574760  
    2         -1.031205        0.000000        3.565173  
    3         16.987825       -0.000000       -3.555195  
    4          1.033591       -0.000000        3.564783  
 --------------------------------------------------------
 Analytic gradient from two-electron contribution:   CPU 17.43 s  wall 4.45 s

 Total ccman2 time:   CPU 52.16 s  wall 14.69 s


 --------------------------------------------------------------

                    Orbital Energies (a.u.)
 --------------------------------------------------------------

 Alpha MOs
 -- Occupied --
-79.973 -79.973  -7.515  -7.515  -5.408  -5.408  -5.407  -5.407
 -5.407  -5.407  -0.915  -0.723  -0.556  -0.407  -0.400  -0.352
 -- Virtual --
 -0.004   0.048   0.060   0.083   0.083   0.091   0.106   0.117
  0.117   0.128   0.169   0.175   0.185   0.259   0.337   0.388
  0.403   0.405   0.444   0.472   0.489   0.623   0.728   0.754
  0.761   0.816   0.829   0.887   0.937   1.047   1.078   1.123
  1.143   1.418   1.682   1.690   1.692   1.700   1.797   1.822
  1.893   1.937   2.000   2.062   2.322   2.395   2.894   2.938
  7.356   7.524  14.775  14.802  14.824  14.831  14.869  14.915
165.979 166.155
 --------------------------------------------------------------

          Ground-State Mulliken Net Atomic Charges

     Atom                 Charge (a.u.)
  ----------------------------------------
      1 P                     0.097129
      2 H                    -0.097061
      3 P                     0.096962
      4 H                    -0.097030
  ----------------------------------------
  Sum of atomic charges =     0.000000

 -----------------------------------------------------------------
                    Cartesian Multipole Moments
 -----------------------------------------------------------------
    Charge (ESU x 10^10)
                 0.0000
    Dipole Moment (Debye)
         X       0.0010      Y       0.0000      Z      -1.3182
       Tot       1.3182
    Quadrupole Moments (Debye-Ang)
        XX     -29.5194     XY      -0.0000     YY     -28.2311
        XZ       0.0047     YZ       0.0000     ZZ     -28.1794
    Octopole Moments (Debye-Ang^2)
       XXX       0.0063    XXY       0.0000    XYY      -0.0009
       YYY      -0.0000    XXZ      -5.3730    XYZ      -0.0000
       YYZ      -1.0511    XZZ      -0.0037    YZZ      -0.0000
       ZZZ      -1.4931
    Hexadecapole Moments (Debye-Ang^3)
      XXXX    -233.8035   XXXY      -0.0000   XXYY     -45.6407
      XYYY      -0.0000   YYYY     -46.3801   XXXZ      -0.0157
      XXYZ       0.0000   XYYZ      -0.0089   YYYZ       0.0000
      XXZZ     -51.9258   XYZZ      -0.0000   YYZZ     -18.5190
      XZZZ      -0.0305   YZZZ       0.0000   ZZZZ     -63.1863
 -----------------------------------------------------------------
 DrvMan completing analytic gradient of the correlated energy
 Correlated dipole moment
            1
    1   0.0004051
    2   0.0000001
    3  -0.5186257
 Energy read as -682.879045645
 Full Analytical Gradient: (in a.u., or Hartree/Bohr)
             1             2             3             4
    1   -0.00024937    0.00006377    0.00026027   -0.00007467
    2   -0.00000001   -0.00000001    0.00000003   -0.00000001
    3    0.00037065   -0.00031704   -0.00014642    0.00009281
 Gradient time:  CPU 0.67 s  wall 0.64 s
 ----------------------------------------------------------------
             Standard Nuclear Orientation (Angstroms)
    I     Atom           X                Y                Z
 ----------------------------------------------------------------
    1      P       1.0247195000     0.0000000000     0.0864066584
    2      H       1.2561853596    -0.0000000000    -1.3110998760
    3      P      -1.0247195000     0.0000000000     0.0874066584
    4      H      -1.2561853596    -0.0000000000    -1.3110998760
 ----------------------------------------------------------------
 Nuclear Repulsion Energy =    75.4442592403 hartrees
 There are       16 alpha and       16 beta electrons

                       Distance Matrix (Angstroms)
             P (  1)   H (  2)   P (  3)
   H (  2)  1.416545
   P (  3)  2.049439  2.675509
   H (  4)  2.674986  2.512371  1.417532

 Requested basis set is 6-311++G(d,p)
 There are 36 shells and 74 basis functions
 A cutoff of  1.0D-14 yielded    650 shell pairs
 There are      2807 function pairs (      2968 Cartesian)
 Smallest overlap matrix eigenvalue = 6.67E-04
 Guess MOs from SCF MO coefficient file

 -----------------------------------------------------------------------
  General SCF calculation program by
  Eric Jon Sundstrom, Paul Horn, Yuezhi Mao, Dmitri Zuev, Alec White,
  David Stuck, Shaama M.S., Shane Yost, Joonho Lee, David Small,
  Daniel Levine, Susi Lehtola, Hugh Burton, Evgeny Epifanovsky
 -----------------------------------------------------------------------
 Hartree-Fock
 using 4 threads for integral computing
 -------------------------------------------------------
 OpenMP Integral computing Module                
 Release: version 2.0, May 2017, Q-Chem Inc. Pleasanton 
 -------------------------------------------------------
 A restricted SCF calculation will be
 performed using DIIS
 SCF converges when DIIS error is below 1.0e-08
 ---------------------------------------
  Cycle       Energy         DIIS error
 ---------------------------------------
    1    -682.6091537038      2.76e-05  
    2    -682.6091543695      5.72e-06  
    3    -682.6091544248      1.75e-06  
    4    -682.6091544298      7.15e-07  
    5    -682.6091544309      3.09e-07  
    6    -682.6091544311      1.37e-07  
    7    -682.6091544312      4.80e-08  
    8    -682.6091544312      9.55e-09  Convergence criterion met
 ---------------------------------------
 SCF time:   CPU 1.36s  wall 0.00s 
 SCF   energy in the final basis set =     -682.6091544312
 Total energy in the final basis set =     -682.6091544312


 ------------------------------------------------------------------------------

   CCMAN2: suite of methods based on coupled cluster
           and equation of motion theories.

   Components:
   * libvmm-1.3-trunk
     by Evgeny Epifanovsky, Ilya Kaliman.
   * libtensor-2.5-trunk
     by Evgeny Epifanovsky, Michael Wormit, Dmitry Zuev, Sam Manzer, 
        Ilya Kaliman.
   * libcc-2.5-trunk
     by Evgeny Epifanovsky, Arik Landau, Tomasz Kus, Kirill Khistyaev, 
        Dmitry Zuev, Prashant Manohar, Xintian Feng, Anna Krylov, 
        Matthew Goldey, Alec White, Thomas Jagau, Kaushik Nanda, 
        Anastasia Gunina, Alexander Kunitsa, Joonho Lee.

   CCMAN original authors:
   Anna I. Krylov, C. David Sherrill, Steven R. Gwaltney,
   Edward F. C. Byrd (2000)
   Sergey V. Levchenko, Lyudmila V. Slipchenko, Tao Wang,
   Ana-Maria C. Cristian (2003)
   Piotr A. Pieniazek, C. Melania Oana, Evgeny Epifanovsky (2007)
   Prashant Manohar (2009)

 ------------------------------------------------------------------------------


 Allocating and initializing 29808MB of RAM...
 Calculation will run on 4 cores.


 Alpha MOs, Restricted
 -- Occupied --                  
-79.972 -79.972  -7.515  -7.515  -5.408  -5.408  -5.407  -5.407
  1 A     2 A     3 A     4 A     5 A     6 A     7 A     8 A                  
 -5.407  -5.407  -0.915  -0.724  -0.556  -0.407  -0.400  -0.352
  9 A    10 A    11 A    12 A    13 A    14 A    15 A    16 A                  
 -- Virtual --                   
 -0.004   0.048   0.060   0.083   0.083   0.091   0.106   0.117
 17 A    18 A    19 A    20 A    21 A    22 A    23 A    24 A                  
  0.117   0.128   0.170   0.175   0.185   0.259   0.337   0.388
 25 A    26 A    27 A    28 A    29 A    30 A    31 A    32 A                  
  0.403   0.405   0.444   0.472   0.489   0.623   0.728   0.754
 33 A    34 A    35 A    36 A    37 A    38 A    39 A    40 A                  
  0.761   0.816   0.829   0.887   0.937   1.046   1.078   1.123
 41 A    42 A    43 A    44 A    45 A    46 A    47 A    48 A                  
  1.143   1.418   1.682   1.690   1.692   1.700   1.796   1.822
 49 A    50 A    51 A    52 A    53 A    54 A    55 A    56 A                  
  1.893   1.936   2.001   2.062   2.323   2.396   2.894   2.938
 57 A    58 A    59 A    60 A    61 A    62 A    63 A    64 A                  
  7.356   7.524  14.775  14.802  14.825  14.831  14.869  14.915
 65 A    66 A    67 A    68 A    69 A    70 A    71 A    72 A                  
165.980 166.156
 73 A    74 A                                                                  

 Beta MOs, Restricted
 -- Occupied --                  
-79.972 -79.972  -7.515  -7.515  -5.408  -5.408  -5.407  -5.407
  1 A     2 A     3 A     4 A     5 A     6 A     7 A     8 A                  
 -5.407  -5.407  -0.915  -0.724  -0.556  -0.407  -0.400  -0.352
  9 A    10 A    11 A    12 A    13 A    14 A    15 A    16 A                  
 -- Virtual --                   
 -0.004   0.048   0.060   0.083   0.083   0.091   0.106   0.117
 17 A    18 A    19 A    20 A    21 A    22 A    23 A    24 A                  
  0.117   0.128   0.170   0.175   0.185   0.259   0.337   0.388
 25 A    26 A    27 A    28 A    29 A    30 A    31 A    32 A                  
  0.403   0.405   0.444   0.472   0.489   0.623   0.728   0.754
 33 A    34 A    35 A    36 A    37 A    38 A    39 A    40 A                  
  0.761   0.816   0.829   0.887   0.937   1.046   1.078   1.123
 41 A    42 A    43 A    44 A    45 A    46 A    47 A    48 A                  
  1.143   1.418   1.682   1.690   1.692   1.700   1.796   1.822
 49 A    50 A    51 A    52 A    53 A    54 A    55 A    56 A                  
  1.893   1.936   2.001   2.062   2.323   2.396   2.894   2.938
 57 A    58 A    59 A    60 A    61 A    62 A    63 A    64 A                  
  7.356   7.524  14.775  14.802  14.825  14.831  14.869  14.915
 65 A    66 A    67 A    68 A    69 A    70 A    71 A    72 A                  
165.980 166.156
 73 A    74 A                                                                  

 Occupation and symmetry of molecular orbitals

 Point group: C1 (1 irreducible representation).

                           A     All 
 -------------------------------------
 All molecular orbitals:
  - Alpha                  74    74  
  - Beta                   74    74  
 -------------------------------------
 Alpha orbitals:
  - Frozen occupied        10    10  
  - Active occupied        6     6   
  - Active virtual         58    58  
  - Frozen virtual         0     0   
 -------------------------------------
 Beta orbitals:
  - Frozen occupied        10    10  
  - Active occupied        6     6   
  - Active virtual         58    58  
  - Frozen virtual         0     0   
 -------------------------------------

 Import integrals:   CPU 0.00 s  wall 0.00 s

 Import integrals:   CPU 2.80 s  wall 0.75 s

 MP2 amplitudes:   CPU 0.01 s  wall 0.01 s

Running a double precision version
           CCSD T amplitudes will be solved using DIIS.

           Start     Size      MaxIter   EConv     TConv     
           3         7         100       1.00e-07  1.00e-05  
 ------------------------------------------------------------------------------
           Energy (a.u.)   Ediff      Tdiff       Comment
 ------------------------------------------------------------------------------
          -682.84526578                           
     1    -682.86579527   2.05e-02   5.73e-01     
     2    -682.87487129   9.08e-03   7.74e-02     
     3    -682.87706586   2.19e-03   3.19e-02     
     4    -682.87884570   1.78e-03   1.92e-02     Switched to DIIS steps.
     5    -682.87905585   2.10e-04   5.76e-03     
     6    -682.87904519   1.07e-05   2.03e-03     
     7    -682.87904509   9.13e-08   3.19e-04     
     8    -682.87904544   3.49e-07   1.08e-04     
     9    -682.87904521   2.38e-07   2.88e-05     
    10    -682.87904530   9.08e-08   8.51e-06     
 ------------------------------------------------------------------------------
          -682.87904530                           CCSD T converged.

End of double precision
 SCF energy                 = -682.60915443
 MP2 energy                 = -682.84526578
 CCSD correlation energy     =   -0.26989087
 CCSD total energy           = -682.87904530

 CCSD  T1^2 = 0.0056  T2^2 = 0.1815  Leading amplitudes:

 Amplitude    Orbitals with energies
  0.0263       16 (A) A                  ->    34 (A) A                   
              -0.3523                          0.4048                     
  0.0263       16 (A) B                  ->    34 (A) B                   
              -0.3523                          0.4048                     
 -0.0171       16 (A) A                  ->    40 (A) A                   
              -0.3523                          0.7537                     
 -0.0171       16 (A) B                  ->    40 (A) B                   
              -0.3523                          0.7537                     

 Amplitude    Orbitals with energies
 -0.1698       16 (A) A      16 (A) B    ->    17 (A) A      17 (A) B     
              -0.3523       -0.3523           -0.0041       -0.0041       
  0.1698       16 (A) A      16 (A) B    ->    17 (A) B      17 (A) A     
              -0.3523       -0.3523           -0.0041       -0.0041       
  0.1698       16 (A) B      16 (A) A    ->    17 (A) A      17 (A) B     
              -0.3523       -0.3523           -0.0041       -0.0041       
 -0.1698       16 (A) B      16 (A) A    ->    17 (A) B      17 (A) A     
              -0.3523       -0.3523           -0.0041       -0.0041       

 Computing CCSD intemediates for later calculations in double precision
 Finished.

Running a double precision version
           CCSD Lambda amplitudes will be solved using DIIS.
           Start     Size      MaxIter   EConv     LConv     
           3         7         100       1.00e-07  1.00e-05  
 ------------------------------------------------------------------------------
            Enorm      Ldiff       Comment
 ------------------------------------------------------------------------------
     1     4.89e-02   4.20e-02     
     2     9.46e-03   4.96e-03     
     3     4.31e-03   2.64e-03     
     4     1.22e-03   1.48e-03     Switched to DIIS steps.
     5     5.13e-04   4.25e-04     
     6     1.00e-04   1.71e-04     
     7     2.87e-05   1.63e-05     
     8     8.86e-06   2.08e-06     
     9     2.63e-06   3.99e-07     
    10     1.01e-06   2.70e-08     
    11     3.70e-07   1.70e-08     
    12     1.16e-07   1.55e-08     
    13     3.83e-08   4.35e-09     
 ------------------------------------------------------------------------------
                                   CCSD Lambda converged.

 Computing density matrices in double precision...
           Orbital response amplitudes will be solved using DIIS.
           Start     Size      MaxIter   EConv     LConv     
           3         7         100       1.00e-06  1.00e-06  
 ------------------------------------------------------------------------------
            Enorm      Ldiff       Comment
 ------------------------------------------------------------------------------
     1     5.21e-02   3.56e-03     
     2     2.82e-02   1.68e-02     
     3     1.83e-02   6.88e-03     
     4     1.78e-03   4.97e-03     Switched to DIIS steps.
     5     1.69e-04   8.29e-05     
     6     2.96e-05   2.38e-05     
     7     3.73e-05   1.58e-06     
     8     5.31e-06   3.75e-07     
     9     5.29e-07   7.72e-08     
 ------------------------------------------------------------------------------
                                   Orbital response converged.

 Computing density matrices... Done.
 CCSD calculation:   CPU 31.03 s  wall 9.13 s

 Transferring MO TPDM to AO TPDM
 Transferring g2_o1o1o1o1
 Transferring g2_o1o1o1v1
 Transferring g2_o1o1v1v1
 Transferring g2_o1v1o1v1
 Transferring g2_o1v1v1v1
 Transferring g2_v1v1v1v1
 Adding separable TPDM
 Computing TPDM gradient
 --------------------------------------------------------
 2e gradient
  Atom          X               Y               Z
 --------------------------------------------------------
    1        -16.987616       -0.000000       -3.554453  
    2         -1.034670        0.000000        3.564041  
    3         16.990004        0.000000       -3.574032  
    4          1.032283       -0.000000        3.564444  
 --------------------------------------------------------
 --------------------------------------------------------
 Final gradient
  Atom          X               Y               Z
 --------------------------------------------------------
    1        -16.987616       -0.000000       -3.554453  
    2         -1.034670        0.000000        3.564041  
    3         16.990004        0.000000       -3.574032  
    4          1.032283       -0.000000        3.564444  
 --------------------------------------------------------
 Analytic gradient from two-electron contribution:   CPU 17.71 s  wall 4.52 s

 Total ccman2 time:   CPU 52.96 s  wall 14.89 s


 --------------------------------------------------------------

                    Orbital Energies (a.u.)
 --------------------------------------------------------------

 Alpha MOs
 -- Occupied --
-79.972 -79.972  -7.515  -7.515  -5.408  -5.408  -5.407  -5.407
 -5.407  -5.407  -0.915  -0.724  -0.556  -0.407  -0.400  -0.352
 -- Virtual --
 -0.004   0.048   0.060   0.083   0.083   0.091   0.106   0.117
  0.117   0.128   0.170   0.175   0.185   0.259   0.337   0.388
  0.403   0.405   0.444   0.472   0.489   0.623   0.728   0.754
  0.761   0.816   0.829   0.887   0.937   1.046   1.078   1.123
  1.143   1.418   1.682   1.690   1.692   1.700   1.796   1.822
  1.893   1.936   2.001   2.062   2.323   2.396   2.894   2.938
  7.356   7.524  14.775  14.802  14.825  14.831  14.869  14.915
165.980 166.156
 --------------------------------------------------------------

          Ground-State Mulliken Net Atomic Charges

     Atom                 Charge (a.u.)
  ----------------------------------------
      1 P                     0.097007
      2 H                    -0.097075
      3 P                     0.097175
      4 H                    -0.097107
  ----------------------------------------
  Sum of atomic charges =     0.000000

 -----------------------------------------------------------------
                    Cartesian Multipole Moments
 -----------------------------------------------------------------
    Charge (ESU x 10^10)
                 0.0000
    Dipole Moment (Debye)
         X      -0.0010      Y      -0.0000      Z      -1.3209
       Tot       1.3209
    Quadrupole Moments (Debye-Ang)
        XX     -29.5168     XY      -0.0000     YY     -28.2293
        XZ      -0.0047     YZ      -0.0000     ZZ     -28.1752
    Octopole Moments (Debye-Ang^2)
       XXX      -0.0063    XXY      -0.0000    XYY       0.0009
       YYY       0.0000    XXZ      -5.3545    XYZ      -0.0000
       YYZ      -1.0287    XZZ       0.0037    YZZ       0.0000
       ZZZ      -1.4233
    Hexadecapole Moments (Debye-Ang^3)
      XXXX    -233.7819   XXXY      -0.0000   XXYY     -45.6369
      XYYY      -0.0000   YYYY     -46.3779   XXXZ       0.0158
      XXYZ      -0.0000   XYYZ       0.0089   YYYZ      -0.0000
      XXZZ     -51.9034   XYZZ      -0.0000   YYZZ     -18.5080
      XZZZ       0.0305   YZZZ      -0.0000   ZZZZ     -63.1368
 -----------------------------------------------------------------
 DrvMan completing analytic gradient of the correlated energy
 Correlated dipole moment
            1
    1  -0.0004062
    2  -0.0000000
    3  -0.5196863
 Energy read as -682.879045296
 Full Analytical Gradient: (in a.u., or Hartree/Bohr)
             1             2             3             4
    1   -0.00019795    0.00002263    0.00018736   -0.00001205
    2   -0.00000000    0.00000000    0.00000000    0.00000000
    3   -0.00055603    0.00050239   -0.00003693    0.00009057
 Gradient time:  CPU 0.67 s  wall 0.64 s
 ----------------------------------------------------------------
             Standard Nuclear Orientation (Angstroms)
    I     Atom           X                Y                Z
 ----------------------------------------------------------------
    1      P       1.0247195000     0.0000000000     0.0874066584
    2      H       1.2571853596    -0.0000000000    -1.3110998760
    3      P      -1.0247195000     0.0000000000     0.0874066584
    4      H      -1.2561853596    -0.0000000000    -1.3110998760
 ----------------------------------------------------------------
 Nuclear Repulsion Energy =    75.4381114592 hartrees
 There are       16 alpha and       16 beta electrons

                       Distance Matrix (Angstroms)
             P (  1)   H (  2)   P (  3)
   H (  2)  1.417696
   P (  3)  2.049439  2.676361
   H (  4)  2.675509  2.513371  1.417532

 Requested basis set is 6-311++G(d,p)
 There are 36 shells and 74 basis functions
 A cutoff of  1.0D-14 yielded    650 shell pairs
 There are      2807 function pairs (      2968 Cartesian)
 Smallest overlap matrix eigenvalue = 6.67E-04
 Guess MOs from SCF MO coefficient file

 -----------------------------------------------------------------------
  General SCF calculation program by
  Eric Jon Sundstrom, Paul Horn, Yuezhi Mao, Dmitri Zuev, Alec White,
  David Stuck, Shaama M.S., Shane Yost, Joonho Lee, David Small,
  Daniel Levine, Susi Lehtola, Hugh Burton, Evgeny Epifanovsky
 -----------------------------------------------------------------------
 Hartree-Fock
 using 4 threads for integral computing
 -------------------------------------------------------
 OpenMP Integral computing Module                
 Release: version 2.0, May 2017, Q-Chem Inc. Pleasanton 
 -------------------------------------------------------
 A restricted SCF calculation will be
 performed using DIIS
 SCF converges when DIIS error is below 1.0e-08
 ---------------------------------------
  Cycle       Energy         DIIS error
 ---------------------------------------
    1    -682.6091478848      1.64e-05  
    2    -682.6091481204      3.57e-06  
    3    -682.6091481406      1.19e-06  
    4    -682.6091481426      5.24e-07  
    5    -682.6091481431      1.40e-07  
    6    -682.6091481431      5.34e-08  
    7    -682.6091481431      2.39e-08  
    8    -682.6091481431      8.25e-09  Convergence criterion met
 ---------------------------------------
 SCF time:   CPU 1.37s  wall 0.00s 
 SCF   energy in the final basis set =     -682.6091481431
 Total energy in the final basis set =     -682.6091481431


 ------------------------------------------------------------------------------

   CCMAN2: suite of methods based on coupled cluster
           and equation of motion theories.

   Components:
   * libvmm-1.3-trunk
     by Evgeny Epifanovsky, Ilya Kaliman.
   * libtensor-2.5-trunk
     by Evgeny Epifanovsky, Michael Wormit, Dmitry Zuev, Sam Manzer, 
        Ilya Kaliman.
   * libcc-2.5-trunk
     by Evgeny Epifanovsky, Arik Landau, Tomasz Kus, Kirill Khistyaev, 
        Dmitry Zuev, Prashant Manohar, Xintian Feng, Anna Krylov, 
        Matthew Goldey, Alec White, Thomas Jagau, Kaushik Nanda, 
        Anastasia Gunina, Alexander Kunitsa, Joonho Lee.

   CCMAN original authors:
   Anna I. Krylov, C. David Sherrill, Steven R. Gwaltney,
   Edward F. C. Byrd (2000)
   Sergey V. Levchenko, Lyudmila V. Slipchenko, Tao Wang,
   Ana-Maria C. Cristian (2003)
   Piotr A. Pieniazek, C. Melania Oana, Evgeny Epifanovsky (2007)
   Prashant Manohar (2009)

 ------------------------------------------------------------------------------


 Allocating and initializing 29808MB of RAM...
 Calculation will run on 4 cores.


 Alpha MOs, Restricted
 -- Occupied --                  
-79.973 -79.973  -7.515  -7.515  -5.408  -5.408  -5.407  -5.407
  1 A     2 A     3 A     4 A     5 A     6 A     7 A     8 A                  
 -5.407  -5.407  -0.915  -0.724  -0.556  -0.407  -0.400  -0.352
  9 A    10 A    11 A    12 A    13 A    14 A    15 A    16 A                  
 -- Virtual --                   
 -0.004   0.048   0.060   0.083   0.083   0.091   0.106   0.117
 17 A    18 A    19 A    20 A    21 A    22 A    23 A    24 A                  
  0.117   0.128   0.170   0.175   0.185   0.259   0.337   0.388
 25 A    26 A    27 A    28 A    29 A    30 A    31 A    32 A                  
  0.403   0.405   0.444   0.472   0.489   0.623   0.728   0.754
 33 A    34 A    35 A    36 A    37 A    38 A    39 A    40 A                  
  0.761   0.816   0.829   0.887   0.937   1.046   1.078   1.123
 41 A    42 A    43 A    44 A    45 A    46 A    47 A    48 A                  
  1.143   1.418   1.682   1.690   1.692   1.700   1.796   1.822
 49 A    50 A    51 A    52 A    53 A    54 A    55 A    56 A                  
  1.893   1.937   2.000   2.062   2.323   2.395   2.895   2.938
 57 A    58 A    59 A    60 A    61 A    62 A    63 A    64 A                  
  7.356   7.524  14.775  14.802  14.825  14.831  14.869  14.915
 65 A    66 A    67 A    68 A    69 A    70 A    71 A    72 A                  
165.980 166.155
 73 A    74 A                                                                  

 Beta MOs, Restricted
 -- Occupied --                  
-79.973 -79.973  -7.515  -7.515  -5.408  -5.408  -5.407  -5.407
  1 A     2 A     3 A     4 A     5 A     6 A     7 A     8 A                  
 -5.407  -5.407  -0.915  -0.724  -0.556  -0.407  -0.400  -0.352
  9 A    10 A    11 A    12 A    13 A    14 A    15 A    16 A                  
 -- Virtual --                   
 -0.004   0.048   0.060   0.083   0.083   0.091   0.106   0.117
 17 A    18 A    19 A    20 A    21 A    22 A    23 A    24 A                  
  0.117   0.128   0.170   0.175   0.185   0.259   0.337   0.388
 25 A    26 A    27 A    28 A    29 A    30 A    31 A    32 A                  
  0.403   0.405   0.444   0.472   0.489   0.623   0.728   0.754
 33 A    34 A    35 A    36 A    37 A    38 A    39 A    40 A                  
  0.761   0.816   0.829   0.887   0.937   1.046   1.078   1.123
 41 A    42 A    43 A    44 A    45 A    46 A    47 A    48 A                  
  1.143   1.418   1.682   1.690   1.692   1.700   1.796   1.822
 49 A    50 A    51 A    52 A    53 A    54 A    55 A    56 A                  
  1.893   1.937   2.000   2.062   2.323   2.395   2.895   2.938
 57 A    58 A    59 A    60 A    61 A    62 A    63 A    64 A                  
  7.356   7.524  14.775  14.802  14.825  14.831  14.869  14.915
 65 A    66 A    67 A    68 A    69 A    70 A    71 A    72 A                  
165.980 166.155
 73 A    74 A                                                                  

 Occupation and symmetry of molecular orbitals

 Point group: C1 (1 irreducible representation).

                           A     All 
 -------------------------------------
 All molecular orbitals:
  - Alpha                  74    74  
  - Beta                   74    74  
 -------------------------------------
 Alpha orbitals:
  - Frozen occupied        10    10  
  - Active occupied        6     6   
  - Active virtual         58    58  
  - Frozen virtual         0     0   
 -------------------------------------
 Beta orbitals:
  - Frozen occupied        10    10  
  - Active occupied        6     6   
  - Active virtual         58    58  
  - Frozen virtual         0     0   
 -------------------------------------

 Import integrals:   CPU 0.00 s  wall 0.00 s

 Import integrals:   CPU 2.80 s  wall 0.75 s

 MP2 amplitudes:   CPU 0.01 s  wall 0.01 s

Running a double precision version
           CCSD T amplitudes will be solved using DIIS.

           Start     Size      MaxIter   EConv     TConv     
           3         7         100       1.00e-07  1.00e-05  
 ------------------------------------------------------------------------------
           Energy (a.u.)   Ediff      Tdiff       Comment
 ------------------------------------------------------------------------------
          -682.84526248                           
     1    -682.86579162   2.05e-02   5.73e-01     
     2    -682.87486986   9.08e-03   7.74e-02     
     3    -682.87706526   2.20e-03   3.19e-02     
     4    -682.87884599   1.78e-03   1.92e-02     Switched to DIIS steps.
     5    -682.87905631   2.10e-04   5.76e-03     
     6    -682.87904567   1.06e-05   2.04e-03     
     7    -682.87904557   9.24e-08   3.19e-04     
     8    -682.87904592   3.50e-07   1.08e-04     
     9    -682.87904569   2.38e-07   2.88e-05     
    10    -682.87904578   9.10e-08   8.52e-06     
 ------------------------------------------------------------------------------
          -682.87904578                           CCSD T converged.

End of double precision
 SCF energy                 = -682.60914814
 MP2 energy                 = -682.84526248
 CCSD correlation energy     =   -0.26989763
 CCSD total energy           = -682.87904578

 CCSD  T1^2 = 0.0056  T2^2 = 0.1816  Leading amplitudes:

 Amplitude    Orbitals with energies
 -0.0263       16 (A) A                  ->    34 (A) A                   
              -0.3523                          0.4048                     
 -0.0263       16 (A) B                  ->    34 (A) B                   
              -0.3523                          0.4048                     
 -0.0171       16 (A) A                  ->    40 (A) A                   
              -0.3523                          0.7537                     
 -0.0171       16 (A) B                  ->    40 (A) B                   
              -0.3523                          0.7537                     

 Amplitude    Orbitals with energies
 -0.1698       16 (A) A      16 (A) B    ->    17 (A) A      17 (A) B     
              -0.3523       -0.3523           -0.0042       -0.0042       
  0.1698       16 (A) A      16 (A) B    ->    17 (A) B      17 (A) A     
              -0.3523       -0.3523           -0.0042       -0.0042       
  0.1698       16 (A) B      16 (A) A    ->    17 (A) A      17 (A) B     
              -0.3523       -0.3523           -0.0042       -0.0042       
 -0.1698       16 (A) B      16 (A) A    ->    17 (A) B      17 (A) A     
              -0.3523       -0.3523           -0.0042       -0.0042       

 Computing CCSD intemediates for later calculations in double precision
 Finished.

Running a double precision version
           CCSD Lambda amplitudes will be solved using DIIS.
           Start     Size      MaxIter   EConv     LConv     
           3         7         100       1.00e-07  1.00e-05  
 ------------------------------------------------------------------------------
            Enorm      Ldiff       Comment
 ------------------------------------------------------------------------------
     1     4.89e-02   4.20e-02     
     2     9.46e-03   4.96e-03     
     3     4.31e-03   2.64e-03     
     4     1.22e-03   1.48e-03     Switched to DIIS steps.
     5     5.13e-04   4.25e-04     
     6     1.00e-04   1.71e-04     
     7     2.87e-05   1.63e-05     
     8     8.87e-06   2.08e-06     
     9     2.63e-06   3.99e-07     
    10     1.02e-06   2.71e-08     
    11     3.71e-07   1.70e-08     
    12     1.16e-07   1.55e-08     
    13     3.83e-08   4.35e-09     
 ------------------------------------------------------------------------------
                                   CCSD Lambda converged.

 Computing density matrices in double precision...
           Orbital response amplitudes will be solved using DIIS.
           Start     Size      MaxIter   EConv     LConv     
           3         7         100       1.00e-06  1.00e-06  
 ------------------------------------------------------------------------------
            Enorm      Ldiff       Comment
 ------------------------------------------------------------------------------
     1     5.21e-02   3.56e-03     
     2     2.82e-02   1.68e-02     
     3     1.84e-02   6.88e-03     
     4     1.78e-03   4.98e-03     Switched to DIIS steps.
     5     1.71e-04   8.29e-05     
     6     4.23e-05   2.37e-05     
     7     4.75e-05   1.26e-06     
     8     4.52e-06   6.28e-07     
     9     5.11e-07   8.25e-08     
 ------------------------------------------------------------------------------
                                   Orbital response converged.

 Computing density matrices... Done.
 CCSD calculation:   CPU 31.27 s  wall 9.20 s

 Transferring MO TPDM to AO TPDM
 Transferring g2_o1o1o1o1
 Transferring g2_o1o1o1v1
 Transferring g2_o1o1v1v1
 Transferring g2_o1v1o1v1
 Transferring g2_o1v1v1v1
 Transferring g2_v1v1v1v1
 Adding separable TPDM
 Computing TPDM gradient
 --------------------------------------------------------
 2e gradient
  Atom          X               Y               Z
 --------------------------------------------------------
    1        -16.985973       -0.000000       -3.563165  
    2         -1.036331        0.000000        3.563604  
    3         16.989473        0.000000       -3.564982  
    4          1.032831       -0.000000        3.564542  
 --------------------------------------------------------
 --------------------------------------------------------
 Final gradient
  Atom          X               Y               Z
 --------------------------------------------------------
    1        -16.985973       -0.000000       -3.563165  
    2         -1.036331        0.000000        3.563604  
    3         16.989473        0.000000       -3.564982  
    4          1.032831       -0.000000        3.564542  
 --------------------------------------------------------
 Analytic gradient from two-electron contribution:   CPU 17.58 s  wall 4.48 s

 Total ccman2 time:   CPU 52.77 s  wall 14.83 s


 --------------------------------------------------------------

                    Orbital Energies (a.u.)
 --------------------------------------------------------------

 Alpha MOs
 -- Occupied --
-79.973 -79.973  -7.515  -7.515  -5.408  -5.408  -5.407  -5.407
 -5.407  -5.407  -0.915  -0.724  -0.556  -0.407  -0.400  -0.352
 -- Virtual --
 -0.004   0.048   0.060   0.083   0.083   0.091   0.106   0.117
  0.117   0.128   0.170   0.175   0.185   0.259   0.337   0.388
  0.403   0.405   0.444   0.472   0.489   0.623   0.728   0.754
  0.761   0.816   0.829   0.887   0.937   1.046   1.078   1.123
  1.143   1.418   1.682   1.690   1.692   1.700   1.796   1.822
  1.893   1.937   2.000   2.062   2.323   2.395   2.895   2.938
  7.356   7.524  14.775  14.802  14.825  14.831  14.869  14.915
165.980 166.155
 --------------------------------------------------------------

          Ground-State Mulliken Net Atomic Charges

     Atom                 Charge (a.u.)
  ----------------------------------------
      1 P                     0.097056
      2 H                    -0.097055
      3 P                     0.097065
      4 H                    -0.097067
  ----------------------------------------
  Sum of atomic charges =     0.000000

 -----------------------------------------------------------------
                    Cartesian Multipole Moments
 -----------------------------------------------------------------
    Charge (ESU x 10^10)
                 0.0000
    Dipole Moment (Debye)
         X      -0.0007      Y       0.0000      Z      -1.3199
       Tot       1.3199
    Quadrupole Moments (Debye-Ang)
        XX     -29.5168     XY      -0.0000     YY     -28.2302
        XZ      -0.0017     YZ       0.0000     ZZ     -28.1786
    Octopole Moments (Debye-Ang^2)
       XXX      -0.0059    XXY       0.0000    XYY      -0.0010
       YYY      -0.0000    XXZ      -5.3649    XYZ      -0.0000
       YYZ      -1.0399    XZZ      -0.0030    YZZ      -0.0000
       ZZZ      -1.4589
    Hexadecapole Moments (Debye-Ang^3)
      XXXX    -233.7970   XXXY      -0.0000   XXYY     -45.6402
      XYYY      -0.0000   YYYY     -46.3784   XXXZ      -0.0029
      XXYZ       0.0000   XYYZ       0.0005   YYYZ       0.0000
      XXZZ     -51.9180   XYZZ      -0.0000   YYZZ     -18.5145
      XZZZ       0.0003   YZZZ       0.0000   ZZZZ     -63.1677
 -----------------------------------------------------------------
 DrvMan completing analytic gradient of the correlated energy
 Correlated dipole moment
            1
    1  -0.0002586
    2   0.0000000
    3  -0.5193033
 Energy read as -682.879045776
 Full Analytical Gradient: (in a.u., or Hartree/Bohr)
             1             2             3             4
    1   -0.00025892    0.00009714    0.00020080   -0.00003901
    2   -0.00000000   -0.00000000    0.00000000    0.00000000
    3   -0.00007103    0.00003768   -0.00006039    0.00009374
 Gradient time:  CPU 0.67 s  wall 0.64 s
 ----------------------------------------------------------------
             Standard Nuclear Orientation (Angstroms)
    I     Atom           X                Y                Z
 ----------------------------------------------------------------
    1      P       1.0247195000     0.0000000000     0.0874066584
    2      H       1.2551853596    -0.0000000000    -1.3110998760
    3      P      -1.0247195000     0.0000000000     0.0874066584
    4      H      -1.2561853596    -0.0000000000    -1.3110998760
 ----------------------------------------------------------------
 Nuclear Repulsion Energy =    75.4414598408 hartrees
 There are       16 alpha and       16 beta electrons

                       Distance Matrix (Angstroms)
             P (  1)   H (  2)   P (  3)
   H (  2)  1.417369
   P (  3)  2.049439  2.674656
   H (  4)  2.675509  2.511371  1.417532

 Requested basis set is 6-311++G(d,p)
 There are 36 shells and 74 basis functions
 A cutoff of  1.0D-14 yielded    650 shell pairs
 There are      2807 function pairs (      2968 Cartesian)
 Smallest overlap matrix eigenvalue = 6.67E-04
 Guess MOs from SCF MO coefficient file

 -----------------------------------------------------------------------
  General SCF calculation program by
  Eric Jon Sundstrom, Paul Horn, Yuezhi Mao, Dmitri Zuev, Alec White,
  David Stuck, Shaama M.S., Shane Yost, Joonho Lee, David Small,
  Daniel Levine, Susi Lehtola, Hugh Burton, Evgeny Epifanovsky
 -----------------------------------------------------------------------
 Hartree-Fock
 using 4 threads for integral computing
 -------------------------------------------------------
 OpenMP Integral computing Module                
 Release: version 2.0, May 2017, Q-Chem Inc. Pleasanton 
 -------------------------------------------------------
 A restricted SCF calculation will be
 performed using DIIS
 SCF converges when DIIS error is below 1.0e-08
 ---------------------------------------
  Cycle       Energy         DIIS error
 ---------------------------------------
    1    -682.6091464187      1.24e-05  
    2    -682.6091465931      3.30e-06  
    3    -682.6091466137      1.11e-06  
    4    -682.6091466162      6.08e-07  
    5    -682.6091466168      1.25e-07  
    6    -682.6091466168      4.31e-08  
    7    -682.6091466168      1.75e-08  
    8    -682.6091466168      8.29e-09  Convergence criterion met
 ---------------------------------------
 SCF time:   CPU 1.36s  wall 0.00s 
 SCF   energy in the final basis set =     -682.6091466168
 Total energy in the final basis set =     -682.6091466168


 ------------------------------------------------------------------------------

   CCMAN2: suite of methods based on coupled cluster
           and equation of motion theories.

   Components:
   * libvmm-1.3-trunk
     by Evgeny Epifanovsky, Ilya Kaliman.
   * libtensor-2.5-trunk
     by Evgeny Epifanovsky, Michael Wormit, Dmitry Zuev, Sam Manzer, 
        Ilya Kaliman.
   * libcc-2.5-trunk
     by Evgeny Epifanovsky, Arik Landau, Tomasz Kus, Kirill Khistyaev, 
        Dmitry Zuev, Prashant Manohar, Xintian Feng, Anna Krylov, 
        Matthew Goldey, Alec White, Thomas Jagau, Kaushik Nanda, 
        Anastasia Gunina, Alexander Kunitsa, Joonho Lee.

   CCMAN original authors:
   Anna I. Krylov, C. David Sherrill, Steven R. Gwaltney,
   Edward F. C. Byrd (2000)
   Sergey V. Levchenko, Lyudmila V. Slipchenko, Tao Wang,
   Ana-Maria C. Cristian (2003)
   Piotr A. Pieniazek, C. Melania Oana, Evgeny Epifanovsky (2007)
   Prashant Manohar (2009)

 ------------------------------------------------------------------------------


 Allocating and initializing 29808MB of RAM...
 Calculation will run on 4 cores.


 Alpha MOs, Restricted
 -- Occupied --                  
-79.972 -79.972  -7.515  -7.515  -5.408  -5.408  -5.407  -5.407
  1 A     2 A     3 A     4 A     5 A     6 A     7 A     8 A                  
 -5.407  -5.407  -0.915  -0.724  -0.556  -0.407  -0.400  -0.352
  9 A    10 A    11 A    12 A    13 A    14 A    15 A    16 A                  
 -- Virtual --                   
 -0.004   0.048   0.060   0.083   0.083   0.091   0.106   0.117
 17 A    18 A    19 A    20 A    21 A    22 A    23 A    24 A                  
  0.117   0.128   0.170   0.175   0.185   0.259   0.337   0.388
 25 A    26 A    27 A    28 A    29 A    30 A    31 A    32 A                  
  0.403   0.405   0.444   0.472   0.490   0.623   0.728   0.754
 33 A    34 A    35 A    36 A    37 A    38 A    39 A    40 A                  
  0.761   0.816   0.829   0.887   0.937   1.046   1.078   1.123
 41 A    42 A    43 A    44 A    45 A    46 A    47 A    48 A                  
  1.143   1.418   1.682   1.690   1.692   1.700   1.796   1.822
 49 A    50 A    51 A    52 A    53 A    54 A    55 A    56 A                  
  1.893   1.936   2.001   2.062   2.323   2.395   2.894   2.938
 57 A    58 A    59 A    60 A    61 A    62 A    63 A    64 A                  
  7.356   7.524  14.775  14.802  14.825  14.831  14.869  14.915
 65 A    66 A    67 A    68 A    69 A    70 A    71 A    72 A                  
165.980 166.156
 73 A    74 A                                                                  

 Beta MOs, Restricted
 -- Occupied --                  
-79.972 -79.972  -7.515  -7.515  -5.408  -5.408  -5.407  -5.407
  1 A     2 A     3 A     4 A     5 A     6 A     7 A     8 A                  
 -5.407  -5.407  -0.915  -0.724  -0.556  -0.407  -0.400  -0.352
  9 A    10 A    11 A    12 A    13 A    14 A    15 A    16 A                  
 -- Virtual --                   
 -0.004   0.048   0.060   0.083   0.083   0.091   0.106   0.117
 17 A    18 A    19 A    20 A    21 A    22 A    23 A    24 A                  
  0.117   0.128   0.170   0.175   0.185   0.259   0.337   0.388
 25 A    26 A    27 A    28 A    29 A    30 A    31 A    32 A                  
  0.403   0.405   0.444   0.472   0.490   0.623   0.728   0.754
 33 A    34 A    35 A    36 A    37 A    38 A    39 A    40 A                  
  0.761   0.816   0.829   0.887   0.937   1.046   1.078   1.123
 41 A    42 A    43 A    44 A    45 A    46 A    47 A    48 A                  
  1.143   1.418   1.682   1.690   1.692   1.700   1.796   1.822
 49 A    50 A    51 A    52 A    53 A    54 A    55 A    56 A                  
  1.893   1.936   2.001   2.062   2.323   2.395   2.894   2.938
 57 A    58 A    59 A    60 A    61 A    62 A    63 A    64 A                  
  7.356   7.524  14.775  14.802  14.825  14.831  14.869  14.915
 65 A    66 A    67 A    68 A    69 A    70 A    71 A    72 A                  
165.980 166.156
 73 A    74 A                                                                  

 Occupation and symmetry of molecular orbitals

 Point group: C1 (1 irreducible representation).

                           A     All 
 -------------------------------------
 All molecular orbitals:
  - Alpha                  74    74  
  - Beta                   74    74  
 -------------------------------------
 Alpha orbitals:
  - Frozen occupied        10    10  
  - Active occupied        6     6   
  - Active virtual         58    58  
  - Frozen virtual         0     0   
 -------------------------------------
 Beta orbitals:
  - Frozen occupied        10    10  
  - Active occupied        6     6   
  - Active virtual         58    58  
  - Frozen virtual         0     0   
 -------------------------------------

 Import integrals:   CPU 0.00 s  wall 0.00 s

 Import integrals:   CPU 2.79 s  wall 0.74 s

 MP2 amplitudes:   CPU 0.01 s  wall 0.01 s

Running a double precision version
           CCSD T amplitudes will be solved using DIIS.

           Start     Size      MaxIter   EConv     TConv     
           3         7         100       1.00e-07  1.00e-05  
 ------------------------------------------------------------------------------
           Energy (a.u.)   Ediff      Tdiff       Comment
 ------------------------------------------------------------------------------
          -682.84526438                           
     1    -682.86579333   2.05e-02   5.73e-01     
     2    -682.87487063   9.08e-03   7.74e-02     
     3    -682.87706580   2.20e-03   3.19e-02     
     4    -682.87884626   1.78e-03   1.92e-02     Switched to DIIS steps.
     5    -682.87905649   2.10e-04   5.76e-03     
     6    -682.87904583   1.07e-05   2.04e-03     
     7    -682.87904574   8.92e-08   3.19e-04     
     8    -682.87904609   3.49e-07   1.08e-04     
     9    -682.87904585   2.38e-07   2.88e-05     
    10    -682.87904594   9.10e-08   8.52e-06     
 ------------------------------------------------------------------------------
          -682.87904594                           CCSD T converged.

End of double precision
 SCF energy                 = -682.60914662
 MP2 energy                 = -682.84526438
 CCSD correlation energy     =   -0.26989932
 CCSD total energy           = -682.87904594

 CCSD  T1^2 = 0.0056  T2^2 = 0.1816  Leading amplitudes:

 Amplitude    Orbitals with energies
  0.0263       16 (A) A                  ->    34 (A) A                   
              -0.3523                          0.4048                     
  0.0263       16 (A) B                  ->    34 (A) B                   
              -0.3523                          0.4048                     
  0.0171       16 (A) A                  ->    40 (A) A                   
              -0.3523                          0.7537                     
  0.0171       16 (A) B                  ->    40 (A) B                   
              -0.3523                          0.7537                     

 Amplitude    Orbitals with energies
 -0.1698       16 (A) A      16 (A) B    ->    17 (A) A      17 (A) B     
              -0.3523       -0.3523           -0.0041       -0.0041       
  0.1698       16 (A) A      16 (A) B    ->    17 (A) B      17 (A) A     
              -0.3523       -0.3523           -0.0041       -0.0041       
  0.1698       16 (A) B      16 (A) A    ->    17 (A) A      17 (A) B     
              -0.3523       -0.3523           -0.0041       -0.0041       
 -0.1698       16 (A) B      16 (A) A    ->    17 (A) B      17 (A) A     
              -0.3523       -0.3523           -0.0041       -0.0041       

 Computing CCSD intemediates for later calculations in double precision
 Finished.

Running a double precision version
           CCSD Lambda amplitudes will be solved using DIIS.
           Start     Size      MaxIter   EConv     LConv     
           3         7         100       1.00e-07  1.00e-05  
 ------------------------------------------------------------------------------
            Enorm      Ldiff       Comment
 ------------------------------------------------------------------------------
     1     4.89e-02   4.20e-02     
     2     9.46e-03   4.96e-03     
     3     4.31e-03   2.64e-03     
     4     1.22e-03   1.48e-03     Switched to DIIS steps.
     5     5.13e-04   4.25e-04     
     6     1.00e-04   1.71e-04     
     7     2.87e-05   1.63e-05     
     8     8.87e-06   2.07e-06     
     9     2.63e-06   3.98e-07     
    10     1.02e-06   2.67e-08     
    11     3.71e-07   1.71e-08     
    12     1.16e-07   1.56e-08     
    13     3.83e-08   4.36e-09     
 ------------------------------------------------------------------------------
                                   CCSD Lambda converged.

 Computing density matrices in double precision...
           Orbital response amplitudes will be solved using DIIS.
           Start     Size      MaxIter   EConv     LConv     
           3         7         100       1.00e-06  1.00e-06  
 ------------------------------------------------------------------------------
            Enorm      Ldiff       Comment
 ------------------------------------------------------------------------------
     1     5.21e-02   3.56e-03     
     2     2.82e-02   1.68e-02     
     3     1.84e-02   6.88e-03     
     4     1.78e-03   4.98e-03     Switched to DIIS steps.
     5     1.71e-04   8.30e-05     
     6     4.18e-05   2.37e-05     
     7     4.72e-05   1.27e-06     
     8     4.53e-06   6.18e-07     
     9     5.10e-07   8.19e-08     
 ------------------------------------------------------------------------------
                                   Orbital response converged.

 Computing density matrices... Done.
 CCSD calculation:   CPU 30.42 s  wall 8.99 s

 Transferring MO TPDM to AO TPDM
 Transferring g2_o1o1o1o1
 Transferring g2_o1o1o1v1
 Transferring g2_o1o1v1v1
 Transferring g2_o1v1o1v1
 Transferring g2_o1v1v1v1
 Transferring g2_v1v1v1v1
 Adding separable TPDM
 Computing TPDM gradient
 --------------------------------------------------------
 2e gradient
  Atom          X               Y               Z
 --------------------------------------------------------
    1        -16.991866        0.000000       -3.566061  
    2         -1.029540        0.000000        3.565620  
    3         16.988364       -0.000000       -3.564242  
    4          1.033043       -0.000000        3.564684  
 --------------------------------------------------------
 --------------------------------------------------------
 Final gradient
  Atom          X               Y               Z
 --------------------------------------------------------
    1        -16.991866        0.000000       -3.566061  
    2         -1.029540        0.000000        3.565620  
    3         16.988364       -0.000000       -3.564242  
    4          1.033043       -0.000000        3.564684  
 --------------------------------------------------------
 Analytic gradient from two-electron contribution:   CPU 17.29 s  wall 4.40 s

 Total ccman2 time:   CPU 51.60 s  wall 14.53 s


 --------------------------------------------------------------

                    Orbital Energies (a.u.)
 --------------------------------------------------------------

 Alpha MOs
 -- Occupied --
-79.972 -79.972  -7.515  -7.515  -5.408  -5.408  -5.407  -5.407
 -5.407  -5.407  -0.915  -0.724  -0.556  -0.407  -0.400  -0.352
 -- Virtual --
 -0.004   0.048   0.060   0.083   0.083   0.091   0.106   0.117
  0.117   0.128   0.170   0.175   0.185   0.259   0.337   0.388
  0.403   0.405   0.444   0.472   0.490   0.623   0.728   0.754
  0.761   0.816   0.829   0.887   0.937   1.046   1.078   1.123
  1.143   1.418   1.682   1.690   1.692   1.700   1.796   1.822
  1.893   1.936   2.001   2.062   2.323   2.395   2.894   2.938
  7.356   7.524  14.775  14.802  14.825  14.831  14.869  14.915
165.980 166.156
 --------------------------------------------------------------

          Ground-State Mulliken Net Atomic Charges

     Atom                 Charge (a.u.)
  ----------------------------------------
      1 P                     0.097081
      2 H                    -0.097082
      3 P                     0.097071
      4 H                    -0.097070
  ----------------------------------------
  Sum of atomic charges =     0.000000

 -----------------------------------------------------------------
                    Cartesian Multipole Moments
 -----------------------------------------------------------------
    Charge (ESU x 10^10)
                 0.0000
    Dipole Moment (Debye)
         X       0.0007      Y       0.0000      Z      -1.3192
       Tot       1.3192
    Quadrupole Moments (Debye-Ang)
        XX     -29.5195     XY      -0.0000     YY     -28.2301
        XZ       0.0017     YZ       0.0000     ZZ     -28.1760
    Octopole Moments (Debye-Ang^2)
       XXX       0.0059    XXY       0.0000    XYY       0.0010
       YYY      -0.0000    XXZ      -5.3626    XYZ      -0.0000
       YYZ      -1.0399    XZZ       0.0030    YZZ       0.0000
       ZZZ      -1.4575
    Hexadecapole Moments (Debye-Ang^3)
      XXXX    -233.7884   XXXY      -0.0000   XXYY     -45.6373
      XYYY      -0.0000   YYYY     -46.3796   XXXZ       0.0029
      XXYZ       0.0000   XYYZ      -0.0005   YYYZ       0.0000
      XXZZ     -51.9111   XYZZ      -0.0000   YYZZ     -18.5126
      XZZZ      -0.0003   YZZZ       0.0000   ZZZZ     -63.1553
 -----------------------------------------------------------------
 DrvMan completing analytic gradient of the correlated energy
 Correlated dipole moment
            1
    1   0.0002586
    2   0.0000000
    3  -0.5190087
 Energy read as -682.879045939
 Full Analytical Gradient: (in a.u., or Hartree/Bohr)
             1             2             3             4
    1   -0.00018900   -0.00001034    0.00024705   -0.00004771
    2   -0.00000000   -0.00000000    0.00000000   -0.00000000
    3   -0.00011217    0.00014554   -0.00012300    0.00008963
 Gradient time:  CPU 0.68 s  wall 0.65 s
 ----------------------------------------------------------------
             Standard Nuclear Orientation (Angstroms)
    I     Atom           X                Y                Z
 ----------------------------------------------------------------
    1      P       1.0247195000     0.0000000000     0.0874066584
    2      H       1.2561853596     0.0010000000    -1.3110998760
    3      P      -1.0247195000     0.0000000000     0.0874066584
    4      H      -1.2561853596    -0.0000000000    -1.3110998760
 ----------------------------------------------------------------
 Nuclear Repulsion Energy =    75.4397850367 hartrees
 There are       16 alpha and       16 beta electrons

                       Distance Matrix (Angstroms)
             P (  1)   H (  2)   P (  3)
   H (  2)  1.417532
   P (  3)  2.049439  2.675509
   H (  4)  2.675509  2.512371  1.417532

 Requested basis set is 6-311++G(d,p)
 There are 36 shells and 74 basis functions
 A cutoff of  1.0D-14 yielded    650 shell pairs
 There are      2807 function pairs (      2968 Cartesian)
 Smallest overlap matrix eigenvalue = 6.67E-04
 Guess MOs from SCF MO coefficient file

 -----------------------------------------------------------------------
  General SCF calculation program by
  Eric Jon Sundstrom, Paul Horn, Yuezhi Mao, Dmitri Zuev, Alec White,
  David Stuck, Shaama M.S., Shane Yost, Joonho Lee, David Small,
  Daniel Levine, Susi Lehtola, Hugh Burton, Evgeny Epifanovsky
 -----------------------------------------------------------------------
 Hartree-Fock
 using 4 threads for integral computing
 -------------------------------------------------------
 OpenMP Integral computing Module                
 Release: version 2.0, May 2017, Q-Chem Inc. Pleasanton 
 -------------------------------------------------------
 A restricted SCF calculation will be
 performed using DIIS
 SCF converges when DIIS error is below 1.0e-08
 ---------------------------------------
  Cycle       Energy         DIIS error
 ---------------------------------------
    1    -682.6091473113      8.49e-06  
    2    -682.6091474020      2.43e-06  
    3    -682.6091474166      8.47e-07  
    4    -682.6091474188      4.85e-07  
    5    -682.6091474195      1.30e-07  
    6    -682.6091474195      4.43e-08  
    7    -682.6091474195      1.39e-08  
    8    -682.6091474195      4.46e-09  Convergence criterion met
 ---------------------------------------
 SCF time:   CPU 1.36s  wall 0.00s 
 SCF   energy in the final basis set =     -682.6091474195
 Total energy in the final basis set =     -682.6091474195


 ------------------------------------------------------------------------------

   CCMAN2: suite of methods based on coupled cluster
           and equation of motion theories.

   Components:
   * libvmm-1.3-trunk
     by Evgeny Epifanovsky, Ilya Kaliman.
   * libtensor-2.5-trunk
     by Evgeny Epifanovsky, Michael Wormit, Dmitry Zuev, Sam Manzer, 
        Ilya Kaliman.
   * libcc-2.5-trunk
     by Evgeny Epifanovsky, Arik Landau, Tomasz Kus, Kirill Khistyaev, 
        Dmitry Zuev, Prashant Manohar, Xintian Feng, Anna Krylov, 
        Matthew Goldey, Alec White, Thomas Jagau, Kaushik Nanda, 
        Anastasia Gunina, Alexander Kunitsa, Joonho Lee.

   CCMAN original authors:
   Anna I. Krylov, C. David Sherrill, Steven R. Gwaltney,
   Edward F. C. Byrd (2000)
   Sergey V. Levchenko, Lyudmila V. Slipchenko, Tao Wang,
   Ana-Maria C. Cristian (2003)
   Piotr A. Pieniazek, C. Melania Oana, Evgeny Epifanovsky (2007)
   Prashant Manohar (2009)

 ------------------------------------------------------------------------------


 Allocating and initializing 29808MB of RAM...
 Calculation will run on 4 cores.


 Alpha MOs, Restricted
 -- Occupied --                  
-79.973 -79.972  -7.515  -7.515  -5.408  -5.408  -5.407  -5.407
  1 A     2 A     3 A     4 A     5 A     6 A     7 A     8 A                  
 -5.407  -5.407  -0.915  -0.724  -0.556  -0.407  -0.400  -0.352
  9 A    10 A    11 A    12 A    13 A    14 A    15 A    16 A                  
 -- Virtual --                   
 -0.004   0.048   0.060   0.083   0.083   0.091   0.106   0.117
 17 A    18 A    19 A    20 A    21 A    22 A    23 A    24 A                  
  0.117   0.128   0.170   0.175   0.185   0.259   0.337   0.388
 25 A    26 A    27 A    28 A    29 A    30 A    31 A    32 A                  
  0.403   0.405   0.444   0.472   0.489   0.623   0.728   0.754
 33 A    34 A    35 A    36 A    37 A    38 A    39 A    40 A                  
  0.761   0.816   0.829   0.887   0.937   1.046   1.078   1.123
 41 A    42 A    43 A    44 A    45 A    46 A    47 A    48 A                  
  1.143   1.418   1.682   1.690   1.692   1.700   1.796   1.822
 49 A    50 A    51 A    52 A    53 A    54 A    55 A    56 A                  
  1.893   1.936   2.001   2.062   2.323   2.395   2.894   2.938
 57 A    58 A    59 A    60 A    61 A    62 A    63 A    64 A                  
  7.356   7.524  14.775  14.802  14.825  14.831  14.869  14.915
 65 A    66 A    67 A    68 A    69 A    70 A    71 A    72 A                  
165.980 166.156
 73 A    74 A                                                                  

 Beta MOs, Restricted
 -- Occupied --                  
-79.973 -79.972  -7.515  -7.515  -5.408  -5.408  -5.407  -5.407
  1 A     2 A     3 A     4 A     5 A     6 A     7 A     8 A                  
 -5.407  -5.407  -0.915  -0.724  -0.556  -0.407  -0.400  -0.352
  9 A    10 A    11 A    12 A    13 A    14 A    15 A    16 A                  
 -- Virtual --                   
 -0.004   0.048   0.060   0.083   0.083   0.091   0.106   0.117
 17 A    18 A    19 A    20 A    21 A    22 A    23 A    24 A                  
  0.117   0.128   0.170   0.175   0.185   0.259   0.337   0.388
 25 A    26 A    27 A    28 A    29 A    30 A    31 A    32 A                  
  0.403   0.405   0.444   0.472   0.489   0.623   0.728   0.754
 33 A    34 A    35 A    36 A    37 A    38 A    39 A    40 A                  
  0.761   0.816   0.829   0.887   0.937   1.046   1.078   1.123
 41 A    42 A    43 A    44 A    45 A    46 A    47 A    48 A                  
  1.143   1.418   1.682   1.690   1.692   1.700   1.796   1.822
 49 A    50 A    51 A    52 A    53 A    54 A    55 A    56 A                  
  1.893   1.936   2.001   2.062   2.323   2.395   2.894   2.938
 57 A    58 A    59 A    60 A    61 A    62 A    63 A    64 A                  
  7.356   7.524  14.775  14.802  14.825  14.831  14.869  14.915
 65 A    66 A    67 A    68 A    69 A    70 A    71 A    72 A                  
165.980 166.156
 73 A    74 A                                                                  

 Occupation and symmetry of molecular orbitals

 Point group: C1 (1 irreducible representation).

                           A     All 
 -------------------------------------
 All molecular orbitals:
  - Alpha                  74    74  
  - Beta                   74    74  
 -------------------------------------
 Alpha orbitals:
  - Frozen occupied        10    10  
  - Active occupied        6     6   
  - Active virtual         58    58  
  - Frozen virtual         0     0   
 -------------------------------------
 Beta orbitals:
  - Frozen occupied        10    10  
  - Active occupied        6     6   
  - Active virtual         58    58  
  - Frozen virtual         0     0   
 -------------------------------------

 Import integrals:   CPU 0.00 s  wall 0.00 s

 Import integrals:   CPU 2.79 s  wall 0.74 s

 MP2 amplitudes:   CPU 0.01 s  wall 0.01 s

Running a double precision version
           CCSD T amplitudes will be solved using DIIS.

           Start     Size      MaxIter   EConv     TConv     
           3         7         100       1.00e-07  1.00e-05  
 ------------------------------------------------------------------------------
           Energy (a.u.)   Ediff      Tdiff       Comment
 ------------------------------------------------------------------------------
          -682.84526346                           
     1    -682.86579251   2.05e-02   5.73e-01     
     2    -682.87487028   9.08e-03   7.74e-02     
     3    -682.87706556   2.20e-03   3.19e-02     
     4    -682.87884616   1.78e-03   1.92e-02     Switched to DIIS steps.
     5    -682.87905643   2.10e-04   5.76e-03     
     6    -682.87904578   1.07e-05   2.04e-03     
     7    -682.87904569   9.08e-08   3.19e-04     
     8    -682.87904604   3.50e-07   1.08e-04     
     9    -682.87904580   2.38e-07   2.88e-05     
    10    -682.87904589   9.10e-08   8.52e-06     
 ------------------------------------------------------------------------------
          -682.87904589                           CCSD T converged.

End of double precision
 SCF energy                 = -682.60914742
 MP2 energy                 = -682.84526346
 CCSD correlation energy     =   -0.26989847
 CCSD total energy           = -682.87904589

 CCSD  T1^2 = 0.0056  T2^2 = 0.1816  Leading amplitudes:

 Amplitude    Orbitals with energies
 -0.0263       16 (A) A                  ->    34 (A) A                   
              -0.3523                          0.4048                     
 -0.0263       16 (A) B                  ->    34 (A) B                   
              -0.3523                          0.4048                     
 -0.0171       16 (A) A                  ->    40 (A) A                   
              -0.3523                          0.7537                     
 -0.0171       16 (A) B                  ->    40 (A) B                   
              -0.3523                          0.7537                     

 Amplitude    Orbitals with energies
 -0.1698       16 (A) A      16 (A) B    ->    17 (A) A      17 (A) B     
              -0.3523       -0.3523           -0.0041       -0.0041       
  0.1698       16 (A) A      16 (A) B    ->    17 (A) B      17 (A) A     
              -0.3523       -0.3523           -0.0041       -0.0041       
  0.1698       16 (A) B      16 (A) A    ->    17 (A) A      17 (A) B     
              -0.3523       -0.3523           -0.0041       -0.0041       
 -0.1698       16 (A) B      16 (A) A    ->    17 (A) B      17 (A) A     
              -0.3523       -0.3523           -0.0041       -0.0041       

 Computing CCSD intemediates for later calculations in double precision
 Finished.

Running a double precision version
           CCSD Lambda amplitudes will be solved using DIIS.
           Start     Size      MaxIter   EConv     LConv     
           3         7         100       1.00e-07  1.00e-05  
 ------------------------------------------------------------------------------
            Enorm      Ldiff       Comment
 ------------------------------------------------------------------------------
     1     4.89e-02   4.20e-02     
     2     9.46e-03   4.96e-03     
     3     4.31e-03   2.64e-03     
     4     1.22e-03   1.48e-03     Switched to DIIS steps.
     5     5.13e-04   4.25e-04     
     6     1.00e-04   1.71e-04     
     7     2.87e-05   1.63e-05     
     8     8.87e-06   2.08e-06     
     9     2.63e-06   3.99e-07     
    10     1.02e-06   2.69e-08     
    11     3.71e-07   1.71e-08     
    12     1.17e-07   1.56e-08     
    13     3.84e-08   4.36e-09     
 ------------------------------------------------------------------------------
                                   CCSD Lambda converged.

 Computing density matrices in double precision...
           Orbital response amplitudes will be solved using DIIS.
           Start     Size      MaxIter   EConv     LConv     
           3         7         100       1.00e-06  1.00e-06  
 ------------------------------------------------------------------------------
            Enorm      Ldiff       Comment
 ------------------------------------------------------------------------------
     1     5.21e-02   3.56e-03     
     2     2.82e-02   1.68e-02     
     3     1.84e-02   6.88e-03     
     4     1.78e-03   4.98e-03     Switched to DIIS steps.
     5     1.69e-04   8.29e-05     
     6     1.86e-05   2.38e-05     
     7     7.10e-06   1.85e-06     
     8     6.37e-07   2.22e-07     
 ------------------------------------------------------------------------------
                                   Orbital response converged.

 Computing density matrices... Done.
 CCSD calculation:   CPU 30.96 s  wall 9.13 s

 Transferring MO TPDM to AO TPDM
 Transferring g2_o1o1o1o1
 Transferring g2_o1o1o1v1
 Transferring g2_o1o1v1v1
 Transferring g2_o1v1o1v1
 Transferring g2_o1v1v1v1
 Transferring g2_v1v1v1v1
 Adding separable TPDM
 Computing TPDM gradient
 --------------------------------------------------------
 2e gradient
  Atom          X               Y               Z
 --------------------------------------------------------
    1        -16.988918        0.002024       -3.564612  
    2         -1.032937       -0.002811        3.564612  
    3         16.988918        0.000525       -3.564613  
    4          1.032937        0.000262        3.564613  
 --------------------------------------------------------
 --------------------------------------------------------
 Final gradient
  Atom          X               Y               Z
 --------------------------------------------------------
    1        -16.988918        0.002024       -3.564612  
    2         -1.032937       -0.002811        3.564612  
    3         16.988918        0.000525       -3.564613  
    4          1.032937        0.000262        3.564613  
 --------------------------------------------------------
 Analytic gradient from two-electron contribution:   CPU 17.27 s  wall 4.39 s

 Total ccman2 time:   CPU 52.25 s  wall 14.70 s


 --------------------------------------------------------------

                    Orbital Energies (a.u.)
 --------------------------------------------------------------

 Alpha MOs
 -- Occupied --
-79.973 -79.972  -7.515  -7.515  -5.408  -5.408  -5.407  -5.407
 -5.407  -5.407  -0.915  -0.724  -0.556  -0.407  -0.400  -0.352
 -- Virtual --
 -0.004   0.048   0.060   0.083   0.083   0.091   0.106   0.117
  0.117   0.128   0.170   0.175   0.185   0.259   0.337   0.388
  0.403   0.405   0.444   0.472   0.489   0.623   0.728   0.754
  0.761   0.816   0.829   0.887   0.937   1.046   1.078   1.123
  1.143   1.418   1.682   1.690   1.692   1.700   1.796   1.822
  1.893   1.936   2.001   2.062   2.323   2.395   2.894   2.938
  7.356   7.524  14.775  14.802  14.825  14.831  14.869  14.915
165.980 166.156
 --------------------------------------------------------------

          Ground-State Mulliken Net Atomic Charges

     Atom                 Charge (a.u.)
  ----------------------------------------
      1 P                     0.097068
      2 H                    -0.097068
      3 P                     0.097068
      4 H                    -0.097068
  ----------------------------------------
  Sum of atomic charges =    -0.000000

 -----------------------------------------------------------------
                    Cartesian Multipole Moments
 -----------------------------------------------------------------
    Charge (ESU x 10^10)
                 0.0000
    Dipole Moment (Debye)
         X       0.0000      Y       0.0005      Z      -1.3196
       Tot       1.3196
    Quadrupole Moments (Debye-Ang)
        XX     -29.5181     XY      -0.0002     YY     -28.2302
        XZ       0.0000     YZ      -0.0001     ZZ     -28.1773
    Octopole Moments (Debye-Ang^2)
       XXX       0.0000    XXY       0.0010    XYY      -0.0000
       YYY      -0.0015    XXZ      -5.3637    XYZ      -0.0007
       YYZ      -1.0399    XZZ      -0.0000    YZZ      -0.0011
       ZZZ      -1.4582
    Hexadecapole Moments (Debye-Ang^3)
      XXXX    -233.7927   XXXY      -0.0038   XXYY     -45.6388
      XYYY      -0.0032   YYYY     -46.3790   XXXZ       0.0000
      XXYZ       0.0021   XYYZ       0.0000   YYYZ       0.0032
      XXZZ     -51.9146   XYZZ      -0.0014   YYZZ     -18.5135
      XZZZ       0.0000   YZZZ       0.0027   ZZZZ     -63.1615
 -----------------------------------------------------------------
 DrvMan completing analytic gradient of the correlated energy
 Correlated dipole moment
            1
    1   0.0000002
    2   0.0001856
    3  -0.5191560
 Energy read as -682.879045894
 Full Analytical Gradient: (in a.u., or Hartree/Bohr)
             1             2             3             4
    1   -0.00022393    0.00004338    0.00022391   -0.00004336
    2   -0.00001964    0.00001604    0.00001971   -0.00001611
    3   -0.00009156    0.00009156   -0.00009169    0.00009169
 Gradient time:  CPU 0.67 s  wall 0.64 s
 ----------------------------------------------------------------
             Standard Nuclear Orientation (Angstroms)
    I     Atom           X                Y                Z
 ----------------------------------------------------------------
    1      P       1.0247195000     0.0000000000     0.0874066584
    2      H       1.2561853596    -0.0000000000    -1.3100998760
    3      P      -1.0247195000     0.0000000000     0.0874066584
    4      H      -1.2561853596    -0.0000000000    -1.3110998760
 ----------------------------------------------------------------
 Nuclear Repulsion Energy =    75.4442661395 hartrees
 There are       16 alpha and       16 beta electrons

                       Distance Matrix (Angstroms)
             P (  1)   H (  2)   P (  3)
   H (  2)  1.416545
   P (  3)  2.049439  2.674986
   H (  4)  2.675509  2.512371  1.417532

 Requested basis set is 6-311++G(d,p)
 There are 36 shells and 74 basis functions
 A cutoff of  1.0D-14 yielded    650 shell pairs
 There are      2807 function pairs (      2968 Cartesian)
 Smallest overlap matrix eigenvalue = 6.67E-04
 Guess MOs from SCF MO coefficient file

 -----------------------------------------------------------------------
  General SCF calculation program by
  Eric Jon Sundstrom, Paul Horn, Yuezhi Mao, Dmitri Zuev, Alec White,
  David Stuck, Shaama M.S., Shane Yost, Joonho Lee, David Small,
  Daniel Levine, Susi Lehtola, Hugh Burton, Evgeny Epifanovsky
 -----------------------------------------------------------------------
 Hartree-Fock
 using 4 threads for integral computing
 -------------------------------------------------------
 OpenMP Integral computing Module                
 Release: version 2.0, May 2017, Q-Chem Inc. Pleasanton 
 -------------------------------------------------------
 A restricted SCF calculation will be
 performed using DIIS
 SCF converges when DIIS error is below 1.0e-08
 ---------------------------------------
  Cycle       Energy         DIIS error
 ---------------------------------------
    1    -682.6091543277      1.36e-05  
    2    -682.6091544846      2.81e-06  
    3    -682.6091545005      1.01e-06  
    4    -682.6091545032      5.00e-07  
    5    -682.6091545039      1.95e-07  
    6    -682.6091545040      6.61e-08  
    7    -682.6091545041      1.88e-08  
    8    -682.6091545041      5.21e-09  Convergence criterion met
 ---------------------------------------
 SCF time:   CPU 1.36s  wall 0.00s 
 SCF   energy in the final basis set =     -682.6091545041
 Total energy in the final basis set =     -682.6091545041


 ------------------------------------------------------------------------------

   CCMAN2: suite of methods based on coupled cluster
           and equation of motion theories.

   Components:
   * libvmm-1.3-trunk
     by Evgeny Epifanovsky, Ilya Kaliman.
   * libtensor-2.5-trunk
     by Evgeny Epifanovsky, Michael Wormit, Dmitry Zuev, Sam Manzer, 
        Ilya Kaliman.
   * libcc-2.5-trunk
     by Evgeny Epifanovsky, Arik Landau, Tomasz Kus, Kirill Khistyaev, 
        Dmitry Zuev, Prashant Manohar, Xintian Feng, Anna Krylov, 
        Matthew Goldey, Alec White, Thomas Jagau, Kaushik Nanda, 
        Anastasia Gunina, Alexander Kunitsa, Joonho Lee.

   CCMAN original authors:
   Anna I. Krylov, C. David Sherrill, Steven R. Gwaltney,
   Edward F. C. Byrd (2000)
   Sergey V. Levchenko, Lyudmila V. Slipchenko, Tao Wang,
   Ana-Maria C. Cristian (2003)
   Piotr A. Pieniazek, C. Melania Oana, Evgeny Epifanovsky (2007)
   Prashant Manohar (2009)

 ------------------------------------------------------------------------------


 Allocating and initializing 29808MB of RAM...
 Calculation will run on 4 cores.


 Alpha MOs, Restricted
 -- Occupied --                  
-79.972 -79.972  -7.515  -7.515  -5.408  -5.408  -5.407  -5.407
  1 A     2 A     3 A     4 A     5 A     6 A     7 A     8 A                  
 -5.407  -5.407  -0.915  -0.724  -0.556  -0.407  -0.400  -0.352
  9 A    10 A    11 A    12 A    13 A    14 A    15 A    16 A                  
 -- Virtual --                   
 -0.004   0.048   0.060   0.083   0.083   0.091   0.106   0.117
 17 A    18 A    19 A    20 A    21 A    22 A    23 A    24 A                  
  0.117   0.128   0.170   0.175   0.185   0.259   0.337   0.388
 25 A    26 A    27 A    28 A    29 A    30 A    31 A    32 A                  
  0.403   0.405   0.444   0.472   0.489   0.623   0.728   0.754
 33 A    34 A    35 A    36 A    37 A    38 A    39 A    40 A                  
  0.761   0.816   0.829   0.887   0.937   1.046   1.078   1.123
 41 A    42 A    43 A    44 A    45 A    46 A    47 A    48 A                  
  1.143   1.418   1.682   1.690   1.692   1.700   1.796   1.822
 49 A    50 A    51 A    52 A    53 A    54 A    55 A    56 A                  
  1.893   1.936   2.001   2.062   2.323   2.396   2.894   2.938
 57 A    58 A    59 A    60 A    61 A    62 A    63 A    64 A                  
  7.356   7.524  14.775  14.802  14.825  14.831  14.869  14.915
 65 A    66 A    67 A    68 A    69 A    70 A    71 A    72 A                  
165.980 166.156
 73 A    74 A                                                                  

 Beta MOs, Restricted
 -- Occupied --                  
-79.972 -79.972  -7.515  -7.515  -5.408  -5.408  -5.407  -5.407
  1 A     2 A     3 A     4 A     5 A     6 A     7 A     8 A                  
 -5.407  -5.407  -0.915  -0.724  -0.556  -0.407  -0.400  -0.352
  9 A    10 A    11 A    12 A    13 A    14 A    15 A    16 A                  
 -- Virtual --                   
 -0.004   0.048   0.060   0.083   0.083   0.091   0.106   0.117
 17 A    18 A    19 A    20 A    21 A    22 A    23 A    24 A                  
  0.117   0.128   0.170   0.175   0.185   0.259   0.337   0.388
 25 A    26 A    27 A    28 A    29 A    30 A    31 A    32 A                  
  0.403   0.405   0.444   0.472   0.489   0.623   0.728   0.754
 33 A    34 A    35 A    36 A    37 A    38 A    39 A    40 A                  
  0.761   0.816   0.829   0.887   0.937   1.046   1.078   1.123
 41 A    42 A    43 A    44 A    45 A    46 A    47 A    48 A                  
  1.143   1.418   1.682   1.690   1.692   1.700   1.796   1.822
 49 A    50 A    51 A    52 A    53 A    54 A    55 A    56 A                  
  1.893   1.936   2.001   2.062   2.323   2.396   2.894   2.938
 57 A    58 A    59 A    60 A    61 A    62 A    63 A    64 A                  
  7.356   7.524  14.775  14.802  14.825  14.831  14.869  14.915
 65 A    66 A    67 A    68 A    69 A    70 A    71 A    72 A                  
165.980 166.156
 73 A    74 A                                                                  

 Occupation and symmetry of molecular orbitals

 Point group: C1 (1 irreducible representation).

                           A     All 
 -------------------------------------
 All molecular orbitals:
  - Alpha                  74    74  
  - Beta                   74    74  
 -------------------------------------
 Alpha orbitals:
  - Frozen occupied        10    10  
  - Active occupied        6     6   
  - Active virtual         58    58  
  - Frozen virtual         0     0   
 -------------------------------------
 Beta orbitals:
  - Frozen occupied        10    10  
  - Active occupied        6     6   
  - Active virtual         58    58  
  - Frozen virtual         0     0   
 -------------------------------------

 Import integrals:   CPU 0.00 s  wall 0.00 s

 Import integrals:   CPU 2.80 s  wall 0.75 s

 MP2 amplitudes:   CPU 0.01 s  wall 0.01 s

Running a double precision version
           CCSD T amplitudes will be solved using DIIS.

           Start     Size      MaxIter   EConv     TConv     
           3         7         100       1.00e-07  1.00e-05  
 ------------------------------------------------------------------------------
           Energy (a.u.)   Ediff      Tdiff       Comment
 ------------------------------------------------------------------------------
          -682.84526583                           
     1    -682.86579534   2.05e-02   5.73e-01     
     2    -682.87487135   9.08e-03   7.74e-02     
     3    -682.87706592   2.19e-03   3.19e-02     
     4    -682.87884575   1.78e-03   1.92e-02     Switched to DIIS steps.
     5    -682.87905591   2.10e-04   5.76e-03     
     6    -682.87904524   1.07e-05   2.03e-03     
     7    -682.87904515   9.14e-08   3.19e-04     
     8    -682.87904550   3.49e-07   1.08e-04     
     9    -682.87904526   2.38e-07   2.88e-05     
    10    -682.87904535   9.08e-08   8.51e-06     
 ------------------------------------------------------------------------------
          -682.87904535                           CCSD T converged.

End of double precision
 SCF energy                 = -682.60915450
 MP2 energy                 = -682.84526583
 CCSD correlation energy     =   -0.26989085
 CCSD total energy           = -682.87904535

 CCSD  T1^2 = 0.0056  T2^2 = 0.1815  Leading amplitudes:

 Amplitude    Orbitals with energies
  0.0263       16 (A) A                  ->    34 (A) A                   
              -0.3523                          0.4048                     
  0.0263       16 (A) B                  ->    34 (A) B                   
              -0.3523                          0.4048                     
  0.0171       16 (A) A                  ->    40 (A) A                   
              -0.3523                          0.7537                     
  0.0171       16 (A) B                  ->    40 (A) B                   
              -0.3523                          0.7537                     

 Amplitude    Orbitals with energies
 -0.1698       16 (A) A      16 (A) B    ->    17 (A) A      17 (A) B     
              -0.3523       -0.3523           -0.0041       -0.0041       
  0.1698       16 (A) A      16 (A) B    ->    17 (A) B      17 (A) A     
              -0.3523       -0.3523           -0.0041       -0.0041       
  0.1698       16 (A) B      16 (A) A    ->    17 (A) A      17 (A) B     
              -0.3523       -0.3523           -0.0041       -0.0041       
 -0.1698       16 (A) B      16 (A) A    ->    17 (A) B      17 (A) A     
              -0.3523       -0.3523           -0.0041       -0.0041       

 Computing CCSD intemediates for later calculations in double precision
 Finished.

Running a double precision version
           CCSD Lambda amplitudes will be solved using DIIS.
           Start     Size      MaxIter   EConv     LConv     
           3         7         100       1.00e-07  1.00e-05  
 ------------------------------------------------------------------------------
            Enorm      Ldiff       Comment
 ------------------------------------------------------------------------------
     1     4.89e-02   4.20e-02     
     2     9.46e-03   4.96e-03     
     3     4.31e-03   2.64e-03     
     4     1.22e-03   1.48e-03     Switched to DIIS steps.
     5     5.13e-04   4.25e-04     
     6     1.00e-04   1.71e-04     
     7     2.87e-05   1.63e-05     
     8     8.86e-06   2.08e-06     
     9     2.63e-06   3.99e-07     
    10     1.01e-06   2.70e-08     
    11     3.70e-07   1.70e-08     
    12     1.16e-07   1.55e-08     
    13     3.82e-08   4.35e-09     
 ------------------------------------------------------------------------------
                                   CCSD Lambda converged.

 Computing density matrices in double precision...
           Orbital response amplitudes will be solved using DIIS.
           Start     Size      MaxIter   EConv     LConv     
           3         7         100       1.00e-06  1.00e-06  
 ------------------------------------------------------------------------------
            Enorm      Ldiff       Comment
 ------------------------------------------------------------------------------
     1     5.21e-02   3.56e-03     
     2     2.82e-02   1.68e-02     
     3     1.83e-02   6.88e-03     
     4     1.78e-03   4.97e-03     Switched to DIIS steps.
     5     1.74e-04   8.29e-05     
     6     6.29e-05   2.36e-05     
     7     4.90e-05   7.35e-07     
     8     4.11e-06   9.73e-07     
     9     5.08e-07   8.37e-08     
 ------------------------------------------------------------------------------
                                   Orbital response converged.

 Computing density matrices... Done.
 CCSD calculation:   CPU 31.14 s  wall 9.18 s

 Transferring MO TPDM to AO TPDM
 Transferring g2_o1o1o1o1
 Transferring g2_o1o1o1v1
 Transferring g2_o1o1v1v1
 Transferring g2_o1v1o1v1
 Transferring g2_o1v1v1v1
 Transferring g2_v1v1v1v1
 Adding separable TPDM
 Computing TPDM gradient
 --------------------------------------------------------
 2e gradient
  Atom          X               Y               Z
 --------------------------------------------------------
    1        -16.988372       -0.000000       -3.564030  
    2         -1.033919       -0.000000        3.564188  
    3         16.989258        0.000001       -3.564455  
    4          1.033033       -0.000000        3.564296  
 --------------------------------------------------------
 --------------------------------------------------------
 Final gradient
  Atom          X               Y               Z
 --------------------------------------------------------
    1        -16.988372       -0.000000       -3.564030  
    2         -1.033919       -0.000000        3.564188  
    3         16.989258        0.000001       -3.564455  
    4          1.033033       -0.000000        3.564296  
 --------------------------------------------------------
 Analytic gradient from two-electron contribution:   CPU 17.28 s  wall 4.40 s

 Total ccman2 time:   CPU 52.33 s  wall 14.73 s


 --------------------------------------------------------------

                    Orbital Energies (a.u.)
 --------------------------------------------------------------

 Alpha MOs
 -- Occupied --
-79.972 -79.972  -7.515  -7.515  -5.408  -5.408  -5.407  -5.407
 -5.407  -5.407  -0.915  -0.724  -0.556  -0.407  -0.400  -0.352
 -- Virtual --
 -0.004   0.048   0.060   0.083   0.083   0.091   0.106   0.117
  0.117   0.128   0.170   0.175   0.185   0.259   0.337   0.388
  0.403   0.405   0.444   0.472   0.489   0.623   0.728   0.754
  0.761   0.816   0.829   0.887   0.937   1.046   1.078   1.123
  1.143   1.418   1.682   1.690   1.692   1.700   1.796   1.822
  1.893   1.936   2.001   2.062   2.323   2.396   2.894   2.938
  7.356   7.524  14.775  14.802  14.825  14.831  14.869  14.915
165.980 166.156
 --------------------------------------------------------------

          Ground-State Mulliken Net Atomic Charges

     Atom                 Charge (a.u.)
  ----------------------------------------
      1 P                     0.097028
      2 H                    -0.097085
      3 P                     0.097154
      4 H                    -0.097097
  ----------------------------------------
  Sum of atomic charges =    -0.000000

 -----------------------------------------------------------------
                    Cartesian Multipole Moments
 -----------------------------------------------------------------
    Charge (ESU x 10^10)
                -0.0000
    Dipole Moment (Debye)
         X       0.0004      Y       0.0000      Z      -1.3209
       Tot       1.3209
    Quadrupole Moments (Debye-Ang)
        XX     -29.5168     XY      -0.0000     YY     -28.2293
        XZ      -0.0026     YZ       0.0000     ZZ     -28.1765
    Octopole Moments (Debye-Ang^2)
       XXX       0.0048    XXY       0.0000    XYY       0.0013
       YYY      -0.0000    XXZ      -5.3693    XYZ      -0.0000
       YYZ      -1.0428    XZZ       0.0017    YZZ       0.0000
       ZZZ      -1.4656
    Hexadecapole Moments (Debye-Ang^3)
      XXXX    -233.7819   XXXY      -0.0000   XXYY     -45.6369
      XYYY      -0.0000   YYYY     -46.3779   XXXZ      -0.0155
      XXYZ       0.0000   XYYZ      -0.0041   YYYZ       0.0000
      XXZZ     -51.9087   XYZZ      -0.0000   YYZZ     -18.5091
      XZZZ      -0.0123   YZZZ       0.0000   ZZZZ     -63.1396
 -----------------------------------------------------------------
 DrvMan completing analytic gradient of the correlated energy
 Correlated dipole moment
            1
    1   0.0001637
    2   0.0000000
    3  -0.5196861
 Energy read as -682.879045354
 Full Analytical Gradient: (in a.u., or Hartree/Bohr)
             1             2             3             4
    1   -0.00016463   -0.00001076    0.00022081   -0.00004542
    2   -0.00000001    0.00000000    0.00000001   -0.00000000
    3   -0.00050240    0.00049572   -0.00009056    0.00009723
 Gradient time:  CPU 0.67 s  wall 0.64 s
 ----------------------------------------------------------------
             Standard Nuclear Orientation (Angstroms)
    I     Atom           X                Y                Z
 ----------------------------------------------------------------
    1      P       1.0247195000     0.0000000000     0.0874066584
    2      H       1.2561853596    -0.0000000000    -1.3120998760
    3      P      -1.0247195000     0.0000000000     0.0874066584
    4      H      -1.2561853596    -0.0000000000    -1.3110998760
 ----------------------------------------------------------------
 Nuclear Repulsion Energy =    75.4353124108 hartrees
 There are       16 alpha and       16 beta electrons

                       Distance Matrix (Angstroms)
             P (  1)   H (  2)   P (  3)
   H (  2)  1.418519
   P (  3)  2.049439  2.676032
   H (  4)  2.675509  2.512371  1.417532

 Requested basis set is 6-311++G(d,p)
 There are 36 shells and 74 basis functions
 A cutoff of  1.0D-14 yielded    650 shell pairs
 There are      2807 function pairs (      2968 Cartesian)
 Smallest overlap matrix eigenvalue = 6.68E-04
 Guess MOs from SCF MO coefficient file

 -----------------------------------------------------------------------
  General SCF calculation program by
  Eric Jon Sundstrom, Paul Horn, Yuezhi Mao, Dmitri Zuev, Alec White,
  David Stuck, Shaama M.S., Shane Yost, Joonho Lee, David Small,
  Daniel Levine, Susi Lehtola, Hugh Burton, Evgeny Epifanovsky
 -----------------------------------------------------------------------
 Hartree-Fock
 using 4 threads for integral computing
 -------------------------------------------------------
 OpenMP Integral computing Module                
 Release: version 2.0, May 2017, Q-Chem Inc. Pleasanton 
 -------------------------------------------------------
 A restricted SCF calculation will be
 performed using DIIS
 SCF converges when DIIS error is below 1.0e-08
 ---------------------------------------
  Cycle       Energy         DIIS error
 ---------------------------------------
    1    -682.6091391082      2.46e-05  
    2    -682.6091395472      4.34e-06  
    3    -682.6091395749      1.40e-06  
    4    -682.6091395778      5.91e-07  
    5    -682.6091395783      1.71e-07  
    6    -682.6091395784      3.54e-08  
    7    -682.6091395784      1.14e-08  
    8    -682.6091395784      4.48e-09  Convergence criterion met
 ---------------------------------------
 SCF time:   CPU 1.36s  wall 0.00s 
 SCF   energy in the final basis set =     -682.6091395784
 Total energy in the final basis set =     -682.6091395784


 ------------------------------------------------------------------------------

   CCMAN2: suite of methods based on coupled cluster
           and equation of motion theories.

   Components:
   * libvmm-1.3-trunk
     by Evgeny Epifanovsky, Ilya Kaliman.
   * libtensor-2.5-trunk
     by Evgeny Epifanovsky, Michael Wormit, Dmitry Zuev, Sam Manzer, 
        Ilya Kaliman.
   * libcc-2.5-trunk
     by Evgeny Epifanovsky, Arik Landau, Tomasz Kus, Kirill Khistyaev, 
        Dmitry Zuev, Prashant Manohar, Xintian Feng, Anna Krylov, 
        Matthew Goldey, Alec White, Thomas Jagau, Kaushik Nanda, 
        Anastasia Gunina, Alexander Kunitsa, Joonho Lee.

   CCMAN original authors:
   Anna I. Krylov, C. David Sherrill, Steven R. Gwaltney,
   Edward F. C. Byrd (2000)
   Sergey V. Levchenko, Lyudmila V. Slipchenko, Tao Wang,
   Ana-Maria C. Cristian (2003)
   Piotr A. Pieniazek, C. Melania Oana, Evgeny Epifanovsky (2007)
   Prashant Manohar (2009)

 ------------------------------------------------------------------------------


 Allocating and initializing 29808MB of RAM...
 Calculation will run on 4 cores.


 Alpha MOs, Restricted
 -- Occupied --                  
-79.973 -79.973  -7.515  -7.515  -5.408  -5.408  -5.407  -5.407
  1 A     2 A     3 A     4 A     5 A     6 A     7 A     8 A                  
 -5.407  -5.407  -0.915  -0.723  -0.556  -0.407  -0.400  -0.352
  9 A    10 A    11 A    12 A    13 A    14 A    15 A    16 A                  
 -- Virtual --                   
 -0.004   0.048   0.060   0.083   0.083   0.091   0.106   0.117
 17 A    18 A    19 A    20 A    21 A    22 A    23 A    24 A                  
  0.117   0.128   0.169   0.175   0.185   0.259   0.337   0.388
 25 A    26 A    27 A    28 A    29 A    30 A    31 A    32 A                  
  0.403   0.405   0.444   0.472   0.489   0.623   0.728   0.754
 33 A    34 A    35 A    36 A    37 A    38 A    39 A    40 A                  
  0.761   0.816   0.829   0.887   0.937   1.047   1.078   1.123
 41 A    42 A    43 A    44 A    45 A    46 A    47 A    48 A                  
  1.143   1.418   1.682   1.690   1.692   1.700   1.797   1.822
 49 A    50 A    51 A    52 A    53 A    54 A    55 A    56 A                  
  1.893   1.937   2.000   2.062   2.322   2.395   2.894   2.938
 57 A    58 A    59 A    60 A    61 A    62 A    63 A    64 A                  
  7.356   7.524  14.775  14.802  14.824  14.831  14.869  14.915
 65 A    66 A    67 A    68 A    69 A    70 A    71 A    72 A                  
165.979 166.155
 73 A    74 A                                                                  

 Beta MOs, Restricted
 -- Occupied --                  
-79.973 -79.973  -7.515  -7.515  -5.408  -5.408  -5.407  -5.407
  1 A     2 A     3 A     4 A     5 A     6 A     7 A     8 A                  
 -5.407  -5.407  -0.915  -0.723  -0.556  -0.407  -0.400  -0.352
  9 A    10 A    11 A    12 A    13 A    14 A    15 A    16 A                  
 -- Virtual --                   
 -0.004   0.048   0.060   0.083   0.083   0.091   0.106   0.117
 17 A    18 A    19 A    20 A    21 A    22 A    23 A    24 A                  
  0.117   0.128   0.169   0.175   0.185   0.259   0.337   0.388
 25 A    26 A    27 A    28 A    29 A    30 A    31 A    32 A                  
  0.403   0.405   0.444   0.472   0.489   0.623   0.728   0.754
 33 A    34 A    35 A    36 A    37 A    38 A    39 A    40 A                  
  0.761   0.816   0.829   0.887   0.937   1.047   1.078   1.123
 41 A    42 A    43 A    44 A    45 A    46 A    47 A    48 A                  
  1.143   1.418   1.682   1.690   1.692   1.700   1.797   1.822
 49 A    50 A    51 A    52 A    53 A    54 A    55 A    56 A                  
  1.893   1.937   2.000   2.062   2.322   2.395   2.894   2.938
 57 A    58 A    59 A    60 A    61 A    62 A    63 A    64 A                  
  7.356   7.524  14.775  14.802  14.824  14.831  14.869  14.915
 65 A    66 A    67 A    68 A    69 A    70 A    71 A    72 A                  
165.979 166.155
 73 A    74 A                                                                  

 Occupation and symmetry of molecular orbitals

 Point group: C1 (1 irreducible representation).

                           A     All 
 -------------------------------------
 All molecular orbitals:
  - Alpha                  74    74  
  - Beta                   74    74  
 -------------------------------------
 Alpha orbitals:
  - Frozen occupied        10    10  
  - Active occupied        6     6   
  - Active virtual         58    58  
  - Frozen virtual         0     0   
 -------------------------------------
 Beta orbitals:
  - Frozen occupied        10    10  
  - Active occupied        6     6   
  - Active virtual         58    58  
  - Frozen virtual         0     0   
 -------------------------------------

 Import integrals:   CPU 0.00 s  wall 0.00 s

 Import integrals:   CPU 2.79 s  wall 0.75 s

 MP2 amplitudes:   CPU 0.01 s  wall 0.01 s

Running a double precision version
           CCSD T amplitudes will be solved using DIIS.

           Start     Size      MaxIter   EConv     TConv     
           3         7         100       1.00e-07  1.00e-05  
 ------------------------------------------------------------------------------
           Energy (a.u.)   Ediff      Tdiff       Comment
 ------------------------------------------------------------------------------
          -682.84526035                           
     1    -682.86578895   2.05e-02   5.73e-01     
     2    -682.87486848   9.08e-03   7.74e-02     
     3    -682.87706447   2.20e-03   3.19e-02     
     4    -682.87884584   1.78e-03   1.92e-02     Switched to DIIS steps.
     5    -682.87905622   2.10e-04   5.76e-03     
     6    -682.87904559   1.06e-05   2.04e-03     
     7    -682.87904550   9.02e-08   3.19e-04     
     8    -682.87904585   3.50e-07   1.08e-04     
     9    -682.87904561   2.38e-07   2.88e-05     
    10    -682.87904570   9.12e-08   8.54e-06     
 ------------------------------------------------------------------------------
          -682.87904570                           CCSD T converged.

End of double precision
 SCF energy                 = -682.60913958
 MP2 energy                 = -682.84526035
 CCSD correlation energy     =   -0.26990612
 CCSD total energy           = -682.87904570

 CCSD  T1^2 = 0.0056  T2^2 = 0.1816  Leading amplitudes:

 Amplitude    Orbitals with energies
  0.0263       16 (A) A                  ->    34 (A) A                   
              -0.3523                          0.4048                     
  0.0263       16 (A) B                  ->    34 (A) B                   
              -0.3523                          0.4048                     
  0.0171       16 (A) A                  ->    40 (A) A                   
              -0.3523                          0.7537                     
  0.0171       16 (A) B                  ->    40 (A) B                   
              -0.3523                          0.7537                     

 Amplitude    Orbitals with energies
 -0.1698       16 (A) A      16 (A) B    ->    17 (A) A      17 (A) B     
              -0.3523       -0.3523           -0.0042       -0.0042       
  0.1698       16 (A) A      16 (A) B    ->    17 (A) B      17 (A) A     
              -0.3523       -0.3523           -0.0042       -0.0042       
  0.1698       16 (A) B      16 (A) A    ->    17 (A) A      17 (A) B     
              -0.3523       -0.3523           -0.0042       -0.0042       
 -0.1698       16 (A) B      16 (A) A    ->    17 (A) B      17 (A) A     
              -0.3523       -0.3523           -0.0042       -0.0042       

 Computing CCSD intemediates for later calculations in double precision
 Finished.

Running a double precision version
           CCSD Lambda amplitudes will be solved using DIIS.
           Start     Size      MaxIter   EConv     LConv     
           3         7         100       1.00e-07  1.00e-05  
 ------------------------------------------------------------------------------
            Enorm      Ldiff       Comment
 ------------------------------------------------------------------------------
     1     4.89e-02   4.21e-02     
     2     9.46e-03   4.96e-03     
     3     4.31e-03   2.64e-03     
     4     1.22e-03   1.48e-03     Switched to DIIS steps.
     5     5.13e-04   4.25e-04     
     6     1.00e-04   1.71e-04     
     7     2.87e-05   1.63e-05     
     8     8.88e-06   2.08e-06     
     9     2.64e-06   3.98e-07     
    10     1.02e-06   2.68e-08     
    11     3.72e-07   1.72e-08     
    12     1.17e-07   1.56e-08     
    13     3.83e-08   4.36e-09     
 ------------------------------------------------------------------------------
                                   CCSD Lambda converged.

 Computing density matrices in double precision...
           Orbital response amplitudes will be solved using DIIS.
           Start     Size      MaxIter   EConv     LConv     
           3         7         100       1.00e-06  1.00e-06  
 ------------------------------------------------------------------------------
            Enorm      Ldiff       Comment
 ------------------------------------------------------------------------------
     1     5.21e-02   3.56e-03     
     2     2.82e-02   1.68e-02     
     3     1.84e-02   6.89e-03     
     4     1.78e-03   4.98e-03     Switched to DIIS steps.
     5     1.74e-04   8.30e-05     
     6     6.32e-05   2.36e-05     
     7     4.90e-05   7.29e-07     
     8     4.11e-06   9.75e-07     
     9     5.09e-07   8.38e-08     
 ------------------------------------------------------------------------------
                                   Orbital response converged.

 Computing density matrices... Done.
 CCSD calculation:   CPU 31.65 s  wall 9.30 s

 Transferring MO TPDM to AO TPDM
 Transferring g2_o1o1o1o1
 Transferring g2_o1o1o1v1
 Transferring g2_o1o1v1v1
 Transferring g2_o1v1o1v1
 Transferring g2_o1v1v1v1
 Transferring g2_v1v1v1v1
 Adding separable TPDM
 Computing TPDM gradient
 --------------------------------------------------------
 2e gradient
  Atom          X               Y               Z
 --------------------------------------------------------
    1        -16.989467       -0.000000       -3.565184  
    2         -1.031954        0.000000        3.565026  
    3         16.988580        0.000000       -3.564771  
    4          1.032841       -0.000000        3.564930  
 --------------------------------------------------------
 --------------------------------------------------------
 Final gradient
  Atom          X               Y               Z
 --------------------------------------------------------
    1        -16.989467       -0.000000       -3.565184  
    2         -1.031954        0.000000        3.565026  
    3         16.988580        0.000000       -3.564771  
    4          1.032841       -0.000000        3.564930  
 --------------------------------------------------------
 Analytic gradient from two-electron contribution:   CPU 17.29 s  wall 4.40 s

 Total ccman2 time:   CPU 52.84 s  wall 14.85 s


 --------------------------------------------------------------

                    Orbital Energies (a.u.)
 --------------------------------------------------------------

 Alpha MOs
 -- Occupied --
-79.973 -79.973  -7.515  -7.515  -5.408  -5.408  -5.407  -5.407
 -5.407  -5.407  -0.915  -0.723  -0.556  -0.407  -0.400  -0.352
 -- Virtual --
 -0.004   0.048   0.060   0.083   0.083   0.091   0.106   0.117
  0.117   0.128   0.169   0.175   0.185   0.259   0.337   0.388
  0.403   0.405   0.444   0.472   0.489   0.623   0.728   0.754
  0.761   0.816   0.829   0.887   0.937   1.047   1.078   1.123
  1.143   1.418   1.682   1.690   1.692   1.700   1.797   1.822
  1.893   1.937   2.000   2.062   2.322   2.395   2.894   2.938
  7.356   7.524  14.775  14.802  14.824  14.831  14.869  14.915
165.979 166.155
 --------------------------------------------------------------

          Ground-State Mulliken Net Atomic Charges

     Atom                 Charge (a.u.)
  ----------------------------------------
      1 P                     0.097109
      2 H                    -0.097052
      3 P                     0.096983
      4 H                    -0.097039
  ----------------------------------------
  Sum of atomic charges =    -0.000000

 -----------------------------------------------------------------
                    Cartesian Multipole Moments
 -----------------------------------------------------------------
    Charge (ESU x 10^10)
                -0.0000
    Dipole Moment (Debye)
         X      -0.0004      Y       0.0000      Z      -1.3182
       Tot       1.3182
    Quadrupole Moments (Debye-Ang)
        XX     -29.5194     XY      -0.0000     YY     -28.2311
        XZ       0.0026     YZ       0.0000     ZZ     -28.1780
    Octopole Moments (Debye-Ang^2)
       XXX      -0.0048    XXY       0.0000    XYY      -0.0013
       YYY      -0.0000    XXZ      -5.3582    XYZ      -0.0000
       YYZ      -1.0370    XZZ      -0.0017    YZZ      -0.0000
       ZZZ      -1.4508
    Hexadecapole Moments (Debye-Ang^3)
      XXXX    -233.8035   XXXY      -0.0000   XXYY     -45.6407
      XYYY      -0.0000   YYYY     -46.3801   XXXZ       0.0155
      XXYZ       0.0000   XYYZ       0.0041   YYYZ       0.0000
      XXZZ     -51.9204   XYZZ      -0.0000   YYZZ     -18.5180
      XZZZ       0.0124   YZZZ       0.0000   ZZZZ     -63.1834
 -----------------------------------------------------------------
 DrvMan completing analytic gradient of the correlated energy
 Correlated dipole moment
            1
    1  -0.0001642
    2   0.0000000
    3  -0.5186257
 Energy read as -682.879045702
 Full Analytical Gradient: (in a.u., or Hartree/Bohr)
             1             2             3             4
    1   -0.00028277    0.00009709    0.00022699   -0.00004132
    2   -0.00000000   -0.00000000    0.00000000   -0.00000000
    3    0.00031706   -0.00031038   -0.00009281    0.00008614
 Gradient time:  CPU 0.67 s  wall 0.64 s
Dipole drv :
gprntSymmMtrx error report: 
 Final Hessian.
            1           2           3           4           5           6
    1   0.2306183   0.0000000  -0.0136042  -0.0185033   0.0000000   0.0312587
    2   0.0000000   0.0126989  -0.0000013   0.0000000  -0.0103939  -0.0000013
    3  -0.0136042  -0.0000013   0.2451887   0.0108846   0.0000000  -0.2168157
    4  -0.0185033   0.0000000   0.0108846   0.0284383   0.0000000  -0.0285373
    5   0.0000000  -0.0103939   0.0000000   0.0000000   0.0084884   0.0000002
    6   0.0312587  -0.0000013  -0.2168157  -0.0285373   0.0000002   0.2132840
    7  -0.1998757   0.0000000   0.0192904  -0.0122384   0.0000000  -0.0016341
    8   0.0000000  -0.0127464   0.0000000   0.0000000   0.0104357   0.0000000
    9  -0.0192904  -0.0000039  -0.0289692   0.0165669   0.0000013   0.0005958
   10  -0.0122384   0.0000000  -0.0165669   0.0023026   0.0000000  -0.0010869
   11   0.0000000   0.0104357   0.0000000   0.0000000  -0.0085244   0.0000000
   12   0.0016341  -0.0000013   0.0005958   0.0010869   0.0000002   0.0029364
            7           8           9          10          11          12
    1  -0.1998757   0.0000000  -0.0192904  -0.0122384   0.0000000   0.0016341
    2   0.0000000  -0.0127464  -0.0000039   0.0000000   0.0104357  -0.0000013
    3   0.0192904   0.0000000  -0.0289692  -0.0165669   0.0000000   0.0005958
    4  -0.0122384   0.0000000   0.0165669   0.0023026   0.0000000   0.0010869
    5   0.0000000   0.0104357   0.0000013   0.0000000  -0.0085244   0.0000002
    6  -0.0016341   0.0000000   0.0005958  -0.0010869   0.0000000   0.0029364
    7   0.2306183   0.0000000   0.0136042  -0.0185033   0.0000000  -0.0312587
    8   0.0000000   0.0126989   0.0000013   0.0000000  -0.0103939   0.0000013
    9   0.0136042   0.0000013   0.2451887  -0.0108846   0.0000000  -0.2168157
   10  -0.0185033   0.0000000  -0.0108846   0.0284383   0.0000000   0.0285373
   11   0.0000000  -0.0103939   0.0000000   0.0000000   0.0084884  -0.0000002
   12  -0.0312587   0.0000013  -0.2168157   0.0285373  -0.0000002   0.2132840
 ----------------------------------------------------------------
             Standard Nuclear Orientation (Angstroms)
    I     Atom           X                Y                Z
 ----------------------------------------------------------------
    1      P       1.0247195000     0.0000000000     0.0874066584
    2      H       1.2561853596    -0.0000000000    -1.3110998760
    3      P      -1.0247195000     0.0000000000     0.0874066584
    4      H      -1.2561853596    -0.0000000000    -1.3110998760
 ----------------------------------------------------------------
 Nuclear Repulsion Energy =    75.4397866539 hartrees
 There are       16 alpha and       16 beta electrons
 old dipole drv.
            1           2           3           4           5           6
    1   0.1368400   0.0000000   0.2146694  -0.1368434   0.0000000   0.0867679
    2   0.0000000  -0.0982663   0.0000179   0.0000000   0.0981997   0.0000039
    3   0.1306908   0.0000000   0.2806090  -0.0779467   0.0000000  -0.2805816
            7           8           9          10          11          12
    1   0.1368400   0.0000000  -0.2146694  -0.1368434   0.0000000  -0.0867679
    2   0.0000000  -0.0982663  -0.0000179   0.0000000   0.0981997  -0.0000039
    3  -0.1306908   0.0000000   0.2806090   0.0779467   0.0000000  -0.2805816
 New transposed dipole drv.
            1           2           3
    1   0.1368400   0.0000000   0.1306908
    2   0.0000000  -0.0982663   0.0000000
    3   0.2146694   0.0000179   0.2806090
    4  -0.1368434   0.0000000  -0.0779467
    5   0.0000000   0.0981997   0.0000000
    6   0.0867679   0.0000039  -0.2805816
    7   0.1368400   0.0000000  -0.1306908
    8   0.0000000  -0.0982663   0.0000000
    9  -0.2146694  -0.0000179   0.2806090
   10  -0.1368434   0.0000000   0.0779467
   11   0.0000000   0.0981997   0.0000000
   12  -0.0867679  -0.0000039  -0.2805816
FINAL TENSOR RESULT:
Order 2, Length 12
    Atom      X          Y          Z
     1 Order 1, Length 12
    Atom      X          Y          Z
     1    2.306183353685642e-01   0.000000000000000e+00  -1.360415405672284e-02
     2   -1.850332378690687e-02   0.000000000000000e+00   3.125868777121445e-02
     3   -1.998757420827811e-01   0.000000000000000e+00  -1.929038063805962e-02
     4   -1.223844029541441e-02   0.000000000000000e+00   1.634111405533205e-03

Order 1, Length 12
    Atom      X          Y          Z
     1    0.000000000000000e+00   1.269885828148264e-02  -1.322466992956528e-06
     2    0.000000000000000e+00  -1.039392962153981e-02  -1.289797878042377e-06
     3    0.000000000000000e+00  -1.274635527180801e-02  -3.938345391082355e-06
     4    0.000000000000000e+00   1.043568788946059e-02  -1.297570372515815e-06

Order 1, Length 12
    Atom      X          Y          Z
     1   -1.360415405672284e-02  -1.322466992956528e-06   2.451886782829465e-01
     2    1.088455379153524e-02   0.000000000000000e+00  -2.168156625980724e-01
     3    1.929038063805962e-02   0.000000000000000e+00  -2.896923154909992e-02
     4   -1.656689886866661e-02   0.000000000000000e+00   5.957850339107628e-04


     2 Order 1, Length 12
    Atom      X          Y          Z
     1   -1.850332378690687e-02   0.000000000000000e+00   1.088455379153524e-02
     2    2.843834235698162e-02   0.000000000000000e+00  -2.853733431567369e-02
     3   -1.223844029541441e-02   0.000000000000000e+00   1.656689886866661e-02
     4    2.302592853465526e-03   0.000000000000000e+00   1.086893645723877e-03

Order 1, Length 12
    Atom      X          Y          Z
     1    0.000000000000000e+00  -1.039392962153981e-02   0.000000000000000e+00
     2    0.000000000000000e+00   8.488418169944886e-03   1.736767844298472e-07
     3    0.000000000000000e+00   1.043568788946059e-02   1.281493570227488e-06
     4    0.000000000000000e+00  -8.524437715183363e-03   1.814492789007834e-07

Order 1, Length 12
    Atom      X          Y          Z
     1    3.125868777121445e-02  -1.289797878042377e-06  -2.168156625980724e-01
     2   -2.853733431567369e-02   1.736767844298472e-07   2.132839517038185e-01
     3   -1.634111405533205e-03   0.000000000000000e+00   5.957850339107628e-04
     4   -1.086893645723877e-03   0.000000000000000e+00   2.936356701820898e-03


     3 Order 1, Length 12
    Atom      X          Y          Z
     1   -1.998757420827811e-01   0.000000000000000e+00   1.929038063805962e-02
     2   -1.223844029541441e-02   0.000000000000000e+00  -1.634111405533205e-03
     3    2.306183353685642e-01   0.000000000000000e+00   1.360415405672284e-02
     4   -1.850332378690687e-02   0.000000000000000e+00  -3.125868777121445e-02

Order 1, Length 12
    Atom      X          Y          Z
     1    0.000000000000000e+00  -1.274635527180801e-02   0.000000000000000e+00
     2    0.000000000000000e+00   1.043568788946059e-02   0.000000000000000e+00
     3    0.000000000000000e+00   1.269885828148264e-02   1.322466992956528e-06
     4    0.000000000000000e+00  -1.039392962153981e-02   1.289797878042377e-06

Order 1, Length 12
    Atom      X          Y          Z
     1   -1.929038063805962e-02  -3.938345391082355e-06  -2.896923154909992e-02
     2    1.656689886866661e-02   1.281493570227488e-06   5.957850339107628e-04
     3    1.360415405672284e-02   1.322466992956528e-06   2.451886782829465e-01
     4   -1.088455379153524e-02   0.000000000000000e+00  -2.168156625980724e-01


     4 Order 1, Length 12
    Atom      X          Y          Z
     1   -1.223844029541441e-02   0.000000000000000e+00  -1.656689886866661e-02
     2    2.302592853465526e-03   0.000000000000000e+00  -1.086893645723877e-03
     3   -1.850332378690687e-02   0.000000000000000e+00  -1.088455379153524e-02
     4    2.843834235698162e-02   0.000000000000000e+00   2.853733431567369e-02

Order 1, Length 12
    Atom      X          Y          Z
     1    0.000000000000000e+00   1.043568788946059e-02   0.000000000000000e+00
     2    0.000000000000000e+00  -8.524437715183363e-03   0.000000000000000e+00
     3    0.000000000000000e+00  -1.039392962153981e-02   0.000000000000000e+00
     4    0.000000000000000e+00   8.488418169944886e-03  -1.736767844298472e-07

Order 1, Length 12
    Atom      X          Y          Z
     1    1.634111405533205e-03  -1.297570372515815e-06   5.957850339107628e-04
     2    1.086893645723877e-03   1.814492789007834e-07   2.936356701820898e-03
     3   -3.125868777121445e-02   1.289797878042377e-06  -2.168156625980724e-01
     4    2.853733431567369e-02  -1.736767844298472e-07   2.132839517038185e-01


 # Finishing finite difference calculation for IDERIV #
 ######################################################
 ######################################################
 Requested basis set is 6-311++G(d,p)
 There are 36 shells and 74 basis functions
 **********************************************************************
 **                                                                  **
 **                       VIBRATIONAL ANALYSIS                       **
 **                       --------------------                       **
 **                                                                  **
 **        VIBRATIONAL FREQUENCIES (CM**-1) AND NORMAL MODES         **
 **     FORCE CONSTANTS (mDYN/ANGSTROM) AND REDUCED MASSES (AMU)     **
 **                  INFRARED INTENSITIES (KM/MOL)                   **
 **                                                                  **
 **********************************************************************


 Mode:                 1                      2                      3
 Frequency:       601.99                 683.98                 764.22
 Force Cnst:      6.2443                 0.2909                 0.3474
 Red. Mass:      29.2452                 1.0554                 1.0096
 IR Active:          YES                    YES                    YES
 IR Intens:        1.447                  0.000                 26.673
 Raman Active:       YES                    YES                    YES
               X      Y      Z        X      Y      Z        X      Y      Z
 P          0.686 -0.000  0.003   -0.000 -0.028  0.000    0.004  0.000  0.003
 H          0.145  0.000 -0.089   -0.000  0.707 -0.000   -0.700 -0.000 -0.096
 P         -0.686  0.000  0.003    0.000  0.028  0.000   -0.004 -0.000  0.003
 H         -0.145 -0.000 -0.089    0.000 -0.707 -0.000    0.700  0.000 -0.096
 TransDip   0.000 -0.000  0.039    0.000  0.000  0.000   -0.000 -0.000  0.165

 Mode:                 4                      5                      6
 Frequency:       868.38                2413.99                2441.26
 Force Cnst:      0.4929                 3.5723                 3.6509
 Red. Mass:       1.1093                 1.0405                 1.0397
 IR Active:          YES                    YES                    YES
 IR Intens:       35.008                 18.839                141.971
 Raman Active:       YES                    YES                    YES
               X      Y      Z        X      Y      Z        X      Y      Z
 P         -0.023 -0.000 -0.034    0.004  0.000 -0.023    0.004 -0.000 -0.023
 H          0.702  0.000  0.077   -0.108 -0.000  0.698   -0.099  0.000  0.700
 P         -0.023  0.000  0.034    0.004 -0.000  0.023   -0.004  0.000 -0.023
 H          0.702 -0.000 -0.077   -0.108  0.000 -0.698    0.099 -0.000  0.700
 TransDip  -0.190 -0.000 -0.000    0.139  0.000 -0.000   -0.000  0.000 -0.382

 STANDARD THERMODYNAMIC QUANTITIES AT   298.15 K  AND     1.00 ATM

   This Molecule has  0 Imaginary Frequencies
   Zero point vibrational energy:       11.113 kcal/mol

   Atom    1 Element P  Has Mass   30.97376
   Atom    2 Element H  Has Mass    1.00783
   Atom    3 Element P  Has Mass   30.97376
   Atom    4 Element H  Has Mass    1.00783
   Molecular Mass:    63.963180 amu
   Principal axes and moments of inertia in amu*Bohr^2:
                             1           2           3
    Eigenvalues --       13.63446   243.64915   257.28361
          X               1.00000     0.00000     0.00000
          Y              -0.00000     0.00000     1.00000
          Z              -0.00000     1.00000    -0.00000
   Rotational Symmetry Number is   2
   The Molecule is an Asymmetric Top
   Translational Enthalpy:        0.889 kcal/mol
   Rotational Enthalpy:           0.889 kcal/mol
   Vibrational Enthalpy:         11.382 kcal/mol
   gas constant (RT):             0.592 kcal/mol
   Translational Entropy:        38.386  cal/mol.K
   Rotational Entropy:           19.996  cal/mol.K
   Vibrational Entropy:           1.169  cal/mol.K

   Total Enthalpy:               13.752 kcal/mol
   Total Entropy:                59.551  cal/mol.K
Archival summary:
1\1\garfield\FREQ\ProcedureUnspecified\BasisUnspecified\22\taweetha\TueMay720:05:322019TueMay720:05:322019\0\\#,FREQ,ProcedureUnspecified,BasisUnspecified,\\0,1\P\H,1,1.41753\P,1,2.04944,2,99.3978\H,3,1.41753,1,99.3978,2,-0,0\\HF=-682.60914\\@

 Total job time:  251.39s(wall), 665.63s(cpu) 
 Tue May  7 20:05:32 2019

        *************************************************************
        *                                                           *
        *  Thank you very much for using Q-Chem.  Have a nice day.  *
        *                                                           *
        *************************************************************
