# Supplementary material for: Geometric and energetic data from ab initio calculations of haloethene, haloimine, halomethylenephosphine, haloiminophosphine, halodiazene, halodiphosphene and halocyclopropane
Source: Data Brief. 2019 Nov 2;27:104738. doi: 10.1016/j.dib.2019.104738 (PMC6861602; doi:10.1016/j.dib.2019.104738)
Supplement: Multimedia component 8 [file mmc8.zip › PP/CCSD/freq/HEPPIE.out]

Q-Chem Developer Version!
                  Welcome to Q-Chem
     A Quantum Leap Into The Future Of Chemistry


 Q-Chem 5.1, Q-Chem, Inc., Pleasanton, CA (2018)

 Yihan Shao,  Zhengting Gan,  E. Epifanovsky,  A. T. B. Gilbert,  M. Wormit,  
 J. Kussmann,  A. W. Lange,  A. Behn,  Jia Deng,  Xintian Feng,  D. Ghosh,  
 M. Goldey,  P. R. Horn,  L. D. Jacobson,  I. Kaliman,  T. Kus,  A. Landau,  
 Jie Liu,  E. I. Proynov,  R. M. Richard,  R. P. Steele,  E. J. Sundstrom,  
 H. L. Woodcock III,  P. M. Zimmerman,  D. Zuev,  B. Albrecht,  E. Alguire,  
 S. A. Baeppler,  D. Barton,  Z. Benda,  Y. A. Bernard,  E. J. Berquist,  
 K. B. Bravaya,  H. Burton,  D. Casanova,  Chun-Min Chang,  Yunqing Chen,  
 A. Chien,  K. D. Closser,  M. P. Coons,  S. Coriani,  S. Dasgupta,  
 A. L. Dempwolff,  M. Diedenhofen,  Hainam Do,  R. G. Edgar,  Po-Tung Fang,  
 S. Faraji,  S. Fatehi,  Qingguo Feng,  K. D. Fenk,  J. Fosso-Tande,  
 Qinghui Ge,  A. Ghysels,  G. Gidofalvi,  J. Gomes,  J. Gonthier,  A. Gunina,  
 D. Hait,  M. W. D. Hanson-Heine,  P. H. P. Harbach,  A. W. Hauser,  
 J. E. Herr,  E. G. Hohenstein,  Z. C. Holden,  Kerwin Hui,  B. C. Huynh,  
 T.-C. Jagau,  Hyunjun Ji,  B. Kaduk,  K. Khistyaev,  Jaehoon Kim,  
 P. Klunzinger,  K. Koh,  D. Kosenkov,  L. Koulias,  T. Kowalczyk,  
 C. M. Krauter,  A. Kunitsa,  Ka Un Lao,  A. Laurent,  K. V. Lawler,  
 Joonho Lee,  D. Lefrancois,  S. Lehtola,  D. S. Levine,  Yi-Pei Li,  
 You-Sheng Lin,  Fenglai Liu,  E. Livshits,  A. Luenser,  P. Manohar,  
 E. Mansoor,  S. F. Manzer,  Shan-Ping Mao,  Yuezhi Mao,  N. Mardirossian,  
 A. V. Marenich,  T. Markovich,  L. A. Martinez-Martinez,  S. A. Maurer,  
 N. J. Mayhall,  S. C. McKenzie,  J.-M. Mewes,  A. F. Morrison,  
 J. W. Mullinax,  K. Nanda,  T. S. Nguyen-Beck,  R. Olivares-Amaya,  
 J. A. Parkhill,  T. M. Perrine,  F. Plasser,  P. Pokhilko,  S. Prager,  
 A. Prociuk,  E. Ramos,  D. R. Rehn,  F. Rob,  M. Schneider,  N. Sergueev,  
 S. M. Sharada,  S. Sharma,  D. W. Small,  T. Stauch,  T. Stein,  
 Yu-Chuan Su,  A. J. W. Thom,  A. Tkatchenko,  T. Tsuchimochi,  N. M. Tubman,  
 L. Vogt,  M. L. Vidal,  O. Vydrov,  M. A. Watson,  J. Wenzel,  
 M. de Wergifosse,  T. A. Wesolowski,  A. White,  J. Witte,  A. Yamada,  
 Jun Yang,  K. Yao,  S. Yeganeh,  S. R. Yost,  Zhi-Qiang You,  A. Zech,  
 Igor Ying Zhang,  Xing Zhang,  Yan Zhao,  Ying Zhu,  B. R. Brooks,  
 G. K. L. Chan,  C. J. Cramer,  M. S. Gordon,  W. J. Hehre,  A. Klamt,  
 M. W. Schmidt,  C. D. Sherrill,  D. G. Truhlar,  A. Aspuru-Guzik,  R. Baer,  
 A. T. Bell,  N. A. Besley,  Jeng-Da Chai,  A. E. DePrince, III,  
 R. A. DiStasio Jr.,  A. Dreuw,  B. D. Dunietz,  T. R. Furlani,  
 Chao-Ping Hsu,  Yousung Jung,  Jing Kong,  D. S. Lambrecht,  WanZhen Liang,  
 C. Ochsenfeld,  V. A. Rassolov,  L. V. Slipchenko,  J. E. Subotnik,  
 T. Van Voorhis,  J. M. Herbert,  A. I. Krylov,  P. M. W. Gill,  M. Head-Gordon

 Contributors to earlier versions of Q-Chem not listed above: 
 R. D. Adamson,  B. Austin,  J. Baker,  G. J. O. Beran,  K. Brandhorst,  
 S. T. Brown,  E. F. C. Byrd,  A. K. Chakraborty,  C.-L. Cheng,  
 Siu Hung Chien,  D. M. Chipman,  D. L. Crittenden,  H. Dachsel,  
 R. J. Doerksen,  A. D. Dutoi,  L. Fusti-Molnar,  W. A. Goddard III,  
 A. Golubeva-Zadorozhnaya,  S. R. Gwaltney,  G. Hawkins,  A. Heyden,  
 S. Hirata,  G. Kedziora,  F. J. Keil,  C. Kelley,  Jihan Kim,  R. A. King,  
 R. Z. Khaliullin,  P. P. Korambath,  W. Kurlancheek,  A. M. Lee,  M. S. Lee,  
 S. V. Levchenko,  Ching Yeh Lin,  D. Liotard,  R. C. Lochan,  I. Lotan,  
 P. E. Maslen,  N. Nair,  D. P. O'Neill,  D. Neuhauser,  E. Neuscamman,  
 C. M. Oana,  R. Olson,  B. Peters,  R. Peverati,  P. A. Pieniazek,  
 Y. M. Rhee,  J. Ritchie,  M. A. Rohrdanz,  E. Rosta,  N. J. Russ,  
 H. F. Schaefer III,  N. E. Schultz,  N. Shenvi,  A. C. Simmonett,  A. Sodt,  
 D. Stuck,  K. S. Thanthiriwatte,  V. Vanovschi,  Tao Wang,  A. Warshel,  
 C. F. Williams,  Q. Wu,  X. Xu,  W. Zhang

 Please cite Q-Chem as follows:
 Y. Shao et al., Mol. Phys. 113, 184-215 (2015)
 DOI: 10.1080/00268976.2014.952696

 Q-Chem 5.1.2 for Intel X86 EM64T Linux

 Parts of Q-Chem use Armadillo 8.300.2 (Tropical Shenanigans).
 http://arma.sourceforge.net/

 Q-Chem begins on Tue May  7 20:09:43 2019  

Host: 
0

     Scratch files written to /scratch/taweetham/qchem8249//
Input Ideriv = 1
Curr. Ideriv = -1
Max.  Ideriv = 1


!!********************************************.
!!******************Warning*******************.
!!Desired Analytical derivatives not available.
!!Finite difference job might take a long time.
!!********************************************.
!!********************************************.


 2-order derivative to be evaluated numerically with 1-order analytical derivatives

Checking the input file for inconsistencies... 	...done.

--------------------------------------------------------------
User input:
--------------------------------------------------------------
H=I_c.out
$molecule
0 1
I 
P  1 2.500657
P  2 2.039124 1 108.856271
H  3 1.414753 2 100.559311 1 -0.000000 0
$end

$rem
   JOB_TYPE 	FREQUENCY
   BASIS 		6-311++G**
   METHOD	ccsd
   MEM_TOTAL	30000
   N_FROZEN_CORE      FC
$end


--------------------------------------------------------------
 ----------------------------------------------------------------
             Standard Nuclear Orientation (Angstroms)
    I     Atom           X                Y                Z
 ----------------------------------------------------------------
    1      I       1.0955738076    -0.0977072017    -0.0000000000
    2      P      -1.1693836808     0.9621291099     0.0000000000
    3      P      -2.5841483208    -0.5063625315    -0.0000000000
    4      H      -1.7624317795    -1.6580169834    -0.0000000000
 ----------------------------------------------------------------
 Molecular Point Group                 Cs    NOp =  2
 Largest Abelian Subgroup              Cs    NOp =  2
 Nuclear Repulsion Energy =   357.4325605883 hartrees
 There are       42 alpha and       42 beta electrons
 Requested basis set is 6-311++G(d,p)
 There are 55 shells and 129 basis functions
 Total memory of 30000MB is distributed as follows: 
   QALLOC including MEM_STATIC uses 192MB
   MEM_STATIC is set to 192MB
   CCMAN JOB total memory use is  29808MB
 Warning: actual memory use might exceed 30000MB

 Total QAlloc Memory Limit    192 MB
 Mega-Array Size       188 MB
 MEM_STATIC part       192 MB

                       Distance Matrix (Angstroms)
             I (  1)   P (  2)   P (  3)
   P (  2)  2.500657
   P (  3)  3.702344  2.039124
   H (  4)  3.256188  2.686424  1.414753

 A cutoff of  1.0D-14 yielded   1329 shell pairs
 There are      7734 function pairs (      8640 Cartesian)

 -------------------------------------------------------
 OpenMP Integral Computing Module                       
 Release: version 1.0, May 2013, Q-Chem Inc. Pittsburgh 
 -------------------------------------------------------
 Integral Job Info:
 Integral job number is                      11
 Integral operator is                         1
 short-range coefficients                     0
 long-range coefficients              100000000
 Omega coefficients                           0
 if combine SR and LR in K                    0
 Integral screening is                        0
 Integral computing path is                   2
 max size of driver memory is            800000
 size of driver memory is                593474
 size of scratch memory is             11861008
 max col of scratch BK array               1296
 max len of scratch array in speh3          155
 max len of scratch index in speh4           18
 max int batch size is                      520
 min int batch size is                       52
 fixed nKL is                                52
 max L of basis functions is                  2
 order of int derivative is                   0
 number of shells is                         55
 number of basis is                         136
 number of cartesian basis is               136
 number of contracted shell pairs          1329
 number of primitive shell pairs           2839
 maxK2 (contraction) of shell pair           36
 max number of K2 of shell pair               1
 max number of CS2 of shell pair            273
 max number of PS2 of shell pair            273
 mem total for path MDJ                  523868
 -------------------------------------------------------
 Smallest overlap matrix eigenvalue = 8.66E-04
 Guess from superposition of atomic densities
 Warning:  Energy on first SCF cycle will be non-variational
 SAD guess density has 84.000000 electrons

 -----------------------------------------------------------------------
  General SCF calculation program by
  Eric Jon Sundstrom, Paul Horn, Yuezhi Mao, Dmitri Zuev, Alec White,
  David Stuck, Shaama M.S., Shane Yost, Joonho Lee, David Small,
  Daniel Levine, Susi Lehtola, Hugh Burton, Evgeny Epifanovsky
 -----------------------------------------------------------------------
 Hartree-Fock
 using 4 threads for integral computing
 -------------------------------------------------------
 OpenMP Integral computing Module                
 Release: version 2.0, May 2017, Q-Chem Inc. Pleasanton 
 -------------------------------------------------------
 A restricted SCF calculation will be
 performed using DIIS
 SCF converges when DIIS error is below 1.0e-08
 ---------------------------------------
  Cycle       Energy         DIIS error
 ---------------------------------------
    1   -7598.9941042859      3.62e-02  
    2   -7598.8297003167      3.25e-03  
    3   -7598.8581276702      1.84e-03  
    4   -7598.8670497000      4.57e-04  
    5   -7598.8681446019      2.09e-04  
    6   -7598.8683398173      5.25e-05  
    7   -7598.8683739293      2.15e-05  
    8   -7598.8683792470      9.25e-06  
    9   -7598.8683799840      4.36e-06  
   10   -7598.8683801625      1.34e-06  
   11   -7598.8683801892      5.64e-07  
   12   -7598.8683801940      1.83e-07  
   13   -7598.8683801943      3.47e-08  
   14   -7598.8683801944      7.77e-09  Convergence criterion met
 ---------------------------------------
 SCF time:   CPU 8.93s  wall 2.00s 
 SCF   energy in the final basis set =    -7598.8683801944
 Total energy in the final basis set =    -7598.8683801944


 ------------------------------------------------------------------------------

   CCMAN2: suite of methods based on coupled cluster
           and equation of motion theories.

   Components:
   * libvmm-1.3-trunk
     by Evgeny Epifanovsky, Ilya Kaliman.
   * libtensor-2.5-trunk
     by Evgeny Epifanovsky, Michael Wormit, Dmitry Zuev, Sam Manzer, 
        Ilya Kaliman.
   * libcc-2.5-trunk
     by Evgeny Epifanovsky, Arik Landau, Tomasz Kus, Kirill Khistyaev, 
        Dmitry Zuev, Prashant Manohar, Xintian Feng, Anna Krylov, 
        Matthew Goldey, Alec White, Thomas Jagau, Kaushik Nanda, 
        Anastasia Gunina, Alexander Kunitsa, Joonho Lee.

   CCMAN original authors:
   Anna I. Krylov, C. David Sherrill, Steven R. Gwaltney,
   Edward F. C. Byrd (2000)
   Sergey V. Levchenko, Lyudmila V. Slipchenko, Tao Wang,
   Ana-Maria C. Cristian (2003)
   Piotr A. Pieniazek, C. Melania Oana, Evgeny Epifanovsky (2007)
   Prashant Manohar (2009)

 ------------------------------------------------------------------------------


 Allocating and initializing 29808MB of RAM...
 Calculation will run on 4 cores.


 Alpha MOs, Restricted
 -- Occupied --                  
******* -180.87 -169.68 -169.68 -169.68  -80.02  -79.99  -37.93
  1 A'    2 A'    3 A'    1 A"    4 A'    5 A'    6 A'    7 A'                 
-33.114 -33.110 -33.110 -24.298 -24.296 -24.296 -24.293 -24.293
  8 A'    2 A"    9 A'   10 A'    3 A"   11 A'    4 A"   12 A'                 
 -7.559  -7.532  -7.243  -5.475  -5.465  -5.465  -5.452  -5.450
 13 A'   14 A'   15 A'   16 A'    5 A"   17 A'   18 A'    6 A"                 
 -5.450  -5.425  -5.424  -5.424  -2.398  -2.394  -2.393  -2.382
 19 A'   20 A'    7 A"   21 A'   22 A'    8 A"   23 A'    9 A"                 
 -2.382  -0.946  -0.843  -0.700  -0.530  -0.442  -0.418  -0.401
 24 A'   25 A'   26 A'   27 A'   28 A'   29 A'   10 A"   30 A'                 
 -0.366  -0.347
 31 A'   11 A"                                                                 
 -- Virtual --                   
 -0.019   0.026   0.056   0.074   0.083   0.083   0.103   0.111
 12 A"   32 A'   33 A'   34 A'   13 A"   35 A'   36 A'   37 A'                 
  0.112   0.119   0.159   0.174   0.205   0.288   0.322   0.330
 14 A"   38 A'   39 A'   40 A'   41 A'   42 A'   43 A'   15 A"                 
  0.361   0.386   0.390   0.393   0.433   0.446   0.490   0.552
 44 A'   45 A'   46 A'   16 A"   17 A"   47 A'   48 A'   18 A"                 
  0.561   0.579   0.592   0.634   0.702   0.707   0.739   0.803
 49 A'   19 A"   50 A'   51 A'   52 A'   53 A'   20 A"   54 A'                 
  0.804   0.835   0.911   0.943   1.062   1.095   1.104   1.150
 55 A'   21 A"   56 A'   22 A"   57 A'   58 A'   23 A"   59 A'                 
  1.409   1.544   1.568   1.632   1.674   1.696   1.791   1.811
 60 A'   24 A"   61 A'   62 A'   25 A"   63 A'   26 A"   64 A'                 
  1.861   1.944   1.966   2.022   2.351   2.904   4.484   4.493
 27 A"   65 A'   66 A'   67 A'   68 A'   69 A'   28 A"   70 A'                 
  4.497   4.518   4.637   4.758   6.534   6.557   6.573   7.251
 29 A"   71 A'   72 A'   73 A'   30 A"   74 A'   75 A'   76 A'                 
  7.479  14.740  14.778  14.790  14.801  14.852  14.898  28.870
 77 A'   31 A"   32 A"   78 A'   79 A'   80 A'   81 A'   82 A'                 
 29.532  29.550  29.566  29.879  29.883  29.884  29.893  29.962
 33 A"   83 A'   84 A'   34 A"   85 A'   35 A"   86 A'   87 A'                 
130.592 130.606 130.624 154.269 165.865 166.1101912.186
 36 A"   88 A'   89 A'   90 A'   91 A'   92 A'   93 A'                         

 Beta MOs, Restricted
 -- Occupied --                  
******* -180.87 -169.68 -169.68 -169.68  -80.02  -79.99  -37.93
  1 A'    2 A'    3 A'    1 A"    4 A'    5 A'    6 A'    7 A'                 
-33.114 -33.110 -33.110 -24.298 -24.296 -24.296 -24.293 -24.293
  8 A'    2 A"    9 A'   10 A'    3 A"   11 A'    4 A"   12 A'                 
 -7.559  -7.532  -7.243  -5.475  -5.465  -5.465  -5.452  -5.450
 13 A'   14 A'   15 A'   16 A'    5 A"   17 A'   18 A'    6 A"                 
 -5.450  -5.425  -5.424  -5.424  -2.398  -2.394  -2.393  -2.382
 19 A'   20 A'    7 A"   21 A'   22 A'    8 A"   23 A'    9 A"                 
 -2.382  -0.946  -0.843  -0.700  -0.530  -0.442  -0.418  -0.401
 24 A'   25 A'   26 A'   27 A'   28 A'   29 A'   10 A"   30 A'                 
 -0.366  -0.347
 31 A'   11 A"                                                                 
 -- Virtual --                   
 -0.019   0.026   0.056   0.074   0.083   0.083   0.103   0.111
 12 A"   32 A'   33 A'   34 A'   13 A"   35 A'   36 A'   37 A'                 
  0.112   0.119   0.159   0.174   0.205   0.288   0.322   0.330
 14 A"   38 A'   39 A'   40 A'   41 A'   42 A'   43 A'   15 A"                 
  0.361   0.386   0.390   0.393   0.433   0.446   0.490   0.552
 44 A'   45 A'   46 A'   16 A"   17 A"   47 A'   48 A'   18 A"                 
  0.561   0.579   0.592   0.634   0.702   0.707   0.739   0.803
 49 A'   19 A"   50 A'   51 A'   52 A'   53 A'   20 A"   54 A'                 
  0.804   0.835   0.911   0.943   1.062   1.095   1.104   1.150
 55 A'   21 A"   56 A'   22 A"   57 A'   58 A'   23 A"   59 A'                 
  1.409   1.544   1.568   1.632   1.674   1.696   1.791   1.811
 60 A'   24 A"   61 A'   62 A'   25 A"   63 A'   26 A"   64 A'                 
  1.861   1.944   1.966   2.022   2.351   2.904   4.484   4.493
 27 A"   65 A'   66 A'   67 A'   68 A'   69 A'   28 A"   70 A'                 
  4.497   4.518   4.637   4.758   6.534   6.557   6.573   7.251
 29 A"   71 A'   72 A'   73 A'   30 A"   74 A'   75 A'   76 A'                 
  7.479  14.740  14.778  14.790  14.801  14.852  14.898  28.870
 77 A'   31 A"   32 A"   78 A'   79 A'   80 A'   81 A'   82 A'                 
 29.532  29.550  29.566  29.879  29.883  29.884  29.893  29.962
 33 A"   83 A'   84 A'   34 A"   85 A'   35 A"   86 A'   87 A'                 
130.592 130.606 130.624 154.269 165.865 166.1101912.186
 36 A"   88 A'   89 A'   90 A'   91 A'   92 A'   93 A'                         

 Occupation and symmetry of molecular orbitals

 Point group: Cs (2 irreducible representations).

                           A'   A"    All 
 ------------------------------------------
 All molecular orbitals:
  - Alpha                  93   36    129 
  - Beta                   93   36    129 
 ------------------------------------------
 Alpha orbitals:
  - Frozen occupied        21   7     28  
  - Active occupied        10   4     14  
  - Active virtual         62   25    87  
  - Frozen virtual         0    0     0   
 ------------------------------------------
 Beta orbitals:
  - Frozen occupied        21   7     28  
  - Active occupied        10   4     14  
  - Active virtual         62   25    87  
  - Frozen virtual         0    0     0   
 ------------------------------------------

 Import integrals:   CPU 0.00 s  wall 0.00 s

 Import integrals:   CPU 36.02 s  wall 9.32 s

 MP2 amplitudes:   CPU 0.10 s  wall 0.07 s

Running a double precision version
           CCSD T amplitudes will be solved using DIIS.

           Start     Size      MaxIter   EConv     TConv     
           3         7         100       1.00e-07  1.00e-05  
 ------------------------------------------------------------------------------
           Energy (a.u.)   Ediff      Tdiff       Comment
 ------------------------------------------------------------------------------
         -7599.30425046                           
     1   -7599.31500390   1.08e-02   7.27e-01     
     2   -7599.32784544   1.28e-02   9.19e-02     
     3   -7599.32958109   1.74e-03   3.78e-02     
     4   -7599.33131542   1.73e-03   1.46e-02     Switched to DIIS steps.
     5   -7599.33179257   4.77e-04   1.04e-02     
     6   -7599.33181196   1.94e-05   2.37e-03     
     7   -7599.33180661   5.35e-06   8.89e-04     
     8   -7599.33180843   1.83e-06   2.49e-04     
     9   -7599.33180906   6.30e-07   1.05e-04     
    10   -7599.33180924   1.83e-07   4.82e-05     
    11   -7599.33180932   7.70e-08   2.71e-05     
    12   -7599.33180929   2.63e-08   5.86e-06     
 ------------------------------------------------------------------------------
         -7599.33180929                           CCSD T converged.

End of double precision
 SCF energy                 = -7598.86838019
 MP2 energy                 = -7599.30425046
 CCSD correlation energy     =    -0.46342910
 CCSD total energy           = -7599.33180929

 CCSD  T1^2 = 0.0090  T2^2 = 0.2504  Leading amplitudes:

 Amplitude    Orbitals with energies
 -0.0216       28 (A') A                 ->    32 (A') A                  
              -0.5296                          0.0255                     
 -0.0216       28 (A') B                 ->    32 (A') B                  
              -0.5296                          0.0255                     
  0.0192       11 (A") A                 ->    16 (A") A                  
              -0.3469                          0.3927                     
  0.0192       11 (A") B                 ->    16 (A") B                  
              -0.3469                          0.3927                     

 Amplitude    Orbitals with energies
 -0.1172       11 (A") A     11 (A") B   ->    12 (A") A     12 (A") B    
              -0.3469       -0.3469           -0.0189       -0.0189       
  0.1172       11 (A") A     11 (A") B   ->    12 (A") B     12 (A") A    
              -0.3469       -0.3469           -0.0189       -0.0189       
  0.1172       11 (A") B     11 (A") A   ->    12 (A") A     12 (A") B    
              -0.3469       -0.3469           -0.0189       -0.0189       
 -0.1172       11 (A") B     11 (A") A   ->    12 (A") B     12 (A") A    
              -0.3469       -0.3469           -0.0189       -0.0189       

 Computing CCSD intemediates for later calculations in double precision
 Finished.

Running a double precision version
           CCSD Lambda amplitudes will be solved using DIIS.
           Start     Size      MaxIter   EConv     LConv     
           3         7         100       1.00e-07  1.00e-05  
 ------------------------------------------------------------------------------
            Enorm      Ldiff       Comment
 ------------------------------------------------------------------------------
     1     5.66e-02   4.68e-02     
     2     1.20e-02   5.01e-03     
     3     5.25e-03   2.64e-03     
     4     2.33e-03   1.35e-03     Switched to DIIS steps.
     5     9.10e-04   5.29e-04     
     6     4.20e-04   1.66e-04     
     7     1.59e-04   4.36e-05     
     8     6.13e-05   5.37e-06     
     9     2.30e-05   5.56e-06     
    10     8.30e-06   1.84e-06     
    11     2.56e-06   7.31e-07     
    12     1.20e-06   2.28e-07     
    13     5.78e-07   1.05e-07     
    14     2.79e-07   2.20e-08     
    15     1.29e-07   1.83e-08     
    16     4.93e-08   1.28e-09     
 ------------------------------------------------------------------------------
                                   CCSD Lambda converged.

 Computing density matrices in double precision...
           Orbital response amplitudes will be solved using DIIS.
           Start     Size      MaxIter   EConv     LConv     
           3         7         100       1.00e-06  1.00e-06  
 ------------------------------------------------------------------------------
            Enorm      Ldiff       Comment
 ------------------------------------------------------------------------------
     1     7.47e-02   1.13e-02     
     2     5.03e-02   1.22e-02     
     3     5.58e-02   1.42e-02     
     4     1.41e-02   1.80e-02     Switched to DIIS steps.
     5     1.97e-03   3.23e-03     
     6     5.55e-04   1.90e-04     
     7     1.45e-04   8.49e-05     
     8     4.94e-05   8.74e-06     
     9     1.63e-05   5.85e-06     
    10     6.68e-06   2.27e-08     
    11     2.06e-06   3.91e-07     
    12     2.67e-07   6.13e-08     
 ------------------------------------------------------------------------------
                                   Orbital response converged.

 Computing density matrices... Done.
 CCSD calculation:   CPU 232.05 s  wall 61.65 s

 Transferring MO TPDM to AO TPDM
 Transferring g2_o1o1o1o1
 Transferring g2_o1o1o1v1
 Transferring g2_o1o1v1v1
 Transferring g2_o1v1o1v1
 Transferring g2_o1v1v1v1
 Transferring g2_v1v1v1v1
 Adding separable TPDM
 Computing TPDM gradient
 --------------------------------------------------------
 2e gradient
  Atom          X               Y               Z
 --------------------------------------------------------
    1        -50.060488       13.146776       -0.000000  
    2         19.465233      -30.255848        0.000000  
    3         32.134656       11.976238       -0.000000  
    4         -1.539402        5.132834        0.000000  
 --------------------------------------------------------
 --------------------------------------------------------
 Final gradient
  Atom          X               Y               Z
 --------------------------------------------------------
    1        -50.060488       13.146776       -0.000000  
    2         19.465233      -30.255848        0.000000  
    3         32.134656       11.976238       -0.000000  
    4         -1.539402        5.132834        0.000000  
 --------------------------------------------------------
 Analytic gradient from two-electron contribution:   CPU 190.64 s  wall 55.57 s

 Total ccman2 time:   CPU 462.29 s  wall 127.71 s


 --------------------------------------------------------------
             Orbital Energies (a.u.) and Symmetries
 --------------------------------------------------------------

 Alpha MOs, Restricted
 -- Occupied --                  
******* -180.87 -169.68 -169.68  -80.02  -79.99  -37.93  -33.11
  1 A'    2 A'    3 A'    4 A'    5 A'    6 A'    7 A'    8 A'                 
-33.110 -24.298 -24.296 -24.293  -7.559  -7.532  -7.243  -5.475
  9 A'   10 A'   11 A'   12 A'   13 A'   14 A'   15 A'   16 A'                 
 -5.465  -5.452  -5.450  -5.425  -5.424-169.678 -33.110 -24.296
 17 A'   18 A'   19 A'   20 A'   21 A'    1 A"    2 A"    3 A"                 
-24.293  -5.465  -5.450  -5.424  -2.398  -2.393  -2.382  -0.946
  4 A"    5 A"    6 A"    7 A"   22 A'   23 A'   24 A'   25 A'                 
 -0.843  -0.700  -0.530  -0.442  -0.401  -0.366  -2.394  -2.382
 26 A'   27 A'   28 A'   29 A'   30 A'   31 A'    8 A"    9 A"                 
 -0.418  -0.347
 10 A"   11 A"                                                                 
 -- Virtual --                   
  0.026   0.056   0.074   0.083   0.103   0.111   0.119   0.159
 32 A'   33 A'   34 A'   35 A'   36 A'   37 A'   38 A'   39 A'                 
  0.174   0.205   0.288   0.322   0.361   0.386   0.390   0.446
 40 A'   41 A'   42 A'   43 A'   44 A'   45 A'   46 A'   47 A'                 
  0.490   0.561   0.592   0.634   0.702   0.707   0.803   0.804
 48 A'   49 A'   50 A'   51 A'   52 A'   53 A'   54 A'   55 A'                 
  0.911   1.062   1.095   1.150   1.409   1.568   1.632   1.696
 56 A'   57 A'   58 A'   59 A'   60 A'   61 A'   62 A'   63 A'                 
  1.811   1.944   1.966   2.022   2.351   2.904   4.493   4.518
 64 A'   65 A'   66 A'   67 A'   68 A'   69 A'   70 A'   71 A'                 
  4.637   4.758   6.557   6.573   7.251   7.479  14.790  14.801
 72 A'   73 A'   74 A'   75 A'   76 A'   77 A'   78 A'   79 A'                 
 14.852  14.898  28.870  29.550  29.566  29.883  29.893  29.962
 80 A'   81 A'   82 A'   83 A'   84 A'   85 A'   86 A'   87 A'                 
130.606 130.624 154.269 165.865 166.1101912.186  -0.019   0.083
 88 A'   89 A'   90 A'   91 A'   92 A'   93 A'   12 A"   13 A"                 
  0.112   0.330   0.393   0.433   0.552   0.579   0.739   0.835
 14 A"   15 A"   16 A"   17 A"   18 A"   19 A"   20 A"   21 A"                 
  0.943   1.104   1.544   1.674   1.791   1.861   4.484   4.497
 22 A"   23 A"   24 A"   25 A"   26 A"   27 A"   28 A"   29 A"                 
  6.534  14.740  14.778  29.532  29.879  29.884 130.592
 30 A"   31 A"   32 A"   33 A"   34 A"   35 A"   36 A"                         

 Beta MOs, Restricted
 -- Occupied --                  
******* -180.87 -169.68 -169.68  -80.02  -79.99  -37.93  -33.11
  1 A'    2 A'    3 A'    4 A'    5 A'    6 A'    7 A'    8 A'                 
-33.110 -24.298 -24.296 -24.293  -7.559  -7.532  -7.243  -5.475
  9 A'   10 A'   11 A'   12 A'   13 A'   14 A'   15 A'   16 A'                 
 -5.465  -5.452  -5.450  -5.425  -5.424-169.678 -33.110 -24.296
 17 A'   18 A'   19 A'   20 A'   21 A'    1 A"    2 A"    3 A"                 
-24.293  -5.465  -5.450  -5.424  -2.398  -2.393  -2.382  -0.946
  4 A"    5 A"    6 A"    7 A"   22 A'   23 A'   24 A'   25 A'                 
 -0.843  -0.700  -0.530  -0.442  -0.401  -0.366  -2.394  -2.382
 26 A'   27 A'   28 A'   29 A'   30 A'   31 A'    8 A"    9 A"                 
 -0.418  -0.347
 10 A"   11 A"                                                                 
 -- Virtual --                   
  0.026   0.056   0.074   0.083   0.103   0.111   0.119   0.159
 32 A'   33 A'   34 A'   35 A'   36 A'   37 A'   38 A'   39 A'                 
  0.174   0.205   0.288   0.322   0.361   0.386   0.390   0.446
 40 A'   41 A'   42 A'   43 A'   44 A'   45 A'   46 A'   47 A'                 
  0.490   0.561   0.592   0.634   0.702   0.707   0.803   0.804
 48 A'   49 A'   50 A'   51 A'   52 A'   53 A'   54 A'   55 A'                 
  0.911   1.062   1.095   1.150   1.409   1.568   1.632   1.696
 56 A'   57 A'   58 A'   59 A'   60 A'   61 A'   62 A'   63 A'                 
  1.811   1.944   1.966   2.022   2.351   2.904   4.493   4.518
 64 A'   65 A'   66 A'   67 A'   68 A'   69 A'   70 A'   71 A'                 
  4.637   4.758   6.557   6.573   7.251   7.479  14.790  14.801
 72 A'   73 A'   74 A'   75 A'   76 A'   77 A'   78 A'   79 A'                 
 14.852  14.898  28.870  29.550  29.566  29.883  29.893  29.962
 80 A'   81 A'   82 A'   83 A'   84 A'   85 A'   86 A'   87 A'                 
130.606 130.624 154.269 165.865 166.1101912.186  -0.019   0.083
 88 A'   89 A'   90 A'   91 A'   92 A'   93 A'   12 A"   13 A"                 
  0.112   0.330   0.393   0.433   0.552   0.579   0.739   0.835
 14 A"   15 A"   16 A"   17 A"   18 A"   19 A"   20 A"   21 A"                 
  0.943   1.104   1.544   1.674   1.791   1.861   4.484   4.497
 22 A"   23 A"   24 A"   25 A"   26 A"   27 A"   28 A"   29 A"                 
  6.534  14.740  14.778  29.532  29.879  29.884 130.592
 30 A"   31 A"   32 A"   33 A"   34 A"   35 A"   36 A"                         
 --------------------------------------------------------------

          Ground-State Mulliken Net Atomic Charges

     Atom                 Charge (a.u.)
  ----------------------------------------
      1 I                    -0.176757
      2 P                     0.165832
      3 P                     0.099763
      4 H                    -0.088838
  ----------------------------------------
  Sum of atomic charges =    -0.000000

 -----------------------------------------------------------------
                    Cartesian Multipole Moments
 -----------------------------------------------------------------
    Charge (ESU x 10^10)
                 0.0000
    Dipole Moment (Debye)
         X      -0.7401      Y      -0.6275      Z       0.0000
       Tot       0.9703
    Quadrupole Moments (Debye-Ang)
        XX     -57.0491     XY       0.4855     YY     -55.9742
        XZ      -0.0000     YZ      -0.0000     ZZ     -56.6088
    Octopole Moments (Debye-Ang^2)
       XXX      73.7106    XXY      -5.7860    XYY      16.9474
       YYY     -10.0139    XXZ       0.0000    XYZ      -0.0000
       YYZ       0.0000    XZZ      18.4383    YZZ      -1.9566
       ZZZ       0.0000
    Hexadecapole Moments (Debye-Ang^3)
      XXXX    -988.6298   XXXY     -13.5674   XXYY    -181.8517
      XYYY       3.1697   YYYY    -198.6523   XXXZ      -0.0000
      XXYZ       0.0000   XYYZ      -0.0000   YYYZ      -0.0000
      XXZZ    -174.8555   XYZZ      -0.7049   YYZZ     -46.6343
      XZZZ      -0.0000   YZZZ      -0.0000   ZZZZ     -87.5946
 -----------------------------------------------------------------
 DrvMan completing analytic gradient of the correlated energy
 Correlated dipole moment
            1
    1  -0.2911892
    2  -0.2468700
    3   0.0000000
 Energy read as -7599.331809294
 Full Analytical Gradient: (in a.u., or Hartree/Bohr)
             1             2             3             4
    1    0.00001193   -0.00003932    0.00005289   -0.00002549
    2    0.00000421   -0.00004128    0.00001346    0.00002361
    3    0.00000000    0.00000000   -0.00000000    0.00000000
 Gradient time:  CPU 0.68 s  wall 0.67 s
 ######################################################
 ######################################################
 # Starting finite difference calculation for IDERIV  #
 Finite diff step size:  1.88973e-03 a.u.
 ----------------------------------------------------------------
             Standard Nuclear Orientation (Angstroms)
    I     Atom           X                Y                Z
 ----------------------------------------------------------------
    1      I       1.0965738076    -0.0977072017    -0.0000000000
    2      P      -1.1693836808     0.9621291099     0.0000000000
    3      P      -2.5841483208    -0.5063625315    -0.0000000000
    4      H      -1.7624317795    -1.6580169834    -0.0000000000
 ----------------------------------------------------------------
 Nuclear Repulsion Energy =   357.3388285780 hartrees
 There are       42 alpha and       42 beta electrons

                       Distance Matrix (Angstroms)
             I (  1)   P (  2)   P (  3)
   P (  2)  2.501563
   P (  3)  3.703338  2.039124
   H (  4)  3.257066  2.686424  1.414753

 Requested basis set is 6-311++G(d,p)
 There are 55 shells and 129 basis functions
 A cutoff of  1.0D-14 yielded   1329 shell pairs
 There are      7734 function pairs (      8640 Cartesian)
 Smallest overlap matrix eigenvalue = 8.66E-04
 Guess MOs from SCF MO coefficient file

 -----------------------------------------------------------------------
  General SCF calculation program by
  Eric Jon Sundstrom, Paul Horn, Yuezhi Mao, Dmitri Zuev, Alec White,
  David Stuck, Shaama M.S., Shane Yost, Joonho Lee, David Small,
  Daniel Levine, Susi Lehtola, Hugh Burton, Evgeny Epifanovsky
 -----------------------------------------------------------------------
 Hartree-Fock
 using 4 threads for integral computing
 -------------------------------------------------------
 OpenMP Integral computing Module                
 Release: version 2.0, May 2017, Q-Chem Inc. Pleasanton 
 -------------------------------------------------------
 A restricted SCF calculation will be
 performed using DIIS
 SCF converges when DIIS error is below 1.0e-08
 ---------------------------------------
  Cycle       Energy         DIIS error
 ---------------------------------------
    1   -7598.8683731148      5.28e-06  
    2   -7598.8683732054      1.45e-06  
    3   -7598.8683732144      7.63e-07  
    4   -7598.8683732166      2.23e-07  
    5   -7598.8683732171      7.99e-08  
    6   -7598.8683732171      3.38e-08  
    7   -7598.8683732171      1.57e-08  
    8   -7598.8683732171      6.22e-09  Convergence criterion met
 ---------------------------------------
 SCF time:   CPU 4.97s  wall 1.00s 
 SCF   energy in the final basis set =    -7598.8683732171
 Total energy in the final basis set =    -7598.8683732171


 ------------------------------------------------------------------------------

   CCMAN2: suite of methods based on coupled cluster
           and equation of motion theories.

   Components:
   * libvmm-1.3-trunk
     by Evgeny Epifanovsky, Ilya Kaliman.
   * libtensor-2.5-trunk
     by Evgeny Epifanovsky, Michael Wormit, Dmitry Zuev, Sam Manzer, 
        Ilya Kaliman.
   * libcc-2.5-trunk
     by Evgeny Epifanovsky, Arik Landau, Tomasz Kus, Kirill Khistyaev, 
        Dmitry Zuev, Prashant Manohar, Xintian Feng, Anna Krylov, 
        Matthew Goldey, Alec White, Thomas Jagau, Kaushik Nanda, 
        Anastasia Gunina, Alexander Kunitsa, Joonho Lee.

   CCMAN original authors:
   Anna I. Krylov, C. David Sherrill, Steven R. Gwaltney,
   Edward F. C. Byrd (2000)
   Sergey V. Levchenko, Lyudmila V. Slipchenko, Tao Wang,
   Ana-Maria C. Cristian (2003)
   Piotr A. Pieniazek, C. Melania Oana, Evgeny Epifanovsky (2007)
   Prashant Manohar (2009)

 ------------------------------------------------------------------------------


 Allocating and initializing 29808MB of RAM...
 Calculation will run on 4 cores.


 Alpha MOs, Restricted
 -- Occupied --                  
******* -180.87 -169.68 -169.68 -169.68  -80.02  -79.99  -37.93
  1 A     2 A     3 A     4 A     5 A     6 A     7 A     8 A                  
-33.114 -33.110 -33.110 -24.298 -24.296 -24.296 -24.293 -24.293
  9 A    10 A    11 A    12 A    13 A    14 A    15 A    16 A                  
 -7.559  -7.532  -7.242  -5.475  -5.465  -5.465  -5.452  -5.450
 17 A    18 A    19 A    20 A    21 A    22 A    23 A    24 A                  
 -5.450  -5.425  -5.424  -5.424  -2.398  -2.394  -2.393  -2.382
 25 A    26 A    27 A    28 A    29 A    30 A    31 A    32 A                  
 -2.382  -0.945  -0.843  -0.700  -0.530  -0.442  -0.418  -0.401
 33 A    34 A    35 A    36 A    37 A    38 A    39 A    40 A                  
 -0.366  -0.347
 41 A    42 A                                                                  
 -- Virtual --                   
 -0.019   0.025   0.056   0.074   0.083   0.083   0.103   0.111
 43 A    44 A    45 A    46 A    47 A    48 A    49 A    50 A                  
  0.112   0.119   0.158   0.174   0.205   0.288   0.322   0.330
 51 A    52 A    53 A    54 A    55 A    56 A    57 A    58 A                  
  0.361   0.386   0.389   0.393   0.433   0.446   0.490   0.553
 59 A    60 A    61 A    62 A    63 A    64 A    65 A    66 A                  
  0.561   0.579   0.592   0.634   0.701   0.707   0.739   0.803
 67 A    68 A    69 A    70 A    71 A    72 A    73 A    74 A                  
  0.804   0.835   0.911   0.942   1.061   1.095   1.104   1.149
 75 A    76 A    77 A    78 A    79 A    80 A    81 A    82 A                  
  1.409   1.544   1.568   1.632   1.674   1.696   1.791   1.811
 83 A    84 A    85 A    86 A    87 A    88 A    89 A    90 A                  
  1.861   1.944   1.966   2.022   2.351   2.904   4.484   4.493
 91 A    92 A    93 A    94 A    95 A    96 A    97 A    98 A                  
  4.497   4.518   4.637   4.758   6.534   6.557   6.573   7.251
 99 A   100 A   101 A   102 A   103 A   104 A   105 A   106 A                  
  7.479  14.740  14.778  14.790  14.800  14.852  14.898  28.870
107 A   108 A   109 A   110 A   111 A   112 A   113 A   114 A                  
 29.532  29.550  29.566  29.879  29.883  29.884  29.893  29.962
115 A   116 A   117 A   118 A   119 A   120 A   121 A   122 A                  
130.592 130.606 130.624 154.269 165.864 166.1101912.186
123 A   124 A   125 A   126 A   127 A   128 A   129 A                          

 Beta MOs, Restricted
 -- Occupied --                  
******* -180.87 -169.68 -169.68 -169.68  -80.02  -79.99  -37.93
  1 A     2 A     3 A     4 A     5 A     6 A     7 A     8 A                  
-33.114 -33.110 -33.110 -24.298 -24.296 -24.296 -24.293 -24.293
  9 A    10 A    11 A    12 A    13 A    14 A    15 A    16 A                  
 -7.559  -7.532  -7.242  -5.475  -5.465  -5.465  -5.452  -5.450
 17 A    18 A    19 A    20 A    21 A    22 A    23 A    24 A                  
 -5.450  -5.425  -5.424  -5.424  -2.398  -2.394  -2.393  -2.382
 25 A    26 A    27 A    28 A    29 A    30 A    31 A    32 A                  
 -2.382  -0.945  -0.843  -0.700  -0.530  -0.442  -0.418  -0.401
 33 A    34 A    35 A    36 A    37 A    38 A    39 A    40 A                  
 -0.366  -0.347
 41 A    42 A                                                                  
 -- Virtual --                   
 -0.019   0.025   0.056   0.074   0.083   0.083   0.103   0.111
 43 A    44 A    45 A    46 A    47 A    48 A    49 A    50 A                  
  0.112   0.119   0.158   0.174   0.205   0.288   0.322   0.330
 51 A    52 A    53 A    54 A    55 A    56 A    57 A    58 A                  
  0.361   0.386   0.389   0.393   0.433   0.446   0.490   0.553
 59 A    60 A    61 A    62 A    63 A    64 A    65 A    66 A                  
  0.561   0.579   0.592   0.634   0.701   0.707   0.739   0.803
 67 A    68 A    69 A    70 A    71 A    72 A    73 A    74 A                  
  0.804   0.835   0.911   0.942   1.061   1.095   1.104   1.149
 75 A    76 A    77 A    78 A    79 A    80 A    81 A    82 A                  
  1.409   1.544   1.568   1.632   1.674   1.696   1.791   1.811
 83 A    84 A    85 A    86 A    87 A    88 A    89 A    90 A                  
  1.861   1.944   1.966   2.022   2.351   2.904   4.484   4.493
 91 A    92 A    93 A    94 A    95 A    96 A    97 A    98 A                  
  4.497   4.518   4.637   4.758   6.534   6.557   6.573   7.251
 99 A   100 A   101 A   102 A   103 A   104 A   105 A   106 A                  
  7.479  14.740  14.778  14.790  14.800  14.852  14.898  28.870
107 A   108 A   109 A   110 A   111 A   112 A   113 A   114 A                  
 29.532  29.550  29.566  29.879  29.883  29.884  29.893  29.962
115 A   116 A   117 A   118 A   119 A   120 A   121 A   122 A                  
130.592 130.606 130.624 154.269 165.864 166.1101912.186
123 A   124 A   125 A   126 A   127 A   128 A   129 A                          

 Occupation and symmetry of molecular orbitals

 Point group: C1 (1 irreducible representation).

                           A     All 
 -------------------------------------
 All molecular orbitals:
  - Alpha                  129   129 
  - Beta                   129   129 
 -------------------------------------
 Alpha orbitals:
  - Frozen occupied        28    28  
  - Active occupied        14    14  
  - Active virtual         87    87  
  - Frozen virtual         0     0   
 -------------------------------------
 Beta orbitals:
  - Frozen occupied        28    28  
  - Active occupied        14    14  
  - Active virtual         87    87  
  - Frozen virtual         0     0   
 -------------------------------------

 Import integrals:   CPU 0.00 s  wall 0.00 s

 Import integrals:   CPU 38.84 s  wall 9.93 s

 MP2 amplitudes:   CPU 0.04 s  wall 0.02 s

Running a double precision version
           CCSD T amplitudes will be solved using DIIS.

           Start     Size      MaxIter   EConv     TConv     
           3         7         100       1.00e-07  1.00e-05  
 ------------------------------------------------------------------------------
           Energy (a.u.)   Ediff      Tdiff       Comment
 ------------------------------------------------------------------------------
         -7599.30424507                           
     1   -7599.31500017   1.08e-02   7.27e-01     
     2   -7599.32784414   1.28e-02   9.19e-02     
     3   -7599.32957994   1.74e-03   3.78e-02     
     4   -7599.33131478   1.73e-03   1.46e-02     Switched to DIIS steps.
     5   -7599.33179235   4.78e-04   1.04e-02     
     6   -7599.33181178   1.94e-05   2.37e-03     
     7   -7599.33180643   5.35e-06   8.89e-04     
     8   -7599.33180825   1.83e-06   2.49e-04     
     9   -7599.33180889   6.32e-07   1.05e-04     
    10   -7599.33180907   1.83e-07   4.83e-05     
    11   -7599.33180915   7.70e-08   2.72e-05     
    12   -7599.33180912   2.64e-08   5.88e-06     
 ------------------------------------------------------------------------------
         -7599.33180912                           CCSD T converged.

End of double precision
 SCF energy                 = -7598.86837322
 MP2 energy                 = -7599.30424507
 CCSD correlation energy     =    -0.46343590
 CCSD total energy           = -7599.33180912

 CCSD  T1^2 = 0.0090  T2^2 = 0.2504  Leading amplitudes:

 Amplitude    Orbitals with energies
 -0.0217       37 (A) A                  ->    44 (A) A                   
              -0.5296                          0.0254                     
 -0.0217       37 (A) B                  ->    44 (A) B                   
              -0.5296                          0.0254                     
  0.0192       42 (A) A                  ->    62 (A) A                   
              -0.3469                          0.3926                     
  0.0192       42 (A) B                  ->    62 (A) B                   
              -0.3469                          0.3926                     

 Amplitude    Orbitals with energies
 -0.1171       42 (A) A      42 (A) B    ->    43 (A) A      43 (A) B     
              -0.3469       -0.3469           -0.0189       -0.0189       
  0.1171       42 (A) A      42 (A) B    ->    43 (A) B      43 (A) A     
              -0.3469       -0.3469           -0.0189       -0.0189       
  0.1171       42 (A) B      42 (A) A    ->    43 (A) A      43 (A) B     
              -0.3469       -0.3469           -0.0189       -0.0189       
 -0.1171       42 (A) B      42 (A) A    ->    43 (A) B      43 (A) A     
              -0.3469       -0.3469           -0.0189       -0.0189       

 Computing CCSD intemediates for later calculations in double precision
 Finished.

Running a double precision version
           CCSD Lambda amplitudes will be solved using DIIS.
           Start     Size      MaxIter   EConv     LConv     
           3         7         100       1.00e-07  1.00e-05  
 ------------------------------------------------------------------------------
            Enorm      Ldiff       Comment
 ------------------------------------------------------------------------------
     1     5.66e-02   4.68e-02     
     2     1.20e-02   5.02e-03     
     3     5.25e-03   2.64e-03     
     4     2.33e-03   1.35e-03     Switched to DIIS steps.
     5     9.10e-04   5.30e-04     
     6     4.21e-04   1.66e-04     
     7     1.59e-04   4.37e-05     
     8     6.14e-05   5.38e-06     
     9     2.30e-05   5.57e-06     
    10     8.31e-06   1.84e-06     
    11     2.57e-06   7.32e-07     
    12     1.21e-06   2.29e-07     
    13     5.80e-07   1.05e-07     
    14     2.80e-07   2.20e-08     
    15     1.30e-07   1.83e-08     
    16     4.95e-08   1.31e-09     
 ------------------------------------------------------------------------------
                                   CCSD Lambda converged.

 Computing density matrices in double precision...
           Orbital response amplitudes will be solved using DIIS.
           Start     Size      MaxIter   EConv     LConv     
           3         7         100       1.00e-06  1.00e-06  
 ------------------------------------------------------------------------------
            Enorm      Ldiff       Comment
 ------------------------------------------------------------------------------
     1     7.47e-02   1.12e-02     
     2     5.03e-02   1.21e-02     
     3     5.59e-02   1.42e-02     
     4     1.41e-02   1.81e-02     Switched to DIIS steps.
     5     1.97e-03   3.24e-03     
     6     5.55e-04   1.90e-04     
     7     1.45e-04   8.49e-05     
     8     4.94e-05   8.72e-06     
     9     1.63e-05   5.87e-06     
    10     6.68e-06   2.23e-08     
    11     2.06e-06   3.90e-07     
    12     2.68e-07   6.16e-08     
 ------------------------------------------------------------------------------
                                   Orbital response converged.

 Computing density matrices... Done.
 CCSD calculation:   CPU 788.42 s  wall 210.71 s

 Transferring MO TPDM to AO TPDM
 Transferring g2_o1o1o1o1
 Transferring g2_o1o1o1v1
 Transferring g2_o1o1v1v1
 Transferring g2_o1v1o1v1
 Transferring g2_o1v1v1v1
 Transferring g2_v1v1v1v1
 Adding separable TPDM
 Computing TPDM gradient
 --------------------------------------------------------
 2e gradient
  Atom          X               Y               Z
 --------------------------------------------------------
    1        -50.035992       13.133196        0.000000  
    2         19.447868      -30.240425       -0.000000  
    3         32.128036       11.974905        0.000000  
    4         -1.539911        5.132323        0.000000  
 --------------------------------------------------------
 --------------------------------------------------------
 Final gradient
  Atom          X               Y               Z
 --------------------------------------------------------
    1        -50.035992       13.133196        0.000000  
    2         19.447868      -30.240425       -0.000000  
    3         32.128036       11.974905        0.000000  
    4         -1.539911        5.132323        0.000000  
 --------------------------------------------------------
 Analytic gradient from two-electron contribution:   CPU 197.89 s  wall 56.96 s

 Total ccman2 time:   CPU 1028.82 s  wall 278.74 s


 --------------------------------------------------------------

                    Orbital Energies (a.u.)
 --------------------------------------------------------------

 Alpha MOs
 -- Occupied --
*******-180.872-169.678-169.678-169.677 -80.020 -79.989 -37.926
-33.114 -33.110 -33.110 -24.298 -24.296 -24.296 -24.293 -24.293
 -7.559  -7.532  -7.242  -5.475  -5.465  -5.465  -5.452  -5.450
 -5.450  -5.425  -5.424  -5.424  -2.398  -2.394  -2.393  -2.382
 -2.382  -0.945  -0.843  -0.700  -0.530  -0.442  -0.418  -0.401
 -0.366  -0.347
 -- Virtual --
 -0.019   0.025   0.056   0.074   0.083   0.083   0.103   0.111
  0.112   0.119   0.158   0.174   0.205   0.288   0.322   0.330
  0.361   0.386   0.389   0.393   0.433   0.446   0.490   0.553
  0.561   0.579   0.592   0.634   0.701   0.707   0.739   0.803
  0.804   0.835   0.911   0.942   1.061   1.095   1.104   1.149
  1.409   1.544   1.568   1.632   1.674   1.696   1.791   1.811
  1.861   1.944   1.966   2.022   2.351   2.904   4.484   4.493
  4.497   4.518   4.637   4.758   6.534   6.557   6.573   7.251
  7.479  14.740  14.778  14.790  14.800  14.852  14.898  28.870
 29.532  29.550  29.566  29.879  29.883  29.884  29.893  29.962
130.592 130.606 130.624 154.269 165.864 166.1101912.186
 --------------------------------------------------------------

          Ground-State Mulliken Net Atomic Charges

     Atom                 Charge (a.u.)
  ----------------------------------------
      1 I                    -0.176944
      2 P                     0.165971
      3 P                     0.099758
      4 H                    -0.088784
  ----------------------------------------
  Sum of atomic charges =     0.000000

 -----------------------------------------------------------------
                    Cartesian Multipole Moments
 -----------------------------------------------------------------
    Charge (ESU x 10^10)
                 0.0000
    Dipole Moment (Debye)
         X      -0.7441      Y      -0.6271      Z       0.0000
       Tot       0.9731
    Quadrupole Moments (Debye-Ang)
        XX     -57.0442     XY       0.4855     YY     -55.9737
        XZ      -0.0000     YZ      -0.0000     ZZ     -56.6105
    Octopole Moments (Debye-Ang^2)
       XXX      73.6012    XXY      -5.7885    XYY      16.9109
       YYY     -10.0126    XXZ       0.0000    XYZ       0.0000
       YYZ      -0.0000    XZZ      18.4045    YZZ      -1.9565
       ZZZ      -0.0000
    Hexadecapole Moments (Debye-Ang^3)
      XXXX    -988.9135   XXXY     -13.5559   XXYY    -181.9082
      XYYY       3.1769   YYYY    -198.6467   XXXZ      -0.0000
      XXYZ      -0.0000   XYYZ       0.0000   YYYZ      -0.0000
      XXZZ    -174.9166   XYZZ      -0.7018   YYZZ     -46.6351
      XZZZ       0.0000   YZZZ       0.0000   ZZZZ     -87.6004
 -----------------------------------------------------------------
 DrvMan completing analytic gradient of the correlated energy
 Correlated dipole moment
            1
    1  -0.2927561
    2  -0.2467362
    3   0.0000000
 Energy read as -7599.331809120
 Full Analytical Gradient: (in a.u., or Hartree/Bohr)
             1             2             3             4
    1    0.00017496   -0.00017480    0.00002453   -0.00002468
    2   -0.00005570    0.00002016    0.00001155    0.00002399
    3    0.00000000    0.00000000    0.00000000   -0.00000000
 Gradient time:  CPU 0.68 s  wall 0.67 s
 ----------------------------------------------------------------
             Standard Nuclear Orientation (Angstroms)
    I     Atom           X                Y                Z
 ----------------------------------------------------------------
    1      I       1.0945738076    -0.0977072017    -0.0000000000
    2      P      -1.1693836808     0.9621291099     0.0000000000
    3      P      -2.5841483208    -0.5063625315    -0.0000000000
    4      H      -1.7624317795    -1.6580169834    -0.0000000000
 ----------------------------------------------------------------
 Nuclear Repulsion Energy =   357.5263492492 hartrees
 There are       42 alpha and       42 beta electrons

                       Distance Matrix (Angstroms)
             I (  1)   P (  2)   P (  3)
   P (  2)  2.499751
   P (  3)  3.701351  2.039124
   H (  4)  3.255311  2.686424  1.414753

 Requested basis set is 6-311++G(d,p)
 There are 55 shells and 129 basis functions
 A cutoff of  1.0D-14 yielded   1329 shell pairs
 There are      7734 function pairs (      8640 Cartesian)
 Smallest overlap matrix eigenvalue = 8.66E-04
 Guess MOs from SCF MO coefficient file

 -----------------------------------------------------------------------
  General SCF calculation program by
  Eric Jon Sundstrom, Paul Horn, Yuezhi Mao, Dmitri Zuev, Alec White,
  David Stuck, Shaama M.S., Shane Yost, Joonho Lee, David Small,
  Daniel Levine, Susi Lehtola, Hugh Burton, Evgeny Epifanovsky
 -----------------------------------------------------------------------
 Hartree-Fock
 using 4 threads for integral computing
 -------------------------------------------------------
 OpenMP Integral computing Module                
 Release: version 2.0, May 2017, Q-Chem Inc. Pleasanton 
 -------------------------------------------------------
 A restricted SCF calculation will be
 performed using DIIS
 SCF converges when DIIS error is below 1.0e-08
 ---------------------------------------
  Cycle       Energy         DIIS error
 ---------------------------------------
    1   -7598.8683864299      1.06e-05  
    2   -7598.8683867925      2.91e-06  
    3   -7598.8683868289      1.53e-06  
    4   -7598.8683868376      4.47e-07  
    5   -7598.8683868390      1.60e-07  
    6   -7598.8683868393      6.74e-08  
    7   -7598.8683868393      3.12e-08  
    8   -7598.8683868393      1.24e-08  
    9   -7598.8683868394      3.74e-09  Convergence criterion met
 ---------------------------------------
 SCF time:   CPU 5.59s  wall 1.00s 
 SCF   energy in the final basis set =    -7598.8683868394
 Total energy in the final basis set =    -7598.8683868394


 ------------------------------------------------------------------------------

   CCMAN2: suite of methods based on coupled cluster
           and equation of motion theories.

   Components:
   * libvmm-1.3-trunk
     by Evgeny Epifanovsky, Ilya Kaliman.
   * libtensor-2.5-trunk
     by Evgeny Epifanovsky, Michael Wormit, Dmitry Zuev, Sam Manzer, 
        Ilya Kaliman.
   * libcc-2.5-trunk
     by Evgeny Epifanovsky, Arik Landau, Tomasz Kus, Kirill Khistyaev, 
        Dmitry Zuev, Prashant Manohar, Xintian Feng, Anna Krylov, 
        Matthew Goldey, Alec White, Thomas Jagau, Kaushik Nanda, 
        Anastasia Gunina, Alexander Kunitsa, Joonho Lee.

   CCMAN original authors:
   Anna I. Krylov, C. David Sherrill, Steven R. Gwaltney,
   Edward F. C. Byrd (2000)
   Sergey V. Levchenko, Lyudmila V. Slipchenko, Tao Wang,
   Ana-Maria C. Cristian (2003)
   Piotr A. Pieniazek, C. Melania Oana, Evgeny Epifanovsky (2007)
   Prashant Manohar (2009)

 ------------------------------------------------------------------------------


 Allocating and initializing 29808MB of RAM...
 Calculation will run on 4 cores.


 Alpha MOs, Restricted
 -- Occupied --                  
******* -180.87 -169.68 -169.68 -169.68  -80.02  -79.99  -37.93
  1 A     2 A     3 A     4 A     5 A     6 A     7 A     8 A                  
-33.114 -33.110 -33.110 -24.298 -24.296 -24.296 -24.293 -24.293
  9 A    10 A    11 A    12 A    13 A    14 A    15 A    16 A                  
 -7.559  -7.532  -7.243  -5.475  -5.465  -5.465  -5.452  -5.450
 17 A    18 A    19 A    20 A    21 A    22 A    23 A    24 A                  
 -5.450  -5.425  -5.424  -5.424  -2.398  -2.394  -2.393  -2.382
 25 A    26 A    27 A    28 A    29 A    30 A    31 A    32 A                  
 -2.382  -0.946  -0.843  -0.700  -0.530  -0.442  -0.418  -0.401
 33 A    34 A    35 A    36 A    37 A    38 A    39 A    40 A                  
 -0.366  -0.347
 41 A    42 A                                                                  
 -- Virtual --                   
 -0.019   0.026   0.056   0.074   0.083   0.083   0.103   0.111
 43 A    44 A    45 A    46 A    47 A    48 A    49 A    50 A                  
  0.112   0.119   0.159   0.174   0.205   0.288   0.322   0.329
 51 A    52 A    53 A    54 A    55 A    56 A    57 A    58 A                  
  0.361   0.386   0.390   0.393   0.433   0.446   0.490   0.552
 59 A    60 A    61 A    62 A    63 A    64 A    65 A    66 A                  
  0.561   0.579   0.592   0.634   0.702   0.707   0.739   0.803
 67 A    68 A    69 A    70 A    71 A    72 A    73 A    74 A                  
  0.804   0.835   0.911   0.943   1.062   1.095   1.104   1.150
 75 A    76 A    77 A    78 A    79 A    80 A    81 A    82 A                  
  1.409   1.544   1.568   1.632   1.674   1.696   1.791   1.811
 83 A    84 A    85 A    86 A    87 A    88 A    89 A    90 A                  
  1.861   1.944   1.966   2.022   2.351   2.904   4.484   4.493
 91 A    92 A    93 A    94 A    95 A    96 A    97 A    98 A                  
  4.497   4.518   4.637   4.758   6.534   6.557   6.573   7.251
 99 A   100 A   101 A   102 A   103 A   104 A   105 A   106 A                  
  7.479  14.741  14.778  14.790  14.801  14.852  14.898  28.870
107 A   108 A   109 A   110 A   111 A   112 A   113 A   114 A                  
 29.532  29.550  29.566  29.879  29.883  29.884  29.893  29.962
115 A   116 A   117 A   118 A   119 A   120 A   121 A   122 A                  
130.592 130.606 130.624 154.269 165.865 166.1101912.186
123 A   124 A   125 A   126 A   127 A   128 A   129 A                          

 Beta MOs, Restricted
 -- Occupied --                  
******* -180.87 -169.68 -169.68 -169.68  -80.02  -79.99  -37.93
  1 A     2 A     3 A     4 A     5 A     6 A     7 A     8 A                  
-33.114 -33.110 -33.110 -24.298 -24.296 -24.296 -24.293 -24.293
  9 A    10 A    11 A    12 A    13 A    14 A    15 A    16 A                  
 -7.559  -7.532  -7.243  -5.475  -5.465  -5.465  -5.452  -5.450
 17 A    18 A    19 A    20 A    21 A    22 A    23 A    24 A                  
 -5.450  -5.425  -5.424  -5.424  -2.398  -2.394  -2.393  -2.382
 25 A    26 A    27 A    28 A    29 A    30 A    31 A    32 A                  
 -2.382  -0.946  -0.843  -0.700  -0.530  -0.442  -0.418  -0.401
 33 A    34 A    35 A    36 A    37 A    38 A    39 A    40 A                  
 -0.366  -0.347
 41 A    42 A                                                                  
 -- Virtual --                   
 -0.019   0.026   0.056   0.074   0.083   0.083   0.103   0.111
 43 A    44 A    45 A    46 A    47 A    48 A    49 A    50 A                  
  0.112   0.119   0.159   0.174   0.205   0.288   0.322   0.329
 51 A    52 A    53 A    54 A    55 A    56 A    57 A    58 A                  
  0.361   0.386   0.390   0.393   0.433   0.446   0.490   0.552
 59 A    60 A    61 A    62 A    63 A    64 A    65 A    66 A                  
  0.561   0.579   0.592   0.634   0.702   0.707   0.739   0.803
 67 A    68 A    69 A    70 A    71 A    72 A    73 A    74 A                  
  0.804   0.835   0.911   0.943   1.062   1.095   1.104   1.150
 75 A    76 A    77 A    78 A    79 A    80 A    81 A    82 A                  
  1.409   1.544   1.568   1.632   1.674   1.696   1.791   1.811
 83 A    84 A    85 A    86 A    87 A    88 A    89 A    90 A                  
  1.861   1.944   1.966   2.022   2.351   2.904   4.484   4.493
 91 A    92 A    93 A    94 A    95 A    96 A    97 A    98 A                  
  4.497   4.518   4.637   4.758   6.534   6.557   6.573   7.251
 99 A   100 A   101 A   102 A   103 A   104 A   105 A   106 A                  
  7.479  14.741  14.778  14.790  14.801  14.852  14.898  28.870
107 A   108 A   109 A   110 A   111 A   112 A   113 A   114 A                  
 29.532  29.550  29.566  29.879  29.883  29.884  29.893  29.962
115 A   116 A   117 A   118 A   119 A   120 A   121 A   122 A                  
130.592 130.606 130.624 154.269 165.865 166.1101912.186
123 A   124 A   125 A   126 A   127 A   128 A   129 A                          

 Occupation and symmetry of molecular orbitals

 Point group: C1 (1 irreducible representation).

                           A     All 
 -------------------------------------
 All molecular orbitals:
  - Alpha                  129   129 
  - Beta                   129   129 
 -------------------------------------
 Alpha orbitals:
  - Frozen occupied        28    28  
  - Active occupied        14    14  
  - Active virtual         87    87  
  - Frozen virtual         0     0   
 -------------------------------------
 Beta orbitals:
  - Frozen occupied        28    28  
  - Active occupied        14    14  
  - Active virtual         87    87  
  - Frozen virtual         0     0   
 -------------------------------------

 Import integrals:   CPU 0.00 s  wall 0.00 s

 Import integrals:   CPU 39.03 s  wall 10.01 s

 MP2 amplitudes:   CPU 0.04 s  wall 0.02 s

Running a double precision version
           CCSD T amplitudes will be solved using DIIS.

           Start     Size      MaxIter   EConv     TConv     
           3         7         100       1.00e-07  1.00e-05  
 ------------------------------------------------------------------------------
           Energy (a.u.)   Ediff      Tdiff       Comment
 ------------------------------------------------------------------------------
         -7599.30425556                           
     1   -7599.31500732   1.08e-02   7.27e-01     
     2   -7599.32784644   1.28e-02   9.19e-02     
     3   -7599.32958193   1.74e-03   3.78e-02     
     4   -7599.33131574   1.73e-03   1.46e-02     Switched to DIIS steps.
     5   -7599.33179247   4.77e-04   1.04e-02     
     6   -7599.33181183   1.94e-05   2.37e-03     
     7   -7599.33180648   5.35e-06   8.88e-04     
     8   -7599.33180830   1.83e-06   2.49e-04     
     9   -7599.33180893   6.27e-07   1.05e-04     
    10   -7599.33180911   1.82e-07   4.81e-05     
    11   -7599.33180919   7.70e-08   2.71e-05     
    12   -7599.33180916   2.62e-08   5.85e-06     
 ------------------------------------------------------------------------------
         -7599.33180916                           CCSD T converged.

End of double precision
 SCF energy                 = -7598.86838684
 MP2 energy                 = -7599.30425556
 CCSD correlation energy     =    -0.46342232
 CCSD total energy           = -7599.33180916

 CCSD  T1^2 = 0.0090  T2^2 = 0.2503  Leading amplitudes:

 Amplitude    Orbitals with energies
 -0.0216       37 (A) A                  ->    44 (A) A                   
              -0.5296                          0.0257                     
 -0.0216       37 (A) B                  ->    44 (A) B                   
              -0.5296                          0.0257                     
  0.0192       42 (A) A                  ->    62 (A) A                   
              -0.3468                          0.3927                     
  0.0192       42 (A) B                  ->    62 (A) B                   
              -0.3468                          0.3927                     

 Amplitude    Orbitals with energies
 -0.1172       42 (A) A      42 (A) B    ->    43 (A) A      43 (A) B     
              -0.3468       -0.3468           -0.0188       -0.0188       
  0.1172       42 (A) A      42 (A) B    ->    43 (A) B      43 (A) A     
              -0.3468       -0.3468           -0.0188       -0.0188       
  0.1172       42 (A) B      42 (A) A    ->    43 (A) A      43 (A) B     
              -0.3468       -0.3468           -0.0188       -0.0188       
 -0.1172       42 (A) B      42 (A) A    ->    43 (A) B      43 (A) A     
              -0.3468       -0.3468           -0.0188       -0.0188       

 Computing CCSD intemediates for later calculations in double precision
 Finished.

Running a double precision version
           CCSD Lambda amplitudes will be solved using DIIS.
           Start     Size      MaxIter   EConv     LConv     
           3         7         100       1.00e-07  1.00e-05  
 ------------------------------------------------------------------------------
            Enorm      Ldiff       Comment
 ------------------------------------------------------------------------------
     1     5.66e-02   4.68e-02     
     2     1.19e-02   5.01e-03     
     3     5.24e-03   2.64e-03     
     4     2.33e-03   1.35e-03     Switched to DIIS steps.
     5     9.09e-04   5.29e-04     
     6     4.20e-04   1.65e-04     
     7     1.58e-04   4.35e-05     
     8     6.11e-05   5.37e-06     
     9     2.29e-05   5.54e-06     
    10     8.28e-06   1.83e-06     
    11     2.56e-06   7.29e-07     
    12     1.20e-06   2.28e-07     
    13     5.76e-07   1.05e-07     
    14     2.78e-07   2.20e-08     
    15     1.29e-07   1.83e-08     
    16     4.91e-08   1.25e-09     
 ------------------------------------------------------------------------------
                                   CCSD Lambda converged.

 Computing density matrices in double precision...
           Orbital response amplitudes will be solved using DIIS.
           Start     Size      MaxIter   EConv     LConv     
           3         7         100       1.00e-06  1.00e-06  
 ------------------------------------------------------------------------------
            Enorm      Ldiff       Comment
 ------------------------------------------------------------------------------
     1     7.47e-02   1.13e-02     
     2     5.02e-02   1.22e-02     
     3     5.57e-02   1.41e-02     
     4     1.41e-02   1.79e-02     Switched to DIIS steps.
     5     1.97e-03   3.23e-03     
     6     5.54e-04   1.90e-04     
     7     1.45e-04   8.49e-05     
     8     4.93e-05   8.75e-06     
     9     1.63e-05   5.82e-06     
    10     6.68e-06   2.30e-08     
    11     2.05e-06   3.92e-07     
    12     2.66e-07   6.11e-08     
 ------------------------------------------------------------------------------
                                   Orbital response converged.

 Computing density matrices... Done.
 CCSD calculation:   CPU 787.07 s  wall 210.42 s

 Transferring MO TPDM to AO TPDM
 Transferring g2_o1o1o1o1
 Transferring g2_o1o1o1v1
 Transferring g2_o1o1v1v1
 Transferring g2_o1v1o1v1
 Transferring g2_o1v1v1v1
 Transferring g2_v1v1v1v1
 Adding separable TPDM
 Computing TPDM gradient
 --------------------------------------------------------
 2e gradient
  Atom          X               Y               Z
 --------------------------------------------------------
    1        -50.084989       13.160370       -0.000000  
    2         19.482603      -30.271290       -0.000000  
    3         32.141278       11.977575        0.000000  
    4         -1.538891        5.133345       -0.000000  
 --------------------------------------------------------
 --------------------------------------------------------
 Final gradient
  Atom          X               Y               Z
 --------------------------------------------------------
    1        -50.084989       13.160370       -0.000000  
    2         19.482603      -30.271290       -0.000000  
    3         32.141278       11.977575        0.000000  
    4         -1.538891        5.133345       -0.000000  
 --------------------------------------------------------
 Analytic gradient from two-electron contribution:   CPU 197.76 s  wall 57.09 s

 Total ccman2 time:   CPU 1027.14 s  wall 278.55 s


 --------------------------------------------------------------

                    Orbital Energies (a.u.)
 --------------------------------------------------------------

 Alpha MOs
 -- Occupied --
*******-180.872-169.678-169.678-169.678 -80.020 -79.989 -37.926
-33.114 -33.110 -33.110 -24.298 -24.296 -24.296 -24.293 -24.293
 -7.559  -7.532  -7.243  -5.475  -5.465  -5.465  -5.452  -5.450
 -5.450  -5.425  -5.424  -5.424  -2.398  -2.394  -2.393  -2.382
 -2.382  -0.946  -0.843  -0.700  -0.530  -0.442  -0.418  -0.401
 -0.366  -0.347
 -- Virtual --
 -0.019   0.026   0.056   0.074   0.083   0.083   0.103   0.111
  0.112   0.119   0.159   0.174   0.205   0.288   0.322   0.329
  0.361   0.386   0.390   0.393   0.433   0.446   0.490   0.552
  0.561   0.579   0.592   0.634   0.702   0.707   0.739   0.803
  0.804   0.835   0.911   0.943   1.062   1.095   1.104   1.150
  1.409   1.544   1.568   1.632   1.674   1.696   1.791   1.811
  1.861   1.944   1.966   2.022   2.351   2.904   4.484   4.493
  4.497   4.518   4.637   4.758   6.534   6.557   6.573   7.251
  7.479  14.741  14.778  14.790  14.801  14.852  14.898  28.870
 29.532  29.550  29.566  29.879  29.883  29.884  29.893  29.962
130.592 130.606 130.624 154.269 165.865 166.1101912.186
 --------------------------------------------------------------

          Ground-State Mulliken Net Atomic Charges

     Atom                 Charge (a.u.)
  ----------------------------------------
      1 I                    -0.176569
      2 P                     0.165693
      3 P                     0.099769
      4 H                    -0.088893
  ----------------------------------------
  Sum of atomic charges =     0.000000

 -----------------------------------------------------------------
                    Cartesian Multipole Moments
 -----------------------------------------------------------------
    Charge (ESU x 10^10)
                 0.0000
    Dipole Moment (Debye)
         X      -0.7361      Y      -0.6278      Z      -0.0000
       Tot       0.9675
    Quadrupole Moments (Debye-Ang)
        XX     -57.0540     XY       0.4855     YY     -55.9746
        XZ       0.0000     YZ       0.0000     ZZ     -56.6071
    Octopole Moments (Debye-Ang^2)
       XXX      73.8199    XXY      -5.7834    XYY      16.9840
       YYY     -10.0152    XXZ      -0.0000    XYZ      -0.0000
       YYZ       0.0000    XZZ      18.4720    YZZ      -1.9566
       ZZZ      -0.0000
    Hexadecapole Moments (Debye-Ang^3)
      XXXX    -988.3465   XXXY     -13.5788   XXYY    -181.7953
      XYYY       3.1625   YYYY    -198.6579   XXXZ       0.0000
      XXYZ       0.0000   XYYZ      -0.0000   YYYZ       0.0000
      XXZZ    -174.7944   XYZZ      -0.7081   YYZZ     -46.6335
      XZZZ       0.0000   YZZZ       0.0000   ZZZZ     -87.5889
 -----------------------------------------------------------------
 DrvMan completing analytic gradient of the correlated energy
 Correlated dipole moment
            1
    1  -0.2896222
    2  -0.2470040
    3  -0.0000000
 Energy read as -7599.331809161
 Full Analytical Gradient: (in a.u., or Hartree/Bohr)
             1             2             3             4
    1   -0.00015165    0.00009666    0.00008131   -0.00002631
    2    0.00006438   -0.00010296    0.00001535    0.00002323
    3   -0.00000000   -0.00000000    0.00000000    0.00000000
 Gradient time:  CPU 0.68 s  wall 0.65 s
 ----------------------------------------------------------------
             Standard Nuclear Orientation (Angstroms)
    I     Atom           X                Y                Z
 ----------------------------------------------------------------
    1      I       1.0955738076    -0.0967072017    -0.0000000000
    2      P      -1.1693836808     0.9621291099     0.0000000000
    3      P      -2.5841483208    -0.5063625315    -0.0000000000
    4      H      -1.7624317795    -1.6580169834    -0.0000000000
 ----------------------------------------------------------------
 Nuclear Repulsion Energy =   357.4564082219 hartrees
 There are       42 alpha and       42 beta electrons

                       Distance Matrix (Angstroms)
             I (  1)   P (  2)   P (  3)
   P (  2)  2.500233
   P (  3)  3.702455  2.039124
   H (  4)  3.256668  2.686424  1.414753

 Requested basis set is 6-311++G(d,p)
 There are 55 shells and 129 basis functions
 A cutoff of  1.0D-14 yielded   1329 shell pairs
 There are      7734 function pairs (      8640 Cartesian)
 Smallest overlap matrix eigenvalue = 8.66E-04
 Guess MOs from SCF MO coefficient file

 -----------------------------------------------------------------------
  General SCF calculation program by
  Eric Jon Sundstrom, Paul Horn, Yuezhi Mao, Dmitri Zuev, Alec White,
  David Stuck, Shaama M.S., Shane Yost, Joonho Lee, David Small,
  Daniel Levine, Susi Lehtola, Hugh Burton, Evgeny Epifanovsky
 -----------------------------------------------------------------------
 Hartree-Fock
 using 4 threads for integral computing
 -------------------------------------------------------
 OpenMP Integral computing Module                
 Release: version 2.0, May 2017, Q-Chem Inc. Pleasanton 
 -------------------------------------------------------
 A restricted SCF calculation will be
 performed using DIIS
 SCF converges when DIIS error is below 1.0e-08
 ---------------------------------------
  Cycle       Energy         DIIS error
 ---------------------------------------
    1   -7598.8683830965      4.56e-06  
    2   -7598.8683831845      1.37e-06  
    3   -7598.8683831978      7.11e-07  
    4   -7598.8683832007      2.96e-07  
    5   -7598.8683832016      9.13e-08  
    6   -7598.8683832017      3.26e-08  
    7   -7598.8683832017      1.38e-08  
    8   -7598.8683832017      4.87e-09  Convergence criterion met
 ---------------------------------------
 SCF time:   CPU 4.98s  wall 1.00s 
 SCF   energy in the final basis set =    -7598.8683832017
 Total energy in the final basis set =    -7598.8683832017


 ------------------------------------------------------------------------------

   CCMAN2: suite of methods based on coupled cluster
           and equation of motion theories.

   Components:
   * libvmm-1.3-trunk
     by Evgeny Epifanovsky, Ilya Kaliman.
   * libtensor-2.5-trunk
     by Evgeny Epifanovsky, Michael Wormit, Dmitry Zuev, Sam Manzer, 
        Ilya Kaliman.
   * libcc-2.5-trunk
     by Evgeny Epifanovsky, Arik Landau, Tomasz Kus, Kirill Khistyaev, 
        Dmitry Zuev, Prashant Manohar, Xintian Feng, Anna Krylov, 
        Matthew Goldey, Alec White, Thomas Jagau, Kaushik Nanda, 
        Anastasia Gunina, Alexander Kunitsa, Joonho Lee.

   CCMAN original authors:
   Anna I. Krylov, C. David Sherrill, Steven R. Gwaltney,
   Edward F. C. Byrd (2000)
   Sergey V. Levchenko, Lyudmila V. Slipchenko, Tao Wang,
   Ana-Maria C. Cristian (2003)
   Piotr A. Pieniazek, C. Melania Oana, Evgeny Epifanovsky (2007)
   Prashant Manohar (2009)

 ------------------------------------------------------------------------------


 Allocating and initializing 29808MB of RAM...
 Calculation will run on 4 cores.


 Alpha MOs, Restricted
 -- Occupied --                  
******* -180.87 -169.68 -169.68 -169.68  -80.02  -79.99  -37.93
  1 A     2 A     3 A     4 A     5 A     6 A     7 A     8 A                  
-33.114 -33.110 -33.110 -24.298 -24.296 -24.296 -24.293 -24.293
  9 A    10 A    11 A    12 A    13 A    14 A    15 A    16 A                  
 -7.559  -7.532  -7.243  -5.475  -5.465  -5.465  -5.452  -5.450
 17 A    18 A    19 A    20 A    21 A    22 A    23 A    24 A                  
 -5.450  -5.425  -5.424  -5.424  -2.398  -2.394  -2.393  -2.382
 25 A    26 A    27 A    28 A    29 A    30 A    31 A    32 A                  
 -2.382  -0.946  -0.843  -0.700  -0.530  -0.442  -0.418  -0.401
 33 A    34 A    35 A    36 A    37 A    38 A    39 A    40 A                  
 -0.366  -0.347
 41 A    42 A                                                                  
 -- Virtual --                   
 -0.019   0.026   0.056   0.074   0.083   0.083   0.103   0.111
 43 A    44 A    45 A    46 A    47 A    48 A    49 A    50 A                  
  0.112   0.119   0.159   0.174   0.205   0.288   0.322   0.330
 51 A    52 A    53 A    54 A    55 A    56 A    57 A    58 A                  
  0.361   0.386   0.390   0.393   0.433   0.446   0.490   0.552
 59 A    60 A    61 A    62 A    63 A    64 A    65 A    66 A                  
  0.561   0.579   0.592   0.634   0.702   0.707   0.739   0.803
 67 A    68 A    69 A    70 A    71 A    72 A    73 A    74 A                  
  0.804   0.835   0.911   0.943   1.062   1.095   1.104   1.150
 75 A    76 A    77 A    78 A    79 A    80 A    81 A    82 A                  
  1.409   1.544   1.568   1.632   1.674   1.696   1.791   1.811
 83 A    84 A    85 A    86 A    87 A    88 A    89 A    90 A                  
  1.861   1.944   1.966   2.022   2.351   2.904   4.484   4.493
 91 A    92 A    93 A    94 A    95 A    96 A    97 A    98 A                  
  4.497   4.518   4.637   4.758   6.534   6.557   6.573   7.251
 99 A   100 A   101 A   102 A   103 A   104 A   105 A   106 A                  
  7.479  14.741  14.778  14.790  14.801  14.852  14.898  28.870
107 A   108 A   109 A   110 A   111 A   112 A   113 A   114 A                  
 29.532  29.550  29.566  29.879  29.883  29.884  29.893  29.962
115 A   116 A   117 A   118 A   119 A   120 A   121 A   122 A                  
130.592 130.606 130.624 154.269 165.865 166.1101912.186
123 A   124 A   125 A   126 A   127 A   128 A   129 A                          

 Beta MOs, Restricted
 -- Occupied --                  
******* -180.87 -169.68 -169.68 -169.68  -80.02  -79.99  -37.93
  1 A     2 A     3 A     4 A     5 A     6 A     7 A     8 A                  
-33.114 -33.110 -33.110 -24.298 -24.296 -24.296 -24.293 -24.293
  9 A    10 A    11 A    12 A    13 A    14 A    15 A    16 A                  
 -7.559  -7.532  -7.243  -5.475  -5.465  -5.465  -5.452  -5.450
 17 A    18 A    19 A    20 A    21 A    22 A    23 A    24 A                  
 -5.450  -5.425  -5.424  -5.424  -2.398  -2.394  -2.393  -2.382
 25 A    26 A    27 A    28 A    29 A    30 A    31 A    32 A                  
 -2.382  -0.946  -0.843  -0.700  -0.530  -0.442  -0.418  -0.401
 33 A    34 A    35 A    36 A    37 A    38 A    39 A    40 A                  
 -0.366  -0.347
 41 A    42 A                                                                  
 -- Virtual --                   
 -0.019   0.026   0.056   0.074   0.083   0.083   0.103   0.111
 43 A    44 A    45 A    46 A    47 A    48 A    49 A    50 A                  
  0.112   0.119   0.159   0.174   0.205   0.288   0.322   0.330
 51 A    52 A    53 A    54 A    55 A    56 A    57 A    58 A                  
  0.361   0.386   0.390   0.393   0.433   0.446   0.490   0.552
 59 A    60 A    61 A    62 A    63 A    64 A    65 A    66 A                  
  0.561   0.579   0.592   0.634   0.702   0.707   0.739   0.803
 67 A    68 A    69 A    70 A    71 A    72 A    73 A    74 A                  
  0.804   0.835   0.911   0.943   1.062   1.095   1.104   1.150
 75 A    76 A    77 A    78 A    79 A    80 A    81 A    82 A                  
  1.409   1.544   1.568   1.632   1.674   1.696   1.791   1.811
 83 A    84 A    85 A    86 A    87 A    88 A    89 A    90 A                  
  1.861   1.944   1.966   2.022   2.351   2.904   4.484   4.493
 91 A    92 A    93 A    94 A    95 A    96 A    97 A    98 A                  
  4.497   4.518   4.637   4.758   6.534   6.557   6.573   7.251
 99 A   100 A   101 A   102 A   103 A   104 A   105 A   106 A                  
  7.479  14.741  14.778  14.790  14.801  14.852  14.898  28.870
107 A   108 A   109 A   110 A   111 A   112 A   113 A   114 A                  
 29.532  29.550  29.566  29.879  29.883  29.884  29.893  29.962
115 A   116 A   117 A   118 A   119 A   120 A   121 A   122 A                  
130.592 130.606 130.624 154.269 165.865 166.1101912.186
123 A   124 A   125 A   126 A   127 A   128 A   129 A                          

 Occupation and symmetry of molecular orbitals

 Point group: C1 (1 irreducible representation).

                           A     All 
 -------------------------------------
 All molecular orbitals:
  - Alpha                  129   129 
  - Beta                   129   129 
 -------------------------------------
 Alpha orbitals:
  - Frozen occupied        28    28  
  - Active occupied        14    14  
  - Active virtual         87    87  
  - Frozen virtual         0     0   
 -------------------------------------
 Beta orbitals:
  - Frozen occupied        28    28  
  - Active occupied        14    14  
  - Active virtual         87    87  
  - Frozen virtual         0     0   
 -------------------------------------

 Import integrals:   CPU 0.00 s  wall 0.00 s

 Import integrals:   CPU 38.89 s  wall 9.97 s

 MP2 amplitudes:   CPU 0.04 s  wall 0.02 s

Running a double precision version
           CCSD T amplitudes will be solved using DIIS.

           Start     Size      MaxIter   EConv     TConv     
           3         7         100       1.00e-07  1.00e-05  
 ------------------------------------------------------------------------------
           Energy (a.u.)   Ediff      Tdiff       Comment
 ------------------------------------------------------------------------------
         -7599.30425340                           
     1   -7599.31500523   1.08e-02   7.27e-01     
     2   -7599.32784608   1.28e-02   9.19e-02     
     3   -7599.32958144   1.74e-03   3.78e-02     
     4   -7599.33131545   1.73e-03   1.46e-02     Switched to DIIS steps.
     5   -7599.33179252   4.77e-04   1.04e-02     
     6   -7599.33181191   1.94e-05   2.37e-03     
     7   -7599.33180655   5.35e-06   8.88e-04     
     8   -7599.33180838   1.83e-06   2.49e-04     
     9   -7599.33180901   6.29e-07   1.05e-04     
    10   -7599.33180919   1.82e-07   4.81e-05     
    11   -7599.33180927   7.70e-08   2.71e-05     
    12   -7599.33180924   2.63e-08   5.85e-06     
 ------------------------------------------------------------------------------
         -7599.33180924                           CCSD T converged.

End of double precision
 SCF energy                 = -7598.86838320
 MP2 energy                 = -7599.30425340
 CCSD correlation energy     =    -0.46342604
 CCSD total energy           = -7599.33180924

 CCSD  T1^2 = 0.0090  T2^2 = 0.2503  Leading amplitudes:

 Amplitude    Orbitals with energies
  0.0216       37 (A) A                  ->    44 (A) A                   
              -0.5296                          0.0256                     
  0.0216       37 (A) B                  ->    44 (A) B                   
              -0.5296                          0.0256                     
  0.0192       42 (A) A                  ->    62 (A) A                   
              -0.3468                          0.3927                     
  0.0192       42 (A) B                  ->    62 (A) B                   
              -0.3468                          0.3927                     

 Amplitude    Orbitals with energies
 -0.1172       42 (A) A      42 (A) B    ->    43 (A) A      43 (A) B     
              -0.3468       -0.3468           -0.0188       -0.0188       
  0.1172       42 (A) A      42 (A) B    ->    43 (A) B      43 (A) A     
              -0.3468       -0.3468           -0.0188       -0.0188       
  0.1172       42 (A) B      42 (A) A    ->    43 (A) A      43 (A) B     
              -0.3468       -0.3468           -0.0188       -0.0188       
 -0.1172       42 (A) B      42 (A) A    ->    43 (A) B      43 (A) A     
              -0.3468       -0.3468           -0.0188       -0.0188       

 Computing CCSD intemediates for later calculations in double precision
 Finished.

Running a double precision version
           CCSD Lambda amplitudes will be solved using DIIS.
           Start     Size      MaxIter   EConv     LConv     
           3         7         100       1.00e-07  1.00e-05  
 ------------------------------------------------------------------------------
            Enorm      Ldiff       Comment
 ------------------------------------------------------------------------------
     1     5.66e-02   4.68e-02     
     2     1.20e-02   5.01e-03     
     3     5.25e-03   2.64e-03     
     4     2.33e-03   1.35e-03     Switched to DIIS steps.
     5     9.09e-04   5.29e-04     
     6     4.20e-04   1.65e-04     
     7     1.59e-04   4.36e-05     
     8     6.12e-05   5.37e-06     
     9     2.29e-05   5.55e-06     
    10     8.29e-06   1.83e-06     
    11     2.56e-06   7.30e-07     
    12     1.20e-06   2.28e-07     
    13     5.76e-07   1.05e-07     
    14     2.79e-07   2.21e-08     
    15     1.29e-07   1.83e-08     
    16     4.92e-08   1.23e-09     
 ------------------------------------------------------------------------------
                                   CCSD Lambda converged.

 Computing density matrices in double precision...
           Orbital response amplitudes will be solved using DIIS.
           Start     Size      MaxIter   EConv     LConv     
           3         7         100       1.00e-06  1.00e-06  
 ------------------------------------------------------------------------------
            Enorm      Ldiff       Comment
 ------------------------------------------------------------------------------
     1     7.47e-02   1.13e-02     
     2     5.02e-02   1.22e-02     
     3     5.58e-02   1.42e-02     
     4     1.41e-02   1.80e-02     Switched to DIIS steps.
     5     1.97e-03   3.23e-03     
     6     5.55e-04   1.90e-04     
     7     1.45e-04   8.49e-05     
     8     4.94e-05   8.74e-06     
     9     1.64e-05   5.84e-06     
    10     6.68e-06   2.18e-08     
    11     2.06e-06   3.92e-07     
    12     2.67e-07   6.14e-08     
 ------------------------------------------------------------------------------
                                   Orbital response converged.

 Computing density matrices... Done.
 CCSD calculation:   CPU 787.69 s  wall 210.52 s

 Transferring MO TPDM to AO TPDM
 Transferring g2_o1o1o1o1
 Transferring g2_o1o1o1v1
 Transferring g2_o1o1v1v1
 Transferring g2_o1v1o1v1
 Transferring g2_o1v1v1v1
 Transferring g2_v1v1v1v1
 Adding separable TPDM
 Computing TPDM gradient
 --------------------------------------------------------
 2e gradient
  Atom          X               Y               Z
 --------------------------------------------------------
    1        -50.074064       13.133974        0.000000  
    2         19.479835      -30.246712       -0.000000  
    3         32.133381       11.979998        0.000000  
    4         -1.539152        5.132740       -0.000000  
 --------------------------------------------------------
 --------------------------------------------------------
 Final gradient
  Atom          X               Y               Z
 --------------------------------------------------------
    1        -50.074064       13.133974        0.000000  
    2         19.479835      -30.246712       -0.000000  
    3         32.133381       11.979998        0.000000  
    4         -1.539152        5.132740       -0.000000  
 --------------------------------------------------------
 Analytic gradient from two-electron contribution:   CPU 199.69 s  wall 57.65 s

 Total ccman2 time:   CPU 1029.48 s  wall 279.17 s


 --------------------------------------------------------------

                    Orbital Energies (a.u.)
 --------------------------------------------------------------

 Alpha MOs
 -- Occupied --
*******-180.872-169.678-169.678-169.678 -80.020 -79.989 -37.926
-33.114 -33.110 -33.110 -24.298 -24.296 -24.296 -24.293 -24.293
 -7.559  -7.532  -7.243  -5.475  -5.465  -5.465  -5.452  -5.450
 -5.450  -5.425  -5.424  -5.424  -2.398  -2.394  -2.393  -2.382
 -2.382  -0.946  -0.843  -0.700  -0.530  -0.442  -0.418  -0.401
 -0.366  -0.347
 -- Virtual --
 -0.019   0.026   0.056   0.074   0.083   0.083   0.103   0.111
  0.112   0.119   0.159   0.174   0.205   0.288   0.322   0.330
  0.361   0.386   0.390   0.393   0.433   0.446   0.490   0.552
  0.561   0.579   0.592   0.634   0.702   0.707   0.739   0.803
  0.804   0.835   0.911   0.943   1.062   1.095   1.104   1.150
  1.409   1.544   1.568   1.632   1.674   1.696   1.791   1.811
  1.861   1.944   1.966   2.022   2.351   2.904   4.484   4.493
  4.497   4.518   4.637   4.758   6.534   6.557   6.573   7.251
  7.479  14.741  14.778  14.790  14.801  14.852  14.898  28.870
 29.532  29.550  29.566  29.879  29.883  29.884  29.893  29.962
130.592 130.606 130.624 154.269 165.865 166.1101912.186
 --------------------------------------------------------------

          Ground-State Mulliken Net Atomic Charges

     Atom                 Charge (a.u.)
  ----------------------------------------
      1 I                    -0.176637
      2 P                     0.165708
      3 P                     0.099814
      4 H                    -0.088885
  ----------------------------------------
  Sum of atomic charges =    -0.000000

 -----------------------------------------------------------------
                    Cartesian Multipole Moments
 -----------------------------------------------------------------
    Charge (ESU x 10^10)
                 0.0000
    Dipole Moment (Debye)
         X      -0.7383      Y      -0.6285      Z      -0.0000
       Tot       0.9696
    Quadrupole Moments (Debye-Ang)
        XX     -57.0490     XY       0.4873     YY     -55.9766
        XZ       0.0000     YZ       0.0000     ZZ     -56.6081
    Octopole Moments (Debye-Ang^2)
       XXX      73.7197    XXY      -5.8143    XYY      16.9496
       YYY     -10.1043    XXZ      -0.0000    XYZ      -0.0000
       YYZ      -0.0000    XZZ      18.4408    YZZ      -1.9863
       ZZZ      -0.0000
    Hexadecapole Moments (Debye-Ang^3)
      XXXX    -988.6086   XXXY     -13.6460   XXYY    -181.8622
      XYYY       3.0824   YYYY    -198.6304   XXXZ       0.0000
      XXYZ       0.0000   XYYZ       0.0000   YYYZ       0.0000
      XXZZ    -174.8566   XYZZ      -0.7371   YYZZ     -46.6291
      XZZZ       0.0000   YZZZ       0.0000   ZZZZ     -87.5919
 -----------------------------------------------------------------
 DrvMan completing analytic gradient of the correlated energy
 Correlated dipole moment
            1
    1  -0.2904558
    2  -0.2472712
    3  -0.0000000
 Energy read as -7599.331809243
 Full Analytical Gradient: (in a.u., or Hartree/Bohr)
             1             2             3             4
    1   -0.00004814    0.00003606    0.00003952   -0.00002744
    2    0.00004892   -0.00009773    0.00002073    0.00002807
    3   -0.00000000   -0.00000000    0.00000000   -0.00000000
 Gradient time:  CPU 0.68 s  wall 0.64 s
 ----------------------------------------------------------------
             Standard Nuclear Orientation (Angstroms)
    I     Atom           X                Y                Z
 ----------------------------------------------------------------
    1      I       1.0955738076    -0.0987072017    -0.0000000000
    2      P      -1.1693836808     0.9621291099     0.0000000000
    3      P      -2.5841483208    -0.5063625315    -0.0000000000
    4      H      -1.7624317795    -1.6580169834    -0.0000000000
 ----------------------------------------------------------------
 Nuclear Repulsion Energy =   357.4086923096 hartrees
 There are       42 alpha and       42 beta electrons

                       Distance Matrix (Angstroms)
             I (  1)   P (  2)   P (  3)
   P (  2)  2.501081
   P (  3)  3.702234  2.039124
   H (  4)  3.255709  2.686424  1.414753

 Requested basis set is 6-311++G(d,p)
 There are 55 shells and 129 basis functions
 A cutoff of  1.0D-14 yielded   1329 shell pairs
 There are      7734 function pairs (      8640 Cartesian)
 Smallest overlap matrix eigenvalue = 8.66E-04
 Guess MOs from SCF MO coefficient file

 -----------------------------------------------------------------------
  General SCF calculation program by
  Eric Jon Sundstrom, Paul Horn, Yuezhi Mao, Dmitri Zuev, Alec White,
  David Stuck, Shaama M.S., Shane Yost, Joonho Lee, David Small,
  Daniel Levine, Susi Lehtola, Hugh Burton, Evgeny Epifanovsky
 -----------------------------------------------------------------------
 Hartree-Fock
 using 4 threads for integral computing
 -------------------------------------------------------
 OpenMP Integral computing Module                
 Release: version 2.0, May 2017, Q-Chem Inc. Pleasanton 
 -------------------------------------------------------
 A restricted SCF calculation will be
 performed using DIIS
 SCF converges when DIIS error is below 1.0e-08
 ---------------------------------------
  Cycle       Energy         DIIS error
 ---------------------------------------
    1   -7598.8683768489      6.94e-06  
    2   -7598.8683770547      1.96e-06  
    3   -7598.8683770873      8.60e-07  
    4   -7598.8683770925      3.99e-07  
    5   -7598.8683770939      1.49e-07  
    6   -7598.8683770943      4.53e-08  
    7   -7598.8683770943      1.84e-08  
    8   -7598.8683770943      8.13e-09  Convergence criterion met
 ---------------------------------------
 SCF time:   CPU 4.97s  wall 2.00s 
 SCF   energy in the final basis set =    -7598.8683770943
 Total energy in the final basis set =    -7598.8683770943


 ------------------------------------------------------------------------------

   CCMAN2: suite of methods based on coupled cluster
           and equation of motion theories.

   Components:
   * libvmm-1.3-trunk
     by Evgeny Epifanovsky, Ilya Kaliman.
   * libtensor-2.5-trunk
     by Evgeny Epifanovsky, Michael Wormit, Dmitry Zuev, Sam Manzer, 
        Ilya Kaliman.
   * libcc-2.5-trunk
     by Evgeny Epifanovsky, Arik Landau, Tomasz Kus, Kirill Khistyaev, 
        Dmitry Zuev, Prashant Manohar, Xintian Feng, Anna Krylov, 
        Matthew Goldey, Alec White, Thomas Jagau, Kaushik Nanda, 
        Anastasia Gunina, Alexander Kunitsa, Joonho Lee.

   CCMAN original authors:
   Anna I. Krylov, C. David Sherrill, Steven R. Gwaltney,
   Edward F. C. Byrd (2000)
   Sergey V. Levchenko, Lyudmila V. Slipchenko, Tao Wang,
   Ana-Maria C. Cristian (2003)
   Piotr A. Pieniazek, C. Melania Oana, Evgeny Epifanovsky (2007)
   Prashant Manohar (2009)

 ------------------------------------------------------------------------------


 Allocating and initializing 29808MB of RAM...
 Calculation will run on 4 cores.


 Alpha MOs, Restricted
 -- Occupied --                  
******* -180.87 -169.68 -169.68 -169.68  -80.02  -79.99  -37.93
  1 A     2 A     3 A     4 A     5 A     6 A     7 A     8 A                  
-33.114 -33.110 -33.110 -24.298 -24.296 -24.296 -24.293 -24.293
  9 A    10 A    11 A    12 A    13 A    14 A    15 A    16 A                  
 -7.559  -7.532  -7.243  -5.475  -5.465  -5.465  -5.452  -5.450
 17 A    18 A    19 A    20 A    21 A    22 A    23 A    24 A                  
 -5.450  -5.425  -5.424  -5.424  -2.398  -2.394  -2.393  -2.382
 25 A    26 A    27 A    28 A    29 A    30 A    31 A    32 A                  
 -2.382  -0.946  -0.843  -0.700  -0.530  -0.442  -0.418  -0.401
 33 A    34 A    35 A    36 A    37 A    38 A    39 A    40 A                  
 -0.366  -0.347
 41 A    42 A                                                                  
 -- Virtual --                   
 -0.019   0.025   0.056   0.074   0.083   0.083   0.103   0.111
 43 A    44 A    45 A    46 A    47 A    48 A    49 A    50 A                  
  0.112   0.119   0.158   0.174   0.205   0.288   0.322   0.330
 51 A    52 A    53 A    54 A    55 A    56 A    57 A    58 A                  
  0.361   0.386   0.389   0.393   0.433   0.446   0.490   0.553
 59 A    60 A    61 A    62 A    63 A    64 A    65 A    66 A                  
  0.561   0.579   0.592   0.634   0.702   0.707   0.739   0.803
 67 A    68 A    69 A    70 A    71 A    72 A    73 A    74 A                  
  0.804   0.835   0.911   0.943   1.062   1.095   1.104   1.149
 75 A    76 A    77 A    78 A    79 A    80 A    81 A    82 A                  
  1.409   1.544   1.568   1.632   1.674   1.696   1.791   1.811
 83 A    84 A    85 A    86 A    87 A    88 A    89 A    90 A                  
  1.861   1.944   1.966   2.022   2.351   2.904   4.484   4.493
 91 A    92 A    93 A    94 A    95 A    96 A    97 A    98 A                  
  4.497   4.518   4.637   4.758   6.534   6.557   6.573   7.251
 99 A   100 A   101 A   102 A   103 A   104 A   105 A   106 A                  
  7.479  14.740  14.778  14.790  14.801  14.852  14.898  28.870
107 A   108 A   109 A   110 A   111 A   112 A   113 A   114 A                  
 29.532  29.550  29.566  29.879  29.883  29.884  29.893  29.962
115 A   116 A   117 A   118 A   119 A   120 A   121 A   122 A                  
130.592 130.606 130.624 154.269 165.865 166.1101912.186
123 A   124 A   125 A   126 A   127 A   128 A   129 A                          

 Beta MOs, Restricted
 -- Occupied --                  
******* -180.87 -169.68 -169.68 -169.68  -80.02  -79.99  -37.93
  1 A     2 A     3 A     4 A     5 A     6 A     7 A     8 A                  
-33.114 -33.110 -33.110 -24.298 -24.296 -24.296 -24.293 -24.293
  9 A    10 A    11 A    12 A    13 A    14 A    15 A    16 A                  
 -7.559  -7.532  -7.243  -5.475  -5.465  -5.465  -5.452  -5.450
 17 A    18 A    19 A    20 A    21 A    22 A    23 A    24 A                  
 -5.450  -5.425  -5.424  -5.424  -2.398  -2.394  -2.393  -2.382
 25 A    26 A    27 A    28 A    29 A    30 A    31 A    32 A                  
 -2.382  -0.946  -0.843  -0.700  -0.530  -0.442  -0.418  -0.401
 33 A    34 A    35 A    36 A    37 A    38 A    39 A    40 A                  
 -0.366  -0.347
 41 A    42 A                                                                  
 -- Virtual --                   
 -0.019   0.025   0.056   0.074   0.083   0.083   0.103   0.111
 43 A    44 A    45 A    46 A    47 A    48 A    49 A    50 A                  
  0.112   0.119   0.158   0.174   0.205   0.288   0.322   0.330
 51 A    52 A    53 A    54 A    55 A    56 A    57 A    58 A                  
  0.361   0.386   0.389   0.393   0.433   0.446   0.490   0.553
 59 A    60 A    61 A    62 A    63 A    64 A    65 A    66 A                  
  0.561   0.579   0.592   0.634   0.702   0.707   0.739   0.803
 67 A    68 A    69 A    70 A    71 A    72 A    73 A    74 A                  
  0.804   0.835   0.911   0.943   1.062   1.095   1.104   1.149
 75 A    76 A    77 A    78 A    79 A    80 A    81 A    82 A                  
  1.409   1.544   1.568   1.632   1.674   1.696   1.791   1.811
 83 A    84 A    85 A    86 A    87 A    88 A    89 A    90 A                  
  1.861   1.944   1.966   2.022   2.351   2.904   4.484   4.493
 91 A    92 A    93 A    94 A    95 A    96 A    97 A    98 A                  
  4.497   4.518   4.637   4.758   6.534   6.557   6.573   7.251
 99 A   100 A   101 A   102 A   103 A   104 A   105 A   106 A                  
  7.479  14.740  14.778  14.790  14.801  14.852  14.898  28.870
107 A   108 A   109 A   110 A   111 A   112 A   113 A   114 A                  
 29.532  29.550  29.566  29.879  29.883  29.884  29.893  29.962
115 A   116 A   117 A   118 A   119 A   120 A   121 A   122 A                  
130.592 130.606 130.624 154.269 165.865 166.1101912.186
123 A   124 A   125 A   126 A   127 A   128 A   129 A                          

 Occupation and symmetry of molecular orbitals

 Point group: C1 (1 irreducible representation).

                           A     All 
 -------------------------------------
 All molecular orbitals:
  - Alpha                  129   129 
  - Beta                   129   129 
 -------------------------------------
 Alpha orbitals:
  - Frozen occupied        28    28  
  - Active occupied        14    14  
  - Active virtual         87    87  
  - Frozen virtual         0     0   
 -------------------------------------
 Beta orbitals:
  - Frozen occupied        28    28  
  - Active occupied        14    14  
  - Active virtual         87    87  
  - Frozen virtual         0     0   
 -------------------------------------

 Import integrals:   CPU 0.00 s  wall 0.00 s

 Import integrals:   CPU 38.90 s  wall 9.98 s

 MP2 amplitudes:   CPU 0.04 s  wall 0.02 s

Running a double precision version
           CCSD T amplitudes will be solved using DIIS.

           Start     Size      MaxIter   EConv     TConv     
           3         7         100       1.00e-07  1.00e-05  
 ------------------------------------------------------------------------------
           Energy (a.u.)   Ediff      Tdiff       Comment
 ------------------------------------------------------------------------------
         -7599.30424745                           
     1   -7599.31500249   1.08e-02   7.27e-01     
     2   -7599.32784472   1.28e-02   9.19e-02     
     3   -7599.32958066   1.74e-03   3.78e-02     
     4   -7599.33131530   1.73e-03   1.46e-02     Switched to DIIS steps.
     5   -7599.33179253   4.77e-04   1.04e-02     
     6   -7599.33181193   1.94e-05   2.37e-03     
     7   -7599.33180657   5.35e-06   8.89e-04     
     8   -7599.33180840   1.83e-06   2.49e-04     
     9   -7599.33180903   6.30e-07   1.05e-04     
    10   -7599.33180921   1.83e-07   4.82e-05     
    11   -7599.33180929   7.70e-08   2.72e-05     
    12   -7599.33180926   2.64e-08   5.87e-06     
 ------------------------------------------------------------------------------
         -7599.33180926                           CCSD T converged.

End of double precision
 SCF energy                 = -7598.86837709
 MP2 energy                 = -7599.30424745
 CCSD correlation energy     =    -0.46343217
 CCSD total energy           = -7599.33180926

 CCSD  T1^2 = 0.0090  T2^2 = 0.2504  Leading amplitudes:

 Amplitude    Orbitals with energies
 -0.0217       37 (A) A                  ->    44 (A) A                   
              -0.5296                          0.0255                     
 -0.0217       37 (A) B                  ->    44 (A) B                   
              -0.5296                          0.0255                     
  0.0192       42 (A) A                  ->    62 (A) A                   
              -0.3469                          0.3926                     
  0.0192       42 (A) B                  ->    62 (A) B                   
              -0.3469                          0.3926                     

 Amplitude    Orbitals with energies
 -0.1171       42 (A) A      42 (A) B    ->    43 (A) A      43 (A) B     
              -0.3469       -0.3469           -0.0189       -0.0189       
  0.1171       42 (A) A      42 (A) B    ->    43 (A) B      43 (A) A     
              -0.3469       -0.3469           -0.0189       -0.0189       
  0.1171       42 (A) B      42 (A) A    ->    43 (A) A      43 (A) B     
              -0.3469       -0.3469           -0.0189       -0.0189       
 -0.1171       42 (A) B      42 (A) A    ->    43 (A) B      43 (A) A     
              -0.3469       -0.3469           -0.0189       -0.0189       

 Computing CCSD intemediates for later calculations in double precision
 Finished.

Running a double precision version
           CCSD Lambda amplitudes will be solved using DIIS.
           Start     Size      MaxIter   EConv     LConv     
           3         7         100       1.00e-07  1.00e-05  
 ------------------------------------------------------------------------------
            Enorm      Ldiff       Comment
 ------------------------------------------------------------------------------
     1     5.66e-02   4.68e-02     
     2     1.20e-02   5.02e-03     
     3     5.25e-03   2.64e-03     
     4     2.33e-03   1.35e-03     Switched to DIIS steps.
     5     9.10e-04   5.30e-04     
     6     4.20e-04   1.66e-04     
     7     1.59e-04   4.36e-05     
     8     6.13e-05   5.38e-06     
     9     2.30e-05   5.56e-06     
    10     8.30e-06   1.84e-06     
    11     2.57e-06   7.31e-07     
    12     1.21e-06   2.28e-07     
    13     5.80e-07   1.05e-07     
    14     2.80e-07   2.19e-08     
    15     1.30e-07   1.82e-08     
    16     4.94e-08   1.33e-09     
 ------------------------------------------------------------------------------
                                   CCSD Lambda converged.

 Computing density matrices in double precision...
           Orbital response amplitudes will be solved using DIIS.
           Start     Size      MaxIter   EConv     LConv     
           3         7         100       1.00e-06  1.00e-06  
 ------------------------------------------------------------------------------
            Enorm      Ldiff       Comment
 ------------------------------------------------------------------------------
     1     7.47e-02   1.12e-02     
     2     5.03e-02   1.21e-02     
     3     5.58e-02   1.42e-02     
     4     1.41e-02   1.80e-02     Switched to DIIS steps.
     5     1.97e-03   3.23e-03     
     6     5.55e-04   1.90e-04     
     7     1.45e-04   8.49e-05     
     8     4.94e-05   8.73e-06     
     9     1.63e-05   5.85e-06     
    10     6.68e-06   2.35e-08     
    11     2.06e-06   3.90e-07     
    12     2.67e-07   6.13e-08     
 ------------------------------------------------------------------------------
                                   Orbital response converged.

 Computing density matrices... Done.
 CCSD calculation:   CPU 787.45 s  wall 210.51 s

 Transferring MO TPDM to AO TPDM
 Transferring g2_o1o1o1o1
 Transferring g2_o1o1o1v1
 Transferring g2_o1o1v1v1
 Transferring g2_o1v1o1v1
 Transferring g2_o1v1v1v1
 Transferring g2_v1v1v1v1
 Adding separable TPDM
 Computing TPDM gradient
 --------------------------------------------------------
 2e gradient
  Atom          X               Y               Z
 --------------------------------------------------------
    1        -50.046907       13.159564        0.000000  
    2         19.450631      -30.264970        0.000000  
    3         32.135927       11.972479       -0.000000  
    4         -1.539650        5.132927        0.000000  
 --------------------------------------------------------
 --------------------------------------------------------
 Final gradient
  Atom          X               Y               Z
 --------------------------------------------------------
    1        -50.046907       13.159564        0.000000  
    2         19.450631      -30.264970        0.000000  
    3         32.135927       11.972479       -0.000000  
    4         -1.539650        5.132927        0.000000  
 --------------------------------------------------------
 Analytic gradient from two-electron contribution:   CPU 198.21 s  wall 57.27 s

 Total ccman2 time:   CPU 1027.45 s  wall 278.70 s


 --------------------------------------------------------------

                    Orbital Energies (a.u.)
 --------------------------------------------------------------

 Alpha MOs
 -- Occupied --
*******-180.872-169.678-169.678-169.678 -80.020 -79.989 -37.926
-33.114 -33.110 -33.110 -24.298 -24.296 -24.296 -24.293 -24.293
 -7.559  -7.532  -7.243  -5.475  -5.465  -5.465  -5.452  -5.450
 -5.450  -5.425  -5.424  -5.424  -2.398  -2.394  -2.393  -2.382
 -2.382  -0.946  -0.843  -0.700  -0.530  -0.442  -0.418  -0.401
 -0.366  -0.347
 -- Virtual --
 -0.019   0.025   0.056   0.074   0.083   0.083   0.103   0.111
  0.112   0.119   0.158   0.174   0.205   0.288   0.322   0.330
  0.361   0.386   0.389   0.393   0.433   0.446   0.490   0.553
  0.561   0.579   0.592   0.634   0.702   0.707   0.739   0.803
  0.804   0.835   0.911   0.943   1.062   1.095   1.104   1.149
  1.409   1.544   1.568   1.632   1.674   1.696   1.791   1.811
  1.861   1.944   1.966   2.022   2.351   2.904   4.484   4.493
  4.497   4.518   4.637   4.758   6.534   6.557   6.573   7.251
  7.479  14.740  14.778  14.790  14.801  14.852  14.898  28.870
 29.532  29.550  29.566  29.879  29.883  29.884  29.893  29.962
130.592 130.606 130.624 154.269 165.865 166.1101912.186
 --------------------------------------------------------------

          Ground-State Mulliken Net Atomic Charges

     Atom                 Charge (a.u.)
  ----------------------------------------
      1 I                    -0.176877
      2 P                     0.165957
      3 P                     0.099712
      4 H                    -0.088792
  ----------------------------------------
  Sum of atomic charges =     0.000000

 -----------------------------------------------------------------
                    Cartesian Multipole Moments
 -----------------------------------------------------------------
    Charge (ESU x 10^10)
                 0.0000
    Dipole Moment (Debye)
         X      -0.7420      Y      -0.6265      Z       0.0000
       Tot       0.9711
    Quadrupole Moments (Debye-Ang)
        XX     -57.0492     XY       0.4837     YY     -55.9717
        XZ      -0.0000     YZ       0.0000     ZZ     -56.6095
    Octopole Moments (Debye-Ang^2)
       XXX      73.7014    XXY      -5.7576    XYY      16.9453
       YYY      -9.9236    XXZ       0.0000    XYZ      -0.0000
       YYZ       0.0000    XZZ      18.4357    YZZ      -1.9268
       ZZZ       0.0000
    Hexadecapole Moments (Debye-Ang^3)
      XXXX    -988.6510   XXXY     -13.4886   XXYY    -181.8413
      XYYY       3.2570   YYYY    -198.6746   XXXZ      -0.0000
      XXYZ       0.0000   XYYZ      -0.0000   YYYZ       0.0000
      XXZZ    -174.8544   XYZZ      -0.6728   YYZZ     -46.6396
      XZZZ      -0.0000   YZZZ       0.0000   ZZZZ     -87.5973
 -----------------------------------------------------------------
 DrvMan completing analytic gradient of the correlated energy
 Correlated dipole moment
            1
    1  -0.2919223
    2  -0.2464687
    3   0.0000000
 Energy read as -7599.331809262
 Full Analytical Gradient: (in a.u., or Hartree/Bohr)
             1             2             3             4
    1    0.00007192   -0.00011462    0.00006624   -0.00002355
    2   -0.00004051    0.00001519    0.00000618    0.00001914
    3    0.00000000   -0.00000000    0.00000000   -0.00000000
 Gradient time:  CPU 0.68 s  wall 0.65 s
 ----------------------------------------------------------------
             Standard Nuclear Orientation (Angstroms)
    I     Atom           X                Y                Z
 ----------------------------------------------------------------
    1      I       1.0955738076    -0.0977072017     0.0010000000
    2      P      -1.1693836808     0.9621291099     0.0000000000
    3      P      -2.5841483208    -0.5063625315    -0.0000000000
    4      H      -1.7624317795    -1.6580169834    -0.0000000000
 ----------------------------------------------------------------
 Nuclear Repulsion Energy =   357.4325425856 hartrees
 There are       42 alpha and       42 beta electrons

                       Distance Matrix (Angstroms)
             I (  1)   P (  2)   P (  3)
   P (  2)  2.500657
   P (  3)  3.702345  2.039124
   H (  4)  3.256189  2.686424  1.414753

 Requested basis set is 6-311++G(d,p)
 There are 55 shells and 129 basis functions
 A cutoff of  1.0D-14 yielded   1329 shell pairs
 There are      7734 function pairs (      8640 Cartesian)
 Smallest overlap matrix eigenvalue = 8.66E-04
 Guess MOs from SCF MO coefficient file

 -----------------------------------------------------------------------
  General SCF calculation program by
  Eric Jon Sundstrom, Paul Horn, Yuezhi Mao, Dmitri Zuev, Alec White,
  David Stuck, Shaama M.S., Shane Yost, Joonho Lee, David Small,
  Daniel Levine, Susi Lehtola, Hugh Burton, Evgeny Epifanovsky
 -----------------------------------------------------------------------
 Hartree-Fock
 using 4 threads for integral computing
 -------------------------------------------------------
 OpenMP Integral computing Module                
 Release: version 2.0, May 2017, Q-Chem Inc. Pleasanton 
 -------------------------------------------------------
 A restricted SCF calculation will be
 performed using DIIS
 SCF converges when DIIS error is below 1.0e-08
 ---------------------------------------
  Cycle       Energy         DIIS error
 ---------------------------------------
    1   -7598.8683800783      4.40e-06  
    2   -7598.8683801685      1.28e-06  
    3   -7598.8683801843      5.29e-07  
    4   -7598.8683801867      2.52e-07  
    5   -7598.8683801872      8.77e-08  
    6   -7598.8683801872      2.58e-08  
    7   -7598.8683801873      1.04e-08  
    8   -7598.8683801873      4.34e-09  Convergence criterion met
 ---------------------------------------
 SCF time:   CPU 4.97s  wall 2.00s 
 SCF   energy in the final basis set =    -7598.8683801873
 Total energy in the final basis set =    -7598.8683801873


 ------------------------------------------------------------------------------

   CCMAN2: suite of methods based on coupled cluster
           and equation of motion theories.

   Components:
   * libvmm-1.3-trunk
     by Evgeny Epifanovsky, Ilya Kaliman.
   * libtensor-2.5-trunk
     by Evgeny Epifanovsky, Michael Wormit, Dmitry Zuev, Sam Manzer, 
        Ilya Kaliman.
   * libcc-2.5-trunk
     by Evgeny Epifanovsky, Arik Landau, Tomasz Kus, Kirill Khistyaev, 
        Dmitry Zuev, Prashant Manohar, Xintian Feng, Anna Krylov, 
        Matthew Goldey, Alec White, Thomas Jagau, Kaushik Nanda, 
        Anastasia Gunina, Alexander Kunitsa, Joonho Lee.

   CCMAN original authors:
   Anna I. Krylov, C. David Sherrill, Steven R. Gwaltney,
   Edward F. C. Byrd (2000)
   Sergey V. Levchenko, Lyudmila V. Slipchenko, Tao Wang,
   Ana-Maria C. Cristian (2003)
   Piotr A. Pieniazek, C. Melania Oana, Evgeny Epifanovsky (2007)
   Prashant Manohar (2009)

 ------------------------------------------------------------------------------


 Allocating and initializing 29808MB of RAM...
 Calculation will run on 4 cores.


 Alpha MOs, Restricted
 -- Occupied --                  
******* -180.87 -169.68 -169.68 -169.68  -80.02  -79.99  -37.93
  1 A     2 A     3 A     4 A     5 A     6 A     7 A     8 A                  
-33.114 -33.110 -33.110 -24.298 -24.296 -24.296 -24.293 -24.293
  9 A    10 A    11 A    12 A    13 A    14 A    15 A    16 A                  
 -7.559  -7.532  -7.243  -5.475  -5.465  -5.465  -5.452  -5.450
 17 A    18 A    19 A    20 A    21 A    22 A    23 A    24 A                  
 -5.450  -5.425  -5.424  -5.424  -2.398  -2.394  -2.393  -2.382
 25 A    26 A    27 A    28 A    29 A    30 A    31 A    32 A                  
 -2.382  -0.946  -0.843  -0.700  -0.530  -0.442  -0.418  -0.401
 33 A    34 A    35 A    36 A    37 A    38 A    39 A    40 A                  
 -0.366  -0.347
 41 A    42 A                                                                  
 -- Virtual --                   
 -0.019   0.026   0.056   0.074   0.083   0.083   0.103   0.111
 43 A    44 A    45 A    46 A    47 A    48 A    49 A    50 A                  
  0.112   0.119   0.159   0.174   0.205   0.288   0.322   0.330
 51 A    52 A    53 A    54 A    55 A    56 A    57 A    58 A                  
  0.361   0.386   0.390   0.393   0.433   0.446   0.490   0.552
 59 A    60 A    61 A    62 A    63 A    64 A    65 A    66 A                  
  0.561   0.579   0.592   0.634   0.702   0.707   0.739   0.803
 67 A    68 A    69 A    70 A    71 A    72 A    73 A    74 A                  
  0.804   0.835   0.911   0.943   1.062   1.095   1.104   1.150
 75 A    76 A    77 A    78 A    79 A    80 A    81 A    82 A                  
  1.409   1.544   1.568   1.632   1.674   1.696   1.791   1.811
 83 A    84 A    85 A    86 A    87 A    88 A    89 A    90 A                  
  1.861   1.944   1.966   2.022   2.351   2.904   4.484   4.493
 91 A    92 A    93 A    94 A    95 A    96 A    97 A    98 A                  
  4.497   4.518   4.637   4.758   6.534   6.557   6.573   7.251
 99 A   100 A   101 A   102 A   103 A   104 A   105 A   106 A                  
  7.479  14.740  14.778  14.790  14.801  14.852  14.898  28.870
107 A   108 A   109 A   110 A   111 A   112 A   113 A   114 A                  
 29.532  29.550  29.566  29.879  29.883  29.884  29.893  29.962
115 A   116 A   117 A   118 A   119 A   120 A   121 A   122 A                  
130.592 130.606 130.624 154.269 165.865 166.1101912.186
123 A   124 A   125 A   126 A   127 A   128 A   129 A                          

 Beta MOs, Restricted
 -- Occupied --                  
******* -180.87 -169.68 -169.68 -169.68  -80.02  -79.99  -37.93
  1 A     2 A     3 A     4 A     5 A     6 A     7 A     8 A                  
-33.114 -33.110 -33.110 -24.298 -24.296 -24.296 -24.293 -24.293
  9 A    10 A    11 A    12 A    13 A    14 A    15 A    16 A                  
 -7.559  -7.532  -7.243  -5.475  -5.465  -5.465  -5.452  -5.450
 17 A    18 A    19 A    20 A    21 A    22 A    23 A    24 A                  
 -5.450  -5.425  -5.424  -5.424  -2.398  -2.394  -2.393  -2.382
 25 A    26 A    27 A    28 A    29 A    30 A    31 A    32 A                  
 -2.382  -0.946  -0.843  -0.700  -0.530  -0.442  -0.418  -0.401
 33 A    34 A    35 A    36 A    37 A    38 A    39 A    40 A                  
 -0.366  -0.347
 41 A    42 A                                                                  
 -- Virtual --                   
 -0.019   0.026   0.056   0.074   0.083   0.083   0.103   0.111
 43 A    44 A    45 A    46 A    47 A    48 A    49 A    50 A                  
  0.112   0.119   0.159   0.174   0.205   0.288   0.322   0.330
 51 A    52 A    53 A    54 A    55 A    56 A    57 A    58 A                  
  0.361   0.386   0.390   0.393   0.433   0.446   0.490   0.552
 59 A    60 A    61 A    62 A    63 A    64 A    65 A    66 A                  
  0.561   0.579   0.592   0.634   0.702   0.707   0.739   0.803
 67 A    68 A    69 A    70 A    71 A    72 A    73 A    74 A                  
  0.804   0.835   0.911   0.943   1.062   1.095   1.104   1.150
 75 A    76 A    77 A    78 A    79 A    80 A    81 A    82 A                  
  1.409   1.544   1.568   1.632   1.674   1.696   1.791   1.811
 83 A    84 A    85 A    86 A    87 A    88 A    89 A    90 A                  
  1.861   1.944   1.966   2.022   2.351   2.904   4.484   4.493
 91 A    92 A    93 A    94 A    95 A    96 A    97 A    98 A                  
  4.497   4.518   4.637   4.758   6.534   6.557   6.573   7.251
 99 A   100 A   101 A   102 A   103 A   104 A   105 A   106 A                  
  7.479  14.740  14.778  14.790  14.801  14.852  14.898  28.870
107 A   108 A   109 A   110 A   111 A   112 A   113 A   114 A                  
 29.532  29.550  29.566  29.879  29.883  29.884  29.893  29.962
115 A   116 A   117 A   118 A   119 A   120 A   121 A   122 A                  
130.592 130.606 130.624 154.269 165.865 166.1101912.186
123 A   124 A   125 A   126 A   127 A   128 A   129 A                          

 Occupation and symmetry of molecular orbitals

 Point group: C1 (1 irreducible representation).

                           A     All 
 -------------------------------------
 All molecular orbitals:
  - Alpha                  129   129 
  - Beta                   129   129 
 -------------------------------------
 Alpha orbitals:
  - Frozen occupied        28    28  
  - Active occupied        14    14  
  - Active virtual         87    87  
  - Frozen virtual         0     0   
 -------------------------------------
 Beta orbitals:
  - Frozen occupied        28    28  
  - Active occupied        14    14  
  - Active virtual         87    87  
  - Frozen virtual         0     0   
 -------------------------------------

 Import integrals:   CPU 0.00 s  wall 0.00 s

 Import integrals:   CPU 38.89 s  wall 9.90 s

 MP2 amplitudes:   CPU 0.04 s  wall 0.02 s

Running a double precision version
           CCSD T amplitudes will be solved using DIIS.

           Start     Size      MaxIter   EConv     TConv     
           3         7         100       1.00e-07  1.00e-05  
 ------------------------------------------------------------------------------
           Energy (a.u.)   Ediff      Tdiff       Comment
 ------------------------------------------------------------------------------
         -7599.30425046                           
     1   -7599.31500389   1.08e-02   7.27e-01     
     2   -7599.32784543   1.28e-02   9.19e-02     
     3   -7599.32958108   1.74e-03   3.78e-02     
     4   -7599.33131541   1.73e-03   1.46e-02     Switched to DIIS steps.
     5   -7599.33179256   4.77e-04   1.04e-02     
     6   -7599.33181195   1.94e-05   2.37e-03     
     7   -7599.33180660   5.35e-06   8.89e-04     
     8   -7599.33180842   1.83e-06   2.49e-04     
     9   -7599.33180905   6.30e-07   1.05e-04     
    10   -7599.33180924   1.83e-07   4.82e-05     
    11   -7599.33180931   7.70e-08   2.71e-05     
    12   -7599.33180929   2.63e-08   5.86e-06     
 ------------------------------------------------------------------------------
         -7599.33180929                           CCSD T converged.

End of double precision
 SCF energy                 = -7598.86838019
 MP2 energy                 = -7599.30425046
 CCSD correlation energy     =    -0.46342910
 CCSD total energy           = -7599.33180929

 CCSD  T1^2 = 0.0090  T2^2 = 0.2504  Leading amplitudes:

 Amplitude    Orbitals with energies
 -0.0216       37 (A) A                  ->    44 (A) A                   
              -0.5296                          0.0255                     
 -0.0216       37 (A) B                  ->    44 (A) B                   
              -0.5296                          0.0255                     
  0.0192       42 (A) A                  ->    62 (A) A                   
              -0.3469                          0.3927                     
  0.0192       42 (A) B                  ->    62 (A) B                   
              -0.3469                          0.3927                     

 Amplitude    Orbitals with energies
 -0.1172       42 (A) A      42 (A) B    ->    43 (A) A      43 (A) B     
              -0.3469       -0.3469           -0.0189       -0.0189       
  0.1172       42 (A) A      42 (A) B    ->    43 (A) B      43 (A) A     
              -0.3469       -0.3469           -0.0189       -0.0189       
  0.1172       42 (A) B      42 (A) A    ->    43 (A) A      43 (A) B     
              -0.3469       -0.3469           -0.0189       -0.0189       
 -0.1172       42 (A) B      42 (A) A    ->    43 (A) B      43 (A) A     
              -0.3469       -0.3469           -0.0189       -0.0189       

 Computing CCSD intemediates for later calculations in double precision
 Finished.

Running a double precision version
           CCSD Lambda amplitudes will be solved using DIIS.
           Start     Size      MaxIter   EConv     LConv     
           3         7         100       1.00e-07  1.00e-05  
 ------------------------------------------------------------------------------
            Enorm      Ldiff       Comment
 ------------------------------------------------------------------------------
     1     5.66e-02   4.68e-02     
     2     1.20e-02   5.01e-03     
     3     5.25e-03   2.64e-03     
     4     2.33e-03   1.35e-03     Switched to DIIS steps.
     5     9.10e-04   5.29e-04     
     6     4.20e-04   1.66e-04     
     7     1.59e-04   4.36e-05     
     8     6.13e-05   5.37e-06     
     9     2.30e-05   5.56e-06     
    10     8.30e-06   1.84e-06     
    11     2.56e-06   7.31e-07     
    12     1.20e-06   2.28e-07     
    13     5.78e-07   1.05e-07     
    14     2.79e-07   2.20e-08     
    15     1.29e-07   1.83e-08     
    16     4.93e-08   1.28e-09     
 ------------------------------------------------------------------------------
                                   CCSD Lambda converged.

 Computing density matrices in double precision...
           Orbital response amplitudes will be solved using DIIS.
           Start     Size      MaxIter   EConv     LConv     
           3         7         100       1.00e-06  1.00e-06  
 ------------------------------------------------------------------------------
            Enorm      Ldiff       Comment
 ------------------------------------------------------------------------------
     1     7.47e-02   1.13e-02     
     2     5.03e-02   1.22e-02     
     3     5.58e-02   1.42e-02     
     4     1.41e-02   1.80e-02     Switched to DIIS steps.
     5     1.97e-03   3.23e-03     
     6     5.55e-04   1.90e-04     
     7     1.45e-04   8.49e-05     
     8     4.94e-05   8.74e-06     
     9     1.63e-05   5.85e-06     
    10     6.68e-06   2.27e-08     
    11     2.06e-06   3.91e-07     
    12     2.67e-07   6.13e-08     
 ------------------------------------------------------------------------------
                                   Orbital response converged.

 Computing density matrices... Done.
 CCSD calculation:   CPU 788.02 s  wall 210.83 s

 Transferring MO TPDM to AO TPDM
 Transferring g2_o1o1o1o1
 Transferring g2_o1o1o1v1
 Transferring g2_o1o1v1v1
 Transferring g2_o1v1o1v1
 Transferring g2_o1v1v1v1
 Transferring g2_v1v1v1v1
 Adding separable TPDM
 Computing TPDM gradient
 --------------------------------------------------------
 2e gradient
  Atom          X               Y               Z
 --------------------------------------------------------
    1        -50.060478       13.146772       -0.019604  
    2         19.465225      -30.255844        0.014620  
    3         32.134656       11.976238        0.004100  
    4         -1.539402        5.132834        0.000884  
 --------------------------------------------------------
 --------------------------------------------------------
 Final gradient
  Atom          X               Y               Z
 --------------------------------------------------------
    1        -50.060478       13.146772       -0.019604  
    2         19.465225      -30.255844        0.014620  
    3         32.134656       11.976238        0.004100  
    4         -1.539402        5.132834        0.000884  
 --------------------------------------------------------
 Analytic gradient from two-electron contribution:   CPU 198.78 s  wall 57.40 s

 Total ccman2 time:   CPU 1028.56 s  wall 279.07 s


 --------------------------------------------------------------

                    Orbital Energies (a.u.)
 --------------------------------------------------------------

 Alpha MOs
 -- Occupied --
*******-180.872-169.678-169.678-169.678 -80.020 -79.989 -37.926
-33.114 -33.110 -33.110 -24.298 -24.296 -24.296 -24.293 -24.293
 -7.559  -7.532  -7.243  -5.475  -5.465  -5.465  -5.452  -5.450
 -5.450  -5.425  -5.424  -5.424  -2.398  -2.394  -2.393  -2.382
 -2.382  -0.946  -0.843  -0.700  -0.530  -0.442  -0.418  -0.401
 -0.366  -0.347
 -- Virtual --
 -0.019   0.026   0.056   0.074   0.083   0.083   0.103   0.111
  0.112   0.119   0.159   0.174   0.205   0.288   0.322   0.330
  0.361   0.386   0.390   0.393   0.433   0.446   0.490   0.552
  0.561   0.579   0.592   0.634   0.702   0.707   0.739   0.803
  0.804   0.835   0.911   0.943   1.062   1.095   1.104   1.150
  1.409   1.544   1.568   1.632   1.674   1.696   1.791   1.811
  1.861   1.944   1.966   2.022   2.351   2.904   4.484   4.493
  4.497   4.518   4.637   4.758   6.534   6.557   6.573   7.251
  7.479  14.740  14.778  14.790  14.801  14.852  14.898  28.870
 29.532  29.550  29.566  29.879  29.883  29.884  29.893  29.962
130.592 130.606 130.624 154.269 165.865 166.1101912.186
 --------------------------------------------------------------

          Ground-State Mulliken Net Atomic Charges

     Atom                 Charge (a.u.)
  ----------------------------------------
      1 I                    -0.176757
      2 P                     0.165832
      3 P                     0.099763
      4 H                    -0.088839
  ----------------------------------------
  Sum of atomic charges =    -0.000000

 -----------------------------------------------------------------
                    Cartesian Multipole Moments
 -----------------------------------------------------------------
    Charge (ESU x 10^10)
                -0.0000
    Dipole Moment (Debye)
         X      -0.7401      Y      -0.6275      Z      -0.0003
       Tot       0.9703
    Quadrupole Moments (Debye-Ang)
        XX     -57.0491     XY       0.4855     YY     -55.9742
        XZ      -0.0002     YZ      -0.0004     ZZ     -56.6088
    Octopole Moments (Debye-Ang^2)
       XXX      73.7105    XXY      -5.7860    XYY      16.9474
       YYY     -10.0139    XXZ      -0.0230    XYZ      -0.0013
       YYZ      -0.0291    XZZ      18.4383    YZZ      -1.9566
       ZZZ      -0.0885
    Hexadecapole Moments (Debye-Ang^3)
      XXXX    -988.6298   XXXY     -13.5674   XXYY    -181.8517
      XYYY       3.1697   YYYY    -198.6523   XXXZ      -0.0911
      XXYZ      -0.0035   XYYZ      -0.0314   YYYZ       0.0087
      XXZZ    -174.8555   XYZZ      -0.7049   YYZZ     -46.6343
      XZZZ      -0.0987   YZZZ       0.0084   ZZZZ     -87.5948
 -----------------------------------------------------------------
 DrvMan completing analytic gradient of the correlated energy
 Correlated dipole moment
            1
    1  -0.2911899
    2  -0.2468701
    3  -0.0001002
 Energy read as -7599.331809287
 Full Analytical Gradient: (in a.u., or Hartree/Bohr)
             1             2             3             4
    1    0.00001197   -0.00003935    0.00005287   -0.00002549
    2    0.00000419   -0.00004126    0.00001346    0.00002361
    3    0.00000504   -0.00000813    0.00001168   -0.00000859
 Gradient time:  CPU 0.68 s  wall 0.64 s
 ----------------------------------------------------------------
             Standard Nuclear Orientation (Angstroms)
    I     Atom           X                Y                Z
 ----------------------------------------------------------------
    1      I       1.0955738076    -0.0977072017    -0.0000000000
    2      P      -1.1683836808     0.9621291099     0.0000000000
    3      P      -2.5841483208    -0.5063625315    -0.0000000000
    4      H      -1.7624317795    -1.6580169834    -0.0000000000
 ----------------------------------------------------------------
 Nuclear Repulsion Energy =   357.4734080518 hartrees
 There are       42 alpha and       42 beta electrons

                       Distance Matrix (Angstroms)
             I (  1)   P (  2)   P (  3)
   P (  2)  2.499751
   P (  3)  3.702344  2.039818
   H (  4)  3.256188  2.686645  1.414753

 Requested basis set is 6-311++G(d,p)
 There are 55 shells and 129 basis functions
 A cutoff of  1.0D-14 yielded   1329 shell pairs
 There are      7734 function pairs (      8640 Cartesian)
 Smallest overlap matrix eigenvalue = 8.67E-04
 Guess MOs from SCF MO coefficient file

 -----------------------------------------------------------------------
  General SCF calculation program by
  Eric Jon Sundstrom, Paul Horn, Yuezhi Mao, Dmitri Zuev, Alec White,
  David Stuck, Shaama M.S., Shane Yost, Joonho Lee, David Small,
  Daniel Levine, Susi Lehtola, Hugh Burton, Evgeny Epifanovsky
 -----------------------------------------------------------------------
 Hartree-Fock
 using 4 threads for integral computing
 -------------------------------------------------------
 OpenMP Integral computing Module                
 Release: version 2.0, May 2017, Q-Chem Inc. Pleasanton 
 -------------------------------------------------------
 A restricted SCF calculation will be
 performed using DIIS
 SCF converges when DIIS error is below 1.0e-08
 ---------------------------------------
  Cycle       Energy         DIIS error
 ---------------------------------------
    1   -7598.8683619559      8.53e-06  
    2   -7598.8683622142      2.28e-06  
    3   -7598.8683622413      9.12e-07  
    4   -7598.8683622453      3.38e-07  
    5   -7598.8683622459      1.36e-07  
    6   -7598.8683622461      4.90e-08  
    7   -7598.8683622461      2.68e-08  
    8   -7598.8683622462      9.85e-09  Convergence criterion met
 ---------------------------------------
 SCF time:   CPU 4.97s  wall 1.00s 
 SCF   energy in the final basis set =    -7598.8683622462
 Total energy in the final basis set =    -7598.8683622462


 ------------------------------------------------------------------------------

   CCMAN2: suite of methods based on coupled cluster
           and equation of motion theories.

   Components:
   * libvmm-1.3-trunk
     by Evgeny Epifanovsky, Ilya Kaliman.
   * libtensor-2.5-trunk
     by Evgeny Epifanovsky, Michael Wormit, Dmitry Zuev, Sam Manzer, 
        Ilya Kaliman.
   * libcc-2.5-trunk
     by Evgeny Epifanovsky, Arik Landau, Tomasz Kus, Kirill Khistyaev, 
        Dmitry Zuev, Prashant Manohar, Xintian Feng, Anna Krylov, 
        Matthew Goldey, Alec White, Thomas Jagau, Kaushik Nanda, 
        Anastasia Gunina, Alexander Kunitsa, Joonho Lee.

   CCMAN original authors:
   Anna I. Krylov, C. David Sherrill, Steven R. Gwaltney,
   Edward F. C. Byrd (2000)
   Sergey V. Levchenko, Lyudmila V. Slipchenko, Tao Wang,
   Ana-Maria C. Cristian (2003)
   Piotr A. Pieniazek, C. Melania Oana, Evgeny Epifanovsky (2007)
   Prashant Manohar (2009)

 ------------------------------------------------------------------------------


 Allocating and initializing 29808MB of RAM...
 Calculation will run on 4 cores.


 Alpha MOs, Restricted
 -- Occupied --                  
******* -180.87 -169.68 -169.68 -169.68  -80.02  -79.99  -37.93
  1 A     2 A     3 A     4 A     5 A     6 A     7 A     8 A                  
-33.114 -33.110 -33.110 -24.298 -24.296 -24.296 -24.293 -24.293
  9 A    10 A    11 A    12 A    13 A    14 A    15 A    16 A                  
 -7.559  -7.532  -7.243  -5.475  -5.465  -5.465  -5.452  -5.450
 17 A    18 A    19 A    20 A    21 A    22 A    23 A    24 A                  
 -5.450  -5.425  -5.424  -5.424  -2.398  -2.394  -2.393  -2.382
 25 A    26 A    27 A    28 A    29 A    30 A    31 A    32 A                  
 -2.382  -0.945  -0.843  -0.700  -0.530  -0.442  -0.418  -0.401
 33 A    34 A    35 A    36 A    37 A    38 A    39 A    40 A                  
 -0.366  -0.347
 41 A    42 A                                                                  
 -- Virtual --                   
 -0.019   0.026   0.056   0.074   0.083   0.083   0.103   0.111
 43 A    44 A    45 A    46 A    47 A    48 A    49 A    50 A                  
  0.112   0.119   0.158   0.174   0.205   0.288   0.322   0.329
 51 A    52 A    53 A    54 A    55 A    56 A    57 A    58 A                  
  0.361   0.386   0.390   0.393   0.433   0.446   0.490   0.552
 59 A    60 A    61 A    62 A    63 A    64 A    65 A    66 A                  
  0.561   0.579   0.592   0.634   0.702   0.707   0.739   0.803
 67 A    68 A    69 A    70 A    71 A    72 A    73 A    74 A                  
  0.804   0.835   0.911   0.943   1.061   1.095   1.104   1.150
 75 A    76 A    77 A    78 A    79 A    80 A    81 A    82 A                  
  1.409   1.544   1.568   1.632   1.674   1.696   1.791   1.811
 83 A    84 A    85 A    86 A    87 A    88 A    89 A    90 A                  
  1.861   1.944   1.966   2.022   2.351   2.904   4.484   4.493
 91 A    92 A    93 A    94 A    95 A    96 A    97 A    98 A                  
  4.497   4.518   4.637   4.758   6.534   6.557   6.573   7.251
 99 A   100 A   101 A   102 A   103 A   104 A   105 A   106 A                  
  7.479  14.740  14.778  14.790  14.801  14.852  14.898  28.870
107 A   108 A   109 A   110 A   111 A   112 A   113 A   114 A                  
 29.532  29.550  29.566  29.879  29.883  29.884  29.893  29.962
115 A   116 A   117 A   118 A   119 A   120 A   121 A   122 A                  
130.592 130.606 130.624 154.269 165.865 166.1101912.186
123 A   124 A   125 A   126 A   127 A   128 A   129 A                          

 Beta MOs, Restricted
 -- Occupied --                  
******* -180.87 -169.68 -169.68 -169.68  -80.02  -79.99  -37.93
  1 A     2 A     3 A     4 A     5 A     6 A     7 A     8 A                  
-33.114 -33.110 -33.110 -24.298 -24.296 -24.296 -24.293 -24.293
  9 A    10 A    11 A    12 A    13 A    14 A    15 A    16 A                  
 -7.559  -7.532  -7.243  -5.475  -5.465  -5.465  -5.452  -5.450
 17 A    18 A    19 A    20 A    21 A    22 A    23 A    24 A                  
 -5.450  -5.425  -5.424  -5.424  -2.398  -2.394  -2.393  -2.382
 25 A    26 A    27 A    28 A    29 A    30 A    31 A    32 A                  
 -2.382  -0.945  -0.843  -0.700  -0.530  -0.442  -0.418  -0.401
 33 A    34 A    35 A    36 A    37 A    38 A    39 A    40 A                  
 -0.366  -0.347
 41 A    42 A                                                                  
 -- Virtual --                   
 -0.019   0.026   0.056   0.074   0.083   0.083   0.103   0.111
 43 A    44 A    45 A    46 A    47 A    48 A    49 A    50 A                  
  0.112   0.119   0.158   0.174   0.205   0.288   0.322   0.329
 51 A    52 A    53 A    54 A    55 A    56 A    57 A    58 A                  
  0.361   0.386   0.390   0.393   0.433   0.446   0.490   0.552
 59 A    60 A    61 A    62 A    63 A    64 A    65 A    66 A                  
  0.561   0.579   0.592   0.634   0.702   0.707   0.739   0.803
 67 A    68 A    69 A    70 A    71 A    72 A    73 A    74 A                  
  0.804   0.835   0.911   0.943   1.061   1.095   1.104   1.150
 75 A    76 A    77 A    78 A    79 A    80 A    81 A    82 A                  
  1.409   1.544   1.568   1.632   1.674   1.696   1.791   1.811
 83 A    84 A    85 A    86 A    87 A    88 A    89 A    90 A                  
  1.861   1.944   1.966   2.022   2.351   2.904   4.484   4.493
 91 A    92 A    93 A    94 A    95 A    96 A    97 A    98 A                  
  4.497   4.518   4.637   4.758   6.534   6.557   6.573   7.251
 99 A   100 A   101 A   102 A   103 A   104 A   105 A   106 A                  
  7.479  14.740  14.778  14.790  14.801  14.852  14.898  28.870
107 A   108 A   109 A   110 A   111 A   112 A   113 A   114 A                  
 29.532  29.550  29.566  29.879  29.883  29.884  29.893  29.962
115 A   116 A   117 A   118 A   119 A   120 A   121 A   122 A                  
130.592 130.606 130.624 154.269 165.865 166.1101912.186
123 A   124 A   125 A   126 A   127 A   128 A   129 A                          

 Occupation and symmetry of molecular orbitals

 Point group: C1 (1 irreducible representation).

                           A     All 
 -------------------------------------
 All molecular orbitals:
  - Alpha                  129   129 
  - Beta                   129   129 
 -------------------------------------
 Alpha orbitals:
  - Frozen occupied        28    28  
  - Active occupied        14    14  
  - Active virtual         87    87  
  - Frozen virtual         0     0   
 -------------------------------------
 Beta orbitals:
  - Frozen occupied        28    28  
  - Active occupied        14    14  
  - Active virtual         87    87  
  - Frozen virtual         0     0   
 -------------------------------------

 Import integrals:   CPU 0.00 s  wall 0.00 s

 Import integrals:   CPU 38.78 s  wall 9.85 s

 MP2 amplitudes:   CPU 0.04 s  wall 0.02 s

Running a double precision version
           CCSD T amplitudes will be solved using DIIS.

           Start     Size      MaxIter   EConv     TConv     
           3         7         100       1.00e-07  1.00e-05  
 ------------------------------------------------------------------------------
           Energy (a.u.)   Ediff      Tdiff       Comment
 ------------------------------------------------------------------------------
         -7599.30425756                           
     1   -7599.31499959   1.07e-02   7.27e-01     
     2   -7599.32784518   1.28e-02   9.19e-02     
     3   -7599.32958004   1.73e-03   3.78e-02     
     4   -7599.33131491   1.73e-03   1.46e-02     Switched to DIIS steps.
     5   -7599.33179234   4.77e-04   1.04e-02     
     6   -7599.33181174   1.94e-05   2.38e-03     
     7   -7599.33180637   5.37e-06   8.90e-04     
     8   -7599.33180819   1.82e-06   2.49e-04     
     9   -7599.33180882   6.26e-07   1.04e-04     
    10   -7599.33180900   1.81e-07   4.80e-05     
    11   -7599.33180908   7.75e-08   2.71e-05     
    12   -7599.33180905   2.61e-08   5.85e-06     
 ------------------------------------------------------------------------------
         -7599.33180905                           CCSD T converged.

End of double precision
 SCF energy                 = -7598.86836225
 MP2 energy                 = -7599.30425756
 CCSD correlation energy     =    -0.46344680
 CCSD total energy           = -7599.33180905

 CCSD  T1^2 = 0.0090  T2^2 = 0.2504  Leading amplitudes:

 Amplitude    Orbitals with energies
  0.0216       37 (A) A                  ->    44 (A) A                   
              -0.5296                          0.0257                     
  0.0216       37 (A) B                  ->    44 (A) B                   
              -0.5296                          0.0257                     
 -0.0193       42 (A) A                  ->    62 (A) A                   
              -0.3468                          0.3927                     
 -0.0193       42 (A) B                  ->    62 (A) B                   
              -0.3468                          0.3927                     

 Amplitude    Orbitals with energies
 -0.1175       42 (A) A      42 (A) B    ->    43 (A) A      43 (A) B     
              -0.3468       -0.3468           -0.0189       -0.0189       
  0.1175       42 (A) A      42 (A) B    ->    43 (A) B      43 (A) A     
              -0.3468       -0.3468           -0.0189       -0.0189       
  0.1175       42 (A) B      42 (A) A    ->    43 (A) A      43 (A) B     
              -0.3468       -0.3468           -0.0189       -0.0189       
 -0.1175       42 (A) B      42 (A) A    ->    43 (A) B      43 (A) A     
              -0.3468       -0.3468           -0.0189       -0.0189       

 Computing CCSD intemediates for later calculations in double precision
 Finished.

Running a double precision version
           CCSD Lambda amplitudes will be solved using DIIS.
           Start     Size      MaxIter   EConv     LConv     
           3         7         100       1.00e-07  1.00e-05  
 ------------------------------------------------------------------------------
            Enorm      Ldiff       Comment
 ------------------------------------------------------------------------------
     1     5.66e-02   4.68e-02     
     2     1.20e-02   5.01e-03     
     3     5.25e-03   2.64e-03     
     4     2.33e-03   1.35e-03     Switched to DIIS steps.
     5     9.09e-04   5.30e-04     
     6     4.20e-04   1.66e-04     
     7     1.58e-04   4.36e-05     
     8     6.12e-05   5.37e-06     
     9     2.29e-05   5.56e-06     
    10     8.30e-06   1.84e-06     
    11     2.56e-06   7.34e-07     
    12     1.20e-06   2.29e-07     
    13     5.75e-07   1.05e-07     
    14     2.78e-07   2.22e-08     
    15     1.29e-07   1.84e-08     
    16     4.91e-08   1.16e-09     
 ------------------------------------------------------------------------------
                                   CCSD Lambda converged.

 Computing density matrices in double precision...
           Orbital response amplitudes will be solved using DIIS.
           Start     Size      MaxIter   EConv     LConv     
           3         7         100       1.00e-06  1.00e-06  
 ------------------------------------------------------------------------------
            Enorm      Ldiff       Comment
 ------------------------------------------------------------------------------
     1     7.47e-02   1.13e-02     
     2     5.02e-02   1.22e-02     
     3     5.57e-02   1.41e-02     
     4     1.41e-02   1.79e-02     Switched to DIIS steps.
     5     1.97e-03   3.25e-03     
     6     5.55e-04   1.90e-04     
     7     1.45e-04   8.51e-05     
     8     4.95e-05   8.70e-06     
     9     1.64e-05   5.82e-06     
    10     6.71e-06   2.10e-08     
    11     2.06e-06   3.94e-07     
    12     2.67e-07   6.09e-08     
 ------------------------------------------------------------------------------
                                   Orbital response converged.

 Computing density matrices... Done.
 CCSD calculation:   CPU 789.18 s  wall 210.96 s

 Transferring MO TPDM to AO TPDM
 Transferring g2_o1o1o1o1
 Transferring g2_o1o1o1v1
 Transferring g2_o1o1v1v1
 Transferring g2_o1v1o1v1
 Transferring g2_o1v1v1v1
 Transferring g2_v1v1v1v1
 Adding separable TPDM
 Computing TPDM gradient
 --------------------------------------------------------
 2e gradient
  Atom          X               Y               Z
 --------------------------------------------------------
    1        -50.077730       13.161202       -0.000003  
    2         19.483131      -30.257911        0.000004  
    3         32.133277       11.964714       -0.000000  
    4         -1.538678        5.131995       -0.000001  
 --------------------------------------------------------
 --------------------------------------------------------
 Final gradient
  Atom          X               Y               Z
 --------------------------------------------------------
    1        -50.077730       13.161202       -0.000003  
    2         19.483131      -30.257911        0.000004  
    3         32.133277       11.964714       -0.000000  
    4         -1.538678        5.131995       -0.000001  
 --------------------------------------------------------
 Analytic gradient from two-electron contribution:   CPU 197.97 s  wall 56.99 s

 Total ccman2 time:   CPU 1029.22 s  wall 278.84 s


 --------------------------------------------------------------

                    Orbital Energies (a.u.)
 --------------------------------------------------------------

 Alpha MOs
 -- Occupied --
*******-180.872-169.678-169.678-169.678 -80.020 -79.989 -37.926
-33.114 -33.110 -33.110 -24.298 -24.296 -24.296 -24.293 -24.293
 -7.559  -7.532  -7.243  -5.475  -5.465  -5.465  -5.452  -5.450
 -5.450  -5.425  -5.424  -5.424  -2.398  -2.394  -2.393  -2.382
 -2.382  -0.945  -0.843  -0.700  -0.530  -0.442  -0.418  -0.401
 -0.366  -0.347
 -- Virtual --
 -0.019   0.026   0.056   0.074   0.083   0.083   0.103   0.111
  0.112   0.119   0.158   0.174   0.205   0.288   0.322   0.329
  0.361   0.386   0.390   0.393   0.433   0.446   0.490   0.552
  0.561   0.579   0.592   0.634   0.702   0.707   0.739   0.803
  0.804   0.835   0.911   0.943   1.061   1.095   1.104   1.150
  1.409   1.544   1.568   1.632   1.674   1.696   1.791   1.811
  1.861   1.944   1.966   2.022   2.351   2.904   4.484   4.493
  4.497   4.518   4.637   4.758   6.534   6.557   6.573   7.251
  7.479  14.740  14.778  14.790  14.801  14.852  14.898  28.870
 29.532  29.550  29.566  29.879  29.883  29.884  29.893  29.962
130.592 130.606 130.624 154.269 165.865 166.1101912.186
 --------------------------------------------------------------

          Ground-State Mulliken Net Atomic Charges

     Atom                 Charge (a.u.)
  ----------------------------------------
      1 I                    -0.176484
      2 P                     0.165590
      3 P                     0.099855
      4 H                    -0.088961
  ----------------------------------------
  Sum of atomic charges =    -0.000000

 -----------------------------------------------------------------
                    Cartesian Multipole Moments
 -----------------------------------------------------------------
    Charge (ESU x 10^10)
                -0.0000
    Dipole Moment (Debye)
         X      -0.7362      Y      -0.6279      Z      -0.0000
       Tot       0.9676
    Quadrupole Moments (Debye-Ang)
        XX     -57.0514     XY       0.4864     YY     -55.9768
        XZ       0.0000     YZ       0.0000     ZZ     -56.6094
    Octopole Moments (Debye-Ang^2)
       XXX      73.6863    XXY      -5.7874    XYY      16.9422
       YYY     -10.0154    XXZ      -0.0000    XYZ      -0.0000
       YYZ      -0.0000    XZZ      18.4346    YZZ      -1.9570
       ZZZ      -0.0000
    Hexadecapole Moments (Debye-Ang^3)
      XXXX    -988.4506   XXXY     -13.5945   XXYY    -181.8266
      XYYY       3.1298   YYYY    -198.6689   XXXZ       0.0000
      XXYZ       0.0000   XYYZ       0.0000   YYYZ       0.0000
      XXZZ    -174.8371   XYZZ      -0.7172   YYZZ     -46.6372
      XZZZ       0.0000   YZZZ       0.0000   ZZZZ     -87.5982
 -----------------------------------------------------------------
 DrvMan completing analytic gradient of the correlated energy
 Correlated dipole moment
            1
    1  -0.2896510
    2  -0.2470369
    3  -0.0000001
 Energy read as -7599.331809049
 Full Analytical Gradient: (in a.u., or Hartree/Bohr)
             1             2             3             4
    1   -0.00012405    0.00029366   -0.00014689   -0.00002272
    2    0.00007970    0.00006231   -0.00017269    0.00003068
    3    0.00000002   -0.00000002   -0.00000000    0.00000000
 Gradient time:  CPU 0.68 s  wall 0.65 s
 ----------------------------------------------------------------
             Standard Nuclear Orientation (Angstroms)
    I     Atom           X                Y                Z
 ----------------------------------------------------------------
    1      I       1.0955738076    -0.0977072017    -0.0000000000
    2      P      -1.1703836808     0.9621291099     0.0000000000
    3      P      -2.5841483208    -0.5063625315    -0.0000000000
    4      H      -1.7624317795    -1.6580169834    -0.0000000000
 ----------------------------------------------------------------
 Nuclear Repulsion Energy =   357.3917583210 hartrees
 There are       42 alpha and       42 beta electrons

                       Distance Matrix (Angstroms)
             I (  1)   P (  2)   P (  3)
   P (  2)  2.501563
   P (  3)  3.702344  2.038430
   H (  4)  3.256188  2.686203  1.414753

 Requested basis set is 6-311++G(d,p)
 There are 55 shells and 129 basis functions
 A cutoff of  1.0D-14 yielded   1329 shell pairs
 There are      7734 function pairs (      8640 Cartesian)
 Smallest overlap matrix eigenvalue = 8.64E-04
 Guess MOs from SCF MO coefficient file

 -----------------------------------------------------------------------
  General SCF calculation program by
  Eric Jon Sundstrom, Paul Horn, Yuezhi Mao, Dmitri Zuev, Alec White,
  David Stuck, Shaama M.S., Shane Yost, Joonho Lee, David Small,
  Daniel Levine, Susi Lehtola, Hugh Burton, Evgeny Epifanovsky
 -----------------------------------------------------------------------
 Hartree-Fock
 using 4 threads for integral computing
 -------------------------------------------------------
 OpenMP Integral computing Module                
 Release: version 2.0, May 2017, Q-Chem Inc. Pleasanton 
 -------------------------------------------------------
 A restricted SCF calculation will be
 performed using DIIS
 SCF converges when DIIS error is below 1.0e-08
 ---------------------------------------
  Cycle       Energy         DIIS error
 ---------------------------------------
    1   -7598.8683964888      1.62e-05  
    2   -7598.8683973650      4.24e-06  
    3   -7598.8683974453      1.66e-06  
    4   -7598.8683974558      5.66e-07  
    5   -7598.8683974573      2.09e-07  
    6   -7598.8683974576      8.24e-08  
    7   -7598.8683974577      5.04e-08  
    8   -7598.8683974577      1.89e-08  
    9   -7598.8683974576      6.45e-09  Convergence criterion met
 ---------------------------------------
 SCF time:   CPU 5.58s  wall 1.00s 
 SCF   energy in the final basis set =    -7598.8683974576
 Total energy in the final basis set =    -7598.8683974576


 ------------------------------------------------------------------------------

   CCMAN2: suite of methods based on coupled cluster
           and equation of motion theories.

   Components:
   * libvmm-1.3-trunk
     by Evgeny Epifanovsky, Ilya Kaliman.
   * libtensor-2.5-trunk
     by Evgeny Epifanovsky, Michael Wormit, Dmitry Zuev, Sam Manzer, 
        Ilya Kaliman.
   * libcc-2.5-trunk
     by Evgeny Epifanovsky, Arik Landau, Tomasz Kus, Kirill Khistyaev, 
        Dmitry Zuev, Prashant Manohar, Xintian Feng, Anna Krylov, 
        Matthew Goldey, Alec White, Thomas Jagau, Kaushik Nanda, 
        Anastasia Gunina, Alexander Kunitsa, Joonho Lee.

   CCMAN original authors:
   Anna I. Krylov, C. David Sherrill, Steven R. Gwaltney,
   Edward F. C. Byrd (2000)
   Sergey V. Levchenko, Lyudmila V. Slipchenko, Tao Wang,
   Ana-Maria C. Cristian (2003)
   Piotr A. Pieniazek, C. Melania Oana, Evgeny Epifanovsky (2007)
   Prashant Manohar (2009)

 ------------------------------------------------------------------------------


 Allocating and initializing 29808MB of RAM...
 Calculation will run on 4 cores.


 Alpha MOs, Restricted
 -- Occupied --                  
******* -180.87 -169.68 -169.68 -169.68  -80.02  -79.99  -37.93
  1 A     2 A     3 A     4 A     5 A     6 A     7 A     8 A                  
-33.114 -33.110 -33.110 -24.298 -24.296 -24.296 -24.293 -24.293
  9 A    10 A    11 A    12 A    13 A    14 A    15 A    16 A                  
 -7.559  -7.532  -7.242  -5.475  -5.465  -5.465  -5.452  -5.450
 17 A    18 A    19 A    20 A    21 A    22 A    23 A    24 A                  
 -5.450  -5.425  -5.424  -5.424  -2.398  -2.394  -2.393  -2.382
 25 A    26 A    27 A    28 A    29 A    30 A    31 A    32 A                  
 -2.382  -0.946  -0.843  -0.700  -0.530  -0.442  -0.418  -0.401
 33 A    34 A    35 A    36 A    37 A    38 A    39 A    40 A                  
 -0.366  -0.347
 41 A    42 A                                                                  
 -- Virtual --                   
 -0.019   0.025   0.056   0.074   0.083   0.083   0.103   0.111
 43 A    44 A    45 A    46 A    47 A    48 A    49 A    50 A                  
  0.112   0.119   0.159   0.174   0.205   0.288   0.322   0.330
 51 A    52 A    53 A    54 A    55 A    56 A    57 A    58 A                  
  0.361   0.386   0.389   0.393   0.433   0.446   0.490   0.553
 59 A    60 A    61 A    62 A    63 A    64 A    65 A    66 A                  
  0.561   0.579   0.592   0.634   0.701   0.707   0.738   0.803
 67 A    68 A    69 A    70 A    71 A    72 A    73 A    74 A                  
  0.804   0.835   0.911   0.942   1.062   1.095   1.104   1.149
 75 A    76 A    77 A    78 A    79 A    80 A    81 A    82 A                  
  1.410   1.544   1.568   1.632   1.674   1.696   1.791   1.811
 83 A    84 A    85 A    86 A    87 A    88 A    89 A    90 A                  
  1.861   1.944   1.966   2.022   2.351   2.904   4.484   4.494
 91 A    92 A    93 A    94 A    95 A    96 A    97 A    98 A                  
  4.497   4.518   4.637   4.758   6.534   6.557   6.573   7.251
 99 A   100 A   101 A   102 A   103 A   104 A   105 A   106 A                  
  7.480  14.740  14.778  14.791  14.801  14.852  14.897  28.870
107 A   108 A   109 A   110 A   111 A   112 A   113 A   114 A                  
 29.532  29.550  29.566  29.879  29.883  29.884  29.893  29.962
115 A   116 A   117 A   118 A   119 A   120 A   121 A   122 A                  
130.592 130.606 130.624 154.269 165.865 166.1111912.186
123 A   124 A   125 A   126 A   127 A   128 A   129 A                          

 Beta MOs, Restricted
 -- Occupied --                  
******* -180.87 -169.68 -169.68 -169.68  -80.02  -79.99  -37.93
  1 A     2 A     3 A     4 A     5 A     6 A     7 A     8 A                  
-33.114 -33.110 -33.110 -24.298 -24.296 -24.296 -24.293 -24.293
  9 A    10 A    11 A    12 A    13 A    14 A    15 A    16 A                  
 -7.559  -7.532  -7.242  -5.475  -5.465  -5.465  -5.452  -5.450
 17 A    18 A    19 A    20 A    21 A    22 A    23 A    24 A                  
 -5.450  -5.425  -5.424  -5.424  -2.398  -2.394  -2.393  -2.382
 25 A    26 A    27 A    28 A    29 A    30 A    31 A    32 A                  
 -2.382  -0.946  -0.843  -0.700  -0.530  -0.442  -0.418  -0.401
 33 A    34 A    35 A    36 A    37 A    38 A    39 A    40 A                  
 -0.366  -0.347
 41 A    42 A                                                                  
 -- Virtual --                   
 -0.019   0.025   0.056   0.074   0.083   0.083   0.103   0.111
 43 A    44 A    45 A    46 A    47 A    48 A    49 A    50 A                  
  0.112   0.119   0.159   0.174   0.205   0.288   0.322   0.330
 51 A    52 A    53 A    54 A    55 A    56 A    57 A    58 A                  
  0.361   0.386   0.389   0.393   0.433   0.446   0.490   0.553
 59 A    60 A    61 A    62 A    63 A    64 A    65 A    66 A                  
  0.561   0.579   0.592   0.634   0.701   0.707   0.738   0.803
 67 A    68 A    69 A    70 A    71 A    72 A    73 A    74 A                  
  0.804   0.835   0.911   0.942   1.062   1.095   1.104   1.149
 75 A    76 A    77 A    78 A    79 A    80 A    81 A    82 A                  
  1.410   1.544   1.568   1.632   1.674   1.696   1.791   1.811
 83 A    84 A    85 A    86 A    87 A    88 A    89 A    90 A                  
  1.861   1.944   1.966   2.022   2.351   2.904   4.484   4.494
 91 A    92 A    93 A    94 A    95 A    96 A    97 A    98 A                  
  4.497   4.518   4.637   4.758   6.534   6.557   6.573   7.251
 99 A   100 A   101 A   102 A   103 A   104 A   105 A   106 A                  
  7.480  14.740  14.778  14.791  14.801  14.852  14.897  28.870
107 A   108 A   109 A   110 A   111 A   112 A   113 A   114 A                  
 29.532  29.550  29.566  29.879  29.883  29.884  29.893  29.962
115 A   116 A   117 A   118 A   119 A   120 A   121 A   122 A                  
130.592 130.606 130.624 154.269 165.865 166.1111912.186
123 A   124 A   125 A   126 A   127 A   128 A   129 A                          

 Occupation and symmetry of molecular orbitals

 Point group: C1 (1 irreducible representation).

                           A     All 
 -------------------------------------
 All molecular orbitals:
  - Alpha                  129   129 
  - Beta                   129   129 
 -------------------------------------
 Alpha orbitals:
  - Frozen occupied        28    28  
  - Active occupied        14    14  
  - Active virtual         87    87  
  - Frozen virtual         0     0   
 -------------------------------------
 Beta orbitals:
  - Frozen occupied        28    28  
  - Active occupied        14    14  
  - Active virtual         87    87  
  - Frozen virtual         0     0   
 -------------------------------------

 Import integrals:   CPU 0.00 s  wall 0.00 s

 Import integrals:   CPU 38.78 s  wall 9.87 s

 MP2 amplitudes:   CPU 0.04 s  wall 0.02 s

Running a double precision version
           CCSD T amplitudes will be solved using DIIS.

           Start     Size      MaxIter   EConv     TConv     
           3         7         100       1.00e-07  1.00e-05  
 ------------------------------------------------------------------------------
           Energy (a.u.)   Ediff      Tdiff       Comment
 ------------------------------------------------------------------------------
         -7599.30424277                           
     1   -7599.31500757   1.08e-02   7.27e-01     
     2   -7599.32784508   1.28e-02   9.19e-02     
     3   -7599.32958151   1.74e-03   3.78e-02     
     4   -7599.33131528   1.73e-03   1.46e-02     Switched to DIIS steps.
     5   -7599.33179216   4.77e-04   1.04e-02     
     6   -7599.33181154   1.94e-05   2.37e-03     
     7   -7599.33180621   5.33e-06   8.88e-04     
     8   -7599.33180804   1.83e-06   2.50e-04     
     9   -7599.33180867   6.33e-07   1.05e-04     
    10   -7599.33180886   1.84e-07   4.84e-05     
    11   -7599.33180893   7.65e-08   2.72e-05     
    12   -7599.33180891   2.66e-08   5.88e-06     
 ------------------------------------------------------------------------------
         -7599.33180891                           CCSD T converged.

End of double precision
 SCF energy                 = -7598.86839746
 MP2 energy                 = -7599.30424277
 CCSD correlation energy     =    -0.46341145
 CCSD total energy           = -7599.33180891

 CCSD  T1^2 = 0.0090  T2^2 = 0.2503  Leading amplitudes:

 Amplitude    Orbitals with energies
 -0.0217       37 (A) A                  ->    44 (A) A                   
              -0.5296                          0.0254                     
 -0.0217       37 (A) B                  ->    44 (A) B                   
              -0.5296                          0.0254                     
 -0.0192       42 (A) A                  ->    62 (A) A                   
              -0.3470                          0.3926                     
 -0.0192       42 (A) B                  ->    62 (A) B                   
              -0.3470                          0.3926                     

 Amplitude    Orbitals with energies
 -0.1169       42 (A) A      42 (A) B    ->    43 (A) A      43 (A) B     
              -0.3470       -0.3470           -0.0188       -0.0188       
  0.1169       42 (A) A      42 (A) B    ->    43 (A) B      43 (A) A     
              -0.3470       -0.3470           -0.0188       -0.0188       
  0.1169       42 (A) B      42 (A) A    ->    43 (A) A      43 (A) B     
              -0.3470       -0.3470           -0.0188       -0.0188       
 -0.1169       42 (A) B      42 (A) A    ->    43 (A) B      43 (A) A     
              -0.3470       -0.3470           -0.0188       -0.0188       

 Computing CCSD intemediates for later calculations in double precision
 Finished.

Running a double precision version
           CCSD Lambda amplitudes will be solved using DIIS.
           Start     Size      MaxIter   EConv     LConv     
           3         7         100       1.00e-07  1.00e-05  
 ------------------------------------------------------------------------------
            Enorm      Ldiff       Comment
 ------------------------------------------------------------------------------
     1     5.66e-02   4.68e-02     
     2     1.20e-02   5.02e-03     
     3     5.25e-03   2.64e-03     
     4     2.33e-03   1.35e-03     Switched to DIIS steps.
     5     9.10e-04   5.29e-04     
     6     4.20e-04   1.65e-04     
     7     1.59e-04   4.35e-05     
     8     6.13e-05   5.38e-06     
     9     2.30e-05   5.56e-06     
    10     8.30e-06   1.83e-06     
    11     2.57e-06   7.27e-07     
    12     1.21e-06   2.27e-07     
    13     5.81e-07   1.04e-07     
    14     2.81e-07   2.18e-08     
    15     1.30e-07   1.81e-08     
    16     4.95e-08   1.40e-09     
 ------------------------------------------------------------------------------
                                   CCSD Lambda converged.

 Computing density matrices in double precision...
           Orbital response amplitudes will be solved using DIIS.
           Start     Size      MaxIter   EConv     LConv     
           3         7         100       1.00e-06  1.00e-06  
 ------------------------------------------------------------------------------
            Enorm      Ldiff       Comment
 ------------------------------------------------------------------------------
     1     7.47e-02   1.12e-02     
     2     5.03e-02   1.21e-02     
     3     5.59e-02   1.42e-02     
     4     1.40e-02   1.80e-02     Switched to DIIS steps.
     5     1.97e-03   3.22e-03     
     6     5.54e-04   1.89e-04     
     7     1.45e-04   8.47e-05     
     8     4.93e-05   8.77e-06     
     9     1.63e-05   5.87e-06     
    10     6.65e-06   2.43e-08     
    11     2.05e-06   3.87e-07     
    12     2.67e-07   6.18e-08     
 ------------------------------------------------------------------------------
                                   Orbital response converged.

 Computing density matrices... Done.
 CCSD calculation:   CPU 787.35 s  wall 210.42 s

 Transferring MO TPDM to AO TPDM
 Transferring g2_o1o1o1o1
 Transferring g2_o1o1o1v1
 Transferring g2_o1o1v1v1
 Transferring g2_o1v1o1v1
 Transferring g2_o1v1v1v1
 Transferring g2_v1v1v1v1
 Adding separable TPDM
 Computing TPDM gradient
 --------------------------------------------------------
 2e gradient
  Atom          X               Y               Z
 --------------------------------------------------------
    1        -50.043247       13.132364        0.000000  
    2         19.447349      -30.253801       -0.000000  
    3         32.136024       11.987765       -0.000000  
    4         -1.540126        5.133673        0.000000  
 --------------------------------------------------------
 --------------------------------------------------------
 Final gradient
  Atom          X               Y               Z
 --------------------------------------------------------
    1        -50.043247       13.132364        0.000000  
    2         19.447349      -30.253801       -0.000000  
    3         32.136024       11.987765       -0.000000  
    4         -1.540126        5.133673        0.000000  
 --------------------------------------------------------
 Analytic gradient from two-electron contribution:   CPU 201.23 s  wall 57.65 s

 Total ccman2 time:   CPU 1030.84 s  wall 279.03 s


 --------------------------------------------------------------

                    Orbital Energies (a.u.)
 --------------------------------------------------------------

 Alpha MOs
 -- Occupied --
*******-180.872-169.678-169.678-169.677 -80.020 -79.989 -37.926
-33.114 -33.110 -33.110 -24.298 -24.296 -24.296 -24.293 -24.293
 -7.559  -7.532  -7.242  -5.475  -5.465  -5.465  -5.452  -5.450
 -5.450  -5.425  -5.424  -5.424  -2.398  -2.394  -2.393  -2.382
 -2.382  -0.946  -0.843  -0.700  -0.530  -0.442  -0.418  -0.401
 -0.366  -0.347
 -- Virtual --
 -0.019   0.025   0.056   0.074   0.083   0.083   0.103   0.111
  0.112   0.119   0.159   0.174   0.205   0.288   0.322   0.330
  0.361   0.386   0.389   0.393   0.433   0.446   0.490   0.553
  0.561   0.579   0.592   0.634   0.701   0.707   0.738   0.803
  0.804   0.835   0.911   0.942   1.062   1.095   1.104   1.149
  1.410   1.544   1.568   1.632   1.674   1.696   1.791   1.811
  1.861   1.944   1.966   2.022   2.351   2.904   4.484   4.494
  4.497   4.518   4.637   4.758   6.534   6.557   6.573   7.251
  7.480  14.740  14.778  14.791  14.801  14.852  14.897  28.870
 29.532  29.550  29.566  29.879  29.883  29.884  29.893  29.962
130.592 130.606 130.624 154.269 165.865 166.1111912.186
 --------------------------------------------------------------

          Ground-State Mulliken Net Atomic Charges

     Atom                 Charge (a.u.)
  ----------------------------------------
      1 I                    -0.177030
      2 P                     0.166074
      3 P                     0.099671
      4 H                    -0.088716
  ----------------------------------------
  Sum of atomic charges =    -0.000000

 -----------------------------------------------------------------
                    Cartesian Multipole Moments
 -----------------------------------------------------------------
    Charge (ESU x 10^10)
                -0.0000
    Dipole Moment (Debye)
         X      -0.7440      Y      -0.6271      Z      -0.0000
       Tot       0.9730
    Quadrupole Moments (Debye-Ang)
        XX     -57.0468     XY       0.4846     YY     -55.9715
        XZ       0.0000     YZ       0.0000     ZZ     -56.6082
    Octopole Moments (Debye-Ang^2)
       XXX      73.7347    XXY      -5.7845    XYY      16.9526
       YYY     -10.0125    XXZ      -0.0000    XYZ      -0.0000
       YYZ       0.0000    XZZ      18.4420    YZZ      -1.9561
       ZZZ      -0.0000
    Hexadecapole Moments (Debye-Ang^3)
      XXXX    -988.8091   XXXY     -13.5402   XXYY    -181.8769
      XYYY       3.2095   YYYY    -198.6357   XXXZ       0.0000
      XXYZ       0.0000   XYYZ       0.0000   YYYZ       0.0000
      XXZZ    -174.8739   XYZZ      -0.6927   YYZZ     -46.6314
      XZZZ       0.0000   YZZZ       0.0000   ZZZZ     -87.5911
 -----------------------------------------------------------------
 DrvMan completing analytic gradient of the correlated energy
 Correlated dipole moment
            1
    1  -0.2927277
    2  -0.2467037
    3  -0.0000000
 Energy read as -7599.331808907
 Full Analytical Gradient: (in a.u., or Hartree/Bohr)
             1             2             3             4
    1    0.00014739   -0.00037220    0.00025307   -0.00002827
    2   -0.00007098   -0.00014584    0.00020027    0.00001656
    3   -0.00000000    0.00000000   -0.00000000   -0.00000000
 Gradient time:  CPU 0.68 s  wall 0.64 s
 ----------------------------------------------------------------
             Standard Nuclear Orientation (Angstroms)
    I     Atom           X                Y                Z
 ----------------------------------------------------------------
    1      I       1.0955738076    -0.0977072017    -0.0000000000
    2      P      -1.1693836808     0.9631291099     0.0000000000
    3      P      -2.5841483208    -0.5063625315    -0.0000000000
    4      H      -1.7624317795    -1.6580169834    -0.0000000000
 ----------------------------------------------------------------
 Nuclear Repulsion Energy =   357.3823511296 hartrees
 There are       42 alpha and       42 beta electrons

                       Distance Matrix (Angstroms)
             I (  1)   P (  2)   P (  3)
   P (  2)  2.501081
   P (  3)  3.702344  2.039844
   H (  4)  3.256188  2.687399  1.414753

 Requested basis set is 6-311++G(d,p)
 There are 55 shells and 129 basis functions
 A cutoff of  1.0D-14 yielded   1329 shell pairs
 There are      7734 function pairs (      8640 Cartesian)
 Smallest overlap matrix eigenvalue = 8.68E-04
 Guess MOs from SCF MO coefficient file

 -----------------------------------------------------------------------
  General SCF calculation program by
  Eric Jon Sundstrom, Paul Horn, Yuezhi Mao, Dmitri Zuev, Alec White,
  David Stuck, Shaama M.S., Shane Yost, Joonho Lee, David Small,
  Daniel Levine, Susi Lehtola, Hugh Burton, Evgeny Epifanovsky
 -----------------------------------------------------------------------
 Hartree-Fock
 using 4 threads for integral computing
 -------------------------------------------------------
 OpenMP Integral computing Module                
 Release: version 2.0, May 2017, Q-Chem Inc. Pleasanton 
 -------------------------------------------------------
 A restricted SCF calculation will be
 performed using DIIS
 SCF converges when DIIS error is below 1.0e-08
 ---------------------------------------
  Cycle       Energy         DIIS error
 ---------------------------------------
    1   -7598.8683539755      1.18e-05  
    2   -7598.8683544241      3.23e-06  
    3   -7598.8683544663      1.22e-06  
    4   -7598.8683544728      4.21e-07  
    5   -7598.8683544734      1.54e-07  
    6   -7598.8683544737      4.88e-08  
    7   -7598.8683544736      1.66e-08  
    8   -7598.8683544736      6.22e-09  Convergence criterion met
 ---------------------------------------
 SCF time:   CPU 4.97s  wall 2.00s 
 SCF   energy in the final basis set =    -7598.8683544736
 Total energy in the final basis set =    -7598.8683544736


 ------------------------------------------------------------------------------

   CCMAN2: suite of methods based on coupled cluster
           and equation of motion theories.

   Components:
   * libvmm-1.3-trunk
     by Evgeny Epifanovsky, Ilya Kaliman.
   * libtensor-2.5-trunk
     by Evgeny Epifanovsky, Michael Wormit, Dmitry Zuev, Sam Manzer, 
        Ilya Kaliman.
   * libcc-2.5-trunk
     by Evgeny Epifanovsky, Arik Landau, Tomasz Kus, Kirill Khistyaev, 
        Dmitry Zuev, Prashant Manohar, Xintian Feng, Anna Krylov, 
        Matthew Goldey, Alec White, Thomas Jagau, Kaushik Nanda, 
        Anastasia Gunina, Alexander Kunitsa, Joonho Lee.

   CCMAN original authors:
   Anna I. Krylov, C. David Sherrill, Steven R. Gwaltney,
   Edward F. C. Byrd (2000)
   Sergey V. Levchenko, Lyudmila V. Slipchenko, Tao Wang,
   Ana-Maria C. Cristian (2003)
   Piotr A. Pieniazek, C. Melania Oana, Evgeny Epifanovsky (2007)
   Prashant Manohar (2009)

 ------------------------------------------------------------------------------


 Allocating and initializing 29808MB of RAM...
 Calculation will run on 4 cores.


 Alpha MOs, Restricted
 -- Occupied --                  
******* -180.87 -169.68 -169.68 -169.68  -80.02  -79.99  -37.93
  1 A     2 A     3 A     4 A     5 A     6 A     7 A     8 A                  
-33.114 -33.110 -33.110 -24.298 -24.296 -24.296 -24.293 -24.293
  9 A    10 A    11 A    12 A    13 A    14 A    15 A    16 A                  
 -7.559  -7.532  -7.243  -5.475  -5.465  -5.465  -5.452  -5.450
 17 A    18 A    19 A    20 A    21 A    22 A    23 A    24 A                  
 -5.450  -5.425  -5.424  -5.424  -2.398  -2.394  -2.393  -2.382
 25 A    26 A    27 A    28 A    29 A    30 A    31 A    32 A                  
 -2.382  -0.945  -0.843  -0.700  -0.530  -0.442  -0.418  -0.401
 33 A    34 A    35 A    36 A    37 A    38 A    39 A    40 A                  
 -0.366  -0.347
 41 A    42 A                                                                  
 -- Virtual --                   
 -0.019   0.025   0.056   0.074   0.083   0.083   0.103   0.111
 43 A    44 A    45 A    46 A    47 A    48 A    49 A    50 A                  
  0.112   0.119   0.158   0.174   0.205   0.288   0.322   0.330
 51 A    52 A    53 A    54 A    55 A    56 A    57 A    58 A                  
  0.361   0.386   0.389   0.393   0.433   0.446   0.490   0.553
 59 A    60 A    61 A    62 A    63 A    64 A    65 A    66 A                  
  0.561   0.579   0.592   0.634   0.702   0.707   0.739   0.803
 67 A    68 A    69 A    70 A    71 A    72 A    73 A    74 A                  
  0.804   0.835   0.911   0.943   1.061   1.095   1.104   1.149
 75 A    76 A    77 A    78 A    79 A    80 A    81 A    82 A                  
  1.409   1.544   1.568   1.632   1.674   1.696   1.791   1.811
 83 A    84 A    85 A    86 A    87 A    88 A    89 A    90 A                  
  1.861   1.944   1.966   2.022   2.351   2.904   4.484   4.493
 91 A    92 A    93 A    94 A    95 A    96 A    97 A    98 A                  
  4.497   4.518   4.637   4.758   6.534   6.557   6.573   7.251
 99 A   100 A   101 A   102 A   103 A   104 A   105 A   106 A                  
  7.479  14.740  14.778  14.790  14.800  14.852  14.898  28.870
107 A   108 A   109 A   110 A   111 A   112 A   113 A   114 A                  
 29.532  29.550  29.566  29.879  29.883  29.884  29.893  29.962
115 A   116 A   117 A   118 A   119 A   120 A   121 A   122 A                  
130.592 130.606 130.624 154.269 165.865 166.1101912.186
123 A   124 A   125 A   126 A   127 A   128 A   129 A                          

 Beta MOs, Restricted
 -- Occupied --                  
******* -180.87 -169.68 -169.68 -169.68  -80.02  -79.99  -37.93
  1 A     2 A     3 A     4 A     5 A     6 A     7 A     8 A                  
-33.114 -33.110 -33.110 -24.298 -24.296 -24.296 -24.293 -24.293
  9 A    10 A    11 A    12 A    13 A    14 A    15 A    16 A                  
 -7.559  -7.532  -7.243  -5.475  -5.465  -5.465  -5.452  -5.450
 17 A    18 A    19 A    20 A    21 A    22 A    23 A    24 A                  
 -5.450  -5.425  -5.424  -5.424  -2.398  -2.394  -2.393  -2.382
 25 A    26 A    27 A    28 A    29 A    30 A    31 A    32 A                  
 -2.382  -0.945  -0.843  -0.700  -0.530  -0.442  -0.418  -0.401
 33 A    34 A    35 A    36 A    37 A    38 A    39 A    40 A                  
 -0.366  -0.347
 41 A    42 A                                                                  
 -- Virtual --                   
 -0.019   0.025   0.056   0.074   0.083   0.083   0.103   0.111
 43 A    44 A    45 A    46 A    47 A    48 A    49 A    50 A                  
  0.112   0.119   0.158   0.174   0.205   0.288   0.322   0.330
 51 A    52 A    53 A    54 A    55 A    56 A    57 A    58 A                  
  0.361   0.386   0.389   0.393   0.433   0.446   0.490   0.553
 59 A    60 A    61 A    62 A    63 A    64 A    65 A    66 A                  
  0.561   0.579   0.592   0.634   0.702   0.707   0.739   0.803
 67 A    68 A    69 A    70 A    71 A    72 A    73 A    74 A                  
  0.804   0.835   0.911   0.943   1.061   1.095   1.104   1.149
 75 A    76 A    77 A    78 A    79 A    80 A    81 A    82 A                  
  1.409   1.544   1.568   1.632   1.674   1.696   1.791   1.811
 83 A    84 A    85 A    86 A    87 A    88 A    89 A    90 A                  
  1.861   1.944   1.966   2.022   2.351   2.904   4.484   4.493
 91 A    92 A    93 A    94 A    95 A    96 A    97 A    98 A                  
  4.497   4.518   4.637   4.758   6.534   6.557   6.573   7.251
 99 A   100 A   101 A   102 A   103 A   104 A   105 A   106 A                  
  7.479  14.740  14.778  14.790  14.800  14.852  14.898  28.870
107 A   108 A   109 A   110 A   111 A   112 A   113 A   114 A                  
 29.532  29.550  29.566  29.879  29.883  29.884  29.893  29.962
115 A   116 A   117 A   118 A   119 A   120 A   121 A   122 A                  
130.592 130.606 130.624 154.269 165.865 166.1101912.186
123 A   124 A   125 A   126 A   127 A   128 A   129 A                          

 Occupation and symmetry of molecular orbitals

 Point group: C1 (1 irreducible representation).

                           A     All 
 -------------------------------------
 All molecular orbitals:
  - Alpha                  129   129 
  - Beta                   129   129 
 -------------------------------------
 Alpha orbitals:
  - Frozen occupied        28    28  
  - Active occupied        14    14  
  - Active virtual         87    87  
  - Frozen virtual         0     0   
 -------------------------------------
 Beta orbitals:
  - Frozen occupied        28    28  
  - Active occupied        14    14  
  - Active virtual         87    87  
  - Frozen virtual         0     0   
 -------------------------------------

 Import integrals:   CPU 0.00 s  wall 0.00 s

 Import integrals:   CPU 38.77 s  wall 9.85 s

 MP2 amplitudes:   CPU 0.04 s  wall 0.02 s

Running a double precision version
           CCSD T amplitudes will be solved using DIIS.

           Start     Size      MaxIter   EConv     TConv     
           3         7         100       1.00e-07  1.00e-05  
 ------------------------------------------------------------------------------
           Energy (a.u.)   Ediff      Tdiff       Comment
 ------------------------------------------------------------------------------
         -7599.30424792                           
     1   -7599.31499451   1.07e-02   7.27e-01     
     2   -7599.32784297   1.28e-02   9.19e-02     
     3   -7599.32957862   1.74e-03   3.78e-02     
     4   -7599.33131451   1.74e-03   1.46e-02     Switched to DIIS steps.
     5   -7599.33179234   4.78e-04   1.04e-02     
     6   -7599.33181177   1.94e-05   2.38e-03     
     7   -7599.33180639   5.38e-06   8.90e-04     
     8   -7599.33180822   1.83e-06   2.49e-04     
     9   -7599.33180885   6.28e-07   1.05e-04     
    10   -7599.33180903   1.82e-07   4.82e-05     
    11   -7599.33180911   7.75e-08   2.72e-05     
    12   -7599.33180908   2.62e-08   5.88e-06     
 ------------------------------------------------------------------------------
         -7599.33180908                           CCSD T converged.

End of double precision
 SCF energy                 = -7598.86835447
 MP2 energy                 = -7599.30424792
 CCSD correlation energy     =    -0.46345461
 CCSD total energy           = -7599.33180908

 CCSD  T1^2 = 0.0090  T2^2 = 0.2505  Leading amplitudes:

 Amplitude    Orbitals with energies
  0.0216       37 (A) A                  ->    44 (A) A                   
              -0.5296                          0.0255                     
  0.0216       37 (A) B                  ->    44 (A) B                   
              -0.5296                          0.0255                     
 -0.0193       42 (A) A                  ->    62 (A) A                   
              -0.3468                          0.3927                     
 -0.0193       42 (A) B                  ->    62 (A) B                   
              -0.3468                          0.3927                     

 Amplitude    Orbitals with energies
 -0.1174       42 (A) A      42 (A) B    ->    43 (A) A      43 (A) B     
              -0.3468       -0.3468           -0.0189       -0.0189       
  0.1174       42 (A) A      42 (A) B    ->    43 (A) B      43 (A) A     
              -0.3468       -0.3468           -0.0189       -0.0189       
  0.1174       42 (A) B      42 (A) A    ->    43 (A) A      43 (A) B     
              -0.3468       -0.3468           -0.0189       -0.0189       
 -0.1174       42 (A) B      42 (A) A    ->    43 (A) B      43 (A) A     
              -0.3468       -0.3468           -0.0189       -0.0189       

 Computing CCSD intemediates for later calculations in double precision
 Finished.

Running a double precision version
           CCSD Lambda amplitudes will be solved using DIIS.
           Start     Size      MaxIter   EConv     LConv     
           3         7         100       1.00e-07  1.00e-05  
 ------------------------------------------------------------------------------
            Enorm      Ldiff       Comment
 ------------------------------------------------------------------------------
     1     5.67e-02   4.69e-02     
     2     1.20e-02   5.02e-03     
     3     5.25e-03   2.65e-03     
     4     2.33e-03   1.35e-03     Switched to DIIS steps.
     5     9.11e-04   5.31e-04     
     6     4.21e-04   1.66e-04     
     7     1.59e-04   4.38e-05     
     8     6.14e-05   5.37e-06     
     9     2.30e-05   5.57e-06     
    10     8.32e-06   1.84e-06     
    11     2.57e-06   7.35e-07     
    12     1.21e-06   2.29e-07     
    13     5.80e-07   1.05e-07     
    14     2.80e-07   2.20e-08     
    15     1.30e-07   1.83e-08     
    16     4.95e-08   1.31e-09     
 ------------------------------------------------------------------------------
                                   CCSD Lambda converged.

 Computing density matrices in double precision...
           Orbital response amplitudes will be solved using DIIS.
           Start     Size      MaxIter   EConv     LConv     
           3         7         100       1.00e-06  1.00e-06  
 ------------------------------------------------------------------------------
            Enorm      Ldiff       Comment
 ------------------------------------------------------------------------------
     1     7.47e-02   1.12e-02     
     2     5.03e-02   1.22e-02     
     3     5.58e-02   1.42e-02     
     4     1.41e-02   1.80e-02     Switched to DIIS steps.
     5     1.97e-03   3.25e-03     
     6     5.56e-04   1.91e-04     
     7     1.45e-04   8.51e-05     
     8     4.94e-05   8.69e-06     
     9     1.64e-05   5.85e-06     
    10     6.70e-06   2.27e-08     
    11     2.06e-06   3.92e-07     
    12     2.67e-07   6.10e-08     
 ------------------------------------------------------------------------------
                                   Orbital response converged.

 Computing density matrices... Done.
 CCSD calculation:   CPU 788.23 s  wall 210.66 s

 Transferring MO TPDM to AO TPDM
 Transferring g2_o1o1o1o1
 Transferring g2_o1o1o1v1
 Transferring g2_o1o1v1v1
 Transferring g2_o1v1o1v1
 Transferring g2_o1v1v1v1
 Transferring g2_v1v1v1v1
 Adding separable TPDM
 Computing TPDM gradient
 --------------------------------------------------------
 2e gradient
  Atom          X               Y               Z
 --------------------------------------------------------
    1        -50.044545       13.156004       -0.000000  
    2         19.461706      -30.265422        0.000000  
    3         32.121233       11.975727       -0.000000  
    4         -1.538394        5.133690        0.000000  
 --------------------------------------------------------
 --------------------------------------------------------
 Final gradient
  Atom          X               Y               Z
 --------------------------------------------------------
    1        -50.044545       13.156004       -0.000000  
    2         19.461706      -30.265422        0.000000  
    3         32.121233       11.975727       -0.000000  
    4         -1.538394        5.133690        0.000000  
 --------------------------------------------------------
 Analytic gradient from two-electron contribution:   CPU 201.03 s  wall 57.74 s

 Total ccman2 time:   CPU 1031.12 s  wall 279.23 s


 --------------------------------------------------------------

                    Orbital Energies (a.u.)
 --------------------------------------------------------------

 Alpha MOs
 -- Occupied --
*******-180.872-169.678-169.678-169.678 -80.020 -79.989 -37.926
-33.114 -33.110 -33.110 -24.298 -24.296 -24.296 -24.293 -24.293
 -7.559  -7.532  -7.243  -5.475  -5.465  -5.465  -5.452  -5.450
 -5.450  -5.425  -5.424  -5.424  -2.398  -2.394  -2.393  -2.382
 -2.382  -0.945  -0.843  -0.700  -0.530  -0.442  -0.418  -0.401
 -0.366  -0.347
 -- Virtual --
 -0.019   0.025   0.056   0.074   0.083   0.083   0.103   0.111
  0.112   0.119   0.158   0.174   0.205   0.288   0.322   0.330
  0.361   0.386   0.389   0.393   0.433   0.446   0.490   0.553
  0.561   0.579   0.592   0.634   0.702   0.707   0.739   0.803
  0.804   0.835   0.911   0.943   1.061   1.095   1.104   1.149
  1.409   1.544   1.568   1.632   1.674   1.696   1.791   1.811
  1.861   1.944   1.966   2.022   2.351   2.904   4.484   4.493
  4.497   4.518   4.637   4.758   6.534   6.557   6.573   7.251
  7.479  14.740  14.778  14.790  14.800  14.852  14.898  28.870
 29.532  29.550  29.566  29.879  29.883  29.884  29.893  29.962
130.592 130.606 130.624 154.269 165.865 166.1101912.186
 --------------------------------------------------------------

          Ground-State Mulliken Net Atomic Charges

     Atom                 Charge (a.u.)
  ----------------------------------------
      1 I                    -0.176849
      2 P                     0.165965
      3 P                     0.099694
      4 H                    -0.088810
  ----------------------------------------
  Sum of atomic charges =    -0.000000

 -----------------------------------------------------------------
                    Cartesian Multipole Moments
 -----------------------------------------------------------------
    Charge (ESU x 10^10)
                 0.0000
    Dipole Moment (Debye)
         X      -0.7410      Y      -0.6259      Z      -0.0000
       Tot       0.9700
    Quadrupole Moments (Debye-Ang)
        XX     -57.0544     XY       0.4819     YY     -55.9699
        XZ       0.0000     YZ       0.0000     ZZ     -56.6118
    Octopole Moments (Debye-Ang^2)
       XXX      73.7250    XXY      -5.7971    XYY      16.9436
       YYY     -10.0497    XXZ      -0.0000    XYZ      -0.0000
       YYZ       0.0000    XZZ      18.4405    YZZ      -1.9699
       ZZZ      -0.0000
    Hexadecapole Moments (Debye-Ang^3)
      XXXX    -988.7515   XXXY     -13.5456   XXYY    -181.8683
      XYYY       3.2085   YYYY    -198.7855   XXXZ       0.0000
      XXYZ       0.0000   XYYZ       0.0000   YYYZ       0.0000
      XXZZ    -174.8674   XYZZ      -0.6901   YYZZ     -46.6599
      XZZZ       0.0000   YZZZ       0.0000   ZZZZ     -87.6063
 -----------------------------------------------------------------
 DrvMan completing analytic gradient of the correlated energy
 Correlated dipole moment
            1
    1  -0.2915321
    2  -0.2462642
    3  -0.0000000
 Energy read as -7599.331809079
 Full Analytical Gradient: (in a.u., or Hartree/Bohr)
             1             2             3             4
    1    0.00007340    0.00006444   -0.00008472   -0.00005313
    2   -0.00005226    0.00026797   -0.00021453   -0.00000118
    3   -0.00000000    0.00000000   -0.00000000    0.00000000
 Gradient time:  CPU 0.67 s  wall 0.64 s
 ----------------------------------------------------------------
             Standard Nuclear Orientation (Angstroms)
    I     Atom           X                Y                Z
 ----------------------------------------------------------------
    1      I       1.0955738076    -0.0977072017    -0.0000000000
    2      P      -1.1693836808     0.9611291099     0.0000000000
    3      P      -2.5841483208    -0.5063625315    -0.0000000000
    4      H      -1.7624317795    -1.6580169834    -0.0000000000
 ----------------------------------------------------------------
 Nuclear Repulsion Energy =   357.4827662065 hartrees
 There are       42 alpha and       42 beta electrons

                       Distance Matrix (Angstroms)
             I (  1)   P (  2)   P (  3)
   P (  2)  2.500233
   P (  3)  3.702344  2.038404
   H (  4)  3.256188  2.685448  1.414753

 Requested basis set is 6-311++G(d,p)
 There are 55 shells and 129 basis functions
 A cutoff of  1.0D-14 yielded   1329 shell pairs
 There are      7734 function pairs (      8640 Cartesian)
 Smallest overlap matrix eigenvalue = 8.64E-04
 Guess MOs from SCF MO coefficient file

 -----------------------------------------------------------------------
  General SCF calculation program by
  Eric Jon Sundstrom, Paul Horn, Yuezhi Mao, Dmitri Zuev, Alec White,
  David Stuck, Shaama M.S., Shane Yost, Joonho Lee, David Small,
  Daniel Levine, Susi Lehtola, Hugh Burton, Evgeny Epifanovsky
 -----------------------------------------------------------------------
 Hartree-Fock
 using 4 threads for integral computing
 -------------------------------------------------------
 OpenMP Integral computing Module                
 Release: version 2.0, May 2017, Q-Chem Inc. Pleasanton 
 -------------------------------------------------------
 A restricted SCF calculation will be
 performed using DIIS
 SCF converges when DIIS error is below 1.0e-08
 ---------------------------------------
  Cycle       Energy         DIIS error
 ---------------------------------------
    1   -7598.8684045328      1.39e-05  
    2   -7598.8684051732      3.88e-06  
    3   -7598.8684052439      1.71e-06  
    4   -7598.8684052577      6.27e-07  
    5   -7598.8684052605      3.09e-07  
    6   -7598.8684052613      1.12e-07  
    7   -7598.8684052615      4.83e-08  
    8   -7598.8684052615      2.00e-08  
    9   -7598.8684052614      8.90e-09  Convergence criterion met
 ---------------------------------------
 SCF time:   CPU 5.59s  wall 1.00s 
 SCF   energy in the final basis set =    -7598.8684052614
 Total energy in the final basis set =    -7598.8684052614


 ------------------------------------------------------------------------------

   CCMAN2: suite of methods based on coupled cluster
           and equation of motion theories.

   Components:
   * libvmm-1.3-trunk
     by Evgeny Epifanovsky, Ilya Kaliman.
   * libtensor-2.5-trunk
     by Evgeny Epifanovsky, Michael Wormit, Dmitry Zuev, Sam Manzer, 
        Ilya Kaliman.
   * libcc-2.5-trunk
     by Evgeny Epifanovsky, Arik Landau, Tomasz Kus, Kirill Khistyaev, 
        Dmitry Zuev, Prashant Manohar, Xintian Feng, Anna Krylov, 
        Matthew Goldey, Alec White, Thomas Jagau, Kaushik Nanda, 
        Anastasia Gunina, Alexander Kunitsa, Joonho Lee.

   CCMAN original authors:
   Anna I. Krylov, C. David Sherrill, Steven R. Gwaltney,
   Edward F. C. Byrd (2000)
   Sergey V. Levchenko, Lyudmila V. Slipchenko, Tao Wang,
   Ana-Maria C. Cristian (2003)
   Piotr A. Pieniazek, C. Melania Oana, Evgeny Epifanovsky (2007)
   Prashant Manohar (2009)

 ------------------------------------------------------------------------------


 Allocating and initializing 29808MB of RAM...
 Calculation will run on 4 cores.


 Alpha MOs, Restricted
 -- Occupied --                  
******* -180.87 -169.68 -169.68 -169.68  -80.02  -79.99  -37.93
  1 A     2 A     3 A     4 A     5 A     6 A     7 A     8 A                  
-33.114 -33.110 -33.110 -24.298 -24.296 -24.296 -24.293 -24.293
  9 A    10 A    11 A    12 A    13 A    14 A    15 A    16 A                  
 -7.559  -7.532  -7.243  -5.475  -5.465  -5.465  -5.452  -5.450
 17 A    18 A    19 A    20 A    21 A    22 A    23 A    24 A                  
 -5.450  -5.425  -5.424  -5.424  -2.398  -2.394  -2.393  -2.382
 25 A    26 A    27 A    28 A    29 A    30 A    31 A    32 A                  
 -2.382  -0.946  -0.843  -0.700  -0.530  -0.442  -0.418  -0.401
 33 A    34 A    35 A    36 A    37 A    38 A    39 A    40 A                  
 -0.366  -0.347
 41 A    42 A                                                                  
 -- Virtual --                   
 -0.019   0.026   0.056   0.074   0.083   0.083   0.103   0.111
 43 A    44 A    45 A    46 A    47 A    48 A    49 A    50 A                  
  0.112   0.119   0.159   0.174   0.205   0.288   0.322   0.330
 51 A    52 A    53 A    54 A    55 A    56 A    57 A    58 A                  
  0.361   0.386   0.390   0.393   0.433   0.446   0.490   0.552
 59 A    60 A    61 A    62 A    63 A    64 A    65 A    66 A                  
  0.561   0.579   0.592   0.634   0.702   0.707   0.739   0.803
 67 A    68 A    69 A    70 A    71 A    72 A    73 A    74 A                  
  0.804   0.835   0.911   0.943   1.062   1.095   1.104   1.150
 75 A    76 A    77 A    78 A    79 A    80 A    81 A    82 A                  
  1.410   1.544   1.568   1.632   1.674   1.696   1.791   1.811
 83 A    84 A    85 A    86 A    87 A    88 A    89 A    90 A                  
  1.861   1.944   1.966   2.022   2.351   2.904   4.484   4.493
 91 A    92 A    93 A    94 A    95 A    96 A    97 A    98 A                  
  4.497   4.518   4.637   4.758   6.534   6.557   6.573   7.251
 99 A   100 A   101 A   102 A   103 A   104 A   105 A   106 A                  
  7.480  14.741  14.778  14.791  14.801  14.852  14.898  28.870
107 A   108 A   109 A   110 A   111 A   112 A   113 A   114 A                  
 29.532  29.550  29.566  29.879  29.883  29.884  29.893  29.962
115 A   116 A   117 A   118 A   119 A   120 A   121 A   122 A                  
130.592 130.606 130.624 154.269 165.865 166.1111912.186
123 A   124 A   125 A   126 A   127 A   128 A   129 A                          

 Beta MOs, Restricted
 -- Occupied --                  
******* -180.87 -169.68 -169.68 -169.68  -80.02  -79.99  -37.93
  1 A     2 A     3 A     4 A     5 A     6 A     7 A     8 A                  
-33.114 -33.110 -33.110 -24.298 -24.296 -24.296 -24.293 -24.293
  9 A    10 A    11 A    12 A    13 A    14 A    15 A    16 A                  
 -7.559  -7.532  -7.243  -5.475  -5.465  -5.465  -5.452  -5.450
 17 A    18 A    19 A    20 A    21 A    22 A    23 A    24 A                  
 -5.450  -5.425  -5.424  -5.424  -2.398  -2.394  -2.393  -2.382
 25 A    26 A    27 A    28 A    29 A    30 A    31 A    32 A                  
 -2.382  -0.946  -0.843  -0.700  -0.530  -0.442  -0.418  -0.401
 33 A    34 A    35 A    36 A    37 A    38 A    39 A    40 A                  
 -0.366  -0.347
 41 A    42 A                                                                  
 -- Virtual --                   
 -0.019   0.026   0.056   0.074   0.083   0.083   0.103   0.111
 43 A    44 A    45 A    46 A    47 A    48 A    49 A    50 A                  
  0.112   0.119   0.159   0.174   0.205   0.288   0.322   0.330
 51 A    52 A    53 A    54 A    55 A    56 A    57 A    58 A                  
  0.361   0.386   0.390   0.393   0.433   0.446   0.490   0.552
 59 A    60 A    61 A    62 A    63 A    64 A    65 A    66 A                  
  0.561   0.579   0.592   0.634   0.702   0.707   0.739   0.803
 67 A    68 A    69 A    70 A    71 A    72 A    73 A    74 A                  
  0.804   0.835   0.911   0.943   1.062   1.095   1.104   1.150
 75 A    76 A    77 A    78 A    79 A    80 A    81 A    82 A                  
  1.410   1.544   1.568   1.632   1.674   1.696   1.791   1.811
 83 A    84 A    85 A    86 A    87 A    88 A    89 A    90 A                  
  1.861   1.944   1.966   2.022   2.351   2.904   4.484   4.493
 91 A    92 A    93 A    94 A    95 A    96 A    97 A    98 A                  
  4.497   4.518   4.637   4.758   6.534   6.557   6.573   7.251
 99 A   100 A   101 A   102 A   103 A   104 A   105 A   106 A                  
  7.480  14.741  14.778  14.791  14.801  14.852  14.898  28.870
107 A   108 A   109 A   110 A   111 A   112 A   113 A   114 A                  
 29.532  29.550  29.566  29.879  29.883  29.884  29.893  29.962
115 A   116 A   117 A   118 A   119 A   120 A   121 A   122 A                  
130.592 130.606 130.624 154.269 165.865 166.1111912.186
123 A   124 A   125 A   126 A   127 A   128 A   129 A                          

 Occupation and symmetry of molecular orbitals

 Point group: C1 (1 irreducible representation).

                           A     All 
 -------------------------------------
 All molecular orbitals:
  - Alpha                  129   129 
  - Beta                   129   129 
 -------------------------------------
 Alpha orbitals:
  - Frozen occupied        28    28  
  - Active occupied        14    14  
  - Active virtual         87    87  
  - Frozen virtual         0     0   
 -------------------------------------
 Beta orbitals:
  - Frozen occupied        28    28  
  - Active occupied        14    14  
  - Active virtual         87    87  
  - Frozen virtual         0     0   
 -------------------------------------

 Import integrals:   CPU 0.00 s  wall 0.00 s

 Import integrals:   CPU 38.75 s  wall 9.84 s

 MP2 amplitudes:   CPU 0.04 s  wall 0.02 s

Running a double precision version
           CCSD T amplitudes will be solved using DIIS.

           Start     Size      MaxIter   EConv     TConv     
           3         7         100       1.00e-07  1.00e-05  
 ------------------------------------------------------------------------------
           Energy (a.u.)   Ediff      Tdiff       Comment
 ------------------------------------------------------------------------------
         -7599.30425244                           
     1   -7599.31501268   1.08e-02   7.27e-01     
     2   -7599.32784732   1.28e-02   9.18e-02     
     3   -7599.32958297   1.74e-03   3.78e-02     
     4   -7599.33131573   1.73e-03   1.46e-02     Switched to DIIS steps.
     5   -7599.33179221   4.76e-04   1.04e-02     
     6   -7599.33181156   1.94e-05   2.37e-03     
     7   -7599.33180623   5.33e-06   8.87e-04     
     8   -7599.33180806   1.83e-06   2.49e-04     
     9   -7599.33180869   6.31e-07   1.05e-04     
    10   -7599.33180887   1.83e-07   4.82e-05     
    11   -7599.33180895   7.65e-08   2.71e-05     
    12   -7599.33180892   2.65e-08   5.85e-06     
 ------------------------------------------------------------------------------
         -7599.33180892                           CCSD T converged.

End of double precision
 SCF energy                 = -7598.86840526
 MP2 energy                 = -7599.30425244
 CCSD correlation energy     =    -0.46340366
 CCSD total energy           = -7599.33180892

 CCSD  T1^2 = 0.0090  T2^2 = 0.2503  Leading amplitudes:

 Amplitude    Orbitals with energies
 -0.0216       37 (A) A                  ->    44 (A) A                   
              -0.5297                          0.0256                     
 -0.0216       37 (A) B                  ->    44 (A) B                   
              -0.5297                          0.0256                     
 -0.0192       42 (A) A                  ->    62 (A) A                   
              -0.3469                          0.3926                     
 -0.0192       42 (A) B                  ->    62 (A) B                   
              -0.3469                          0.3926                     

 Amplitude    Orbitals with energies
 -0.1170       42 (A) A      42 (A) B    ->    43 (A) A      43 (A) B     
              -0.3469       -0.3469           -0.0188       -0.0188       
  0.1170       42 (A) A      42 (A) B    ->    43 (A) B      43 (A) A     
              -0.3469       -0.3469           -0.0188       -0.0188       
  0.1170       42 (A) B      42 (A) A    ->    43 (A) A      43 (A) B     
              -0.3469       -0.3469           -0.0188       -0.0188       
 -0.1170       42 (A) B      42 (A) A    ->    43 (A) B      43 (A) A     
              -0.3469       -0.3469           -0.0188       -0.0188       

 Computing CCSD intemediates for later calculations in double precision
 Finished.

Running a double precision version
           CCSD Lambda amplitudes will be solved using DIIS.
           Start     Size      MaxIter   EConv     LConv     
           3         7         100       1.00e-07  1.00e-05  
 ------------------------------------------------------------------------------
            Enorm      Ldiff       Comment
 ------------------------------------------------------------------------------
     1     5.65e-02   4.68e-02     
     2     1.19e-02   5.01e-03     
     3     5.24e-03   2.64e-03     
     4     2.33e-03   1.35e-03     Switched to DIIS steps.
     5     9.09e-04   5.28e-04     
     6     4.20e-04   1.65e-04     
     7     1.58e-04   4.34e-05     
     8     6.11e-05   5.38e-06     
     9     2.29e-05   5.54e-06     
    10     8.27e-06   1.83e-06     
    11     2.55e-06   7.26e-07     
    12     1.20e-06   2.27e-07     
    13     5.76e-07   1.04e-07     
    14     2.78e-07   2.20e-08     
    15     1.29e-07   1.82e-08     
    16     4.91e-08   1.25e-09     
 ------------------------------------------------------------------------------
                                   CCSD Lambda converged.

 Computing density matrices in double precision...
           Orbital response amplitudes will be solved using DIIS.
           Start     Size      MaxIter   EConv     LConv     
           3         7         100       1.00e-06  1.00e-06  
 ------------------------------------------------------------------------------
            Enorm      Ldiff       Comment
 ------------------------------------------------------------------------------
     1     7.47e-02   1.13e-02     
     2     5.02e-02   1.21e-02     
     3     5.57e-02   1.41e-02     
     4     1.40e-02   1.80e-02     Switched to DIIS steps.
     5     1.97e-03   3.22e-03     
     6     5.54e-04   1.89e-04     
     7     1.45e-04   8.47e-05     
     8     4.94e-05   8.78e-06     
     9     1.63e-05   5.85e-06     
    10     6.66e-06   2.27e-08     
    11     2.05e-06   3.90e-07     
    12     2.67e-07   6.17e-08     
 ------------------------------------------------------------------------------
                                   Orbital response converged.

 Computing density matrices... Done.
 CCSD calculation:   CPU 788.79 s  wall 210.79 s

 Transferring MO TPDM to AO TPDM
 Transferring g2_o1o1o1o1
 Transferring g2_o1o1o1v1
 Transferring g2_o1o1v1v1
 Transferring g2_o1v1o1v1
 Transferring g2_o1v1v1v1
 Transferring g2_v1v1v1v1
 Adding separable TPDM
 Computing TPDM gradient
 --------------------------------------------------------
 2e gradient
  Atom          X               Y               Z
 --------------------------------------------------------
    1        -50.076422       13.137533       -0.000000  
    2         19.468757      -30.246240        0.000000  
    3         32.148075       11.976729       -0.000000  
    4         -1.540409        5.131978        0.000000  
 --------------------------------------------------------
 --------------------------------------------------------
 Final gradient
  Atom          X               Y               Z
 --------------------------------------------------------
    1        -50.076422       13.137533       -0.000000  
    2         19.468757      -30.246240        0.000000  
    3         32.148075       11.976729       -0.000000  
    4         -1.540409        5.131978        0.000000  
 --------------------------------------------------------
 Analytic gradient from two-electron contribution:   CPU 199.03 s  wall 57.17 s

 Total ccman2 time:   CPU 1030.05 s  wall 278.91 s


 --------------------------------------------------------------

                    Orbital Energies (a.u.)
 --------------------------------------------------------------

 Alpha MOs
 -- Occupied --
*******-180.872-169.678-169.678-169.678 -80.020 -79.989 -37.926
-33.114 -33.110 -33.110 -24.298 -24.296 -24.296 -24.293 -24.293
 -7.559  -7.532  -7.243  -5.475  -5.465  -5.465  -5.452  -5.450
 -5.450  -5.425  -5.424  -5.424  -2.398  -2.394  -2.393  -2.382
 -2.382  -0.946  -0.843  -0.700  -0.530  -0.442  -0.418  -0.401
 -0.366  -0.347
 -- Virtual --
 -0.019   0.026   0.056   0.074   0.083   0.083   0.103   0.111
  0.112   0.119   0.159   0.174   0.205   0.288   0.322   0.330
  0.361   0.386   0.390   0.393   0.433   0.446   0.490   0.552
  0.561   0.579   0.592   0.634   0.702   0.707   0.739   0.803
  0.804   0.835   0.911   0.943   1.062   1.095   1.104   1.150
  1.410   1.544   1.568   1.632   1.674   1.696   1.791   1.811
  1.861   1.944   1.966   2.022   2.351   2.904   4.484   4.493
  4.497   4.518   4.637   4.758   6.534   6.557   6.573   7.251
  7.480  14.741  14.778  14.791  14.801  14.852  14.898  28.870
 29.532  29.550  29.566  29.879  29.883  29.884  29.893  29.962
130.592 130.606 130.624 154.269 165.865 166.1111912.186
 --------------------------------------------------------------

          Ground-State Mulliken Net Atomic Charges

     Atom                 Charge (a.u.)
  ----------------------------------------
      1 I                    -0.176665
      2 P                     0.165699
      3 P                     0.099833
      4 H                    -0.088867
  ----------------------------------------
  Sum of atomic charges =    -0.000000

 -----------------------------------------------------------------
                    Cartesian Multipole Moments
 -----------------------------------------------------------------
    Charge (ESU x 10^10)
                -0.0000
    Dipole Moment (Debye)
         X      -0.7393      Y      -0.6290      Z      -0.0000
       Tot       0.9707
    Quadrupole Moments (Debye-Ang)
        XX     -57.0438     XY       0.4891     YY     -55.9784
        XZ       0.0000     YZ      -0.0000     ZZ     -56.6058
    Octopole Moments (Debye-Ang^2)
       XXX      73.6960    XXY      -5.7748    XYY      16.9512
       YYY      -9.9782    XXZ      -0.0000    XYZ      -0.0000
       YYZ      -0.0000    XZZ      18.4361    YZZ      -1.9433
       ZZZ      -0.0000
    Hexadecapole Moments (Debye-Ang^3)
      XXXX    -988.5078   XXXY     -13.5891   XXYY    -181.8351
      XYYY       3.1309   YYYY    -198.5193   XXXZ       0.0000
      XXYZ       0.0000   XYYZ       0.0000   YYYZ      -0.0000
      XXZZ    -174.8436   XYZZ      -0.7197   YYZZ     -46.6088
      XZZZ       0.0000   YZZZ      -0.0000   ZZZZ     -87.5829
 -----------------------------------------------------------------
 DrvMan completing analytic gradient of the correlated energy
 Correlated dipole moment
            1
    1  -0.2908478
    2  -0.2474760
    3  -0.0000000
 Energy read as -7599.331808921
 Full Analytical Gradient: (in a.u., or Hartree/Bohr)
             1             2             3             4
    1   -0.00004968   -0.00014374    0.00019127    0.00000214
    2    0.00006066   -0.00035114    0.00024205    0.00004842
    3   -0.00000000    0.00000000   -0.00000000    0.00000000
 Gradient time:  CPU 0.69 s  wall 0.65 s
 ----------------------------------------------------------------
             Standard Nuclear Orientation (Angstroms)
    I     Atom           X                Y                Z
 ----------------------------------------------------------------
    1      I       1.0955738076    -0.0977072017    -0.0000000000
    2      P      -1.1693836808     0.9621291099     0.0010000000
    3      P      -2.5841483208    -0.5063625315    -0.0000000000
    4      H      -1.7624317795    -1.6580169834    -0.0000000000
 ----------------------------------------------------------------
 Nuclear Repulsion Energy =   357.4325399106 hartrees
 There are       42 alpha and       42 beta electrons

                       Distance Matrix (Angstroms)
             I (  1)   P (  2)   P (  3)
   P (  2)  2.500657
   P (  3)  3.702344  2.039124
   H (  4)  3.256188  2.686424  1.414753

 Requested basis set is 6-311++G(d,p)
 There are 55 shells and 129 basis functions
 A cutoff of  1.0D-14 yielded   1329 shell pairs
 There are      7734 function pairs (      8640 Cartesian)
 Smallest overlap matrix eigenvalue = 8.66E-04
 Guess MOs from SCF MO coefficient file

 -----------------------------------------------------------------------
  General SCF calculation program by
  Eric Jon Sundstrom, Paul Horn, Yuezhi Mao, Dmitri Zuev, Alec White,
  David Stuck, Shaama M.S., Shane Yost, Joonho Lee, David Small,
  Daniel Levine, Susi Lehtola, Hugh Burton, Evgeny Epifanovsky
 -----------------------------------------------------------------------
 Hartree-Fock
 using 4 threads for integral computing
 -------------------------------------------------------
 OpenMP Integral computing Module                
 Release: version 2.0, May 2017, Q-Chem Inc. Pleasanton 
 -------------------------------------------------------
 A restricted SCF calculation will be
 performed using DIIS
 SCF converges when DIIS error is below 1.0e-08
 ---------------------------------------
  Cycle       Energy         DIIS error
 ---------------------------------------
    1   -7598.8683798023      8.86e-06  
    2   -7598.8683801139      2.56e-06  
    3   -7598.8683801588      1.13e-06  
    4   -7598.8683801671      4.76e-07  
    5   -7598.8683801693      2.36e-07  
    6   -7598.8683801698      1.04e-07  
    7   -7598.8683801701      4.87e-08  
    8   -7598.8683801700      2.35e-08  
    9   -7598.8683801701      8.31e-09  Convergence criterion met
 ---------------------------------------
 SCF time:   CPU 5.59s  wall 2.00s 
 SCF   energy in the final basis set =    -7598.8683801701
 Total energy in the final basis set =    -7598.8683801701


 ------------------------------------------------------------------------------

   CCMAN2: suite of methods based on coupled cluster
           and equation of motion theories.

   Components:
   * libvmm-1.3-trunk
     by Evgeny Epifanovsky, Ilya Kaliman.
   * libtensor-2.5-trunk
     by Evgeny Epifanovsky, Michael Wormit, Dmitry Zuev, Sam Manzer, 
        Ilya Kaliman.
   * libcc-2.5-trunk
     by Evgeny Epifanovsky, Arik Landau, Tomasz Kus, Kirill Khistyaev, 
        Dmitry Zuev, Prashant Manohar, Xintian Feng, Anna Krylov, 
        Matthew Goldey, Alec White, Thomas Jagau, Kaushik Nanda, 
        Anastasia Gunina, Alexander Kunitsa, Joonho Lee.

   CCMAN original authors:
   Anna I. Krylov, C. David Sherrill, Steven R. Gwaltney,
   Edward F. C. Byrd (2000)
   Sergey V. Levchenko, Lyudmila V. Slipchenko, Tao Wang,
   Ana-Maria C. Cristian (2003)
   Piotr A. Pieniazek, C. Melania Oana, Evgeny Epifanovsky (2007)
   Prashant Manohar (2009)

 ------------------------------------------------------------------------------


 Allocating and initializing 29808MB of RAM...
 Calculation will run on 4 cores.


 Alpha MOs, Restricted
 -- Occupied --                  
******* -180.87 -169.68 -169.68 -169.68  -80.02  -79.99  -37.93
  1 A     2 A     3 A     4 A     5 A     6 A     7 A     8 A                  
-33.114 -33.110 -33.110 -24.298 -24.296 -24.296 -24.293 -24.293
  9 A    10 A    11 A    12 A    13 A    14 A    15 A    16 A                  
 -7.559  -7.532  -7.243  -5.475  -5.465  -5.465  -5.452  -5.450
 17 A    18 A    19 A    20 A    21 A    22 A    23 A    24 A                  
 -5.450  -5.425  -5.424  -5.424  -2.398  -2.394  -2.393  -2.382
 25 A    26 A    27 A    28 A    29 A    30 A    31 A    32 A                  
 -2.382  -0.946  -0.843  -0.700  -0.530  -0.442  -0.418  -0.401
 33 A    34 A    35 A    36 A    37 A    38 A    39 A    40 A                  
 -0.366  -0.347
 41 A    42 A                                                                  
 -- Virtual --                   
 -0.019   0.026   0.056   0.074   0.083   0.083   0.103   0.111
 43 A    44 A    45 A    46 A    47 A    48 A    49 A    50 A                  
  0.112   0.119   0.159   0.174   0.205   0.288   0.322   0.330
 51 A    52 A    53 A    54 A    55 A    56 A    57 A    58 A                  
  0.361   0.386   0.390   0.393   0.433   0.446   0.490   0.552
 59 A    60 A    61 A    62 A    63 A    64 A    65 A    66 A                  
  0.561   0.579   0.592   0.634   0.702   0.707   0.739   0.803
 67 A    68 A    69 A    70 A    71 A    72 A    73 A    74 A                  
  0.804   0.835   0.911   0.943   1.062   1.095   1.104   1.150
 75 A    76 A    77 A    78 A    79 A    80 A    81 A    82 A                  
  1.409   1.544   1.568   1.632   1.674   1.696   1.791   1.811
 83 A    84 A    85 A    86 A    87 A    88 A    89 A    90 A                  
  1.861   1.944   1.966   2.022   2.351   2.904   4.484   4.493
 91 A    92 A    93 A    94 A    95 A    96 A    97 A    98 A                  
  4.497   4.518   4.637   4.758   6.534   6.557   6.573   7.251
 99 A   100 A   101 A   102 A   103 A   104 A   105 A   106 A                  
  7.479  14.740  14.778  14.790  14.801  14.852  14.898  28.870
107 A   108 A   109 A   110 A   111 A   112 A   113 A   114 A                  
 29.532  29.550  29.566  29.879  29.883  29.884  29.893  29.962
115 A   116 A   117 A   118 A   119 A   120 A   121 A   122 A                  
130.592 130.606 130.624 154.269 165.865 166.1101912.186
123 A   124 A   125 A   126 A   127 A   128 A   129 A                          

 Beta MOs, Restricted
 -- Occupied --                  
******* -180.87 -169.68 -169.68 -169.68  -80.02  -79.99  -37.93
  1 A     2 A     3 A     4 A     5 A     6 A     7 A     8 A                  
-33.114 -33.110 -33.110 -24.298 -24.296 -24.296 -24.293 -24.293
  9 A    10 A    11 A    12 A    13 A    14 A    15 A    16 A                  
 -7.559  -7.532  -7.243  -5.475  -5.465  -5.465  -5.452  -5.450
 17 A    18 A    19 A    20 A    21 A    22 A    23 A    24 A                  
 -5.450  -5.425  -5.424  -5.424  -2.398  -2.394  -2.393  -2.382
 25 A    26 A    27 A    28 A    29 A    30 A    31 A    32 A                  
 -2.382  -0.946  -0.843  -0.700  -0.530  -0.442  -0.418  -0.401
 33 A    34 A    35 A    36 A    37 A    38 A    39 A    40 A                  
 -0.366  -0.347
 41 A    42 A                                                                  
 -- Virtual --                   
 -0.019   0.026   0.056   0.074   0.083   0.083   0.103   0.111
 43 A    44 A    45 A    46 A    47 A    48 A    49 A    50 A                  
  0.112   0.119   0.159   0.174   0.205   0.288   0.322   0.330
 51 A    52 A    53 A    54 A    55 A    56 A    57 A    58 A                  
  0.361   0.386   0.390   0.393   0.433   0.446   0.490   0.552
 59 A    60 A    61 A    62 A    63 A    64 A    65 A    66 A                  
  0.561   0.579   0.592   0.634   0.702   0.707   0.739   0.803
 67 A    68 A    69 A    70 A    71 A    72 A    73 A    74 A                  
  0.804   0.835   0.911   0.943   1.062   1.095   1.104   1.150
 75 A    76 A    77 A    78 A    79 A    80 A    81 A    82 A                  
  1.409   1.544   1.568   1.632   1.674   1.696   1.791   1.811
 83 A    84 A    85 A    86 A    87 A    88 A    89 A    90 A                  
  1.861   1.944   1.966   2.022   2.351   2.904   4.484   4.493
 91 A    92 A    93 A    94 A    95 A    96 A    97 A    98 A                  
  4.497   4.518   4.637   4.758   6.534   6.557   6.573   7.251
 99 A   100 A   101 A   102 A   103 A   104 A   105 A   106 A                  
  7.479  14.740  14.778  14.790  14.801  14.852  14.898  28.870
107 A   108 A   109 A   110 A   111 A   112 A   113 A   114 A                  
 29.532  29.550  29.566  29.879  29.883  29.884  29.893  29.962
115 A   116 A   117 A   118 A   119 A   120 A   121 A   122 A                  
130.592 130.606 130.624 154.269 165.865 166.1101912.186
123 A   124 A   125 A   126 A   127 A   128 A   129 A                          

 Occupation and symmetry of molecular orbitals

 Point group: C1 (1 irreducible representation).

                           A     All 
 -------------------------------------
 All molecular orbitals:
  - Alpha                  129   129 
  - Beta                   129   129 
 -------------------------------------
 Alpha orbitals:
  - Frozen occupied        28    28  
  - Active occupied        14    14  
  - Active virtual         87    87  
  - Frozen virtual         0     0   
 -------------------------------------
 Beta orbitals:
  - Frozen occupied        28    28  
  - Active occupied        14    14  
  - Active virtual         87    87  
  - Frozen virtual         0     0   
 -------------------------------------

 Import integrals:   CPU 0.00 s  wall 0.00 s

 Import integrals:   CPU 38.82 s  wall 9.88 s

 MP2 amplitudes:   CPU 0.04 s  wall 0.02 s

Running a double precision version
           CCSD T amplitudes will be solved using DIIS.

           Start     Size      MaxIter   EConv     TConv     
           3         7         100       1.00e-07  1.00e-05  
 ------------------------------------------------------------------------------
           Energy (a.u.)   Ediff      Tdiff       Comment
 ------------------------------------------------------------------------------
         -7599.30425045                           
     1   -7599.31500389   1.08e-02   7.27e-01     
     2   -7599.32784543   1.28e-02   9.19e-02     
     3   -7599.32958108   1.74e-03   3.78e-02     
     4   -7599.33131540   1.73e-03   1.46e-02     Switched to DIIS steps.
     5   -7599.33179255   4.77e-04   1.04e-02     
     6   -7599.33181194   1.94e-05   2.37e-03     
     7   -7599.33180659   5.35e-06   8.89e-04     
     8   -7599.33180842   1.83e-06   2.49e-04     
     9   -7599.33180905   6.30e-07   1.05e-04     
    10   -7599.33180923   1.83e-07   4.82e-05     
    11   -7599.33180931   7.70e-08   2.71e-05     
    12   -7599.33180928   2.63e-08   5.86e-06     
 ------------------------------------------------------------------------------
         -7599.33180928                           CCSD T converged.

End of double precision
 SCF energy                 = -7598.86838017
 MP2 energy                 = -7599.30425045
 CCSD correlation energy     =    -0.46342911
 CCSD total energy           = -7599.33180928

 CCSD  T1^2 = 0.0090  T2^2 = 0.2504  Leading amplitudes:

 Amplitude    Orbitals with energies
  0.0216       37 (A) A                  ->    44 (A) A                   
              -0.5296                          0.0255                     
  0.0216       37 (A) B                  ->    44 (A) B                   
              -0.5296                          0.0255                     
 -0.0192       42 (A) A                  ->    62 (A) A                   
              -0.3469                          0.3927                     
 -0.0192       42 (A) B                  ->    62 (A) B                   
              -0.3469                          0.3927                     

 Amplitude    Orbitals with energies
 -0.1172       42 (A) A      42 (A) B    ->    43 (A) A      43 (A) B     
              -0.3469       -0.3469           -0.0189       -0.0189       
  0.1172       42 (A) A      42 (A) B    ->    43 (A) B      43 (A) A     
              -0.3469       -0.3469           -0.0189       -0.0189       
  0.1172       42 (A) B      42 (A) A    ->    43 (A) A      43 (A) B     
              -0.3469       -0.3469           -0.0189       -0.0189       
 -0.1172       42 (A) B      42 (A) A    ->    43 (A) B      43 (A) A     
              -0.3469       -0.3469           -0.0189       -0.0189       

 Computing CCSD intemediates for later calculations in double precision
 Finished.

Running a double precision version
           CCSD Lambda amplitudes will be solved using DIIS.
           Start     Size      MaxIter   EConv     LConv     
           3         7         100       1.00e-07  1.00e-05  
 ------------------------------------------------------------------------------
            Enorm      Ldiff       Comment
 ------------------------------------------------------------------------------
     1     5.66e-02   4.68e-02     
     2     1.20e-02   5.01e-03     
     3     5.25e-03   2.64e-03     
     4     2.33e-03   1.35e-03     Switched to DIIS steps.
     5     9.10e-04   5.29e-04     
     6     4.20e-04   1.66e-04     
     7     1.59e-04   4.36e-05     
     8     6.13e-05   5.37e-06     
     9     2.30e-05   5.56e-06     
    10     8.30e-06   1.84e-06     
    11     2.56e-06   7.31e-07     
    12     1.20e-06   2.28e-07     
    13     5.78e-07   1.05e-07     
    14     2.79e-07   2.20e-08     
    15     1.29e-07   1.83e-08     
    16     4.93e-08   1.28e-09     
 ------------------------------------------------------------------------------
                                   CCSD Lambda converged.

 Computing density matrices in double precision...
           Orbital response amplitudes will be solved using DIIS.
           Start     Size      MaxIter   EConv     LConv     
           3         7         100       1.00e-06  1.00e-06  
 ------------------------------------------------------------------------------
            Enorm      Ldiff       Comment
 ------------------------------------------------------------------------------
     1     7.47e-02   1.13e-02     
     2     5.03e-02   1.22e-02     
     3     5.58e-02   1.42e-02     
     4     1.41e-02   1.80e-02     Switched to DIIS steps.
     5     1.97e-03   3.23e-03     
     6     5.55e-04   1.90e-04     
     7     1.45e-04   8.49e-05     
     8     4.94e-05   8.74e-06     
     9     1.63e-05   5.85e-06     
    10     6.68e-06   2.27e-08     
    11     2.06e-06   3.91e-07     
    12     2.67e-07   6.13e-08     
 ------------------------------------------------------------------------------
                                   Orbital response converged.

 Computing density matrices... Done.
 CCSD calculation:   CPU 787.43 s  wall 210.52 s

 Transferring MO TPDM to AO TPDM
 Transferring g2_o1o1o1o1
 Transferring g2_o1o1o1v1
 Transferring g2_o1o1v1v1
 Transferring g2_o1v1o1v1
 Transferring g2_o1v1v1v1
 Transferring g2_v1v1v1v1
 Adding separable TPDM
 Computing TPDM gradient
 --------------------------------------------------------
 2e gradient
  Atom          X               Y               Z
 --------------------------------------------------------
    1        -50.060482       13.146770        0.015095  
    2         19.465229      -30.255839       -0.024440  
    3         32.134653       11.976235        0.009910  
    4         -1.539401        5.132834       -0.000565  
 --------------------------------------------------------
 --------------------------------------------------------
 Final gradient
  Atom          X               Y               Z
 --------------------------------------------------------
    1        -50.060482       13.146770        0.015095  
    2         19.465229      -30.255839       -0.024440  
    3         32.134653       11.976235        0.009910  
    4         -1.539401        5.132834       -0.000565  
 --------------------------------------------------------
 Analytic gradient from two-electron contribution:   CPU 198.05 s  wall 57.15 s

 Total ccman2 time:   CPU 1027.34 s  wall 278.53 s


 --------------------------------------------------------------

                    Orbital Energies (a.u.)
 --------------------------------------------------------------

 Alpha MOs
 -- Occupied --
*******-180.872-169.678-169.678-169.678 -80.020 -79.989 -37.926
-33.114 -33.110 -33.110 -24.298 -24.296 -24.296 -24.293 -24.293
 -7.559  -7.532  -7.243  -5.475  -5.465  -5.465  -5.452  -5.450
 -5.450  -5.425  -5.424  -5.424  -2.398  -2.394  -2.393  -2.382
 -2.382  -0.946  -0.843  -0.700  -0.530  -0.442  -0.418  -0.401
 -0.366  -0.347
 -- Virtual --
 -0.019   0.026   0.056   0.074   0.083   0.083   0.103   0.111
  0.112   0.119   0.159   0.174   0.205   0.288   0.322   0.330
  0.361   0.386   0.390   0.393   0.433   0.446   0.490   0.552
  0.561   0.579   0.592   0.634   0.702   0.707   0.739   0.803
  0.804   0.835   0.911   0.943   1.062   1.095   1.104   1.150
  1.409   1.544   1.568   1.632   1.674   1.696   1.791   1.811
  1.861   1.944   1.966   2.022   2.351   2.904   4.484   4.493
  4.497   4.518   4.637   4.758   6.534   6.557   6.573   7.251
  7.479  14.740  14.778  14.790  14.801  14.852  14.898  28.870
 29.532  29.550  29.566  29.879  29.883  29.884  29.893  29.962
130.592 130.606 130.624 154.269 165.865 166.1101912.186
 --------------------------------------------------------------

          Ground-State Mulliken Net Atomic Charges

     Atom                 Charge (a.u.)
  ----------------------------------------
      1 I                    -0.176757
      2 P                     0.165832
      3 P                     0.099763
      4 H                    -0.088839
  ----------------------------------------
  Sum of atomic charges =    -0.000000

 -----------------------------------------------------------------
                    Cartesian Multipole Moments
 -----------------------------------------------------------------
    Charge (ESU x 10^10)
                -0.0000
    Dipole Moment (Debye)
         X      -0.7401      Y      -0.6275      Z      -0.0001
       Tot       0.9703
    Quadrupole Moments (Debye-Ang)
        XX     -57.0491     XY       0.4855     YY     -55.9742
        XZ      -0.0005     YZ       0.0003     ZZ     -56.6088
    Octopole Moments (Debye-Ang^2)
       XXX      73.7105    XXY      -5.7860    XYY      16.9474
       YYY     -10.0139    XXZ      -0.0179    XYZ       0.0006
       YYZ      -0.0150    XZZ      18.4383    YZZ      -1.9566
       ZZZ      -0.0396
    Hexadecapole Moments (Debye-Ang^3)
      XXXX    -988.6298   XXXY     -13.5674   XXYY    -181.8517
      XYYY       3.1697   YYYY    -198.6523   XXXZ       0.0427
      XXYZ      -0.0082   XYYZ       0.0173   YYYZ      -0.0418
      XXZZ    -174.8555   XYZZ      -0.7049   YYZZ     -46.6343
      XZZZ       0.0473   YZZZ      -0.0366   ZZZZ     -87.5947
 -----------------------------------------------------------------
 DrvMan completing analytic gradient of the correlated energy
 Correlated dipole moment
            1
    1  -0.2911896
    2  -0.2468700
    3  -0.0000283
 Energy read as -7599.331809281
 Full Analytical Gradient: (in a.u., or Hartree/Bohr)
             1             2             3             4
    1    0.00001197   -0.00003929    0.00005282   -0.00002550
    2    0.00000421   -0.00004121    0.00001339    0.00002361
    3   -0.00000812    0.00001311   -0.00001886    0.00001387
 Gradient time:  CPU 0.67 s  wall 0.64 s
 ----------------------------------------------------------------
             Standard Nuclear Orientation (Angstroms)
    I     Atom           X                Y                Z
 ----------------------------------------------------------------
    1      I       1.0955738076    -0.0977072017    -0.0000000000
    2      P      -1.1693836808     0.9621291099     0.0000000000
    3      P      -2.5831483208    -0.5063625315    -0.0000000000
    4      H      -1.7624317795    -1.6580169834    -0.0000000000
 ----------------------------------------------------------------
 Nuclear Repulsion Energy =   357.4852462134 hartrees
 There are       42 alpha and       42 beta electrons

                       Distance Matrix (Angstroms)
             I (  1)   P (  2)   P (  3)
   P (  2)  2.500657
   P (  3)  3.701351  2.038430
   H (  4)  3.256188  2.686424  1.414172

 Requested basis set is 6-311++G(d,p)
 There are 55 shells and 129 basis functions
 A cutoff of  1.0D-14 yielded   1329 shell pairs
 There are      7734 function pairs (      8640 Cartesian)
 Smallest overlap matrix eigenvalue = 8.64E-04
 Guess MOs from SCF MO coefficient file

 -----------------------------------------------------------------------
  General SCF calculation program by
  Eric Jon Sundstrom, Paul Horn, Yuezhi Mao, Dmitri Zuev, Alec White,
  David Stuck, Shaama M.S., Shane Yost, Joonho Lee, David Small,
  Daniel Levine, Susi Lehtola, Hugh Burton, Evgeny Epifanovsky
 -----------------------------------------------------------------------
 Hartree-Fock
 using 4 threads for integral computing
 -------------------------------------------------------
 OpenMP Integral computing Module                
 Release: version 2.0, May 2017, Q-Chem Inc. Pleasanton 
 -------------------------------------------------------
 A restricted SCF calculation will be
 performed using DIIS
 SCF converges when DIIS error is below 1.0e-08
 ---------------------------------------
  Cycle       Energy         DIIS error
 ---------------------------------------
    1   -7598.8684106165      9.50e-06  
    2   -7598.8684109511      2.58e-06  
    3   -7598.8684109972      1.02e-06  
    4   -7598.8684110051      4.82e-07  
    5   -7598.8684110071      2.07e-07  
    6   -7598.8684110075      1.03e-07  
    7   -7598.8684110077      4.65e-08  
    8   -7598.8684110078      2.21e-08  
    9   -7598.8684110078      8.67e-09  Convergence criterion met
 ---------------------------------------
 SCF time:   CPU 5.59s  wall 2.00s 
 SCF   energy in the final basis set =    -7598.8684110078
 Total energy in the final basis set =    -7598.8684110078


 ------------------------------------------------------------------------------

   CCMAN2: suite of methods based on coupled cluster
           and equation of motion theories.

   Components:
   * libvmm-1.3-trunk
     by Evgeny Epifanovsky, Ilya Kaliman.
   * libtensor-2.5-trunk
     by Evgeny Epifanovsky, Michael Wormit, Dmitry Zuev, Sam Manzer, 
        Ilya Kaliman.
   * libcc-2.5-trunk
     by Evgeny Epifanovsky, Arik Landau, Tomasz Kus, Kirill Khistyaev, 
        Dmitry Zuev, Prashant Manohar, Xintian Feng, Anna Krylov, 
        Matthew Goldey, Alec White, Thomas Jagau, Kaushik Nanda, 
        Anastasia Gunina, Alexander Kunitsa, Joonho Lee.

   CCMAN original authors:
   Anna I. Krylov, C. David Sherrill, Steven R. Gwaltney,
   Edward F. C. Byrd (2000)
   Sergey V. Levchenko, Lyudmila V. Slipchenko, Tao Wang,
   Ana-Maria C. Cristian (2003)
   Piotr A. Pieniazek, C. Melania Oana, Evgeny Epifanovsky (2007)
   Prashant Manohar (2009)

 ------------------------------------------------------------------------------


 Allocating and initializing 29808MB of RAM...
 Calculation will run on 4 cores.


 Alpha MOs, Restricted
 -- Occupied --                  
******* -180.87 -169.68 -169.68 -169.68  -80.02  -79.99  -37.93
  1 A     2 A     3 A     4 A     5 A     6 A     7 A     8 A                  
-33.114 -33.110 -33.110 -24.298 -24.296 -24.296 -24.293 -24.293
  9 A    10 A    11 A    12 A    13 A    14 A    15 A    16 A                  
 -7.559  -7.532  -7.243  -5.475  -5.465  -5.465  -5.452  -5.450
 17 A    18 A    19 A    20 A    21 A    22 A    23 A    24 A                  
 -5.450  -5.425  -5.424  -5.424  -2.398  -2.394  -2.393  -2.382
 25 A    26 A    27 A    28 A    29 A    30 A    31 A    32 A                  
 -2.382  -0.946  -0.843  -0.700  -0.530  -0.442  -0.418  -0.401
 33 A    34 A    35 A    36 A    37 A    38 A    39 A    40 A                  
 -0.366  -0.347
 41 A    42 A                                                                  
 -- Virtual --                   
 -0.019   0.026   0.056   0.074   0.083   0.083   0.103   0.111
 43 A    44 A    45 A    46 A    47 A    48 A    49 A    50 A                  
  0.112   0.119   0.159   0.174   0.206   0.288   0.322   0.330
 51 A    52 A    53 A    54 A    55 A    56 A    57 A    58 A                  
  0.361   0.386   0.389   0.393   0.433   0.446   0.490   0.552
 59 A    60 A    61 A    62 A    63 A    64 A    65 A    66 A                  
  0.561   0.579   0.592   0.634   0.702   0.707   0.738   0.803
 67 A    68 A    69 A    70 A    71 A    72 A    73 A    74 A                  
  0.804   0.835   0.911   0.943   1.062   1.095   1.104   1.150
 75 A    76 A    77 A    78 A    79 A    80 A    81 A    82 A                  
  1.410   1.544   1.568   1.632   1.674   1.696   1.791   1.811
 83 A    84 A    85 A    86 A    87 A    88 A    89 A    90 A                  
  1.861   1.944   1.966   2.022   2.352   2.904   4.484   4.493
 91 A    92 A    93 A    94 A    95 A    96 A    97 A    98 A                  
  4.497   4.518   4.637   4.758   6.534   6.557   6.573   7.251
 99 A   100 A   101 A   102 A   103 A   104 A   105 A   106 A                  
  7.480  14.741  14.778  14.791  14.801  14.852  14.897  28.870
107 A   108 A   109 A   110 A   111 A   112 A   113 A   114 A                  
 29.532  29.550  29.566  29.879  29.883  29.884  29.893  29.962
115 A   116 A   117 A   118 A   119 A   120 A   121 A   122 A                  
130.592 130.606 130.624 154.269 165.865 166.1111912.186
123 A   124 A   125 A   126 A   127 A   128 A   129 A                          

 Beta MOs, Restricted
 -- Occupied --                  
******* -180.87 -169.68 -169.68 -169.68  -80.02  -79.99  -37.93
  1 A     2 A     3 A     4 A     5 A     6 A     7 A     8 A                  
-33.114 -33.110 -33.110 -24.298 -24.296 -24.296 -24.293 -24.293
  9 A    10 A    11 A    12 A    13 A    14 A    15 A    16 A                  
 -7.559  -7.532  -7.243  -5.475  -5.465  -5.465  -5.452  -5.450
 17 A    18 A    19 A    20 A    21 A    22 A    23 A    24 A                  
 -5.450  -5.425  -5.424  -5.424  -2.398  -2.394  -2.393  -2.382
 25 A    26 A    27 A    28 A    29 A    30 A    31 A    32 A                  
 -2.382  -0.946  -0.843  -0.700  -0.530  -0.442  -0.418  -0.401
 33 A    34 A    35 A    36 A    37 A    38 A    39 A    40 A                  
 -0.366  -0.347
 41 A    42 A                                                                  
 -- Virtual --                   
 -0.019   0.026   0.056   0.074   0.083   0.083   0.103   0.111
 43 A    44 A    45 A    46 A    47 A    48 A    49 A    50 A                  
  0.112   0.119   0.159   0.174   0.206   0.288   0.322   0.330
 51 A    52 A    53 A    54 A    55 A    56 A    57 A    58 A                  
  0.361   0.386   0.389   0.393   0.433   0.446   0.490   0.552
 59 A    60 A    61 A    62 A    63 A    64 A    65 A    66 A                  
  0.561   0.579   0.592   0.634   0.702   0.707   0.738   0.803
 67 A    68 A    69 A    70 A    71 A    72 A    73 A    74 A                  
  0.804   0.835   0.911   0.943   1.062   1.095   1.104   1.150
 75 A    76 A    77 A    78 A    79 A    80 A    81 A    82 A                  
  1.410   1.544   1.568   1.632   1.674   1.696   1.791   1.811
 83 A    84 A    85 A    86 A    87 A    88 A    89 A    90 A                  
  1.861   1.944   1.966   2.022   2.352   2.904   4.484   4.493
 91 A    92 A    93 A    94 A    95 A    96 A    97 A    98 A                  
  4.497   4.518   4.637   4.758   6.534   6.557   6.573   7.251
 99 A   100 A   101 A   102 A   103 A   104 A   105 A   106 A                  
  7.480  14.741  14.778  14.791  14.801  14.852  14.897  28.870
107 A   108 A   109 A   110 A   111 A   112 A   113 A   114 A                  
 29.532  29.550  29.566  29.879  29.883  29.884  29.893  29.962
115 A   116 A   117 A   118 A   119 A   120 A   121 A   122 A                  
130.592 130.606 130.624 154.269 165.865 166.1111912.186
123 A   124 A   125 A   126 A   127 A   128 A   129 A                          

 Occupation and symmetry of molecular orbitals

 Point group: C1 (1 irreducible representation).

                           A     All 
 -------------------------------------
 All molecular orbitals:
  - Alpha                  129   129 
  - Beta                   129   129 
 -------------------------------------
 Alpha orbitals:
  - Frozen occupied        28    28  
  - Active occupied        14    14  
  - Active virtual         87    87  
  - Frozen virtual         0     0   
 -------------------------------------
 Beta orbitals:
  - Frozen occupied        28    28  
  - Active occupied        14    14  
  - Active virtual         87    87  
  - Frozen virtual         0     0   
 -------------------------------------

 Import integrals:   CPU 0.00 s  wall 0.00 s

 Import integrals:   CPU 38.82 s  wall 9.89 s

 MP2 amplitudes:   CPU 0.04 s  wall 0.02 s

Running a double precision version
           CCSD T amplitudes will be solved using DIIS.

           Start     Size      MaxIter   EConv     TConv     
           3         7         100       1.00e-07  1.00e-05  
 ------------------------------------------------------------------------------
           Energy (a.u.)   Ediff      Tdiff       Comment
 ------------------------------------------------------------------------------
         -7599.30424852                           
     1   -7599.31501259   1.08e-02   7.27e-01     
     2   -7599.32784680   1.28e-02   9.18e-02     
     3   -7599.32958277   1.74e-03   3.78e-02     
     4   -7599.33131572   1.73e-03   1.46e-02     Switched to DIIS steps.
     5   -7599.33179211   4.76e-04   1.04e-02     
     6   -7599.33181145   1.93e-05   2.37e-03     
     7   -7599.33180612   5.33e-06   8.87e-04     
     8   -7599.33180795   1.83e-06   2.49e-04     
     9   -7599.33180858   6.32e-07   1.05e-04     
    10   -7599.33180876   1.84e-07   4.83e-05     
    11   -7599.33180884   7.64e-08   2.72e-05     
    12   -7599.33180881   2.65e-08   5.87e-06     
 ------------------------------------------------------------------------------
         -7599.33180881                           CCSD T converged.

End of double precision
 SCF energy                 = -7598.86841101
 MP2 energy                 = -7599.30424852
 CCSD correlation energy     =    -0.46339781
 CCSD total energy           = -7599.33180881

 CCSD  T1^2 = 0.0090  T2^2 = 0.2503  Leading amplitudes:

 Amplitude    Orbitals with energies
  0.0216       37 (A) A                  ->    44 (A) A                   
              -0.5297                          0.0256                     
  0.0216       37 (A) B                  ->    44 (A) B                   
              -0.5297                          0.0256                     
 -0.0192       42 (A) A                  ->    62 (A) A                   
              -0.3469                          0.3926                     
 -0.0192       42 (A) B                  ->    62 (A) B                   
              -0.3469                          0.3926                     

 Amplitude    Orbitals with energies
 -0.1169       42 (A) A      42 (A) B    ->    43 (A) A      43 (A) B     
              -0.3469       -0.3469           -0.0188       -0.0188       
  0.1169       42 (A) A      42 (A) B    ->    43 (A) B      43 (A) A     
              -0.3469       -0.3469           -0.0188       -0.0188       
  0.1169       42 (A) B      42 (A) A    ->    43 (A) A      43 (A) B     
              -0.3469       -0.3469           -0.0188       -0.0188       
 -0.1169       42 (A) B      42 (A) A    ->    43 (A) B      43 (A) A     
              -0.3469       -0.3469           -0.0188       -0.0188       

 Computing CCSD intemediates for later calculations in double precision
 Finished.

Running a double precision version
           CCSD Lambda amplitudes will be solved using DIIS.
           Start     Size      MaxIter   EConv     LConv     
           3         7         100       1.00e-07  1.00e-05  
 ------------------------------------------------------------------------------
            Enorm      Ldiff       Comment
 ------------------------------------------------------------------------------
     1     5.65e-02   4.68e-02     
     2     1.19e-02   5.01e-03     
     3     5.24e-03   2.64e-03     
     4     2.33e-03   1.35e-03     Switched to DIIS steps.
     5     9.09e-04   5.28e-04     
     6     4.20e-04   1.65e-04     
     7     1.59e-04   4.35e-05     
     8     6.12e-05   5.37e-06     
     9     2.29e-05   5.54e-06     
    10     8.29e-06   1.83e-06     
    11     2.56e-06   7.26e-07     
    12     1.21e-06   2.27e-07     
    13     5.79e-07   1.04e-07     
    14     2.80e-07   2.18e-08     
    15     1.29e-07   1.81e-08     
    16     4.93e-08   1.37e-09     
 ------------------------------------------------------------------------------
                                   CCSD Lambda converged.

 Computing density matrices in double precision...
           Orbital response amplitudes will be solved using DIIS.
           Start     Size      MaxIter   EConv     LConv     
           3         7         100       1.00e-06  1.00e-06  
 ------------------------------------------------------------------------------
            Enorm      Ldiff       Comment
 ------------------------------------------------------------------------------
     1     7.47e-02   1.13e-02     
     2     5.02e-02   1.21e-02     
     3     5.57e-02   1.41e-02     
     4     1.40e-02   1.80e-02     Switched to DIIS steps.
     5     1.97e-03   3.22e-03     
     6     5.53e-04   1.89e-04     
     7     1.45e-04   8.47e-05     
     8     4.93e-05   8.80e-06     
     9     1.63e-05   5.85e-06     
    10     6.66e-06   2.42e-08     
    11     2.05e-06   3.88e-07     
    12     2.66e-07   6.16e-08     
 ------------------------------------------------------------------------------
                                   Orbital response converged.

 Computing density matrices... Done.
 CCSD calculation:   CPU 788.62 s  wall 210.89 s

 Transferring MO TPDM to AO TPDM
 Transferring g2_o1o1o1o1
 Transferring g2_o1o1o1v1
 Transferring g2_o1o1v1v1
 Transferring g2_o1v1o1v1
 Transferring g2_o1v1v1v1
 Transferring g2_v1v1v1v1
 Adding separable TPDM
 Computing TPDM gradient
 --------------------------------------------------------
 2e gradient
  Atom          X               Y               Z
 --------------------------------------------------------
    1        -50.067250       13.146161        0.000002  
    2         19.464204      -30.270846       -0.000002  
    3         32.137679       11.989143       -0.000002  
    4         -1.534632        5.135542        0.000001  
 --------------------------------------------------------
 --------------------------------------------------------
 Final gradient
  Atom          X               Y               Z
 --------------------------------------------------------
    1        -50.067250       13.146161        0.000002  
    2         19.464204      -30.270846       -0.000002  
    3         32.137679       11.989143       -0.000002  
    4         -1.534632        5.135542        0.000001  
 --------------------------------------------------------
 Analytic gradient from two-electron contribution:   CPU 198.12 s  wall 57.16 s

 Total ccman2 time:   CPU 1028.83 s  wall 278.98 s


 --------------------------------------------------------------

                    Orbital Energies (a.u.)
 --------------------------------------------------------------

 Alpha MOs
 -- Occupied --
*******-180.872-169.678-169.678-169.678 -80.020 -79.989 -37.926
-33.114 -33.110 -33.110 -24.298 -24.296 -24.296 -24.293 -24.293
 -7.559  -7.532  -7.243  -5.475  -5.465  -5.465  -5.452  -5.450
 -5.450  -5.425  -5.424  -5.424  -2.398  -2.394  -2.393  -2.382
 -2.382  -0.946  -0.843  -0.700  -0.530  -0.442  -0.418  -0.401
 -0.366  -0.347
 -- Virtual --
 -0.019   0.026   0.056   0.074   0.083   0.083   0.103   0.111
  0.112   0.119   0.159   0.174   0.206   0.288   0.322   0.330
  0.361   0.386   0.389   0.393   0.433   0.446   0.490   0.552
  0.561   0.579   0.592   0.634   0.702   0.707   0.738   0.803
  0.804   0.835   0.911   0.943   1.062   1.095   1.104   1.150
  1.410   1.544   1.568   1.632   1.674   1.696   1.791   1.811
  1.861   1.944   1.966   2.022   2.352   2.904   4.484   4.493
  4.497   4.518   4.637   4.758   6.534   6.557   6.573   7.251
  7.480  14.741  14.778  14.791  14.801  14.852  14.897  28.870
 29.532  29.550  29.566  29.879  29.883  29.884  29.893  29.962
130.592 130.606 130.624 154.269 165.865 166.1111912.186
 --------------------------------------------------------------

          Ground-State Mulliken Net Atomic Charges

     Atom                 Charge (a.u.)
  ----------------------------------------
      1 I                    -0.176873
      2 P                     0.166021
      3 P                     0.099646
      4 H                    -0.088795
  ----------------------------------------
  Sum of atomic charges =     0.000000

 -----------------------------------------------------------------
                    Cartesian Multipole Moments
 -----------------------------------------------------------------
    Charge (ESU x 10^10)
                -0.0000
    Dipole Moment (Debye)
         X      -0.7395      Y      -0.6280      Z       0.0000
       Tot       0.9702
    Quadrupole Moments (Debye-Ang)
        XX     -57.0575     XY       0.4867     YY     -55.9690
        XZ      -0.0000     YZ      -0.0000     ZZ     -56.6059
    Octopole Moments (Debye-Ang^2)
       XXX      73.6956    XXY      -5.7893    XYY      16.9279
       YYY     -10.0174    XXZ       0.0000    XYZ       0.0000
       YYZ      -0.0000    XZZ      18.4192    YZZ      -1.9575
       ZZZ      -0.0000
    Hexadecapole Moments (Debye-Ang^3)
      XXXX    -988.3427   XXXY     -13.5473   XXYY    -181.7752
      XYYY       3.2007   YYYY    -198.6196   XXXZ      -0.0000
      XXYZ      -0.0000   XYYZ       0.0000   YYYZ      -0.0000
      XXZZ    -174.7794   XYZZ      -0.6961   YYZZ     -46.6275
      XZZZ      -0.0000   YZZZ      -0.0000   ZZZZ     -87.5842
 -----------------------------------------------------------------
 DrvMan completing analytic gradient of the correlated energy
 Correlated dipole moment
            1
    1  -0.2909271
    2  -0.2470843
    3   0.0000000
 Energy read as -7599.331808813
 Full Analytical Gradient: (in a.u., or Hartree/Bohr)
             1             2             3             4
    1   -0.00001649   -0.00023951    0.00045733   -0.00020133
    2   -0.00000913   -0.00017961   -0.00000733    0.00019607
    3   -0.00000001   -0.00000002    0.00000006   -0.00000002
 Gradient time:  CPU 0.67 s  wall 0.64 s
 ----------------------------------------------------------------
             Standard Nuclear Orientation (Angstroms)
    I     Atom           X                Y                Z
 ----------------------------------------------------------------
    1      I       1.0955738076    -0.0977072017    -0.0000000000
    2      P      -1.1693836808     0.9621291099     0.0000000000
    3      P      -2.5851483208    -0.5063625315    -0.0000000000
    4      H      -1.7624317795    -1.6580169834    -0.0000000000
 ----------------------------------------------------------------
 Nuclear Repulsion Energy =   357.3798975100 hartrees
 There are       42 alpha and       42 beta electrons

                       Distance Matrix (Angstroms)
             I (  1)   P (  2)   P (  3)
   P (  2)  2.500657
   P (  3)  3.703338  2.039818
   H (  4)  3.256188  2.686424  1.415334

 Requested basis set is 6-311++G(d,p)
 There are 55 shells and 129 basis functions
 A cutoff of  1.0D-14 yielded   1329 shell pairs
 There are      7734 function pairs (      8640 Cartesian)
 Smallest overlap matrix eigenvalue = 8.67E-04
 Guess MOs from SCF MO coefficient file

 -----------------------------------------------------------------------
  General SCF calculation program by
  Eric Jon Sundstrom, Paul Horn, Yuezhi Mao, Dmitri Zuev, Alec White,
  David Stuck, Shaama M.S., Shane Yost, Joonho Lee, David Small,
  Daniel Levine, Susi Lehtola, Hugh Burton, Evgeny Epifanovsky
 -----------------------------------------------------------------------
 Hartree-Fock
 using 4 threads for integral computing
 -------------------------------------------------------
 OpenMP Integral computing Module                
 Release: version 2.0, May 2017, Q-Chem Inc. Pleasanton 
 -------------------------------------------------------
 A restricted SCF calculation will be
 performed using DIIS
 SCF converges when DIIS error is below 1.0e-08
 ---------------------------------------
  Cycle       Energy         DIIS error
 ---------------------------------------
    1   -7598.8683477110      1.55e-05  
    2   -7598.8683484442      3.94e-06  
    3   -7598.8683485188      1.52e-06  
    4   -7598.8683485311      6.63e-07  
    5   -7598.8683485337      2.54e-07  
    6   -7598.8683485343      1.07e-07  
    7   -7598.8683485344      3.51e-08  
    8   -7598.8683485344      1.71e-08  
    9   -7598.8683485343      4.10e-09  Convergence criterion met
 ---------------------------------------
 SCF time:   CPU 5.58s  wall 2.00s 
 SCF   energy in the final basis set =    -7598.8683485343
 Total energy in the final basis set =    -7598.8683485343


 ------------------------------------------------------------------------------

   CCMAN2: suite of methods based on coupled cluster
           and equation of motion theories.

   Components:
   * libvmm-1.3-trunk
     by Evgeny Epifanovsky, Ilya Kaliman.
   * libtensor-2.5-trunk
     by Evgeny Epifanovsky, Michael Wormit, Dmitry Zuev, Sam Manzer, 
        Ilya Kaliman.
   * libcc-2.5-trunk
     by Evgeny Epifanovsky, Arik Landau, Tomasz Kus, Kirill Khistyaev, 
        Dmitry Zuev, Prashant Manohar, Xintian Feng, Anna Krylov, 
        Matthew Goldey, Alec White, Thomas Jagau, Kaushik Nanda, 
        Anastasia Gunina, Alexander Kunitsa, Joonho Lee.

   CCMAN original authors:
   Anna I. Krylov, C. David Sherrill, Steven R. Gwaltney,
   Edward F. C. Byrd (2000)
   Sergey V. Levchenko, Lyudmila V. Slipchenko, Tao Wang,
   Ana-Maria C. Cristian (2003)
   Piotr A. Pieniazek, C. Melania Oana, Evgeny Epifanovsky (2007)
   Prashant Manohar (2009)

 ------------------------------------------------------------------------------


 Allocating and initializing 29808MB of RAM...
 Calculation will run on 4 cores.


 Alpha MOs, Restricted
 -- Occupied --                  
******* -180.87 -169.68 -169.68 -169.68  -80.02  -79.99  -37.93
  1 A     2 A     3 A     4 A     5 A     6 A     7 A     8 A                  
-33.114 -33.110 -33.110 -24.298 -24.296 -24.296 -24.293 -24.293
  9 A    10 A    11 A    12 A    13 A    14 A    15 A    16 A                  
 -7.559  -7.532  -7.243  -5.475  -5.465  -5.465  -5.452  -5.450
 17 A    18 A    19 A    20 A    21 A    22 A    23 A    24 A                  
 -5.450  -5.425  -5.424  -5.424  -2.398  -2.394  -2.393  -2.382
 25 A    26 A    27 A    28 A    29 A    30 A    31 A    32 A                  
 -2.382  -0.945  -0.843  -0.700  -0.530  -0.442  -0.418  -0.401
 33 A    34 A    35 A    36 A    37 A    38 A    39 A    40 A                  
 -0.366  -0.347
 41 A    42 A                                                                  
 -- Virtual --                   
 -0.019   0.026   0.056   0.074   0.083   0.083   0.103   0.111
 43 A    44 A    45 A    46 A    47 A    48 A    49 A    50 A                  
  0.112   0.119   0.158   0.174   0.205   0.288   0.322   0.330
 51 A    52 A    53 A    54 A    55 A    56 A    57 A    58 A                  
  0.361   0.386   0.390   0.393   0.433   0.446   0.490   0.552
 59 A    60 A    61 A    62 A    63 A    64 A    65 A    66 A                  
  0.561   0.579   0.592   0.634   0.702   0.707   0.739   0.803
 67 A    68 A    69 A    70 A    71 A    72 A    73 A    74 A                  
  0.804   0.835   0.911   0.943   1.061   1.095   1.104   1.150
 75 A    76 A    77 A    78 A    79 A    80 A    81 A    82 A                  
  1.409   1.544   1.568   1.632   1.674   1.696   1.791   1.811
 83 A    84 A    85 A    86 A    87 A    88 A    89 A    90 A                  
  1.861   1.944   1.966   2.022   2.351   2.904   4.484   4.493
 91 A    92 A    93 A    94 A    95 A    96 A    97 A    98 A                  
  4.497   4.518   4.637   4.758   6.534   6.557   6.573   7.251
 99 A   100 A   101 A   102 A   103 A   104 A   105 A   106 A                  
  7.479  14.740  14.778  14.790  14.800  14.852  14.898  28.870
107 A   108 A   109 A   110 A   111 A   112 A   113 A   114 A                  
 29.532  29.550  29.566  29.879  29.883  29.884  29.893  29.962
115 A   116 A   117 A   118 A   119 A   120 A   121 A   122 A                  
130.592 130.606 130.624 154.269 165.864 166.1101912.186
123 A   124 A   125 A   126 A   127 A   128 A   129 A                          

 Beta MOs, Restricted
 -- Occupied --                  
******* -180.87 -169.68 -169.68 -169.68  -80.02  -79.99  -37.93
  1 A     2 A     3 A     4 A     5 A     6 A     7 A     8 A                  
-33.114 -33.110 -33.110 -24.298 -24.296 -24.296 -24.293 -24.293
  9 A    10 A    11 A    12 A    13 A    14 A    15 A    16 A                  
 -7.559  -7.532  -7.243  -5.475  -5.465  -5.465  -5.452  -5.450
 17 A    18 A    19 A    20 A    21 A    22 A    23 A    24 A                  
 -5.450  -5.425  -5.424  -5.424  -2.398  -2.394  -2.393  -2.382
 25 A    26 A    27 A    28 A    29 A    30 A    31 A    32 A                  
 -2.382  -0.945  -0.843  -0.700  -0.530  -0.442  -0.418  -0.401
 33 A    34 A    35 A    36 A    37 A    38 A    39 A    40 A                  
 -0.366  -0.347
 41 A    42 A                                                                  
 -- Virtual --                   
 -0.019   0.026   0.056   0.074   0.083   0.083   0.103   0.111
 43 A    44 A    45 A    46 A    47 A    48 A    49 A    50 A                  
  0.112   0.119   0.158   0.174   0.205   0.288   0.322   0.330
 51 A    52 A    53 A    54 A    55 A    56 A    57 A    58 A                  
  0.361   0.386   0.390   0.393   0.433   0.446   0.490   0.552
 59 A    60 A    61 A    62 A    63 A    64 A    65 A    66 A                  
  0.561   0.579   0.592   0.634   0.702   0.707   0.739   0.803
 67 A    68 A    69 A    70 A    71 A    72 A    73 A    74 A                  
  0.804   0.835   0.911   0.943   1.061   1.095   1.104   1.150
 75 A    76 A    77 A    78 A    79 A    80 A    81 A    82 A                  
  1.409   1.544   1.568   1.632   1.674   1.696   1.791   1.811
 83 A    84 A    85 A    86 A    87 A    88 A    89 A    90 A                  
  1.861   1.944   1.966   2.022   2.351   2.904   4.484   4.493
 91 A    92 A    93 A    94 A    95 A    96 A    97 A    98 A                  
  4.497   4.518   4.637   4.758   6.534   6.557   6.573   7.251
 99 A   100 A   101 A   102 A   103 A   104 A   105 A   106 A                  
  7.479  14.740  14.778  14.790  14.800  14.852  14.898  28.870
107 A   108 A   109 A   110 A   111 A   112 A   113 A   114 A                  
 29.532  29.550  29.566  29.879  29.883  29.884  29.893  29.962
115 A   116 A   117 A   118 A   119 A   120 A   121 A   122 A                  
130.592 130.606 130.624 154.269 165.864 166.1101912.186
123 A   124 A   125 A   126 A   127 A   128 A   129 A                          

 Occupation and symmetry of molecular orbitals

 Point group: C1 (1 irreducible representation).

                           A     All 
 -------------------------------------
 All molecular orbitals:
  - Alpha                  129   129 
  - Beta                   129   129 
 -------------------------------------
 Alpha orbitals:
  - Frozen occupied        28    28  
  - Active occupied        14    14  
  - Active virtual         87    87  
  - Frozen virtual         0     0   
 -------------------------------------
 Beta orbitals:
  - Frozen occupied        28    28  
  - Active occupied        14    14  
  - Active virtual         87    87  
  - Frozen virtual         0     0   
 -------------------------------------

 Import integrals:   CPU 0.00 s  wall 0.00 s

 Import integrals:   CPU 38.82 s  wall 9.88 s

 MP2 amplitudes:   CPU 0.04 s  wall 0.02 s

Running a double precision version
           CCSD T amplitudes will be solved using DIIS.

           Start     Size      MaxIter   EConv     TConv     
           3         7         100       1.00e-07  1.00e-05  
 ------------------------------------------------------------------------------
           Energy (a.u.)   Ediff      Tdiff       Comment
 ------------------------------------------------------------------------------
         -7599.30425166                           
     1   -7599.31499443   1.07e-02   7.27e-01     
     2   -7599.32784332   1.28e-02   9.19e-02     
     3   -7599.32957864   1.74e-03   3.78e-02     
     4   -7599.33131435   1.74e-03   1.46e-02     Switched to DIIS steps.
     5   -7599.33179226   4.78e-04   1.04e-02     
     6   -7599.33181170   1.94e-05   2.38e-03     
     7   -7599.33180633   5.37e-06   8.90e-04     
     8   -7599.33180815   1.82e-06   2.49e-04     
     9   -7599.33180878   6.28e-07   1.05e-04     
    10   -7599.33180896   1.81e-07   4.80e-05     
    11   -7599.33180904   7.76e-08   2.71e-05     
    12   -7599.33180901   2.62e-08   5.85e-06     
 ------------------------------------------------------------------------------
         -7599.33180901                           CCSD T converged.

End of double precision
 SCF energy                 = -7598.86834853
 MP2 energy                 = -7599.30425166
 CCSD correlation energy     =    -0.46346048
 CCSD total energy           = -7599.33180901

 CCSD  T1^2 = 0.0090  T2^2 = 0.2505  Leading amplitudes:

 Amplitude    Orbitals with energies
  0.0216       37 (A) A                  ->    44 (A) A                   
              -0.5295                          0.0255                     
  0.0216       37 (A) B                  ->    44 (A) B                   
              -0.5295                          0.0255                     
  0.0193       42 (A) A                  ->    62 (A) A                   
              -0.3468                          0.3927                     
  0.0193       42 (A) B                  ->    62 (A) B                   
              -0.3468                          0.3927                     

 Amplitude    Orbitals with energies
 -0.1174       42 (A) A      42 (A) B    ->    43 (A) A      43 (A) B     
              -0.3468       -0.3468           -0.0189       -0.0189       
  0.1174       42 (A) A      42 (A) B    ->    43 (A) B      43 (A) A     
              -0.3468       -0.3468           -0.0189       -0.0189       
  0.1174       42 (A) B      42 (A) A    ->    43 (A) A      43 (A) B     
              -0.3468       -0.3468           -0.0189       -0.0189       
 -0.1174       42 (A) B      42 (A) A    ->    43 (A) B      43 (A) A     
              -0.3468       -0.3468           -0.0189       -0.0189       

 Computing CCSD intemediates for later calculations in double precision
 Finished.

Running a double precision version
           CCSD Lambda amplitudes will be solved using DIIS.
           Start     Size      MaxIter   EConv     LConv     
           3         7         100       1.00e-07  1.00e-05  
 ------------------------------------------------------------------------------
            Enorm      Ldiff       Comment
 ------------------------------------------------------------------------------
     1     5.67e-02   4.69e-02     
     2     1.20e-02   5.02e-03     
     3     5.25e-03   2.64e-03     
     4     2.33e-03   1.35e-03     Switched to DIIS steps.
     5     9.10e-04   5.30e-04     
     6     4.20e-04   1.66e-04     
     7     1.59e-04   4.37e-05     
     8     6.13e-05   5.38e-06     
     9     2.30e-05   5.57e-06     
    10     8.31e-06   1.85e-06     
    11     2.56e-06   7.35e-07     
    12     1.20e-06   2.30e-07     
    13     5.77e-07   1.05e-07     
    14     2.79e-07   2.22e-08     
    15     1.29e-07   1.85e-08     
    16     4.93e-08   1.18e-09     
 ------------------------------------------------------------------------------
                                   CCSD Lambda converged.

 Computing density matrices in double precision...
           Orbital response amplitudes will be solved using DIIS.
           Start     Size      MaxIter   EConv     LConv     
           3         7         100       1.00e-06  1.00e-06  
 ------------------------------------------------------------------------------
            Enorm      Ldiff       Comment
 ------------------------------------------------------------------------------
     1     7.47e-02   1.12e-02     
     2     5.03e-02   1.22e-02     
     3     5.58e-02   1.42e-02     
     4     1.41e-02   1.80e-02     Switched to DIIS steps.
     5     1.98e-03   3.25e-03     
     6     5.56e-04   1.90e-04     
     7     1.45e-04   8.51e-05     
     8     4.95e-05   8.68e-06     
     9     1.64e-05   5.85e-06     
    10     6.70e-06   2.11e-08     
    11     2.06e-06   3.94e-07     
    12     2.68e-07   6.11e-08     
 ------------------------------------------------------------------------------
                                   Orbital response converged.

 Computing density matrices... Done.
 CCSD calculation:   CPU 787.37 s  wall 210.49 s

 Transferring MO TPDM to AO TPDM
 Transferring g2_o1o1o1o1
 Transferring g2_o1o1o1v1
 Transferring g2_o1o1v1v1
 Transferring g2_o1v1o1v1
 Transferring g2_o1v1v1v1
 Transferring g2_v1v1v1v1
 Adding separable TPDM
 Computing TPDM gradient
 --------------------------------------------------------
 2e gradient
  Atom          X               Y               Z
 --------------------------------------------------------
    1        -50.053727       13.147384        0.000000  
    2         19.466272      -30.240849       -0.000000  
    3         32.131614       11.963345        0.000000  
    4         -1.544160        5.130121       -0.000000  
 --------------------------------------------------------
 --------------------------------------------------------
 Final gradient
  Atom          X               Y               Z
 --------------------------------------------------------
    1        -50.053727       13.147384        0.000000  
    2         19.466272      -30.240849       -0.000000  
    3         32.131614       11.963345        0.000000  
    4         -1.544160        5.130121       -0.000000  
 --------------------------------------------------------
 Analytic gradient from two-electron contribution:   CPU 197.99 s  wall 57.17 s

 Total ccman2 time:   CPU 1028.09 s  wall 278.76 s


 --------------------------------------------------------------

                    Orbital Energies (a.u.)
 --------------------------------------------------------------

 Alpha MOs
 -- Occupied --
*******-180.872-169.678-169.678-169.678 -80.020 -79.989 -37.926
-33.114 -33.110 -33.110 -24.298 -24.296 -24.296 -24.293 -24.293
 -7.559  -7.532  -7.243  -5.475  -5.465  -5.465  -5.452  -5.450
 -5.450  -5.425  -5.424  -5.424  -2.398  -2.394  -2.393  -2.382
 -2.382  -0.945  -0.843  -0.700  -0.530  -0.442  -0.418  -0.401
 -0.366  -0.347
 -- Virtual --
 -0.019   0.026   0.056   0.074   0.083   0.083   0.103   0.111
  0.112   0.119   0.158   0.174   0.205   0.288   0.322   0.330
  0.361   0.386   0.390   0.393   0.433   0.446   0.490   0.552
  0.561   0.579   0.592   0.634   0.702   0.707   0.739   0.803
  0.804   0.835   0.911   0.943   1.061   1.095   1.104   1.150
  1.409   1.544   1.568   1.632   1.674   1.696   1.791   1.811
  1.861   1.944   1.966   2.022   2.351   2.904   4.484   4.493
  4.497   4.518   4.637   4.758   6.534   6.557   6.573   7.251
  7.479  14.740  14.778  14.790  14.800  14.852  14.898  28.870
 29.532  29.550  29.566  29.879  29.883  29.884  29.893  29.962
130.592 130.606 130.624 154.269 165.864 166.1101912.186
 --------------------------------------------------------------

          Ground-State Mulliken Net Atomic Charges

     Atom                 Charge (a.u.)
  ----------------------------------------
      1 I                    -0.176641
      2 P                     0.165643
      3 P                     0.099880
      4 H                    -0.088882
  ----------------------------------------
  Sum of atomic charges =     0.000000

 -----------------------------------------------------------------
                    Cartesian Multipole Moments
 -----------------------------------------------------------------
    Charge (ESU x 10^10)
                 0.0000
    Dipole Moment (Debye)
         X      -0.7408      Y      -0.6269      Z       0.0000
       Tot       0.9705
    Quadrupole Moments (Debye-Ang)
        XX     -57.0407     XY       0.4843     YY     -55.9793
        XZ      -0.0000     YZ      -0.0000     ZZ     -56.6117
    Octopole Moments (Debye-Ang^2)
       XXX      73.7254    XXY      -5.7826    XYY      16.9669
       YYY     -10.0104    XXZ       0.0000    XYZ       0.0000
       YYZ      -0.0000    XZZ      18.4573    YZZ      -1.9557
       ZZZ       0.0000
    Hexadecapole Moments (Debye-Ang^3)
      XXXX    -988.9169   XXXY     -13.5874   XXYY    -181.9283
      XYYY       3.1386   YYYY    -198.6851   XXXZ      -0.0000
      XXYZ      -0.0000   XYYZ      -0.0000   YYYZ      -0.0000
      XXZZ    -174.9316   XYZZ      -0.7138   YYZZ     -46.6412
      XZZZ      -0.0000   YZZZ      -0.0000   ZZZZ     -87.6051
 -----------------------------------------------------------------
 DrvMan completing analytic gradient of the correlated energy
 Correlated dipole moment
            1
    1  -0.2914526
    2  -0.2466552
    3   0.0000000
 Energy read as -7599.331809010
 Full Analytical Gradient: (in a.u., or Hartree/Bohr)
             1             2             3             4
    1    0.00004029    0.00016045   -0.00035092    0.00015018
    2    0.00001757    0.00009639    0.00003433   -0.00014829
    3    0.00000000   -0.00000000    0.00000000   -0.00000000
 Gradient time:  CPU 0.71 s  wall 0.71 s
 ----------------------------------------------------------------
             Standard Nuclear Orientation (Angstroms)
    I     Atom           X                Y                Z
 ----------------------------------------------------------------
    1      I       1.0955738076    -0.0977072017    -0.0000000000
    2      P      -1.1693836808     0.9621291099     0.0000000000
    3      P      -2.5841483208    -0.5053625315    -0.0000000000
    4      H      -1.7624317795    -1.6580169834    -0.0000000000
 ----------------------------------------------------------------
 Nuclear Repulsion Energy =   357.4533429006 hartrees
 There are       42 alpha and       42 beta electrons

                       Distance Matrix (Angstroms)
             I (  1)   P (  2)   P (  3)
   P (  2)  2.500657
   P (  3)  3.702234  2.038404
   H (  4)  3.256188  2.686424  1.415567

 Requested basis set is 6-311++G(d,p)
 There are 55 shells and 129 basis functions
 A cutoff of  1.0D-14 yielded   1329 shell pairs
 There are      7734 function pairs (      8640 Cartesian)
 Smallest overlap matrix eigenvalue = 8.64E-04
 Guess MOs from SCF MO coefficient file

 -----------------------------------------------------------------------
  General SCF calculation program by
  Eric Jon Sundstrom, Paul Horn, Yuezhi Mao, Dmitri Zuev, Alec White,
  David Stuck, Shaama M.S., Shane Yost, Joonho Lee, David Small,
  Daniel Levine, Susi Lehtola, Hugh Burton, Evgeny Epifanovsky
 -----------------------------------------------------------------------
 Hartree-Fock
 using 4 threads for integral computing
 -------------------------------------------------------
 OpenMP Integral computing Module                
 Release: version 2.0, May 2017, Q-Chem Inc. Pleasanton 
 -------------------------------------------------------
 A restricted SCF calculation will be
 performed using DIIS
 SCF converges when DIIS error is below 1.0e-08
 ---------------------------------------
  Cycle       Energy         DIIS error
 ---------------------------------------
    1   -7598.8683967782      1.21e-05  
    2   -7598.8683972276      3.47e-06  
    3   -7598.8683972724      1.39e-06  
    4   -7598.8683972808      5.43e-07  
    5   -7598.8683972820      1.85e-07  
    6   -7598.8683972823      7.00e-08  
    7   -7598.8683972824      2.96e-08  
    8   -7598.8683972824      1.27e-08  
    9   -7598.8683972823      3.51e-09  Convergence criterion met
 ---------------------------------------
 SCF time:   CPU 5.58s  wall 1.00s 
 SCF   energy in the final basis set =    -7598.8683972823
 Total energy in the final basis set =    -7598.8683972823


 ------------------------------------------------------------------------------

   CCMAN2: suite of methods based on coupled cluster
           and equation of motion theories.

   Components:
   * libvmm-1.3-trunk
     by Evgeny Epifanovsky, Ilya Kaliman.
   * libtensor-2.5-trunk
     by Evgeny Epifanovsky, Michael Wormit, Dmitry Zuev, Sam Manzer, 
        Ilya Kaliman.
   * libcc-2.5-trunk
     by Evgeny Epifanovsky, Arik Landau, Tomasz Kus, Kirill Khistyaev, 
        Dmitry Zuev, Prashant Manohar, Xintian Feng, Anna Krylov, 
        Matthew Goldey, Alec White, Thomas Jagau, Kaushik Nanda, 
        Anastasia Gunina, Alexander Kunitsa, Joonho Lee.

   CCMAN original authors:
   Anna I. Krylov, C. David Sherrill, Steven R. Gwaltney,
   Edward F. C. Byrd (2000)
   Sergey V. Levchenko, Lyudmila V. Slipchenko, Tao Wang,
   Ana-Maria C. Cristian (2003)
   Piotr A. Pieniazek, C. Melania Oana, Evgeny Epifanovsky (2007)
   Prashant Manohar (2009)

 ------------------------------------------------------------------------------


 Allocating and initializing 29808MB of RAM...
 Calculation will run on 4 cores.


 Alpha MOs, Restricted
 -- Occupied --                  
******* -180.87 -169.68 -169.68 -169.68  -80.02  -79.99  -37.93
  1 A     2 A     3 A     4 A     5 A     6 A     7 A     8 A                  
-33.114 -33.110 -33.110 -24.298 -24.296 -24.296 -24.293 -24.293
  9 A    10 A    11 A    12 A    13 A    14 A    15 A    16 A                  
 -7.559  -7.532  -7.243  -5.475  -5.465  -5.465  -5.452  -5.450
 17 A    18 A    19 A    20 A    21 A    22 A    23 A    24 A                  
 -5.450  -5.425  -5.424  -5.424  -2.398  -2.394  -2.393  -2.382
 25 A    26 A    27 A    28 A    29 A    30 A    31 A    32 A                  
 -2.382  -0.946  -0.843  -0.700  -0.530  -0.442  -0.418  -0.401
 33 A    34 A    35 A    36 A    37 A    38 A    39 A    40 A                  
 -0.366  -0.347
 41 A    42 A                                                                  
 -- Virtual --                   
 -0.019   0.026   0.056   0.074   0.083   0.083   0.103   0.111
 43 A    44 A    45 A    46 A    47 A    48 A    49 A    50 A                  
  0.112   0.119   0.159   0.174   0.205   0.288   0.322   0.330
 51 A    52 A    53 A    54 A    55 A    56 A    57 A    58 A                  
  0.361   0.386   0.390   0.393   0.433   0.446   0.490   0.552
 59 A    60 A    61 A    62 A    63 A    64 A    65 A    66 A                  
  0.561   0.579   0.592   0.634   0.701   0.707   0.738   0.803
 67 A    68 A    69 A    70 A    71 A    72 A    73 A    74 A                  
  0.804   0.835   0.911   0.943   1.062   1.095   1.104   1.150
 75 A    76 A    77 A    78 A    79 A    80 A    81 A    82 A                  
  1.410   1.544   1.568   1.632   1.673   1.695   1.791   1.812
 83 A    84 A    85 A    86 A    87 A    88 A    89 A    90 A                  
  1.861   1.944   1.966   2.022   2.350   2.904   4.484   4.493
 91 A    92 A    93 A    94 A    95 A    96 A    97 A    98 A                  
  4.497   4.518   4.637   4.758   6.534   6.557   6.573   7.251
 99 A   100 A   101 A   102 A   103 A   104 A   105 A   106 A                  
  7.479  14.741  14.778  14.791  14.801  14.852  14.897  28.870
107 A   108 A   109 A   110 A   111 A   112 A   113 A   114 A                  
 29.532  29.550  29.566  29.879  29.883  29.884  29.893  29.962
115 A   116 A   117 A   118 A   119 A   120 A   121 A   122 A                  
130.592 130.606 130.624 154.269 165.864 166.1101912.186
123 A   124 A   125 A   126 A   127 A   128 A   129 A                          

 Beta MOs, Restricted
 -- Occupied --                  
******* -180.87 -169.68 -169.68 -169.68  -80.02  -79.99  -37.93
  1 A     2 A     3 A     4 A     5 A     6 A     7 A     8 A                  
-33.114 -33.110 -33.110 -24.298 -24.296 -24.296 -24.293 -24.293
  9 A    10 A    11 A    12 A    13 A    14 A    15 A    16 A                  
 -7.559  -7.532  -7.243  -5.475  -5.465  -5.465  -5.452  -5.450
 17 A    18 A    19 A    20 A    21 A    22 A    23 A    24 A                  
 -5.450  -5.425  -5.424  -5.424  -2.398  -2.394  -2.393  -2.382
 25 A    26 A    27 A    28 A    29 A    30 A    31 A    32 A                  
 -2.382  -0.946  -0.843  -0.700  -0.530  -0.442  -0.418  -0.401
 33 A    34 A    35 A    36 A    37 A    38 A    39 A    40 A                  
 -0.366  -0.347
 41 A    42 A                                                                  
 -- Virtual --                   
 -0.019   0.026   0.056   0.074   0.083   0.083   0.103   0.111
 43 A    44 A    45 A    46 A    47 A    48 A    49 A    50 A                  
  0.112   0.119   0.159   0.174   0.205   0.288   0.322   0.330
 51 A    52 A    53 A    54 A    55 A    56 A    57 A    58 A                  
  0.361   0.386   0.390   0.393   0.433   0.446   0.490   0.552
 59 A    60 A    61 A    62 A    63 A    64 A    65 A    66 A                  
  0.561   0.579   0.592   0.634   0.701   0.707   0.738   0.803
 67 A    68 A    69 A    70 A    71 A    72 A    73 A    74 A                  
  0.804   0.835   0.911   0.943   1.062   1.095   1.104   1.150
 75 A    76 A    77 A    78 A    79 A    80 A    81 A    82 A                  
  1.410   1.544   1.568   1.632   1.673   1.695   1.791   1.812
 83 A    84 A    85 A    86 A    87 A    88 A    89 A    90 A                  
  1.861   1.944   1.966   2.022   2.350   2.904   4.484   4.493
 91 A    92 A    93 A    94 A    95 A    96 A    97 A    98 A                  
  4.497   4.518   4.637   4.758   6.534   6.557   6.573   7.251
 99 A   100 A   101 A   102 A   103 A   104 A   105 A   106 A                  
  7.479  14.741  14.778  14.791  14.801  14.852  14.897  28.870
107 A   108 A   109 A   110 A   111 A   112 A   113 A   114 A                  
 29.532  29.550  29.566  29.879  29.883  29.884  29.893  29.962
115 A   116 A   117 A   118 A   119 A   120 A   121 A   122 A                  
130.592 130.606 130.624 154.269 165.864 166.1101912.186
123 A   124 A   125 A   126 A   127 A   128 A   129 A                          

 Occupation and symmetry of molecular orbitals

 Point group: C1 (1 irreducible representation).

                           A     All 
 -------------------------------------
 All molecular orbitals:
  - Alpha                  129   129 
  - Beta                   129   129 
 -------------------------------------
 Alpha orbitals:
  - Frozen occupied        28    28  
  - Active occupied        14    14  
  - Active virtual         87    87  
  - Frozen virtual         0     0   
 -------------------------------------
 Beta orbitals:
  - Frozen occupied        28    28  
  - Active occupied        14    14  
  - Active virtual         87    87  
  - Frozen virtual         0     0   
 -------------------------------------

 Import integrals:   CPU 0.00 s  wall 0.00 s

 Import integrals:   CPU 38.77 s  wall 9.85 s

 MP2 amplitudes:   CPU 0.04 s  wall 0.02 s

Running a double precision version
           CCSD T amplitudes will be solved using DIIS.

           Start     Size      MaxIter   EConv     TConv     
           3         7         100       1.00e-07  1.00e-05  
 ------------------------------------------------------------------------------
           Energy (a.u.)   Ediff      Tdiff       Comment
 ------------------------------------------------------------------------------
         -7599.30424730                           
     1   -7599.31500843   1.08e-02   7.27e-01     
     2   -7599.32784536   1.28e-02   9.19e-02     
     3   -7599.32958175   1.74e-03   3.78e-02     
     4   -7599.33131531   1.73e-03   1.46e-02     Switched to DIIS steps.
     5   -7599.33179207   4.77e-04   1.04e-02     
     6   -7599.33181144   1.94e-05   2.37e-03     
     7   -7599.33180612   5.33e-06   8.87e-04     
     8   -7599.33180794   1.83e-06   2.49e-04     
     9   -7599.33180857   6.31e-07   1.05e-04     
    10   -7599.33180876   1.83e-07   4.83e-05     
    11   -7599.33180883   7.65e-08   2.71e-05     
    12   -7599.33180881   2.65e-08   5.86e-06     
 ------------------------------------------------------------------------------
         -7599.33180881                           CCSD T converged.

End of double precision
 SCF energy                 = -7598.86839728
 MP2 energy                 = -7599.30424730
 CCSD correlation energy     =    -0.46341152
 CCSD total energy           = -7599.33180881

 CCSD  T1^2 = 0.0090  T2^2 = 0.2503  Leading amplitudes:

 Amplitude    Orbitals with energies
 -0.0216       37 (A) A                  ->    44 (A) A                   
              -0.5296                          0.0255                     
 -0.0216       37 (A) B                  ->    44 (A) B                   
              -0.5296                          0.0255                     
 -0.0192       42 (A) A                  ->    62 (A) A                   
              -0.3469                          0.3926                     
 -0.0192       42 (A) B                  ->    62 (A) B                   
              -0.3469                          0.3926                     

 Amplitude    Orbitals with energies
 -0.1169       42 (A) A      42 (A) B    ->    43 (A) A      43 (A) B     
              -0.3469       -0.3469           -0.0188       -0.0188       
  0.1169       42 (A) A      42 (A) B    ->    43 (A) B      43 (A) A     
              -0.3469       -0.3469           -0.0188       -0.0188       
  0.1169       42 (A) B      42 (A) A    ->    43 (A) A      43 (A) B     
              -0.3469       -0.3469           -0.0188       -0.0188       
 -0.1169       42 (A) B      42 (A) A    ->    43 (A) B      43 (A) A     
              -0.3469       -0.3469           -0.0188       -0.0188       

 Computing CCSD intemediates for later calculations in double precision
 Finished.

Running a double precision version
           CCSD Lambda amplitudes will be solved using DIIS.
           Start     Size      MaxIter   EConv     LConv     
           3         7         100       1.00e-07  1.00e-05  
 ------------------------------------------------------------------------------
            Enorm      Ldiff       Comment
 ------------------------------------------------------------------------------
     1     5.66e-02   4.68e-02     
     2     1.19e-02   5.01e-03     
     3     5.24e-03   2.64e-03     
     4     2.33e-03   1.35e-03     Switched to DIIS steps.
     5     9.09e-04   5.28e-04     
     6     4.20e-04   1.65e-04     
     7     1.59e-04   4.35e-05     
     8     6.12e-05   5.38e-06     
     9     2.29e-05   5.55e-06     
    10     8.28e-06   1.83e-06     
    11     2.56e-06   7.27e-07     
    12     1.20e-06   2.27e-07     
    13     5.78e-07   1.04e-07     
    14     2.79e-07   2.19e-08     
    15     1.29e-07   1.82e-08     
    16     4.93e-08   1.32e-09     
 ------------------------------------------------------------------------------
                                   CCSD Lambda converged.

 Computing density matrices in double precision...
           Orbital response amplitudes will be solved using DIIS.
           Start     Size      MaxIter   EConv     LConv     
           3         7         100       1.00e-06  1.00e-06  
 ------------------------------------------------------------------------------
            Enorm      Ldiff       Comment
 ------------------------------------------------------------------------------
     1     7.47e-02   1.13e-02     
     2     5.02e-02   1.21e-02     
     3     5.58e-02   1.42e-02     
     4     1.40e-02   1.80e-02     Switched to DIIS steps.
     5     1.97e-03   3.21e-03     
     6     5.54e-04   1.89e-04     
     7     1.45e-04   8.47e-05     
     8     4.93e-05   8.76e-06     
     9     1.63e-05   5.86e-06     
    10     6.66e-06   2.36e-08     
    11     2.05e-06   3.89e-07     
    12     2.67e-07   6.17e-08     
 ------------------------------------------------------------------------------
                                   Orbital response converged.

 Computing density matrices... Done.
 CCSD calculation:   CPU 788.22 s  wall 210.80 s

 Transferring MO TPDM to AO TPDM
 Transferring g2_o1o1o1o1
 Transferring g2_o1o1o1v1
 Transferring g2_o1o1v1v1
 Transferring g2_o1v1o1v1
 Transferring g2_o1v1v1v1
 Transferring g2_v1v1v1v1
 Adding separable TPDM
 Computing TPDM gradient
 --------------------------------------------------------
 2e gradient
  Atom          X               Y               Z
 --------------------------------------------------------
    1        -50.062273       13.150538        0.000000  
    2         19.454029      -30.256427       -0.000000  
    3         32.147816       11.971046        0.000000  
    4         -1.539571        5.134842       -0.000000  
 --------------------------------------------------------
 --------------------------------------------------------
 Final gradient
  Atom          X               Y               Z
 --------------------------------------------------------
    1        -50.062273       13.150538        0.000000  
    2         19.454029      -30.256427       -0.000000  
    3         32.147816       11.971046        0.000000  
    4         -1.539571        5.134842       -0.000000  
 --------------------------------------------------------
 Analytic gradient from two-electron contribution:   CPU 197.88 s  wall 57.22 s

 Total ccman2 time:   CPU 1028.18 s  wall 278.93 s


 --------------------------------------------------------------

                    Orbital Energies (a.u.)
 --------------------------------------------------------------

 Alpha MOs
 -- Occupied --
*******-180.872-169.678-169.678-169.678 -80.020 -79.989 -37.926
-33.114 -33.110 -33.110 -24.298 -24.296 -24.296 -24.293 -24.293
 -7.559  -7.532  -7.243  -5.475  -5.465  -5.465  -5.452  -5.450
 -5.450  -5.425  -5.424  -5.424  -2.398  -2.394  -2.393  -2.382
 -2.382  -0.946  -0.843  -0.700  -0.530  -0.442  -0.418  -0.401
 -0.366  -0.347
 -- Virtual --
 -0.019   0.026   0.056   0.074   0.083   0.083   0.103   0.111
  0.112   0.119   0.159   0.174   0.205   0.288   0.322   0.330
  0.361   0.386   0.390   0.393   0.433   0.446   0.490   0.552
  0.561   0.579   0.592   0.634   0.701   0.707   0.738   0.803
  0.804   0.835   0.911   0.943   1.062   1.095   1.104   1.150
  1.410   1.544   1.568   1.632   1.673   1.695   1.791   1.812
  1.861   1.944   1.966   2.022   2.350   2.904   4.484   4.493
  4.497   4.518   4.637   4.758   6.534   6.557   6.573   7.251
  7.479  14.741  14.778  14.791  14.801  14.852  14.897  28.870
 29.532  29.550  29.566  29.879  29.883  29.884  29.893  29.962
130.592 130.606 130.624 154.269 165.864 166.1101912.186
 --------------------------------------------------------------

          Ground-State Mulliken Net Atomic Charges

     Atom                 Charge (a.u.)
  ----------------------------------------
      1 I                    -0.176757
      2 P                     0.165738
      3 P                     0.099773
      4 H                    -0.088754
  ----------------------------------------
  Sum of atomic charges =     0.000000

 -----------------------------------------------------------------
                    Cartesian Multipole Moments
 -----------------------------------------------------------------
    Charge (ESU x 10^10)
                 0.0000
    Dipole Moment (Debye)
         X      -0.7409      Y      -0.6275      Z       0.0000
       Tot       0.9709
    Quadrupole Moments (Debye-Ang)
        XX     -57.0448     XY       0.4859     YY     -55.9776
        XZ      -0.0000     YZ      -0.0000     ZZ     -56.6073
    Octopole Moments (Debye-Ang^2)
       XXX      73.6919    XXY      -5.8025    XYY      16.9523
       YYY     -10.0486    XXZ       0.0000    XYZ       0.0000
       YYZ      -0.0000    XZZ      18.4347    YZZ      -1.9680
       ZZZ       0.0000
    Hexadecapole Moments (Debye-Ang^3)
      XXXX    -988.5508   XXXY     -13.4426   XXYY    -181.8464
      XYYY       3.2568   YYYY    -198.6047   XXXZ      -0.0000
      XXYZ      -0.0000   XYYZ      -0.0000   YYYZ      -0.0000
      XXZZ    -174.8444   XYZZ      -0.6728   YYZZ     -46.6233
      XZZZ      -0.0000   YZZZ      -0.0000   ZZZZ     -87.5862
 -----------------------------------------------------------------
 DrvMan completing analytic gradient of the correlated energy
 Correlated dipole moment
            1
    1  -0.2914849
    2  -0.2468953
    3   0.0000000
 Energy read as -7599.331808807
 Full Analytical Gradient: (in a.u., or Hartree/Bohr)
             1             2             3             4
    1    0.00001004   -0.00022616    0.00003289    0.00018324
    2    0.00001148   -0.00026984    0.00050118   -0.00024283
    3    0.00000000   -0.00000000    0.00000000   -0.00000000
 Gradient time:  CPU 0.68 s  wall 0.64 s
 ----------------------------------------------------------------
             Standard Nuclear Orientation (Angstroms)
    I     Atom           X                Y                Z
 ----------------------------------------------------------------
    1      I       1.0955738076    -0.0977072017    -0.0000000000
    2      P      -1.1693836808     0.9621291099     0.0000000000
    3      P      -2.5841483208    -0.5073625315    -0.0000000000
    4      H      -1.7624317795    -1.6580169834    -0.0000000000
 ----------------------------------------------------------------
 Nuclear Repulsion Energy =   357.4117808649 hartrees
 There are       42 alpha and       42 beta electrons

                       Distance Matrix (Angstroms)
             I (  1)   P (  2)   P (  3)
   P (  2)  2.500657
   P (  3)  3.702455  2.039844
   H (  4)  3.256188  2.686424  1.413939

 Requested basis set is 6-311++G(d,p)
 There are 55 shells and 129 basis functions
 A cutoff of  1.0D-14 yielded   1329 shell pairs
 There are      7734 function pairs (      8640 Cartesian)
 Smallest overlap matrix eigenvalue = 8.67E-04
 Guess MOs from SCF MO coefficient file

 -----------------------------------------------------------------------
  General SCF calculation program by
  Eric Jon Sundstrom, Paul Horn, Yuezhi Mao, Dmitri Zuev, Alec White,
  David Stuck, Shaama M.S., Shane Yost, Joonho Lee, David Small,
  Daniel Levine, Susi Lehtola, Hugh Burton, Evgeny Epifanovsky
 -----------------------------------------------------------------------
 Hartree-Fock
 using 4 threads for integral computing
 -------------------------------------------------------
 OpenMP Integral computing Module                
 Release: version 2.0, May 2017, Q-Chem Inc. Pleasanton 
 -------------------------------------------------------
 A restricted SCF calculation will be
 performed using DIIS
 SCF converges when DIIS error is below 1.0e-08
 ---------------------------------------
  Cycle       Energy         DIIS error
 ---------------------------------------
    1   -7598.8683611380      1.78e-05  
    2   -7598.8683620184      4.52e-06  
    3   -7598.8683620956      1.87e-06  
    4   -7598.8683621078      6.71e-07  
    5   -7598.8683621095      2.16e-07  
    6   -7598.8683621098      6.20e-08  
    7   -7598.8683621098      3.84e-08  
    8   -7598.8683621099      1.88e-08  
    9   -7598.8683621099      6.99e-09  Convergence criterion met
 ---------------------------------------
 SCF time:   CPU 5.59s  wall 2.00s 
 SCF   energy in the final basis set =    -7598.8683621099
 Total energy in the final basis set =    -7598.8683621099


 ------------------------------------------------------------------------------

   CCMAN2: suite of methods based on coupled cluster
           and equation of motion theories.

   Components:
   * libvmm-1.3-trunk
     by Evgeny Epifanovsky, Ilya Kaliman.
   * libtensor-2.5-trunk
     by Evgeny Epifanovsky, Michael Wormit, Dmitry Zuev, Sam Manzer, 
        Ilya Kaliman.
   * libcc-2.5-trunk
     by Evgeny Epifanovsky, Arik Landau, Tomasz Kus, Kirill Khistyaev, 
        Dmitry Zuev, Prashant Manohar, Xintian Feng, Anna Krylov, 
        Matthew Goldey, Alec White, Thomas Jagau, Kaushik Nanda, 
        Anastasia Gunina, Alexander Kunitsa, Joonho Lee.

   CCMAN original authors:
   Anna I. Krylov, C. David Sherrill, Steven R. Gwaltney,
   Edward F. C. Byrd (2000)
   Sergey V. Levchenko, Lyudmila V. Slipchenko, Tao Wang,
   Ana-Maria C. Cristian (2003)
   Piotr A. Pieniazek, C. Melania Oana, Evgeny Epifanovsky (2007)
   Prashant Manohar (2009)

 ------------------------------------------------------------------------------


 Allocating and initializing 29808MB of RAM...
 Calculation will run on 4 cores.


 Alpha MOs, Restricted
 -- Occupied --                  
******* -180.87 -169.68 -169.68 -169.68  -80.02  -79.99  -37.93
  1 A     2 A     3 A     4 A     5 A     6 A     7 A     8 A                  
-33.114 -33.110 -33.110 -24.298 -24.296 -24.296 -24.293 -24.293
  9 A    10 A    11 A    12 A    13 A    14 A    15 A    16 A                  
 -7.559  -7.532  -7.243  -5.475  -5.465  -5.465  -5.452  -5.450
 17 A    18 A    19 A    20 A    21 A    22 A    23 A    24 A                  
 -5.450  -5.425  -5.424  -5.424  -2.398  -2.394  -2.393  -2.382
 25 A    26 A    27 A    28 A    29 A    30 A    31 A    32 A                  
 -2.382  -0.945  -0.843  -0.700  -0.530  -0.442  -0.418  -0.401
 33 A    34 A    35 A    36 A    37 A    38 A    39 A    40 A                  
 -0.366  -0.347
 41 A    42 A                                                                  
 -- Virtual --                   
 -0.019   0.026   0.056   0.074   0.083   0.083   0.103   0.111
 43 A    44 A    45 A    46 A    47 A    48 A    49 A    50 A                  
  0.112   0.119   0.158   0.174   0.205   0.288   0.322   0.330
 51 A    52 A    53 A    54 A    55 A    56 A    57 A    58 A                  
  0.361   0.386   0.389   0.393   0.433   0.446   0.490   0.552
 59 A    60 A    61 A    62 A    63 A    64 A    65 A    66 A                  
  0.561   0.579   0.592   0.634   0.702   0.707   0.739   0.803
 67 A    68 A    69 A    70 A    71 A    72 A    73 A    74 A                  
  0.804   0.835   0.911   0.943   1.061   1.096   1.104   1.150
 75 A    76 A    77 A    78 A    79 A    80 A    81 A    82 A                  
  1.409   1.544   1.568   1.632   1.674   1.696   1.791   1.811
 83 A    84 A    85 A    86 A    87 A    88 A    89 A    90 A                  
  1.861   1.944   1.966   2.022   2.352   2.904   4.484   4.493
 91 A    92 A    93 A    94 A    95 A    96 A    97 A    98 A                  
  4.497   4.518   4.637   4.758   6.534   6.557   6.573   7.251
 99 A   100 A   101 A   102 A   103 A   104 A   105 A   106 A                  
  7.479  14.740  14.778  14.790  14.801  14.852  14.898  28.870
107 A   108 A   109 A   110 A   111 A   112 A   113 A   114 A                  
 29.532  29.550  29.566  29.879  29.883  29.884  29.893  29.962
115 A   116 A   117 A   118 A   119 A   120 A   121 A   122 A                  
130.592 130.606 130.624 154.269 165.865 166.1101912.186
123 A   124 A   125 A   126 A   127 A   128 A   129 A                          

 Beta MOs, Restricted
 -- Occupied --                  
******* -180.87 -169.68 -169.68 -169.68  -80.02  -79.99  -37.93
  1 A     2 A     3 A     4 A     5 A     6 A     7 A     8 A                  
-33.114 -33.110 -33.110 -24.298 -24.296 -24.296 -24.293 -24.293
  9 A    10 A    11 A    12 A    13 A    14 A    15 A    16 A                  
 -7.559  -7.532  -7.243  -5.475  -5.465  -5.465  -5.452  -5.450
 17 A    18 A    19 A    20 A    21 A    22 A    23 A    24 A                  
 -5.450  -5.425  -5.424  -5.424  -2.398  -2.394  -2.393  -2.382
 25 A    26 A    27 A    28 A    29 A    30 A    31 A    32 A                  
 -2.382  -0.945  -0.843  -0.700  -0.530  -0.442  -0.418  -0.401
 33 A    34 A    35 A    36 A    37 A    38 A    39 A    40 A                  
 -0.366  -0.347
 41 A    42 A                                                                  
 -- Virtual --                   
 -0.019   0.026   0.056   0.074   0.083   0.083   0.103   0.111
 43 A    44 A    45 A    46 A    47 A    48 A    49 A    50 A                  
  0.112   0.119   0.158   0.174   0.205   0.288   0.322   0.330
 51 A    52 A    53 A    54 A    55 A    56 A    57 A    58 A                  
  0.361   0.386   0.389   0.393   0.433   0.446   0.490   0.552
 59 A    60 A    61 A    62 A    63 A    64 A    65 A    66 A                  
  0.561   0.579   0.592   0.634   0.702   0.707   0.739   0.803
 67 A    68 A    69 A    70 A    71 A    72 A    73 A    74 A                  
  0.804   0.835   0.911   0.943   1.061   1.096   1.104   1.150
 75 A    76 A    77 A    78 A    79 A    80 A    81 A    82 A                  
  1.409   1.544   1.568   1.632   1.674   1.696   1.791   1.811
 83 A    84 A    85 A    86 A    87 A    88 A    89 A    90 A                  
  1.861   1.944   1.966   2.022   2.352   2.904   4.484   4.493
 91 A    92 A    93 A    94 A    95 A    96 A    97 A    98 A                  
  4.497   4.518   4.637   4.758   6.534   6.557   6.573   7.251
 99 A   100 A   101 A   102 A   103 A   104 A   105 A   106 A                  
  7.479  14.740  14.778  14.790  14.801  14.852  14.898  28.870
107 A   108 A   109 A   110 A   111 A   112 A   113 A   114 A                  
 29.532  29.550  29.566  29.879  29.883  29.884  29.893  29.962
115 A   116 A   117 A   118 A   119 A   120 A   121 A   122 A                  
130.592 130.606 130.624 154.269 165.865 166.1101912.186
123 A   124 A   125 A   126 A   127 A   128 A   129 A                          

 Occupation and symmetry of molecular orbitals

 Point group: C1 (1 irreducible representation).

                           A     All 
 -------------------------------------
 All molecular orbitals:
  - Alpha                  129   129 
  - Beta                   129   129 
 -------------------------------------
 Alpha orbitals:
  - Frozen occupied        28    28  
  - Active occupied        14    14  
  - Active virtual         87    87  
  - Frozen virtual         0     0   
 -------------------------------------
 Beta orbitals:
  - Frozen occupied        28    28  
  - Active occupied        14    14  
  - Active virtual         87    87  
  - Frozen virtual         0     0   
 -------------------------------------

 Import integrals:   CPU 0.00 s  wall 0.00 s

 Import integrals:   CPU 38.85 s  wall 9.89 s

 MP2 amplitudes:   CPU 0.04 s  wall 0.02 s

Running a double precision version
           CCSD T amplitudes will be solved using DIIS.

           Start     Size      MaxIter   EConv     TConv     
           3         7         100       1.00e-07  1.00e-05  
 ------------------------------------------------------------------------------
           Energy (a.u.)   Ediff      Tdiff       Comment
 ------------------------------------------------------------------------------
         -7599.30425272                           
     1   -7599.31499843   1.07e-02   7.27e-01     
     2   -7599.32784459   1.28e-02   9.19e-02     
     3   -7599.32957950   1.73e-03   3.78e-02     
     4   -7599.33131460   1.74e-03   1.46e-02     Switched to DIIS steps.
     5   -7599.33179214   4.78e-04   1.04e-02     
     6   -7599.33181154   1.94e-05   2.38e-03     
     7   -7599.33180617   5.38e-06   8.90e-04     
     8   -7599.33180799   1.83e-06   2.49e-04     
     9   -7599.33180862   6.28e-07   1.05e-04     
    10   -7599.33180880   1.82e-07   4.81e-05     
    11   -7599.33180888   7.75e-08   2.71e-05     
    12   -7599.33180885   2.62e-08   5.87e-06     
 ------------------------------------------------------------------------------
         -7599.33180885                           CCSD T converged.

End of double precision
 SCF energy                 = -7598.86836211
 MP2 energy                 = -7599.30425272
 CCSD correlation energy     =    -0.46344674
 CCSD total energy           = -7599.33180885

 CCSD  T1^2 = 0.0090  T2^2 = 0.2504  Leading amplitudes:

 Amplitude    Orbitals with energies
  0.0216       37 (A) A                  ->    44 (A) A                   
              -0.5296                          0.0256                     
  0.0216       37 (A) B                  ->    44 (A) B                   
              -0.5296                          0.0256                     
  0.0193       42 (A) A                  ->    62 (A) A                   
              -0.3468                          0.3927                     
  0.0193       42 (A) B                  ->    62 (A) B                   
              -0.3468                          0.3927                     

 Amplitude    Orbitals with energies
 -0.1174       42 (A) A      42 (A) B    ->    43 (A) A      43 (A) B     
              -0.3468       -0.3468           -0.0189       -0.0189       
  0.1174       42 (A) A      42 (A) B    ->    43 (A) B      43 (A) A     
              -0.3468       -0.3468           -0.0189       -0.0189       
  0.1174       42 (A) B      42 (A) A    ->    43 (A) A      43 (A) B     
              -0.3468       -0.3468           -0.0189       -0.0189       
 -0.1174       42 (A) B      42 (A) A    ->    43 (A) B      43 (A) A     
              -0.3468       -0.3468           -0.0189       -0.0189       

 Computing CCSD intemediates for later calculations in double precision
 Finished.

Running a double precision version
           CCSD Lambda amplitudes will be solved using DIIS.
           Start     Size      MaxIter   EConv     LConv     
           3         7         100       1.00e-07  1.00e-05  
 ------------------------------------------------------------------------------
            Enorm      Ldiff       Comment
 ------------------------------------------------------------------------------
     1     5.66e-02   4.69e-02     
     2     1.20e-02   5.01e-03     
     3     5.25e-03   2.64e-03     
     4     2.33e-03   1.35e-03     Switched to DIIS steps.
     5     9.10e-04   5.30e-04     
     6     4.20e-04   1.66e-04     
     7     1.59e-04   4.37e-05     
     8     6.13e-05   5.37e-06     
     9     2.30e-05   5.56e-06     
    10     8.31e-06   1.84e-06     
    11     2.56e-06   7.34e-07     
    12     1.20e-06   2.29e-07     
    13     5.78e-07   1.05e-07     
    14     2.79e-07   2.21e-08     
    15     1.29e-07   1.84e-08     
    16     4.93e-08   1.24e-09     
 ------------------------------------------------------------------------------
                                   CCSD Lambda converged.

 Computing density matrices in double precision...
           Orbital response amplitudes will be solved using DIIS.
           Start     Size      MaxIter   EConv     LConv     
           3         7         100       1.00e-06  1.00e-06  
 ------------------------------------------------------------------------------
            Enorm      Ldiff       Comment
 ------------------------------------------------------------------------------
     1     7.47e-02   1.12e-02     
     2     5.03e-02   1.22e-02     
     3     5.58e-02   1.42e-02     
     4     1.41e-02   1.80e-02     Switched to DIIS steps.
     5     1.97e-03   3.25e-03     
     6     5.55e-04   1.90e-04     
     7     1.45e-04   8.51e-05     
     8     4.95e-05   8.71e-06     
     9     1.64e-05   5.84e-06     
    10     6.70e-06   2.17e-08     
    11     2.06e-06   3.93e-07     
    12     2.67e-07   6.10e-08     
 ------------------------------------------------------------------------------
                                   Orbital response converged.

 Computing density matrices... Done.
 CCSD calculation:   CPU 787.60 s  wall 210.64 s

 Transferring MO TPDM to AO TPDM
 Transferring g2_o1o1o1o1
 Transferring g2_o1o1o1v1
 Transferring g2_o1o1v1v1
 Transferring g2_o1v1o1v1
 Transferring g2_o1v1v1v1
 Transferring g2_v1v1v1v1
 Adding separable TPDM
 Computing TPDM gradient
 --------------------------------------------------------
 2e gradient
  Atom          X               Y               Z
 --------------------------------------------------------
    1        -50.058700       13.143015        0.000000  
    2         19.476433      -30.255256       -0.000000  
    3         32.121490       11.981430        0.000000  
    4         -1.539223        5.130810       -0.000000  
 --------------------------------------------------------
 --------------------------------------------------------
 Final gradient
  Atom          X               Y               Z
 --------------------------------------------------------
    1        -50.058700       13.143015        0.000000  
    2         19.476433      -30.255256       -0.000000  
    3         32.121490       11.981430        0.000000  
    4         -1.539223        5.130810       -0.000000  
 --------------------------------------------------------
 Analytic gradient from two-electron contribution:   CPU 197.27 s  wall 57.07 s

 Total ccman2 time:   CPU 1027.32 s  wall 278.73 s


 --------------------------------------------------------------

                    Orbital Energies (a.u.)
 --------------------------------------------------------------

 Alpha MOs
 -- Occupied --
*******-180.872-169.678-169.678-169.678 -80.020 -79.989 -37.926
-33.114 -33.110 -33.110 -24.298 -24.296 -24.296 -24.293 -24.293
 -7.559  -7.532  -7.243  -5.475  -5.465  -5.465  -5.452  -5.450
 -5.450  -5.425  -5.424  -5.424  -2.398  -2.394  -2.393  -2.382
 -2.382  -0.945  -0.843  -0.700  -0.530  -0.442  -0.418  -0.401
 -0.366  -0.347
 -- Virtual --
 -0.019   0.026   0.056   0.074   0.083   0.083   0.103   0.111
  0.112   0.119   0.158   0.174   0.205   0.288   0.322   0.330
  0.361   0.386   0.389   0.393   0.433   0.446   0.490   0.552
  0.561   0.579   0.592   0.634   0.702   0.707   0.739   0.803
  0.804   0.835   0.911   0.943   1.061   1.096   1.104   1.150
  1.409   1.544   1.568   1.632   1.674   1.696   1.791   1.811
  1.861   1.944   1.966   2.022   2.352   2.904   4.484   4.493
  4.497   4.518   4.637   4.758   6.534   6.557   6.573   7.251
  7.479  14.740  14.778  14.790  14.801  14.852  14.898  28.870
 29.532  29.550  29.566  29.879  29.883  29.884  29.893  29.962
130.592 130.606 130.624 154.269 165.865 166.1101912.186
 --------------------------------------------------------------

          Ground-State Mulliken Net Atomic Charges

     Atom                 Charge (a.u.)
  ----------------------------------------
      1 I                    -0.176757
      2 P                     0.165926
      3 P                     0.099754
      4 H                    -0.088923
  ----------------------------------------
  Sum of atomic charges =     0.000000

 -----------------------------------------------------------------
                    Cartesian Multipole Moments
 -----------------------------------------------------------------
    Charge (ESU x 10^10)
                -0.0000
    Dipole Moment (Debye)
         X      -0.7394      Y      -0.6274      Z       0.0000
       Tot       0.9697
    Quadrupole Moments (Debye-Ang)
        XX     -57.0534     XY       0.4851     YY     -55.9707
        XZ      -0.0000     YZ      -0.0000     ZZ     -56.6103
    Octopole Moments (Debye-Ang^2)
       XXX      73.7291    XXY      -5.7694    XYY      16.9425
       YYY      -9.9792    XXZ       0.0000    XYZ       0.0000
       YYZ      -0.0000    XZZ      18.4418    YZZ      -1.9452
       ZZZ       0.0000
    Hexadecapole Moments (Debye-Ang^3)
      XXXX    -988.7086   XXXY     -13.6922   XXYY    -181.8571
      XYYY       3.0825   YYYY    -198.7001   XXXZ      -0.0000
      XXYZ      -0.0000   XYYZ      -0.0000   YYYZ      -0.0000
      XXZZ    -174.8666   XYZZ      -0.7371   YYZZ     -46.6454
      XZZZ      -0.0000   YZZZ      -0.0000   ZZZZ     -87.6031
 -----------------------------------------------------------------
 DrvMan completing analytic gradient of the correlated energy
 Correlated dipole moment
            1
    1  -0.2908938
    2  -0.2468444
    3   0.0000000
 Energy read as -7599.331808855
 Full Analytical Gradient: (in a.u., or Hartree/Bohr)
             1             2             3             4
    1    0.00001384    0.00014680    0.00007454   -0.00023518
    2   -0.00000307    0.00018675   -0.00047463    0.00029095
    3    0.00000000   -0.00000000    0.00000000   -0.00000000
 Gradient time:  CPU 0.67 s  wall 0.64 s
 ----------------------------------------------------------------
             Standard Nuclear Orientation (Angstroms)
    I     Atom           X                Y                Z
 ----------------------------------------------------------------
    1      I       1.0955738076    -0.0977072017    -0.0000000000
    2      P      -1.1693836808     0.9621291099     0.0000000000
    3      P      -2.5841483208    -0.5063625315     0.0010000000
    4      H      -1.7624317795    -1.6580169834    -0.0000000000
 ----------------------------------------------------------------
 Nuclear Repulsion Energy =   357.4325480205 hartrees
 There are       42 alpha and       42 beta electrons

                       Distance Matrix (Angstroms)
             I (  1)   P (  2)   P (  3)
   P (  2)  2.500657
   P (  3)  3.702345  2.039124
   H (  4)  3.256188  2.686424  1.414753

 Requested basis set is 6-311++G(d,p)
 There are 55 shells and 129 basis functions
 A cutoff of  1.0D-14 yielded   1329 shell pairs
 There are      7734 function pairs (      8640 Cartesian)
 Smallest overlap matrix eigenvalue = 8.66E-04
 Guess MOs from SCF MO coefficient file

 -----------------------------------------------------------------------
  General SCF calculation program by
  Eric Jon Sundstrom, Paul Horn, Yuezhi Mao, Dmitri Zuev, Alec White,
  David Stuck, Shaama M.S., Shane Yost, Joonho Lee, David Small,
  Daniel Levine, Susi Lehtola, Hugh Burton, Evgeny Epifanovsky
 -----------------------------------------------------------------------
 Hartree-Fock
 using 4 threads for integral computing
 -------------------------------------------------------
 OpenMP Integral computing Module                
 Release: version 2.0, May 2017, Q-Chem Inc. Pleasanton 
 -------------------------------------------------------
 A restricted SCF calculation will be
 performed using DIIS
 SCF converges when DIIS error is below 1.0e-08
 ---------------------------------------
  Cycle       Energy         DIIS error
 ---------------------------------------
    1   -7598.8683797242      1.06e-05  
    2   -7598.8683800958      2.83e-06  
    3   -7598.8683801405      1.19e-06  
    4   -7598.8683801485      5.23e-07  
    5   -7598.8683801506      2.37e-07  
    6   -7598.8683801514      1.13e-07  
    7   -7598.8683801515      5.07e-08  
    8   -7598.8683801516      2.34e-08  
    9   -7598.8683801516      8.10e-09  Convergence criterion met
 ---------------------------------------
 SCF time:   CPU 5.58s  wall 2.00s 
 SCF   energy in the final basis set =    -7598.8683801516
 Total energy in the final basis set =    -7598.8683801516


 ------------------------------------------------------------------------------

   CCMAN2: suite of methods based on coupled cluster
           and equation of motion theories.

   Components:
   * libvmm-1.3-trunk
     by Evgeny Epifanovsky, Ilya Kaliman.
   * libtensor-2.5-trunk
     by Evgeny Epifanovsky, Michael Wormit, Dmitry Zuev, Sam Manzer, 
        Ilya Kaliman.
   * libcc-2.5-trunk
     by Evgeny Epifanovsky, Arik Landau, Tomasz Kus, Kirill Khistyaev, 
        Dmitry Zuev, Prashant Manohar, Xintian Feng, Anna Krylov, 
        Matthew Goldey, Alec White, Thomas Jagau, Kaushik Nanda, 
        Anastasia Gunina, Alexander Kunitsa, Joonho Lee.

   CCMAN original authors:
   Anna I. Krylov, C. David Sherrill, Steven R. Gwaltney,
   Edward F. C. Byrd (2000)
   Sergey V. Levchenko, Lyudmila V. Slipchenko, Tao Wang,
   Ana-Maria C. Cristian (2003)
   Piotr A. Pieniazek, C. Melania Oana, Evgeny Epifanovsky (2007)
   Prashant Manohar (2009)

 ------------------------------------------------------------------------------


 Allocating and initializing 29808MB of RAM...
 Calculation will run on 4 cores.


 Alpha MOs, Restricted
 -- Occupied --                  
******* -180.87 -169.68 -169.68 -169.68  -80.02  -79.99  -37.93
  1 A     2 A     3 A     4 A     5 A     6 A     7 A     8 A                  
-33.114 -33.110 -33.110 -24.298 -24.296 -24.296 -24.293 -24.293
  9 A    10 A    11 A    12 A    13 A    14 A    15 A    16 A                  
 -7.559  -7.532  -7.243  -5.475  -5.465  -5.465  -5.452  -5.450
 17 A    18 A    19 A    20 A    21 A    22 A    23 A    24 A                  
 -5.450  -5.425  -5.424  -5.424  -2.398  -2.394  -2.393  -2.382
 25 A    26 A    27 A    28 A    29 A    30 A    31 A    32 A                  
 -2.382  -0.946  -0.843  -0.700  -0.530  -0.442  -0.418  -0.401
 33 A    34 A    35 A    36 A    37 A    38 A    39 A    40 A                  
 -0.366  -0.347
 41 A    42 A                                                                  
 -- Virtual --                   
 -0.019   0.026   0.056   0.074   0.083   0.083   0.103   0.111
 43 A    44 A    45 A    46 A    47 A    48 A    49 A    50 A                  
  0.112   0.119   0.159   0.174   0.205   0.288   0.322   0.330
 51 A    52 A    53 A    54 A    55 A    56 A    57 A    58 A                  
  0.361   0.386   0.390   0.393   0.433   0.446   0.490   0.552
 59 A    60 A    61 A    62 A    63 A    64 A    65 A    66 A                  
  0.561   0.579   0.592   0.634   0.702   0.707   0.739   0.803
 67 A    68 A    69 A    70 A    71 A    72 A    73 A    74 A                  
  0.804   0.835   0.911   0.943   1.062   1.095   1.104   1.150
 75 A    76 A    77 A    78 A    79 A    80 A    81 A    82 A                  
  1.409   1.544   1.568   1.632   1.674   1.696   1.791   1.811
 83 A    84 A    85 A    86 A    87 A    88 A    89 A    90 A                  
  1.861   1.944   1.966   2.022   2.351   2.904   4.484   4.493
 91 A    92 A    93 A    94 A    95 A    96 A    97 A    98 A                  
  4.497   4.518   4.637   4.758   6.534   6.557   6.573   7.251
 99 A   100 A   101 A   102 A   103 A   104 A   105 A   106 A                  
  7.479  14.740  14.778  14.790  14.801  14.852  14.898  28.870
107 A   108 A   109 A   110 A   111 A   112 A   113 A   114 A                  
 29.532  29.550  29.566  29.879  29.883  29.884  29.893  29.962
115 A   116 A   117 A   118 A   119 A   120 A   121 A   122 A                  
130.592 130.606 130.624 154.269 165.865 166.1101912.186
123 A   124 A   125 A   126 A   127 A   128 A   129 A                          

 Beta MOs, Restricted
 -- Occupied --                  
******* -180.87 -169.68 -169.68 -169.68  -80.02  -79.99  -37.93
  1 A     2 A     3 A     4 A     5 A     6 A     7 A     8 A                  
-33.114 -33.110 -33.110 -24.298 -24.296 -24.296 -24.293 -24.293
  9 A    10 A    11 A    12 A    13 A    14 A    15 A    16 A                  
 -7.559  -7.532  -7.243  -5.475  -5.465  -5.465  -5.452  -5.450
 17 A    18 A    19 A    20 A    21 A    22 A    23 A    24 A                  
 -5.450  -5.425  -5.424  -5.424  -2.398  -2.394  -2.393  -2.382
 25 A    26 A    27 A    28 A    29 A    30 A    31 A    32 A                  
 -2.382  -0.946  -0.843  -0.700  -0.530  -0.442  -0.418  -0.401
 33 A    34 A    35 A    36 A    37 A    38 A    39 A    40 A                  
 -0.366  -0.347
 41 A    42 A                                                                  
 -- Virtual --                   
 -0.019   0.026   0.056   0.074   0.083   0.083   0.103   0.111
 43 A    44 A    45 A    46 A    47 A    48 A    49 A    50 A                  
  0.112   0.119   0.159   0.174   0.205   0.288   0.322   0.330
 51 A    52 A    53 A    54 A    55 A    56 A    57 A    58 A                  
  0.361   0.386   0.390   0.393   0.433   0.446   0.490   0.552
 59 A    60 A    61 A    62 A    63 A    64 A    65 A    66 A                  
  0.561   0.579   0.592   0.634   0.702   0.707   0.739   0.803
 67 A    68 A    69 A    70 A    71 A    72 A    73 A    74 A                  
  0.804   0.835   0.911   0.943   1.062   1.095   1.104   1.150
 75 A    76 A    77 A    78 A    79 A    80 A    81 A    82 A                  
  1.409   1.544   1.568   1.632   1.674   1.696   1.791   1.811
 83 A    84 A    85 A    86 A    87 A    88 A    89 A    90 A                  
  1.861   1.944   1.966   2.022   2.351   2.904   4.484   4.493
 91 A    92 A    93 A    94 A    95 A    96 A    97 A    98 A                  
  4.497   4.518   4.637   4.758   6.534   6.557   6.573   7.251
 99 A   100 A   101 A   102 A   103 A   104 A   105 A   106 A                  
  7.479  14.740  14.778  14.790  14.801  14.852  14.898  28.870
107 A   108 A   109 A   110 A   111 A   112 A   113 A   114 A                  
 29.532  29.550  29.566  29.879  29.883  29.884  29.893  29.962
115 A   116 A   117 A   118 A   119 A   120 A   121 A   122 A                  
130.592 130.606 130.624 154.269 165.865 166.1101912.186
123 A   124 A   125 A   126 A   127 A   128 A   129 A                          

 Occupation and symmetry of molecular orbitals

 Point group: C1 (1 irreducible representation).

                           A     All 
 -------------------------------------
 All molecular orbitals:
  - Alpha                  129   129 
  - Beta                   129   129 
 -------------------------------------
 Alpha orbitals:
  - Frozen occupied        28    28  
  - Active occupied        14    14  
  - Active virtual         87    87  
  - Frozen virtual         0     0   
 -------------------------------------
 Beta orbitals:
  - Frozen occupied        28    28  
  - Active occupied        14    14  
  - Active virtual         87    87  
  - Frozen virtual         0     0   
 -------------------------------------

 Import integrals:   CPU 0.00 s  wall 0.00 s

 Import integrals:   CPU 38.87 s  wall 9.97 s

 MP2 amplitudes:   CPU 0.04 s  wall 0.02 s

Running a double precision version
           CCSD T amplitudes will be solved using DIIS.

           Start     Size      MaxIter   EConv     TConv     
           3         7         100       1.00e-07  1.00e-05  
 ------------------------------------------------------------------------------
           Energy (a.u.)   Ediff      Tdiff       Comment
 ------------------------------------------------------------------------------
         -7599.30425044                           
     1   -7599.31500387   1.08e-02   7.27e-01     
     2   -7599.32784542   1.28e-02   9.19e-02     
     3   -7599.32958106   1.74e-03   3.78e-02     
     4   -7599.33131539   1.73e-03   1.46e-02     Switched to DIIS steps.
     5   -7599.33179254   4.77e-04   1.04e-02     
     6   -7599.33181193   1.94e-05   2.37e-03     
     7   -7599.33180658   5.35e-06   8.89e-04     
     8   -7599.33180841   1.83e-06   2.49e-04     
     9   -7599.33180904   6.30e-07   1.05e-04     
    10   -7599.33180922   1.83e-07   4.82e-05     
    11   -7599.33180929   7.70e-08   2.71e-05     
    12   -7599.33180927   2.63e-08   5.86e-06     
 ------------------------------------------------------------------------------
         -7599.33180927                           CCSD T converged.

End of double precision
 SCF energy                 = -7598.86838015
 MP2 energy                 = -7599.30425044
 CCSD correlation energy     =    -0.46342912
 CCSD total energy           = -7599.33180927

 CCSD  T1^2 = 0.0090  T2^2 = 0.2504  Leading amplitudes:

 Amplitude    Orbitals with energies
  0.0216       37 (A) A                  ->    44 (A) A                   
              -0.5296                          0.0255                     
  0.0216       37 (A) B                  ->    44 (A) B                   
              -0.5296                          0.0255                     
 -0.0192       42 (A) A                  ->    62 (A) A                   
              -0.3469                          0.3927                     
 -0.0192       42 (A) B                  ->    62 (A) B                   
              -0.3469                          0.3927                     

 Amplitude    Orbitals with energies
 -0.1172       42 (A) A      42 (A) B    ->    43 (A) A      43 (A) B     
              -0.3469       -0.3469           -0.0189       -0.0189       
  0.1172       42 (A) A      42 (A) B    ->    43 (A) B      43 (A) A     
              -0.3469       -0.3469           -0.0189       -0.0189       
  0.1172       42 (A) B      42 (A) A    ->    43 (A) A      43 (A) B     
              -0.3469       -0.3469           -0.0189       -0.0189       
 -0.1172       42 (A) B      42 (A) A    ->    43 (A) B      43 (A) A     
              -0.3469       -0.3469           -0.0189       -0.0189       

 Computing CCSD intemediates for later calculations in double precision
 Finished.

Running a double precision version
           CCSD Lambda amplitudes will be solved using DIIS.
           Start     Size      MaxIter   EConv     LConv     
           3         7         100       1.00e-07  1.00e-05  
 ------------------------------------------------------------------------------
            Enorm      Ldiff       Comment
 ------------------------------------------------------------------------------
     1     5.66e-02   4.68e-02     
     2     1.20e-02   5.01e-03     
     3     5.25e-03   2.64e-03     
     4     2.33e-03   1.35e-03     Switched to DIIS steps.
     5     9.10e-04   5.29e-04     
     6     4.20e-04   1.66e-04     
     7     1.59e-04   4.36e-05     
     8     6.13e-05   5.37e-06     
     9     2.30e-05   5.56e-06     
    10     8.30e-06   1.84e-06     
    11     2.56e-06   7.31e-07     
    12     1.20e-06   2.28e-07     
    13     5.78e-07   1.05e-07     
    14     2.79e-07   2.20e-08     
    15     1.29e-07   1.83e-08     
    16     4.93e-08   1.28e-09     
 ------------------------------------------------------------------------------
                                   CCSD Lambda converged.

 Computing density matrices in double precision...
           Orbital response amplitudes will be solved using DIIS.
           Start     Size      MaxIter   EConv     LConv     
           3         7         100       1.00e-06  1.00e-06  
 ------------------------------------------------------------------------------
            Enorm      Ldiff       Comment
 ------------------------------------------------------------------------------
     1     7.47e-02   1.13e-02     
     2     5.03e-02   1.22e-02     
     3     5.58e-02   1.42e-02     
     4     1.41e-02   1.80e-02     Switched to DIIS steps.
     5     1.97e-03   3.23e-03     
     6     5.55e-04   1.90e-04     
     7     1.45e-04   8.49e-05     
     8     4.94e-05   8.74e-06     
     9     1.63e-05   5.85e-06     
    10     6.68e-06   2.27e-08     
    11     2.06e-06   3.91e-07     
    12     2.67e-07   6.13e-08     
 ------------------------------------------------------------------------------
                                   Orbital response converged.

 Computing density matrices... Done.
 CCSD calculation:   CPU 790.14 s  wall 211.22 s

 Transferring MO TPDM to AO TPDM
 Transferring g2_o1o1o1o1
 Transferring g2_o1o1o1v1
 Transferring g2_o1o1v1v1
 Transferring g2_o1v1o1v1
 Transferring g2_o1v1v1v1
 Transferring g2_v1v1v1v1
 Adding separable TPDM
 Computing TPDM gradient
 --------------------------------------------------------
 2e gradient
  Atom          X               Y               Z
 --------------------------------------------------------
    1        -50.060486       13.146775        0.003628  
    2         19.465238      -30.255841        0.009527  
    3         32.134649       11.976233       -0.017694  
    4         -1.539400        5.132833        0.004539  
 --------------------------------------------------------
 --------------------------------------------------------
 Final gradient
  Atom          X               Y               Z
 --------------------------------------------------------
    1        -50.060486       13.146775        0.003628  
    2         19.465238      -30.255841        0.009527  
    3         32.134649       11.976233       -0.017694  
    4         -1.539400        5.132833        0.004539  
 --------------------------------------------------------
 Analytic gradient from two-electron contribution:   CPU 199.09 s  wall 57.31 s

 Total ccman2 time:   CPU 1031.05 s  wall 279.45 s


 --------------------------------------------------------------

                    Orbital Energies (a.u.)
 --------------------------------------------------------------

 Alpha MOs
 -- Occupied --
*******-180.872-169.678-169.678-169.678 -80.020 -79.989 -37.926
-33.114 -33.110 -33.110 -24.298 -24.296 -24.296 -24.293 -24.293
 -7.559  -7.532  -7.243  -5.475  -5.465  -5.465  -5.452  -5.450
 -5.450  -5.425  -5.424  -5.424  -2.398  -2.394  -2.393  -2.382
 -2.382  -0.946  -0.843  -0.700  -0.530  -0.442  -0.418  -0.401
 -0.366  -0.347
 -- Virtual --
 -0.019   0.026   0.056   0.074   0.083   0.083   0.103   0.111
  0.112   0.119   0.159   0.174   0.205   0.288   0.322   0.330
  0.361   0.386   0.390   0.393   0.433   0.446   0.490   0.552
  0.561   0.579   0.592   0.634   0.702   0.707   0.739   0.803
  0.804   0.835   0.911   0.943   1.062   1.095   1.104   1.150
  1.409   1.544   1.568   1.632   1.674   1.696   1.791   1.811
  1.861   1.944   1.966   2.022   2.351   2.904   4.484   4.493
  4.497   4.518   4.637   4.758   6.534   6.557   6.573   7.251
  7.479  14.740  14.778  14.790  14.801  14.852  14.898  28.870
 29.532  29.550  29.566  29.879  29.883  29.884  29.893  29.962
130.592 130.606 130.624 154.269 165.865 166.1101912.186
 --------------------------------------------------------------

          Ground-State Mulliken Net Atomic Charges

     Atom                 Charge (a.u.)
  ----------------------------------------
      1 I                    -0.176757
      2 P                     0.165832
      3 P                     0.099763
      4 H                    -0.088839
  ----------------------------------------
  Sum of atomic charges =    -0.000000

 -----------------------------------------------------------------
                    Cartesian Multipole Moments
 -----------------------------------------------------------------
    Charge (ESU x 10^10)
                 0.0000
    Dipole Moment (Debye)
         X      -0.7401      Y      -0.6275      Z      -0.0000
       Tot       0.9703
    Quadrupole Moments (Debye-Ang)
        XX     -57.0491     XY       0.4855     YY     -55.9742
        XZ       0.0009     YZ      -0.0004     ZZ     -56.6088
    Octopole Moments (Debye-Ang^2)
       XXX      73.7105    XXY      -5.7860    XYY      16.9474
       YYY     -10.0139    XXZ      -0.0153    XYZ      -0.0003
       YYZ      -0.0125    XZZ      18.4383    YZZ      -1.9566
       ZZZ      -0.0396
    Hexadecapole Moments (Debye-Ang^3)
      XXXX    -988.6297   XXXY     -13.5674   XXYY    -181.8517
      XYYY       3.1697   YYYY    -198.6523   XXXZ       0.1207
      XXYZ       0.0090   XYYZ       0.0315   YYYZ       0.0178
      XXZZ    -174.8555   XYZZ      -0.7049   YYZZ     -46.6343
      XZZZ       0.1039   YZZZ       0.0180   ZZZZ     -87.5947
 -----------------------------------------------------------------
 DrvMan completing analytic gradient of the correlated energy
 Correlated dipole moment
            1
    1  -0.2911895
    2  -0.2468699
    3  -0.0000144
 Energy read as -7599.331809268
 Full Analytical Gradient: (in a.u., or Hartree/Bohr)
             1             2             3             4
    1    0.00001193   -0.00003926    0.00005273   -0.00002541
    2    0.00000421   -0.00004124    0.00001352    0.00002350
    3    0.00001169   -0.00001885    0.00002697   -0.00001981
 Gradient time:  CPU 0.68 s  wall 0.64 s
 ----------------------------------------------------------------
             Standard Nuclear Orientation (Angstroms)
    I     Atom           X                Y                Z
 ----------------------------------------------------------------
    1      I       1.0955738076    -0.0977072017    -0.0000000000
    2      P      -1.1693836808     0.9621291099     0.0000000000
    3      P      -2.5841483208    -0.5063625315    -0.0000000000
    4      H      -1.7614317795    -1.6580169834    -0.0000000000
 ----------------------------------------------------------------
 Nuclear Repulsion Energy =   357.4328220816 hartrees
 There are       42 alpha and       42 beta electrons

                       Distance Matrix (Angstroms)
             I (  1)   P (  2)   P (  3)
   P (  2)  2.500657
   P (  3)  3.702344  2.039124
   H (  4)  3.255311  2.686203  1.415334

 Requested basis set is 6-311++G(d,p)
 There are 55 shells and 129 basis functions
 A cutoff of  1.0D-14 yielded   1329 shell pairs
 There are      7734 function pairs (      8640 Cartesian)
 Smallest overlap matrix eigenvalue = 8.66E-04
 Guess MOs from SCF MO coefficient file

 -----------------------------------------------------------------------
  General SCF calculation program by
  Eric Jon Sundstrom, Paul Horn, Yuezhi Mao, Dmitri Zuev, Alec White,
  David Stuck, Shaama M.S., Shane Yost, Joonho Lee, David Small,
  Daniel Levine, Susi Lehtola, Hugh Burton, Evgeny Epifanovsky
 -----------------------------------------------------------------------
 Hartree-Fock
 using 4 threads for integral computing
 -------------------------------------------------------
 OpenMP Integral computing Module                
 Release: version 2.0, May 2017, Q-Chem Inc. Pleasanton 
 -------------------------------------------------------
 A restricted SCF calculation will be
 performed using DIIS
 SCF converges when DIIS error is below 1.0e-08
 ---------------------------------------
  Cycle       Energy         DIIS error
 ---------------------------------------
    1   -7598.8683729377      7.75e-06  
    2   -7598.8683731588      2.00e-06  
    3   -7598.8683731921      6.64e-07  
    4   -7598.8683731974      2.77e-07  
    5   -7598.8683731983      1.55e-07  
    6   -7598.8683731987      8.00e-08  
    7   -7598.8683731988      2.80e-08  
    8   -7598.8683731988      9.10e-09  Convergence criterion met
 ---------------------------------------
 SCF time:   CPU 4.97s  wall 2.00s 
 SCF   energy in the final basis set =    -7598.8683731988
 Total energy in the final basis set =    -7598.8683731988


 ------------------------------------------------------------------------------

   CCMAN2: suite of methods based on coupled cluster
           and equation of motion theories.

   Components:
   * libvmm-1.3-trunk
     by Evgeny Epifanovsky, Ilya Kaliman.
   * libtensor-2.5-trunk
     by Evgeny Epifanovsky, Michael Wormit, Dmitry Zuev, Sam Manzer, 
        Ilya Kaliman.
   * libcc-2.5-trunk
     by Evgeny Epifanovsky, Arik Landau, Tomasz Kus, Kirill Khistyaev, 
        Dmitry Zuev, Prashant Manohar, Xintian Feng, Anna Krylov, 
        Matthew Goldey, Alec White, Thomas Jagau, Kaushik Nanda, 
        Anastasia Gunina, Alexander Kunitsa, Joonho Lee.

   CCMAN original authors:
   Anna I. Krylov, C. David Sherrill, Steven R. Gwaltney,
   Edward F. C. Byrd (2000)
   Sergey V. Levchenko, Lyudmila V. Slipchenko, Tao Wang,
   Ana-Maria C. Cristian (2003)
   Piotr A. Pieniazek, C. Melania Oana, Evgeny Epifanovsky (2007)
   Prashant Manohar (2009)

 ------------------------------------------------------------------------------


 Allocating and initializing 29808MB of RAM...
 Calculation will run on 4 cores.


 Alpha MOs, Restricted
 -- Occupied --                  
******* -180.87 -169.68 -169.68 -169.68  -80.02  -79.99  -37.93
  1 A     2 A     3 A     4 A     5 A     6 A     7 A     8 A                  
-33.114 -33.110 -33.110 -24.298 -24.296 -24.296 -24.293 -24.293
  9 A    10 A    11 A    12 A    13 A    14 A    15 A    16 A                  
 -7.559  -7.532  -7.243  -5.475  -5.465  -5.465  -5.452  -5.450
 17 A    18 A    19 A    20 A    21 A    22 A    23 A    24 A                  
 -5.450  -5.425  -5.424  -5.424  -2.398  -2.394  -2.393  -2.382
 25 A    26 A    27 A    28 A    29 A    30 A    31 A    32 A                  
 -2.382  -0.946  -0.843  -0.700  -0.530  -0.442  -0.418  -0.401
 33 A    34 A    35 A    36 A    37 A    38 A    39 A    40 A                  
 -0.366  -0.347
 41 A    42 A                                                                  
 -- Virtual --                   
 -0.019   0.026   0.056   0.074   0.083   0.083   0.103   0.111
 43 A    44 A    45 A    46 A    47 A    48 A    49 A    50 A                  
  0.112   0.119   0.159   0.174   0.205   0.288   0.322   0.330
 51 A    52 A    53 A    54 A    55 A    56 A    57 A    58 A                  
  0.361   0.386   0.390   0.393   0.433   0.446   0.490   0.552
 59 A    60 A    61 A    62 A    63 A    64 A    65 A    66 A                  
  0.561   0.579   0.592   0.634   0.702   0.707   0.739   0.803
 67 A    68 A    69 A    70 A    71 A    72 A    73 A    74 A                  
  0.804   0.835   0.911   0.943   1.062   1.095   1.104   1.150
 75 A    76 A    77 A    78 A    79 A    80 A    81 A    82 A                  
  1.409   1.544   1.568   1.632   1.674   1.696   1.791   1.811
 83 A    84 A    85 A    86 A    87 A    88 A    89 A    90 A                  
  1.861   1.944   1.966   2.022   2.351   2.904   4.484   4.493
 91 A    92 A    93 A    94 A    95 A    96 A    97 A    98 A                  
  4.497   4.518   4.637   4.758   6.534   6.557   6.573   7.251
 99 A   100 A   101 A   102 A   103 A   104 A   105 A   106 A                  
  7.479  14.740  14.778  14.790  14.800  14.852  14.898  28.870
107 A   108 A   109 A   110 A   111 A   112 A   113 A   114 A                  
 29.532  29.550  29.566  29.879  29.883  29.884  29.893  29.962
115 A   116 A   117 A   118 A   119 A   120 A   121 A   122 A                  
130.592 130.606 130.624 154.269 165.864 166.1101912.186
123 A   124 A   125 A   126 A   127 A   128 A   129 A                          

 Beta MOs, Restricted
 -- Occupied --                  
******* -180.87 -169.68 -169.68 -169.68  -80.02  -79.99  -37.93
  1 A     2 A     3 A     4 A     5 A     6 A     7 A     8 A                  
-33.114 -33.110 -33.110 -24.298 -24.296 -24.296 -24.293 -24.293
  9 A    10 A    11 A    12 A    13 A    14 A    15 A    16 A                  
 -7.559  -7.532  -7.243  -5.475  -5.465  -5.465  -5.452  -5.450
 17 A    18 A    19 A    20 A    21 A    22 A    23 A    24 A                  
 -5.450  -5.425  -5.424  -5.424  -2.398  -2.394  -2.393  -2.382
 25 A    26 A    27 A    28 A    29 A    30 A    31 A    32 A                  
 -2.382  -0.946  -0.843  -0.700  -0.530  -0.442  -0.418  -0.401
 33 A    34 A    35 A    36 A    37 A    38 A    39 A    40 A                  
 -0.366  -0.347
 41 A    42 A                                                                  
 -- Virtual --                   
 -0.019   0.026   0.056   0.074   0.083   0.083   0.103   0.111
 43 A    44 A    45 A    46 A    47 A    48 A    49 A    50 A                  
  0.112   0.119   0.159   0.174   0.205   0.288   0.322   0.330
 51 A    52 A    53 A    54 A    55 A    56 A    57 A    58 A                  
  0.361   0.386   0.390   0.393   0.433   0.446   0.490   0.552
 59 A    60 A    61 A    62 A    63 A    64 A    65 A    66 A                  
  0.561   0.579   0.592   0.634   0.702   0.707   0.739   0.803
 67 A    68 A    69 A    70 A    71 A    72 A    73 A    74 A                  
  0.804   0.835   0.911   0.943   1.062   1.095   1.104   1.150
 75 A    76 A    77 A    78 A    79 A    80 A    81 A    82 A                  
  1.409   1.544   1.568   1.632   1.674   1.696   1.791   1.811
 83 A    84 A    85 A    86 A    87 A    88 A    89 A    90 A                  
  1.861   1.944   1.966   2.022   2.351   2.904   4.484   4.493
 91 A    92 A    93 A    94 A    95 A    96 A    97 A    98 A                  
  4.497   4.518   4.637   4.758   6.534   6.557   6.573   7.251
 99 A   100 A   101 A   102 A   103 A   104 A   105 A   106 A                  
  7.479  14.740  14.778  14.790  14.800  14.852  14.898  28.870
107 A   108 A   109 A   110 A   111 A   112 A   113 A   114 A                  
 29.532  29.550  29.566  29.879  29.883  29.884  29.893  29.962
115 A   116 A   117 A   118 A   119 A   120 A   121 A   122 A                  
130.592 130.606 130.624 154.269 165.864 166.1101912.186
123 A   124 A   125 A   126 A   127 A   128 A   129 A                          

 Occupation and symmetry of molecular orbitals

 Point group: C1 (1 irreducible representation).

                           A     All 
 -------------------------------------
 All molecular orbitals:
  - Alpha                  129   129 
  - Beta                   129   129 
 -------------------------------------
 Alpha orbitals:
  - Frozen occupied        28    28  
  - Active occupied        14    14  
  - Active virtual         87    87  
  - Frozen virtual         0     0   
 -------------------------------------
 Beta orbitals:
  - Frozen occupied        28    28  
  - Active occupied        14    14  
  - Active virtual         87    87  
  - Frozen virtual         0     0   
 -------------------------------------

 Import integrals:   CPU 0.00 s  wall 0.00 s

 Import integrals:   CPU 38.80 s  wall 9.85 s

 MP2 amplitudes:   CPU 0.04 s  wall 0.02 s

Running a double precision version
           CCSD T amplitudes will be solved using DIIS.

           Start     Size      MaxIter   EConv     TConv     
           3         7         100       1.00e-07  1.00e-05  
 ------------------------------------------------------------------------------
           Energy (a.u.)   Ediff      Tdiff       Comment
 ------------------------------------------------------------------------------
         -7599.30424972                           
     1   -7599.31500222   1.08e-02   7.27e-01     
     2   -7599.32784463   1.28e-02   9.19e-02     
     3   -7599.32958059   1.74e-03   3.78e-02     
     4   -7599.33131523   1.73e-03   1.46e-02     Switched to DIIS steps.
     5   -7599.33179245   4.77e-04   1.04e-02     
     6   -7599.33181184   1.94e-05   2.37e-03     
     7   -7599.33180649   5.35e-06   8.89e-04     
     8   -7599.33180831   1.82e-06   2.49e-04     
     9   -7599.33180894   6.29e-07   1.05e-04     
    10   -7599.33180913   1.82e-07   4.82e-05     
    11   -7599.33180920   7.70e-08   2.71e-05     
    12   -7599.33180918   2.63e-08   5.86e-06     
 ------------------------------------------------------------------------------
         -7599.33180918                           CCSD T converged.

End of double precision
 SCF energy                 = -7598.86837320
 MP2 energy                 = -7599.30424972
 CCSD correlation energy     =    -0.46343598
 CCSD total energy           = -7599.33180918

 CCSD  T1^2 = 0.0090  T2^2 = 0.2504  Leading amplitudes:

 Amplitude    Orbitals with energies
 -0.0216       37 (A) A                  ->    44 (A) A                   
              -0.5296                          0.0255                     
 -0.0216       37 (A) B                  ->    44 (A) B                   
              -0.5296                          0.0255                     
  0.0192       42 (A) A                  ->    62 (A) A                   
              -0.3469                          0.3927                     
  0.0192       42 (A) B                  ->    62 (A) B                   
              -0.3469                          0.3927                     

 Amplitude    Orbitals with energies
 -0.1172       42 (A) A      42 (A) B    ->    43 (A) A      43 (A) B     
              -0.3469       -0.3469           -0.0189       -0.0189       
  0.1172       42 (A) A      42 (A) B    ->    43 (A) B      43 (A) A     
              -0.3469       -0.3469           -0.0189       -0.0189       
  0.1172       42 (A) B      42 (A) A    ->    43 (A) A      43 (A) B     
              -0.3469       -0.3469           -0.0189       -0.0189       
 -0.1172       42 (A) B      42 (A) A    ->    43 (A) B      43 (A) A     
              -0.3469       -0.3469           -0.0189       -0.0189       

 Computing CCSD intemediates for later calculations in double precision
 Finished.

Running a double precision version
           CCSD Lambda amplitudes will be solved using DIIS.
           Start     Size      MaxIter   EConv     LConv     
           3         7         100       1.00e-07  1.00e-05  
 ------------------------------------------------------------------------------
            Enorm      Ldiff       Comment
 ------------------------------------------------------------------------------
     1     5.66e-02   4.68e-02     
     2     1.20e-02   5.01e-03     
     3     5.25e-03   2.64e-03     
     4     2.33e-03   1.35e-03     Switched to DIIS steps.
     5     9.10e-04   5.29e-04     
     6     4.20e-04   1.66e-04     
     7     1.59e-04   4.36e-05     
     8     6.12e-05   5.38e-06     
     9     2.29e-05   5.56e-06     
    10     8.30e-06   1.84e-06     
    11     2.56e-06   7.31e-07     
    12     1.20e-06   2.28e-07     
    13     5.78e-07   1.05e-07     
    14     2.79e-07   2.20e-08     
    15     1.29e-07   1.83e-08     
    16     4.93e-08   1.27e-09     
 ------------------------------------------------------------------------------
                                   CCSD Lambda converged.

 Computing density matrices in double precision...
           Orbital response amplitudes will be solved using DIIS.
           Start     Size      MaxIter   EConv     LConv     
           3         7         100       1.00e-06  1.00e-06  
 ------------------------------------------------------------------------------
            Enorm      Ldiff       Comment
 ------------------------------------------------------------------------------
     1     7.47e-02   1.12e-02     
     2     5.03e-02   1.22e-02     
     3     5.58e-02   1.42e-02     
     4     1.41e-02   1.80e-02     Switched to DIIS steps.
     5     1.97e-03   3.23e-03     
     6     5.55e-04   1.90e-04     
     7     1.45e-04   8.49e-05     
     8     4.93e-05   8.72e-06     
     9     1.63e-05   5.85e-06     
    10     6.68e-06   2.31e-08     
    11     2.05e-06   3.91e-07     
    12     2.67e-07   6.13e-08     
 ------------------------------------------------------------------------------
                                   Orbital response converged.

 Computing density matrices... Done.
 CCSD calculation:   CPU 788.18 s  wall 210.64 s

 Transferring MO TPDM to AO TPDM
 Transferring g2_o1o1o1o1
 Transferring g2_o1o1o1v1
 Transferring g2_o1o1v1v1
 Transferring g2_o1v1o1v1
 Transferring g2_o1v1v1v1
 Transferring g2_v1v1v1v1
 Adding separable TPDM
 Computing TPDM gradient
 --------------------------------------------------------
 2e gradient
  Atom          X               Y               Z
 --------------------------------------------------------
    1        -50.060982       13.146555        0.000001  
    2         19.465743      -30.254228       -0.000002  
    3         32.139614       11.976203       -0.000001  
    4         -1.544376        5.131470        0.000002  
 --------------------------------------------------------
 --------------------------------------------------------
 Final gradient
  Atom          X               Y               Z
 --------------------------------------------------------
    1        -50.060982       13.146555        0.000001  
    2         19.465743      -30.254228       -0.000002  
    3         32.139614       11.976203       -0.000001  
    4         -1.544376        5.131470        0.000002  
 --------------------------------------------------------
 Analytic gradient from two-electron contribution:   CPU 196.85 s  wall 56.75 s

 Total ccman2 time:   CPU 1027.11 s  wall 278.29 s


 --------------------------------------------------------------

                    Orbital Energies (a.u.)
 --------------------------------------------------------------

 Alpha MOs
 -- Occupied --
*******-180.872-169.678-169.678-169.678 -80.020 -79.989 -37.926
-33.114 -33.110 -33.110 -24.298 -24.296 -24.296 -24.293 -24.293
 -7.559  -7.532  -7.243  -5.475  -5.465  -5.465  -5.452  -5.450
 -5.450  -5.425  -5.424  -5.424  -2.398  -2.394  -2.393  -2.382
 -2.382  -0.946  -0.843  -0.700  -0.530  -0.442  -0.418  -0.401
 -0.366  -0.347
 -- Virtual --
 -0.019   0.026   0.056   0.074   0.083   0.083   0.103   0.111
  0.112   0.119   0.159   0.174   0.205   0.288   0.322   0.330
  0.361   0.386   0.390   0.393   0.433   0.446   0.490   0.552
  0.561   0.579   0.592   0.634   0.702   0.707   0.739   0.803
  0.804   0.835   0.911   0.943   1.062   1.095   1.104   1.150
  1.409   1.544   1.568   1.632   1.674   1.696   1.791   1.811
  1.861   1.944   1.966   2.022   2.351   2.904   4.484   4.493
  4.497   4.518   4.637   4.758   6.534   6.557   6.573   7.251
  7.479  14.740  14.778  14.790  14.800  14.852  14.898  28.870
 29.532  29.550  29.566  29.879  29.883  29.884  29.893  29.962
130.592 130.606 130.624 154.269 165.864 166.1101912.186
 --------------------------------------------------------------

          Ground-State Mulliken Net Atomic Charges

     Atom                 Charge (a.u.)
  ----------------------------------------
      1 I                    -0.176726
      2 P                     0.165746
      3 P                     0.099794
      4 H                    -0.088814
  ----------------------------------------
  Sum of atomic charges =    -0.000000

 -----------------------------------------------------------------
                    Cartesian Multipole Moments
 -----------------------------------------------------------------
    Charge (ESU x 10^10)
                -0.0000
    Dipole Moment (Debye)
         X      -0.7407      Y      -0.6269      Z       0.0000
       Tot       0.9704
    Quadrupole Moments (Debye-Ang)
        XX     -57.0448     XY       0.4827     YY     -55.9771
        XZ      -0.0000     YZ       0.0000     ZZ     -56.6094
    Octopole Moments (Debye-Ang^2)
       XXX      73.6878    XXY      -5.7776    XYY      16.9526
       YYY     -10.0103    XXZ      -0.0000    XYZ      -0.0000
       YYZ       0.0000    XZZ      18.4381    YZZ      -1.9553
       ZZZ      -0.0000
    Hexadecapole Moments (Debye-Ang^3)
      XXXX    -988.5179   XXXY     -13.5890   XXYY    -181.8631
      XYYY       3.1613   YYYY    -198.6741   XXXZ       0.0000
      XXYZ       0.0000   XYYZ      -0.0000   YYYZ       0.0000
      XXZZ    -174.8520   XYZZ      -0.7066   YYZZ     -46.6375
      XZZZ       0.0000   YZZZ       0.0000   ZZZZ     -87.5958
 -----------------------------------------------------------------
 DrvMan completing analytic gradient of the correlated energy
 Correlated dipole moment
            1
    1  -0.2914234
    2  -0.2466225
    3   0.0000002
 Energy read as -7599.331809176
 Full Analytical Gradient: (in a.u., or Hartree/Bohr)
             1             2             3             4
    1    0.00001274   -0.00003655   -0.00012280    0.00014661
    2    0.00000225   -0.00006888    0.00022235   -0.00015572
    3   -0.00000002    0.00000007   -0.00000002   -0.00000003
 Gradient time:  CPU 0.68 s  wall 0.64 s
 ----------------------------------------------------------------
             Standard Nuclear Orientation (Angstroms)
    I     Atom           X                Y                Z
 ----------------------------------------------------------------
    1      I       1.0955738076    -0.0977072017    -0.0000000000
    2      P      -1.1693836808     0.9621291099     0.0000000000
    3      P      -2.5841483208    -0.5063625315    -0.0000000000
    4      H      -1.7634317795    -1.6580169834    -0.0000000000
 ----------------------------------------------------------------
 Nuclear Repulsion Energy =   357.4322998445 hartrees
 There are       42 alpha and       42 beta electrons

                       Distance Matrix (Angstroms)
             I (  1)   P (  2)   P (  3)
   P (  2)  2.500657
   P (  3)  3.702344  2.039124
   H (  4)  3.257066  2.686645  1.414172

 Requested basis set is 6-311++G(d,p)
 There are 55 shells and 129 basis functions
 A cutoff of  1.0D-14 yielded   1329 shell pairs
 There are      7734 function pairs (      8640 Cartesian)
 Smallest overlap matrix eigenvalue = 8.66E-04
 Guess MOs from SCF MO coefficient file

 -----------------------------------------------------------------------
  General SCF calculation program by
  Eric Jon Sundstrom, Paul Horn, Yuezhi Mao, Dmitri Zuev, Alec White,
  David Stuck, Shaama M.S., Shane Yost, Joonho Lee, David Small,
  Daniel Levine, Susi Lehtola, Hugh Burton, Evgeny Epifanovsky
 -----------------------------------------------------------------------
 Hartree-Fock
 using 4 threads for integral computing
 -------------------------------------------------------
 OpenMP Integral computing Module                
 Release: version 2.0, May 2017, Q-Chem Inc. Pleasanton 
 -------------------------------------------------------
 A restricted SCF calculation will be
 performed using DIIS
 SCF converges when DIIS error is below 1.0e-08
 ---------------------------------------
  Cycle       Energy         DIIS error
 ---------------------------------------
    1   -7598.8683865316      1.02e-05  
    2   -7598.8683868101      2.10e-06  
    3   -7598.8683868352      6.52e-07  
    4   -7598.8683868379      2.47e-07  
    5   -7598.8683868386      1.21e-07  
    6   -7598.8683868384      3.35e-08  
    7   -7598.8683868385      1.06e-08  
    8   -7598.8683868385      3.34e-09  Convergence criterion met
 ---------------------------------------
 SCF time:   CPU 4.97s  wall 1.00s 
 SCF   energy in the final basis set =    -7598.8683868385
 Total energy in the final basis set =    -7598.8683868385


 ------------------------------------------------------------------------------

   CCMAN2: suite of methods based on coupled cluster
           and equation of motion theories.

   Components:
   * libvmm-1.3-trunk
     by Evgeny Epifanovsky, Ilya Kaliman.
   * libtensor-2.5-trunk
     by Evgeny Epifanovsky, Michael Wormit, Dmitry Zuev, Sam Manzer, 
        Ilya Kaliman.
   * libcc-2.5-trunk
     by Evgeny Epifanovsky, Arik Landau, Tomasz Kus, Kirill Khistyaev, 
        Dmitry Zuev, Prashant Manohar, Xintian Feng, Anna Krylov, 
        Matthew Goldey, Alec White, Thomas Jagau, Kaushik Nanda, 
        Anastasia Gunina, Alexander Kunitsa, Joonho Lee.

   CCMAN original authors:
   Anna I. Krylov, C. David Sherrill, Steven R. Gwaltney,
   Edward F. C. Byrd (2000)
   Sergey V. Levchenko, Lyudmila V. Slipchenko, Tao Wang,
   Ana-Maria C. Cristian (2003)
   Piotr A. Pieniazek, C. Melania Oana, Evgeny Epifanovsky (2007)
   Prashant Manohar (2009)

 ------------------------------------------------------------------------------


 Allocating and initializing 29808MB of RAM...
 Calculation will run on 4 cores.


 Alpha MOs, Restricted
 -- Occupied --                  
******* -180.87 -169.68 -169.68 -169.68  -80.02  -79.99  -37.93
  1 A     2 A     3 A     4 A     5 A     6 A     7 A     8 A                  
-33.114 -33.110 -33.110 -24.298 -24.296 -24.296 -24.293 -24.293
  9 A    10 A    11 A    12 A    13 A    14 A    15 A    16 A                  
 -7.559  -7.532  -7.243  -5.475  -5.465  -5.465  -5.452  -5.450
 17 A    18 A    19 A    20 A    21 A    22 A    23 A    24 A                  
 -5.450  -5.425  -5.424  -5.424  -2.398  -2.394  -2.393  -2.382
 25 A    26 A    27 A    28 A    29 A    30 A    31 A    32 A                  
 -2.382  -0.946  -0.843  -0.700  -0.530  -0.442  -0.418  -0.401
 33 A    34 A    35 A    36 A    37 A    38 A    39 A    40 A                  
 -0.366  -0.347
 41 A    42 A                                                                  
 -- Virtual --                   
 -0.019   0.026   0.056   0.074   0.083   0.083   0.103   0.111
 43 A    44 A    45 A    46 A    47 A    48 A    49 A    50 A                  
  0.112   0.119   0.158   0.174   0.205   0.288   0.322   0.330
 51 A    52 A    53 A    54 A    55 A    56 A    57 A    58 A                  
  0.361   0.386   0.389   0.393   0.433   0.446   0.490   0.552
 59 A    60 A    61 A    62 A    63 A    64 A    65 A    66 A                  
  0.561   0.579   0.592   0.634   0.702   0.707   0.739   0.803
 67 A    68 A    69 A    70 A    71 A    72 A    73 A    74 A                  
  0.804   0.835   0.911   0.943   1.062   1.095   1.104   1.150
 75 A    76 A    77 A    78 A    79 A    80 A    81 A    82 A                  
  1.409   1.544   1.568   1.632   1.674   1.696   1.791   1.811
 83 A    84 A    85 A    86 A    87 A    88 A    89 A    90 A                  
  1.861   1.944   1.966   2.022   2.352   2.904   4.484   4.493
 91 A    92 A    93 A    94 A    95 A    96 A    97 A    98 A                  
  4.497   4.518   4.637   4.758   6.534   6.557   6.573   7.251
 99 A   100 A   101 A   102 A   103 A   104 A   105 A   106 A                  
  7.479  14.740  14.778  14.790  14.801  14.852  14.898  28.870
107 A   108 A   109 A   110 A   111 A   112 A   113 A   114 A                  
 29.532  29.550  29.566  29.879  29.883  29.884  29.893  29.962
115 A   116 A   117 A   118 A   119 A   120 A   121 A   122 A                  
130.592 130.606 130.624 154.269 165.865 166.1111912.186
123 A   124 A   125 A   126 A   127 A   128 A   129 A                          

 Beta MOs, Restricted
 -- Occupied --                  
******* -180.87 -169.68 -169.68 -169.68  -80.02  -79.99  -37.93
  1 A     2 A     3 A     4 A     5 A     6 A     7 A     8 A                  
-33.114 -33.110 -33.110 -24.298 -24.296 -24.296 -24.293 -24.293
  9 A    10 A    11 A    12 A    13 A    14 A    15 A    16 A                  
 -7.559  -7.532  -7.243  -5.475  -5.465  -5.465  -5.452  -5.450
 17 A    18 A    19 A    20 A    21 A    22 A    23 A    24 A                  
 -5.450  -5.425  -5.424  -5.424  -2.398  -2.394  -2.393  -2.382
 25 A    26 A    27 A    28 A    29 A    30 A    31 A    32 A                  
 -2.382  -0.946  -0.843  -0.700  -0.530  -0.442  -0.418  -0.401
 33 A    34 A    35 A    36 A    37 A    38 A    39 A    40 A                  
 -0.366  -0.347
 41 A    42 A                                                                  
 -- Virtual --                   
 -0.019   0.026   0.056   0.074   0.083   0.083   0.103   0.111
 43 A    44 A    45 A    46 A    47 A    48 A    49 A    50 A                  
  0.112   0.119   0.158   0.174   0.205   0.288   0.322   0.330
 51 A    52 A    53 A    54 A    55 A    56 A    57 A    58 A                  
  0.361   0.386   0.389   0.393   0.433   0.446   0.490   0.552
 59 A    60 A    61 A    62 A    63 A    64 A    65 A    66 A                  
  0.561   0.579   0.592   0.634   0.702   0.707   0.739   0.803
 67 A    68 A    69 A    70 A    71 A    72 A    73 A    74 A                  
  0.804   0.835   0.911   0.943   1.062   1.095   1.104   1.150
 75 A    76 A    77 A    78 A    79 A    80 A    81 A    82 A                  
  1.409   1.544   1.568   1.632   1.674   1.696   1.791   1.811
 83 A    84 A    85 A    86 A    87 A    88 A    89 A    90 A                  
  1.861   1.944   1.966   2.022   2.352   2.904   4.484   4.493
 91 A    92 A    93 A    94 A    95 A    96 A    97 A    98 A                  
  4.497   4.518   4.637   4.758   6.534   6.557   6.573   7.251
 99 A   100 A   101 A   102 A   103 A   104 A   105 A   106 A                  
  7.479  14.740  14.778  14.790  14.801  14.852  14.898  28.870
107 A   108 A   109 A   110 A   111 A   112 A   113 A   114 A                  
 29.532  29.550  29.566  29.879  29.883  29.884  29.893  29.962
115 A   116 A   117 A   118 A   119 A   120 A   121 A   122 A                  
130.592 130.606 130.624 154.269 165.865 166.1111912.186
123 A   124 A   125 A   126 A   127 A   128 A   129 A                          

 Occupation and symmetry of molecular orbitals

 Point group: C1 (1 irreducible representation).

                           A     All 
 -------------------------------------
 All molecular orbitals:
  - Alpha                  129   129 
  - Beta                   129   129 
 -------------------------------------
 Alpha orbitals:
  - Frozen occupied        28    28  
  - Active occupied        14    14  
  - Active virtual         87    87  
  - Frozen virtual         0     0   
 -------------------------------------
 Beta orbitals:
  - Frozen occupied        28    28  
  - Active occupied        14    14  
  - Active virtual         87    87  
  - Frozen virtual         0     0   
 -------------------------------------

 Import integrals:   CPU 0.00 s  wall 0.00 s

 Import integrals:   CPU 38.79 s  wall 9.85 s

 MP2 amplitudes:   CPU 0.04 s  wall 0.02 s

Running a double precision version
           CCSD T amplitudes will be solved using DIIS.

           Start     Size      MaxIter   EConv     TConv     
           3         7         100       1.00e-07  1.00e-05  
 ------------------------------------------------------------------------------
           Energy (a.u.)   Ediff      Tdiff       Comment
 ------------------------------------------------------------------------------
         -7599.30425088                           
     1   -7599.31500525   1.08e-02   7.27e-01     
     2   -7599.32784592   1.28e-02   9.19e-02     
     3   -7599.32958126   1.74e-03   3.78e-02     
     4   -7599.33131528   1.73e-03   1.46e-02     Switched to DIIS steps.
     5   -7599.33179236   4.77e-04   1.04e-02     
     6   -7599.33181174   1.94e-05   2.37e-03     
     7   -7599.33180639   5.35e-06   8.89e-04     
     8   -7599.33180822   1.83e-06   2.49e-04     
     9   -7599.33180885   6.30e-07   1.05e-04     
    10   -7599.33180903   1.83e-07   4.82e-05     
    11   -7599.33180911   7.70e-08   2.71e-05     
    12   -7599.33180908   2.64e-08   5.87e-06     
 ------------------------------------------------------------------------------
         -7599.33180908                           CCSD T converged.

End of double precision
 SCF energy                 = -7598.86838684
 MP2 energy                 = -7599.30425088
 CCSD correlation energy     =    -0.46342224
 CCSD total energy           = -7599.33180908

 CCSD  T1^2 = 0.0090  T2^2 = 0.2503  Leading amplitudes:

 Amplitude    Orbitals with energies
  0.0216       37 (A) A                  ->    44 (A) A                   
              -0.5297                          0.0256                     
  0.0216       37 (A) B                  ->    44 (A) B                   
              -0.5297                          0.0256                     
 -0.0192       42 (A) A                  ->    62 (A) A                   
              -0.3469                          0.3927                     
 -0.0192       42 (A) B                  ->    62 (A) B                   
              -0.3469                          0.3927                     

 Amplitude    Orbitals with energies
 -0.1172       42 (A) A      42 (A) B    ->    43 (A) A      43 (A) B     
              -0.3469       -0.3469           -0.0189       -0.0189       
  0.1172       42 (A) A      42 (A) B    ->    43 (A) B      43 (A) A     
              -0.3469       -0.3469           -0.0189       -0.0189       
  0.1172       42 (A) B      42 (A) A    ->    43 (A) A      43 (A) B     
              -0.3469       -0.3469           -0.0189       -0.0189       
 -0.1172       42 (A) B      42 (A) A    ->    43 (A) B      43 (A) A     
              -0.3469       -0.3469           -0.0189       -0.0189       

 Computing CCSD intemediates for later calculations in double precision
 Finished.

Running a double precision version
           CCSD Lambda amplitudes will be solved using DIIS.
           Start     Size      MaxIter   EConv     LConv     
           3         7         100       1.00e-07  1.00e-05  
 ------------------------------------------------------------------------------
            Enorm      Ldiff       Comment
 ------------------------------------------------------------------------------
     1     5.66e-02   4.68e-02     
     2     1.20e-02   5.01e-03     
     3     5.25e-03   2.64e-03     
     4     2.33e-03   1.35e-03     Switched to DIIS steps.
     5     9.10e-04   5.29e-04     
     6     4.20e-04   1.65e-04     
     7     1.59e-04   4.36e-05     
     8     6.13e-05   5.37e-06     
     9     2.30e-05   5.55e-06     
    10     8.30e-06   1.84e-06     
    11     2.56e-06   7.30e-07     
    12     1.21e-06   2.28e-07     
    13     5.78e-07   1.05e-07     
    14     2.79e-07   2.20e-08     
    15     1.29e-07   1.83e-08     
    16     4.93e-08   1.29e-09     
 ------------------------------------------------------------------------------
                                   CCSD Lambda converged.

 Computing density matrices in double precision...
           Orbital response amplitudes will be solved using DIIS.
           Start     Size      MaxIter   EConv     LConv     
           3         7         100       1.00e-06  1.00e-06  
 ------------------------------------------------------------------------------
            Enorm      Ldiff       Comment
 ------------------------------------------------------------------------------
     1     7.47e-02   1.13e-02     
     2     5.03e-02   1.21e-02     
     3     5.58e-02   1.42e-02     
     4     1.41e-02   1.80e-02     Switched to DIIS steps.
     5     1.97e-03   3.24e-03     
     6     5.55e-04   1.90e-04     
     7     1.45e-04   8.49e-05     
     8     4.94e-05   8.75e-06     
     9     1.64e-05   5.85e-06     
    10     6.68e-06   2.22e-08     
    11     2.06e-06   3.91e-07     
    12     2.67e-07   6.14e-08     
 ------------------------------------------------------------------------------
                                   Orbital response converged.

 Computing density matrices... Done.
 CCSD calculation:   CPU 788.90 s  wall 210.77 s

 Transferring MO TPDM to AO TPDM
 Transferring g2_o1o1o1o1
 Transferring g2_o1o1o1v1
 Transferring g2_o1o1v1v1
 Transferring g2_o1v1o1v1
 Transferring g2_o1v1v1v1
 Transferring g2_v1v1v1v1
 Adding separable TPDM
 Computing TPDM gradient
 --------------------------------------------------------
 2e gradient
  Atom          X               Y               Z
 --------------------------------------------------------
    1        -50.059991       13.146998       -0.000000  
    2         19.464722      -30.257471        0.000000  
    3         32.129689       11.976283       -0.000000  
    4         -1.534420        5.134191        0.000000  
 --------------------------------------------------------
 --------------------------------------------------------
 Final gradient
  Atom          X               Y               Z
 --------------------------------------------------------
    1        -50.059991       13.146998       -0.000000  
    2         19.464722      -30.257471        0.000000  
    3         32.129689       11.976283       -0.000000  
    4         -1.534420        5.134191        0.000000  
 --------------------------------------------------------
 Analytic gradient from two-electron contribution:   CPU 199.24 s  wall 57.18 s

 Total ccman2 time:   CPU 1030.10 s  wall 278.81 s


 --------------------------------------------------------------

                    Orbital Energies (a.u.)
 --------------------------------------------------------------

 Alpha MOs
 -- Occupied --
*******-180.872-169.678-169.678-169.678 -80.020 -79.989 -37.926
-33.114 -33.110 -33.110 -24.298 -24.296 -24.296 -24.293 -24.293
 -7.559  -7.532  -7.243  -5.475  -5.465  -5.465  -5.452  -5.450
 -5.450  -5.425  -5.424  -5.424  -2.398  -2.394  -2.393  -2.382
 -2.382  -0.946  -0.843  -0.700  -0.530  -0.442  -0.418  -0.401
 -0.366  -0.347
 -- Virtual --
 -0.019   0.026   0.056   0.074   0.083   0.083   0.103   0.111
  0.112   0.119   0.158   0.174   0.205   0.288   0.322   0.330
  0.361   0.386   0.389   0.393   0.433   0.446   0.490   0.552
  0.561   0.579   0.592   0.634   0.702   0.707   0.739   0.803
  0.804   0.835   0.911   0.943   1.062   1.095   1.104   1.150
  1.409   1.544   1.568   1.632   1.674   1.696   1.791   1.811
  1.861   1.944   1.966   2.022   2.352   2.904   4.484   4.493
  4.497   4.518   4.637   4.758   6.534   6.557   6.573   7.251
  7.479  14.740  14.778  14.790  14.801  14.852  14.898  28.870
 29.532  29.550  29.566  29.879  29.883  29.884  29.893  29.962
130.592 130.606 130.624 154.269 165.865 166.1111912.186
 --------------------------------------------------------------

          Ground-State Mulliken Net Atomic Charges

     Atom                 Charge (a.u.)
  ----------------------------------------
      1 I                    -0.176788
      2 P                     0.165918
      3 P                     0.099732
      4 H                    -0.088863
  ----------------------------------------
  Sum of atomic charges =     0.000000

 -----------------------------------------------------------------
                    Cartesian Multipole Moments
 -----------------------------------------------------------------
    Charge (ESU x 10^10)
                 0.0000
    Dipole Moment (Debye)
         X      -0.7395      Y      -0.6281      Z      -0.0000
       Tot       0.9703
    Quadrupole Moments (Debye-Ang)
        XX     -57.0534     XY       0.4883     YY     -55.9712
        XZ       0.0000     YZ       0.0000     ZZ     -56.6082
    Octopole Moments (Debye-Ang^2)
       XXX      73.7333    XXY      -5.7943    XYY      16.9422
       YYY     -10.0176    XXZ      -0.0000    XYZ      -0.0000
       YYZ       0.0000    XZZ      18.4384    YZZ      -1.9579
       ZZZ      -0.0000
    Hexadecapole Moments (Debye-Ang^3)
      XXXX    -988.7418   XXXY     -13.5456   XXYY    -181.8403
      XYYY       3.1781   YYYY    -198.6306   XXXZ       0.0000
      XXYZ       0.0000   XYYZ       0.0000   YYYZ       0.0000
      XXZZ    -174.8590   XYZZ      -0.7032   YYZZ     -46.6311
      XZZZ       0.0000   YZZZ       0.0000   ZZZZ     -87.5935
 -----------------------------------------------------------------
 DrvMan completing analytic gradient of the correlated energy
 Correlated dipole moment
            1
    1  -0.2909551
    2  -0.2471173
    3  -0.0000000
 Energy read as -7599.331809083
 Full Analytical Gradient: (in a.u., or Hartree/Bohr)
             1             2             3             4
    1    0.00001110   -0.00004211    0.00022873   -0.00019772
    2    0.00000614   -0.00001360   -0.00019605    0.00020351
    3   -0.00000000    0.00000000   -0.00000000   -0.00000000
 Gradient time:  CPU 0.68 s  wall 0.65 s
 ----------------------------------------------------------------
             Standard Nuclear Orientation (Angstroms)
    I     Atom           X                Y                Z
 ----------------------------------------------------------------
    1      I       1.0955738076    -0.0977072017    -0.0000000000
    2      P      -1.1693836808     0.9621291099     0.0000000000
    3      P      -2.5841483208    -0.5063625315    -0.0000000000
    4      H      -1.7624317795    -1.6570169834    -0.0000000000
 ----------------------------------------------------------------
 Nuclear Repulsion Energy =   357.4381307906 hartrees
 There are       42 alpha and       42 beta electrons

                       Distance Matrix (Angstroms)
             I (  1)   P (  2)   P (  3)
   P (  2)  2.500657
   P (  3)  3.702344  2.039124
   H (  4)  3.255709  2.685448  1.413939

 Requested basis set is 6-311++G(d,p)
 There are 55 shells and 129 basis functions
 A cutoff of  1.0D-14 yielded   1329 shell pairs
 There are      7734 function pairs (      8640 Cartesian)
 Smallest overlap matrix eigenvalue = 8.65E-04
 Guess MOs from SCF MO coefficient file

 -----------------------------------------------------------------------
  General SCF calculation program by
  Eric Jon Sundstrom, Paul Horn, Yuezhi Mao, Dmitri Zuev, Alec White,
  David Stuck, Shaama M.S., Shane Yost, Joonho Lee, David Small,
  Daniel Levine, Susi Lehtola, Hugh Burton, Evgeny Epifanovsky
 -----------------------------------------------------------------------
 Hartree-Fock
 using 4 threads for integral computing
 -------------------------------------------------------
 OpenMP Integral computing Module                
 Release: version 2.0, May 2017, Q-Chem Inc. Pleasanton 
 -------------------------------------------------------
 A restricted SCF calculation will be
 performed using DIIS
 SCF converges when DIIS error is below 1.0e-08
 ---------------------------------------
  Cycle       Energy         DIIS error
 ---------------------------------------
    1   -7598.8683845600      5.06e-06  
    2   -7598.8683846469      1.34e-06  
    3   -7598.8683846574      4.89e-07  
    4   -7598.8683846587      2.88e-07  
    5   -7598.8683846593      6.00e-08  
    6   -7598.8683846592      2.16e-08  
    7   -7598.8683846593      7.80e-09  Convergence criterion met
 ---------------------------------------
 SCF time:   CPU 4.36s  wall 1.00s 
 SCF   energy in the final basis set =    -7598.8683846593
 Total energy in the final basis set =    -7598.8683846593


 ------------------------------------------------------------------------------

   CCMAN2: suite of methods based on coupled cluster
           and equation of motion theories.

   Components:
   * libvmm-1.3-trunk
     by Evgeny Epifanovsky, Ilya Kaliman.
   * libtensor-2.5-trunk
     by Evgeny Epifanovsky, Michael Wormit, Dmitry Zuev, Sam Manzer, 
        Ilya Kaliman.
   * libcc-2.5-trunk
     by Evgeny Epifanovsky, Arik Landau, Tomasz Kus, Kirill Khistyaev, 
        Dmitry Zuev, Prashant Manohar, Xintian Feng, Anna Krylov, 
        Matthew Goldey, Alec White, Thomas Jagau, Kaushik Nanda, 
        Anastasia Gunina, Alexander Kunitsa, Joonho Lee.

   CCMAN original authors:
   Anna I. Krylov, C. David Sherrill, Steven R. Gwaltney,
   Edward F. C. Byrd (2000)
   Sergey V. Levchenko, Lyudmila V. Slipchenko, Tao Wang,
   Ana-Maria C. Cristian (2003)
   Piotr A. Pieniazek, C. Melania Oana, Evgeny Epifanovsky (2007)
   Prashant Manohar (2009)

 ------------------------------------------------------------------------------


 Allocating and initializing 29808MB of RAM...
 Calculation will run on 4 cores.


 Alpha MOs, Restricted
 -- Occupied --                  
******* -180.87 -169.68 -169.68 -169.68  -80.02  -79.99  -37.93
  1 A     2 A     3 A     4 A     5 A     6 A     7 A     8 A                  
-33.114 -33.110 -33.110 -24.298 -24.296 -24.296 -24.293 -24.293
  9 A    10 A    11 A    12 A    13 A    14 A    15 A    16 A                  
 -7.559  -7.532  -7.243  -5.475  -5.465  -5.465  -5.452  -5.450
 17 A    18 A    19 A    20 A    21 A    22 A    23 A    24 A                  
 -5.450  -5.425  -5.424  -5.424  -2.398  -2.394  -2.393  -2.382
 25 A    26 A    27 A    28 A    29 A    30 A    31 A    32 A                  
 -2.382  -0.946  -0.843  -0.700  -0.530  -0.442  -0.418  -0.401
 33 A    34 A    35 A    36 A    37 A    38 A    39 A    40 A                  
 -0.366  -0.347
 41 A    42 A                                                                  
 -- Virtual --                   
 -0.019   0.026   0.056   0.074   0.083   0.083   0.103   0.111
 43 A    44 A    45 A    46 A    47 A    48 A    49 A    50 A                  
  0.112   0.119   0.159   0.174   0.205   0.288   0.322   0.330
 51 A    52 A    53 A    54 A    55 A    56 A    57 A    58 A                  
  0.361   0.386   0.389   0.393   0.433   0.446   0.490   0.552
 59 A    60 A    61 A    62 A    63 A    64 A    65 A    66 A                  
  0.561   0.579   0.592   0.634   0.702   0.707   0.739   0.803
 67 A    68 A    69 A    70 A    71 A    72 A    73 A    74 A                  
  0.804   0.835   0.911   0.943   1.062   1.096   1.104   1.150
 75 A    76 A    77 A    78 A    79 A    80 A    81 A    82 A                  
  1.409   1.544   1.568   1.632   1.674   1.696   1.791   1.811
 83 A    84 A    85 A    86 A    87 A    88 A    89 A    90 A                  
  1.861   1.944   1.966   2.022   2.352   2.904   4.484   4.493
 91 A    92 A    93 A    94 A    95 A    96 A    97 A    98 A                  
  4.497   4.518   4.637   4.758   6.534   6.557   6.573   7.251
 99 A   100 A   101 A   102 A   103 A   104 A   105 A   106 A                  
  7.480  14.740  14.778  14.790  14.801  14.852  14.898  28.870
107 A   108 A   109 A   110 A   111 A   112 A   113 A   114 A                  
 29.532  29.550  29.566  29.879  29.883  29.884  29.893  29.962
115 A   116 A   117 A   118 A   119 A   120 A   121 A   122 A                  
130.592 130.606 130.624 154.269 165.865 166.1111912.186
123 A   124 A   125 A   126 A   127 A   128 A   129 A                          

 Beta MOs, Restricted
 -- Occupied --                  
******* -180.87 -169.68 -169.68 -169.68  -80.02  -79.99  -37.93
  1 A     2 A     3 A     4 A     5 A     6 A     7 A     8 A                  
-33.114 -33.110 -33.110 -24.298 -24.296 -24.296 -24.293 -24.293
  9 A    10 A    11 A    12 A    13 A    14 A    15 A    16 A                  
 -7.559  -7.532  -7.243  -5.475  -5.465  -5.465  -5.452  -5.450
 17 A    18 A    19 A    20 A    21 A    22 A    23 A    24 A                  
 -5.450  -5.425  -5.424  -5.424  -2.398  -2.394  -2.393  -2.382
 25 A    26 A    27 A    28 A    29 A    30 A    31 A    32 A                  
 -2.382  -0.946  -0.843  -0.700  -0.530  -0.442  -0.418  -0.401
 33 A    34 A    35 A    36 A    37 A    38 A    39 A    40 A                  
 -0.366  -0.347
 41 A    42 A                                                                  
 -- Virtual --                   
 -0.019   0.026   0.056   0.074   0.083   0.083   0.103   0.111
 43 A    44 A    45 A    46 A    47 A    48 A    49 A    50 A                  
  0.112   0.119   0.159   0.174   0.205   0.288   0.322   0.330
 51 A    52 A    53 A    54 A    55 A    56 A    57 A    58 A                  
  0.361   0.386   0.389   0.393   0.433   0.446   0.490   0.552
 59 A    60 A    61 A    62 A    63 A    64 A    65 A    66 A                  
  0.561   0.579   0.592   0.634   0.702   0.707   0.739   0.803
 67 A    68 A    69 A    70 A    71 A    72 A    73 A    74 A                  
  0.804   0.835   0.911   0.943   1.062   1.096   1.104   1.150
 75 A    76 A    77 A    78 A    79 A    80 A    81 A    82 A                  
  1.409   1.544   1.568   1.632   1.674   1.696   1.791   1.811
 83 A    84 A    85 A    86 A    87 A    88 A    89 A    90 A                  
  1.861   1.944   1.966   2.022   2.352   2.904   4.484   4.493
 91 A    92 A    93 A    94 A    95 A    96 A    97 A    98 A                  
  4.497   4.518   4.637   4.758   6.534   6.557   6.573   7.251
 99 A   100 A   101 A   102 A   103 A   104 A   105 A   106 A                  
  7.480  14.740  14.778  14.790  14.801  14.852  14.898  28.870
107 A   108 A   109 A   110 A   111 A   112 A   113 A   114 A                  
 29.532  29.550  29.566  29.879  29.883  29.884  29.893  29.962
115 A   116 A   117 A   118 A   119 A   120 A   121 A   122 A                  
130.592 130.606 130.624 154.269 165.865 166.1111912.186
123 A   124 A   125 A   126 A   127 A   128 A   129 A                          

 Occupation and symmetry of molecular orbitals

 Point group: C1 (1 irreducible representation).

                           A     All 
 -------------------------------------
 All molecular orbitals:
  - Alpha                  129   129 
  - Beta                   129   129 
 -------------------------------------
 Alpha orbitals:
  - Frozen occupied        28    28  
  - Active occupied        14    14  
  - Active virtual         87    87  
  - Frozen virtual         0     0   
 -------------------------------------
 Beta orbitals:
  - Frozen occupied        28    28  
  - Active occupied        14    14  
  - Active virtual         87    87  
  - Frozen virtual         0     0   
 -------------------------------------

 Import integrals:   CPU 0.00 s  wall 0.00 s

 Import integrals:   CPU 38.74 s  wall 9.84 s

 MP2 amplitudes:   CPU 0.04 s  wall 0.02 s

Running a double precision version
           CCSD T amplitudes will be solved using DIIS.

           Start     Size      MaxIter   EConv     TConv     
           3         7         100       1.00e-07  1.00e-05  
 ------------------------------------------------------------------------------
           Energy (a.u.)   Ediff      Tdiff       Comment
 ------------------------------------------------------------------------------
         -7599.30425219                           
     1   -7599.31500634   1.08e-02   7.27e-01     
     2   -7599.32784628   1.28e-02   9.19e-02     
     3   -7599.32958148   1.74e-03   3.78e-02     
     4   -7599.33131532   1.73e-03   1.46e-02     Switched to DIIS steps.
     5   -7599.33179227   4.77e-04   1.04e-02     
     6   -7599.33181164   1.94e-05   2.37e-03     
     7   -7599.33180629   5.35e-06   8.88e-04     
     8   -7599.33180811   1.83e-06   2.49e-04     
     9   -7599.33180874   6.30e-07   1.05e-04     
    10   -7599.33180893   1.83e-07   4.82e-05     
    11   -7599.33180900   7.70e-08   2.71e-05     
    12   -7599.33180898   2.63e-08   5.86e-06     
 ------------------------------------------------------------------------------
         -7599.33180898                           CCSD T converged.

End of double precision
 SCF energy                 = -7598.86838466
 MP2 energy                 = -7599.30425219
 CCSD correlation energy     =    -0.46342432
 CCSD total energy           = -7599.33180898

 CCSD  T1^2 = 0.0090  T2^2 = 0.2503  Leading amplitudes:

 Amplitude    Orbitals with energies
  0.0216       37 (A) A                  ->    44 (A) A                   
              -0.5297                          0.0256                     
  0.0216       37 (A) B                  ->    44 (A) B                   
              -0.5297                          0.0256                     
 -0.0192       42 (A) A                  ->    62 (A) A                   
              -0.3469                          0.3927                     
 -0.0192       42 (A) B                  ->    62 (A) B                   
              -0.3469                          0.3927                     

 Amplitude    Orbitals with energies
 -0.1172       42 (A) A      42 (A) B    ->    43 (A) A      43 (A) B     
              -0.3469       -0.3469           -0.0189       -0.0189       
  0.1172       42 (A) A      42 (A) B    ->    43 (A) B      43 (A) A     
              -0.3469       -0.3469           -0.0189       -0.0189       
  0.1172       42 (A) B      42 (A) A    ->    43 (A) A      43 (A) B     
              -0.3469       -0.3469           -0.0189       -0.0189       
 -0.1172       42 (A) B      42 (A) A    ->    43 (A) B      43 (A) A     
              -0.3469       -0.3469           -0.0189       -0.0189       

 Computing CCSD intemediates for later calculations in double precision
 Finished.

Running a double precision version
           CCSD Lambda amplitudes will be solved using DIIS.
           Start     Size      MaxIter   EConv     LConv     
           3         7         100       1.00e-07  1.00e-05  
 ------------------------------------------------------------------------------
            Enorm      Ldiff       Comment
 ------------------------------------------------------------------------------
     1     5.66e-02   4.68e-02     
     2     1.20e-02   5.01e-03     
     3     5.25e-03   2.64e-03     
     4     2.33e-03   1.35e-03     Switched to DIIS steps.
     5     9.09e-04   5.29e-04     
     6     4.20e-04   1.65e-04     
     7     1.59e-04   4.36e-05     
     8     6.12e-05   5.37e-06     
     9     2.29e-05   5.55e-06     
    10     8.29e-06   1.84e-06     
    11     2.56e-06   7.30e-07     
    12     1.20e-06   2.28e-07     
    13     5.77e-07   1.05e-07     
    14     2.79e-07   2.20e-08     
    15     1.29e-07   1.83e-08     
    16     4.93e-08   1.25e-09     
 ------------------------------------------------------------------------------
                                   CCSD Lambda converged.

 Computing density matrices in double precision...
           Orbital response amplitudes will be solved using DIIS.
           Start     Size      MaxIter   EConv     LConv     
           3         7         100       1.00e-06  1.00e-06  
 ------------------------------------------------------------------------------
            Enorm      Ldiff       Comment
 ------------------------------------------------------------------------------
     1     7.47e-02   1.13e-02     
     2     5.03e-02   1.21e-02     
     3     5.58e-02   1.42e-02     
     4     1.41e-02   1.80e-02     Switched to DIIS steps.
     5     1.97e-03   3.24e-03     
     6     5.55e-04   1.90e-04     
     7     1.45e-04   8.49e-05     
     8     4.94e-05   8.75e-06     
     9     1.64e-05   5.84e-06     
    10     6.68e-06   2.25e-08     
    11     2.06e-06   3.91e-07     
    12     2.67e-07   6.13e-08     
 ------------------------------------------------------------------------------
                                   Orbital response converged.

 Computing density matrices... Done.
 CCSD calculation:   CPU 787.15 s  wall 210.43 s

 Transferring MO TPDM to AO TPDM
 Transferring g2_o1o1o1o1
 Transferring g2_o1o1o1v1
 Transferring g2_o1o1v1v1
 Transferring g2_o1v1o1v1
 Transferring g2_o1v1v1v1
 Transferring g2_v1v1v1v1
 Adding separable TPDM
 Computing TPDM gradient
 --------------------------------------------------------
 2e gradient
  Atom          X               Y               Z
 --------------------------------------------------------
    1        -50.061064       13.146571       -0.000000  
    2         19.465359      -30.254797        0.000000  
    3         32.136185       11.978179       -0.000000  
    4         -1.540481        5.130046        0.000000  
 --------------------------------------------------------
 --------------------------------------------------------
 Final gradient
  Atom          X               Y               Z
 --------------------------------------------------------
    1        -50.061064       13.146571       -0.000000  
    2         19.465359      -30.254797        0.000000  
    3         32.136185       11.978179       -0.000000  
    4         -1.540481        5.130046        0.000000  
 --------------------------------------------------------
 Analytic gradient from two-electron contribution:   CPU 197.81 s  wall 57.00 s

 Total ccman2 time:   CPU 1026.98 s  wall 278.31 s


 --------------------------------------------------------------

                    Orbital Energies (a.u.)
 --------------------------------------------------------------

 Alpha MOs
 -- Occupied --
*******-180.872-169.678-169.678-169.678 -80.020 -79.989 -37.926
-33.114 -33.110 -33.110 -24.298 -24.296 -24.296 -24.293 -24.293
 -7.559  -7.532  -7.243  -5.475  -5.465  -5.465  -5.452  -5.450
 -5.450  -5.425  -5.424  -5.424  -2.398  -2.394  -2.393  -2.382
 -2.382  -0.946  -0.843  -0.700  -0.530  -0.442  -0.418  -0.401
 -0.366  -0.347
 -- Virtual --
 -0.019   0.026   0.056   0.074   0.083   0.083   0.103   0.111
  0.112   0.119   0.159   0.174   0.205   0.288   0.322   0.330
  0.361   0.386   0.389   0.393   0.433   0.446   0.490   0.552
  0.561   0.579   0.592   0.634   0.702   0.707   0.739   0.803
  0.804   0.835   0.911   0.943   1.062   1.096   1.104   1.150
  1.409   1.544   1.568   1.632   1.674   1.696   1.791   1.811
  1.861   1.944   1.966   2.022   2.352   2.904   4.484   4.493
  4.497   4.518   4.637   4.758   6.534   6.557   6.573   7.251
  7.480  14.740  14.778  14.790  14.801  14.852  14.898  28.870
 29.532  29.550  29.566  29.879  29.883  29.884  29.893  29.962
130.592 130.606 130.624 154.269 165.865 166.1111912.186
 --------------------------------------------------------------

          Ground-State Mulliken Net Atomic Charges

     Atom                 Charge (a.u.)
  ----------------------------------------
      1 I                    -0.176785
      2 P                     0.165918
      3 P                     0.099772
      4 H                    -0.088905
  ----------------------------------------
  Sum of atomic charges =    -0.000000

 -----------------------------------------------------------------
                    Cartesian Multipole Moments
 -----------------------------------------------------------------
    Charge (ESU x 10^10)
                -0.0000
    Dipole Moment (Debye)
         X      -0.7404      Y      -0.6279      Z      -0.0000
       Tot       0.9708
    Quadrupole Moments (Debye-Ang)
        XX     -57.0482     XY       0.4861     YY     -55.9739
        XZ       0.0000     YZ       0.0000     ZZ     -56.6081
    Octopole Moments (Debye-Ang^2)
       XXX      73.7055    XXY      -5.7869    XYY      16.9451
       YYY     -10.0210    XXZ      -0.0000    XYZ      -0.0000
       YYZ       0.0000    XZZ      18.4370    YZZ      -1.9587
       ZZZ      -0.0000
    Hexadecapole Moments (Debye-Ang^3)
      XXXX    -988.6079   XXXY     -13.5615   XXYY    -181.8416
      XYYY       3.1819   YYYY    -198.6291   XXXZ       0.0000
      XXYZ       0.0000   XYYZ       0.0000   YYYZ       0.0000
      XXZZ    -174.8536   XYZZ      -0.7013   YYZZ     -46.6290
      XZZZ       0.0000   YZZZ       0.0000   ZZZZ     -87.5941
 -----------------------------------------------------------------
 DrvMan completing analytic gradient of the correlated energy
 Correlated dipole moment
            1
    1  -0.2912853
    2  -0.2470493
    3  -0.0000000
 Energy read as -7599.331808976
 Full Analytical Gradient: (in a.u., or Hartree/Bohr)
             1             2             3             4
    1    0.00001233   -0.00003223    0.00022549   -0.00020559
    2    0.00000870   -0.00006612   -0.00025389    0.00031131
    3   -0.00000000    0.00000000   -0.00000000    0.00000000
 Gradient time:  CPU 0.67 s  wall 0.64 s
 ----------------------------------------------------------------
             Standard Nuclear Orientation (Angstroms)
    I     Atom           X                Y                Z
 ----------------------------------------------------------------
    1      I       1.0955738076    -0.0977072017    -0.0000000000
    2      P      -1.1693836808     0.9621291099     0.0000000000
    3      P      -2.5841483208    -0.5063625315    -0.0000000000
    4      H      -1.7624317795    -1.6590169834    -0.0000000000
 ----------------------------------------------------------------
 Nuclear Repulsion Energy =   357.4269936617 hartrees
 There are       42 alpha and       42 beta electrons

                       Distance Matrix (Angstroms)
             I (  1)   P (  2)   P (  3)
   P (  2)  2.500657
   P (  3)  3.702344  2.039124
   H (  4)  3.256668  2.687399  1.415567

 Requested basis set is 6-311++G(d,p)
 There are 55 shells and 129 basis functions
 A cutoff of  1.0D-14 yielded   1329 shell pairs
 There are      7734 function pairs (      8640 Cartesian)
 Smallest overlap matrix eigenvalue = 8.66E-04
 Guess MOs from SCF MO coefficient file

 -----------------------------------------------------------------------
  General SCF calculation program by
  Eric Jon Sundstrom, Paul Horn, Yuezhi Mao, Dmitri Zuev, Alec White,
  David Stuck, Shaama M.S., Shane Yost, Joonho Lee, David Small,
  Daniel Levine, Susi Lehtola, Hugh Burton, Evgeny Epifanovsky
 -----------------------------------------------------------------------
 Hartree-Fock
 using 4 threads for integral computing
 -------------------------------------------------------
 OpenMP Integral computing Module                
 Release: version 2.0, May 2017, Q-Chem Inc. Pleasanton 
 -------------------------------------------------------
 A restricted SCF calculation will be
 performed using DIIS
 SCF converges when DIIS error is below 1.0e-08
 ---------------------------------------
  Cycle       Energy         DIIS error
 ---------------------------------------
    1   -7598.8683747813      1.23e-05  
    2   -7598.8683751247      2.36e-06  
    3   -7598.8683751470      9.20e-07  
    4   -7598.8683751503      4.54e-07  
    5   -7598.8683751512      1.13e-07  
    6   -7598.8683751513      3.91e-08  
    7   -7598.8683751515      1.41e-08  
    8   -7598.8683751514      4.17e-09  Convergence criterion met
 ---------------------------------------
 SCF time:   CPU 4.97s  wall 2.00s 
 SCF   energy in the final basis set =    -7598.8683751514
 Total energy in the final basis set =    -7598.8683751514


 ------------------------------------------------------------------------------

   CCMAN2: suite of methods based on coupled cluster
           and equation of motion theories.

   Components:
   * libvmm-1.3-trunk
     by Evgeny Epifanovsky, Ilya Kaliman.
   * libtensor-2.5-trunk
     by Evgeny Epifanovsky, Michael Wormit, Dmitry Zuev, Sam Manzer, 
        Ilya Kaliman.
   * libcc-2.5-trunk
     by Evgeny Epifanovsky, Arik Landau, Tomasz Kus, Kirill Khistyaev, 
        Dmitry Zuev, Prashant Manohar, Xintian Feng, Anna Krylov, 
        Matthew Goldey, Alec White, Thomas Jagau, Kaushik Nanda, 
        Anastasia Gunina, Alexander Kunitsa, Joonho Lee.

   CCMAN original authors:
   Anna I. Krylov, C. David Sherrill, Steven R. Gwaltney,
   Edward F. C. Byrd (2000)
   Sergey V. Levchenko, Lyudmila V. Slipchenko, Tao Wang,
   Ana-Maria C. Cristian (2003)
   Piotr A. Pieniazek, C. Melania Oana, Evgeny Epifanovsky (2007)
   Prashant Manohar (2009)

 ------------------------------------------------------------------------------


 Allocating and initializing 29808MB of RAM...
 Calculation will run on 4 cores.


 Alpha MOs, Restricted
 -- Occupied --                  
******* -180.87 -169.68 -169.68 -169.68  -80.02  -79.99  -37.93
  1 A     2 A     3 A     4 A     5 A     6 A     7 A     8 A                  
-33.114 -33.110 -33.110 -24.298 -24.296 -24.296 -24.293 -24.293
  9 A    10 A    11 A    12 A    13 A    14 A    15 A    16 A                  
 -7.559  -7.532  -7.243  -5.475  -5.465  -5.465  -5.452  -5.450
 17 A    18 A    19 A    20 A    21 A    22 A    23 A    24 A                  
 -5.450  -5.425  -5.424  -5.424  -2.398  -2.394  -2.393  -2.382
 25 A    26 A    27 A    28 A    29 A    30 A    31 A    32 A                  
 -2.382  -0.946  -0.843  -0.700  -0.530  -0.442  -0.418  -0.401
 33 A    34 A    35 A    36 A    37 A    38 A    39 A    40 A                  
 -0.366  -0.347
 41 A    42 A                                                                  
 -- Virtual --                   
 -0.019   0.026   0.056   0.074   0.083   0.083   0.103   0.111
 43 A    44 A    45 A    46 A    47 A    48 A    49 A    50 A                  
  0.112   0.119   0.159   0.174   0.205   0.288   0.322   0.330
 51 A    52 A    53 A    54 A    55 A    56 A    57 A    58 A                  
  0.361   0.386   0.390   0.393   0.433   0.446   0.490   0.552
 59 A    60 A    61 A    62 A    63 A    64 A    65 A    66 A                  
  0.561   0.579   0.592   0.634   0.702   0.707   0.739   0.803
 67 A    68 A    69 A    70 A    71 A    72 A    73 A    74 A                  
  0.804   0.835   0.911   0.943   1.062   1.095   1.104   1.150
 75 A    76 A    77 A    78 A    79 A    80 A    81 A    82 A                  
  1.409   1.544   1.568   1.632   1.673   1.695   1.791   1.811
 83 A    84 A    85 A    86 A    87 A    88 A    89 A    90 A                  
  1.861   1.944   1.966   2.022   2.350   2.904   4.484   4.493
 91 A    92 A    93 A    94 A    95 A    96 A    97 A    98 A                  
  4.497   4.518   4.637   4.758   6.534   6.557   6.573   7.251
 99 A   100 A   101 A   102 A   103 A   104 A   105 A   106 A                  
  7.479  14.740  14.778  14.790  14.800  14.852  14.898  28.870
107 A   108 A   109 A   110 A   111 A   112 A   113 A   114 A                  
 29.532  29.550  29.566  29.879  29.883  29.884  29.893  29.962
115 A   116 A   117 A   118 A   119 A   120 A   121 A   122 A                  
130.592 130.606 130.624 154.269 165.864 166.1101912.186
123 A   124 A   125 A   126 A   127 A   128 A   129 A                          

 Beta MOs, Restricted
 -- Occupied --                  
******* -180.87 -169.68 -169.68 -169.68  -80.02  -79.99  -37.93
  1 A     2 A     3 A     4 A     5 A     6 A     7 A     8 A                  
-33.114 -33.110 -33.110 -24.298 -24.296 -24.296 -24.293 -24.293
  9 A    10 A    11 A    12 A    13 A    14 A    15 A    16 A                  
 -7.559  -7.532  -7.243  -5.475  -5.465  -5.465  -5.452  -5.450
 17 A    18 A    19 A    20 A    21 A    22 A    23 A    24 A                  
 -5.450  -5.425  -5.424  -5.424  -2.398  -2.394  -2.393  -2.382
 25 A    26 A    27 A    28 A    29 A    30 A    31 A    32 A                  
 -2.382  -0.946  -0.843  -0.700  -0.530  -0.442  -0.418  -0.401
 33 A    34 A    35 A    36 A    37 A    38 A    39 A    40 A                  
 -0.366  -0.347
 41 A    42 A                                                                  
 -- Virtual --                   
 -0.019   0.026   0.056   0.074   0.083   0.083   0.103   0.111
 43 A    44 A    45 A    46 A    47 A    48 A    49 A    50 A                  
  0.112   0.119   0.159   0.174   0.205   0.288   0.322   0.330
 51 A    52 A    53 A    54 A    55 A    56 A    57 A    58 A                  
  0.361   0.386   0.390   0.393   0.433   0.446   0.490   0.552
 59 A    60 A    61 A    62 A    63 A    64 A    65 A    66 A                  
  0.561   0.579   0.592   0.634   0.702   0.707   0.739   0.803
 67 A    68 A    69 A    70 A    71 A    72 A    73 A    74 A                  
  0.804   0.835   0.911   0.943   1.062   1.095   1.104   1.150
 75 A    76 A    77 A    78 A    79 A    80 A    81 A    82 A                  
  1.409   1.544   1.568   1.632   1.673   1.695   1.791   1.811
 83 A    84 A    85 A    86 A    87 A    88 A    89 A    90 A                  
  1.861   1.944   1.966   2.022   2.350   2.904   4.484   4.493
 91 A    92 A    93 A    94 A    95 A    96 A    97 A    98 A                  
  4.497   4.518   4.637   4.758   6.534   6.557   6.573   7.251
 99 A   100 A   101 A   102 A   103 A   104 A   105 A   106 A                  
  7.479  14.740  14.778  14.790  14.800  14.852  14.898  28.870
107 A   108 A   109 A   110 A   111 A   112 A   113 A   114 A                  
 29.532  29.550  29.566  29.879  29.883  29.884  29.893  29.962
115 A   116 A   117 A   118 A   119 A   120 A   121 A   122 A                  
130.592 130.606 130.624 154.269 165.864 166.1101912.186
123 A   124 A   125 A   126 A   127 A   128 A   129 A                          

 Occupation and symmetry of molecular orbitals

 Point group: C1 (1 irreducible representation).

                           A     All 
 -------------------------------------
 All molecular orbitals:
  - Alpha                  129   129 
  - Beta                   129   129 
 -------------------------------------
 Alpha orbitals:
  - Frozen occupied        28    28  
  - Active occupied        14    14  
  - Active virtual         87    87  
  - Frozen virtual         0     0   
 -------------------------------------
 Beta orbitals:
  - Frozen occupied        28    28  
  - Active occupied        14    14  
  - Active virtual         87    87  
  - Frozen virtual         0     0   
 -------------------------------------

 Import integrals:   CPU 0.00 s  wall 0.00 s

 Import integrals:   CPU 38.76 s  wall 9.84 s

 MP2 amplitudes:   CPU 0.04 s  wall 0.02 s

Running a double precision version
           CCSD T amplitudes will be solved using DIIS.

           Start     Size      MaxIter   EConv     TConv     
           3         7         100       1.00e-07  1.00e-05  
 ------------------------------------------------------------------------------
           Energy (a.u.)   Ediff      Tdiff       Comment
 ------------------------------------------------------------------------------
         -7599.30424819                           
     1   -7599.31500091   1.08e-02   7.27e-01     
     2   -7599.32784406   1.28e-02   9.19e-02     
     3   -7599.32958015   1.74e-03   3.78e-02     
     4   -7599.33131496   1.73e-03   1.46e-02     Switched to DIIS steps.
     5   -7599.33179232   4.77e-04   1.04e-02     
     6   -7599.33181173   1.94e-05   2.37e-03     
     7   -7599.33180638   5.35e-06   8.89e-04     
     8   -7599.33180820   1.83e-06   2.49e-04     
     9   -7599.33180883   6.29e-07   1.05e-04     
    10   -7599.33180902   1.83e-07   4.82e-05     
    11   -7599.33180909   7.71e-08   2.71e-05     
    12   -7599.33180907   2.64e-08   5.87e-06     
 ------------------------------------------------------------------------------
         -7599.33180907                           CCSD T converged.

End of double precision
 SCF energy                 = -7598.86837515
 MP2 energy                 = -7599.30424819
 CCSD correlation energy     =    -0.46343392
 CCSD total energy           = -7599.33180907

 CCSD  T1^2 = 0.0090  T2^2 = 0.2504  Leading amplitudes:

 Amplitude    Orbitals with energies
  0.0216       37 (A) A                  ->    44 (A) A                   
              -0.5296                          0.0255                     
  0.0216       37 (A) B                  ->    44 (A) B                   
              -0.5296                          0.0255                     
 -0.0192       42 (A) A                  ->    62 (A) A                   
              -0.3469                          0.3927                     
 -0.0192       42 (A) B                  ->    62 (A) B                   
              -0.3469                          0.3927                     

 Amplitude    Orbitals with energies
 -0.1172       42 (A) A      42 (A) B    ->    43 (A) A      43 (A) B     
              -0.3469       -0.3469           -0.0189       -0.0189       
  0.1172       42 (A) A      42 (A) B    ->    43 (A) B      43 (A) A     
              -0.3469       -0.3469           -0.0189       -0.0189       
  0.1172       42 (A) B      42 (A) A    ->    43 (A) A      43 (A) B     
              -0.3469       -0.3469           -0.0189       -0.0189       
 -0.1172       42 (A) B      42 (A) A    ->    43 (A) B      43 (A) A     
              -0.3469       -0.3469           -0.0189       -0.0189       

 Computing CCSD intemediates for later calculations in double precision
 Finished.

Running a double precision version
           CCSD Lambda amplitudes will be solved using DIIS.
           Start     Size      MaxIter   EConv     LConv     
           3         7         100       1.00e-07  1.00e-05  
 ------------------------------------------------------------------------------
            Enorm      Ldiff       Comment
 ------------------------------------------------------------------------------
     1     5.66e-02   4.68e-02     
     2     1.20e-02   5.01e-03     
     3     5.25e-03   2.64e-03     
     4     2.33e-03   1.35e-03     Switched to DIIS steps.
     5     9.10e-04   5.29e-04     
     6     4.20e-04   1.66e-04     
     7     1.59e-04   4.36e-05     
     8     6.13e-05   5.37e-06     
     9     2.30e-05   5.56e-06     
    10     8.30e-06   1.84e-06     
    11     2.56e-06   7.31e-07     
    12     1.21e-06   2.28e-07     
    13     5.79e-07   1.05e-07     
    14     2.80e-07   2.19e-08     
    15     1.30e-07   1.83e-08     
    16     4.94e-08   1.30e-09     
 ------------------------------------------------------------------------------
                                   CCSD Lambda converged.

 Computing density matrices in double precision...
           Orbital response amplitudes will be solved using DIIS.
           Start     Size      MaxIter   EConv     LConv     
           3         7         100       1.00e-06  1.00e-06  
 ------------------------------------------------------------------------------
            Enorm      Ldiff       Comment
 ------------------------------------------------------------------------------
     1     7.47e-02   1.12e-02     
     2     5.03e-02   1.22e-02     
     3     5.58e-02   1.42e-02     
     4     1.41e-02   1.80e-02     Switched to DIIS steps.
     5     1.97e-03   3.23e-03     
     6     5.55e-04   1.90e-04     
     7     1.45e-04   8.49e-05     
     8     4.93e-05   8.72e-06     
     9     1.63e-05   5.85e-06     
    10     6.68e-06   2.28e-08     
    11     2.05e-06   3.91e-07     
    12     2.67e-07   6.14e-08     
 ------------------------------------------------------------------------------
                                   Orbital response converged.

 Computing density matrices... Done.
 CCSD calculation:   CPU 786.61 s  wall 210.21 s

 Transferring MO TPDM to AO TPDM
 Transferring g2_o1o1o1o1
 Transferring g2_o1o1o1v1
 Transferring g2_o1o1v1v1
 Transferring g2_o1v1o1v1
 Transferring g2_o1v1v1v1
 Transferring g2_v1v1v1v1
 Adding separable TPDM
 Computing TPDM gradient
 --------------------------------------------------------
 2e gradient
  Atom          X               Y               Z
 --------------------------------------------------------
    1        -50.059914       13.146979       -0.000000  
    2         19.465106      -30.256895        0.000000  
    3         32.133121       11.974311       -0.000000  
    4         -1.538313        5.135605        0.000000  
 --------------------------------------------------------
 --------------------------------------------------------
 Final gradient
  Atom          X               Y               Z
 --------------------------------------------------------
    1        -50.059914       13.146979       -0.000000  
    2         19.465106      -30.256895        0.000000  
    3         32.133121       11.974311       -0.000000  
    4         -1.538313        5.135605        0.000000  
 --------------------------------------------------------
 Analytic gradient from two-electron contribution:   CPU 199.31 s  wall 57.42 s

 Total ccman2 time:   CPU 1027.76 s  wall 278.46 s


 --------------------------------------------------------------

                    Orbital Energies (a.u.)
 --------------------------------------------------------------

 Alpha MOs
 -- Occupied --
*******-180.872-169.678-169.678-169.678 -80.020 -79.989 -37.926
-33.114 -33.110 -33.110 -24.298 -24.296 -24.296 -24.293 -24.293
 -7.559  -7.532  -7.243  -5.475  -5.465  -5.465  -5.452  -5.450
 -5.450  -5.425  -5.424  -5.424  -2.398  -2.394  -2.393  -2.382
 -2.382  -0.946  -0.843  -0.700  -0.530  -0.442  -0.418  -0.401
 -0.366  -0.347
 -- Virtual --
 -0.019   0.026   0.056   0.074   0.083   0.083   0.103   0.111
  0.112   0.119   0.159   0.174   0.205   0.288   0.322   0.330
  0.361   0.386   0.390   0.393   0.433   0.446   0.490   0.552
  0.561   0.579   0.592   0.634   0.702   0.707   0.739   0.803
  0.804   0.835   0.911   0.943   1.062   1.095   1.104   1.150
  1.409   1.544   1.568   1.632   1.673   1.695   1.791   1.811
  1.861   1.944   1.966   2.022   2.350   2.904   4.484   4.493
  4.497   4.518   4.637   4.758   6.534   6.557   6.573   7.251
  7.479  14.740  14.778  14.790  14.800  14.852  14.898  28.870
 29.532  29.550  29.566  29.879  29.883  29.884  29.893  29.962
130.592 130.606 130.624 154.269 165.864 166.1101912.186
 --------------------------------------------------------------

          Ground-State Mulliken Net Atomic Charges

     Atom                 Charge (a.u.)
  ----------------------------------------
      1 I                    -0.176729
      2 P                     0.165747
      3 P                     0.099754
      4 H                    -0.088773
  ----------------------------------------
  Sum of atomic charges =     0.000000

 -----------------------------------------------------------------
                    Cartesian Multipole Moments
 -----------------------------------------------------------------
    Charge (ESU x 10^10)
                 0.0000
    Dipole Moment (Debye)
         X      -0.7399      Y      -0.6270      Z      -0.0000
       Tot       0.9698
    Quadrupole Moments (Debye-Ang)
        XX     -57.0500     XY       0.4849     YY     -55.9745
        XZ       0.0000     YZ       0.0000     ZZ     -56.6095
    Octopole Moments (Debye-Ang^2)
       XXX      73.7155    XXY      -5.7850    XYY      16.9497
       YYY     -10.0068    XXZ      -0.0000    XYZ      -0.0000
       YYZ       0.0000    XZZ      18.4395    YZZ      -1.9544
[truncated: 33,874 more chars]
