# Supplementary material for: Geometric and energetic data from ab initio calculations of haloethene, haloimine, halomethylenephosphine, haloiminophosphine, halodiazene, halodiphosphene and halocyclopropane
Source: Data Brief. 2019 Nov 2;27:104738. doi: 10.1016/j.dib.2019.104738 (PMC6861602; doi:10.1016/j.dib.2019.104738)
Supplement: Multimedia component 8 [file mmc8.zip › PP/CCSD/freq/IEPPEI.out]

Q-Chem Developer Version!
                  Welcome to Q-Chem
     A Quantum Leap Into The Future Of Chemistry


 Q-Chem 5.1, Q-Chem, Inc., Pleasanton, CA (2018)

 Yihan Shao,  Zhengting Gan,  E. Epifanovsky,  A. T. B. Gilbert,  M. Wormit,  
 J. Kussmann,  A. W. Lange,  A. Behn,  Jia Deng,  Xintian Feng,  D. Ghosh,  
 M. Goldey,  P. R. Horn,  L. D. Jacobson,  I. Kaliman,  T. Kus,  A. Landau,  
 Jie Liu,  E. I. Proynov,  R. M. Richard,  R. P. Steele,  E. J. Sundstrom,  
 H. L. Woodcock III,  P. M. Zimmerman,  D. Zuev,  B. Albrecht,  E. Alguire,  
 S. A. Baeppler,  D. Barton,  Z. Benda,  Y. A. Bernard,  E. J. Berquist,  
 K. B. Bravaya,  H. Burton,  D. Casanova,  Chun-Min Chang,  Yunqing Chen,  
 A. Chien,  K. D. Closser,  M. P. Coons,  S. Coriani,  S. Dasgupta,  
 A. L. Dempwolff,  M. Diedenhofen,  Hainam Do,  R. G. Edgar,  Po-Tung Fang,  
 S. Faraji,  S. Fatehi,  Qingguo Feng,  K. D. Fenk,  J. Fosso-Tande,  
 Qinghui Ge,  A. Ghysels,  G. Gidofalvi,  J. Gomes,  J. Gonthier,  A. Gunina,  
 D. Hait,  M. W. D. Hanson-Heine,  P. H. P. Harbach,  A. W. Hauser,  
 J. E. Herr,  E. G. Hohenstein,  Z. C. Holden,  Kerwin Hui,  B. C. Huynh,  
 T.-C. Jagau,  Hyunjun Ji,  B. Kaduk,  K. Khistyaev,  Jaehoon Kim,  
 P. Klunzinger,  K. Koh,  D. Kosenkov,  L. Koulias,  T. Kowalczyk,  
 C. M. Krauter,  A. Kunitsa,  Ka Un Lao,  A. Laurent,  K. V. Lawler,  
 Joonho Lee,  D. Lefrancois,  S. Lehtola,  D. S. Levine,  Yi-Pei Li,  
 You-Sheng Lin,  Fenglai Liu,  E. Livshits,  A. Luenser,  P. Manohar,  
 E. Mansoor,  S. F. Manzer,  Shan-Ping Mao,  Yuezhi Mao,  N. Mardirossian,  
 A. V. Marenich,  T. Markovich,  L. A. Martinez-Martinez,  S. A. Maurer,  
 N. J. Mayhall,  S. C. McKenzie,  J.-M. Mewes,  A. F. Morrison,  
 J. W. Mullinax,  K. Nanda,  T. S. Nguyen-Beck,  R. Olivares-Amaya,  
 J. A. Parkhill,  T. M. Perrine,  F. Plasser,  P. Pokhilko,  S. Prager,  
 A. Prociuk,  E. Ramos,  D. R. Rehn,  F. Rob,  M. Schneider,  N. Sergueev,  
 S. M. Sharada,  S. Sharma,  D. W. Small,  T. Stauch,  T. Stein,  
 Yu-Chuan Su,  A. J. W. Thom,  A. Tkatchenko,  T. Tsuchimochi,  N. M. Tubman,  
 L. Vogt,  M. L. Vidal,  O. Vydrov,  M. A. Watson,  J. Wenzel,  
 M. de Wergifosse,  T. A. Wesolowski,  A. White,  J. Witte,  A. Yamada,  
 Jun Yang,  K. Yao,  S. Yeganeh,  S. R. Yost,  Zhi-Qiang You,  A. Zech,  
 Igor Ying Zhang,  Xing Zhang,  Yan Zhao,  Ying Zhu,  B. R. Brooks,  
 G. K. L. Chan,  C. J. Cramer,  M. S. Gordon,  W. J. Hehre,  A. Klamt,  
 M. W. Schmidt,  C. D. Sherrill,  D. G. Truhlar,  A. Aspuru-Guzik,  R. Baer,  
 A. T. Bell,  N. A. Besley,  Jeng-Da Chai,  A. E. DePrince, III,  
 R. A. DiStasio Jr.,  A. Dreuw,  B. D. Dunietz,  T. R. Furlani,  
 Chao-Ping Hsu,  Yousung Jung,  Jing Kong,  D. S. Lambrecht,  WanZhen Liang,  
 C. Ochsenfeld,  V. A. Rassolov,  L. V. Slipchenko,  J. E. Subotnik,  
 T. Van Voorhis,  J. M. Herbert,  A. I. Krylov,  P. M. W. Gill,  M. Head-Gordon

 Contributors to earlier versions of Q-Chem not listed above: 
 R. D. Adamson,  B. Austin,  J. Baker,  G. J. O. Beran,  K. Brandhorst,  
 S. T. Brown,  E. F. C. Byrd,  A. K. Chakraborty,  C.-L. Cheng,  
 Siu Hung Chien,  D. M. Chipman,  D. L. Crittenden,  H. Dachsel,  
 R. J. Doerksen,  A. D. Dutoi,  L. Fusti-Molnar,  W. A. Goddard III,  
 A. Golubeva-Zadorozhnaya,  S. R. Gwaltney,  G. Hawkins,  A. Heyden,  
 S. Hirata,  G. Kedziora,  F. J. Keil,  C. Kelley,  Jihan Kim,  R. A. King,  
 R. Z. Khaliullin,  P. P. Korambath,  W. Kurlancheek,  A. M. Lee,  M. S. Lee,  
 S. V. Levchenko,  Ching Yeh Lin,  D. Liotard,  R. C. Lochan,  I. Lotan,  
 P. E. Maslen,  N. Nair,  D. P. O'Neill,  D. Neuhauser,  E. Neuscamman,  
 C. M. Oana,  R. Olson,  B. Peters,  R. Peverati,  P. A. Pieniazek,  
 Y. M. Rhee,  J. Ritchie,  M. A. Rohrdanz,  E. Rosta,  N. J. Russ,  
 H. F. Schaefer III,  N. E. Schultz,  N. Shenvi,  A. C. Simmonett,  A. Sodt,  
 D. Stuck,  K. S. Thanthiriwatte,  V. Vanovschi,  Tao Wang,  A. Warshel,  
 C. F. Williams,  Q. Wu,  X. Xu,  W. Zhang

 Please cite Q-Chem as follows:
 Y. Shao et al., Mol. Phys. 113, 184-215 (2015)
 DOI: 10.1080/00268976.2014.952696

 Q-Chem 5.1.2 for Intel X86 EM64T Linux

 Parts of Q-Chem use Armadillo 8.300.2 (Tropical Shenanigans).
 http://arma.sourceforge.net/

 Q-Chem begins on Wed May  8 04:49:43 2019  

Host: 
0

     Scratch files written to /scratch/taweetham/qchem9633//
Input Ideriv = 1
Curr. Ideriv = -1
Max.  Ideriv = 1


!!********************************************.
!!******************Warning*******************.
!!Desired Analytical derivatives not available.
!!Finite difference job might take a long time.
!!********************************************.
!!********************************************.


 2-order derivative to be evaluated numerically with 1-order analytical derivatives

Checking the input file for inconsistencies... 	...done.

--------------------------------------------------------------
User input:
--------------------------------------------------------------
I=I_t.out
$molecule
0 1
I 
P  1 2.500496
P  2 2.041101 1 97.865394
I  3 2.500496 2 97.865394 1 -180.000000 0
$end

$rem
   JOB_TYPE 	FREQUENCY
   BASIS 		6-311++G**
   METHOD	ccsd
   MEM_TOTAL	30000
   N_FROZEN_CORE      FC
$end


--------------------------------------------------------------
 ----------------------------------------------------------------
             Standard Nuclear Orientation (Angstroms)
    I     Atom           X                Y                Z
 ----------------------------------------------------------------
    1      I       2.8267327928    -0.0449048633    -0.0000000000
    2      P       0.5060737167     0.8862351360     0.0000000000
    3      P      -0.5060737167    -0.8862351360    -0.0000000000
    4      I      -2.8267327928     0.0449048633     0.0000000000
 ----------------------------------------------------------------
 Molecular Point Group                 C2h   NOp =  4
 Largest Abelian Subgroup              C2h   NOp =  4
 Nuclear Repulsion Energy =   902.4977675296 hartrees
 There are       68 alpha and       68 beta electrons
 Requested basis set is 6-311++G(d,p)
 There are 74 shells and 184 basis functions
 Total memory of 30000MB is distributed as follows: 
   QALLOC including MEM_STATIC uses 192MB
   MEM_STATIC is set to 192MB
   CCMAN JOB total memory use is  29808MB
 Warning: actual memory use might exceed 30000MB

 Total QAlloc Memory Limit    192 MB
 Mega-Array Size       188 MB
 MEM_STATIC part       192 MB

                       Distance Matrix (Angstroms)
             I (  1)   P (  2)   P (  3)
   P (  2)  2.500496
   P (  3)  3.437359  2.041101
   I (  4)  5.654179  3.437359  2.500496

 A cutoff of  1.0D-14 yielded   2037 shell pairs
 There are     13382 function pairs (     15204 Cartesian)

 -------------------------------------------------------
 OpenMP Integral Computing Module                       
 Release: version 1.0, May 2013, Q-Chem Inc. Pittsburgh 
 -------------------------------------------------------
 Integral Job Info:
 Integral job number is                      11
 Integral operator is                         1
 short-range coefficients                     0
 long-range coefficients              100000000
 Omega coefficients                           0
 if combine SR and LR in K                    0
 Integral screening is                        0
 Integral computing path is                   2
 max size of driver memory is            800000
 size of driver memory is                593474
 size of scratch memory is             11861008
 max col of scratch BK array               1296
 max len of scratch array in speh3          155
 max len of scratch index in speh4           18
 max int batch size is                      520
 min int batch size is                       52
 fixed nKL is                                52
 max L of basis functions is                  2
 order of int derivative is                   0
 number of shells is                         74
 number of basis is                         196
 number of cartesian basis is               196
 number of contracted shell pairs          2037
 number of primitive shell pairs           4044
 maxK2 (contraction) of shell pair           36
 max number of K2 of shell pair               1
 max number of CS2 of shell pair            432
 max number of PS2 of shell pair            432
 mem total for path MDJ                  544252
 -------------------------------------------------------
 Smallest overlap matrix eigenvalue = 9.96E-04
 Guess from superposition of atomic densities
 Warning:  Energy on first SCF cycle will be non-variational
 SAD guess density has 136.000000 electrons

 -----------------------------------------------------------------------
  General SCF calculation program by
  Eric Jon Sundstrom, Paul Horn, Yuezhi Mao, Dmitri Zuev, Alec White,
  David Stuck, Shaama M.S., Shane Yost, Joonho Lee, David Small,
  Daniel Levine, Susi Lehtola, Hugh Burton, Evgeny Epifanovsky
 -----------------------------------------------------------------------
 Hartree-Fock
 using 4 threads for integral computing
 -------------------------------------------------------
 OpenMP Integral computing Module                
 Release: version 2.0, May 2017, Q-Chem Inc. Pleasanton 
 -------------------------------------------------------
 A restricted SCF calculation will be
 performed using DIIS
 SCF converges when DIIS error is below 1.0e-08
 ---------------------------------------
  Cycle       Energy         DIIS error
 ---------------------------------------
    1  -14515.3639650313      3.00e-02  
    2  -14515.0749775372      2.86e-03  
    3  -14515.1136410295      1.60e-03  
    4  -14515.1275139934      2.97e-04  
    5  -14515.1284714958      1.59e-04  
    6  -14515.1286331584      4.42e-05  
    7  -14515.1286759140      1.61e-05  
    8  -14515.1286825041      5.19e-06  
    9  -14515.1286830883      8.22e-07  
   10  -14515.1286831038      2.07e-07  
   11  -14515.1286831045      7.42e-08  
   12  -14515.1286831048      2.22e-08  
   13  -14515.1286831048      4.15e-09  Convergence criterion met
 ---------------------------------------
 SCF time:   CPU 11.28s  wall 3.00s 
 SCF   energy in the final basis set =   -14515.1286831048
 Total energy in the final basis set =   -14515.1286831048


 ------------------------------------------------------------------------------

   CCMAN2: suite of methods based on coupled cluster
           and equation of motion theories.

   Components:
   * libvmm-1.3-trunk
     by Evgeny Epifanovsky, Ilya Kaliman.
   * libtensor-2.5-trunk
     by Evgeny Epifanovsky, Michael Wormit, Dmitry Zuev, Sam Manzer, 
        Ilya Kaliman.
   * libcc-2.5-trunk
     by Evgeny Epifanovsky, Arik Landau, Tomasz Kus, Kirill Khistyaev, 
        Dmitry Zuev, Prashant Manohar, Xintian Feng, Anna Krylov, 
        Matthew Goldey, Alec White, Thomas Jagau, Kaushik Nanda, 
        Anastasia Gunina, Alexander Kunitsa, Joonho Lee.

   CCMAN original authors:
   Anna I. Krylov, C. David Sherrill, Steven R. Gwaltney,
   Edward F. C. Byrd (2000)
   Sergey V. Levchenko, Lyudmila V. Slipchenko, Tao Wang,
   Ana-Maria C. Cristian (2003)
   Piotr A. Pieniazek, C. Melania Oana, Evgeny Epifanovsky (2007)
   Prashant Manohar (2009)

 ------------------------------------------------------------------------------


 Allocating and initializing 29808MB of RAM...
 Calculation will run on 4 cores.


 Alpha MOs, Restricted
 -- Occupied --                  
*******-1177.17 -180.88 -180.88 -169.69 -169.69 -169.69 -169.69
  1 Ag    1 Bu    2 Bu    2 Ag    3 Bu    3 Ag    1 Bg    1 Au                 
-169.69 -169.69  -80.03  -80.03  -37.93  -37.93  -33.12  -33.12
  4 Bu    4 Ag    5 Ag    5 Bu    6 Bu    6 Ag    7 Ag    7 Bu                 
-33.118 -33.118 -33.118 -33.118 -24.306 -24.306 -24.305 -24.305
  2 Au    2 Bg    8 Ag    8 Bu    9 Bu    9 Ag    3 Au    3 Bg                 
-24.305 -24.305 -24.301 -24.301 -24.301 -24.301  -7.573  -7.572
 10 Ag   10 Bu    4 Bg   11 Bu    4 Au   11 Ag   12 Ag   12 Bu                 
 -7.251  -7.251  -5.484  -5.484  -5.473  -5.473  -5.473  -5.473
 13 Bu   13 Ag   14 Bu   14 Ag    5 Bg    5 Au   15 Ag   15 Bu                 
 -5.464  -5.464  -5.463  -5.463  -5.463  -5.463  -2.406  -2.406
 16 Ag   16 Bu   17 Ag    6 Au    6 Bg   17 Bu   18 Ag   18 Bu                 
 -2.402  -2.402  -2.402  -2.402  -2.390  -2.390  -2.390  -2.390
  7 Au    7 Bg   19 Ag   19 Bu   20 Bu   20 Ag    8 Bg    8 Au                 
 -0.973  -0.880  -0.811  -0.670  -0.488  -0.488  -0.444  -0.402
 21 Ag   21 Bu   22 Ag   22 Bu   23 Ag   23 Bu    9 Au    9 Bg                 
 -0.398  -0.385  -0.374  -0.340
 24 Ag   24 Bu   25 Ag   10 Au                                                 
 -- Virtual --                   
 -0.033   0.020   0.043   0.064   0.080   0.083   0.092   0.104
 10 Bg   25 Bu   26 Ag   26 Bu   27 Ag   11 Au   27 Bu   28 Ag                 
  0.108   0.123   0.141   0.169   0.254   0.286   0.306   0.307
 11 Bg   29 Ag   28 Bu   29 Bu   30 Ag   30 Bu   31 Ag   12 Bg                 
  0.335   0.339   0.367   0.386   0.393   0.420   0.422   0.424
 12 Au   31 Bu   32 Ag   32 Bu   13 Au   13 Bg   33 Ag   33 Bu                 
  0.506   0.531   0.532   0.550   0.577   0.578   0.581   0.582
 34 Ag   14 Bg   34 Bu   14 Au   35 Bu   15 Au   35 Ag   15 Bg                 
  0.603   0.640   0.659   0.702   0.721   0.737   0.794   0.835
 36 Bu   36 Ag   37 Ag   38 Ag   16 Au   37 Bu   38 Bu   39 Bu                 
  0.895   0.901   0.950   1.083   1.085   1.119   1.143   1.392
 39 Ag   16 Bg   17 Au   40 Ag   17 Bg   41 Ag   40 Bu   41 Bu                 
  1.524   1.552   1.554   1.590   1.617   1.620   1.770   1.828
 18 Bg   42 Bu   18 Au   42 Ag   43 Ag   43 Bu   19 Au   19 Bg                 
  1.885   1.929   1.935   1.962   4.476   4.477   4.481   4.488
 44 Bu   45 Bu   44 Ag   45 Ag   20 Au   20 Bg   46 Ag   21 Bg                 
  4.491   4.492   4.497   4.532   4.623   4.629   4.704   4.810
 46 Bu   21 Au   47 Bu   47 Ag   48 Ag   48 Bu   49 Ag   49 Bu                 
  6.516   6.538   6.538   6.547   6.564   6.578   7.166   7.409
 22 Bg   22 Au   50 Bu   50 Ag   51 Bu   51 Ag   52 Ag   52 Bu                 
 14.721  14.747  14.762  14.800  14.831  14.871  28.824  28.904
 23 Au   23 Bg   53 Bu   54 Bu   53 Ag   54 Ag   55 Ag   55 Bu                 
 29.516  29.533  29.533  29.547  29.556  29.565  29.871  29.871
 24 Bg   24 Au   56 Bu   56 Ag   57 Bu   57 Ag   25 Au   25 Bg                 
 29.873  29.875  29.877  29.878  29.880  29.896  29.949  29.961
 58 Ag   26 Bg   26 Au   58 Bu   59 Bu   59 Ag   60 Ag   60 Bu                 
130.578 130.591 130.591 130.604 130.615 130.617 154.229 154.297
 27 Bg   27 Au   61 Bu   61 Ag   62 Bu   62 Ag   63 Ag   63 Bu                 
165.773 166.0331912.1451912.216
 64 Ag   64 Bu   65 Ag   65 Bu                                                 

 Beta MOs, Restricted
 -- Occupied --                  
*******-1177.17 -180.88 -180.88 -169.69 -169.69 -169.69 -169.69
  1 Ag    1 Bu    2 Bu    2 Ag    3 Bu    3 Ag    1 Bg    1 Au                 
-169.69 -169.69  -80.03  -80.03  -37.93  -37.93  -33.12  -33.12
  4 Bu    4 Ag    5 Ag    5 Bu    6 Bu    6 Ag    7 Ag    7 Bu                 
-33.118 -33.118 -33.118 -33.118 -24.306 -24.306 -24.305 -24.305
  2 Au    2 Bg    8 Ag    8 Bu    9 Bu    9 Ag    3 Au    3 Bg                 
-24.305 -24.305 -24.301 -24.301 -24.301 -24.301  -7.573  -7.572
 10 Ag   10 Bu    4 Bg   11 Bu    4 Au   11 Ag   12 Ag   12 Bu                 
 -7.251  -7.251  -5.484  -5.484  -5.473  -5.473  -5.473  -5.473
 13 Bu   13 Ag   14 Bu   14 Ag    5 Bg    5 Au   15 Ag   15 Bu                 
 -5.464  -5.464  -5.463  -5.463  -5.463  -5.463  -2.406  -2.406
 16 Ag   16 Bu   17 Ag    6 Au    6 Bg   17 Bu   18 Ag   18 Bu                 
 -2.402  -2.402  -2.402  -2.402  -2.390  -2.390  -2.390  -2.390
  7 Au    7 Bg   19 Ag   19 Bu   20 Bu   20 Ag    8 Bg    8 Au                 
 -0.973  -0.880  -0.811  -0.670  -0.488  -0.488  -0.444  -0.402
 21 Ag   21 Bu   22 Ag   22 Bu   23 Ag   23 Bu    9 Au    9 Bg                 
 -0.398  -0.385  -0.374  -0.340
 24 Ag   24 Bu   25 Ag   10 Au                                                 
 -- Virtual --                   
 -0.033   0.020   0.043   0.064   0.080   0.083   0.092   0.104
 10 Bg   25 Bu   26 Ag   26 Bu   27 Ag   11 Au   27 Bu   28 Ag                 
  0.108   0.123   0.141   0.169   0.254   0.286   0.306   0.307
 11 Bg   29 Ag   28 Bu   29 Bu   30 Ag   30 Bu   31 Ag   12 Bg                 
  0.335   0.339   0.367   0.386   0.393   0.420   0.422   0.424
 12 Au   31 Bu   32 Ag   32 Bu   13 Au   13 Bg   33 Ag   33 Bu                 
  0.506   0.531   0.532   0.550   0.577   0.578   0.581   0.582
 34 Ag   14 Bg   34 Bu   14 Au   35 Bu   15 Au   35 Ag   15 Bg                 
  0.603   0.640   0.659   0.702   0.721   0.737   0.794   0.835
 36 Bu   36 Ag   37 Ag   38 Ag   16 Au   37 Bu   38 Bu   39 Bu                 
  0.895   0.901   0.950   1.083   1.085   1.119   1.143   1.392
 39 Ag   16 Bg   17 Au   40 Ag   17 Bg   41 Ag   40 Bu   41 Bu                 
  1.524   1.552   1.554   1.590   1.617   1.620   1.770   1.828
 18 Bg   42 Bu   18 Au   42 Ag   43 Ag   43 Bu   19 Au   19 Bg                 
  1.885   1.929   1.935   1.962   4.476   4.477   4.481   4.488
 44 Bu   45 Bu   44 Ag   45 Ag   20 Au   20 Bg   46 Ag   21 Bg                 
  4.491   4.492   4.497   4.532   4.623   4.629   4.704   4.810
 46 Bu   21 Au   47 Bu   47 Ag   48 Ag   48 Bu   49 Ag   49 Bu                 
  6.516   6.538   6.538   6.547   6.564   6.578   7.166   7.409
 22 Bg   22 Au   50 Bu   50 Ag   51 Bu   51 Ag   52 Ag   52 Bu                 
 14.721  14.747  14.762  14.800  14.831  14.871  28.824  28.904
 23 Au   23 Bg   53 Bu   54 Bu   53 Ag   54 Ag   55 Ag   55 Bu                 
 29.516  29.533  29.533  29.547  29.556  29.565  29.871  29.871
 24 Bg   24 Au   56 Bu   56 Ag   57 Bu   57 Ag   25 Au   25 Bg                 
 29.873  29.875  29.877  29.878  29.880  29.896  29.949  29.961
 58 Ag   26 Bg   26 Au   58 Bu   59 Bu   59 Ag   60 Ag   60 Bu                 
130.578 130.591 130.591 130.604 130.615 130.617 154.229 154.297
 27 Bg   27 Au   61 Bu   61 Ag   62 Bu   62 Ag   63 Ag   63 Bu                 
165.773 166.0331912.1451912.216
 64 Ag   64 Bu   65 Ag   65 Bu                                                 

 Occupation and symmetry of molecular orbitals

 Point group: C2h (4 irreducible representations).

                           Ag   Bg   Au   Bu    All 
 ----------------------------------------------------
 All molecular orbitals:
  - Alpha                  65   27   27   65    184 
  - Beta                   65   27   27   65    184 
 ----------------------------------------------------
 Alpha orbitals:
  - Frozen occupied        17   6    6    17    46  
  - Active occupied        8    3    4    7     22  
  - Active virtual         40   18   17   41    116 
  - Frozen virtual         0    0    0    0     0   
 ----------------------------------------------------
 Beta orbitals:
  - Frozen occupied        17   6    6    17    46  
  - Active occupied        8    3    4    7     22  
  - Active virtual         40   18   17   41    116 
  - Frozen virtual         0    0    0    0     0   
 ----------------------------------------------------

 Import integrals:   CPU 0.00 s  wall 0.00 s

 Import integrals:   CPU 190.77 s  wall 50.06 s

 MP2 amplitudes:   CPU 1.05 s  wall 0.94 s

Running a double precision version
           CCSD T amplitudes will be solved using DIIS.

           Start     Size      MaxIter   EConv     TConv     
           3         7         100       1.00e-07  1.00e-05  
 ------------------------------------------------------------------------------
           Energy (a.u.)   Ediff      Tdiff       Comment
 ------------------------------------------------------------------------------
         -1.4515766e+04                           
     1   -1.4515766e+04   2.72e-04   8.54e-01     
     2   -1.4515783e+04   1.71e-02   1.06e-01     
     3   -1.4515784e+04   1.06e-03   4.35e-02     
     4   -1.4515786e+04   1.86e-03   1.40e-02     Switched to DIIS steps.
     5   -1.4515787e+04   6.22e-04   1.26e-02     
     6   -1.4515787e+04   2.74e-05   2.64e-03     
     7   -1.4515787e+04   5.45e-06   1.16e-03     
     8   -1.4515787e+04   1.43e-06   2.27e-04     
     9   -1.4515787e+04   9.50e-07   1.06e-04     
    10   -1.4515787e+04   9.83e-08   4.03e-05     
    11   -1.4515787e+04   1.28e-07   2.23e-05     
    12   -1.4515787e+04   6.75e-09   7.51e-06     
 ------------------------------------------------------------------------------
         -1.4515787e+04                           CCSD T converged.

End of double precision
 SCF energy                 = -14515.12868310
 MP2 energy                 = -14515.76619965
 CCSD correlation energy     =     -0.65786052
 CCSD total energy           = -14515.78654363

 CCSD  T1^2 = 0.0106  T2^2 = 0.3195  Leading amplitudes:

 Amplitude    Orbitals with energies
 -0.0230       9 (Bg) A                  ->    10 (Bg) A                  
              -0.4024                         -0.0331                     
 -0.0230       9 (Bg) B                  ->    10 (Bg) B                  
              -0.4024                         -0.0331                     
  0.0173       24 (Ag) A                 ->    26 (Ag) A                  
              -0.3977                          0.0434                     
  0.0173       24 (Ag) B                 ->    26 (Ag) B                  
              -0.3977                          0.0434                     

 Amplitude    Orbitals with energies
 -0.1033       10 (Au) A     10 (Au) B   ->    10 (Bg) A     10 (Bg) B    
              -0.3403       -0.3403           -0.0331       -0.0331       
  0.1033       10 (Au) A     10 (Au) B   ->    10 (Bg) B     10 (Bg) A    
              -0.3403       -0.3403           -0.0331       -0.0331       
  0.1033       10 (Au) B     10 (Au) A   ->    10 (Bg) A     10 (Bg) B    
              -0.3403       -0.3403           -0.0331       -0.0331       
 -0.1033       10 (Au) B     10 (Au) A   ->    10 (Bg) B     10 (Bg) A    
              -0.3403       -0.3403           -0.0331       -0.0331       

 Computing CCSD intemediates for later calculations in double precision
 Finished.

Running a double precision version
           CCSD Lambda amplitudes will be solved using DIIS.
           Start     Size      MaxIter   EConv     LConv     
           3         7         100       1.00e-07  1.00e-05  
 ------------------------------------------------------------------------------
            Enorm      Ldiff       Comment
 ------------------------------------------------------------------------------
     1     6.42e-02   5.09e-02     
     2     1.45e-02   4.89e-03     
     3     5.94e-03   2.52e-03     
     4     3.16e-03   1.18e-03     Switched to DIIS steps.
     5     1.03e-03   5.77e-04     
     6     4.97e-04   1.67e-04     
     7     1.64e-04   4.04e-05     
     8     7.42e-05   6.35e-06     
     9     2.62e-05   6.31e-06     
    10     9.25e-06   2.32e-06     
    11     3.17e-06   7.49e-07     
    12     1.22e-06   1.75e-07     
    13     5.52e-07   1.46e-07     
    14     2.48e-07   2.79e-08     
    15     1.29e-07   2.56e-08     
    16     4.80e-08   5.68e-09     
 ------------------------------------------------------------------------------
                                   CCSD Lambda converged.

 Computing density matrices in double precision...
           Orbital response amplitudes will be solved using DIIS.
           Start     Size      MaxIter   EConv     LConv     
           3         7         100       1.00e-06  1.00e-06  
 ------------------------------------------------------------------------------
            Enorm      Ldiff       Comment
 ------------------------------------------------------------------------------
     1     9.17e-02   1.50e-02     
     2     6.52e-02   1.84e-02     
     3     6.96e-02   2.15e-02     
     4     4.84e-03   2.99e-02     Switched to DIIS steps.
     5     1.55e-03   8.07e-04     
     6     1.76e-04   3.44e-04     
     7     3.68e-05   1.99e-05     
     8     7.15e-06   7.77e-06     
     9     1.32e-06   1.45e-06     
    10     4.85e-07   4.10e-08     
 ------------------------------------------------------------------------------
                                   Orbital response converged.

 Computing density matrices... Done.
 CCSD calculation:   CPU 445.60 s  wall 122.19 s

 Transferring MO TPDM to AO TPDM
 Transferring g2_o1o1o1o1
 Transferring g2_o1o1o1v1
 Transferring g2_o1o1v1v1
 Transferring g2_o1v1o1v1
 Transferring g2_o1v1v1v1
 Transferring g2_v1v1v1v1
 Adding separable TPDM
 Computing TPDM gradient
 --------------------------------------------------------
 2e gradient
  Atom          X               Y               Z
 --------------------------------------------------------
    1        -76.379933        9.571091       -0.000000  
    2          5.460173      -37.845873       -0.000000  
    3         -5.460173       37.845873        0.000000  
    4         76.379933       -9.571091        0.000000  
 --------------------------------------------------------
 --------------------------------------------------------
 Final gradient
  Atom          X               Y               Z
 --------------------------------------------------------
    1        -76.379933        9.571091       -0.000000  
    2          5.460173      -37.845873       -0.000000  
    3         -5.460173       37.845873        0.000000  
    4         76.379933       -9.571091        0.000000  
 --------------------------------------------------------
 Analytic gradient from two-electron contribution:   CPU 907.71 s  wall 303.81 s

 Total ccman2 time:   CPU 1551.56 s  wall 479.16 s


 --------------------------------------------------------------
             Orbital Energies (a.u.) and Symmetries
 --------------------------------------------------------------

 Alpha MOs, Restricted
 -- Occupied --                  
******* -180.88 -169.69 -169.69  -80.03  -37.93  -33.12  -33.12
  1 Ag    2 Ag    3 Ag    4 Ag    5 Ag    6 Ag    7 Ag    8 Ag                 
-24.306 -24.305 -24.301  -7.573  -7.251  -5.484  -5.473  -5.464
  9 Ag   10 Ag   11 Ag   12 Ag   13 Ag   14 Ag   15 Ag   16 Ag                 
 -5.463-169.686 -33.118 -24.305 -24.301  -5.473  -5.463-169.686
 17 Ag    1 Bg    2 Bg    3 Bg    4 Bg    5 Bg    6 Bg    1 Au                 
-33.118 -24.305 -24.301  -5.473  -5.463********-180.880-169.687
  2 Au    3 Au    4 Au    5 Au    6 Au    1 Bu    2 Bu    3 Bu                 
-169.69  -80.03  -37.93  -33.12  -33.12  -24.31  -24.30  -24.30
  4 Bu    5 Bu    6 Bu    7 Bu    8 Bu    9 Bu   10 Bu   11 Bu                 
 -7.572  -7.251  -5.484  -5.473  -5.464  -5.463  -2.406  -2.402
 12 Bu   13 Bu   14 Bu   15 Bu   16 Bu   17 Bu   18 Ag   19 Ag                 
 -2.390  -0.973  -0.811  -0.488  -0.398  -0.374  -2.402  -2.390
 20 Ag   21 Ag   22 Ag   23 Ag   24 Ag   25 Ag    7 Bg    8 Bg                 
 -0.402  -2.402  -2.390  -0.444  -0.340  -2.406  -2.402  -2.390
  9 Bg    7 Au    8 Au    9 Au   10 Au   18 Bu   19 Bu   20 Bu                 
 -0.880  -0.670  -0.488  -0.385
 21 Bu   22 Bu   23 Bu   24 Bu                                                 
 -- Virtual --                   
  0.043   0.080   0.104   0.123   0.254   0.306   0.367   0.422
 26 Ag   27 Ag   28 Ag   29 Ag   30 Ag   31 Ag   32 Ag   33 Ag                 
  0.506   0.581   0.640   0.659   0.702   0.895   1.083   1.119
 34 Ag   35 Ag   36 Ag   37 Ag   38 Ag   39 Ag   40 Ag   41 Ag                 
  1.590   1.617   1.935   1.962   4.481   4.532   4.623   4.704
 42 Ag   43 Ag   44 Ag   45 Ag   46 Ag   47 Ag   48 Ag   49 Ag                 
  6.547   6.578   7.166  14.831  14.871  28.824  29.547  29.565
 50 Ag   51 Ag   52 Ag   53 Ag   54 Ag   55 Ag   56 Ag   57 Ag                 
 29.873  29.896  29.949 130.604 130.617 154.229 165.7731912.145
 58 Ag   59 Ag   60 Ag   61 Ag   62 Ag   63 Ag   64 Ag   65 Ag                 
 -0.033   0.108   0.307   0.420   0.531   0.582   0.901   1.085
 10 Bg   11 Bg   12 Bg   13 Bg   14 Bg   15 Bg   16 Bg   17 Bg                 
  1.524   1.828   4.477   4.488   6.516  14.747  29.516  29.871
 18 Bg   19 Bg   20 Bg   21 Bg   22 Bg   23 Bg   24 Bg   25 Bg                 
 29.875 130.578   0.083   0.335   0.393   0.550   0.578   0.721
 26 Bg   27 Bg   11 Au   12 Au   13 Au   14 Au   15 Au   16 Au                 
  0.950   1.554   1.770   4.476   4.492   6.538  14.721  29.533
 17 Au   18 Au   19 Au   20 Au   21 Au   22 Au   23 Au   24 Au                 
 29.871  29.877 130.591   0.020   0.064   0.092   0.141   0.169
 25 Au   26 Au   27 Au   25 Bu   26 Bu   27 Bu   28 Bu   29 Bu                 
  0.286   0.339   0.386   0.424   0.532   0.577   0.603   0.737
 30 Bu   31 Bu   32 Bu   33 Bu   34 Bu   35 Bu   36 Bu   37 Bu                 
  0.794   0.835   1.143   1.392   1.552   1.620   1.885   1.929
 38 Bu   39 Bu   40 Bu   41 Bu   42 Bu   43 Bu   44 Bu   45 Bu                 
  4.491   4.497   4.629   4.810   6.538   6.564   7.409  14.762
 46 Bu   47 Bu   48 Bu   49 Bu   50 Bu   51 Bu   52 Bu   53 Bu                 
 14.800  28.904  29.533  29.556  29.878  29.880  29.961 130.591
 54 Bu   55 Bu   56 Bu   57 Bu   58 Bu   59 Bu   60 Bu   61 Bu                 
130.615 154.297 166.0331912.216
 62 Bu   63 Bu   64 Bu   65 Bu                                                 

 Beta MOs, Restricted
 -- Occupied --                  
******* -180.88 -169.69 -169.69  -80.03  -37.93  -33.12  -33.12
  1 Ag    2 Ag    3 Ag    4 Ag    5 Ag    6 Ag    7 Ag    8 Ag                 
-24.306 -24.305 -24.301  -7.573  -7.251  -5.484  -5.473  -5.464
  9 Ag   10 Ag   11 Ag   12 Ag   13 Ag   14 Ag   15 Ag   16 Ag                 
 -5.463-169.686 -33.118 -24.305 -24.301  -5.473  -5.463-169.686
 17 Ag    1 Bg    2 Bg    3 Bg    4 Bg    5 Bg    6 Bg    1 Au                 
-33.118 -24.305 -24.301  -5.473  -5.463********-180.880-169.687
  2 Au    3 Au    4 Au    5 Au    6 Au    1 Bu    2 Bu    3 Bu                 
-169.69  -80.03  -37.93  -33.12  -33.12  -24.31  -24.30  -24.30
  4 Bu    5 Bu    6 Bu    7 Bu    8 Bu    9 Bu   10 Bu   11 Bu                 
 -7.572  -7.251  -5.484  -5.473  -5.464  -5.463  -2.406  -2.402
 12 Bu   13 Bu   14 Bu   15 Bu   16 Bu   17 Bu   18 Ag   19 Ag                 
 -2.390  -0.973  -0.811  -0.488  -0.398  -0.374  -2.402  -2.390
 20 Ag   21 Ag   22 Ag   23 Ag   24 Ag   25 Ag    7 Bg    8 Bg                 
 -0.402  -2.402  -2.390  -0.444  -0.340  -2.406  -2.402  -2.390
  9 Bg    7 Au    8 Au    9 Au   10 Au   18 Bu   19 Bu   20 Bu                 
 -0.880  -0.670  -0.488  -0.385
 21 Bu   22 Bu   23 Bu   24 Bu                                                 
 -- Virtual --                   
  0.043   0.080   0.104   0.123   0.254   0.306   0.367   0.422
 26 Ag   27 Ag   28 Ag   29 Ag   30 Ag   31 Ag   32 Ag   33 Ag                 
  0.506   0.581   0.640   0.659   0.702   0.895   1.083   1.119
 34 Ag   35 Ag   36 Ag   37 Ag   38 Ag   39 Ag   40 Ag   41 Ag                 
  1.590   1.617   1.935   1.962   4.481   4.532   4.623   4.704
 42 Ag   43 Ag   44 Ag   45 Ag   46 Ag   47 Ag   48 Ag   49 Ag                 
  6.547   6.578   7.166  14.831  14.871  28.824  29.547  29.565
 50 Ag   51 Ag   52 Ag   53 Ag   54 Ag   55 Ag   56 Ag   57 Ag                 
 29.873  29.896  29.949 130.604 130.617 154.229 165.7731912.145
 58 Ag   59 Ag   60 Ag   61 Ag   62 Ag   63 Ag   64 Ag   65 Ag                 
 -0.033   0.108   0.307   0.420   0.531   0.582   0.901   1.085
 10 Bg   11 Bg   12 Bg   13 Bg   14 Bg   15 Bg   16 Bg   17 Bg                 
  1.524   1.828   4.477   4.488   6.516  14.747  29.516  29.871
 18 Bg   19 Bg   20 Bg   21 Bg   22 Bg   23 Bg   24 Bg   25 Bg                 
 29.875 130.578   0.083   0.335   0.393   0.550   0.578   0.721
 26 Bg   27 Bg   11 Au   12 Au   13 Au   14 Au   15 Au   16 Au                 
  0.950   1.554   1.770   4.476   4.492   6.538  14.721  29.533
 17 Au   18 Au   19 Au   20 Au   21 Au   22 Au   23 Au   24 Au                 
 29.871  29.877 130.591   0.020   0.064   0.092   0.141   0.169
 25 Au   26 Au   27 Au   25 Bu   26 Bu   27 Bu   28 Bu   29 Bu                 
  0.286   0.339   0.386   0.424   0.532   0.577   0.603   0.737
 30 Bu   31 Bu   32 Bu   33 Bu   34 Bu   35 Bu   36 Bu   37 Bu                 
  0.794   0.835   1.143   1.392   1.552   1.620   1.885   1.929
 38 Bu   39 Bu   40 Bu   41 Bu   42 Bu   43 Bu   44 Bu   45 Bu                 
  4.491   4.497   4.629   4.810   6.538   6.564   7.409  14.762
 46 Bu   47 Bu   48 Bu   49 Bu   50 Bu   51 Bu   52 Bu   53 Bu                 
 14.800  28.904  29.533  29.556  29.878  29.880  29.961 130.591
 54 Bu   55 Bu   56 Bu   57 Bu   58 Bu   59 Bu   60 Bu   61 Bu                 
130.615 154.297 166.0331912.216
 62 Bu   63 Bu   64 Bu   65 Bu                                                 
 --------------------------------------------------------------

          Ground-State Mulliken Net Atomic Charges

     Atom                 Charge (a.u.)
  ----------------------------------------
      1 I                    -0.155194
      2 P                     0.155194
      3 P                     0.155194
      4 I                    -0.155194
  ----------------------------------------
  Sum of atomic charges =    -0.000000

 -----------------------------------------------------------------
                    Cartesian Multipole Moments
 -----------------------------------------------------------------
    Charge (ESU x 10^10)
                 0.0000
    Dipole Moment (Debye)
         X       0.0000      Y      -0.0000      Z      -0.0000
       Tot       0.0000
    Quadrupole Moments (Debye-Ang)
        XX     -85.8739     XY      -0.8833     YY     -85.4392
        XZ       0.0000     YZ      -0.0000     ZZ     -84.9320
    Octopole Moments (Debye-Ang^2)
       XXX       0.0000    XXY      -0.0000    XYY      -0.0000
       YYY      -0.0000    XXZ      -0.0000    XYZ      -0.0000
       YYZ      -0.0000    XZZ      -0.0000    YZZ      -0.0000
       ZZZ      -0.0000
    Hexadecapole Moments (Debye-Ang^3)
      XXXX   -2801.0629   XXXY     -60.5318   XXYY    -532.8901
      XYYY     -12.4972   YYYY    -259.2416   XXXZ       0.0000
      XXYZ      -0.0000   XYYZ       0.0000   YYYZ      -0.0000
      XXZZ    -522.9118   XYZZ      -3.7554   YYZZ     -63.3345
      XZZZ       0.0000   YZZZ      -0.0000   ZZZZ    -128.8485
 -----------------------------------------------------------------
 DrvMan completing analytic gradient of the correlated energy
 Correlated dipole moment
            1
    1   0.0000000
    2  -0.0000000
    3  -0.0000000
 Energy read as -14515.786543627
 Full Analytical Gradient: (in a.u., or Hartree/Bohr)
             1             2             3             4
    1    0.00000407    0.00000824   -0.00000824   -0.00000407
    2    0.00000152    0.00000567   -0.00000567   -0.00000152
    3    0.00000000    0.00000000   -0.00000000    0.00000000
 Gradient time:  CPU 0.73 s  wall 0.78 s
 ######################################################
 ######################################################
 # Starting finite difference calculation for IDERIV  #
 Finite diff step size:  1.88973e-03 a.u.
 ----------------------------------------------------------------
             Standard Nuclear Orientation (Angstroms)
    I     Atom           X                Y                Z
 ----------------------------------------------------------------
    1      I       2.8277327928    -0.0449048633    -0.0000000000
    2      P       0.5060737167     0.8862351360     0.0000000000
    3      P      -0.5060737167    -0.8862351360    -0.0000000000
    4      I      -2.8267327928     0.0449048633     0.0000000000
 ----------------------------------------------------------------
 Nuclear Repulsion Energy =   902.3543484233 hartrees
 There are       68 alpha and       68 beta electrons

                       Distance Matrix (Angstroms)
             I (  1)   P (  2)   P (  3)
   P (  2)  2.501424
   P (  3)  3.438328  2.041101
   I (  4)  5.655179  3.437359  2.500496

 Requested basis set is 6-311++G(d,p)
 There are 74 shells and 184 basis functions
 A cutoff of  1.0D-14 yielded   2037 shell pairs
 There are     13382 function pairs (     15204 Cartesian)
 Smallest overlap matrix eigenvalue = 9.96E-04
 Guess MOs from SCF MO coefficient file

 -----------------------------------------------------------------------
  General SCF calculation program by
  Eric Jon Sundstrom, Paul Horn, Yuezhi Mao, Dmitri Zuev, Alec White,
  David Stuck, Shaama M.S., Shane Yost, Joonho Lee, David Small,
  Daniel Levine, Susi Lehtola, Hugh Burton, Evgeny Epifanovsky
 -----------------------------------------------------------------------
 Hartree-Fock
 using 4 threads for integral computing
 -------------------------------------------------------
 OpenMP Integral computing Module                
 Release: version 2.0, May 2017, Q-Chem Inc. Pleasanton 
 -------------------------------------------------------
 A restricted SCF calculation will be
 performed using DIIS
 SCF converges when DIIS error is below 1.0e-08
 ---------------------------------------
  Cycle       Energy         DIIS error
 ---------------------------------------
    1  -14515.1286783811      3.80e-06  
    2  -14515.1286784764      1.03e-06  
    3  -14515.1286784857      5.47e-07  
    4  -14515.1286784881      1.65e-07  
    5  -14515.1286784885      7.15e-08  
    6  -14515.1286784885      3.13e-08  
    7  -14515.1286784885      1.63e-08  
    8  -14515.1286784885      6.54e-09  Convergence criterion met
 ---------------------------------------
 SCF time:   CPU 12.17s  wall 3.00s 
 SCF   energy in the final basis set =   -14515.1286784885
 Total energy in the final basis set =   -14515.1286784885


 ------------------------------------------------------------------------------

   CCMAN2: suite of methods based on coupled cluster
           and equation of motion theories.

   Components:
   * libvmm-1.3-trunk
     by Evgeny Epifanovsky, Ilya Kaliman.
   * libtensor-2.5-trunk
     by Evgeny Epifanovsky, Michael Wormit, Dmitry Zuev, Sam Manzer, 
        Ilya Kaliman.
   * libcc-2.5-trunk
     by Evgeny Epifanovsky, Arik Landau, Tomasz Kus, Kirill Khistyaev, 
        Dmitry Zuev, Prashant Manohar, Xintian Feng, Anna Krylov, 
        Matthew Goldey, Alec White, Thomas Jagau, Kaushik Nanda, 
        Anastasia Gunina, Alexander Kunitsa, Joonho Lee.

   CCMAN original authors:
   Anna I. Krylov, C. David Sherrill, Steven R. Gwaltney,
   Edward F. C. Byrd (2000)
   Sergey V. Levchenko, Lyudmila V. Slipchenko, Tao Wang,
   Ana-Maria C. Cristian (2003)
   Piotr A. Pieniazek, C. Melania Oana, Evgeny Epifanovsky (2007)
   Prashant Manohar (2009)

 ------------------------------------------------------------------------------


 Allocating and initializing 29808MB of RAM...
 Calculation will run on 4 cores.


 Alpha MOs, Restricted
 -- Occupied --                  
*******-1177.17 -180.88 -180.88 -169.69 -169.69 -169.69 -169.69
  1 A     2 A     3 A     4 A     5 A     6 A     7 A     8 A                  
-169.69 -169.69  -80.03  -80.03  -37.93  -37.93  -33.12  -33.12
  9 A    10 A    11 A    12 A    13 A    14 A    15 A    16 A                  
-33.118 -33.118 -33.118 -33.118 -24.306 -24.306 -24.305 -24.305
 17 A    18 A    19 A    20 A    21 A    22 A    23 A    24 A                  
-24.305 -24.304 -24.301 -24.301 -24.301 -24.301  -7.573  -7.572
 25 A    26 A    27 A    28 A    29 A    30 A    31 A    32 A                  
 -7.251  -7.251  -5.484  -5.484  -5.473  -5.473  -5.473  -5.473
 33 A    34 A    35 A    36 A    37 A    38 A    39 A    40 A                  
 -5.464  -5.464  -5.464  -5.463  -5.463  -5.463  -2.407  -2.406
 41 A    42 A    43 A    44 A    45 A    46 A    47 A    48 A                  
 -2.402  -2.402  -2.402  -2.402  -2.390  -2.390  -2.390  -2.390
 49 A    50 A    51 A    52 A    53 A    54 A    55 A    56 A                  
 -0.973  -0.880  -0.811  -0.670  -0.488  -0.488  -0.444  -0.402
 57 A    58 A    59 A    60 A    61 A    62 A    63 A    64 A                  
 -0.398  -0.385  -0.374  -0.340
 65 A    66 A    67 A    68 A                                                  
 -- Virtual --                   
 -0.033   0.020   0.043   0.064   0.080   0.083   0.092   0.104
 69 A    70 A    71 A    72 A    73 A    74 A    75 A    76 A                  
  0.108   0.123   0.141   0.169   0.254   0.286   0.306   0.307
 77 A    78 A    79 A    80 A    81 A    82 A    83 A    84 A                  
  0.335   0.339   0.367   0.386   0.393   0.420   0.422   0.424
 85 A    86 A    87 A    88 A    89 A    90 A    91 A    92 A                  
  0.506   0.532   0.532   0.550   0.577   0.578   0.581   0.582
 93 A    94 A    95 A    96 A    97 A    98 A    99 A   100 A                  
  0.603   0.640   0.659   0.702   0.721   0.737   0.794   0.835
101 A   102 A   103 A   104 A   105 A   106 A   107 A   108 A                  
  0.895   0.901   0.950   1.083   1.085   1.119   1.143   1.392
109 A   110 A   111 A   112 A   113 A   114 A   115 A   116 A                  
  1.524   1.552   1.554   1.590   1.617   1.620   1.770   1.828
117 A   118 A   119 A   120 A   121 A   122 A   123 A   124 A                  
  1.885   1.929   1.935   1.962   4.476   4.477   4.481   4.488
125 A   126 A   127 A   128 A   129 A   130 A   131 A   132 A                  
  4.491   4.492   4.497   4.532   4.622   4.629   4.704   4.810
133 A   134 A   135 A   136 A   137 A   138 A   139 A   140 A                  
  6.516   6.538   6.538   6.547   6.564   6.578   7.166   7.409
141 A   142 A   143 A   144 A   145 A   146 A   147 A   148 A                  
 14.721  14.747  14.762  14.800  14.831  14.871  28.824  28.904
149 A   150 A   151 A   152 A   153 A   154 A   155 A   156 A                  
 29.516  29.533  29.533  29.547  29.556  29.565  29.871  29.871
157 A   158 A   159 A   160 A   161 A   162 A   163 A   164 A                  
 29.873  29.875  29.877  29.878  29.880  29.896  29.949  29.961
165 A   166 A   167 A   168 A   169 A   170 A   171 A   172 A                  
130.578 130.591 130.591 130.604 130.615 130.617 154.229 154.297
173 A   174 A   175 A   176 A   177 A   178 A   179 A   180 A                  
165.773 166.0331912.1451912.216
181 A   182 A   183 A   184 A                                                  

 Beta MOs, Restricted
 -- Occupied --                  
*******-1177.17 -180.88 -180.88 -169.69 -169.69 -169.69 -169.69
  1 A     2 A     3 A     4 A     5 A     6 A     7 A     8 A                  
-169.69 -169.69  -80.03  -80.03  -37.93  -37.93  -33.12  -33.12
  9 A    10 A    11 A    12 A    13 A    14 A    15 A    16 A                  
-33.118 -33.118 -33.118 -33.118 -24.306 -24.306 -24.305 -24.305
 17 A    18 A    19 A    20 A    21 A    22 A    23 A    24 A                  
-24.305 -24.304 -24.301 -24.301 -24.301 -24.301  -7.573  -7.572
 25 A    26 A    27 A    28 A    29 A    30 A    31 A    32 A                  
 -7.251  -7.251  -5.484  -5.484  -5.473  -5.473  -5.473  -5.473
 33 A    34 A    35 A    36 A    37 A    38 A    39 A    40 A                  
 -5.464  -5.464  -5.464  -5.463  -5.463  -5.463  -2.407  -2.406
 41 A    42 A    43 A    44 A    45 A    46 A    47 A    48 A                  
 -2.402  -2.402  -2.402  -2.402  -2.390  -2.390  -2.390  -2.390
 49 A    50 A    51 A    52 A    53 A    54 A    55 A    56 A                  
 -0.973  -0.880  -0.811  -0.670  -0.488  -0.488  -0.444  -0.402
 57 A    58 A    59 A    60 A    61 A    62 A    63 A    64 A                  
 -0.398  -0.385  -0.374  -0.340
 65 A    66 A    67 A    68 A                                                  
 -- Virtual --                   
 -0.033   0.020   0.043   0.064   0.080   0.083   0.092   0.104
 69 A    70 A    71 A    72 A    73 A    74 A    75 A    76 A                  
  0.108   0.123   0.141   0.169   0.254   0.286   0.306   0.307
 77 A    78 A    79 A    80 A    81 A    82 A    83 A    84 A                  
  0.335   0.339   0.367   0.386   0.393   0.420   0.422   0.424
 85 A    86 A    87 A    88 A    89 A    90 A    91 A    92 A                  
  0.506   0.532   0.532   0.550   0.577   0.578   0.581   0.582
 93 A    94 A    95 A    96 A    97 A    98 A    99 A   100 A                  
  0.603   0.640   0.659   0.702   0.721   0.737   0.794   0.835
101 A   102 A   103 A   104 A   105 A   106 A   107 A   108 A                  
  0.895   0.901   0.950   1.083   1.085   1.119   1.143   1.392
109 A   110 A   111 A   112 A   113 A   114 A   115 A   116 A                  
  1.524   1.552   1.554   1.590   1.617   1.620   1.770   1.828
117 A   118 A   119 A   120 A   121 A   122 A   123 A   124 A                  
  1.885   1.929   1.935   1.962   4.476   4.477   4.481   4.488
125 A   126 A   127 A   128 A   129 A   130 A   131 A   132 A                  
  4.491   4.492   4.497   4.532   4.622   4.629   4.704   4.810
133 A   134 A   135 A   136 A   137 A   138 A   139 A   140 A                  
  6.516   6.538   6.538   6.547   6.564   6.578   7.166   7.409
141 A   142 A   143 A   144 A   145 A   146 A   147 A   148 A                  
 14.721  14.747  14.762  14.800  14.831  14.871  28.824  28.904
149 A   150 A   151 A   152 A   153 A   154 A   155 A   156 A                  
 29.516  29.533  29.533  29.547  29.556  29.565  29.871  29.871
157 A   158 A   159 A   160 A   161 A   162 A   163 A   164 A                  
 29.873  29.875  29.877  29.878  29.880  29.896  29.949  29.961
165 A   166 A   167 A   168 A   169 A   170 A   171 A   172 A                  
130.578 130.591 130.591 130.604 130.615 130.617 154.229 154.297
173 A   174 A   175 A   176 A   177 A   178 A   179 A   180 A                  
165.773 166.0331912.1451912.216
181 A   182 A   183 A   184 A                                                  

 Occupation and symmetry of molecular orbitals

 Point group: C1 (1 irreducible representation).

                           A     All 
 -------------------------------------
 All molecular orbitals:
  - Alpha                  184   184 
  - Beta                   184   184 
 -------------------------------------
 Alpha orbitals:
  - Frozen occupied        46    46  
  - Active occupied        22    22  
  - Active virtual         116   116 
  - Frozen virtual         0     0   
 -------------------------------------
 Beta orbitals:
  - Frozen occupied        46    46  
  - Active occupied        22    22  
  - Active virtual         116   116 
  - Frozen virtual         0     0   
 -------------------------------------

 Import integrals:   CPU 0.00 s  wall 0.00 s

 Import integrals:   CPU 219.34 s  wall 57.59 s

 MP2 amplitudes:   CPU 0.24 s  wall 0.16 s

Running a double precision version
           CCSD T amplitudes will be solved using DIIS.

           Start     Size      MaxIter   EConv     TConv     
           3         7         100       1.00e-07  1.00e-05  
 ------------------------------------------------------------------------------
           Energy (a.u.)   Ediff      Tdiff       Comment
 ------------------------------------------------------------------------------
         -1.4515766e+04                           
     1   -1.4515766e+04   2.68e-04   8.54e-01     
     2   -1.4515783e+04   1.71e-02   1.06e-01     
     3   -1.4515784e+04   1.06e-03   4.35e-02     
     4   -1.4515786e+04   1.86e-03   1.40e-02     Switched to DIIS steps.
     5   -1.4515787e+04   6.23e-04   1.26e-02     
     6   -1.4515787e+04   2.75e-05   2.64e-03     
     7   -1.4515787e+04   5.44e-06   1.17e-03     
     8   -1.4515787e+04   1.43e-06   2.27e-04     
     9   -1.4515787e+04   9.52e-07   1.06e-04     
    10   -1.4515787e+04   9.85e-08   4.04e-05     
    11   -1.4515787e+04   1.28e-07   2.24e-05     
    12   -1.4515787e+04   6.76e-09   7.53e-06     
 ------------------------------------------------------------------------------
         -1.4515787e+04                           CCSD T converged.

End of double precision
 SCF energy                 = -14515.12867849
 MP2 energy                 = -14515.76619249
 CCSD correlation energy     =     -0.65786497
 CCSD total energy           = -14515.78654345

 CCSD  T1^2 = 0.0106  T2^2 = 0.3195  Leading amplitudes:

 Amplitude    Orbitals with energies
 -0.0230       64 (A) A                  ->    69 (A) A                   
              -0.4023                         -0.0331                     
 -0.0230       64 (A) B                  ->    69 (A) B                   
              -0.4023                         -0.0331                     
  0.0173       65 (A) A                  ->    71 (A) A                   
              -0.3977                          0.0434                     
  0.0173       65 (A) B                  ->    71 (A) B                   
              -0.3977                          0.0434                     

 Amplitude    Orbitals with energies
 -0.1032       68 (A) A      68 (A) B    ->    69 (A) A      69 (A) B     
              -0.3404       -0.3404           -0.0331       -0.0331       
  0.1032       68 (A) A      68 (A) B    ->    69 (A) B      69 (A) A     
              -0.3404       -0.3404           -0.0331       -0.0331       
  0.1032       68 (A) B      68 (A) A    ->    69 (A) A      69 (A) B     
              -0.3404       -0.3404           -0.0331       -0.0331       
 -0.1032       68 (A) B      68 (A) A    ->    69 (A) B      69 (A) A     
              -0.3404       -0.3404           -0.0331       -0.0331       

 Computing CCSD intemediates for later calculations in double precision
 Finished.

Running a double precision version
           CCSD Lambda amplitudes will be solved using DIIS.
           Start     Size      MaxIter   EConv     LConv     
           3         7         100       1.00e-07  1.00e-05  
 ------------------------------------------------------------------------------
            Enorm      Ldiff       Comment
 ------------------------------------------------------------------------------
     1     6.42e-02   5.10e-02     
     2     1.45e-02   4.89e-03     
     3     5.94e-03   2.52e-03     
     4     3.16e-03   1.18e-03     Switched to DIIS steps.
     5     1.03e-03   5.77e-04     
     6     4.97e-04   1.67e-04     
     7     1.65e-04   4.04e-05     
     8     7.43e-05   6.36e-06     
     9     2.62e-05   6.32e-06     
    10     9.26e-06   2.32e-06     
    11     3.17e-06   7.50e-07     
    12     1.22e-06   1.75e-07     
    13     5.53e-07   1.46e-07     
    14     2.49e-07   2.80e-08     
    15     1.29e-07   2.57e-08     
    16     4.81e-08   5.67e-09     
 ------------------------------------------------------------------------------
                                   CCSD Lambda converged.

 Computing density matrices in double precision...
           Orbital response amplitudes will be solved using DIIS.
           Start     Size      MaxIter   EConv     LConv     
           3         7         100       1.00e-06  1.00e-06  
 ------------------------------------------------------------------------------
            Enorm      Ldiff       Comment
 ------------------------------------------------------------------------------
     1     9.17e-02   1.50e-02     
     2     6.53e-02   1.84e-02     
     3     6.97e-02   2.16e-02     
     4     4.84e-03   2.99e-02     Switched to DIIS steps.
     5     1.55e-03   8.07e-04     
     6     1.77e-04   3.44e-04     
     7     4.47e-05   2.00e-05     
     8     4.34e-05   7.16e-06     
     9     6.65e-06   1.33e-06     
    10     1.06e-06   9.01e-07     
    11     3.66e-07   9.61e-08     
 ------------------------------------------------------------------------------
                                   Orbital response converged.

 Computing density matrices... Done.
 CCSD calculation:   CPU 5650.94 s  wall 1430.44 s

 Transferring MO TPDM to AO TPDM
 Transferring g2_o1o1o1o1
 Transferring g2_o1o1o1v1
 Transferring g2_o1o1v1v1
 Transferring g2_o1v1o1v1
 Transferring g2_o1v1v1v1
 Transferring g2_v1v1v1v1
 Adding separable TPDM
 Computing TPDM gradient
 --------------------------------------------------------
 2e gradient
  Atom          X               Y               Z
 --------------------------------------------------------
    1        -76.347610        9.560700       -0.000000  
    2          5.442708      -37.831934        0.000000  
    3         -5.466795       37.841941        0.000000  
    4         76.371696       -9.570706       -0.000000  
 --------------------------------------------------------
 --------------------------------------------------------
 Final gradient
  Atom          X               Y               Z
 --------------------------------------------------------
    1        -76.347610        9.560700       -0.000000  
    2          5.442708      -37.831934        0.000000  
    3         -5.466795       37.841941        0.000000  
    4         76.371696       -9.570706       -0.000000  
 --------------------------------------------------------
 Analytic gradient from two-electron contribution:   CPU 947.94 s  wall 308.31 s

 Total ccman2 time:   CPU 6824.08 s  wall 1798.34 s


 --------------------------------------------------------------

                    Orbital Energies (a.u.)
 --------------------------------------------------------------

 Alpha MOs
 -- Occupied --
***************-180.880-180.880-169.687-169.687-169.686-169.686
*******-169.686 -80.033 -80.033 -37.934 -37.934 -33.122 -33.122
-33.118 -33.118 -33.118 -33.118 -24.306 -24.306 -24.305 -24.305
-24.305 -24.304 -24.301 -24.301 -24.301 -24.301  -7.573  -7.572
 -7.251  -7.251  -5.484  -5.484  -5.473  -5.473  -5.473  -5.473
 -5.464  -5.464  -5.464  -5.463  -5.463  -5.463  -2.407  -2.406
 -2.402  -2.402  -2.402  -2.402  -2.390  -2.390  -2.390  -2.390
 -0.973  -0.880  -0.811  -0.670  -0.488  -0.488  -0.444  -0.402
 -0.398  -0.385  -0.374  -0.340
 -- Virtual --
 -0.033   0.020   0.043   0.064   0.080   0.083   0.092   0.104
  0.108   0.123   0.141   0.169   0.254   0.286   0.306   0.307
  0.335   0.339   0.367   0.386   0.393   0.420   0.422   0.424
  0.506   0.532   0.532   0.550   0.577   0.578   0.581   0.582
  0.603   0.640   0.659   0.702   0.721   0.737   0.794   0.835
  0.895   0.901   0.950   1.083   1.085   1.119   1.143   1.392
  1.524   1.552   1.554   1.590   1.617   1.620   1.770   1.828
  1.885   1.929   1.935   1.962   4.476   4.477   4.481   4.488
  4.491   4.492   4.497   4.532   4.622   4.629   4.704   4.810
  6.516   6.538   6.538   6.547   6.564   6.578   7.166   7.409
 14.721  14.747  14.762  14.800  14.831  14.871  28.824  28.904
 29.516  29.533  29.533  29.547  29.556  29.565  29.871  29.871
 29.873  29.875  29.877  29.878  29.880  29.896  29.949  29.961
130.578 130.591 130.591 130.604 130.615 130.617 154.229 154.297
165.773 166.0331912.1451912.216
 --------------------------------------------------------------

          Ground-State Mulliken Net Atomic Charges

     Atom                 Charge (a.u.)
  ----------------------------------------
      1 I                    -0.155356
      2 P                     0.155279
      3 P                     0.155187
      4 I                    -0.155109
  ----------------------------------------
  Sum of atomic charges =    -0.000000

 -----------------------------------------------------------------
                    Cartesian Multipole Moments
 -----------------------------------------------------------------
    Charge (ESU x 10^10)
                 0.0000
    Dipole Moment (Debye)
         X      -0.0044      Y       0.0002      Z       0.0000
       Tot       0.0044
    Quadrupole Moments (Debye-Ang)
        XX     -85.8782     XY      -0.8833     YY     -85.4396
        XZ      -0.0000     YZ       0.0000     ZZ     -84.9335
    Octopole Moments (Debye-Ang^2)
       XXX      -0.1272    XXY      -0.0024    XYY      -0.0365
       YYY       0.0002    XXZ       0.0000    XYZ       0.0000
       YYZ      -0.0000    XZZ      -0.0371    YZZ      -0.0006
       ZZZ      -0.0000
    Hexadecapole Moments (Debye-Ang^3)
      XXXX   -2802.0011   XXXY     -60.5361   XXYY    -533.0690
      XYYY     -12.4947   YYYY    -259.2403   XXXZ      -0.0000
      XXYZ       0.0000   XYYZ       0.0000   YYYZ       0.0000
      XXZZ    -523.0899   XYZZ      -3.7543   YYZZ     -63.3354
      XZZZ      -0.0000   YZZZ      -0.0000   ZZZZ    -128.8538
 -----------------------------------------------------------------
 DrvMan completing analytic gradient of the correlated energy
 Correlated dipole moment
            1
    1  -0.0017220
    2   0.0000824
    3   0.0000000
 Energy read as -14515.786543454
 Full Analytical Gradient: (in a.u., or Hartree/Bohr)
             1             2             3             4
    1    0.00018223   -0.00013887   -0.00003311   -0.00001025
    2   -0.00005255    0.00005798    0.00000071   -0.00000614
    3    0.00000000   -0.00000000   -0.00000000    0.00000000
 Gradient time:  CPU 0.74 s  wall 0.77 s
 ----------------------------------------------------------------
             Standard Nuclear Orientation (Angstroms)
    I     Atom           X                Y                Z
 ----------------------------------------------------------------
    1      I       2.8257327928    -0.0449048633    -0.0000000000
    2      P       0.5060737167     0.8862351360     0.0000000000
    3      P      -0.5060737167    -0.8862351360    -0.0000000000
    4      I      -2.8267327928     0.0449048633     0.0000000000
 ----------------------------------------------------------------
 Nuclear Repulsion Energy =   902.6412645544 hartrees
 There are       68 alpha and       68 beta electrons

                       Distance Matrix (Angstroms)
             I (  1)   P (  2)   P (  3)
   P (  2)  2.499568
   P (  3)  3.436389  2.041101
   I (  4)  5.653179  3.437359  2.500496

 Requested basis set is 6-311++G(d,p)
 There are 74 shells and 184 basis functions
 A cutoff of  1.0D-14 yielded   2037 shell pairs
 There are     13382 function pairs (     15204 Cartesian)
 Smallest overlap matrix eigenvalue = 9.96E-04
 Guess MOs from SCF MO coefficient file

 -----------------------------------------------------------------------
  General SCF calculation program by
  Eric Jon Sundstrom, Paul Horn, Yuezhi Mao, Dmitri Zuev, Alec White,
  David Stuck, Shaama M.S., Shane Yost, Joonho Lee, David Small,
  Daniel Levine, Susi Lehtola, Hugh Burton, Evgeny Epifanovsky
 -----------------------------------------------------------------------
 Hartree-Fock
 using 4 threads for integral computing
 -------------------------------------------------------
 OpenMP Integral computing Module                
 Release: version 2.0, May 2017, Q-Chem Inc. Pleasanton 
 -------------------------------------------------------
 A restricted SCF calculation will be
 performed using DIIS
 SCF converges when DIIS error is below 1.0e-08
 ---------------------------------------
  Cycle       Energy         DIIS error
 ---------------------------------------
    1  -14515.1286869261      7.61e-06  
    2  -14515.1286873077      2.06e-06  
    3  -14515.1286873444      1.10e-06  
    4  -14515.1286873531      3.30e-07  
    5  -14515.1286873546      1.43e-07  
    6  -14515.1286873550      6.24e-08  
    7  -14515.1286873552      3.26e-08  
    8  -14515.1286873553      1.31e-08  
    9  -14515.1286873553      5.62e-09  Convergence criterion met
 ---------------------------------------
 SCF time:   CPU 13.74s  wall 4.00s 
 SCF   energy in the final basis set =   -14515.1286873553
 Total energy in the final basis set =   -14515.1286873553


 ------------------------------------------------------------------------------

   CCMAN2: suite of methods based on coupled cluster
           and equation of motion theories.

   Components:
   * libvmm-1.3-trunk
     by Evgeny Epifanovsky, Ilya Kaliman.
   * libtensor-2.5-trunk
     by Evgeny Epifanovsky, Michael Wormit, Dmitry Zuev, Sam Manzer, 
        Ilya Kaliman.
   * libcc-2.5-trunk
     by Evgeny Epifanovsky, Arik Landau, Tomasz Kus, Kirill Khistyaev, 
        Dmitry Zuev, Prashant Manohar, Xintian Feng, Anna Krylov, 
        Matthew Goldey, Alec White, Thomas Jagau, Kaushik Nanda, 
        Anastasia Gunina, Alexander Kunitsa, Joonho Lee.

   CCMAN original authors:
   Anna I. Krylov, C. David Sherrill, Steven R. Gwaltney,
   Edward F. C. Byrd (2000)
   Sergey V. Levchenko, Lyudmila V. Slipchenko, Tao Wang,
   Ana-Maria C. Cristian (2003)
   Piotr A. Pieniazek, C. Melania Oana, Evgeny Epifanovsky (2007)
   Prashant Manohar (2009)

 ------------------------------------------------------------------------------


 Allocating and initializing 29808MB of RAM...
 Calculation will run on 4 cores.


 Alpha MOs, Restricted
 -- Occupied --                  
*******-1177.17 -180.88 -180.88 -169.69 -169.69 -169.69 -169.69
  1 A     2 A     3 A     4 A     5 A     6 A     7 A     8 A                  
-169.69 -169.69  -80.03  -80.03  -37.93  -37.93  -33.12  -33.12
  9 A    10 A    11 A    12 A    13 A    14 A    15 A    16 A                  
-33.118 -33.118 -33.118 -33.118 -24.306 -24.306 -24.305 -24.305
 17 A    18 A    19 A    20 A    21 A    22 A    23 A    24 A                  
-24.305 -24.304 -24.301 -24.301 -24.301 -24.301  -7.573  -7.572
 25 A    26 A    27 A    28 A    29 A    30 A    31 A    32 A                  
 -7.251  -7.251  -5.484  -5.484  -5.473  -5.473  -5.473  -5.473
 33 A    34 A    35 A    36 A    37 A    38 A    39 A    40 A                  
 -5.464  -5.464  -5.463  -5.463  -5.463  -5.463  -2.407  -2.406
 41 A    42 A    43 A    44 A    45 A    46 A    47 A    48 A                  
 -2.402  -2.402  -2.402  -2.402  -2.390  -2.390  -2.390  -2.390
 49 A    50 A    51 A    52 A    53 A    54 A    55 A    56 A                  
 -0.973  -0.880  -0.811  -0.670  -0.488  -0.488  -0.444  -0.402
 57 A    58 A    59 A    60 A    61 A    62 A    63 A    64 A                  
 -0.398  -0.385  -0.374  -0.340
 65 A    66 A    67 A    68 A                                                  
 -- Virtual --                   
 -0.033   0.020   0.043   0.064   0.080   0.083   0.092   0.104
 69 A    70 A    71 A    72 A    73 A    74 A    75 A    76 A                  
  0.108   0.123   0.141   0.169   0.254   0.286   0.306   0.307
 77 A    78 A    79 A    80 A    81 A    82 A    83 A    84 A                  
  0.335   0.339   0.367   0.386   0.393   0.420   0.422   0.424
 85 A    86 A    87 A    88 A    89 A    90 A    91 A    92 A                  
  0.506   0.531   0.532   0.550   0.577   0.578   0.581   0.582
 93 A    94 A    95 A    96 A    97 A    98 A    99 A   100 A                  
  0.603   0.640   0.659   0.702   0.721   0.737   0.794   0.835
101 A   102 A   103 A   104 A   105 A   106 A   107 A   108 A                  
  0.895   0.901   0.950   1.083   1.085   1.120   1.144   1.393
109 A   110 A   111 A   112 A   113 A   114 A   115 A   116 A                  
  1.524   1.552   1.554   1.590   1.617   1.620   1.770   1.828
117 A   118 A   119 A   120 A   121 A   122 A   123 A   124 A                  
  1.885   1.929   1.935   1.962   4.475   4.477   4.481   4.488
125 A   126 A   127 A   128 A   129 A   130 A   131 A   132 A                  
  4.491   4.492   4.497   4.532   4.623   4.629   4.704   4.810
133 A   134 A   135 A   136 A   137 A   138 A   139 A   140 A                  
  6.516   6.538   6.538   6.547   6.564   6.578   7.167   7.409
141 A   142 A   143 A   144 A   145 A   146 A   147 A   148 A                  
 14.721  14.747  14.762  14.800  14.831  14.871  28.824  28.904
149 A   150 A   151 A   152 A   153 A   154 A   155 A   156 A                  
 29.516  29.533  29.533  29.547  29.556  29.565  29.871  29.871
157 A   158 A   159 A   160 A   161 A   162 A   163 A   164 A                  
 29.873  29.875  29.877  29.878  29.880  29.896  29.949  29.961
165 A   166 A   167 A   168 A   169 A   170 A   171 A   172 A                  
130.578 130.591 130.591 130.604 130.615 130.617 154.229 154.297
173 A   174 A   175 A   176 A   177 A   178 A   179 A   180 A                  
165.773 166.0331912.1451912.216
181 A   182 A   183 A   184 A                                                  

 Beta MOs, Restricted
 -- Occupied --                  
*******-1177.17 -180.88 -180.88 -169.69 -169.69 -169.69 -169.69
  1 A     2 A     3 A     4 A     5 A     6 A     7 A     8 A                  
-169.69 -169.69  -80.03  -80.03  -37.93  -37.93  -33.12  -33.12
  9 A    10 A    11 A    12 A    13 A    14 A    15 A    16 A                  
-33.118 -33.118 -33.118 -33.118 -24.306 -24.306 -24.305 -24.305
 17 A    18 A    19 A    20 A    21 A    22 A    23 A    24 A                  
-24.305 -24.304 -24.301 -24.301 -24.301 -24.301  -7.573  -7.572
 25 A    26 A    27 A    28 A    29 A    30 A    31 A    32 A                  
 -7.251  -7.251  -5.484  -5.484  -5.473  -5.473  -5.473  -5.473
 33 A    34 A    35 A    36 A    37 A    38 A    39 A    40 A                  
 -5.464  -5.464  -5.463  -5.463  -5.463  -5.463  -2.407  -2.406
 41 A    42 A    43 A    44 A    45 A    46 A    47 A    48 A                  
 -2.402  -2.402  -2.402  -2.402  -2.390  -2.390  -2.390  -2.390
 49 A    50 A    51 A    52 A    53 A    54 A    55 A    56 A                  
 -0.973  -0.880  -0.811  -0.670  -0.488  -0.488  -0.444  -0.402
 57 A    58 A    59 A    60 A    61 A    62 A    63 A    64 A                  
 -0.398  -0.385  -0.374  -0.340
 65 A    66 A    67 A    68 A                                                  
 -- Virtual --                   
 -0.033   0.020   0.043   0.064   0.080   0.083   0.092   0.104
 69 A    70 A    71 A    72 A    73 A    74 A    75 A    76 A                  
  0.108   0.123   0.141   0.169   0.254   0.286   0.306   0.307
 77 A    78 A    79 A    80 A    81 A    82 A    83 A    84 A                  
  0.335   0.339   0.367   0.386   0.393   0.420   0.422   0.424
 85 A    86 A    87 A    88 A    89 A    90 A    91 A    92 A                  
  0.506   0.531   0.532   0.550   0.577   0.578   0.581   0.582
 93 A    94 A    95 A    96 A    97 A    98 A    99 A   100 A                  
  0.603   0.640   0.659   0.702   0.721   0.737   0.794   0.835
101 A   102 A   103 A   104 A   105 A   106 A   107 A   108 A                  
  0.895   0.901   0.950   1.083   1.085   1.120   1.144   1.393
109 A   110 A   111 A   112 A   113 A   114 A   115 A   116 A                  
  1.524   1.552   1.554   1.590   1.617   1.620   1.770   1.828
117 A   118 A   119 A   120 A   121 A   122 A   123 A   124 A                  
  1.885   1.929   1.935   1.962   4.475   4.477   4.481   4.488
125 A   126 A   127 A   128 A   129 A   130 A   131 A   132 A                  
  4.491   4.492   4.497   4.532   4.623   4.629   4.704   4.810
133 A   134 A   135 A   136 A   137 A   138 A   139 A   140 A                  
  6.516   6.538   6.538   6.547   6.564   6.578   7.167   7.409
141 A   142 A   143 A   144 A   145 A   146 A   147 A   148 A                  
 14.721  14.747  14.762  14.800  14.831  14.871  28.824  28.904
149 A   150 A   151 A   152 A   153 A   154 A   155 A   156 A                  
 29.516  29.533  29.533  29.547  29.556  29.565  29.871  29.871
157 A   158 A   159 A   160 A   161 A   162 A   163 A   164 A                  
 29.873  29.875  29.877  29.878  29.880  29.896  29.949  29.961
165 A   166 A   167 A   168 A   169 A   170 A   171 A   172 A                  
130.578 130.591 130.591 130.604 130.615 130.617 154.229 154.297
173 A   174 A   175 A   176 A   177 A   178 A   179 A   180 A                  
165.773 166.0331912.1451912.216
181 A   182 A   183 A   184 A                                                  

 Occupation and symmetry of molecular orbitals

 Point group: C1 (1 irreducible representation).

                           A     All 
 -------------------------------------
 All molecular orbitals:
  - Alpha                  184   184 
  - Beta                   184   184 
 -------------------------------------
 Alpha orbitals:
  - Frozen occupied        46    46  
  - Active occupied        22    22  
  - Active virtual         116   116 
  - Frozen virtual         0     0   
 -------------------------------------
 Beta orbitals:
  - Frozen occupied        46    46  
  - Active occupied        22    22  
  - Active virtual         116   116 
  - Frozen virtual         0     0   
 -------------------------------------

 Import integrals:   CPU 0.00 s  wall 0.00 s

 Import integrals:   CPU 219.30 s  wall 57.26 s

 MP2 amplitudes:   CPU 0.25 s  wall 0.16 s

Running a double precision version
           CCSD T amplitudes will be solved using DIIS.

           Start     Size      MaxIter   EConv     TConv     
           3         7         100       1.00e-07  1.00e-05  
 ------------------------------------------------------------------------------
           Energy (a.u.)   Ediff      Tdiff       Comment
 ------------------------------------------------------------------------------
         -1.4515766e+04                           
     1   -1.4515766e+04   2.77e-04   8.54e-01     
     2   -1.4515783e+04   1.71e-02   1.06e-01     
     3   -1.4515784e+04   1.06e-03   4.35e-02     
     4   -1.4515786e+04   1.86e-03   1.40e-02     Switched to DIIS steps.
     5   -1.4515787e+04   6.22e-04   1.26e-02     
     6   -1.4515787e+04   2.74e-05   2.64e-03     
     7   -1.4515787e+04   5.45e-06   1.16e-03     
     8   -1.4515787e+04   1.43e-06   2.27e-04     
     9   -1.4515787e+04   9.48e-07   1.06e-04     
    10   -1.4515787e+04   9.82e-08   4.03e-05     
    11   -1.4515787e+04   1.28e-07   2.23e-05     
    12   -1.4515787e+04   6.74e-09   7.50e-06     
 ------------------------------------------------------------------------------
         -1.4515787e+04                           CCSD T converged.

End of double precision
 SCF energy                 = -14515.12868736
 MP2 energy                 = -14515.76620649
 CCSD correlation energy     =     -0.65785611
 CCSD total energy           = -14515.78654346

 CCSD  T1^2 = 0.0106  T2^2 = 0.3195  Leading amplitudes:

 Amplitude    Orbitals with energies
 -0.0230       64 (A) A                  ->    69 (A) A                   
              -0.4024                         -0.0331                     
 -0.0230       64 (A) B                  ->    69 (A) B                   
              -0.4024                         -0.0331                     
  0.0173       65 (A) A                  ->    71 (A) A                   
              -0.3977                          0.0435                     
  0.0173       65 (A) B                  ->    71 (A) B                   
              -0.3977                          0.0435                     

 Amplitude    Orbitals with energies
 -0.1033       68 (A) A      68 (A) B    ->    69 (A) A      69 (A) B     
              -0.3403       -0.3403           -0.0331       -0.0331       
  0.1033       68 (A) A      68 (A) B    ->    69 (A) B      69 (A) A     
              -0.3403       -0.3403           -0.0331       -0.0331       
  0.1033       68 (A) B      68 (A) A    ->    69 (A) A      69 (A) B     
              -0.3403       -0.3403           -0.0331       -0.0331       
 -0.1033       68 (A) B      68 (A) A    ->    69 (A) B      69 (A) A     
              -0.3403       -0.3403           -0.0331       -0.0331       

 Computing CCSD intemediates for later calculations in double precision
 Finished.

Running a double precision version
           CCSD Lambda amplitudes will be solved using DIIS.
           Start     Size      MaxIter   EConv     LConv     
           3         7         100       1.00e-07  1.00e-05  
 ------------------------------------------------------------------------------
            Enorm      Ldiff       Comment
 ------------------------------------------------------------------------------
     1     6.42e-02   5.09e-02     
     2     1.45e-02   4.89e-03     
     3     5.93e-03   2.52e-03     
     4     3.16e-03   1.18e-03     Switched to DIIS steps.
     5     1.03e-03   5.77e-04     
     6     4.96e-04   1.67e-04     
     7     1.64e-04   4.04e-05     
     8     7.41e-05   6.35e-06     
     9     2.62e-05   6.30e-06     
    10     9.24e-06   2.31e-06     
    11     3.16e-06   7.48e-07     
    12     1.22e-06   1.75e-07     
    13     5.51e-07   1.46e-07     
    14     2.47e-07   2.79e-08     
    15     1.28e-07   2.56e-08     
    16     4.78e-08   5.69e-09     
 ------------------------------------------------------------------------------
                                   CCSD Lambda converged.

 Computing density matrices in double precision...
           Orbital response amplitudes will be solved using DIIS.
           Start     Size      MaxIter   EConv     LConv     
           3         7         100       1.00e-06  1.00e-06  
 ------------------------------------------------------------------------------
            Enorm      Ldiff       Comment
 ------------------------------------------------------------------------------
     1     9.17e-02   1.50e-02     
     2     6.52e-02   1.84e-02     
     3     6.96e-02   2.15e-02     
     4     4.84e-03   2.99e-02     Switched to DIIS steps.
     5     1.55e-03   8.07e-04     
     6     1.77e-04   3.44e-04     
     7     4.63e-05   1.99e-05     
     8     4.67e-05   7.02e-06     
     9     6.32e-06   1.44e-06     
    10     1.06e-06   9.08e-07     
    11     3.68e-07   9.61e-08     
 ------------------------------------------------------------------------------
                                   Orbital response converged.

 Computing density matrices... Done.
 CCSD calculation:   CPU 5651.93 s  wall 1430.63 s

 Transferring MO TPDM to AO TPDM
 Transferring g2_o1o1o1o1
 Transferring g2_o1o1o1v1
 Transferring g2_o1o1v1v1
 Transferring g2_o1v1o1v1
 Transferring g2_o1v1v1v1
 Transferring g2_v1v1v1v1
 Adding separable TPDM
 Computing TPDM gradient
 --------------------------------------------------------
 2e gradient
  Atom          X               Y               Z
 --------------------------------------------------------
    1        -76.412261        9.581489        0.000000  
    2          5.477636      -37.859822       -0.000000  
    3         -5.453550       37.849806        0.000000  
    4         76.388174       -9.571473       -0.000000  
 --------------------------------------------------------
 --------------------------------------------------------
 Final gradient
  Atom          X               Y               Z
 --------------------------------------------------------
    1        -76.412261        9.581489        0.000000  
    2          5.477636      -37.859822       -0.000000  
    3         -5.453550       37.849806        0.000000  
    4         76.388174       -9.571473       -0.000000  
 --------------------------------------------------------
 Analytic gradient from two-electron contribution:   CPU 946.16 s  wall 304.19 s

 Total ccman2 time:   CPU 6823.10 s  wall 1794.03 s


 --------------------------------------------------------------

                    Orbital Energies (a.u.)
 --------------------------------------------------------------

 Alpha MOs
 -- Occupied --
***************-180.880-180.880-169.687-169.687-169.686-169.686
*******-169.686 -80.032 -80.032 -37.934 -37.934 -33.122 -33.122
-33.118 -33.118 -33.118 -33.118 -24.306 -24.306 -24.305 -24.305
-24.305 -24.304 -24.301 -24.301 -24.301 -24.301  -7.573  -7.572
 -7.251  -7.251  -5.484  -5.484  -5.473  -5.473  -5.473  -5.473
 -5.464  -5.464  -5.463  -5.463  -5.463  -5.463  -2.407  -2.406
 -2.402  -2.402  -2.402  -2.402  -2.390  -2.390  -2.390  -2.390
 -0.973  -0.880  -0.811  -0.670  -0.488  -0.488  -0.444  -0.402
 -0.398  -0.385  -0.374  -0.340
 -- Virtual --
 -0.033   0.020   0.043   0.064   0.080   0.083   0.092   0.104
  0.108   0.123   0.141   0.169   0.254   0.286   0.306   0.307
  0.335   0.339   0.367   0.386   0.393   0.420   0.422   0.424
  0.506   0.531   0.532   0.550   0.577   0.578   0.581   0.582
  0.603   0.640   0.659   0.702   0.721   0.737   0.794   0.835
  0.895   0.901   0.950   1.083   1.085   1.120   1.144   1.393
  1.524   1.552   1.554   1.590   1.617   1.620   1.770   1.828
  1.885   1.929   1.935   1.962   4.475   4.477   4.481   4.488
  4.491   4.492   4.497   4.532   4.623   4.629   4.704   4.810
  6.516   6.538   6.538   6.547   6.564   6.578   7.167   7.409
 14.721  14.747  14.762  14.800  14.831  14.871  28.824  28.904
 29.516  29.533  29.533  29.547  29.556  29.565  29.871  29.871
 29.873  29.875  29.877  29.878  29.880  29.896  29.949  29.961
130.578 130.591 130.591 130.604 130.615 130.617 154.229 154.297
165.773 166.0331912.1451912.216
 --------------------------------------------------------------

          Ground-State Mulliken Net Atomic Charges

     Atom                 Charge (a.u.)
  ----------------------------------------
      1 I                    -0.155032
      2 P                     0.155109
      3 P                     0.155202
      4 I                    -0.155279
  ----------------------------------------
  Sum of atomic charges =    -0.000000

 -----------------------------------------------------------------
                    Cartesian Multipole Moments
 -----------------------------------------------------------------
    Charge (ESU x 10^10)
                 0.0000
    Dipole Moment (Debye)
         X       0.0044      Y      -0.0002      Z       0.0000
       Tot       0.0044
    Quadrupole Moments (Debye-Ang)
        XX     -85.8695     XY      -0.8832     YY     -85.4389
        XZ       0.0000     YZ       0.0000     ZZ     -84.9304
    Octopole Moments (Debye-Ang^2)
       XXX       0.1272    XXY       0.0024    XYY       0.0365
       YYY      -0.0002    XXZ      -0.0000    XYZ      -0.0000
       YYZ       0.0000    XZZ       0.0371    YZZ       0.0006
       ZZZ       0.0000
    Hexadecapole Moments (Debye-Ang^3)
      XXXX   -2800.1255   XXXY     -60.5275   XXYY    -532.7114
      XYYY     -12.4997   YYYY    -259.2430   XXXZ       0.0000
      XXYZ       0.0000   XYYZ       0.0000   YYYZ       0.0000
      XXZZ    -522.7337   XYZZ      -3.7565   YYZZ     -63.3336
      XZZZ      -0.0000   YZZZ      -0.0000   ZZZZ    -128.8432
 -----------------------------------------------------------------
 DrvMan completing analytic gradient of the correlated energy
 Correlated dipole moment
            1
    1   0.0017229
    2  -0.0000826
    3   0.0000000
 Energy read as -14515.786543461
 Full Analytical Gradient: (in a.u., or Hartree/Bohr)
             1             2             3             4
    1   -0.00017470    0.00015594    0.00001665    0.00000210
    2    0.00005587   -0.00004692   -0.00001202    0.00000308
    3   -0.00000000    0.00000000    0.00000000   -0.00000000
 Gradient time:  CPU 0.71 s  wall 0.76 s
 ----------------------------------------------------------------
             Standard Nuclear Orientation (Angstroms)
    I     Atom           X                Y                Z
 ----------------------------------------------------------------
    1      I       2.8267327928    -0.0439048633    -0.0000000000
    2      P       0.5060737167     0.8862351360     0.0000000000
    3      P      -0.5060737167    -0.8862351360    -0.0000000000
    4      I      -2.8267327928     0.0449048633     0.0000000000
 ----------------------------------------------------------------
 Nuclear Repulsion Energy =   902.5148305829 hartrees
 There are       68 alpha and       68 beta electrons

                       Distance Matrix (Angstroms)
             I (  1)   P (  2)   P (  3)
   P (  2)  2.500124
   P (  3)  3.437604  2.041101
   I (  4)  5.654163  3.437359  2.500496

 Requested basis set is 6-311++G(d,p)
 There are 74 shells and 184 basis functions
 A cutoff of  1.0D-14 yielded   2037 shell pairs
 There are     13382 function pairs (     15204 Cartesian)
 Smallest overlap matrix eigenvalue = 9.96E-04
 Guess MOs from SCF MO coefficient file

 -----------------------------------------------------------------------
  General SCF calculation program by
  Eric Jon Sundstrom, Paul Horn, Yuezhi Mao, Dmitri Zuev, Alec White,
  David Stuck, Shaama M.S., Shane Yost, Joonho Lee, David Small,
  Daniel Levine, Susi Lehtola, Hugh Burton, Evgeny Epifanovsky
 -----------------------------------------------------------------------
 Hartree-Fock
 using 4 threads for integral computing
 -------------------------------------------------------
 OpenMP Integral computing Module                
 Release: version 2.0, May 2017, Q-Chem Inc. Pleasanton 
 -------------------------------------------------------
 A restricted SCF calculation will be
 performed using DIIS
 SCF converges when DIIS error is below 1.0e-08
 ---------------------------------------
  Cycle       Energy         DIIS error
 ---------------------------------------
    1  -14515.1286874935      3.42e-06  
    2  -14515.1286875919      1.01e-06  
    3  -14515.1286876051      5.32e-07  
    4  -14515.1286876079      2.14e-07  
    5  -14515.1286876090      7.94e-08  
    6  -14515.1286876089      2.83e-08  
    7  -14515.1286876089      1.22e-08  
    8  -14515.1286876089      4.64e-09  Convergence criterion met
 ---------------------------------------
 SCF time:   CPU 12.59s  wall 4.00s 
 SCF   energy in the final basis set =   -14515.1286876089
 Total energy in the final basis set =   -14515.1286876089


 ------------------------------------------------------------------------------

   CCMAN2: suite of methods based on coupled cluster
           and equation of motion theories.

   Components:
   * libvmm-1.3-trunk
     by Evgeny Epifanovsky, Ilya Kaliman.
   * libtensor-2.5-trunk
     by Evgeny Epifanovsky, Michael Wormit, Dmitry Zuev, Sam Manzer, 
        Ilya Kaliman.
   * libcc-2.5-trunk
     by Evgeny Epifanovsky, Arik Landau, Tomasz Kus, Kirill Khistyaev, 
        Dmitry Zuev, Prashant Manohar, Xintian Feng, Anna Krylov, 
        Matthew Goldey, Alec White, Thomas Jagau, Kaushik Nanda, 
        Anastasia Gunina, Alexander Kunitsa, Joonho Lee.

   CCMAN original authors:
   Anna I. Krylov, C. David Sherrill, Steven R. Gwaltney,
   Edward F. C. Byrd (2000)
   Sergey V. Levchenko, Lyudmila V. Slipchenko, Tao Wang,
   Ana-Maria C. Cristian (2003)
   Piotr A. Pieniazek, C. Melania Oana, Evgeny Epifanovsky (2007)
   Prashant Manohar (2009)

 ------------------------------------------------------------------------------


 Allocating and initializing 29808MB of RAM...
 Calculation will run on 4 cores.


 Alpha MOs, Restricted
 -- Occupied --                  
*******-1177.17 -180.88 -180.88 -169.69 -169.69 -169.69 -169.69
  1 A     2 A     3 A     4 A     5 A     6 A     7 A     8 A                  
-169.69 -169.69  -80.03  -80.03  -37.93  -37.93  -33.12  -33.12
  9 A    10 A    11 A    12 A    13 A    14 A    15 A    16 A                  
-33.118 -33.118 -33.118 -33.118 -24.306 -24.306 -24.305 -24.305
 17 A    18 A    19 A    20 A    21 A    22 A    23 A    24 A                  
-24.305 -24.304 -24.301 -24.301 -24.301 -24.301  -7.573  -7.572
 25 A    26 A    27 A    28 A    29 A    30 A    31 A    32 A                  
 -7.251  -7.251  -5.484  -5.484  -5.473  -5.473  -5.473  -5.473
 33 A    34 A    35 A    36 A    37 A    38 A    39 A    40 A                  
 -5.464  -5.464  -5.463  -5.463  -5.463  -5.463  -2.406  -2.406
 41 A    42 A    43 A    44 A    45 A    46 A    47 A    48 A                  
 -2.402  -2.402  -2.402  -2.402  -2.390  -2.390  -2.390  -2.390
 49 A    50 A    51 A    52 A    53 A    54 A    55 A    56 A                  
 -0.973  -0.880  -0.811  -0.670  -0.488  -0.488  -0.444  -0.402
 57 A    58 A    59 A    60 A    61 A    62 A    63 A    64 A                  
 -0.398  -0.385  -0.374  -0.340
 65 A    66 A    67 A    68 A                                                  
 -- Virtual --                   
 -0.033   0.020   0.043   0.064   0.080   0.083   0.092   0.104
 69 A    70 A    71 A    72 A    73 A    74 A    75 A    76 A                  
  0.108   0.123   0.141   0.169   0.254   0.286   0.306   0.307
 77 A    78 A    79 A    80 A    81 A    82 A    83 A    84 A                  
  0.335   0.339   0.367   0.386   0.393   0.420   0.422   0.424
 85 A    86 A    87 A    88 A    89 A    90 A    91 A    92 A                  
  0.506   0.531   0.532   0.550   0.577   0.578   0.581   0.582
 93 A    94 A    95 A    96 A    97 A    98 A    99 A   100 A                  
  0.603   0.640   0.659   0.702   0.721   0.737   0.794   0.835
101 A   102 A   103 A   104 A   105 A   106 A   107 A   108 A                  
  0.895   0.901   0.950   1.083   1.085   1.120   1.143   1.392
109 A   110 A   111 A   112 A   113 A   114 A   115 A   116 A                  
  1.524   1.552   1.554   1.590   1.617   1.620   1.770   1.828
117 A   118 A   119 A   120 A   121 A   122 A   123 A   124 A                  
  1.885   1.929   1.935   1.963   4.475   4.477   4.481   4.488
125 A   126 A   127 A   128 A   129 A   130 A   131 A   132 A                  
  4.491   4.492   4.497   4.532   4.623   4.629   4.704   4.810
133 A   134 A   135 A   136 A   137 A   138 A   139 A   140 A                  
  6.516   6.538   6.538   6.547   6.564   6.578   7.166   7.409
141 A   142 A   143 A   144 A   145 A   146 A   147 A   148 A                  
 14.721  14.747  14.762  14.800  14.831  14.871  28.824  28.904
149 A   150 A   151 A   152 A   153 A   154 A   155 A   156 A                  
 29.516  29.533  29.533  29.547  29.556  29.565  29.871  29.871
157 A   158 A   159 A   160 A   161 A   162 A   163 A   164 A                  
 29.873  29.875  29.877  29.878  29.880  29.896  29.949  29.961
165 A   166 A   167 A   168 A   169 A   170 A   171 A   172 A                  
130.578 130.591 130.591 130.604 130.615 130.617 154.229 154.297
173 A   174 A   175 A   176 A   177 A   178 A   179 A   180 A                  
165.773 166.0331912.1451912.216
181 A   182 A   183 A   184 A                                                  

 Beta MOs, Restricted
 -- Occupied --                  
*******-1177.17 -180.88 -180.88 -169.69 -169.69 -169.69 -169.69
  1 A     2 A     3 A     4 A     5 A     6 A     7 A     8 A                  
-169.69 -169.69  -80.03  -80.03  -37.93  -37.93  -33.12  -33.12
  9 A    10 A    11 A    12 A    13 A    14 A    15 A    16 A                  
-33.118 -33.118 -33.118 -33.118 -24.306 -24.306 -24.305 -24.305
 17 A    18 A    19 A    20 A    21 A    22 A    23 A    24 A                  
-24.305 -24.304 -24.301 -24.301 -24.301 -24.301  -7.573  -7.572
 25 A    26 A    27 A    28 A    29 A    30 A    31 A    32 A                  
 -7.251  -7.251  -5.484  -5.484  -5.473  -5.473  -5.473  -5.473
 33 A    34 A    35 A    36 A    37 A    38 A    39 A    40 A                  
 -5.464  -5.464  -5.463  -5.463  -5.463  -5.463  -2.406  -2.406
 41 A    42 A    43 A    44 A    45 A    46 A    47 A    48 A                  
 -2.402  -2.402  -2.402  -2.402  -2.390  -2.390  -2.390  -2.390
 49 A    50 A    51 A    52 A    53 A    54 A    55 A    56 A                  
 -0.973  -0.880  -0.811  -0.670  -0.488  -0.488  -0.444  -0.402
 57 A    58 A    59 A    60 A    61 A    62 A    63 A    64 A                  
 -0.398  -0.385  -0.374  -0.340
 65 A    66 A    67 A    68 A                                                  
 -- Virtual --                   
 -0.033   0.020   0.043   0.064   0.080   0.083   0.092   0.104
 69 A    70 A    71 A    72 A    73 A    74 A    75 A    76 A                  
  0.108   0.123   0.141   0.169   0.254   0.286   0.306   0.307
 77 A    78 A    79 A    80 A    81 A    82 A    83 A    84 A                  
  0.335   0.339   0.367   0.386   0.393   0.420   0.422   0.424
 85 A    86 A    87 A    88 A    89 A    90 A    91 A    92 A                  
  0.506   0.531   0.532   0.550   0.577   0.578   0.581   0.582
 93 A    94 A    95 A    96 A    97 A    98 A    99 A   100 A                  
  0.603   0.640   0.659   0.702   0.721   0.737   0.794   0.835
101 A   102 A   103 A   104 A   105 A   106 A   107 A   108 A                  
  0.895   0.901   0.950   1.083   1.085   1.120   1.143   1.392
109 A   110 A   111 A   112 A   113 A   114 A   115 A   116 A                  
  1.524   1.552   1.554   1.590   1.617   1.620   1.770   1.828
117 A   118 A   119 A   120 A   121 A   122 A   123 A   124 A                  
  1.885   1.929   1.935   1.963   4.475   4.477   4.481   4.488
125 A   126 A   127 A   128 A   129 A   130 A   131 A   132 A                  
  4.491   4.492   4.497   4.532   4.623   4.629   4.704   4.810
133 A   134 A   135 A   136 A   137 A   138 A   139 A   140 A                  
  6.516   6.538   6.538   6.547   6.564   6.578   7.166   7.409
141 A   142 A   143 A   144 A   145 A   146 A   147 A   148 A                  
 14.721  14.747  14.762  14.800  14.831  14.871  28.824  28.904
149 A   150 A   151 A   152 A   153 A   154 A   155 A   156 A                  
 29.516  29.533  29.533  29.547  29.556  29.565  29.871  29.871
157 A   158 A   159 A   160 A   161 A   162 A   163 A   164 A                  
 29.873  29.875  29.877  29.878  29.880  29.896  29.949  29.961
165 A   166 A   167 A   168 A   169 A   170 A   171 A   172 A                  
130.578 130.591 130.591 130.604 130.615 130.617 154.229 154.297
173 A   174 A   175 A   176 A   177 A   178 A   179 A   180 A                  
165.773 166.0331912.1451912.216
181 A   182 A   183 A   184 A                                                  

 Occupation and symmetry of molecular orbitals

 Point group: C1 (1 irreducible representation).

                           A     All 
 -------------------------------------
 All molecular orbitals:
  - Alpha                  184   184 
  - Beta                   184   184 
 -------------------------------------
 Alpha orbitals:
  - Frozen occupied        46    46  
  - Active occupied        22    22  
  - Active virtual         116   116 
  - Frozen virtual         0     0   
 -------------------------------------
 Beta orbitals:
  - Frozen occupied        46    46  
  - Active occupied        22    22  
  - Active virtual         116   116 
  - Frozen virtual         0     0   
 -------------------------------------

 Import integrals:   CPU 0.00 s  wall 0.00 s

 Import integrals:   CPU 219.99 s  wall 57.63 s

 MP2 amplitudes:   CPU 0.24 s  wall 0.16 s

Running a double precision version
           CCSD T amplitudes will be solved using DIIS.

           Start     Size      MaxIter   EConv     TConv     
           3         7         100       1.00e-07  1.00e-05  
 ------------------------------------------------------------------------------
           Energy (a.u.)   Ediff      Tdiff       Comment
 ------------------------------------------------------------------------------
         -1.4515766e+04                           
     1   -1.4515766e+04   2.72e-04   8.54e-01     
     2   -1.4515783e+04   1.71e-02   1.06e-01     
     3   -1.4515784e+04   1.06e-03   4.35e-02     
     4   -1.4515786e+04   1.86e-03   1.40e-02     Switched to DIIS steps.
     5   -1.4515787e+04   6.22e-04   1.26e-02     
     6   -1.4515787e+04   2.74e-05   2.64e-03     
     7   -1.4515787e+04   5.45e-06   1.16e-03     
     8   -1.4515787e+04   1.43e-06   2.27e-04     
     9   -1.4515787e+04   9.50e-07   1.06e-04     
    10   -1.4515787e+04   9.84e-08   4.03e-05     
    11   -1.4515787e+04   1.28e-07   2.23e-05     
    12   -1.4515787e+04   6.76e-09   7.51e-06     
 ------------------------------------------------------------------------------
         -1.4515787e+04                           CCSD T converged.

End of double precision
 SCF energy                 = -14515.12868761
 MP2 energy                 = -14515.76620051
 CCSD correlation energy     =     -0.65785598
 CCSD total energy           = -14515.78654359

 CCSD  T1^2 = 0.0106  T2^2 = 0.3195  Leading amplitudes:

 Amplitude    Orbitals with energies
 -0.0230       64 (A) A                  ->    69 (A) A                   
              -0.4024                         -0.0331                     
 -0.0230       64 (A) B                  ->    69 (A) B                   
              -0.4024                         -0.0331                     
  0.0173       65 (A) A                  ->    71 (A) A                   
              -0.3977                          0.0435                     
  0.0173       65 (A) B                  ->    71 (A) B                   
              -0.3977                          0.0435                     

 Amplitude    Orbitals with energies
 -0.1033       68 (A) A      68 (A) B    ->    69 (A) A      69 (A) B     
              -0.3403       -0.3403           -0.0331       -0.0331       
  0.1033       68 (A) A      68 (A) B    ->    69 (A) B      69 (A) A     
              -0.3403       -0.3403           -0.0331       -0.0331       
  0.1033       68 (A) B      68 (A) A    ->    69 (A) A      69 (A) B     
              -0.3403       -0.3403           -0.0331       -0.0331       
 -0.1033       68 (A) B      68 (A) A    ->    69 (A) B      69 (A) A     
              -0.3403       -0.3403           -0.0331       -0.0331       

 Computing CCSD intemediates for later calculations in double precision
 Finished.

Running a double precision version
           CCSD Lambda amplitudes will be solved using DIIS.
           Start     Size      MaxIter   EConv     LConv     
           3         7         100       1.00e-07  1.00e-05  
 ------------------------------------------------------------------------------
            Enorm      Ldiff       Comment
 ------------------------------------------------------------------------------
     1     6.42e-02   5.09e-02     
     2     1.45e-02   4.89e-03     
     3     5.94e-03   2.52e-03     
     4     3.16e-03   1.18e-03     Switched to DIIS steps.
     5     1.03e-03   5.77e-04     
     6     4.96e-04   1.67e-04     
     7     1.64e-04   4.04e-05     
     8     7.42e-05   6.35e-06     
     9     2.62e-05   6.31e-06     
    10     9.25e-06   2.31e-06     
    11     3.16e-06   7.49e-07     
    12     1.22e-06   1.75e-07     
    13     5.52e-07   1.46e-07     
    14     2.48e-07   2.79e-08     
    15     1.29e-07   2.56e-08     
    16     4.79e-08   5.67e-09     
 ------------------------------------------------------------------------------
                                   CCSD Lambda converged.

 Computing density matrices in double precision...
           Orbital response amplitudes will be solved using DIIS.
           Start     Size      MaxIter   EConv     LConv     
           3         7         100       1.00e-06  1.00e-06  
 ------------------------------------------------------------------------------
            Enorm      Ldiff       Comment
 ------------------------------------------------------------------------------
     1     9.17e-02   1.50e-02     
     2     6.52e-02   1.84e-02     
     3     6.96e-02   2.15e-02     
     4     4.84e-03   2.99e-02     Switched to DIIS steps.
     5     1.55e-03   8.07e-04     
     6     1.81e-04   3.44e-04     
     7     7.08e-05   2.00e-05     
     8     6.52e-05   5.54e-06     
     9     4.97e-06   2.89e-06     
    10     1.06e-06   9.44e-07     
    11     3.92e-07   9.56e-08     
 ------------------------------------------------------------------------------
                                   Orbital response converged.

 Computing density matrices... Done.
 CCSD calculation:   CPU 5649.31 s  wall 1430.67 s

 Transferring MO TPDM to AO TPDM
 Transferring g2_o1o1o1o1
 Transferring g2_o1o1o1v1
 Transferring g2_o1o1v1v1
 Transferring g2_o1v1o1v1
 Transferring g2_o1v1v1v1
 Transferring g2_v1v1v1v1
 Adding separable TPDM
 Computing TPDM gradient
 --------------------------------------------------------
 2e gradient
  Atom          X               Y               Z
 --------------------------------------------------------
    1        -76.390335        9.552042        0.000000  
    2          5.472951      -37.834519        0.000000  
    3         -5.463274       37.849420       -0.000000  
    4         76.380657       -9.566943       -0.000000  
 --------------------------------------------------------
 --------------------------------------------------------
 Final gradient
  Atom          X               Y               Z
 --------------------------------------------------------
    1        -76.390335        9.552042        0.000000  
    2          5.472951      -37.834519        0.000000  
    3         -5.463274       37.849420       -0.000000  
    4         76.380657       -9.566943       -0.000000  
 --------------------------------------------------------
 Analytic gradient from two-electron contribution:   CPU 963.03 s  wall 310.36 s

 Total ccman2 time:   CPU 6837.67 s  wall 1800.63 s


 --------------------------------------------------------------

                    Orbital Energies (a.u.)
 --------------------------------------------------------------

 Alpha MOs
 -- Occupied --
***************-180.880-180.880-169.687-169.687-169.686-169.686
*******-169.686 -80.032 -80.032 -37.934 -37.934 -33.122 -33.122
-33.118 -33.118 -33.118 -33.118 -24.306 -24.306 -24.305 -24.305
-24.305 -24.304 -24.301 -24.301 -24.301 -24.301  -7.573  -7.572
 -7.251  -7.251  -5.484  -5.484  -5.473  -5.473  -5.473  -5.473
 -5.464  -5.464  -5.463  -5.463  -5.463  -5.463  -2.406  -2.406
 -2.402  -2.402  -2.402  -2.402  -2.390  -2.390  -2.390  -2.390
 -0.973  -0.880  -0.811  -0.670  -0.488  -0.488  -0.444  -0.402
 -0.398  -0.385  -0.374  -0.340
 -- Virtual --
 -0.033   0.020   0.043   0.064   0.080   0.083   0.092   0.104
  0.108   0.123   0.141   0.169   0.254   0.286   0.306   0.307
  0.335   0.339   0.367   0.386   0.393   0.420   0.422   0.424
  0.506   0.531   0.532   0.550   0.577   0.578   0.581   0.582
  0.603   0.640   0.659   0.702   0.721   0.737   0.794   0.835
  0.895   0.901   0.950   1.083   1.085   1.120   1.143   1.392
  1.524   1.552   1.554   1.590   1.617   1.620   1.770   1.828
  1.885   1.929   1.935   1.963   4.475   4.477   4.481   4.488
  4.491   4.492   4.497   4.532   4.623   4.629   4.704   4.810
  6.516   6.538   6.538   6.547   6.564   6.578   7.166   7.409
 14.721  14.747  14.762  14.800  14.831  14.871  28.824  28.904
 29.516  29.533  29.533  29.547  29.556  29.565  29.871  29.871
 29.873  29.875  29.877  29.878  29.880  29.896  29.949  29.961
130.578 130.591 130.591 130.604 130.615 130.617 154.229 154.297
165.773 166.0331912.1451912.216
 --------------------------------------------------------------

          Ground-State Mulliken Net Atomic Charges

     Atom                 Charge (a.u.)
  ----------------------------------------
      1 I                    -0.155102
      2 P                     0.155118
      3 P                     0.155138
      4 I                    -0.155153
  ----------------------------------------
  Sum of atomic charges =    -0.000000

 -----------------------------------------------------------------
                    Cartesian Multipole Moments
 -----------------------------------------------------------------
    Charge (ESU x 10^10)
                 0.0000
    Dipole Moment (Debye)
         X       0.0014      Y      -0.0006      Z       0.0000
       Tot       0.0015
    Quadrupole Moments (Debye-Ang)
        XX     -85.8684     XY      -0.8832     YY     -85.4412
        XZ      -0.0000     YZ      -0.0000     ZZ     -84.9314
    Octopole Moments (Debye-Ang^2)
       XXX       0.0165    XXY      -0.0232    XYY      -0.0016
       YYY      -0.0886    XXZ       0.0000    XYZ       0.0000
       YYZ       0.0000    XZZ       0.0030    YZZ      -0.0293
       ZZZ       0.0000
    Hexadecapole Moments (Debye-Ang^3)
      XXXX   -2800.9555   XXXY     -60.7424   XXYY    -532.9019
      XYYY     -12.7424   YYYY    -259.2348   XXXZ      -0.0000
      XXYZ      -0.0000   XYYZ      -0.0000   YYYZ      -0.0000
      XXZZ    -522.9034   XYZZ      -3.8389   YYZZ     -63.3326
      XZZZ      -0.0000   YZZZ       0.0000   ZZZZ    -128.8467
 -----------------------------------------------------------------
 DrvMan completing analytic gradient of the correlated energy
 Correlated dipole moment
            1
    1   0.0005319
    2  -0.0002372
    3   0.0000000
 Energy read as -14515.786543589
 Full Analytical Gradient: (in a.u., or Hartree/Bohr)
             1             2             3             4
    1   -0.00005013    0.00007370   -0.00001488   -0.00000869
    2    0.00003594   -0.00004084    0.00000573   -0.00000084
    3   -0.00000000    0.00000000    0.00000000   -0.00000000
 Gradient time:  CPU 0.74 s  wall 0.77 s
 ----------------------------------------------------------------
             Standard Nuclear Orientation (Angstroms)
    I     Atom           X                Y                Z
 ----------------------------------------------------------------
    1      I       2.8267327928    -0.0459048633    -0.0000000000
    2      P       0.5060737167     0.8862351360     0.0000000000
    3      P      -0.5060737167    -0.8862351360    -0.0000000000
    4      I      -2.8267327928     0.0449048633     0.0000000000
 ----------------------------------------------------------------
 Nuclear Repulsion Energy =   902.4806720480 hartrees
 There are       68 alpha and       68 beta electrons

                       Distance Matrix (Angstroms)
             I (  1)   P (  2)   P (  3)
   P (  2)  2.500869
   P (  3)  3.437114  2.041101
   I (  4)  5.654195  3.437359  2.500496

 Requested basis set is 6-311++G(d,p)
 There are 74 shells and 184 basis functions
 A cutoff of  1.0D-14 yielded   2037 shell pairs
 There are     13382 function pairs (     15204 Cartesian)
 Smallest overlap matrix eigenvalue = 9.96E-04
 Guess MOs from SCF MO coefficient file

 -----------------------------------------------------------------------
  General SCF calculation program by
  Eric Jon Sundstrom, Paul Horn, Yuezhi Mao, Dmitri Zuev, Alec White,
  David Stuck, Shaama M.S., Shane Yost, Joonho Lee, David Small,
  Daniel Levine, Susi Lehtola, Hugh Burton, Evgeny Epifanovsky
 -----------------------------------------------------------------------
 Hartree-Fock
 using 4 threads for integral computing
 -------------------------------------------------------
 OpenMP Integral computing Module                
 Release: version 2.0, May 2017, Q-Chem Inc. Pleasanton 
 -------------------------------------------------------
 A restricted SCF calculation will be
 performed using DIIS
 SCF converges when DIIS error is below 1.0e-08
 ---------------------------------------
  Cycle       Energy         DIIS error
 ---------------------------------------
    1  -14515.1286782955      4.71e-06  
    2  -14515.1286784924      1.32e-06  
    3  -14515.1286785229      5.38e-07  
    4  -14515.1286785274      2.48e-07  
    5  -14515.1286785286      9.75e-08  
    6  -14515.1286785288      3.50e-08  
    7  -14515.1286785287      1.64e-08  
    8  -14515.1286785286      7.32e-09  Convergence criterion met
 ---------------------------------------
 SCF time:   CPU 12.18s  wall 3.00s 
 SCF   energy in the final basis set =   -14515.1286785286
 Total energy in the final basis set =   -14515.1286785286


 ------------------------------------------------------------------------------

   CCMAN2: suite of methods based on coupled cluster
           and equation of motion theories.

   Components:
   * libvmm-1.3-trunk
     by Evgeny Epifanovsky, Ilya Kaliman.
   * libtensor-2.5-trunk
     by Evgeny Epifanovsky, Michael Wormit, Dmitry Zuev, Sam Manzer, 
        Ilya Kaliman.
   * libcc-2.5-trunk
     by Evgeny Epifanovsky, Arik Landau, Tomasz Kus, Kirill Khistyaev, 
        Dmitry Zuev, Prashant Manohar, Xintian Feng, Anna Krylov, 
        Matthew Goldey, Alec White, Thomas Jagau, Kaushik Nanda, 
        Anastasia Gunina, Alexander Kunitsa, Joonho Lee.

   CCMAN original authors:
   Anna I. Krylov, C. David Sherrill, Steven R. Gwaltney,
   Edward F. C. Byrd (2000)
   Sergey V. Levchenko, Lyudmila V. Slipchenko, Tao Wang,
   Ana-Maria C. Cristian (2003)
   Piotr A. Pieniazek, C. Melania Oana, Evgeny Epifanovsky (2007)
   Prashant Manohar (2009)

 ------------------------------------------------------------------------------


 Allocating and initializing 29808MB of RAM...
 Calculation will run on 4 cores.


 Alpha MOs, Restricted
 -- Occupied --                  
*******-1177.17 -180.88 -180.88 -169.69 -169.69 -169.69 -169.69
  1 A     2 A     3 A     4 A     5 A     6 A     7 A     8 A                  
-169.69 -169.69  -80.03  -80.03  -37.93  -37.93  -33.12  -33.12
  9 A    10 A    11 A    12 A    13 A    14 A    15 A    16 A                  
-33.118 -33.118 -33.118 -33.118 -24.306 -24.306 -24.305 -24.305
 17 A    18 A    19 A    20 A    21 A    22 A    23 A    24 A                  
-24.305 -24.304 -24.301 -24.301 -24.301 -24.301  -7.573  -7.572
 25 A    26 A    27 A    28 A    29 A    30 A    31 A    32 A                  
 -7.251  -7.251  -5.484  -5.484  -5.473  -5.473  -5.473  -5.473
 33 A    34 A    35 A    36 A    37 A    38 A    39 A    40 A                  
 -5.464  -5.464  -5.463  -5.463  -5.463  -5.463  -2.406  -2.406
 41 A    42 A    43 A    44 A    45 A    46 A    47 A    48 A                  
 -2.402  -2.402  -2.402  -2.402  -2.390  -2.390  -2.390  -2.390
 49 A    50 A    51 A    52 A    53 A    54 A    55 A    56 A                  
 -0.973  -0.880  -0.811  -0.670  -0.488  -0.488  -0.444  -0.402
 57 A    58 A    59 A    60 A    61 A    62 A    63 A    64 A                  
 -0.398  -0.385  -0.374  -0.340
 65 A    66 A    67 A    68 A                                                  
 -- Virtual --                   
 -0.033   0.020   0.043   0.064   0.080   0.083   0.092   0.104
 69 A    70 A    71 A    72 A    73 A    74 A    75 A    76 A                  
  0.108   0.123   0.141   0.169   0.254   0.286   0.306   0.307
 77 A    78 A    79 A    80 A    81 A    82 A    83 A    84 A                  
  0.335   0.339   0.367   0.386   0.393   0.420   0.422   0.424
 85 A    86 A    87 A    88 A    89 A    90 A    91 A    92 A                  
  0.506   0.531   0.532   0.550   0.577   0.578   0.581   0.582
 93 A    94 A    95 A    96 A    97 A    98 A    99 A   100 A                  
  0.603   0.640   0.659   0.702   0.721   0.737   0.794   0.835
101 A   102 A   103 A   104 A   105 A   106 A   107 A   108 A                  
  0.895   0.901   0.950   1.083   1.085   1.119   1.143   1.392
109 A   110 A   111 A   112 A   113 A   114 A   115 A   116 A                  
  1.524   1.552   1.554   1.590   1.617   1.620   1.770   1.828
117 A   118 A   119 A   120 A   121 A   122 A   123 A   124 A                  
  1.885   1.929   1.935   1.962   4.476   4.477   4.481   4.488
125 A   126 A   127 A   128 A   129 A   130 A   131 A   132 A                  
  4.491   4.492   4.497   4.532   4.622   4.629   4.704   4.810
133 A   134 A   135 A   136 A   137 A   138 A   139 A   140 A                  
  6.516   6.538   6.538   6.547   6.564   6.578   7.166   7.409
141 A   142 A   143 A   144 A   145 A   146 A   147 A   148 A                  
 14.721  14.747  14.762  14.800  14.831  14.871  28.824  28.904
149 A   150 A   151 A   152 A   153 A   154 A   155 A   156 A                  
 29.516  29.533  29.533  29.547  29.556  29.565  29.871  29.871
157 A   158 A   159 A   160 A   161 A   162 A   163 A   164 A                  
 29.873  29.875  29.877  29.878  29.880  29.896  29.949  29.961
165 A   166 A   167 A   168 A   169 A   170 A   171 A   172 A                  
130.578 130.591 130.591 130.604 130.615 130.617 154.229 154.297
173 A   174 A   175 A   176 A   177 A   178 A   179 A   180 A                  
165.773 166.0331912.1451912.216
181 A   182 A   183 A   184 A                                                  

 Beta MOs, Restricted
 -- Occupied --                  
*******-1177.17 -180.88 -180.88 -169.69 -169.69 -169.69 -169.69
  1 A     2 A     3 A     4 A     5 A     6 A     7 A     8 A                  
-169.69 -169.69  -80.03  -80.03  -37.93  -37.93  -33.12  -33.12
  9 A    10 A    11 A    12 A    13 A    14 A    15 A    16 A                  
-33.118 -33.118 -33.118 -33.118 -24.306 -24.306 -24.305 -24.305
 17 A    18 A    19 A    20 A    21 A    22 A    23 A    24 A                  
-24.305 -24.304 -24.301 -24.301 -24.301 -24.301  -7.573  -7.572
 25 A    26 A    27 A    28 A    29 A    30 A    31 A    32 A                  
 -7.251  -7.251  -5.484  -5.484  -5.473  -5.473  -5.473  -5.473
 33 A    34 A    35 A    36 A    37 A    38 A    39 A    40 A                  
 -5.464  -5.464  -5.463  -5.463  -5.463  -5.463  -2.406  -2.406
 41 A    42 A    43 A    44 A    45 A    46 A    47 A    48 A                  
 -2.402  -2.402  -2.402  -2.402  -2.390  -2.390  -2.390  -2.390
 49 A    50 A    51 A    52 A    53 A    54 A    55 A    56 A                  
 -0.973  -0.880  -0.811  -0.670  -0.488  -0.488  -0.444  -0.402
 57 A    58 A    59 A    60 A    61 A    62 A    63 A    64 A                  
 -0.398  -0.385  -0.374  -0.340
 65 A    66 A    67 A    68 A                                                  
 -- Virtual --                   
 -0.033   0.020   0.043   0.064   0.080   0.083   0.092   0.104
 69 A    70 A    71 A    72 A    73 A    74 A    75 A    76 A                  
  0.108   0.123   0.141   0.169   0.254   0.286   0.306   0.307
 77 A    78 A    79 A    80 A    81 A    82 A    83 A    84 A                  
  0.335   0.339   0.367   0.386   0.393   0.420   0.422   0.424
 85 A    86 A    87 A    88 A    89 A    90 A    91 A    92 A                  
  0.506   0.531   0.532   0.550   0.577   0.578   0.581   0.582
 93 A    94 A    95 A    96 A    97 A    98 A    99 A   100 A                  
  0.603   0.640   0.659   0.702   0.721   0.737   0.794   0.835
101 A   102 A   103 A   104 A   105 A   106 A   107 A   108 A                  
  0.895   0.901   0.950   1.083   1.085   1.119   1.143   1.392
109 A   110 A   111 A   112 A   113 A   114 A   115 A   116 A                  
  1.524   1.552   1.554   1.590   1.617   1.620   1.770   1.828
117 A   118 A   119 A   120 A   121 A   122 A   123 A   124 A                  
  1.885   1.929   1.935   1.962   4.476   4.477   4.481   4.488
125 A   126 A   127 A   128 A   129 A   130 A   131 A   132 A                  
  4.491   4.492   4.497   4.532   4.622   4.629   4.704   4.810
133 A   134 A   135 A   136 A   137 A   138 A   139 A   140 A                  
  6.516   6.538   6.538   6.547   6.564   6.578   7.166   7.409
141 A   142 A   143 A   144 A   145 A   146 A   147 A   148 A                  
 14.721  14.747  14.762  14.800  14.831  14.871  28.824  28.904
149 A   150 A   151 A   152 A   153 A   154 A   155 A   156 A                  
 29.516  29.533  29.533  29.547  29.556  29.565  29.871  29.871
157 A   158 A   159 A   160 A   161 A   162 A   163 A   164 A                  
 29.873  29.875  29.877  29.878  29.880  29.896  29.949  29.961
165 A   166 A   167 A   168 A   169 A   170 A   171 A   172 A                  
130.578 130.591 130.591 130.604 130.615 130.617 154.229 154.297
173 A   174 A   175 A   176 A   177 A   178 A   179 A   180 A                  
165.773 166.0331912.1451912.216
181 A   182 A   183 A   184 A                                                  

 Occupation and symmetry of molecular orbitals

 Point group: C1 (1 irreducible representation).

                           A     All 
 -------------------------------------
 All molecular orbitals:
  - Alpha                  184   184 
  - Beta                   184   184 
 -------------------------------------
 Alpha orbitals:
  - Frozen occupied        46    46  
  - Active occupied        22    22  
  - Active virtual         116   116 
  - Frozen virtual         0     0   
 -------------------------------------
 Beta orbitals:
  - Frozen occupied        46    46  
  - Active occupied        22    22  
  - Active virtual         116   116 
  - Frozen virtual         0     0   
 -------------------------------------

 Import integrals:   CPU 0.00 s  wall 0.00 s

 Import integrals:   CPU 217.29 s  wall 56.30 s

 MP2 amplitudes:   CPU 0.25 s  wall 0.16 s

Running a double precision version
           CCSD T amplitudes will be solved using DIIS.

           Start     Size      MaxIter   EConv     TConv     
           3         7         100       1.00e-07  1.00e-05  
 ------------------------------------------------------------------------------
           Energy (a.u.)   Ediff      Tdiff       Comment
 ------------------------------------------------------------------------------
         -1.4515766e+04                           
     1   -1.4515766e+04   2.73e-04   8.54e-01     
     2   -1.4515783e+04   1.71e-02   1.06e-01     
     3   -1.4515784e+04   1.06e-03   4.35e-02     
     4   -1.4515786e+04   1.86e-03   1.40e-02     Switched to DIIS steps.
     5   -1.4515787e+04   6.22e-04   1.26e-02     
     6   -1.4515787e+04   2.75e-05   2.64e-03     
     7   -1.4515787e+04   5.45e-06   1.17e-03     
     8   -1.4515787e+04   1.43e-06   2.27e-04     
     9   -1.4515787e+04   9.50e-07   1.06e-04     
    10   -1.4515787e+04   9.82e-08   4.03e-05     
    11   -1.4515787e+04   1.28e-07   2.23e-05     
    12   -1.4515787e+04   6.74e-09   7.51e-06     
 ------------------------------------------------------------------------------
         -1.4515787e+04                           CCSD T converged.

End of double precision
 SCF energy                 = -14515.12867853
 MP2 energy                 = -14515.76619873
 CCSD correlation energy     =     -0.65786507
 CCSD total energy           = -14515.78654360

 CCSD  T1^2 = 0.0106  T2^2 = 0.3195  Leading amplitudes:

 Amplitude    Orbitals with energies
  0.0230       64 (A) A                  ->    69 (A) A                   
              -0.4023                         -0.0331                     
  0.0230       64 (A) B                  ->    69 (A) B                   
              -0.4023                         -0.0331                     
  0.0173       65 (A) A                  ->    71 (A) A                   
              -0.3977                          0.0434                     
  0.0173       65 (A) B                  ->    71 (A) B                   
              -0.3977                          0.0434                     

 Amplitude    Orbitals with energies
 -0.1033       68 (A) A      68 (A) B    ->    69 (A) A      69 (A) B     
              -0.3404       -0.3404           -0.0331       -0.0331       
  0.1033       68 (A) A      68 (A) B    ->    69 (A) B      69 (A) A     
              -0.3404       -0.3404           -0.0331       -0.0331       
  0.1033       68 (A) B      68 (A) A    ->    69 (A) A      69 (A) B     
              -0.3404       -0.3404           -0.0331       -0.0331       
 -0.1033       68 (A) B      68 (A) A    ->    69 (A) B      69 (A) A     
              -0.3404       -0.3404           -0.0331       -0.0331       

 Computing CCSD intemediates for later calculations in double precision
 Finished.

Running a double precision version
           CCSD Lambda amplitudes will be solved using DIIS.
           Start     Size      MaxIter   EConv     LConv     
           3         7         100       1.00e-07  1.00e-05  
 ------------------------------------------------------------------------------
            Enorm      Ldiff       Comment
 ------------------------------------------------------------------------------
     1     6.42e-02   5.09e-02     
     2     1.45e-02   4.89e-03     
     3     5.94e-03   2.52e-03     
     4     3.16e-03   1.18e-03     Switched to DIIS steps.
     5     1.03e-03   5.77e-04     
     6     4.97e-04   1.67e-04     
     7     1.64e-04   4.04e-05     
     8     7.42e-05   6.36e-06     
     9     2.62e-05   6.31e-06     
    10     9.25e-06   2.32e-06     
    11     3.17e-06   7.49e-07     
    12     1.22e-06   1.75e-07     
    13     5.52e-07   1.46e-07     
    14     2.48e-07   2.80e-08     
    15     1.29e-07   2.57e-08     
    16     4.80e-08   5.69e-09     
 ------------------------------------------------------------------------------
                                   CCSD Lambda converged.

 Computing density matrices in double precision...
           Orbital response amplitudes will be solved using DIIS.
           Start     Size      MaxIter   EConv     LConv     
           3         7         100       1.00e-06  1.00e-06  
 ------------------------------------------------------------------------------
            Enorm      Ldiff       Comment
 ------------------------------------------------------------------------------
     1     9.17e-02   1.50e-02     
     2     6.53e-02   1.84e-02     
     3     6.97e-02   2.16e-02     
     4     4.84e-03   2.99e-02     Switched to DIIS steps.
     5     1.55e-03   8.07e-04     
     6     1.82e-04   3.44e-04     
     7     7.84e-05   2.01e-05     
     8     6.57e-05   5.20e-06     
     9     4.86e-06   3.24e-06     
    10     1.07e-06   9.47e-07     
    11     4.05e-07   9.51e-08     
 ------------------------------------------------------------------------------
                                   Orbital response converged.

 Computing density matrices... Done.
 CCSD calculation:   CPU 5653.29 s  wall 1430.96 s

 Transferring MO TPDM to AO TPDM
 Transferring g2_o1o1o1o1
 Transferring g2_o1o1o1v1
 Transferring g2_o1o1v1v1
 Transferring g2_o1v1o1v1
 Transferring g2_o1v1v1v1
 Transferring g2_v1v1v1v1
 Adding separable TPDM
 Computing TPDM gradient
 --------------------------------------------------------
 2e gradient
  Atom          X               Y               Z
 --------------------------------------------------------
    1        -76.369526        9.590129       -0.000000  
    2          5.447392      -37.857210       -0.000000  
    3         -5.457071       37.842315        0.000000  
    4         76.379205       -9.575234       -0.000000  
 --------------------------------------------------------
 --------------------------------------------------------
 Final gradient
  Atom          X               Y               Z
 --------------------------------------------------------
    1        -76.369526        9.590129       -0.000000  
    2          5.447392      -37.857210       -0.000000  
    3         -5.457071       37.842315        0.000000  
    4         76.379205       -9.575234       -0.000000  
 --------------------------------------------------------
 Analytic gradient from two-electron contribution:   CPU 947.61 s  wall 306.52 s

 Total ccman2 time:   CPU 6823.65 s  wall 1795.71 s


 --------------------------------------------------------------

                    Orbital Energies (a.u.)
 --------------------------------------------------------------

 Alpha MOs
 -- Occupied --
***************-180.880-180.880-169.687-169.687-169.686-169.686
*******-169.686 -80.033 -80.033 -37.934 -37.934 -33.122 -33.122
-33.118 -33.118 -33.118 -33.118 -24.306 -24.306 -24.305 -24.305
-24.305 -24.304 -24.301 -24.301 -24.301 -24.301  -7.573  -7.572
 -7.251  -7.251  -5.484  -5.484  -5.473  -5.473  -5.473  -5.473
 -5.464  -5.464  -5.463  -5.463  -5.463  -5.463  -2.406  -2.406
 -2.402  -2.402  -2.402  -2.402  -2.390  -2.390  -2.390  -2.390
 -0.973  -0.880  -0.811  -0.670  -0.488  -0.488  -0.444  -0.402
 -0.398  -0.385  -0.374  -0.340
 -- Virtual --
 -0.033   0.020   0.043   0.064   0.080   0.083   0.092   0.104
  0.108   0.123   0.141   0.169   0.254   0.286   0.306   0.307
  0.335   0.339   0.367   0.386   0.393   0.420   0.422   0.424
  0.506   0.531   0.532   0.550   0.577   0.578   0.581   0.582
  0.603   0.640   0.659   0.702   0.721   0.737   0.794   0.835
  0.895   0.901   0.950   1.083   1.085   1.119   1.143   1.392
  1.524   1.552   1.554   1.590   1.617   1.620   1.770   1.828
  1.885   1.929   1.935   1.962   4.476   4.477   4.481   4.488
  4.491   4.492   4.497   4.532   4.622   4.629   4.704   4.810
  6.516   6.538   6.538   6.547   6.564   6.578   7.166   7.409
 14.721  14.747  14.762  14.800  14.831  14.871  28.824  28.904
 29.516  29.533  29.533  29.547  29.556  29.565  29.871  29.871
 29.873  29.875  29.877  29.878  29.880  29.896  29.949  29.961
130.578 130.591 130.591 130.604 130.615 130.617 154.229 154.297
165.773 166.0331912.1451912.216
 --------------------------------------------------------------

          Ground-State Mulliken Net Atomic Charges

     Atom                 Charge (a.u.)
  ----------------------------------------
      1 I                    -0.155286
      2 P                     0.155271
      3 P                     0.155250
      4 I                    -0.155235
  ----------------------------------------
  Sum of atomic charges =    -0.000000

 -----------------------------------------------------------------
                    Cartesian Multipole Moments
 -----------------------------------------------------------------
    Charge (ESU x 10^10)
                 0.0000
    Dipole Moment (Debye)
         X      -0.0013      Y       0.0006      Z      -0.0000
       Tot       0.0015
    Quadrupole Moments (Debye-Ang)
        XX     -85.8794     XY      -0.8833     YY     -85.4372
        XZ       0.0000     YZ      -0.0000     ZZ     -84.9326
    Octopole Moments (Debye-Ang^2)
       XXX      -0.0164    XXY       0.0232    XYY       0.0017
       YYY       0.0886    XXZ      -0.0000    XYZ       0.0000
       YYZ      -0.0000    XZZ      -0.0030    YZZ       0.0293
       ZZZ      -0.0000
    Hexadecapole Moments (Debye-Ang^3)
      XXXX   -2801.1705   XXXY     -60.3211   XXYY    -532.8784
      XYYY     -12.2520   YYYY    -259.2488   XXXZ       0.0000
      XXYZ      -0.0000   XYYZ      -0.0000   YYYZ      -0.0000
      XXZZ    -522.9201   XYZZ      -3.6719   YYZZ     -63.3365
      XZZZ       0.0000   YZZZ       0.0000   ZZZZ    -128.8503
 -----------------------------------------------------------------
 DrvMan completing analytic gradient of the correlated energy
 Correlated dipole moment
            1
    1  -0.0005300
    2   0.0002368
    3  -0.0000000
 Energy read as -14515.786543599
 Full Analytical Gradient: (in a.u., or Hartree/Bohr)
             1             2             3             4
    1    0.00005826   -0.00005716   -0.00000163    0.00000053
    2   -0.00003291    0.00005215   -0.00001701   -0.00000223
    3    0.00000000   -0.00000000    0.00000000    0.00000000
 Gradient time:  CPU 0.74 s  wall 0.77 s
 ----------------------------------------------------------------
             Standard Nuclear Orientation (Angstroms)
    I     Atom           X                Y                Z
 ----------------------------------------------------------------
    1      I       2.8267327928    -0.0449048633     0.0010000000
    2      P       0.5060737167     0.8862351360     0.0000000000
    3      P      -0.5060737167    -0.8862351360    -0.0000000000
    4      I      -2.8267327928     0.0449048633     0.0000000000
 ----------------------------------------------------------------
 Nuclear Repulsion Energy =   902.4977447845 hartrees
 There are       68 alpha and       68 beta electrons

                       Distance Matrix (Angstroms)
             I (  1)   P (  2)   P (  3)
   P (  2)  2.500496
   P (  3)  3.437359  2.041101
   I (  4)  5.654179  3.437359  2.500496

 Requested basis set is 6-311++G(d,p)
 There are 74 shells and 184 basis functions
 A cutoff of  1.0D-14 yielded   2037 shell pairs
 There are     13382 function pairs (     15204 Cartesian)
 Smallest overlap matrix eigenvalue = 9.96E-04
 Guess MOs from SCF MO coefficient file

 -----------------------------------------------------------------------
  General SCF calculation program by
  Eric Jon Sundstrom, Paul Horn, Yuezhi Mao, Dmitri Zuev, Alec White,
  David Stuck, Shaama M.S., Shane Yost, Joonho Lee, David Small,
  Daniel Levine, Susi Lehtola, Hugh Burton, Evgeny Epifanovsky
 -----------------------------------------------------------------------
 Hartree-Fock
 using 4 threads for integral computing
 -------------------------------------------------------
 OpenMP Integral computing Module                
 Release: version 2.0, May 2017, Q-Chem Inc. Pleasanton 
 -------------------------------------------------------
 A restricted SCF calculation will be
 performed using DIIS
 SCF converges when DIIS error is below 1.0e-08
 ---------------------------------------
  Cycle       Energy         DIIS error
 ---------------------------------------
    1  -14515.1286829895      3.06e-06  
    2  -14515.1286830792      8.84e-07  
    3  -14515.1286830946      3.45e-07  
    4  -14515.1286830967      1.58e-07  
    5  -14515.1286830973      6.11e-08  
    6  -14515.1286830972      2.32e-08  
    7  -14515.1286830972      1.16e-08  
    8  -14515.1286830972      5.76e-09  Convergence criterion met
 ---------------------------------------
 SCF time:   CPU 12.26s  wall 4.00s 
 SCF   energy in the final basis set =   -14515.1286830972
 Total energy in the final basis set =   -14515.1286830972


 ------------------------------------------------------------------------------

   CCMAN2: suite of methods based on coupled cluster
           and equation of motion theories.

   Components:
   * libvmm-1.3-trunk
     by Evgeny Epifanovsky, Ilya Kaliman.
   * libtensor-2.5-trunk
     by Evgeny Epifanovsky, Michael Wormit, Dmitry Zuev, Sam Manzer, 
        Ilya Kaliman.
   * libcc-2.5-trunk
     by Evgeny Epifanovsky, Arik Landau, Tomasz Kus, Kirill Khistyaev, 
        Dmitry Zuev, Prashant Manohar, Xintian Feng, Anna Krylov, 
        Matthew Goldey, Alec White, Thomas Jagau, Kaushik Nanda, 
        Anastasia Gunina, Alexander Kunitsa, Joonho Lee.

   CCMAN original authors:
   Anna I. Krylov, C. David Sherrill, Steven R. Gwaltney,
   Edward F. C. Byrd (2000)
   Sergey V. Levchenko, Lyudmila V. Slipchenko, Tao Wang,
   Ana-Maria C. Cristian (2003)
   Piotr A. Pieniazek, C. Melania Oana, Evgeny Epifanovsky (2007)
   Prashant Manohar (2009)

 ------------------------------------------------------------------------------


 Allocating and initializing 29808MB of RAM...
 Calculation will run on 4 cores.


 Alpha MOs, Restricted
 -- Occupied --                  
*******-1177.17 -180.88 -180.88 -169.69 -169.69 -169.69 -169.69
  1 A     2 A     3 A     4 A     5 A     6 A     7 A     8 A                  
-169.69 -169.69  -80.03  -80.03  -37.93  -37.93  -33.12  -33.12
  9 A    10 A    11 A    12 A    13 A    14 A    15 A    16 A                  
-33.118 -33.118 -33.118 -33.118 -24.306 -24.306 -24.305 -24.305
 17 A    18 A    19 A    20 A    21 A    22 A    23 A    24 A                  
-24.305 -24.305 -24.301 -24.301 -24.301 -24.301  -7.573  -7.572
 25 A    26 A    27 A    28 A    29 A    30 A    31 A    32 A                  
 -7.251  -7.251  -5.484  -5.484  -5.473  -5.473  -5.473  -5.473
 33 A    34 A    35 A    36 A    37 A    38 A    39 A    40 A                  
 -5.464  -5.464  -5.463  -5.463  -5.463  -5.463  -2.406  -2.406
 41 A    42 A    43 A    44 A    45 A    46 A    47 A    48 A                  
 -2.402  -2.402  -2.402  -2.402  -2.390  -2.390  -2.390  -2.390
 49 A    50 A    51 A    52 A    53 A    54 A    55 A    56 A                  
 -0.973  -0.880  -0.811  -0.670  -0.488  -0.488  -0.444  -0.402
 57 A    58 A    59 A    60 A    61 A    62 A    63 A    64 A                  
 -0.398  -0.385  -0.374  -0.340
 65 A    66 A    67 A    68 A                                                  
 -- Virtual --                   
 -0.033   0.020   0.043   0.064   0.080   0.083   0.092   0.104
 69 A    70 A    71 A    72 A    73 A    74 A    75 A    76 A                  
  0.108   0.123   0.141   0.169   0.254   0.286   0.306   0.307
 77 A    78 A    79 A    80 A    81 A    82 A    83 A    84 A                  
  0.335   0.339   0.367   0.386   0.393   0.420   0.422   0.424
 85 A    86 A    87 A    88 A    89 A    90 A    91 A    92 A                  
  0.506   0.531   0.532   0.550   0.577   0.578   0.581   0.582
 93 A    94 A    95 A    96 A    97 A    98 A    99 A   100 A                  
  0.603   0.640   0.659   0.702   0.721   0.737   0.794   0.835
101 A   102 A   103 A   104 A   105 A   106 A   107 A   108 A                  
  0.895   0.901   0.950   1.083   1.085   1.119   1.143   1.392
109 A   110 A   111 A   112 A   113 A   114 A   115 A   116 A                  
  1.524   1.552   1.554   1.590   1.617   1.620   1.770   1.828
117 A   118 A   119 A   120 A   121 A   122 A   123 A   124 A                  
  1.885   1.929   1.935   1.962   4.476   4.477   4.481   4.488
125 A   126 A   127 A   128 A   129 A   130 A   131 A   132 A                  
  4.491   4.492   4.497   4.532   4.623   4.629   4.704   4.810
133 A   134 A   135 A   136 A   137 A   138 A   139 A   140 A                  
  6.516   6.538   6.538   6.547   6.564   6.578   7.166   7.409
141 A   142 A   143 A   144 A   145 A   146 A   147 A   148 A                  
 14.721  14.747  14.762  14.800  14.831  14.871  28.824  28.904
149 A   150 A   151 A   152 A   153 A   154 A   155 A   156 A                  
 29.516  29.533  29.533  29.547  29.556  29.565  29.871  29.871
157 A   158 A   159 A   160 A   161 A   162 A   163 A   164 A                  
 29.873  29.875  29.877  29.878  29.880  29.896  29.949  29.961
165 A   166 A   167 A   168 A   169 A   170 A   171 A   172 A                  
130.578 130.591 130.591 130.604 130.615 130.617 154.229 154.297
173 A   174 A   175 A   176 A   177 A   178 A   179 A   180 A                  
165.773 166.0331912.1451912.216
181 A   182 A   183 A   184 A                                                  

 Beta MOs, Restricted
 -- Occupied --                  
*******-1177.17 -180.88 -180.88 -169.69 -169.69 -169.69 -169.69
  1 A     2 A     3 A     4 A     5 A     6 A     7 A     8 A                  
-169.69 -169.69  -80.03  -80.03  -37.93  -37.93  -33.12  -33.12
  9 A    10 A    11 A    12 A    13 A    14 A    15 A    16 A                  
-33.118 -33.118 -33.118 -33.118 -24.306 -24.306 -24.305 -24.305
 17 A    18 A    19 A    20 A    21 A    22 A    23 A    24 A                  
-24.305 -24.305 -24.301 -24.301 -24.301 -24.301  -7.573  -7.572
 25 A    26 A    27 A    28 A    29 A    30 A    31 A    32 A                  
 -7.251  -7.251  -5.484  -5.484  -5.473  -5.473  -5.473  -5.473
 33 A    34 A    35 A    36 A    37 A    38 A    39 A    40 A                  
 -5.464  -5.464  -5.463  -5.463  -5.463  -5.463  -2.406  -2.406
 41 A    42 A    43 A    44 A    45 A    46 A    47 A    48 A                  
 -2.402  -2.402  -2.402  -2.402  -2.390  -2.390  -2.390  -2.390
 49 A    50 A    51 A    52 A    53 A    54 A    55 A    56 A                  
 -0.973  -0.880  -0.811  -0.670  -0.488  -0.488  -0.444  -0.402
 57 A    58 A    59 A    60 A    61 A    62 A    63 A    64 A                  
 -0.398  -0.385  -0.374  -0.340
 65 A    66 A    67 A    68 A                                                  
 -- Virtual --                   
 -0.033   0.020   0.043   0.064   0.080   0.083   0.092   0.104
 69 A    70 A    71 A    72 A    73 A    74 A    75 A    76 A                  
  0.108   0.123   0.141   0.169   0.254   0.286   0.306   0.307
 77 A    78 A    79 A    80 A    81 A    82 A    83 A    84 A                  
  0.335   0.339   0.367   0.386   0.393   0.420   0.422   0.424
 85 A    86 A    87 A    88 A    89 A    90 A    91 A    92 A                  
  0.506   0.531   0.532   0.550   0.577   0.578   0.581   0.582
 93 A    94 A    95 A    96 A    97 A    98 A    99 A   100 A                  
  0.603   0.640   0.659   0.702   0.721   0.737   0.794   0.835
101 A   102 A   103 A   104 A   105 A   106 A   107 A   108 A                  
  0.895   0.901   0.950   1.083   1.085   1.119   1.143   1.392
109 A   110 A   111 A   112 A   113 A   114 A   115 A   116 A                  
  1.524   1.552   1.554   1.590   1.617   1.620   1.770   1.828
117 A   118 A   119 A   120 A   121 A   122 A   123 A   124 A                  
  1.885   1.929   1.935   1.962   4.476   4.477   4.481   4.488
125 A   126 A   127 A   128 A   129 A   130 A   131 A   132 A                  
  4.491   4.492   4.497   4.532   4.623   4.629   4.704   4.810
133 A   134 A   135 A   136 A   137 A   138 A   139 A   140 A                  
  6.516   6.538   6.538   6.547   6.564   6.578   7.166   7.409
141 A   142 A   143 A   144 A   145 A   146 A   147 A   148 A                  
 14.721  14.747  14.762  14.800  14.831  14.871  28.824  28.904
149 A   150 A   151 A   152 A   153 A   154 A   155 A   156 A                  
 29.516  29.533  29.533  29.547  29.556  29.565  29.871  29.871
157 A   158 A   159 A   160 A   161 A   162 A   163 A   164 A                  
 29.873  29.875  29.877  29.878  29.880  29.896  29.949  29.961
165 A   166 A   167 A   168 A   169 A   170 A   171 A   172 A                  
130.578 130.591 130.591 130.604 130.615 130.617 154.229 154.297
173 A   174 A   175 A   176 A   177 A   178 A   179 A   180 A                  
165.773 166.0331912.1451912.216
181 A   182 A   183 A   184 A                                                  

 Occupation and symmetry of molecular orbitals

 Point group: C1 (1 irreducible representation).

                           A     All 
 -------------------------------------
 All molecular orbitals:
  - Alpha                  184   184 
  - Beta                   184   184 
 -------------------------------------
 Alpha orbitals:
  - Frozen occupied        46    46  
  - Active occupied        22    22  
  - Active virtual         116   116 
  - Frozen virtual         0     0   
 -------------------------------------
 Beta orbitals:
  - Frozen occupied        46    46  
  - Active occupied        22    22  
  - Active virtual         116   116 
  - Frozen virtual         0     0   
 -------------------------------------

 Import integrals:   CPU 0.00 s  wall 0.00 s

 Import integrals:   CPU 218.16 s  wall 56.57 s

 MP2 amplitudes:   CPU 0.25 s  wall 0.16 s

Running a double precision version
           CCSD T amplitudes will be solved using DIIS.

           Start     Size      MaxIter   EConv     TConv     
           3         7         100       1.00e-07  1.00e-05  
 ------------------------------------------------------------------------------
           Energy (a.u.)   Ediff      Tdiff       Comment
 ------------------------------------------------------------------------------
         -1.4515766e+04                           
     1   -1.4515766e+04   2.72e-04   8.54e-01     
     2   -1.4515783e+04   1.71e-02   1.06e-01     
     3   -1.4515784e+04   1.06e-03   4.35e-02     
     4   -1.4515786e+04   1.86e-03   1.40e-02     Switched to DIIS steps.
     5   -1.4515787e+04   6.22e-04   1.26e-02     
     6   -1.4515787e+04   2.74e-05   2.64e-03     
     7   -1.4515787e+04   5.45e-06   1.16e-03     
     8   -1.4515787e+04   1.43e-06   2.27e-04     
     9   -1.4515787e+04   9.50e-07   1.06e-04     
    10   -1.4515787e+04   9.83e-08   4.03e-05     
    11   -1.4515787e+04   1.28e-07   2.23e-05     
    12   -1.4515787e+04   6.75e-09   7.51e-06     
 ------------------------------------------------------------------------------
         -1.4515787e+04                           CCSD T converged.

End of double precision
 SCF energy                 = -14515.12868310
 MP2 energy                 = -14515.76619965
 CCSD correlation energy     =     -0.65786052
 CCSD total energy           = -14515.78654362

 CCSD  T1^2 = 0.0106  T2^2 = 0.3195  Leading amplitudes:

 Amplitude    Orbitals with energies
  0.0230       64 (A) A                  ->    69 (A) A                   
              -0.4024                         -0.0331                     
  0.0230       64 (A) B                  ->    69 (A) B                   
              -0.4024                         -0.0331                     
 -0.0173       65 (A) A                  ->    71 (A) A                   
              -0.3977                          0.0434                     
 -0.0173       65 (A) B                  ->    71 (A) B                   
              -0.3977                          0.0434                     

 Amplitude    Orbitals with energies
 -0.1033       68 (A) A      68 (A) B    ->    69 (A) A      69 (A) B     
              -0.3403       -0.3403           -0.0331       -0.0331       
  0.1033       68 (A) A      68 (A) B    ->    69 (A) B      69 (A) A     
              -0.3403       -0.3403           -0.0331       -0.0331       
  0.1033       68 (A) B      68 (A) A    ->    69 (A) A      69 (A) B     
              -0.3403       -0.3403           -0.0331       -0.0331       
 -0.1033       68 (A) B      68 (A) A    ->    69 (A) B      69 (A) A     
              -0.3403       -0.3403           -0.0331       -0.0331       

 Computing CCSD intemediates for later calculations in double precision
 Finished.

Running a double precision version
           CCSD Lambda amplitudes will be solved using DIIS.
           Start     Size      MaxIter   EConv     LConv     
           3         7         100       1.00e-07  1.00e-05  
 ------------------------------------------------------------------------------
            Enorm      Ldiff       Comment
 ------------------------------------------------------------------------------
     1     6.42e-02   5.09e-02     
     2     1.45e-02   4.89e-03     
     3     5.94e-03   2.52e-03     
     4     3.16e-03   1.18e-03     Switched to DIIS steps.
     5     1.03e-03   5.77e-04     
     6     4.97e-04   1.67e-04     
     7     1.64e-04   4.04e-05     
     8     7.42e-05   6.35e-06     
     9     2.62e-05   6.31e-06     
    10     9.25e-06   2.32e-06     
    11     3.17e-06   7.49e-07     
    12     1.22e-06   1.75e-07     
    13     5.52e-07   1.46e-07     
    14     2.48e-07   2.79e-08     
    15     1.29e-07   2.56e-08     
    16     4.80e-08   5.68e-09     
 ------------------------------------------------------------------------------
                                   CCSD Lambda converged.

 Computing density matrices in double precision...
           Orbital response amplitudes will be solved using DIIS.
           Start     Size      MaxIter   EConv     LConv     
           3         7         100       1.00e-06  1.00e-06  
 ------------------------------------------------------------------------------
            Enorm      Ldiff       Comment
 ------------------------------------------------------------------------------
     1     9.17e-02   1.50e-02     
     2     6.52e-02   1.84e-02     
     3     6.96e-02   2.15e-02     
     4     4.84e-03   2.99e-02     Switched to DIIS steps.
     5     1.55e-03   8.07e-04     
     6     1.76e-04   3.44e-04     
     7     3.68e-05   1.99e-05     
     8     7.16e-06   7.77e-06     
     9     1.42e-06   1.45e-06     
    10     1.05e-06   4.50e-08     
    11     6.69e-07   3.65e-08     
 ------------------------------------------------------------------------------
                                   Orbital response converged.

 Computing density matrices... Done.
 CCSD calculation:   CPU 5651.20 s  wall 1430.54 s

 Transferring MO TPDM to AO TPDM
 Transferring g2_o1o1o1o1
 Transferring g2_o1o1o1v1
 Transferring g2_o1o1v1v1
 Transferring g2_o1v1o1v1
 Transferring g2_o1v1v1v1
 Transferring g2_v1v1v1v1
 Adding separable TPDM
 Computing TPDM gradient
 --------------------------------------------------------
 2e gradient
  Atom          X               Y               Z
 --------------------------------------------------------
    1        -76.379922        9.571089       -0.024754  
    2          5.460166      -37.845870        0.015149  
    3         -5.460176       37.845872        0.005668  
    4         76.379932       -9.571091        0.003938  
 --------------------------------------------------------
 --------------------------------------------------------
 Final gradient
  Atom          X               Y               Z
 --------------------------------------------------------
    1        -76.379922        9.571089       -0.024754  
    2          5.460166      -37.845870        0.015149  
    3         -5.460176       37.845872        0.005668  
    4         76.379932       -9.571091        0.003938  
 --------------------------------------------------------
 Analytic gradient from two-electron contribution:   CPU 935.51 s  wall 302.35 s

 Total ccman2 time:   CPU 6810.65 s  wall 1791.59 s


 --------------------------------------------------------------

                    Orbital Energies (a.u.)
 --------------------------------------------------------------

 Alpha MOs
 -- Occupied --
***************-180.880-180.880-169.687-169.687-169.686-169.686
*******-169.686 -80.033 -80.033 -37.934 -37.934 -33.122 -33.122
-33.118 -33.118 -33.118 -33.118 -24.306 -24.306 -24.305 -24.305
-24.305 -24.305 -24.301 -24.301 -24.301 -24.301  -7.573  -7.572
 -7.251  -7.251  -5.484  -5.484  -5.473  -5.473  -5.473  -5.473
 -5.464  -5.464  -5.463  -5.463  -5.463  -5.463  -2.406  -2.406
 -2.402  -2.402  -2.402  -2.402  -2.390  -2.390  -2.390  -2.390
 -0.973  -0.880  -0.811  -0.670  -0.488  -0.488  -0.444  -0.402
 -0.398  -0.385  -0.374  -0.340
 -- Virtual --
 -0.033   0.020   0.043   0.064   0.080   0.083   0.092   0.104
  0.108   0.123   0.141   0.169   0.254   0.286   0.306   0.307
  0.335   0.339   0.367   0.386   0.393   0.420   0.422   0.424
  0.506   0.531   0.532   0.550   0.577   0.578   0.581   0.582
  0.603   0.640   0.659   0.702   0.721   0.737   0.794   0.835
  0.895   0.901   0.950   1.083   1.085   1.119   1.143   1.392
  1.524   1.552   1.554   1.590   1.617   1.620   1.770   1.828
  1.885   1.929   1.935   1.962   4.476   4.477   4.481   4.488
  4.491   4.492   4.497   4.532   4.623   4.629   4.704   4.810
  6.516   6.538   6.538   6.547   6.564   6.578   7.166   7.409
 14.721  14.747  14.762  14.800  14.831  14.871  28.824  28.904
 29.516  29.533  29.533  29.547  29.556  29.565  29.871  29.871
 29.873  29.875  29.877  29.878  29.880  29.896  29.949  29.961
130.578 130.591 130.591 130.604 130.615 130.617 154.229 154.297
165.773 166.0331912.1451912.216
 --------------------------------------------------------------

          Ground-State Mulliken Net Atomic Charges

     Atom                 Charge (a.u.)
  ----------------------------------------
      1 I                    -0.155194
      2 P                     0.155194
      3 P                     0.155195
      4 I                    -0.155194
  ----------------------------------------
  Sum of atomic charges =     0.000000

 -----------------------------------------------------------------
                    Cartesian Multipole Moments
 -----------------------------------------------------------------
    Charge (ESU x 10^10)
                 0.0000
    Dipole Moment (Debye)
         X      -0.0000      Y      -0.0000      Z      -0.0003
       Tot       0.0003
    Quadrupole Moments (Debye-Ang)
        XX     -85.8739     XY      -0.8833     YY     -85.4392
        XZ      -0.0001     YZ      -0.0001     ZZ     -84.9320
    Octopole Moments (Debye-Ang^2)
       XXX      -0.0000    XXY      -0.0000    XYY      -0.0000
       YYY      -0.0000    XXZ      -0.0218    XYZ      -0.0020
       YYZ      -0.0292    XZZ      -0.0000    YZZ      -0.0000
       ZZZ      -0.0886
    Hexadecapole Moments (Debye-Ang^3)
      XXXX   -2801.0630   XXXY     -60.5318   XXYY    -532.8901
      XYYY     -12.4972   YYYY    -259.2416   XXXZ      -0.2099
      XXYZ      -0.0083   XYYZ      -0.0818   YYYZ       0.0047
      XXZZ    -522.9118   XYZZ      -3.7554   YYZZ     -63.3345
      XZZZ      -0.2513   YZZZ       0.0041   ZZZZ    -128.8487
 -----------------------------------------------------------------
 DrvMan completing analytic gradient of the correlated energy
 Correlated dipole moment
            1
    1  -0.0000025
    2  -0.0000011
    3  -0.0001228
 Energy read as -14515.786543620
 Full Analytical Gradient: (in a.u., or Hartree/Bohr)
             1             2             3             4
    1    0.00000412    0.00000822   -0.00000826   -0.00000407
    2    0.00000151    0.00000567   -0.00000565   -0.00000152
    3    0.00000555   -0.00000560   -0.00000549    0.00000555
 Gradient time:  CPU 0.75 s  wall 0.78 s
 ----------------------------------------------------------------
             Standard Nuclear Orientation (Angstroms)
    I     Atom           X                Y                Z
 ----------------------------------------------------------------
    1      I       2.8267327928    -0.0449048633    -0.0000000000
    2      P       0.5070737167     0.8862351360     0.0000000000
    3      P      -0.5060737167    -0.8862351360    -0.0000000000
    4      I      -2.8267327928     0.0449048633     0.0000000000
 ----------------------------------------------------------------
 Nuclear Repulsion Energy =   902.5115472235 hartrees
 There are       68 alpha and       68 beta electrons

                       Distance Matrix (Angstroms)
             I (  1)   P (  2)   P (  3)
   P (  2)  2.499568
   P (  3)  3.437359  2.041597
   I (  4)  5.654179  3.438328  2.500496

 Requested basis set is 6-311++G(d,p)
 There are 74 shells and 184 basis functions
 A cutoff of  1.0D-14 yielded   2037 shell pairs
 There are     13382 function pairs (     15204 Cartesian)
 Smallest overlap matrix eigenvalue = 9.97E-04
 Guess MOs from SCF MO coefficient file

 -----------------------------------------------------------------------
  General SCF calculation program by
  Eric Jon Sundstrom, Paul Horn, Yuezhi Mao, Dmitri Zuev, Alec White,
  David Stuck, Shaama M.S., Shane Yost, Joonho Lee, David Small,
  Daniel Levine, Susi Lehtola, Hugh Burton, Evgeny Epifanovsky
 -----------------------------------------------------------------------
 Hartree-Fock
 using 4 threads for integral computing
 -------------------------------------------------------
 OpenMP Integral computing Module                
 Release: version 2.0, May 2017, Q-Chem Inc. Pleasanton 
 -------------------------------------------------------
 A restricted SCF calculation will be
 performed using DIIS
 SCF converges when DIIS error is below 1.0e-08
 ---------------------------------------
  Cycle       Energy         DIIS error
 ---------------------------------------
    1  -14515.1286744742      5.70e-06  
    2  -14515.1286747228      1.58e-06  
    3  -14515.1286747501      7.46e-07  
    4  -14515.1286747548      2.70e-07  
    5  -14515.1286747556      9.96e-08  
    6  -14515.1286747558      4.10e-08  
    7  -14515.1286747559      2.24e-08  
    8  -14515.1286747558      9.16e-09  Convergence criterion met
 ---------------------------------------
 SCF time:   CPU 12.18s  wall 3.00s 
 SCF   energy in the final basis set =   -14515.1286747558
 Total energy in the final basis set =   -14515.1286747558


 ------------------------------------------------------------------------------

   CCMAN2: suite of methods based on coupled cluster
           and equation of motion theories.

   Components:
   * libvmm-1.3-trunk
     by Evgeny Epifanovsky, Ilya Kaliman.
   * libtensor-2.5-trunk
     by Evgeny Epifanovsky, Michael Wormit, Dmitry Zuev, Sam Manzer, 
        Ilya Kaliman.
   * libcc-2.5-trunk
     by Evgeny Epifanovsky, Arik Landau, Tomasz Kus, Kirill Khistyaev, 
        Dmitry Zuev, Prashant Manohar, Xintian Feng, Anna Krylov, 
        Matthew Goldey, Alec White, Thomas Jagau, Kaushik Nanda, 
        Anastasia Gunina, Alexander Kunitsa, Joonho Lee.

   CCMAN original authors:
   Anna I. Krylov, C. David Sherrill, Steven R. Gwaltney,
   Edward F. C. Byrd (2000)
   Sergey V. Levchenko, Lyudmila V. Slipchenko, Tao Wang,
   Ana-Maria C. Cristian (2003)
   Piotr A. Pieniazek, C. Melania Oana, Evgeny Epifanovsky (2007)
   Prashant Manohar (2009)

 ------------------------------------------------------------------------------


 Allocating and initializing 29808MB of RAM...
 Calculation will run on 4 cores.


 Alpha MOs, Restricted
 -- Occupied --                  
*******-1177.17 -180.88 -180.88 -169.69 -169.69 -169.69 -169.69
  1 A     2 A     3 A     4 A     5 A     6 A     7 A     8 A                  
-169.69 -169.69  -80.03  -80.03  -37.93  -37.93  -33.12  -33.12
  9 A    10 A    11 A    12 A    13 A    14 A    15 A    16 A                  
-33.118 -33.118 -33.118 -33.118 -24.306 -24.306 -24.305 -24.305
 17 A    18 A    19 A    20 A    21 A    22 A    23 A    24 A                  
-24.305 -24.304 -24.301 -24.301 -24.301 -24.301  -7.573  -7.572
 25 A    26 A    27 A    28 A    29 A    30 A    31 A    32 A                  
 -7.251  -7.251  -5.484  -5.484  -5.473  -5.473  -5.473  -5.473
 33 A    34 A    35 A    36 A    37 A    38 A    39 A    40 A                  
 -5.464  -5.464  -5.463  -5.463  -5.463  -5.463  -2.407  -2.406
 41 A    42 A    43 A    44 A    45 A    46 A    47 A    48 A                  
 -2.402  -2.402  -2.402  -2.402  -2.390  -2.390  -2.390  -2.390
 49 A    50 A    51 A    52 A    53 A    54 A    55 A    56 A                  
 -0.973  -0.880  -0.811  -0.670  -0.488  -0.488  -0.444  -0.402
 57 A    58 A    59 A    60 A    61 A    62 A    63 A    64 A                  
 -0.398  -0.385  -0.374  -0.340
 65 A    66 A    67 A    68 A                                                  
 -- Virtual --                   
 -0.033   0.020   0.043   0.064   0.080   0.083   0.092   0.104
 69 A    70 A    71 A    72 A    73 A    74 A    75 A    76 A                  
  0.108   0.123   0.141   0.169   0.254   0.286   0.306   0.307
 77 A    78 A    79 A    80 A    81 A    82 A    83 A    84 A                  
  0.335   0.339   0.367   0.386   0.393   0.420   0.422   0.423
 85 A    86 A    87 A    88 A    89 A    90 A    91 A    92 A                  
  0.506   0.531   0.533   0.550   0.577   0.578   0.581   0.582
 93 A    94 A    95 A    96 A    97 A    98 A    99 A   100 A                  
  0.603   0.640   0.659   0.702   0.721   0.737   0.794   0.835
101 A   102 A   103 A   104 A   105 A   106 A   107 A   108 A                  
  0.895   0.901   0.950   1.083   1.084   1.120   1.144   1.392
109 A   110 A   111 A   112 A   113 A   114 A   115 A   116 A                  
  1.524   1.552   1.554   1.590   1.617   1.620   1.770   1.828
117 A   118 A   119 A   120 A   121 A   122 A   123 A   124 A                  
  1.885   1.929   1.935   1.963   4.475   4.477   4.481   4.488
125 A   126 A   127 A   128 A   129 A   130 A   131 A   132 A                  
  4.491   4.492   4.497   4.532   4.623   4.629   4.704   4.810
133 A   134 A   135 A   136 A   137 A   138 A   139 A   140 A                  
  6.516   6.538   6.538   6.547   6.564   6.578   7.167   7.408
141 A   142 A   143 A   144 A   145 A   146 A   147 A   148 A                  
 14.721  14.747  14.762  14.800  14.831  14.871  28.824  28.904
149 A   150 A   151 A   152 A   153 A   154 A   155 A   156 A                  
 29.516  29.533  29.533  29.547  29.556  29.565  29.871  29.871
157 A   158 A   159 A   160 A   161 A   162 A   163 A   164 A                  
 29.873  29.875  29.877  29.878  29.880  29.896  29.949  29.961
165 A   166 A   167 A   168 A   169 A   170 A   171 A   172 A                  
130.578 130.591 130.591 130.604 130.615 130.617 154.229 154.297
173 A   174 A   175 A   176 A   177 A   178 A   179 A   180 A                  
165.773 166.0321912.1451912.216
181 A   182 A   183 A   184 A                                                  

 Beta MOs, Restricted
 -- Occupied --                  
*******-1177.17 -180.88 -180.88 -169.69 -169.69 -169.69 -169.69
  1 A     2 A     3 A     4 A     5 A     6 A     7 A     8 A                  
-169.69 -169.69  -80.03  -80.03  -37.93  -37.93  -33.12  -33.12
  9 A    10 A    11 A    12 A    13 A    14 A    15 A    16 A                  
-33.118 -33.118 -33.118 -33.118 -24.306 -24.306 -24.305 -24.305
 17 A    18 A    19 A    20 A    21 A    22 A    23 A    24 A                  
-24.305 -24.304 -24.301 -24.301 -24.301 -24.301  -7.573  -7.572
 25 A    26 A    27 A    28 A    29 A    30 A    31 A    32 A                  
 -7.251  -7.251  -5.484  -5.484  -5.473  -5.473  -5.473  -5.473
 33 A    34 A    35 A    36 A    37 A    38 A    39 A    40 A                  
 -5.464  -5.464  -5.463  -5.463  -5.463  -5.463  -2.407  -2.406
 41 A    42 A    43 A    44 A    45 A    46 A    47 A    48 A                  
 -2.402  -2.402  -2.402  -2.402  -2.390  -2.390  -2.390  -2.390
 49 A    50 A    51 A    52 A    53 A    54 A    55 A    56 A                  
 -0.973  -0.880  -0.811  -0.670  -0.488  -0.488  -0.444  -0.402
 57 A    58 A    59 A    60 A    61 A    62 A    63 A    64 A                  
 -0.398  -0.385  -0.374  -0.340
 65 A    66 A    67 A    68 A                                                  
 -- Virtual --                   
 -0.033   0.020   0.043   0.064   0.080   0.083   0.092   0.104
 69 A    70 A    71 A    72 A    73 A    74 A    75 A    76 A                  
  0.108   0.123   0.141   0.169   0.254   0.286   0.306   0.307
 77 A    78 A    79 A    80 A    81 A    82 A    83 A    84 A                  
  0.335   0.339   0.367   0.386   0.393   0.420   0.422   0.423
 85 A    86 A    87 A    88 A    89 A    90 A    91 A    92 A                  
  0.506   0.531   0.533   0.550   0.577   0.578   0.581   0.582
 93 A    94 A    95 A    96 A    97 A    98 A    99 A   100 A                  
  0.603   0.640   0.659   0.702   0.721   0.737   0.794   0.835
101 A   102 A   103 A   104 A   105 A   106 A   107 A   108 A                  
  0.895   0.901   0.950   1.083   1.084   1.120   1.144   1.392
109 A   110 A   111 A   112 A   113 A   114 A   115 A   116 A                  
  1.524   1.552   1.554   1.590   1.617   1.620   1.770   1.828
117 A   118 A   119 A   120 A   121 A   122 A   123 A   124 A                  
  1.885   1.929   1.935   1.963   4.475   4.477   4.481   4.488
125 A   126 A   127 A   128 A   129 A   130 A   131 A   132 A                  
  4.491   4.492   4.497   4.532   4.623   4.629   4.704   4.810
133 A   134 A   135 A   136 A   137 A   138 A   139 A   140 A                  
  6.516   6.538   6.538   6.547   6.564   6.578   7.167   7.408
141 A   142 A   143 A   144 A   145 A   146 A   147 A   148 A                  
 14.721  14.747  14.762  14.800  14.831  14.871  28.824  28.904
149 A   150 A   151 A   152 A   153 A   154 A   155 A   156 A                  
 29.516  29.533  29.533  29.547  29.556  29.565  29.871  29.871
157 A   158 A   159 A   160 A   161 A   162 A   163 A   164 A                  
 29.873  29.875  29.877  29.878  29.880  29.896  29.949  29.961
165 A   166 A   167 A   168 A   169 A   170 A   171 A   172 A                  
130.578 130.591 130.591 130.604 130.615 130.617 154.229 154.297
173 A   174 A   175 A   176 A   177 A   178 A   179 A   180 A                  
165.773 166.0321912.1451912.216
181 A   182 A   183 A   184 A                                                  

 Occupation and symmetry of molecular orbitals

 Point group: C1 (1 irreducible representation).

                           A     All 
 -------------------------------------
 All molecular orbitals:
  - Alpha                  184   184 
  - Beta                   184   184 
 -------------------------------------
 Alpha orbitals:
  - Frozen occupied        46    46  
  - Active occupied        22    22  
  - Active virtual         116   116 
  - Frozen virtual         0     0   
 -------------------------------------
 Beta orbitals:
  - Frozen occupied        46    46  
  - Active occupied        22    22  
  - Active virtual         116   116 
  - Frozen virtual         0     0   
 -------------------------------------

 Import integrals:   CPU 0.00 s  wall 0.00 s

 Import integrals:   CPU 220.87 s  wall 58.15 s

 MP2 amplitudes:   CPU 0.25 s  wall 0.16 s

Running a double precision version
           CCSD T amplitudes will be solved using DIIS.

           Start     Size      MaxIter   EConv     TConv     
           3         7         100       1.00e-07  1.00e-05  
 ------------------------------------------------------------------------------
           Energy (a.u.)   Ediff      Tdiff       Comment
 ------------------------------------------------------------------------------
         -1.4515766e+04                           
     1   -1.4515766e+04   2.82e-04   8.54e-01     
     2   -1.4515783e+04   1.71e-02   1.06e-01     
     3   -1.4515784e+04   1.06e-03   4.36e-02     
     4   -1.4515786e+04   1.86e-03   1.40e-02     Switched to DIIS steps.
     5   -1.4515787e+04   6.22e-04   1.26e-02     
     6   -1.4515787e+04   2.75e-05   2.64e-03     
     7   -1.4515787e+04   5.46e-06   1.17e-03     
     8   -1.4515787e+04   1.43e-06   2.27e-04     
     9   -1.4515787e+04   9.49e-07   1.06e-04     
    10   -1.4515787e+04   9.78e-08   4.03e-05     
    11   -1.4515787e+04   1.28e-07   2.23e-05     
    12   -1.4515787e+04   6.65e-09   7.51e-06     
 ------------------------------------------------------------------------------
         -1.4515787e+04                           CCSD T converged.

End of double precision
 SCF energy                 = -14515.12867476
 MP2 energy                 = -14515.76620600
 CCSD correlation energy     =     -0.65786861
 CCSD total energy           = -14515.78654336

 CCSD  T1^2 = 0.0106  T2^2 = 0.3195  Leading amplitudes:

 Amplitude    Orbitals with energies
  0.0230       64 (A) A                  ->    69 (A) A                   
              -0.4024                         -0.0331                     
  0.0230       64 (A) B                  ->    69 (A) B                   
              -0.4024                         -0.0331                     
  0.0173       65 (A) A                  ->    71 (A) A                   
              -0.3978                          0.0435                     
  0.0173       65 (A) B                  ->    71 (A) B                   
              -0.3978                          0.0435                     

 Amplitude    Orbitals with energies
 -0.1034       68 (A) A      68 (A) B    ->    69 (A) A      69 (A) B     
              -0.3403       -0.3403           -0.0331       -0.0331       
  0.1034       68 (A) A      68 (A) B    ->    69 (A) B      69 (A) A     
              -0.3403       -0.3403           -0.0331       -0.0331       
  0.1034       68 (A) B      68 (A) A    ->    69 (A) A      69 (A) B     
              -0.3403       -0.3403           -0.0331       -0.0331       
 -0.1034       68 (A) B      68 (A) A    ->    69 (A) B      69 (A) A     
              -0.3403       -0.3403           -0.0331       -0.0331       

 Computing CCSD intemediates for later calculations in double precision
 Finished.

Running a double precision version
           CCSD Lambda amplitudes will be solved using DIIS.
           Start     Size      MaxIter   EConv     LConv     
           3         7         100       1.00e-07  1.00e-05  
 ------------------------------------------------------------------------------
            Enorm      Ldiff       Comment
 ------------------------------------------------------------------------------
     1     6.42e-02   5.10e-02     
     2     1.45e-02   4.89e-03     
     3     5.94e-03   2.52e-03     
     4     3.16e-03   1.18e-03     Switched to DIIS steps.
     5     1.03e-03   5.77e-04     
     6     4.97e-04   1.67e-04     
     7     1.64e-04   4.05e-05     
     8     7.42e-05   6.35e-06     
     9     2.62e-05   6.31e-06     
    10     9.25e-06   2.32e-06     
    11     3.16e-06   7.50e-07     
    12     1.22e-06   1.76e-07     
    13     5.52e-07   1.46e-07     
    14     2.48e-07   2.79e-08     
    15     1.29e-07   2.56e-08     
    16     4.79e-08   5.69e-09     
 ------------------------------------------------------------------------------
                                   CCSD Lambda converged.

 Computing density matrices in double precision...
           Orbital response amplitudes will be solved using DIIS.
           Start     Size      MaxIter   EConv     LConv     
           3         7         100       1.00e-06  1.00e-06  
 ------------------------------------------------------------------------------
            Enorm      Ldiff       Comment
 ------------------------------------------------------------------------------
     1     9.17e-02   1.50e-02     
     2     6.52e-02   1.84e-02     
     3     6.96e-02   2.15e-02     
     4     4.84e-03   2.99e-02     Switched to DIIS steps.
     5     1.55e-03   8.06e-04     
     6     1.76e-04   3.44e-04     
     7     3.98e-05   1.99e-05     
     8     2.87e-05   7.53e-06     
     9     8.56e-06   1.03e-06     
    10     1.10e-06   8.18e-07     
    11     3.57e-07   9.61e-08     
 ------------------------------------------------------------------------------
                                   Orbital response converged.

 Computing density matrices... Done.
 CCSD calculation:   CPU 5651.25 s  wall 1430.51 s

 Transferring MO TPDM to AO TPDM
 Transferring g2_o1o1o1o1
 Transferring g2_o1o1o1v1
 Transferring g2_o1o1v1v1
 Transferring g2_o1v1o1v1
 Transferring g2_o1v1v1v1
 Transferring g2_v1v1v1v1
 Adding separable TPDM
 Computing TPDM gradient
 --------------------------------------------------------
 2e gradient
  Atom          X               Y               Z
 --------------------------------------------------------
    1        -76.397312        9.584048       -0.000004  
    2          5.479654      -37.842960        0.000009  
    3         -5.455570       37.832939       -0.000006  
    4         76.373228       -9.574028        0.000001  
 --------------------------------------------------------
 --------------------------------------------------------
 Final gradient
  Atom          X               Y               Z
 --------------------------------------------------------
    1        -76.397312        9.584048       -0.000004  
    2          5.479654      -37.842960        0.000009  
    3         -5.455570       37.832939       -0.000006  
    4         76.373228       -9.574028        0.000001  
 --------------------------------------------------------
 Analytic gradient from two-electron contribution:   CPU 947.27 s  wall 305.91 s

 Total ccman2 time:   CPU 6824.82 s  wall 1796.60 s


 --------------------------------------------------------------

                    Orbital Energies (a.u.)
 --------------------------------------------------------------

 Alpha MOs
 -- Occupied --
***************-180.880-180.880-169.687-169.687-169.686-169.686
*******-169.686 -80.033 -80.032 -37.934 -37.934 -33.122 -33.122
-33.118 -33.118 -33.118 -33.118 -24.306 -24.306 -24.305 -24.305
-24.305 -24.304 -24.301 -24.301 -24.301 -24.301  -7.573  -7.572
 -7.251  -7.251  -5.484  -5.484  -5.473  -5.473  -5.473  -5.473
 -5.464  -5.464  -5.463  -5.463  -5.463  -5.463  -2.407  -2.406
 -2.402  -2.402  -2.402  -2.402  -2.390  -2.390  -2.390  -2.390
 -0.973  -0.880  -0.811  -0.670  -0.488  -0.488  -0.444  -0.402
 -0.398  -0.385  -0.374  -0.340
 -- Virtual --
 -0.033   0.020   0.043   0.064   0.080   0.083   0.092   0.104
  0.108   0.123   0.141   0.169   0.254   0.286   0.306   0.307
  0.335   0.339   0.367   0.386   0.393   0.420   0.422   0.423
  0.506   0.531   0.533   0.550   0.577   0.578   0.581   0.582
  0.603   0.640   0.659   0.702   0.721   0.737   0.794   0.835
  0.895   0.901   0.950   1.083   1.084   1.120   1.144   1.392
  1.524   1.552   1.554   1.590   1.617   1.620   1.770   1.828
  1.885   1.929   1.935   1.963   4.475   4.477   4.481   4.488
  4.491   4.492   4.497   4.532   4.623   4.629   4.704   4.810
  6.516   6.538   6.538   6.547   6.564   6.578   7.167   7.408
 14.721  14.747  14.762  14.800  14.831  14.871  28.824  28.904
 29.516  29.533  29.533  29.547  29.556  29.565  29.871  29.871
 29.873  29.875  29.877  29.878  29.880  29.896  29.949  29.961
130.578 130.591 130.591 130.604 130.615 130.617 154.229 154.297
165.773 166.0321912.1451912.216
 --------------------------------------------------------------

          Ground-State Mulliken Net Atomic Charges

     Atom                 Charge (a.u.)
  ----------------------------------------
      1 I                    -0.154919
      2 P                     0.154997
      3 P                     0.155089
      4 I                    -0.155166
  ----------------------------------------
  Sum of atomic charges =    -0.000000

 -----------------------------------------------------------------
                    Cartesian Multipole Moments
 -----------------------------------------------------------------
    Charge (ESU x 10^10)
                 0.0000
    Dipole Moment (Debye)
         X       0.0044      Y      -0.0002      Z       0.0000
       Tot       0.0044
    Quadrupole Moments (Debye-Ang)
        XX     -85.8638     XY      -0.8830     YY     -85.4419
        XZ      -0.0000     YZ       0.0000     ZZ     -84.9320
    Octopole Moments (Debye-Ang^2)
       XXX      -0.0016    XXY       0.0015    XYY      -0.0063
       YYY      -0.0002    XXZ      -0.0000    XYZ       0.0000
       YYZ      -0.0000    XZZ      -0.0054    YZZ       0.0006
       ZZZ       0.0000
    Hexadecapole Moments (Debye-Ang^3)
      XXXX   -2801.0193   XXXY     -60.5597   XXYY    -532.8921
      XYYY     -12.5337   YYYY    -259.2587   XXXZ      -0.0000
      XXYZ       0.0000   XYYZ       0.0000   YYYZ       0.0000
      XXZZ    -522.9059   XYZZ      -3.7667   YYZZ     -63.3377
      XZZZ      -0.0000   YZZZ       0.0000   ZZZZ    -128.8496
 -----------------------------------------------------------------
 DrvMan completing analytic gradient of the correlated energy
 Correlated dipole moment
            1
    1   0.0017219
    2  -0.0000826
    3   0.0000000
 Energy read as -14515.786543364
 Full Analytical Gradient: (in a.u., or Hartree/Bohr)
             1             2             3             4
    1   -0.00014361    0.00027162   -0.00009907   -0.00002894
    2    0.00006710    0.00009005   -0.00014900   -0.00000815
    3    0.00000002    0.00000004   -0.00000006    0.00000000
 Gradient time:  CPU 0.74 s  wall 0.79 s
 ----------------------------------------------------------------
             Standard Nuclear Orientation (Angstroms)
    I     Atom           X                Y                Z
 ----------------------------------------------------------------
    1      I       2.8267327928    -0.0449048633    -0.0000000000
    2      P       0.5050737167     0.8862351360     0.0000000000
    3      P      -0.5060737167    -0.8862351360    -0.0000000000
    4      I      -2.8267327928     0.0449048633     0.0000000000
 ----------------------------------------------------------------
 Nuclear Repulsion Energy =   902.4840456411 hartrees
 There are       68 alpha and       68 beta electrons

                       Distance Matrix (Angstroms)
             I (  1)   P (  2)   P (  3)
   P (  2)  2.501424
   P (  3)  3.437359  2.040605
   I (  4)  5.654179  3.436389  2.500496

 Requested basis set is 6-311++G(d,p)
 There are 74 shells and 184 basis functions
 A cutoff of  1.0D-14 yielded   2037 shell pairs
 There are     13382 function pairs (     15204 Cartesian)
 Smallest overlap matrix eigenvalue = 9.95E-04
 Guess MOs from SCF MO coefficient file

 -----------------------------------------------------------------------
  General SCF calculation program by
  Eric Jon Sundstrom, Paul Horn, Yuezhi Mao, Dmitri Zuev, Alec White,
  David Stuck, Shaama M.S., Shane Yost, Joonho Lee, David Small,
  Daniel Levine, Susi Lehtola, Hugh Burton, Evgeny Epifanovsky
 -----------------------------------------------------------------------
 Hartree-Fock
 using 4 threads for integral computing
 -------------------------------------------------------
 OpenMP Integral computing Module                
 Release: version 2.0, May 2017, Q-Chem Inc. Pleasanton 
 -------------------------------------------------------
 A restricted SCF calculation will be
 performed using DIIS
 SCF converges when DIIS error is below 1.0e-08
 ---------------------------------------
  Cycle       Energy         DIIS error
 ---------------------------------------
    1  -14515.1286899749      1.07e-05  
    2  -14515.1286908065      2.93e-06  
    3  -14515.1286908860      1.38e-06  
    4  -14515.1286908994      4.54e-07  
    5  -14515.1286909016      1.56e-07  
    6  -14515.1286909020      6.65e-08  
    7  -14515.1286909020      3.87e-08  
    8  -14515.1286909020      1.52e-08  
    9  -14515.1286909021      5.49e-09  Convergence criterion met
 ---------------------------------------
 SCF time:   CPU 13.77s  wall 4.00s 
 SCF   energy in the final basis set =   -14515.1286909021
 Total energy in the final basis set =   -14515.1286909021


 ------------------------------------------------------------------------------

   CCMAN2: suite of methods based on coupled cluster
           and equation of motion theories.

   Components:
   * libvmm-1.3-trunk
     by Evgeny Epifanovsky, Ilya Kaliman.
   * libtensor-2.5-trunk
     by Evgeny Epifanovsky, Michael Wormit, Dmitry Zuev, Sam Manzer, 
        Ilya Kaliman.
   * libcc-2.5-trunk
     by Evgeny Epifanovsky, Arik Landau, Tomasz Kus, Kirill Khistyaev, 
        Dmitry Zuev, Prashant Manohar, Xintian Feng, Anna Krylov, 
        Matthew Goldey, Alec White, Thomas Jagau, Kaushik Nanda, 
        Anastasia Gunina, Alexander Kunitsa, Joonho Lee.

   CCMAN original authors:
   Anna I. Krylov, C. David Sherrill, Steven R. Gwaltney,
   Edward F. C. Byrd (2000)
   Sergey V. Levchenko, Lyudmila V. Slipchenko, Tao Wang,
   Ana-Maria C. Cristian (2003)
   Piotr A. Pieniazek, C. Melania Oana, Evgeny Epifanovsky (2007)
   Prashant Manohar (2009)

 ------------------------------------------------------------------------------


 Allocating and initializing 29808MB of RAM...
 Calculation will run on 4 cores.


 Alpha MOs, Restricted
 -- Occupied --                  
*******-1177.17 -180.88 -180.88 -169.69 -169.69 -169.69 -169.69
  1 A     2 A     3 A     4 A     5 A     6 A     7 A     8 A                  
-169.69 -169.69  -80.03  -80.03  -37.93  -37.93  -33.12  -33.12
  9 A    10 A    11 A    12 A    13 A    14 A    15 A    16 A                  
-33.118 -33.118 -33.118 -33.118 -24.306 -24.306 -24.305 -24.305
 17 A    18 A    19 A    20 A    21 A    22 A    23 A    24 A                  
-24.305 -24.304 -24.301 -24.301 -24.301 -24.301  -7.573  -7.572
 25 A    26 A    27 A    28 A    29 A    30 A    31 A    32 A                  
 -7.251  -7.251  -5.484  -5.484  -5.473  -5.473  -5.473  -5.473
 33 A    34 A    35 A    36 A    37 A    38 A    39 A    40 A                  
 -5.464  -5.464  -5.463  -5.463  -5.463  -5.463  -2.406  -2.406
 41 A    42 A    43 A    44 A    45 A    46 A    47 A    48 A                  
 -2.402  -2.402  -2.402  -2.402  -2.390  -2.390  -2.390  -2.390
 49 A    50 A    51 A    52 A    53 A    54 A    55 A    56 A                  
 -0.973  -0.880  -0.811  -0.670  -0.488  -0.488  -0.444  -0.402
 57 A    58 A    59 A    60 A    61 A    62 A    63 A    64 A                  
 -0.398  -0.385  -0.374  -0.340
 65 A    66 A    67 A    68 A                                                  
 -- Virtual --                   
 -0.033   0.020   0.043   0.064   0.080   0.083   0.092   0.104
 69 A    70 A    71 A    72 A    73 A    74 A    75 A    76 A                  
  0.108   0.123   0.141   0.169   0.254   0.286   0.306   0.307
 77 A    78 A    79 A    80 A    81 A    82 A    83 A    84 A                  
  0.335   0.339   0.367   0.386   0.393   0.420   0.422   0.424
 85 A    86 A    87 A    88 A    89 A    90 A    91 A    92 A                  
  0.506   0.531   0.532   0.550   0.577   0.578   0.581   0.582
 93 A    94 A    95 A    96 A    97 A    98 A    99 A   100 A                  
  0.603   0.640   0.659   0.702   0.721   0.737   0.794   0.835
101 A   102 A   103 A   104 A   105 A   106 A   107 A   108 A                  
  0.895   0.901   0.950   1.083   1.085   1.119   1.143   1.393
109 A   110 A   111 A   112 A   113 A   114 A   115 A   116 A                  
  1.524   1.552   1.554   1.590   1.617   1.620   1.770   1.828
117 A   118 A   119 A   120 A   121 A   122 A   123 A   124 A                  
  1.885   1.929   1.935   1.962   4.476   4.477   4.481   4.488
125 A   126 A   127 A   128 A   129 A   130 A   131 A   132 A                  
  4.491   4.492   4.497   4.532   4.622   4.629   4.704   4.810
133 A   134 A   135 A   136 A   137 A   138 A   139 A   140 A                  
  6.516   6.538   6.538   6.547   6.564   6.578   7.166   7.409
141 A   142 A   143 A   144 A   145 A   146 A   147 A   148 A                  
 14.721  14.747  14.762  14.800  14.831  14.871  28.824  28.904
149 A   150 A   151 A   152 A   153 A   154 A   155 A   156 A                  
 29.516  29.533  29.533  29.547  29.556  29.565  29.871  29.871
157 A   158 A   159 A   160 A   161 A   162 A   163 A   164 A                  
 29.873  29.875  29.877  29.878  29.880  29.896  29.949  29.961
165 A   166 A   167 A   168 A   169 A   170 A   171 A   172 A                  
130.578 130.591 130.591 130.604 130.615 130.617 154.229 154.297
173 A   174 A   175 A   176 A   177 A   178 A   179 A   180 A                  
165.773 166.0331912.1451912.216
181 A   182 A   183 A   184 A                                                  

 Beta MOs, Restricted
 -- Occupied --                  
*******-1177.17 -180.88 -180.88 -169.69 -169.69 -169.69 -169.69
  1 A     2 A     3 A     4 A     5 A     6 A     7 A     8 A                  
-169.69 -169.69  -80.03  -80.03  -37.93  -37.93  -33.12  -33.12
  9 A    10 A    11 A    12 A    13 A    14 A    15 A    16 A                  
-33.118 -33.118 -33.118 -33.118 -24.306 -24.306 -24.305 -24.305
 17 A    18 A    19 A    20 A    21 A    22 A    23 A    24 A                  
-24.305 -24.304 -24.301 -24.301 -24.301 -24.301  -7.573  -7.572
 25 A    26 A    27 A    28 A    29 A    30 A    31 A    32 A                  
 -7.251  -7.251  -5.484  -5.484  -5.473  -5.473  -5.473  -5.473
 33 A    34 A    35 A    36 A    37 A    38 A    39 A    40 A                  
 -5.464  -5.464  -5.463  -5.463  -5.463  -5.463  -2.406  -2.406
 41 A    42 A    43 A    44 A    45 A    46 A    47 A    48 A                  
 -2.402  -2.402  -2.402  -2.402  -2.390  -2.390  -2.390  -2.390
 49 A    50 A    51 A    52 A    53 A    54 A    55 A    56 A                  
 -0.973  -0.880  -0.811  -0.670  -0.488  -0.488  -0.444  -0.402
 57 A    58 A    59 A    60 A    61 A    62 A    63 A    64 A                  
 -0.398  -0.385  -0.374  -0.340
 65 A    66 A    67 A    68 A                                                  
 -- Virtual --                   
 -0.033   0.020   0.043   0.064   0.080   0.083   0.092   0.104
 69 A    70 A    71 A    72 A    73 A    74 A    75 A    76 A                  
  0.108   0.123   0.141   0.169   0.254   0.286   0.306   0.307
 77 A    78 A    79 A    80 A    81 A    82 A    83 A    84 A                  
  0.335   0.339   0.367   0.386   0.393   0.420   0.422   0.424
 85 A    86 A    87 A    88 A    89 A    90 A    91 A    92 A                  
  0.506   0.531   0.532   0.550   0.577   0.578   0.581   0.582
 93 A    94 A    95 A    96 A    97 A    98 A    99 A   100 A                  
  0.603   0.640   0.659   0.702   0.721   0.737   0.794   0.835
101 A   102 A   103 A   104 A   105 A   106 A   107 A   108 A                  
  0.895   0.901   0.950   1.083   1.085   1.119   1.143   1.393
109 A   110 A   111 A   112 A   113 A   114 A   115 A   116 A                  
  1.524   1.552   1.554   1.590   1.617   1.620   1.770   1.828
117 A   118 A   119 A   120 A   121 A   122 A   123 A   124 A                  
  1.885   1.929   1.935   1.962   4.476   4.477   4.481   4.488
125 A   126 A   127 A   128 A   129 A   130 A   131 A   132 A                  
  4.491   4.492   4.497   4.532   4.622   4.629   4.704   4.810
133 A   134 A   135 A   136 A   137 A   138 A   139 A   140 A                  
  6.516   6.538   6.538   6.547   6.564   6.578   7.166   7.409
141 A   142 A   143 A   144 A   145 A   146 A   147 A   148 A                  
 14.721  14.747  14.762  14.800  14.831  14.871  28.824  28.904
149 A   150 A   151 A   152 A   153 A   154 A   155 A   156 A                  
 29.516  29.533  29.533  29.547  29.556  29.565  29.871  29.871
157 A   158 A   159 A   160 A   161 A   162 A   163 A   164 A                  
 29.873  29.875  29.877  29.878  29.880  29.896  29.949  29.961
165 A   166 A   167 A   168 A   169 A   170 A   171 A   172 A                  
130.578 130.591 130.591 130.604 130.615 130.617 154.229 154.297
173 A   174 A   175 A   176 A   177 A   178 A   179 A   180 A                  
165.773 166.0331912.1451912.216
181 A   182 A   183 A   184 A                                                  

 Occupation and symmetry of molecular orbitals

 Point group: C1 (1 irreducible representation).

                           A     All 
 -------------------------------------
 All molecular orbitals:
  - Alpha                  184   184 
  - Beta                   184   184 
 -------------------------------------
 Alpha orbitals:
  - Frozen occupied        46    46  
  - Active occupied        22    22  
  - Active virtual         116   116 
  - Frozen virtual         0     0   
 -------------------------------------
 Beta orbitals:
  - Frozen occupied        46    46  
  - Active occupied        22    22  
  - Active virtual         116   116 
  - Frozen virtual         0     0   
 -------------------------------------

 Import integrals:   CPU 0.00 s  wall 0.00 s

 Import integrals:   CPU 220.33 s  wall 57.64 s

 MP2 amplitudes:   CPU 0.24 s  wall 0.16 s

Running a double precision version
           CCSD T amplitudes will be solved using DIIS.

           Start     Size      MaxIter   EConv     TConv     
           3         7         100       1.00e-07  1.00e-05  
 ------------------------------------------------------------------------------
           Energy (a.u.)   Ediff      Tdiff       Comment
 ------------------------------------------------------------------------------
         -1.4515766e+04                           
     1   -1.4515766e+04   2.63e-04   8.54e-01     
     2   -1.4515783e+04   1.71e-02   1.06e-01     
     3   -1.4515784e+04   1.06e-03   4.35e-02     
     4   -1.4515786e+04   1.86e-03   1.40e-02     Switched to DIIS steps.
     5   -1.4515787e+04   6.22e-04   1.26e-02     
     6   -1.4515787e+04   2.74e-05   2.64e-03     
     7   -1.4515787e+04   5.43e-06   1.16e-03     
     8   -1.4515787e+04   1.43e-06   2.27e-04     
     9   -1.4515787e+04   9.52e-07   1.06e-04     
    10   -1.4515787e+04   9.88e-08   4.04e-05     
    11   -1.4515787e+04   1.28e-07   2.23e-05     
    12   -1.4515787e+04   6.84e-09   7.51e-06     
 ------------------------------------------------------------------------------
         -1.4515787e+04                           CCSD T converged.

End of double precision
 SCF energy                 = -14515.12869090
 MP2 energy                 = -14515.76619284
 CCSD correlation energy     =     -0.65785249
 CCSD total energy           = -14515.78654339

 CCSD  T1^2 = 0.0106  T2^2 = 0.3195  Leading amplitudes:

 Amplitude    Orbitals with energies
 -0.0230       64 (A) A                  ->    69 (A) A                   
              -0.4023                         -0.0331                     
 -0.0230       64 (A) B                  ->    69 (A) B                   
              -0.4023                         -0.0331                     
  0.0173       65 (A) A                  ->    71 (A) A                   
              -0.3976                          0.0434                     
  0.0173       65 (A) B                  ->    71 (A) B                   
              -0.3976                          0.0434                     

 Amplitude    Orbitals with energies
 -0.1031       68 (A) A      68 (A) B    ->    69 (A) A      69 (A) B     
              -0.3404       -0.3404           -0.0331       -0.0331       
  0.1031       68 (A) A      68 (A) B    ->    69 (A) B      69 (A) A     
              -0.3404       -0.3404           -0.0331       -0.0331       
  0.1031       68 (A) B      68 (A) A    ->    69 (A) A      69 (A) B     
              -0.3404       -0.3404           -0.0331       -0.0331       
 -0.1031       68 (A) B      68 (A) A    ->    69 (A) B      69 (A) A     
              -0.3404       -0.3404           -0.0331       -0.0331       

 Computing CCSD intemediates for later calculations in double precision
 Finished.

Running a double precision version
           CCSD Lambda amplitudes will be solved using DIIS.
           Start     Size      MaxIter   EConv     LConv     
           3         7         100       1.00e-07  1.00e-05  
 ------------------------------------------------------------------------------
            Enorm      Ldiff       Comment
 ------------------------------------------------------------------------------
     1     6.42e-02   5.09e-02     
     2     1.45e-02   4.89e-03     
     3     5.94e-03   2.52e-03     
     4     3.16e-03   1.18e-03     Switched to DIIS steps.
     5     1.03e-03   5.77e-04     
     6     4.97e-04   1.67e-04     
     7     1.64e-04   4.04e-05     
     8     7.43e-05   6.36e-06     
     9     2.62e-05   6.31e-06     
    10     9.25e-06   2.31e-06     
    11     3.17e-06   7.48e-07     
    12     1.22e-06   1.75e-07     
    13     5.53e-07   1.46e-07     
    14     2.48e-07   2.79e-08     
    15     1.29e-07   2.56e-08     
    16     4.80e-08   5.66e-09     
 ------------------------------------------------------------------------------
                                   CCSD Lambda converged.

 Computing density matrices in double precision...
           Orbital response amplitudes will be solved using DIIS.
           Start     Size      MaxIter   EConv     LConv     
           3         7         100       1.00e-06  1.00e-06  
 ------------------------------------------------------------------------------
            Enorm      Ldiff       Comment
 ------------------------------------------------------------------------------
     1     9.17e-02   1.50e-02     
     2     6.53e-02   1.84e-02     
     3     6.97e-02   2.16e-02     
     4     4.84e-03   2.99e-02     Switched to DIIS steps.
     5     1.55e-03   8.08e-04     
     6     1.78e-04   3.44e-04     
     7     5.64e-05   2.00e-05     
     8     5.92e-05   6.34e-06     
     9     5.41e-06   2.11e-06     
    10     1.06e-06   9.35e-07     
    11     3.84e-07   9.56e-08     
 ------------------------------------------------------------------------------
                                   Orbital response converged.

 Computing density matrices... Done.
 CCSD calculation:   CPU 5654.26 s  wall 1431.32 s

 Transferring MO TPDM to AO TPDM
 Transferring g2_o1o1o1o1
 Transferring g2_o1o1o1v1
 Transferring g2_o1o1v1v1
 Transferring g2_o1v1o1v1
 Transferring g2_o1v1v1v1
 Transferring g2_v1v1v1v1
 Adding separable TPDM
 Computing TPDM gradient
 --------------------------------------------------------
 2e gradient
  Atom          X               Y               Z
 --------------------------------------------------------
    1        -76.362556        9.558145        0.000000  
    2          5.440704      -37.848791        0.000000  
    3         -5.464793       37.858794       -0.000000  
    4         76.386645       -9.568148       -0.000000  
 --------------------------------------------------------
 --------------------------------------------------------
 Final gradient
  Atom          X               Y               Z
 --------------------------------------------------------
    1        -76.362556        9.558145        0.000000  
    2          5.440704      -37.848791        0.000000  
    3         -5.464793       37.858794       -0.000000  
    4         76.386645       -9.568148       -0.000000  
 --------------------------------------------------------
 Analytic gradient from two-electron contribution:   CPU 944.13 s  wall 305.96 s

 Total ccman2 time:   CPU 6825.08 s  wall 1797.28 s


 --------------------------------------------------------------

                    Orbital Energies (a.u.)
 --------------------------------------------------------------

 Alpha MOs
 -- Occupied --
***************-180.880-180.880-169.687-169.687-169.686-169.686
*******-169.686 -80.033 -80.033 -37.934 -37.934 -33.122 -33.122
-33.118 -33.118 -33.118 -33.118 -24.306 -24.306 -24.305 -24.305
-24.305 -24.304 -24.301 -24.301 -24.301 -24.301  -7.573  -7.572
 -7.251  -7.251  -5.484  -5.484  -5.473  -5.473  -5.473  -5.473
 -5.464  -5.464  -5.463  -5.463  -5.463  -5.463  -2.406  -2.406
 -2.402  -2.402  -2.402  -2.402  -2.390  -2.390  -2.390  -2.390
 -0.973  -0.880  -0.811  -0.670  -0.488  -0.488  -0.444  -0.402
 -0.398  -0.385  -0.374  -0.340
 -- Virtual --
 -0.033   0.020   0.043   0.064   0.080   0.083   0.092   0.104
  0.108   0.123   0.141   0.169   0.254   0.286   0.306   0.307
  0.335   0.339   0.367   0.386   0.393   0.420   0.422   0.424
  0.506   0.531   0.532   0.550   0.577   0.578   0.581   0.582
  0.603   0.640   0.659   0.702   0.721   0.737   0.794   0.835
  0.895   0.901   0.950   1.083   1.085   1.119   1.143   1.393
  1.524   1.552   1.554   1.590   1.617   1.620   1.770   1.828
  1.885   1.929   1.935   1.962   4.476   4.477   4.481   4.488
  4.491   4.492   4.497   4.532   4.622   4.629   4.704   4.810
  6.516   6.538   6.538   6.547   6.564   6.578   7.166   7.409
 14.721  14.747  14.762  14.800  14.831  14.871  28.824  28.904
 29.516  29.533  29.533  29.547  29.556  29.565  29.871  29.871
 29.873  29.875  29.877  29.878  29.880  29.896  29.949  29.961
130.578 130.591 130.591 130.604 130.615 130.617 154.229 154.297
165.773 166.0331912.1451912.216
 --------------------------------------------------------------

          Ground-State Mulliken Net Atomic Charges

     Atom                 Charge (a.u.)
  ----------------------------------------
      1 I                    -0.155469
      2 P                     0.155391
      3 P                     0.155299
      4 I                    -0.155222
  ----------------------------------------
  Sum of atomic charges =    -0.000000

 -----------------------------------------------------------------
                    Cartesian Multipole Moments
 -----------------------------------------------------------------
    Charge (ESU x 10^10)
                -0.0000
    Dipole Moment (Debye)
         X      -0.0044      Y       0.0002      Z       0.0000
       Tot       0.0044
    Quadrupole Moments (Debye-Ang)
        XX     -85.8839     XY      -0.8835     YY     -85.4366
        XZ       0.0000     YZ       0.0000     ZZ     -84.9319
    Octopole Moments (Debye-Ang^2)
       XXX       0.0016    XXY      -0.0015    XYY       0.0063
       YYY       0.0002    XXZ       0.0000    XYZ      -0.0000
       YYZ       0.0000    XZZ       0.0054    YZZ      -0.0006
       ZZZ      -0.0000
    Hexadecapole Moments (Debye-Ang^3)
      XXXX   -2801.1067   XXXY     -60.5039   XXYY    -532.8882
      XYYY     -12.4607   YYYY    -259.2245   XXXZ      -0.0000
      XXYZ       0.0000   XYYZ       0.0000   YYYZ       0.0000
      XXZZ    -522.9176   XYZZ      -3.7441   YYZZ     -63.3314
      XZZZ      -0.0000   YZZZ       0.0000   ZZZZ    -128.8474
 -----------------------------------------------------------------
 DrvMan completing analytic gradient of the correlated energy
 Correlated dipole moment
            1
    1  -0.0017229
    2   0.0000826
    3   0.0000000
 Energy read as -14515.786543392
 Full Analytical Gradient: (in a.u., or Hartree/Bohr)
             1             2             3             4
    1    0.00015120   -0.00025460    0.00008257    0.00002083
    2   -0.00006376   -0.00007939    0.00013807    0.00000508
    3   -0.00000000    0.00000000   -0.00000000    0.00000000
 Gradient time:  CPU 0.74 s  wall 0.80 s
 ----------------------------------------------------------------
             Standard Nuclear Orientation (Angstroms)
    I     Atom           X                Y                Z
 ----------------------------------------------------------------
    1      I       2.8267327928    -0.0449048633    -0.0000000000
    2      P       0.5060737167     0.8872351360     0.0000000000
    3      P      -0.5060737167    -0.8862351360    -0.0000000000
    4      I      -2.8267327928     0.0449048633     0.0000000000
 ----------------------------------------------------------------
 Nuclear Repulsion Energy =   902.4391756790 hartrees
 There are       68 alpha and       68 beta electrons

                       Distance Matrix (Angstroms)
             I (  1)   P (  2)   P (  3)
   P (  2)  2.500869
   P (  3)  3.437359  2.041969
   I (  4)  5.654179  3.437604  2.500496

 Requested basis set is 6-311++G(d,p)
 There are 74 shells and 184 basis functions
 A cutoff of  1.0D-14 yielded   2037 shell pairs
 There are     13382 function pairs (     15204 Cartesian)
 Smallest overlap matrix eigenvalue = 9.98E-04
 Guess MOs from SCF MO coefficient file

 -----------------------------------------------------------------------
  General SCF calculation program by
  Eric Jon Sundstrom, Paul Horn, Yuezhi Mao, Dmitri Zuev, Alec White,
  David Stuck, Shaama M.S., Shane Yost, Joonho Lee, David Small,
  Daniel Levine, Susi Lehtola, Hugh Burton, Evgeny Epifanovsky
 -----------------------------------------------------------------------
 Hartree-Fock
 using 4 threads for integral computing
 -------------------------------------------------------
 OpenMP Integral computing Module                
 Release: version 2.0, May 2017, Q-Chem Inc. Pleasanton 
 -------------------------------------------------------
 A restricted SCF calculation will be
 performed using DIIS
 SCF converges when DIIS error is below 1.0e-08
 ---------------------------------------
  Cycle       Energy         DIIS error
 ---------------------------------------
    1  -14515.1286430993      8.34e-06  
    2  -14515.1286435541      2.38e-06  
    3  -14515.1286435991      1.12e-06  
    4  -14515.1286436083      3.30e-07  
    5  -14515.1286436093      1.19e-07  
    6  -14515.1286436097      4.73e-08  
    7  -14515.1286436097      2.39e-08  
    8  -14515.1286436095      8.12e-09  Convergence criterion met
 ---------------------------------------
 SCF time:   CPU 12.24s  wall 4.00s 
 SCF   energy in the final basis set =   -14515.1286436095
 Total energy in the final basis set =   -14515.1286436095


 ------------------------------------------------------------------------------

   CCMAN2: suite of methods based on coupled cluster
           and equation of motion theories.

   Components:
   * libvmm-1.3-trunk
     by Evgeny Epifanovsky, Ilya Kaliman.
   * libtensor-2.5-trunk
     by Evgeny Epifanovsky, Michael Wormit, Dmitry Zuev, Sam Manzer, 
        Ilya Kaliman.
   * libcc-2.5-trunk
     by Evgeny Epifanovsky, Arik Landau, Tomasz Kus, Kirill Khistyaev, 
        Dmitry Zuev, Prashant Manohar, Xintian Feng, Anna Krylov, 
        Matthew Goldey, Alec White, Thomas Jagau, Kaushik Nanda, 
        Anastasia Gunina, Alexander Kunitsa, Joonho Lee.

   CCMAN original authors:
   Anna I. Krylov, C. David Sherrill, Steven R. Gwaltney,
   Edward F. C. Byrd (2000)
   Sergey V. Levchenko, Lyudmila V. Slipchenko, Tao Wang,
   Ana-Maria C. Cristian (2003)
   Piotr A. Pieniazek, C. Melania Oana, Evgeny Epifanovsky (2007)
   Prashant Manohar (2009)

 ------------------------------------------------------------------------------


 Allocating and initializing 29808MB of RAM...
 Calculation will run on 4 cores.


 Alpha MOs, Restricted
 -- Occupied --                  
*******-1177.17 -180.88 -180.88 -169.69 -169.69 -169.69 -169.69
  1 A     2 A     3 A     4 A     5 A     6 A     7 A     8 A                  
-169.69 -169.69  -80.03  -80.03  -37.93  -37.93  -33.12  -33.12
  9 A    10 A    11 A    12 A    13 A    14 A    15 A    16 A                  
-33.118 -33.118 -33.118 -33.118 -24.306 -24.306 -24.305 -24.305
 17 A    18 A    19 A    20 A    21 A    22 A    23 A    24 A                  
-24.305 -24.304 -24.301 -24.301 -24.301 -24.301  -7.573  -7.572
 25 A    26 A    27 A    28 A    29 A    30 A    31 A    32 A                  
 -7.251  -7.251  -5.484  -5.484  -5.473  -5.473  -5.473  -5.473
 33 A    34 A    35 A    36 A    37 A    38 A    39 A    40 A                  
 -5.464  -5.464  -5.464  -5.463  -5.463  -5.463  -2.406  -2.406
 41 A    42 A    43 A    44 A    45 A    46 A    47 A    48 A                  
 -2.402  -2.402  -2.402  -2.402  -2.390  -2.390  -2.390  -2.390
 49 A    50 A    51 A    52 A    53 A    54 A    55 A    56 A                  
 -0.972  -0.880  -0.810  -0.670  -0.488  -0.487  -0.444  -0.402
 57 A    58 A    59 A    60 A    61 A    62 A    63 A    64 A                  
 -0.398  -0.385  -0.374  -0.340
 65 A    66 A    67 A    68 A                                                  
 -- Virtual --                   
 -0.033   0.020   0.043   0.064   0.080   0.083   0.092   0.104
 69 A    70 A    71 A    72 A    73 A    74 A    75 A    76 A                  
  0.108   0.123   0.141   0.169   0.254   0.286   0.307   0.307
 77 A    78 A    79 A    80 A    81 A    82 A    83 A    84 A                  
  0.335   0.339   0.367   0.386   0.393   0.420   0.422   0.423
 85 A    86 A    87 A    88 A    89 A    90 A    91 A    92 A                  
  0.506   0.531   0.532   0.550   0.577   0.578   0.581   0.582
 93 A    94 A    95 A    96 A    97 A    98 A    99 A   100 A                  
  0.603   0.640   0.659   0.702   0.721   0.737   0.794   0.835
101 A   102 A   103 A   104 A   105 A   106 A   107 A   108 A                  
  0.895   0.901   0.950   1.083   1.084   1.119   1.143   1.392
109 A   110 A   111 A   112 A   113 A   114 A   115 A   116 A                  
  1.524   1.552   1.554   1.590   1.617   1.620   1.770   1.828
117 A   118 A   119 A   120 A   121 A   122 A   123 A   124 A                  
  1.885   1.929   1.935   1.962   4.476   4.477   4.481   4.488
125 A   126 A   127 A   128 A   129 A   130 A   131 A   132 A                  
  4.491   4.492   4.497   4.532   4.622   4.629   4.704   4.810
133 A   134 A   135 A   136 A   137 A   138 A   139 A   140 A                  
  6.516   6.538   6.538   6.547   6.564   6.578   7.167   7.408
141 A   142 A   143 A   144 A   145 A   146 A   147 A   148 A                  
 14.721  14.747  14.762  14.800  14.831  14.871  28.824  28.904
149 A   150 A   151 A   152 A   153 A   154 A   155 A   156 A                  
 29.516  29.533  29.533  29.547  29.556  29.565  29.871  29.871
157 A   158 A   159 A   160 A   161 A   162 A   163 A   164 A                  
 29.873  29.875  29.877  29.878  29.880  29.896  29.949  29.961
165 A   166 A   167 A   168 A   169 A   170 A   171 A   172 A                  
130.578 130.591 130.591 130.604 130.615 130.617 154.229 154.297
173 A   174 A   175 A   176 A   177 A   178 A   179 A   180 A                  
165.773 166.0321912.1451912.216
181 A   182 A   183 A   184 A                                                  

 Beta MOs, Restricted
 -- Occupied --                  
*******-1177.17 -180.88 -180.88 -169.69 -169.69 -169.69 -169.69
  1 A     2 A     3 A     4 A     5 A     6 A     7 A     8 A                  
-169.69 -169.69  -80.03  -80.03  -37.93  -37.93  -33.12  -33.12
  9 A    10 A    11 A    12 A    13 A    14 A    15 A    16 A                  
-33.118 -33.118 -33.118 -33.118 -24.306 -24.306 -24.305 -24.305
 17 A    18 A    19 A    20 A    21 A    22 A    23 A    24 A                  
-24.305 -24.304 -24.301 -24.301 -24.301 -24.301  -7.573  -7.572
 25 A    26 A    27 A    28 A    29 A    30 A    31 A    32 A                  
 -7.251  -7.251  -5.484  -5.484  -5.473  -5.473  -5.473  -5.473
 33 A    34 A    35 A    36 A    37 A    38 A    39 A    40 A                  
 -5.464  -5.464  -5.464  -5.463  -5.463  -5.463  -2.406  -2.406
 41 A    42 A    43 A    44 A    45 A    46 A    47 A    48 A                  
 -2.402  -2.402  -2.402  -2.402  -2.390  -2.390  -2.390  -2.390
 49 A    50 A    51 A    52 A    53 A    54 A    55 A    56 A                  
 -0.972  -0.880  -0.810  -0.670  -0.488  -0.487  -0.444  -0.402
 57 A    58 A    59 A    60 A    61 A    62 A    63 A    64 A                  
 -0.398  -0.385  -0.374  -0.340
 65 A    66 A    67 A    68 A                                                  
 -- Virtual --                   
 -0.033   0.020   0.043   0.064   0.080   0.083   0.092   0.104
 69 A    70 A    71 A    72 A    73 A    74 A    75 A    76 A                  
  0.108   0.123   0.141   0.169   0.254   0.286   0.307   0.307
 77 A    78 A    79 A    80 A    81 A    82 A    83 A    84 A                  
  0.335   0.339   0.367   0.386   0.393   0.420   0.422   0.423
 85 A    86 A    87 A    88 A    89 A    90 A    91 A    92 A                  
  0.506   0.531   0.532   0.550   0.577   0.578   0.581   0.582
 93 A    94 A    95 A    96 A    97 A    98 A    99 A   100 A                  
  0.603   0.640   0.659   0.702   0.721   0.737   0.794   0.835
101 A   102 A   103 A   104 A   105 A   106 A   107 A   108 A                  
  0.895   0.901   0.950   1.083   1.084   1.119   1.143   1.392
109 A   110 A   111 A   112 A   113 A   114 A   115 A   116 A                  
  1.524   1.552   1.554   1.590   1.617   1.620   1.770   1.828
117 A   118 A   119 A   120 A   121 A   122 A   123 A   124 A                  
  1.885   1.929   1.935   1.962   4.476   4.477   4.481   4.488
125 A   126 A   127 A   128 A   129 A   130 A   131 A   132 A                  
  4.491   4.492   4.497   4.532   4.622   4.629   4.704   4.810
133 A   134 A   135 A   136 A   137 A   138 A   139 A   140 A                  
  6.516   6.538   6.538   6.547   6.564   6.578   7.167   7.408
141 A   142 A   143 A   144 A   145 A   146 A   147 A   148 A                  
 14.721  14.747  14.762  14.800  14.831  14.871  28.824  28.904
149 A   150 A   151 A   152 A   153 A   154 A   155 A   156 A                  
 29.516  29.533  29.533  29.547  29.556  29.565  29.871  29.871
157 A   158 A   159 A   160 A   161 A   162 A   163 A   164 A                  
 29.873  29.875  29.877  29.878  29.880  29.896  29.949  29.961
165 A   166 A   167 A   168 A   169 A   170 A   171 A   172 A                  
130.578 130.591 130.591 130.604 130.615 130.617 154.229 154.297
173 A   174 A   175 A   176 A   177 A   178 A   179 A   180 A                  
165.773 166.0321912.1451912.216
181 A   182 A   183 A   184 A                                                  

 Occupation and symmetry of molecular orbitals

 Point group: C1 (1 irreducible representation).

                           A     All 
 -------------------------------------
 All molecular orbitals:
  - Alpha                  184   184 
  - Beta                   184   184 
 -------------------------------------
 Alpha orbitals:
  - Frozen occupied        46    46  
  - Active occupied        22    22  
  - Active virtual         116   116 
  - Frozen virtual         0     0   
 -------------------------------------
 Beta orbitals:
  - Frozen occupied        46    46  
  - Active occupied        22    22  
  - Active virtual         116   116 
  - Frozen virtual         0     0   
 -------------------------------------

 Import integrals:   CPU 0.00 s  wall 0.00 s

 Import integrals:   CPU 218.33 s  wall 56.64 s

 MP2 amplitudes:   CPU 0.25 s  wall 0.16 s

Running a double precision version
           CCSD T amplitudes will be solved using DIIS.

           Start     Size      MaxIter   EConv     TConv     
           3         7         100       1.00e-07  1.00e-05  
 ------------------------------------------------------------------------------
           Energy (a.u.)   Ediff      Tdiff       Comment
 ------------------------------------------------------------------------------
         -1.4515766e+04                           
     1   -1.4515766e+04   2.92e-04   8.54e-01     
     2   -1.4515783e+04   1.71e-02   1.06e-01     
     3   -1.4515784e+04   1.05e-03   4.36e-02     
     4   -1.4515786e+04   1.86e-03   1.40e-02     Switched to DIIS steps.
     5   -1.4515787e+04   6.23e-04   1.26e-02     
     6   -1.4515787e+04   2.75e-05   2.64e-03     
     7   -1.4515787e+04   5.47e-06   1.17e-03     
     8   -1.4515787e+04   1.43e-06   2.27e-04     
     9   -1.4515787e+04   9.49e-07   1.06e-04     
    10   -1.4515787e+04   9.68e-08   4.03e-05     
    11   -1.4515787e+04   1.28e-07   2.23e-05     
    12   -1.4515787e+04   6.53e-09   7.52e-06     
 ------------------------------------------------------------------------------
         -1.4515787e+04                           CCSD T converged.

End of double precision
 SCF energy                 = -14515.12864361
 MP2 energy                 = -14515.76620649
 CCSD correlation energy     =     -0.65789965
 CCSD total energy           = -14515.78654326

 CCSD  T1^2 = 0.0106  T2^2 = 0.3196  Leading amplitudes:

 Amplitude    Orbitals with energies
  0.0230       64 (A) A                  ->    69 (A) A                   
              -0.4023                         -0.0332                     
  0.0230       64 (A) B                  ->    69 (A) B                   
              -0.4023                         -0.0332                     
 -0.0173       65 (A) A                  ->    71 (A) A                   
              -0.3977                          0.0434                     
 -0.0173       65 (A) B                  ->    71 (A) B                   
              -0.3977                          0.0434                     

 Amplitude    Orbitals with energies
 -0.1035       68 (A) A      68 (A) B    ->    69 (A) A      69 (A) B     
              -0.3403       -0.3403           -0.0332       -0.0332       
  0.1035       68 (A) A      68 (A) B    ->    69 (A) B      69 (A) A     
              -0.3403       -0.3403           -0.0332       -0.0332       
  0.1035       68 (A) B      68 (A) A    ->    69 (A) A      69 (A) B     
              -0.3403       -0.3403           -0.0332       -0.0332       
 -0.1035       68 (A) B      68 (A) A    ->    69 (A) B      69 (A) A     
              -0.3403       -0.3403           -0.0332       -0.0332       

 Computing CCSD intemediates for later calculations in double precision
 Finished.

Running a double precision version
           CCSD Lambda amplitudes will be solved using DIIS.
           Start     Size      MaxIter   EConv     LConv     
           3         7         100       1.00e-07  1.00e-05  
 ------------------------------------------------------------------------------
            Enorm      Ldiff       Comment
 ------------------------------------------------------------------------------
     1     6.43e-02   5.10e-02     
     2     1.45e-02   4.89e-03     
     3     5.94e-03   2.52e-03     
     4     3.16e-03   1.18e-03     Switched to DIIS steps.
     5     1.03e-03   5.78e-04     
     6     4.97e-04   1.67e-04     
     7     1.65e-04   4.06e-05     
     8     7.43e-05   6.36e-06     
     9     2.62e-05   6.33e-06     
    10     9.27e-06   2.33e-06     
    11     3.17e-06   7.54e-07     
    12     1.22e-06   1.77e-07     
    13     5.53e-07   1.47e-07     
    14     2.48e-07   2.81e-08     
    15     1.29e-07   2.58e-08     
    16     4.81e-08   5.74e-09     
 ------------------------------------------------------------------------------
                                   CCSD Lambda converged.

 Computing density matrices in double precision...
           Orbital response amplitudes will be solved using DIIS.
           Start     Size      MaxIter   EConv     LConv     
           3         7         100       1.00e-06  1.00e-06  
 ------------------------------------------------------------------------------
            Enorm      Ldiff       Comment
 ------------------------------------------------------------------------------
     1     9.17e-02   1.50e-02     
     2     6.53e-02   1.84e-02     
     3     6.97e-02   2.16e-02     
     4     4.84e-03   2.99e-02     Switched to DIIS steps.
     5     1.55e-03   8.07e-04     
     6     1.82e-04   3.44e-04     
     7     7.82e-05   2.01e-05     
     8     6.59e-05   5.21e-06     
     9     4.86e-06   3.23e-06     
    10     1.07e-06   9.47e-07     
    11     4.03e-07   9.52e-08     
 ------------------------------------------------------------------------------
                                   Orbital response converged.

 Computing density matrices... Done.
 CCSD calculation:   CPU 5650.60 s  wall 1430.38 s

 Transferring MO TPDM to AO TPDM
 Transferring g2_o1o1o1o1
 Transferring g2_o1o1o1v1
 Transferring g2_o1o1v1v1
 Transferring g2_o1v1o1v1
 Transferring g2_o1v1v1v1
 Transferring g2_v1v1v1v1
 Adding separable TPDM
 Computing TPDM gradient
 --------------------------------------------------------
 2e gradient
  Atom          X               Y               Z
 --------------------------------------------------------
    1        -76.364601        9.582228        0.000000  
    2          5.461870      -37.856594        0.000000  
    3         -5.471554       37.841708       -0.000000  
    4         76.374286       -9.567342       -0.000000  
 --------------------------------------------------------
 --------------------------------------------------------
 Final gradient
  Atom          X               Y               Z
 --------------------------------------------------------
    1        -76.364601        9.582228        0.000000  
    2          5.461870      -37.856594        0.000000  
    3         -5.471554       37.841708       -0.000000  
    4         76.374286       -9.567342       -0.000000  
 --------------------------------------------------------
 Analytic gradient from two-electron contribution:   CPU 946.71 s  wall 306.35 s

 Total ccman2 time:   CPU 6821.52 s  wall 1795.60 s


 --------------------------------------------------------------

                    Orbital Energies (a.u.)
 --------------------------------------------------------------

 Alpha MOs
 -- Occupied --
***************-180.880-180.880-169.687-169.687-169.686-169.686
*******-169.686 -80.033 -80.033 -37.934 -37.934 -33.122 -33.122
-33.118 -33.118 -33.118 -33.118 -24.306 -24.306 -24.305 -24.305
-24.305 -24.304 -24.301 -24.301 -24.301 -24.301  -7.573  -7.572
 -7.251  -7.251  -5.484  -5.484  -5.473  -5.473  -5.473  -5.473
 -5.464  -5.464  -5.464  -5.463  -5.463  -5.463  -2.406  -2.406
 -2.402  -2.402  -2.402  -2.402  -2.390  -2.390  -2.390  -2.390
 -0.972  -0.880  -0.810  -0.670  -0.488  -0.487  -0.444  -0.402
 -0.398  -0.385  -0.374  -0.340
 -- Virtual --
 -0.033   0.020   0.043   0.064   0.080   0.083   0.092   0.104
  0.108   0.123   0.141   0.169   0.254   0.286   0.307   0.307
  0.335   0.339   0.367   0.386   0.393   0.420   0.422   0.423
  0.506   0.531   0.532   0.550   0.577   0.578   0.581   0.582
  0.603   0.640   0.659   0.702   0.721   0.737   0.794   0.835
  0.895   0.901   0.950   1.083   1.084   1.119   1.143   1.392
  1.524   1.552   1.554   1.590   1.617   1.620   1.770   1.828
  1.885   1.929   1.935   1.962   4.476   4.477   4.481   4.488
  4.491   4.492   4.497   4.532   4.622   4.629   4.704   4.810
  6.516   6.538   6.538   6.547   6.564   6.578   7.167   7.408
 14.721  14.747  14.762  14.800  14.831  14.871  28.824  28.904
 29.516  29.533  29.533  29.547  29.556  29.565  29.871  29.871
 29.873  29.875  29.877  29.878  29.880  29.896  29.949  29.961
130.578 130.591 130.591 130.604 130.615 130.617 154.229 154.297
165.773 166.0321912.1451912.216
 --------------------------------------------------------------

          Ground-State Mulliken Net Atomic Charges

     Atom                 Charge (a.u.)
  ----------------------------------------
      1 I                    -0.155322
      2 P                     0.155306
      3 P                     0.155287
      4 I                    -0.155271
  ----------------------------------------
  Sum of atomic charges =    -0.000000

 -----------------------------------------------------------------
                    Cartesian Multipole Moments
 -----------------------------------------------------------------
    Charge (ESU x 10^10)
                 0.0000
    Dipole Moment (Debye)
         X      -0.0014      Y       0.0006      Z       0.0000
       Tot       0.0015
    Quadrupole Moments (Debye-Ang)
        XX     -85.8847     XY      -0.8836     YY     -85.4345
        XZ       0.0000     YZ       0.0000     ZZ     -84.9352
    Octopole Moments (Debye-Ang^2)
       XXX      -0.0165    XXY      -0.0197    XYY       0.0008
       YYY      -0.0396    XXZ       0.0000    XYZ      -0.0000
       YYZ       0.0000    XZZ      -0.0030    YZZ      -0.0132
       ZZZ       0.0000
    Hexadecapole Moments (Debye-Ang^3)
      XXXX   -2801.2642   XXXY     -60.5917   XXYY    -532.9070
      XYYY     -12.5151   YYYY    -259.3602   XXXZ      -0.0000
      XXYZ       0.0000   XYYZ       0.0000   YYYZ       0.0000
      XXZZ    -522.9248   XYZZ      -3.7630   YYZZ     -63.3581
      XZZZ      -0.0000   YZZZ       0.0000   ZZZZ    -128.8602
 -----------------------------------------------------------------
 DrvMan completing analytic gradient of the correlated energy
 Correlated dipole moment
            1
    1  -0.0005322
    2   0.0002379
    3   0.0000000
 Energy read as -14515.786543264
 Full Analytical Gradient: (in a.u., or Hartree/Bohr)
             1             2             3             4
    1    0.00005646    0.00009259   -0.00015136    0.00000230
    2   -0.00004498    0.00038208   -0.00034696    0.00000986
    3   -0.00000000    0.00000000   -0.00000000    0.00000000
 Gradient time:  CPU 0.75 s  wall 0.79 s
 ----------------------------------------------------------------
             Standard Nuclear Orientation (Angstroms)
    I     Atom           X                Y                Z
 ----------------------------------------------------------------
    1      I       2.8267327928    -0.0449048633    -0.0000000000
    2      P       0.5060737167     0.8852351360     0.0000000000
    3      P      -0.5060737167    -0.8862351360    -0.0000000000
    4      I      -2.8267327928     0.0449048633     0.0000000000
 ----------------------------------------------------------------
 Nuclear Repulsion Energy =   902.5563528437 hartrees
 There are       68 alpha and       68 beta electrons

                       Distance Matrix (Angstroms)
             I (  1)   P (  2)   P (  3)
   P (  2)  2.500124
   P (  3)  3.437359  2.040233
   I (  4)  5.654179  3.437114  2.500496

 Requested basis set is 6-311++G(d,p)
 There are 74 shells and 184 basis functions
 A cutoff of  1.0D-14 yielded   2037 shell pairs
 There are     13382 function pairs (     15204 Cartesian)
 Smallest overlap matrix eigenvalue = 9.94E-04
 Guess MOs from SCF MO coefficient file

 -----------------------------------------------------------------------
  General SCF calculation program by
  Eric Jon Sundstrom, Paul Horn, Yuezhi Mao, Dmitri Zuev, Alec White,
  David Stuck, Shaama M.S., Shane Yost, Joonho Lee, David Small,
  Daniel Levine, Susi Lehtola, Hugh Burton, Evgeny Epifanovsky
 -----------------------------------------------------------------------
 Hartree-Fock
 using 4 threads for integral computing
 -------------------------------------------------------
 OpenMP Integral computing Module                
 Release: version 2.0, May 2017, Q-Chem Inc. Pleasanton 
 -------------------------------------------------------
 A restricted SCF calculation will be
 performed using DIIS
 SCF converges when DIIS error is below 1.0e-08
 ---------------------------------------
  Cycle       Energy         DIIS error
 ---------------------------------------
    1  -14515.1287209412      1.09e-05  
    2  -14515.1287217059      3.14e-06  
    3  -14515.1287217920      1.54e-06  
    4  -14515.1287218116      4.60e-07  
    5  -14515.1287218143      1.95e-07  
    6  -14515.1287218149      7.09e-08  
    7  -14515.1287218153      2.48e-08  
    8  -14515.1287218152      1.13e-08  
    9  -14515.1287218151      5.01e-09  Convergence criterion met
 ---------------------------------------
 SCF time:   CPU 14.12s  wall 4.00s 
 SCF   energy in the final basis set =   -14515.1287218151
 Total energy in the final basis set =   -14515.1287218151


 ------------------------------------------------------------------------------

   CCMAN2: suite of methods based on coupled cluster
           and equation of motion theories.

   Components:
   * libvmm-1.3-trunk
     by Evgeny Epifanovsky, Ilya Kaliman.
   * libtensor-2.5-trunk
     by Evgeny Epifanovsky, Michael Wormit, Dmitry Zuev, Sam Manzer, 
        Ilya Kaliman.
   * libcc-2.5-trunk
     by Evgeny Epifanovsky, Arik Landau, Tomasz Kus, Kirill Khistyaev, 
        Dmitry Zuev, Prashant Manohar, Xintian Feng, Anna Krylov, 
        Matthew Goldey, Alec White, Thomas Jagau, Kaushik Nanda, 
        Anastasia Gunina, Alexander Kunitsa, Joonho Lee.

   CCMAN original authors:
   Anna I. Krylov, C. David Sherrill, Steven R. Gwaltney,
   Edward F. C. Byrd (2000)
   Sergey V. Levchenko, Lyudmila V. Slipchenko, Tao Wang,
   Ana-Maria C. Cristian (2003)
   Piotr A. Pieniazek, C. Melania Oana, Evgeny Epifanovsky (2007)
   Prashant Manohar (2009)

 ------------------------------------------------------------------------------


 Allocating and initializing 29808MB of RAM...
 Calculation will run on 4 cores.


 Alpha MOs, Restricted
 -- Occupied --                  
*******-1177.17 -180.88 -180.88 -169.69 -169.69 -169.69 -169.69
  1 A     2 A     3 A     4 A     5 A     6 A     7 A     8 A                  
-169.69 -169.69  -80.03  -80.03  -37.93  -37.93  -33.12  -33.12
  9 A    10 A    11 A    12 A    13 A    14 A    15 A    16 A                  
-33.118 -33.118 -33.118 -33.118 -24.306 -24.306 -24.305 -24.305
 17 A    18 A    19 A    20 A    21 A    22 A    23 A    24 A                  
-24.305 -24.305 -24.301 -24.301 -24.301 -24.301  -7.573  -7.572
 25 A    26 A    27 A    28 A    29 A    30 A    31 A    32 A                  
 -7.251  -7.251  -5.484  -5.484  -5.473  -5.473  -5.473  -5.473
 33 A    34 A    35 A    36 A    37 A    38 A    39 A    40 A                  
 -5.464  -5.464  -5.463  -5.463  -5.463  -5.463  -2.407  -2.406
 41 A    42 A    43 A    44 A    45 A    46 A    47 A    48 A                  
 -2.402  -2.402  -2.402  -2.402  -2.390  -2.390  -2.390  -2.390
 49 A    50 A    51 A    52 A    53 A    54 A    55 A    56 A                  
 -0.973  -0.880  -0.811  -0.670  -0.488  -0.488  -0.444  -0.402
 57 A    58 A    59 A    60 A    61 A    62 A    63 A    64 A                  
 -0.398  -0.385  -0.374  -0.340
 65 A    66 A    67 A    68 A                                                  
 -- Virtual --                   
 -0.033   0.020   0.043   0.064   0.080   0.083   0.092   0.104
 69 A    70 A    71 A    72 A    73 A    74 A    75 A    76 A                  
  0.108   0.123   0.141   0.169   0.254   0.286   0.306   0.307
 77 A    78 A    79 A    80 A    81 A    82 A    83 A    84 A                  
  0.335   0.339   0.367   0.386   0.393   0.420   0.422   0.424
 85 A    86 A    87 A    88 A    89 A    90 A    91 A    92 A                  
  0.506   0.531   0.532   0.550   0.577   0.578   0.581   0.582
 93 A    94 A    95 A    96 A    97 A    98 A    99 A   100 A                  
  0.603   0.640   0.659   0.701   0.721   0.737   0.794   0.835
101 A   102 A   103 A   104 A   105 A   106 A   107 A   108 A                  
  0.896   0.901   0.950   1.083   1.085   1.120   1.144   1.393
109 A   110 A   111 A   112 A   113 A   114 A   115 A   116 A                  
  1.524   1.552   1.554   1.590   1.617   1.620   1.770   1.828
117 A   118 A   119 A   120 A   121 A   122 A   123 A   124 A                  
  1.885   1.929   1.935   1.963   4.475   4.477   4.481   4.488
125 A   126 A   127 A   128 A   129 A   130 A   131 A   132 A                  
  4.491   4.492   4.497   4.532   4.623   4.629   4.704   4.810
133 A   134 A   135 A   136 A   137 A   138 A   139 A   140 A                  
  6.516   6.538   6.538   6.547   6.564   6.578   7.166   7.409
141 A   142 A   143 A   144 A   145 A   146 A   147 A   148 A                  
 14.721  14.747  14.762  14.800  14.831  14.871  28.824  28.904
149 A   150 A   151 A   152 A   153 A   154 A   155 A   156 A                  
 29.516  29.533  29.533  29.547  29.556  29.565  29.871  29.871
157 A   158 A   159 A   160 A   161 A   162 A   163 A   164 A                  
 29.873  29.875  29.877  29.878  29.880  29.896  29.949  29.961
165 A   166 A   167 A   168 A   169 A   170 A   171 A   172 A                  
130.578 130.591 130.591 130.604 130.615 130.617 154.229 154.297
173 A   174 A   175 A   176 A   177 A   178 A   179 A   180 A                  
165.773 166.0331912.1451912.216
181 A   182 A   183 A   184 A                                                  

 Beta MOs, Restricted
 -- Occupied --                  
*******-1177.17 -180.88 -180.88 -169.69 -169.69 -169.69 -169.69
  1 A     2 A     3 A     4 A     5 A     6 A     7 A     8 A                  
-169.69 -169.69  -80.03  -80.03  -37.93  -37.93  -33.12  -33.12
  9 A    10 A    11 A    12 A    13 A    14 A    15 A    16 A                  
-33.118 -33.118 -33.118 -33.118 -24.306 -24.306 -24.305 -24.305
 17 A    18 A    19 A    20 A    21 A    22 A    23 A    24 A                  
-24.305 -24.305 -24.301 -24.301 -24.301 -24.301  -7.573  -7.572
 25 A    26 A    27 A    28 A    29 A    30 A    31 A    32 A                  
 -7.251  -7.251  -5.484  -5.484  -5.473  -5.473  -5.473  -5.473
 33 A    34 A    35 A    36 A    37 A    38 A    39 A    40 A                  
 -5.464  -5.464  -5.463  -5.463  -5.463  -5.463  -2.407  -2.406
 41 A    42 A    43 A    44 A    45 A    46 A    47 A    48 A                  
 -2.402  -2.402  -2.402  -2.402  -2.390  -2.390  -2.390  -2.390
 49 A    50 A    51 A    52 A    53 A    54 A    55 A    56 A                  
 -0.973  -0.880  -0.811  -0.670  -0.488  -0.488  -0.444  -0.402
 57 A    58 A    59 A    60 A    61 A    62 A    63 A    64 A                  
 -0.398  -0.385  -0.374  -0.340
 65 A    66 A    67 A    68 A                                                  
 -- Virtual --                   
 -0.033   0.020   0.043   0.064   0.080   0.083   0.092   0.104
 69 A    70 A    71 A    72 A    73 A    74 A    75 A    76 A                  
  0.108   0.123   0.141   0.169   0.254   0.286   0.306   0.307
 77 A    78 A    79 A    80 A    81 A    82 A    83 A    84 A                  
  0.335   0.339   0.367   0.386   0.393   0.420   0.422   0.424
 85 A    86 A    87 A    88 A    89 A    90 A    91 A    92 A                  
  0.506   0.531   0.532   0.550   0.577   0.578   0.581   0.582
 93 A    94 A    95 A    96 A    97 A    98 A    99 A   100 A                  
  0.603   0.640   0.659   0.701   0.721   0.737   0.794   0.835
101 A   102 A   103 A   104 A   105 A   106 A   107 A   108 A                  
  0.896   0.901   0.950   1.083   1.085   1.120   1.144   1.393
109 A   110 A   111 A   112 A   113 A   114 A   115 A   116 A                  
  1.524   1.552   1.554   1.590   1.617   1.620   1.770   1.828
117 A   118 A   119 A   120 A   121 A   122 A   123 A   124 A                  
  1.885   1.929   1.935   1.963   4.475   4.477   4.481   4.488
125 A   126 A   127 A   128 A   129 A   130 A   131 A   132 A                  
  4.491   4.492   4.497   4.532   4.623   4.629   4.704   4.810
133 A   134 A   135 A   136 A   137 A   138 A   139 A   140 A                  
  6.516   6.538   6.538   6.547   6.564   6.578   7.166   7.409
141 A   142 A   143 A   144 A   145 A   146 A   147 A   148 A                  
 14.721  14.747  14.762  14.800  14.831  14.871  28.824  28.904
149 A   150 A   151 A   152 A   153 A   154 A   155 A   156 A                  
 29.516  29.533  29.533  29.547  29.556  29.565  29.871  29.871
157 A   158 A   159 A   160 A   161 A   162 A   163 A   164 A                  
 29.873  29.875  29.877  29.878  29.880  29.896  29.949  29.961
165 A   166 A   167 A   168 A   169 A   170 A   171 A   172 A                  
130.578 130.591 130.591 130.604 130.615 130.617 154.229 154.297
173 A   174 A   175 A   176 A   177 A   178 A   179 A   180 A                  
165.773 166.0331912.1451912.216
181 A   182 A   183 A   184 A                                                  

 Occupation and symmetry of molecular orbitals

 Point group: C1 (1 irreducible representation).

                           A     All 
 -------------------------------------
 All molecular orbitals:
  - Alpha                  184   184 
  - Beta                   184   184 
 -------------------------------------
 Alpha orbitals:
  - Frozen occupied        46    46  
  - Active occupied        22    22  
  - Active virtual         116   116 
  - Frozen virtual         0     0   
 -------------------------------------
 Beta orbitals:
  - Frozen occupied        46    46  
  - Active occupied        22    22  
  - Active virtual         116   116 
  - Frozen virtual         0     0   
 -------------------------------------

 Import integrals:   CPU 0.00 s  wall 0.00 s

 Import integrals:   CPU 219.80 s  wall 57.56 s

 MP2 amplitudes:   CPU 0.25 s  wall 0.16 s

Running a double precision version
           CCSD T amplitudes will be solved using DIIS.

           Start     Size      MaxIter   EConv     TConv     
           3         7         100       1.00e-07  1.00e-05  
 ------------------------------------------------------------------------------
           Energy (a.u.)   Ediff      Tdiff       Comment
 ------------------------------------------------------------------------------
         -1.4515766e+04                           
     1   -1.4515766e+04   2.53e-04   8.54e-01     
     2   -1.4515783e+04   1.70e-02   1.06e-01     
     3   -1.4515784e+04   1.06e-03   4.35e-02     
     4   -1.4515786e+04   1.85e-03   1.40e-02     Switched to DIIS steps.
     5   -1.4515787e+04   6.21e-04   1.26e-02     
     6   -1.4515787e+04   2.74e-05   2.63e-03     
     7   -1.4515787e+04   5.42e-06   1.16e-03     
     8   -1.4515787e+04   1.43e-06   2.27e-04     
     9   -1.4515787e+04   9.51e-07   1.06e-04     
    10   -1.4515787e+04   9.98e-08   4.04e-05     
    11   -1.4515787e+04   1.27e-07   2.24e-05     
    12   -1.4515787e+04   6.97e-09   7.51e-06     
 ------------------------------------------------------------------------------
         -1.4515787e+04                           CCSD T converged.

End of double precision
 SCF energy                 = -14515.12872182
 MP2 energy                 = -14515.76619215
 CCSD correlation energy     =     -0.65782147
 CCSD total energy           = -14515.78654328

 CCSD  T1^2 = 0.0106  T2^2 = 0.3194  Leading amplitudes:

 Amplitude    Orbitals with energies
  0.0230       64 (A) A                  ->    69 (A) A                   
              -0.4024                         -0.0330                     
  0.0230       64 (A) B                  ->    69 (A) B                   
              -0.4024                         -0.0330                     
  0.0173       65 (A) A                  ->    71 (A) A                   
              -0.3977                          0.0435                     
  0.0173       65 (A) B                  ->    71 (A) B                   
              -0.3977                          0.0435                     

 Amplitude    Orbitals with energies
 -0.1031       68 (A) A      68 (A) B    ->    69 (A) A      69 (A) B     
              -0.3404       -0.3404           -0.0330       -0.0330       
  0.1031       68 (A) A      68 (A) B    ->    69 (A) B      69 (A) A     
              -0.3404       -0.3404           -0.0330       -0.0330       
  0.1031       68 (A) B      68 (A) A    ->    69 (A) A      69 (A) B     
              -0.3404       -0.3404           -0.0330       -0.0330       
 -0.1031       68 (A) B      68 (A) A    ->    69 (A) B      69 (A) A     
              -0.3404       -0.3404           -0.0330       -0.0330       

 Computing CCSD intemediates for later calculations in double precision
 Finished.

Running a double precision version
           CCSD Lambda amplitudes will be solved using DIIS.
           Start     Size      MaxIter   EConv     LConv     
           3         7         100       1.00e-07  1.00e-05  
 ------------------------------------------------------------------------------
            Enorm      Ldiff       Comment
 ------------------------------------------------------------------------------
     1     6.41e-02   5.09e-02     
     2     1.45e-02   4.89e-03     
     3     5.93e-03   2.51e-03     
     4     3.16e-03   1.18e-03     Switched to DIIS steps.
     5     1.03e-03   5.76e-04     
     6     4.96e-04   1.67e-04     
     7     1.64e-04   4.02e-05     
     8     7.41e-05   6.35e-06     
     9     2.61e-05   6.29e-06     
    10     9.23e-06   2.30e-06     
    11     3.16e-06   7.44e-07     
    12     1.22e-06   1.74e-07     
    13     5.51e-07   1.45e-07     
    14     2.48e-07   2.78e-08     
    15     1.29e-07   2.55e-08     
    16     4.79e-08   5.61e-09     
 ------------------------------------------------------------------------------
                                   CCSD Lambda converged.

 Computing density matrices in double precision...
           Orbital response amplitudes will be solved using DIIS.
           Start     Size      MaxIter   EConv     LConv     
           3         7         100       1.00e-06  1.00e-06  
 ------------------------------------------------------------------------------
            Enorm      Ldiff       Comment
 ------------------------------------------------------------------------------
     1     9.16e-02   1.50e-02     
     2     6.52e-02   1.84e-02     
     3     6.96e-02   2.15e-02     
     4     4.84e-03   2.99e-02     Switched to DIIS steps.
     5     1.55e-03   8.07e-04     
     6     1.81e-04   3.43e-04     
     7     7.10e-05   2.00e-05     
     8     6.51e-05   5.52e-06     
     9     4.97e-06   2.90e-06     
    10     1.06e-06   9.44e-07     
    11     3.93e-07   9.55e-08     
 ------------------------------------------------------------------------------
                                   Orbital response converged.

 Computing density matrices... Done.
 CCSD calculation:   CPU 5654.74 s  wall 1431.54 s

 Transferring MO TPDM to AO TPDM
 Transferring g2_o1o1o1o1
 Transferring g2_o1o1o1v1
 Transferring g2_o1o1v1v1
 Transferring g2_o1v1o1v1
 Transferring g2_o1v1v1v1
 Transferring g2_v1v1v1v1
 Adding separable TPDM
 Computing TPDM gradient
 --------------------------------------------------------
 2e gradient
  Atom          X               Y               Z
 --------------------------------------------------------
    1        -76.395254        9.559935        0.000000  
    2          5.458468      -37.835105        0.000000  
    3         -5.448794       37.850014       -0.000000  
    4         76.385579       -9.574845       -0.000000  
 --------------------------------------------------------
 --------------------------------------------------------
 Final gradient
  Atom          X               Y               Z
 --------------------------------------------------------
    1        -76.395254        9.559935        0.000000  
    2          5.458468      -37.835105        0.000000  
    3         -5.448794       37.850014       -0.000000  
    4         76.385579       -9.574845       -0.000000  
 --------------------------------------------------------
 Analytic gradient from two-electron contribution:   CPU 938.45 s  wall 300.76 s

 Total ccman2 time:   CPU 6818.93 s  wall 1792.09 s


 --------------------------------------------------------------

                    Orbital Energies (a.u.)
 --------------------------------------------------------------

 Alpha MOs
 -- Occupied --
***************-180.880-180.880-169.687-169.687-169.686-169.686
*******-169.686 -80.032 -80.032 -37.934 -37.934 -33.122 -33.122
-33.118 -33.118 -33.118 -33.118 -24.306 -24.306 -24.305 -24.305
-24.305 -24.305 -24.301 -24.301 -24.301 -24.301  -7.573  -7.572
 -7.251  -7.251  -5.484  -5.484  -5.473  -5.473  -5.473  -5.473
 -5.464  -5.464  -5.463  -5.463  -5.463  -5.463  -2.407  -2.406
 -2.402  -2.402  -2.402  -2.402  -2.390  -2.390  -2.390  -2.390
 -0.973  -0.880  -0.811  -0.670  -0.488  -0.488  -0.444  -0.402
 -0.398  -0.385  -0.374  -0.340
 -- Virtual --
 -0.033   0.020   0.043   0.064   0.080   0.083   0.092   0.104
  0.108   0.123   0.141   0.169   0.254   0.286   0.306   0.307
  0.335   0.339   0.367   0.386   0.393   0.420   0.422   0.424
  0.506   0.531   0.532   0.550   0.577   0.578   0.581   0.582
  0.603   0.640   0.659   0.701   0.721   0.737   0.794   0.835
  0.896   0.901   0.950   1.083   1.085   1.120   1.144   1.393
  1.524   1.552   1.554   1.590   1.617   1.620   1.770   1.828
  1.885   1.929   1.935   1.963   4.475   4.477   4.481   4.488
  4.491   4.492   4.497   4.532   4.623   4.629   4.704   4.810
  6.516   6.538   6.538   6.547   6.564   6.578   7.166   7.409
 14.721  14.747  14.762  14.800  14.831  14.871  28.824  28.904
 29.516  29.533  29.533  29.547  29.556  29.565  29.871  29.871
 29.873  29.875  29.877  29.878  29.880  29.896  29.949  29.961
130.578 130.591 130.591 130.604 130.615 130.617 154.229 154.297
165.773 166.0331912.1451912.216
 --------------------------------------------------------------

          Ground-State Mulliken Net Atomic Charges

     Atom                 Charge (a.u.)
  ----------------------------------------
      1 I                    -0.155066
      2 P                     0.155081
      3 P                     0.155102
      4 I                    -0.155117
  ----------------------------------------
  Sum of atomic charges =    -0.000000

 -----------------------------------------------------------------
                    Cartesian Multipole Moments
 -----------------------------------------------------------------
    Charge (ESU x 10^10)
                -0.0000
    Dipole Moment (Debye)
         X       0.0013      Y      -0.0006      Z       0.0000
       Tot       0.0015
    Quadrupole Moments (Debye-Ang)
        XX     -85.8630     XY      -0.8829     YY     -85.4440
        XZ      -0.0000     YZ       0.0000     ZZ     -84.9288
    Octopole Moments (Debye-Ang^2)
       XXX       0.0164    XXY       0.0198    XYY      -0.0008
       YYY       0.0396    XXZ       0.0000    XYZ      -0.0000
       YYZ      -0.0000    XZZ       0.0030    YZZ       0.0132
       ZZZ       0.0000
    Hexadecapole Moments (Debye-Ang^3)
      XXXX   -2800.8616   XXXY     -60.4719   XXYY    -532.8732
      XYYY     -12.4792   YYYY    -259.1232   XXXZ      -0.0000
      XXYZ       0.0000   XYYZ       0.0000   YYYZ       0.0000
      XXZZ    -522.8987   XYZZ      -3.7479   YYZZ     -63.3110
      XZZZ       0.0000   YZZZ       0.0000   ZZZZ    -128.8368
 -----------------------------------------------------------------
 DrvMan completing analytic gradient of the correlated energy
 Correlated dipole moment
            1
    1   0.0005302
    2  -0.0002370
    3   0.0000000
 Energy read as -14515.786543280
 Full Analytical Gradient: (in a.u., or Hartree/Bohr)
             1             2             3             4
    1   -0.00004839   -0.00007683    0.00013567   -0.00001045
    2    0.00004803   -0.00037195    0.00033683   -0.00001290
    3    0.00000000    0.00000000   -0.00000000    0.00000000
 Gradient time:  CPU 0.75 s  wall 0.79 s
 ----------------------------------------------------------------
             Standard Nuclear Orientation (Angstroms)
    I     Atom           X                Y                Z
 ----------------------------------------------------------------
    1      I       2.8267327928    -0.0449048633    -0.0000000000
    2      P       0.5060737167     0.8862351360     0.0010000000
    3      P      -0.5060737167    -0.8862351360    -0.0000000000
    4      I      -2.8267327928     0.0449048633     0.0000000000
 ----------------------------------------------------------------
 Nuclear Repulsion Energy =   902.4977418951 hartrees
 There are       68 alpha and       68 beta electrons

                       Distance Matrix (Angstroms)
             I (  1)   P (  2)   P (  3)
   P (  2)  2.500496
   P (  3)  3.437359  2.041101
   I (  4)  5.654179  3.437359  2.500496

 Requested basis set is 6-311++G(d,p)
 There are 74 shells and 184 basis functions
 A cutoff of  1.0D-14 yielded   2037 shell pairs
 There are     13382 function pairs (     15204 Cartesian)
 Smallest overlap matrix eigenvalue = 9.96E-04
 Guess MOs from SCF MO coefficient file

 -----------------------------------------------------------------------
  General SCF calculation program by
  Eric Jon Sundstrom, Paul Horn, Yuezhi Mao, Dmitri Zuev, Alec White,
  David Stuck, Shaama M.S., Shane Yost, Joonho Lee, David Small,
  Daniel Levine, Susi Lehtola, Hugh Burton, Evgeny Epifanovsky
 -----------------------------------------------------------------------
 Hartree-Fock
 using 4 threads for integral computing
 -------------------------------------------------------
 OpenMP Integral computing Module                
 Release: version 2.0, May 2017, Q-Chem Inc. Pleasanton 
 -------------------------------------------------------
 A restricted SCF calculation will be
 performed using DIIS
 SCF converges when DIIS error is below 1.0e-08
 ---------------------------------------
  Cycle       Energy         DIIS error
 ---------------------------------------
    1  -14515.1286826725      6.76e-06  
    2  -14515.1286830229      1.98e-06  
    3  -14515.1286830721      9.89e-07  
    4  -14515.1286830829      3.66e-07  
    5  -14515.1286830857      1.75e-07  
    6  -14515.1286830866      9.13e-08  
    7  -14515.1286830868      4.15e-08  
    8  -14515.1286830869      1.81e-08  
    9  -14515.1286830869      7.38e-09  Convergence criterion met
 ---------------------------------------
 SCF time:   CPU 14.20s  wall 4.00s 
 SCF   energy in the final basis set =   -14515.1286830869
 Total energy in the final basis set =   -14515.1286830869


 ------------------------------------------------------------------------------

   CCMAN2: suite of methods based on coupled cluster
           and equation of motion theories.

   Components:
   * libvmm-1.3-trunk
     by Evgeny Epifanovsky, Ilya Kaliman.
   * libtensor-2.5-trunk
     by Evgeny Epifanovsky, Michael Wormit, Dmitry Zuev, Sam Manzer, 
        Ilya Kaliman.
   * libcc-2.5-trunk
     by Evgeny Epifanovsky, Arik Landau, Tomasz Kus, Kirill Khistyaev, 
        Dmitry Zuev, Prashant Manohar, Xintian Feng, Anna Krylov, 
        Matthew Goldey, Alec White, Thomas Jagau, Kaushik Nanda, 
        Anastasia Gunina, Alexander Kunitsa, Joonho Lee.

   CCMAN original authors:
   Anna I. Krylov, C. David Sherrill, Steven R. Gwaltney,
   Edward F. C. Byrd (2000)
   Sergey V. Levchenko, Lyudmila V. Slipchenko, Tao Wang,
   Ana-Maria C. Cristian (2003)
   Piotr A. Pieniazek, C. Melania Oana, Evgeny Epifanovsky (2007)
   Prashant Manohar (2009)

 ------------------------------------------------------------------------------


 Allocating and initializing 29808MB of RAM...
 Calculation will run on 4 cores.


 Alpha MOs, Restricted
 -- Occupied --                  
*******-1177.17 -180.88 -180.88 -169.69 -169.69 -169.69 -169.69
  1 A     2 A     3 A     4 A     5 A     6 A     7 A     8 A                  
-169.69 -169.69  -80.03  -80.03  -37.93  -37.93  -33.12  -33.12
  9 A    10 A    11 A    12 A    13 A    14 A    15 A    16 A                  
-33.118 -33.118 -33.118 -33.118 -24.306 -24.306 -24.305 -24.305
 17 A    18 A    19 A    20 A    21 A    22 A    23 A    24 A                  
-24.305 -24.305 -24.301 -24.301 -24.301 -24.301  -7.573  -7.572
 25 A    26 A    27 A    28 A    29 A    30 A    31 A    32 A                  
 -7.251  -7.251  -5.484  -5.484  -5.473  -5.473  -5.473  -5.473
 33 A    34 A    35 A    36 A    37 A    38 A    39 A    40 A                  
 -5.464  -5.464  -5.463  -5.463  -5.463  -5.463  -2.406  -2.406
 41 A    42 A    43 A    44 A    45 A    46 A    47 A    48 A                  
 -2.402  -2.402  -2.402  -2.402  -2.390  -2.390  -2.390  -2.390
 49 A    50 A    51 A    52 A    53 A    54 A    55 A    56 A                  
 -0.973  -0.880  -0.811  -0.670  -0.488  -0.488  -0.444  -0.402
 57 A    58 A    59 A    60 A    61 A    62 A    63 A    64 A                  
 -0.398  -0.385  -0.374  -0.340
 65 A    66 A    67 A    68 A                                                  
 -- Virtual --                   
 -0.033   0.020   0.043   0.064   0.080   0.083   0.092   0.104
 69 A    70 A    71 A    72 A    73 A    74 A    75 A    76 A                  
  0.108   0.123   0.141   0.169   0.254   0.286   0.306   0.307
 77 A    78 A    79 A    80 A    81 A    82 A    83 A    84 A                  
  0.335   0.339   0.367   0.386   0.393   0.420   0.422   0.424
 85 A    86 A    87 A    88 A    89 A    90 A    91 A    92 A                  
  0.506   0.531   0.532   0.550   0.577   0.578   0.581   0.582
 93 A    94 A    95 A    96 A    97 A    98 A    99 A   100 A                  
  0.603   0.640   0.659   0.702   0.721   0.737   0.794   0.835
101 A   102 A   103 A   104 A   105 A   106 A   107 A   108 A                  
  0.895   0.901   0.950   1.083   1.085   1.119   1.143   1.392
109 A   110 A   111 A   112 A   113 A   114 A   115 A   116 A                  
  1.524   1.552   1.554   1.590   1.617   1.620   1.770   1.828
117 A   118 A   119 A   120 A   121 A   122 A   123 A   124 A                  
  1.885   1.929   1.935   1.962   4.476   4.477   4.481   4.488
125 A   126 A   127 A   128 A   129 A   130 A   131 A   132 A                  
  4.491   4.492   4.497   4.532   4.623   4.629   4.704   4.810
133 A   134 A   135 A   136 A   137 A   138 A   139 A   140 A                  
  6.516   6.538   6.538   6.547   6.564   6.578   7.166   7.409
141 A   142 A   143 A   144 A   145 A   146 A   147 A   148 A                  
 14.721  14.747  14.762  14.800  14.831  14.871  28.824  28.904
149 A   150 A   151 A   152 A   153 A   154 A   155 A   156 A                  
 29.516  29.533  29.533  29.547  29.556  29.565  29.871  29.871
157 A   158 A   159 A   160 A   161 A   162 A   163 A   164 A                  
 29.873  29.875  29.877  29.878  29.880  29.896  29.949  29.961
165 A   166 A   167 A   168 A   169 A   170 A   171 A   172 A                  
130.578 130.591 130.591 130.604 130.615 130.617 154.229 154.297
173 A   174 A   175 A   176 A   177 A   178 A   179 A   180 A                  
165.773 166.0331912.1451912.216
181 A   182 A   183 A   184 A                                                  

 Beta MOs, Restricted
 -- Occupied --                  
*******-1177.17 -180.88 -180.88 -169.69 -169.69 -169.69 -169.69
  1 A     2 A     3 A     4 A     5 A     6 A     7 A     8 A                  
-169.69 -169.69  -80.03  -80.03  -37.93  -37.93  -33.12  -33.12
  9 A    10 A    11 A    12 A    13 A    14 A    15 A    16 A                  
-33.118 -33.118 -33.118 -33.118 -24.306 -24.306 -24.305 -24.305
 17 A    18 A    19 A    20 A    21 A    22 A    23 A    24 A                  
-24.305 -24.305 -24.301 -24.301 -24.301 -24.301  -7.573  -7.572
 25 A    26 A    27 A    28 A    29 A    30 A    31 A    32 A                  
 -7.251  -7.251  -5.484  -5.484  -5.473  -5.473  -5.473  -5.473
 33 A    34 A    35 A    36 A    37 A    38 A    39 A    40 A                  
 -5.464  -5.464  -5.463  -5.463  -5.463  -5.463  -2.406  -2.406
 41 A    42 A    43 A    44 A    45 A    46 A    47 A    48 A                  
 -2.402  -2.402  -2.402  -2.402  -2.390  -2.390  -2.390  -2.390
 49 A    50 A    51 A    52 A    53 A    54 A    55 A    56 A                  
 -0.973  -0.880  -0.811  -0.670  -0.488  -0.488  -0.444  -0.402
 57 A    58 A    59 A    60 A    61 A    62 A    63 A    64 A                  
 -0.398  -0.385  -0.374  -0.340
 65 A    66 A    67 A    68 A                                                  
 -- Virtual --                   
 -0.033   0.020   0.043   0.064   0.080   0.083   0.092   0.104
 69 A    70 A    71 A    72 A    73 A    74 A    75 A    76 A                  
  0.108   0.123   0.141   0.169   0.254   0.286   0.306   0.307
 77 A    78 A    79 A    80 A    81 A    82 A    83 A    84 A                  
  0.335   0.339   0.367   0.386   0.393   0.420   0.422   0.424
 85 A    86 A    87 A    88 A    89 A    90 A    91 A    92 A                  
  0.506   0.531   0.532   0.550   0.577   0.578   0.581   0.582
 93 A    94 A    95 A    96 A    97 A    98 A    99 A   100 A                  
  0.603   0.640   0.659   0.702   0.721   0.737   0.794   0.835
101 A   102 A   103 A   104 A   105 A   106 A   107 A   108 A                  
  0.895   0.901   0.950   1.083   1.085   1.119   1.143   1.392
109 A   110 A   111 A   112 A   113 A   114 A   115 A   116 A                  
  1.524   1.552   1.554   1.590   1.617   1.620   1.770   1.828
117 A   118 A   119 A   120 A   121 A   122 A   123 A   124 A                  
  1.885   1.929   1.935   1.962   4.476   4.477   4.481   4.488
125 A   126 A   127 A   128 A   129 A   130 A   131 A   132 A                  
  4.491   4.492   4.497   4.532   4.623   4.629   4.704   4.810
133 A   134 A   135 A   136 A   137 A   138 A   139 A   140 A                  
  6.516   6.538   6.538   6.547   6.564   6.578   7.166   7.409
141 A   142 A   143 A   144 A   145 A   146 A   147 A   148 A                  
 14.721  14.747  14.762  14.800  14.831  14.871  28.824  28.904
149 A   150 A   151 A   152 A   153 A   154 A   155 A   156 A                  
 29.516  29.533  29.533  29.547  29.556  29.565  29.871  29.871
157 A   158 A   159 A   160 A   161 A   162 A   163 A   164 A                  
 29.873  29.875  29.877  29.878  29.880  29.896  29.949  29.961
165 A   166 A   167 A   168 A   169 A   170 A   171 A   172 A                  
130.578 130.591 130.591 130.604 130.615 130.617 154.229 154.297
173 A   174 A   175 A   176 A   177 A   178 A   179 A   180 A                  
165.773 166.0331912.1451912.216
181 A   182 A   183 A   184 A                                                  

 Occupation and symmetry of molecular orbitals

 Point group: C1 (1 irreducible representation).

                           A     All 
 -------------------------------------
 All molecular orbitals:
  - Alpha                  184   184 
  - Beta                   184   184 
 -------------------------------------
 Alpha orbitals:
  - Frozen occupied        46    46  
  - Active occupied        22    22  
  - Active virtual         116   116 
  - Frozen virtual         0     0   
 -------------------------------------
 Beta orbitals:
  - Frozen occupied        46    46  
  - Active occupied        22    22  
  - Active virtual         116   116 
  - Frozen virtual         0     0   
 -------------------------------------

 Import integrals:   CPU 0.00 s  wall 0.00 s

 Import integrals:   CPU 219.58 s  wall 57.33 s

 MP2 amplitudes:   CPU 0.25 s  wall 0.16 s

Running a double precision version
           CCSD T amplitudes will be solved using DIIS.

           Start     Size      MaxIter   EConv     TConv     
           3         7         100       1.00e-07  1.00e-05  
 ------------------------------------------------------------------------------
           Energy (a.u.)   Ediff      Tdiff       Comment
 ------------------------------------------------------------------------------
         -1.4515766e+04                           
     1   -1.4515766e+04   2.72e-04   8.54e-01     
     2   -1.4515783e+04   1.71e-02   1.06e-01     
     3   -1.4515784e+04   1.06e-03   4.35e-02     
     4   -1.4515786e+04   1.86e-03   1.40e-02     Switched to DIIS steps.
     5   -1.4515787e+04   6.22e-04   1.26e-02     
     6   -1.4515787e+04   2.74e-05   2.64e-03     
     7   -1.4515787e+04   5.45e-06   1.16e-03     
     8   -1.4515787e+04   1.43e-06   2.27e-04     
     9   -1.4515787e+04   9.50e-07   1.06e-04     
    10   -1.4515787e+04   9.83e-08   4.03e-05     
    11   -1.4515787e+04   1.28e-07   2.23e-05     
    12   -1.4515787e+04   6.75e-09   7.51e-06     
 ------------------------------------------------------------------------------
         -1.4515787e+04                           CCSD T converged.

End of double precision
 SCF energy                 = -14515.12868309
 MP2 energy                 = -14515.76619964
 CCSD correlation energy     =     -0.65786053
 CCSD total energy           = -14515.78654362

 CCSD  T1^2 = 0.0106  T2^2 = 0.3195  Leading amplitudes:

 Amplitude    Orbitals with energies
 -0.0230       64 (A) A                  ->    69 (A) A                   
              -0.4024                         -0.0331                     
 -0.0230       64 (A) B                  ->    69 (A) B                   
              -0.4024                         -0.0331                     
  0.0173       65 (A) A                  ->    71 (A) A                   
              -0.3977                          0.0434                     
  0.0173       65 (A) B                  ->    71 (A) B                   
              -0.3977                          0.0434                     

 Amplitude    Orbitals with energies
 -0.1033       68 (A) A      68 (A) B    ->    69 (A) A      69 (A) B     
              -0.3403       -0.3403           -0.0331       -0.0331       
  0.1033       68 (A) A      68 (A) B    ->    69 (A) B      69 (A) A     
              -0.3403       -0.3403           -0.0331       -0.0331       
  0.1033       68 (A) B      68 (A) A    ->    69 (A) A      69 (A) B     
              -0.3403       -0.3403           -0.0331       -0.0331       
 -0.1033       68 (A) B      68 (A) A    ->    69 (A) B      69 (A) A     
              -0.3403       -0.3403           -0.0331       -0.0331       

 Computing CCSD intemediates for later calculations in double precision
 Finished.

Running a double precision version
           CCSD Lambda amplitudes will be solved using DIIS.
           Start     Size      MaxIter   EConv     LConv     
           3         7         100       1.00e-07  1.00e-05  
 ------------------------------------------------------------------------------
            Enorm      Ldiff       Comment
 ------------------------------------------------------------------------------
     1     6.42e-02   5.09e-02     
     2     1.45e-02   4.89e-03     
     3     5.94e-03   2.52e-03     
     4     3.16e-03   1.18e-03     Switched to DIIS steps.
     5     1.03e-03   5.77e-04     
     6     4.97e-04   1.67e-04     
     7     1.64e-04   4.04e-05     
     8     7.42e-05   6.35e-06     
     9     2.62e-05   6.31e-06     
    10     9.25e-06   2.32e-06     
    11     3.17e-06   7.49e-07     
    12     1.22e-06   1.75e-07     
    13     5.52e-07   1.46e-07     
    14     2.48e-07   2.79e-08     
    15     1.29e-07   2.56e-08     
    16     4.80e-08   5.68e-09     
 ------------------------------------------------------------------------------
                                   CCSD Lambda converged.

 Computing density matrices in double precision...
           Orbital response amplitudes will be solved using DIIS.
           Start     Size      MaxIter   EConv     LConv     
           3         7         100       1.00e-06  1.00e-06  
 ------------------------------------------------------------------------------
            Enorm      Ldiff       Comment
 ------------------------------------------------------------------------------
     1     9.17e-02   1.50e-02     
     2     6.52e-02   1.84e-02     
     3     6.96e-02   2.15e-02     
     4     4.84e-03   2.99e-02     Switched to DIIS steps.
     5     1.55e-03   8.07e-04     
     6     1.76e-04   3.44e-04     
     7     3.68e-05   1.99e-05     
     8     7.15e-06   7.77e-06     
     9     1.33e-06   1.45e-06     
    10     5.59e-07   4.13e-08     
 ------------------------------------------------------------------------------
                                   Orbital response converged.

 Computing density matrices... Done.
 CCSD calculation:   CPU 5650.73 s  wall 1430.48 s

 Transferring MO TPDM to AO TPDM
 Transferring g2_o1o1o1o1
 Transferring g2_o1o1o1v1
 Transferring g2_o1o1v1v1
 Transferring g2_o1v1o1v1
 Transferring g2_o1v1v1v1
 Transferring g2_v1v1v1v1
 Adding separable TPDM
 Computing TPDM gradient
 --------------------------------------------------------
 2e gradient
  Atom          X               Y               Z
 --------------------------------------------------------
    1        -76.379930        9.571084        0.015079  
    2          5.460173      -37.845860       -0.031519  
    3         -5.460176       37.845867        0.010705  
    4         76.379933       -9.571090        0.005735  
 --------------------------------------------------------
 --------------------------------------------------------
 Final gradient
  Atom          X               Y               Z
 --------------------------------------------------------
    1        -76.379930        9.571084        0.015079  
    2          5.460173      -37.845860       -0.031519  
    3         -5.460176       37.845867        0.010705  
    4         76.379933       -9.571090        0.005735  
 --------------------------------------------------------
 Analytic gradient from two-electron contribution:   CPU 945.47 s  wall 304.02 s

 Total ccman2 time:   CPU 6821.46 s  wall 1793.93 s


 --------------------------------------------------------------

                    Orbital Energies (a.u.)
 --------------------------------------------------------------

 Alpha MOs
 -- Occupied --
***************-180.880-180.880-169.687-169.687-169.686-169.686
*******-169.686 -80.033 -80.033 -37.934 -37.934 -33.122 -33.122
-33.118 -33.118 -33.118 -33.118 -24.306 -24.306 -24.305 -24.305
-24.305 -24.305 -24.301 -24.301 -24.301 -24.301  -7.573  -7.572
 -7.251  -7.251  -5.484  -5.484  -5.473  -5.473  -5.473  -5.473
 -5.464  -5.464  -5.463  -5.463  -5.463  -5.463  -2.406  -2.406
 -2.402  -2.402  -2.402  -2.402  -2.390  -2.390  -2.390  -2.390
 -0.973  -0.880  -0.811  -0.670  -0.488  -0.488  -0.444  -0.402
 -0.398  -0.385  -0.374  -0.340
 -- Virtual --
 -0.033   0.020   0.043   0.064   0.080   0.083   0.092   0.104
  0.108   0.123   0.141   0.169   0.254   0.286   0.306   0.307
  0.335   0.339   0.367   0.386   0.393   0.420   0.422   0.424
  0.506   0.531   0.532   0.550   0.577   0.578   0.581   0.582
  0.603   0.640   0.659   0.702   0.721   0.737   0.794   0.835
  0.895   0.901   0.950   1.083   1.085   1.119   1.143   1.392
  1.524   1.552   1.554   1.590   1.617   1.620   1.770   1.828
  1.885   1.929   1.935   1.962   4.476   4.477   4.481   4.488
  4.491   4.492   4.497   4.532   4.623   4.629   4.704   4.810
  6.516   6.538   6.538   6.547   6.564   6.578   7.166   7.409
 14.721  14.747  14.762  14.800  14.831  14.871  28.824  28.904
 29.516  29.533  29.533  29.547  29.556  29.565  29.871  29.871
 29.873  29.875  29.877  29.878  29.880  29.896  29.949  29.961
130.578 130.591 130.591 130.604 130.615 130.617 154.229 154.297
165.773 166.0331912.1451912.216
 --------------------------------------------------------------

          Ground-State Mulliken Net Atomic Charges

     Atom                 Charge (a.u.)
  ----------------------------------------
      1 I                    -0.155195
      2 P                     0.155194
      3 P                     0.155194
      4 I                    -0.155193
  ----------------------------------------
  Sum of atomic charges =     0.000000

 -----------------------------------------------------------------
                    Cartesian Multipole Moments
 -----------------------------------------------------------------
    Charge (ESU x 10^10)
                -0.0000
    Dipole Moment (Debye)
         X      -0.0000      Y       0.0000      Z       0.0003
       Tot       0.0003
    Quadrupole Moments (Debye-Ang)
        XX     -85.8739     XY      -0.8833     YY     -85.4392
        XZ      -0.0005     YZ      -0.0003     ZZ     -84.9320
    Octopole Moments (Debye-Ang^2)
       XXX      -0.0002    XXY       0.0000    XYY       0.0000
       YYY       0.0000    XXZ      -0.0211    XYZ       0.0015
       YYZ      -0.0135    XZZ      -0.0000    YZZ       0.0000
       ZZZ      -0.0388
    Hexadecapole Moments (Debye-Ang^3)
      XXXX   -2801.0631   XXXY     -60.5318   XXYY    -532.8901
      XYYY     -12.4972   YYYY    -259.2416   XXXZ      -0.0448
      XXYZ      -0.0060   XYYZ      -0.0070   YYYZ      -0.0388
      XXZZ    -522.9118   XYZZ      -3.7554   YYZZ     -63.3345
      XZZZ      -0.0191   YZZZ      -0.0343   ZZZZ    -128.8486
 -----------------------------------------------------------------
 DrvMan completing analytic gradient of the correlated energy
 Correlated dipole moment
            1
    1  -0.0000100
    2   0.0000012
    3   0.0001228
 Energy read as -14515.786543617
 Full Analytical Gradient: (in a.u., or Hartree/Bohr)
             1             2             3             4
    1    0.00000413    0.00000827   -0.00000829   -0.00000411
    2    0.00000154    0.00000573   -0.00000574   -0.00000153
    3   -0.00000554    0.00000558    0.00000550   -0.00000554
 Gradient time:  CPU 0.74 s  wall 0.78 s
Dipole drv :
gprntSymmMtrx error report: 
 Final Hessian.
            1           2           3           4           5           6
    1   0.0944399  -0.0286828   0.0000000  -0.0780031   0.0277499   0.0000000
    2  -0.0286828   0.0182175   0.0000000   0.0346228  -0.0246065   0.0000000
    3   0.0000000   0.0000000   0.0029373   0.0000023   0.0000000  -0.0029481
    4  -0.0780031   0.0346228   0.0000023   0.1392296   0.0448287   0.0000000
    5   0.0277499  -0.0246065   0.0000000   0.0448287   0.1995097   0.0000000
    6   0.0000000   0.0000000  -0.0029481   0.0000000   0.0000000   0.0029533
    7  -0.0131670  -0.0035022  -0.0000005  -0.0480597  -0.0759486   0.0000080
    8   0.0033706   0.0060195   0.0000000  -0.0759486  -0.1809229   0.0000000
    9   0.0000000   0.0000000  -0.0029197   0.0000000   0.0000000   0.0029106
   10  -0.0032697  -0.0024383   0.0000000  -0.0131670   0.0033706   0.0000000
   11  -0.0024383   0.0003697   0.0000000  -0.0035022   0.0060195   0.0000000
   12   0.0000000   0.0000000   0.0029345   0.0000000   0.0000000  -0.0029197
            7           8           9          10          11          12
    1  -0.0131670   0.0033706   0.0000000  -0.0032697  -0.0024383   0.0000000
    2  -0.0035022   0.0060195   0.0000000  -0.0024383   0.0003697   0.0000000
    3  -0.0000005   0.0000000  -0.0029197   0.0000000   0.0000000   0.0029345
    4  -0.0480597  -0.0759486   0.0000000  -0.0131670  -0.0035022   0.0000000
    5  -0.0759486  -0.1809229   0.0000000   0.0033706   0.0060195   0.0000000
    6   0.0000080   0.0000000   0.0029106   0.0000000   0.0000000  -0.0029197
    7   0.1392296   0.0448287   0.0000000  -0.0780031   0.0346228   0.0000000
    8   0.0448287   0.1995097   0.0000000   0.0277499  -0.0246065   0.0000000
    9   0.0000000   0.0000000   0.0029533   0.0000000   0.0000000  -0.0029481
   10  -0.0780031   0.0277499   0.0000000   0.0944399  -0.0286828   0.0000000
   11   0.0346228  -0.0246065   0.0000000  -0.0286828   0.0182175   0.0000000
   12   0.0000000   0.0000000  -0.0029481   0.0000000   0.0000000   0.0029373
 ----------------------------------------------------------------
             Standard Nuclear Orientation (Angstroms)
    I     Atom           X                Y                Z
 ----------------------------------------------------------------
    1      I       2.8267327928    -0.0449048633    -0.0000000000
    2      P       0.5060737167     0.8862351360     0.0000000000
    3      P      -0.5060737167    -0.8862351360    -0.0000000000
    4      I      -2.8267327928     0.0449048633     0.0000000000
 ----------------------------------------------------------------
 Nuclear Repulsion Energy =   902.4977675296 hartrees
 There are       68 alpha and       68 beta electrons
 old dipole drv.
            1           2           3           4           5           6
    1  -0.9114685   0.2809610   0.0000000   0.9114726  -0.2811063   0.0000000
    2   0.0436774  -0.1254125   0.0000000  -0.0437003   0.1256439   0.0000000
    3  -0.0000000   0.0000000  -0.0649732   0.0000053  -0.0000000   0.0649648
            7           8           9          10          11          12
    1   0.9114726  -0.2811063   0.0000000  -0.9114685   0.2809610   0.0000000
    2  -0.0437003   0.1256439   0.0000000   0.0436774  -0.1254125   0.0000000
    3  -0.0000053   0.0000000   0.0649648   0.0000000  -0.0000000  -0.0649732
 New transposed dipole drv.
            1           2           3
    1  -0.9114685   0.0436774  -0.0000000
    2   0.2809610  -0.1254125   0.0000000
    3   0.0000000   0.0000000  -0.0649732
    4   0.9114726  -0.0437003   0.0000053
    5  -0.2811063   0.1256439  -0.0000000
    6   0.0000000   0.0000000   0.0649648
    7   0.9114726  -0.0437003  -0.0000053
    8  -0.2811063   0.1256439   0.0000000
    9   0.0000000   0.0000000   0.0649648
   10  -0.9114685   0.0436774   0.0000000
   11   0.2809610  -0.1254125  -0.0000000
   12   0.0000000   0.0000000  -0.0649732
FINAL TENSOR RESULT:
Order 2, Length 12
    Atom      X          Y          Z
     1 Order 1, Length 12
    Atom      X          Y          Z
     1    9.443994343868103e-02  -2.868283141379076e-02   0.000000000000000e+00
     2   -7.800309865071653e-02   2.774986956574893e-02   0.000000000000000e+00
     3   -1.316696085828769e-02   3.370595925566094e-03   0.000000000000000e+00
     4   -3.269697340761627e-03  -2.438301942788897e-03   0.000000000000000e+00

Order 1, Length 12
    Atom      X          Y          Z
     1   -2.868283141379076e-02   1.821751144863423e-02   0.000000000000000e+00
     2    3.462281680457174e-02  -2.460649468941973e-02   0.000000000000000e+00
     3   -3.502181998037916e-03   6.019478970546732e-03   0.000000000000000e+00
     4   -2.438301942788897e-03   3.697313104991718e-04   0.000000000000000e+00

Order 1, Length 12
    Atom      X          Y          Z
     1    0.000000000000000e+00   0.000000000000000e+00   2.937265992971911e-03
     2    2.317971330417974e-06   0.000000000000000e+00  -2.948121932644001e-03
     3   -4.731082787592690e-07   0.000000000000000e+00  -2.919686401210183e-03
     4    0.000000000000000e+00   0.000000000000000e+00   2.934456788924401e-03


     2 Order 1, Length 12
    Atom      X          Y          Z
     1   -7.800309865071653e-02   3.462281680457174e-02   2.317971330417974e-06
     2    1.392296070679382e-01   4.482868164579198e-02   0.000000000000000e+00
     3   -4.805973430436042e-02  -7.594864863476654e-02   0.000000000000000e+00
     4   -1.316696085828769e-02  -3.502181998037916e-03   0.000000000000000e+00

Order 1, Length 12
    Atom      X          Y          Z
     1    2.774986956574893e-02  -2.460649468941973e-02   0.000000000000000e+00
     2    4.482868164579198e-02   1.995096816813361e-01   0.000000000000000e+00
     3   -7.594864863476654e-02  -1.809228927799417e-01   0.000000000000000e+00
     4    3.370595925566094e-03   6.019478970546732e-03   0.000000000000000e+00

Order 1, Length 12
    Atom      X          Y          Z
     1    0.000000000000000e+00   0.000000000000000e+00  -2.948121932644001e-03
     2    0.000000000000000e+00   0.000000000000000e+00   2.953342144505629e-03
     3    8.040934739953237e-06   0.000000000000000e+00   2.910551741374818e-03
     4    0.000000000000000e+00   0.000000000000000e+00  -2.919686401210183e-03


     3 Order 1, Length 12
    Atom      X          Y          Z
     1   -1.316696085828769e-02  -3.502181998037916e-03  -4.731082787592690e-07
     2   -4.805973430436042e-02  -7.594864863476654e-02   8.040934739953237e-06
     3    1.392296070679382e-01   4.482868164579198e-02   0.000000000000000e+00
     4   -7.800309865071653e-02   3.462281680457174e-02   0.000000000000000e+00

Order 1, Length 12
    Atom      X          Y          Z
     1    3.370595925566094e-03   6.019478970546732e-03   0.000000000000000e+00
     2   -7.594864863476654e-02  -1.809228927799417e-01   0.000000000000000e+00
     3    4.482868164579198e-02   1.995096816813361e-01   0.000000000000000e+00
     4    2.774986956574893e-02  -2.460649468941973e-02   0.000000000000000e+00

Order 1, Length 12
    Atom      X          Y          Z
     1    0.000000000000000e+00   0.000000000000000e+00  -2.919686401210183e-03
     2    0.000000000000000e+00   0.000000000000000e+00   2.910551741374818e-03
     3    0.000000000000000e+00   0.000000000000000e+00   2.953342144505629e-03
     4    0.000000000000000e+00   0.000000000000000e+00  -2.948121932644001e-03


     4 Order 1, Length 12
    Atom      X          Y          Z
     1   -3.269697340761627e-03  -2.438301942788897e-03   0.000000000000000e+00
     2   -1.316696085828769e-02   3.370595925566094e-03   0.000000000000000e+00
     3   -7.800309865071653e-02   2.774986956574893e-02   0.000000000000000e+00
     4    9.443994343868103e-02  -2.868283141379076e-02   0.000000000000000e+00

Order 1, Length 12
    Atom      X          Y          Z
     1   -2.438301942788897e-03   3.697313104991718e-04   0.000000000000000e+00
     2   -3.502181998037916e-03   6.019478970546732e-03   0.000000000000000e+00
     3    3.462281680457174e-02  -2.460649468941973e-02   0.000000000000000e+00
     4   -2.868283141379076e-02   1.821751144863423e-02   0.000000000000000e+00

Order 1, Length 12
    Atom      X          Y          Z
     1    0.000000000000000e+00   0.000000000000000e+00   2.934456788924401e-03
     2    0.000000000000000e+00   0.000000000000000e+00  -2.919686401210183e-03
     3    0.000000000000000e+00   0.000000000000000e+00  -2.948121932644001e-03
     4    0.000000000000000e+00   0.000000000000000e+00   2.937265992971911e-03


 # Finishing finite difference calculation for IDERIV #
 ######################################################
 ######################################################
 Requested basis set is 6-311++G(d,p)
 There are 74 shells and 184 basis functions
 **********************************************************************
 **                                                                  **
 **                       VIBRATIONAL ANALYSIS                       **
 **                       --------------------                       **
 **                                                                  **
 **        VIBRATIONAL FREQUENCIES (CM**-1) AND NORMAL MODES         **
 **     FORCE CONSTANTS (mDYN/ANGSTROM) AND REDUCED MASSES (AMU)     **
 **                  INFRARED INTENSITIES (KM/MOL)                   **
 **                                                                  **
 **********************************************************************


 Mode:                 1                      2                      3
 Frequency:        78.90                  86.63                 108.42
 Force Cnst:      0.1334                 0.1608                 0.7104
 Red. Mass:      36.3672                36.3671               102.5721
 IR Active:          YES                    YES                    YES
 IR Intens:        0.331                  1.042                  0.000
 Raman Active:       YES                    YES                    YES
               X      Y      Z        X      Y      Z        X      Y      Z
 I          0.000  0.000 -0.168   -0.058 -0.157 -0.000    0.611  0.022  0.000
 P         -0.000 -0.000  0.687    0.238  0.644  0.000    0.325 -0.146 -0.000
 P         -0.000 -0.000  0.687    0.238  0.644  0.000   -0.325  0.146 -0.000
 I         -0.000  0.000 -0.168   -0.058 -0.157 -0.000   -0.611 -0.022  0.000
 TransDip  -0.000 -0.000  0.018    0.015  0.029  0.000    0.000 -0.000 -0.000

 Mode:                 4                      5                      6
 Frequency:       330.13                 349.96                 611.70
 Force Cnst:      2.3352                 2.4322                 6.8295
 Red. Mass:      36.3671                33.7054                30.9786
 IR Active:          YES                    YES                    YES
 IR Intens:       71.590                  0.000                  0.000
 Raman Active:       YES                    YES                    YES
               X      Y      Z        X      Y      Z        X      Y      Z
 I         -0.157  0.058 -0.000    0.101 -0.063 -0.000   -0.002 -0.004  0.000
 P          0.644 -0.238  0.000   -0.628  0.302  0.000    0.306  0.637 -0.000
 P          0.644 -0.238  0.000    0.628 -0.302  0.000   -0.306 -0.637 -0.000
 I         -0.157  0.058 -0.000   -0.101  0.063 -0.000    0.002  0.004  0.000
 TransDip   0.270 -0.024  0.000    0.000 -0.000 -0.000   -0.000  0.000  0.000

 STANDARD THERMODYNAMIC QUANTITIES AT   298.15 K  AND     1.00 ATM

   This Molecule has  0 Imaginary Frequencies
   Zero point vibrational energy:        2.238 kcal/mol

   Atom    1 Element I  Has Mass  126.90440
   Atom    2 Element P  Has Mass   30.97376
   Atom    3 Element P  Has Mass   30.97376
   Atom    4 Element I  Has Mass  126.90440
   Molecular Mass:   315.756320 amu
   Principal axes and moments of inertia in amu*Bohr^2:
                             1           2           3
    Eigenvalues --      175.54036  7298.94849  7474.48885
          X               1.00000     0.00222    -0.00000
          Y              -0.00222     1.00000    -0.00000
          Z              -0.00000     0.00000     1.00000
   Rotational Symmetry Number is   2
   The Molecule is an Asymmetric Top
   Translational Enthalpy:        0.889 kcal/mol
   Rotational Enthalpy:           0.889 kcal/mol
   Vibrational Enthalpy:          4.217 kcal/mol
   gas constant (RT):             0.592 kcal/mol
   Translational Entropy:        43.145  cal/mol.K
   Rotational Entropy:           29.261  cal/mol.K
   Vibrational Entropy:          13.805  cal/mol.K

   Total Enthalpy:                6.587 kcal/mol
   Total Entropy:                86.211  cal/mol.K
Archival summary:
1\1\garfield\FREQ\ProcedureUnspecified\BasisUnspecified\22\taweetha\WedMay809:59:112019WedMay809:59:112019\0\\#,FREQ,ProcedureUnspecified,BasisUnspecified,\\0,1\I\P,1,2.5005\P,2,2.0411,1,97.8654\I,3,2.5005,2,97.8654,1,-180,0\\HF=-14515.1287\\@

 Total job time:  18567.69s(wall), 70013.40s(cpu) 
 Wed May  8 09:59:11 2019

        *************************************************************
        *                                                           *
        *  Thank you very much for using Q-Chem.  Have a nice day.  *
        *                                                           *
        *************************************************************
