# Supplementary material for: Geometric and energetic data from ab initio calculations of haloethene, haloimine, halomethylenephosphine, haloiminophosphine, halodiazene, halodiphosphene and halocyclopropane
Source: Data Brief. 2019 Nov 2;27:104738. doi: 10.1016/j.dib.2019.104738 (PMC6861602; doi:10.1016/j.dib.2019.104738)
Supplement: Multimedia component 8 [file mmc8.zip › PP/CCSD/freq/IEPPIE.out]

Q-Chem Developer Version!
                  Welcome to Q-Chem
     A Quantum Leap Into The Future Of Chemistry


 Q-Chem 5.1, Q-Chem, Inc., Pleasanton, CA (2018)

 Yihan Shao,  Zhengting Gan,  E. Epifanovsky,  A. T. B. Gilbert,  M. Wormit,  
 J. Kussmann,  A. W. Lange,  A. Behn,  Jia Deng,  Xintian Feng,  D. Ghosh,  
 M. Goldey,  P. R. Horn,  L. D. Jacobson,  I. Kaliman,  T. Kus,  A. Landau,  
 Jie Liu,  E. I. Proynov,  R. M. Richard,  R. P. Steele,  E. J. Sundstrom,  
 H. L. Woodcock III,  P. M. Zimmerman,  D. Zuev,  B. Albrecht,  E. Alguire,  
 S. A. Baeppler,  D. Barton,  Z. Benda,  Y. A. Bernard,  E. J. Berquist,  
 K. B. Bravaya,  H. Burton,  D. Casanova,  Chun-Min Chang,  Yunqing Chen,  
 A. Chien,  K. D. Closser,  M. P. Coons,  S. Coriani,  S. Dasgupta,  
 A. L. Dempwolff,  M. Diedenhofen,  Hainam Do,  R. G. Edgar,  Po-Tung Fang,  
 S. Faraji,  S. Fatehi,  Qingguo Feng,  K. D. Fenk,  J. Fosso-Tande,  
 Qinghui Ge,  A. Ghysels,  G. Gidofalvi,  J. Gomes,  J. Gonthier,  A. Gunina,  
 D. Hait,  M. W. D. Hanson-Heine,  P. H. P. Harbach,  A. W. Hauser,  
 J. E. Herr,  E. G. Hohenstein,  Z. C. Holden,  Kerwin Hui,  B. C. Huynh,  
 T.-C. Jagau,  Hyunjun Ji,  B. Kaduk,  K. Khistyaev,  Jaehoon Kim,  
 P. Klunzinger,  K. Koh,  D. Kosenkov,  L. Koulias,  T. Kowalczyk,  
 C. M. Krauter,  A. Kunitsa,  Ka Un Lao,  A. Laurent,  K. V. Lawler,  
 Joonho Lee,  D. Lefrancois,  S. Lehtola,  D. S. Levine,  Yi-Pei Li,  
 You-Sheng Lin,  Fenglai Liu,  E. Livshits,  A. Luenser,  P. Manohar,  
 E. Mansoor,  S. F. Manzer,  Shan-Ping Mao,  Yuezhi Mao,  N. Mardirossian,  
 A. V. Marenich,  T. Markovich,  L. A. Martinez-Martinez,  S. A. Maurer,  
 N. J. Mayhall,  S. C. McKenzie,  J.-M. Mewes,  A. F. Morrison,  
 J. W. Mullinax,  K. Nanda,  T. S. Nguyen-Beck,  R. Olivares-Amaya,  
 J. A. Parkhill,  T. M. Perrine,  F. Plasser,  P. Pokhilko,  S. Prager,  
 A. Prociuk,  E. Ramos,  D. R. Rehn,  F. Rob,  M. Schneider,  N. Sergueev,  
 S. M. Sharada,  S. Sharma,  D. W. Small,  T. Stauch,  T. Stein,  
 Yu-Chuan Su,  A. J. W. Thom,  A. Tkatchenko,  T. Tsuchimochi,  N. M. Tubman,  
 L. Vogt,  M. L. Vidal,  O. Vydrov,  M. A. Watson,  J. Wenzel,  
 M. de Wergifosse,  T. A. Wesolowski,  A. White,  J. Witte,  A. Yamada,  
 Jun Yang,  K. Yao,  S. Yeganeh,  S. R. Yost,  Zhi-Qiang You,  A. Zech,  
 Igor Ying Zhang,  Xing Zhang,  Yan Zhao,  Ying Zhu,  B. R. Brooks,  
 G. K. L. Chan,  C. J. Cramer,  M. S. Gordon,  W. J. Hehre,  A. Klamt,  
 M. W. Schmidt,  C. D. Sherrill,  D. G. Truhlar,  A. Aspuru-Guzik,  R. Baer,  
 A. T. Bell,  N. A. Besley,  Jeng-Da Chai,  A. E. DePrince, III,  
 R. A. DiStasio Jr.,  A. Dreuw,  B. D. Dunietz,  T. R. Furlani,  
 Chao-Ping Hsu,  Yousung Jung,  Jing Kong,  D. S. Lambrecht,  WanZhen Liang,  
 C. Ochsenfeld,  V. A. Rassolov,  L. V. Slipchenko,  J. E. Subotnik,  
 T. Van Voorhis,  J. M. Herbert,  A. I. Krylov,  P. M. W. Gill,  M. Head-Gordon

 Contributors to earlier versions of Q-Chem not listed above: 
 R. D. Adamson,  B. Austin,  J. Baker,  G. J. O. Beran,  K. Brandhorst,  
 S. T. Brown,  E. F. C. Byrd,  A. K. Chakraborty,  C.-L. Cheng,  
 Siu Hung Chien,  D. M. Chipman,  D. L. Crittenden,  H. Dachsel,  
 R. J. Doerksen,  A. D. Dutoi,  L. Fusti-Molnar,  W. A. Goddard III,  
 A. Golubeva-Zadorozhnaya,  S. R. Gwaltney,  G. Hawkins,  A. Heyden,  
 S. Hirata,  G. Kedziora,  F. J. Keil,  C. Kelley,  Jihan Kim,  R. A. King,  
 R. Z. Khaliullin,  P. P. Korambath,  W. Kurlancheek,  A. M. Lee,  M. S. Lee,  
 S. V. Levchenko,  Ching Yeh Lin,  D. Liotard,  R. C. Lochan,  I. Lotan,  
 P. E. Maslen,  N. Nair,  D. P. O'Neill,  D. Neuhauser,  E. Neuscamman,  
 C. M. Oana,  R. Olson,  B. Peters,  R. Peverati,  P. A. Pieniazek,  
 Y. M. Rhee,  J. Ritchie,  M. A. Rohrdanz,  E. Rosta,  N. J. Russ,  
 H. F. Schaefer III,  N. E. Schultz,  N. Shenvi,  A. C. Simmonett,  A. Sodt,  
 D. Stuck,  K. S. Thanthiriwatte,  V. Vanovschi,  Tao Wang,  A. Warshel,  
 C. F. Williams,  Q. Wu,  X. Xu,  W. Zhang

 Please cite Q-Chem as follows:
 Y. Shao et al., Mol. Phys. 113, 184-215 (2015)
 DOI: 10.1080/00268976.2014.952696

 Q-Chem 5.1.2 for Intel X86 EM64T Linux

 Parts of Q-Chem use Armadillo 8.300.2 (Tropical Shenanigans).
 http://arma.sourceforge.net/

 Q-Chem begins on Tue May  7 23:24:55 2019  

Host: 
0

     Scratch files written to /scratch/taweetham/qchem8815//
Input Ideriv = 1
Curr. Ideriv = -1
Max.  Ideriv = 1


!!********************************************.
!!******************Warning*******************.
!!Desired Analytical derivatives not available.
!!Finite difference job might take a long time.
!!********************************************.
!!********************************************.


 2-order derivative to be evaluated numerically with 1-order analytical derivatives

Checking the input file for inconsistencies... 	...done.

--------------------------------------------------------------
User input:
--------------------------------------------------------------
I=I_c.out
$molecule
0 1
I 
P  1 2.475799
P  2 2.036962 1 113.833779
I  3 2.475799 2 113.833779 1 -0.000000 0
$end

$rem
   JOB_TYPE 	FREQUENCY
   BASIS 		6-311++G**
   METHOD	ccsd
   MEM_TOTAL	30000
   N_FROZEN_CORE      FC
$end


--------------------------------------------------------------
 ----------------------------------------------------------------
             Standard Nuclear Orientation (Angstroms)
    I     Atom           X                Y                Z
 ----------------------------------------------------------------
    1      I       2.0189133601     0.0000000000     0.4995588562
    2      P       1.0184810000    -0.0000000000    -1.7651079585
    3      P      -1.0184810000    -0.0000000000    -1.7651079585
    4      I      -2.0189133601     0.0000000000     0.4995588562
 ----------------------------------------------------------------
 Molecular Point Group                 C2v   NOp =  4
 Largest Abelian Subgroup              C2v   NOp =  4
 Nuclear Repulsion Energy =   988.5095948586 hartrees
 There are       68 alpha and       68 beta electrons
 Requested basis set is 6-311++G(d,p)
 There are 74 shells and 184 basis functions
 Total memory of 30000MB is distributed as follows: 
   QALLOC including MEM_STATIC uses 192MB
   MEM_STATIC is set to 192MB
   CCMAN JOB total memory use is  29808MB
 Warning: actual memory use might exceed 30000MB

 Total QAlloc Memory Limit    192 MB
 Mega-Array Size       188 MB
 MEM_STATIC part       192 MB

                       Distance Matrix (Angstroms)
             I (  1)   P (  2)   P (  3)
   P (  2)  2.475799
   P (  3)  3.788731  2.036962
   I (  4)  4.037827  3.788731  2.475799

 A cutoff of  1.0D-14 yielded   2070 shell pairs
 There are     13675 function pairs (     15532 Cartesian)

 -------------------------------------------------------
 OpenMP Integral Computing Module                       
 Release: version 1.0, May 2013, Q-Chem Inc. Pittsburgh 
 -------------------------------------------------------
 Integral Job Info:
 Integral job number is                      11
 Integral operator is                         1
 short-range coefficients                     0
 long-range coefficients              100000000
 Omega coefficients                           0
 if combine SR and LR in K                    0
 Integral screening is                        0
 Integral computing path is                   2
 max size of driver memory is            800000
 size of driver memory is                593474
 size of scratch memory is             11861008
 max col of scratch BK array               1296
 max len of scratch array in speh3          155
 max len of scratch index in speh4           18
 max int batch size is                      520
 min int batch size is                       52
 fixed nKL is                                52
 max L of basis functions is                  2
 order of int derivative is                   0
 number of shells is                         74
 number of basis is                         196
 number of cartesian basis is               196
 number of contracted shell pairs          2070
 number of primitive shell pairs           4105
 maxK2 (contraction) of shell pair           36
 max number of K2 of shell pair               1
 max number of CS2 of shell pair            438
 max number of PS2 of shell pair            438
 mem total for path MDJ                  545084
 -------------------------------------------------------
 Smallest overlap matrix eigenvalue = 8.59E-04
 Guess from superposition of atomic densities
 Warning:  Energy on first SCF cycle will be non-variational
 SAD guess density has 136.000000 electrons

 -----------------------------------------------------------------------
  General SCF calculation program by
  Eric Jon Sundstrom, Paul Horn, Yuezhi Mao, Dmitri Zuev, Alec White,
  David Stuck, Shaama M.S., Shane Yost, Joonho Lee, David Small,
  Daniel Levine, Susi Lehtola, Hugh Burton, Evgeny Epifanovsky
 -----------------------------------------------------------------------
 Hartree-Fock
 using 4 threads for integral computing
 -------------------------------------------------------
 OpenMP Integral computing Module                
 Release: version 2.0, May 2017, Q-Chem Inc. Pleasanton 
 -------------------------------------------------------
 A restricted SCF calculation will be
 performed using DIIS
 SCF converges when DIIS error is below 1.0e-08
 ---------------------------------------
  Cycle       Energy         DIIS error
 ---------------------------------------
    1  -14515.3752266280      2.98e-02  
    2  -14515.0699093233      2.82e-03  
    3  -14515.1065477035      1.62e-03  
    4  -14515.1217180803      3.45e-04  
    5  -14515.1228924900      1.84e-04  
    6  -14515.1231202717      4.76e-05  
    7  -14515.1231692072      1.56e-05  
    8  -14515.1231748354      5.11e-06  
    9  -14515.1231755457      1.39e-06  
   10  -14515.1231755950      3.97e-07  
   11  -14515.1231755990      1.70e-07  
   12  -14515.1231756000      4.62e-08  
   13  -14515.1231756000      1.06e-08  
   14  -14515.1231755999      3.02e-09  Convergence criterion met
 ---------------------------------------
 SCF time:   CPU 12.58s  wall 4.00s 
 SCF   energy in the final basis set =   -14515.1231755999
 Total energy in the final basis set =   -14515.1231755999


 ------------------------------------------------------------------------------

   CCMAN2: suite of methods based on coupled cluster
           and equation of motion theories.

   Components:
   * libvmm-1.3-trunk
     by Evgeny Epifanovsky, Ilya Kaliman.
   * libtensor-2.5-trunk
     by Evgeny Epifanovsky, Michael Wormit, Dmitry Zuev, Sam Manzer, 
        Ilya Kaliman.
   * libcc-2.5-trunk
     by Evgeny Epifanovsky, Arik Landau, Tomasz Kus, Kirill Khistyaev, 
        Dmitry Zuev, Prashant Manohar, Xintian Feng, Anna Krylov, 
        Matthew Goldey, Alec White, Thomas Jagau, Kaushik Nanda, 
        Anastasia Gunina, Alexander Kunitsa, Joonho Lee.

   CCMAN original authors:
   Anna I. Krylov, C. David Sherrill, Steven R. Gwaltney,
   Edward F. C. Byrd (2000)
   Sergey V. Levchenko, Lyudmila V. Slipchenko, Tao Wang,
   Ana-Maria C. Cristian (2003)
   Piotr A. Pieniazek, C. Melania Oana, Evgeny Epifanovsky (2007)
   Prashant Manohar (2009)

 ------------------------------------------------------------------------------


 Allocating and initializing 29808MB of RAM...
 Calculation will run on 4 cores.


 Alpha MOs, Restricted
 -- Occupied --                  
*******-1177.18 -180.88 -180.88 -169.69 -169.69 -169.69 -169.69
  1 B1    1 A1    2 B1    2 A1    3 B1    3 A1    1 B2    1 A2                 
-169.69 -169.69  -80.03  -80.03  -37.94  -37.94  -33.12  -33.12
  4 A1    4 B1    5 A1    5 B1    6 B1    6 A1    7 B1    7 A1                 
-33.120 -33.120 -33.120 -33.120 -24.308 -24.308 -24.307 -24.307
  2 A2    2 B2    8 A1    8 B1    9 B1    9 A1    3 A2    3 B2                 
-24.307 -24.307 -24.303 -24.303 -24.303 -24.303  -7.568  -7.568
 10 B1   10 A1    4 A2    4 B2   11 B1   11 A1   12 A1   12 B1                 
 -7.253  -7.253  -5.486  -5.486  -5.476  -5.476  -5.475  -5.475
 13 B1   13 A1   14 B1   14 A1    5 A2    5 B2   15 B1   15 A1                 
 -5.461  -5.460  -5.459  -5.459  -5.459  -5.458  -2.409  -2.409
 16 A1   16 B1    6 B2   17 A1    6 A2   17 B1   18 B1   18 A1                 
 -2.405  -2.405  -2.404  -2.404  -2.392  -2.392  -2.392  -2.392
  7 A2    7 B2   19 B1   19 A1    8 B2    8 A2   20 A1   20 B1                 
 -0.964  -0.880  -0.825  -0.662  -0.505  -0.468  -0.443  -0.399
 21 A1   21 B1   22 A1   22 B1   23 A1   24 A1    9 B2    9 A2                 
 -0.399  -0.375  -0.374  -0.344
 23 B1   24 B1   25 A1   10 B2                                                 
 -- Virtual --                   
 -0.026  -0.002   0.057   0.067   0.083   0.092   0.095   0.109
 10 A2   26 A1   25 B1   27 A1   11 B2   28 A1   26 B1   29 A1                 
  0.112   0.126   0.148   0.173   0.258   0.279   0.295   0.311
 11 A2   27 B1   28 B1   29 B1   30 A1   31 A1   30 B1   12 B2                 
  0.347   0.359   0.371   0.378   0.384   0.405   0.430   0.430
 12 A2   32 A1   31 B1   33 A1   13 B2   32 B1   13 A2   33 B1                 
  0.481   0.523   0.565   0.566   0.571   0.578   0.579   0.580
 34 A1   14 B2   15 B2   14 A2   35 A1   34 B1   36 A1   15 A2                 
  0.599   0.648   0.664   0.671   0.735   0.766   0.809   0.841
 35 B1   37 A1   38 A1   36 B1   16 B2   37 B1   38 B1   39 A1                 
  0.885   0.897   0.962   1.080   1.088   1.106   1.188   1.403
 40 A1   17 B2   16 A2   39 B1   17 A2   41 A1   40 B1   41 B1                 
  1.530   1.553   1.566   1.579   1.619   1.632   1.775   1.830
 18 B2   18 A2   42 A1   42 B1   43 A1   43 B1   19 B2   19 A2                 
  1.841   1.927   1.984   1.989   4.466   4.471   4.478   4.484
 44 A1   44 B1   45 B1   45 A1   46 A1   20 B2   20 A2   21 B2                 
  4.494   4.495   4.498   4.533   4.613   4.644   4.700   4.819
 21 A2   46 B1   47 A1   47 B1   48 A1   48 B1   49 A1   49 B1                 
  6.518   6.534   6.537   6.563   6.565   6.570   7.161   7.419
 22 B2   50 A1   22 A2   50 B1   51 A1   51 B1   52 A1   52 B1                 
 14.725  14.750  14.770  14.771  14.856  14.887  28.808  28.914
 23 B2   23 A2   53 B1   53 A1   54 B1   54 A1   55 A1   55 B1                 
 29.517  29.531  29.532  29.552  29.554  29.560  29.868  29.869
 24 B2   24 A2   56 A1   56 B1   57 B1   57 A1   25 B2   58 A1                 
 29.870  29.872  29.877  29.878  29.880  29.895  29.948  29.963
 25 A2   26 B2   26 A2   58 B1   59 A1   59 B1   60 A1   60 B1                 
130.579 130.590 130.592 130.605 130.614 130.615 154.215 154.305
 27 B2   27 A2   61 A1   61 B1   62 B1   62 A1   63 A1   63 B1                 
165.763 166.0471912.1311912.224
 64 A1   64 B1   65 A1   65 B1                                                 

 Beta MOs, Restricted
 -- Occupied --                  
*******-1177.18 -180.88 -180.88 -169.69 -169.69 -169.69 -169.69
  1 B1    1 A1    2 B1    2 A1    3 B1    3 A1    1 B2    1 A2                 
-169.69 -169.69  -80.03  -80.03  -37.94  -37.94  -33.12  -33.12
  4 A1    4 B1    5 A1    5 B1    6 B1    6 A1    7 B1    7 A1                 
-33.120 -33.120 -33.120 -33.120 -24.308 -24.308 -24.307 -24.307
  2 A2    2 B2    8 A1    8 B1    9 B1    9 A1    3 A2    3 B2                 
-24.307 -24.307 -24.303 -24.303 -24.303 -24.303  -7.568  -7.568
 10 B1   10 A1    4 A2    4 B2   11 B1   11 A1   12 A1   12 B1                 
 -7.253  -7.253  -5.486  -5.486  -5.476  -5.476  -5.475  -5.475
 13 B1   13 A1   14 B1   14 A1    5 A2    5 B2   15 B1   15 A1                 
 -5.461  -5.460  -5.459  -5.459  -5.459  -5.458  -2.409  -2.409
 16 A1   16 B1    6 B2   17 A1    6 A2   17 B1   18 B1   18 A1                 
 -2.405  -2.405  -2.404  -2.404  -2.392  -2.392  -2.392  -2.392
  7 A2    7 B2   19 B1   19 A1    8 B2    8 A2   20 A1   20 B1                 
 -0.964  -0.880  -0.825  -0.662  -0.505  -0.468  -0.443  -0.399
 21 A1   21 B1   22 A1   22 B1   23 A1   24 A1    9 B2    9 A2                 
 -0.399  -0.375  -0.374  -0.344
 23 B1   24 B1   25 A1   10 B2                                                 
 -- Virtual --                   
 -0.026  -0.002   0.057   0.067   0.083   0.092   0.095   0.109
 10 A2   26 A1   25 B1   27 A1   11 B2   28 A1   26 B1   29 A1                 
  0.112   0.126   0.148   0.173   0.258   0.279   0.295   0.311
 11 A2   27 B1   28 B1   29 B1   30 A1   31 A1   30 B1   12 B2                 
  0.347   0.359   0.371   0.378   0.384   0.405   0.430   0.430
 12 A2   32 A1   31 B1   33 A1   13 B2   32 B1   13 A2   33 B1                 
  0.481   0.523   0.565   0.566   0.571   0.578   0.579   0.580
 34 A1   14 B2   15 B2   14 A2   35 A1   34 B1   36 A1   15 A2                 
  0.599   0.648   0.664   0.671   0.735   0.766   0.809   0.841
 35 B1   37 A1   38 A1   36 B1   16 B2   37 B1   38 B1   39 A1                 
  0.885   0.897   0.962   1.080   1.088   1.106   1.188   1.403
 40 A1   17 B2   16 A2   39 B1   17 A2   41 A1   40 B1   41 B1                 
  1.530   1.553   1.566   1.579   1.619   1.632   1.775   1.830
 18 B2   18 A2   42 A1   42 B1   43 A1   43 B1   19 B2   19 A2                 
  1.841   1.927   1.984   1.989   4.466   4.471   4.478   4.484
 44 A1   44 B1   45 B1   45 A1   46 A1   20 B2   20 A2   21 B2                 
  4.494   4.495   4.498   4.533   4.613   4.644   4.700   4.819
 21 A2   46 B1   47 A1   47 B1   48 A1   48 B1   49 A1   49 B1                 
  6.518   6.534   6.537   6.563   6.565   6.570   7.161   7.419
 22 B2   50 A1   22 A2   50 B1   51 A1   51 B1   52 A1   52 B1                 
 14.725  14.750  14.770  14.771  14.856  14.887  28.808  28.914
 23 B2   23 A2   53 B1   53 A1   54 B1   54 A1   55 A1   55 B1                 
 29.517  29.531  29.532  29.552  29.554  29.560  29.868  29.869
 24 B2   24 A2   56 A1   56 B1   57 B1   57 A1   25 B2   58 A1                 
 29.870  29.872  29.877  29.878  29.880  29.895  29.948  29.963
 25 A2   26 B2   26 A2   58 B1   59 A1   59 B1   60 A1   60 B1                 
130.579 130.590 130.592 130.605 130.614 130.615 154.215 154.305
 27 B2   27 A2   61 A1   61 B1   62 B1   62 A1   63 A1   63 B1                 
165.763 166.0471912.1311912.224
 64 A1   64 B1   65 A1   65 B1                                                 

 Occupation and symmetry of molecular orbitals

 Point group: C2v (4 irreducible representations).

                           A1   A2   B1   B2    All 
 ----------------------------------------------------
 All molecular orbitals:
  - Alpha                  65   27   65   27    184 
  - Beta                   65   27   65   27    184 
 ----------------------------------------------------
 Alpha orbitals:
  - Frozen occupied        17   6    17   6     46  
  - Active occupied        8    3    7    4     22  
  - Active virtual         40   18   41   17    116 
  - Frozen virtual         0    0    0    0     0   
 ----------------------------------------------------
 Beta orbitals:
  - Frozen occupied        17   6    17   6     46  
  - Active occupied        8    3    7    4     22  
  - Active virtual         40   18   41   17    116 
  - Frozen virtual         0    0    0    0     0   
 ----------------------------------------------------

 Import integrals:   CPU 0.00 s  wall 0.00 s

 Import integrals:   CPU 192.73 s  wall 50.60 s

 MP2 amplitudes:   CPU 1.05 s  wall 0.94 s

Running a double precision version
           CCSD T amplitudes will be solved using DIIS.

           Start     Size      MaxIter   EConv     TConv     
           3         7         100       1.00e-07  1.00e-05  
 ------------------------------------------------------------------------------
           Energy (a.u.)   Ediff      Tdiff       Comment
 ------------------------------------------------------------------------------
         -1.4515762e+04                           
     1   -1.4515761e+04   1.41e-03   8.54e-01     
     2   -1.4515778e+04   1.75e-02   1.08e-01     
     3   -1.4515779e+04   7.43e-04   4.48e-02     
     4   -1.4515781e+04   1.84e-03   1.46e-02     Switched to DIIS steps.
     5   -1.4515782e+04   7.07e-04   1.31e-02     
     6   -1.4515782e+04   3.67e-05   2.64e-03     
     7   -1.4515782e+04   2.08e-06   1.17e-03     
     8   -1.4515782e+04   3.30e-06   2.94e-04     
     9   -1.4515782e+04   1.87e-06   1.65e-04     
    10   -1.4515782e+04   3.48e-07   6.55e-05     
    11   -1.4515782e+04   1.97e-08   3.73e-05     
    12   -1.4515782e+04   2.64e-10   1.14e-05     
    13   -1.4515782e+04   8.30e-08   5.51e-06     
 ------------------------------------------------------------------------------
         -1.4515782e+04                           CCSD T converged.

End of double precision
 SCF energy                 = -14515.12317560
 MP2 energy                 = -14515.76232598
 CCSD correlation energy     =     -0.65859898
 CCSD total energy           = -14515.78177458

 CCSD  T1^2 = 0.0132  T2^2 = 0.3185  Leading amplitudes:

 Amplitude    Orbitals with energies
  0.0311       9 (A2) A                  ->    10 (A2) A                  
              -0.3993                         -0.0263                     
  0.0311       9 (A2) B                  ->    10 (A2) B                  
              -0.3993                         -0.0263                     
  0.0211       24 (B1) A                 ->    25 (B1) A                  
              -0.3750                          0.0565                     
  0.0211       24 (B1) B                 ->    25 (B1) B                  
              -0.3750                          0.0565                     

 Amplitude    Orbitals with energies
 -0.1095       10 (B2) A     10 (B2) B   ->    10 (A2) A     10 (A2) B    
              -0.3444       -0.3444           -0.0263       -0.0263       
  0.1095       10 (B2) A     10 (B2) B   ->    10 (A2) B     10 (A2) A    
              -0.3444       -0.3444           -0.0263       -0.0263       
  0.1095       10 (B2) B     10 (B2) A   ->    10 (A2) A     10 (A2) B    
              -0.3444       -0.3444           -0.0263       -0.0263       
 -0.1095       10 (B2) B     10 (B2) A   ->    10 (A2) B     10 (A2) A    
              -0.3444       -0.3444           -0.0263       -0.0263       

 Computing CCSD intemediates for later calculations in double precision
 Finished.

Running a double precision version
           CCSD Lambda amplitudes will be solved using DIIS.
           Start     Size      MaxIter   EConv     LConv     
           3         7         100       1.00e-07  1.00e-05  
 ------------------------------------------------------------------------------
            Enorm      Ldiff       Comment
 ------------------------------------------------------------------------------
     1     6.52e-02   5.15e-02     
     2     1.53e-02   5.12e-03     
     3     6.41e-03   2.47e-03     
     4     3.63e-03   1.20e-03     Switched to DIIS steps.
     5     1.19e-03   6.40e-04     
     6     5.90e-04   1.91e-04     
     7     1.90e-04   4.69e-05     
     8     8.28e-05   7.75e-06     
     9     2.75e-05   6.35e-06     
    10     1.16e-05   2.10e-06     
    11     4.49e-06   6.67e-07     
    12     2.38e-06   1.01e-07     
    13     1.18e-06   1.20e-07     
    14     5.45e-07   4.36e-08     
    15     2.70e-07   6.23e-09     
    16     1.04e-07   1.26e-08     
    17     5.14e-08   4.29e-09     
 ------------------------------------------------------------------------------
                                   CCSD Lambda converged.

 Computing density matrices in double precision...
           Orbital response amplitudes will be solved using DIIS.
           Start     Size      MaxIter   EConv     LConv     
           3         7         100       1.00e-06  1.00e-06  
 ------------------------------------------------------------------------------
            Enorm      Ldiff       Comment
 ------------------------------------------------------------------------------
     1     9.42e-02   1.32e-02     
     2     7.16e-02   1.56e-02     
     3     8.50e-02   2.75e-02     
     4     5.94e-03   3.82e-02     Switched to DIIS steps.
     5     1.88e-03   8.59e-04     
     6     2.44e-04   3.45e-04     
     7     8.83e-05   2.76e-05     
     8     2.10e-05   1.51e-05     
     9     3.52e-06   3.67e-06     
    10     1.53e-06   5.48e-08     
    11     4.33e-07   7.08e-09     
 ------------------------------------------------------------------------------
                                   Orbital response converged.

 Computing density matrices... Done.
 CCSD calculation:   CPU 470.66 s  wall 128.04 s

 Transferring MO TPDM to AO TPDM
 Transferring g2_o1o1o1o1
 Transferring g2_o1o1o1v1
 Transferring g2_o1o1v1v1
 Transferring g2_o1v1o1v1
 Transferring g2_o1v1v1v1
 Transferring g2_v1v1v1v1
 Adding separable TPDM
 Computing TPDM gradient
 --------------------------------------------------------
 2e gradient
  Atom          X               Y               Z
 --------------------------------------------------------
    1        -75.246189        0.000000      -43.904390  
    2        -18.802345        0.000000       43.904390  
    3         18.802345       -0.000000       43.904390  
    4         75.246189       -0.000000      -43.904390  
 --------------------------------------------------------
 --------------------------------------------------------
 Final gradient
  Atom          X               Y               Z
 --------------------------------------------------------
    1        -75.246189        0.000000      -43.904390  
    2        -18.802345        0.000000       43.904390  
    3         18.802345       -0.000000       43.904390  
    4         75.246189       -0.000000      -43.904390  
 --------------------------------------------------------
 Analytic gradient from two-electron contribution:   CPU 915.12 s  wall 305.83 s

 Total ccman2 time:   CPU 1586.56 s  wall 487.69 s


 --------------------------------------------------------------
             Orbital Energies (a.u.) and Symmetries
 --------------------------------------------------------------

 Alpha MOs, Restricted
 -- Occupied --                  
******* -180.88 -169.69 -169.69  -80.03  -37.94  -33.12  -33.12
  1 A1    2 A1    3 A1    4 A1    5 A1    6 A1    7 A1    8 A1                 
-24.308 -24.307 -24.303  -7.568  -7.253  -5.486  -5.475  -5.461
  9 A1   10 A1   11 A1   12 A1   13 A1   14 A1   15 A1   16 A1                 
 -5.459-169.688 -33.120 -24.307 -24.303  -5.476  -5.459********
 17 A1    1 A2    2 A2    3 A2    4 A2    5 A2    6 A2    1 B1                 
-180.88 -169.69 -169.69  -80.03  -37.94  -33.12  -33.12  -24.31
  2 B1    3 B1    4 B1    5 B1    6 B1    7 B1    8 B1    9 B1                 
-24.307 -24.303  -7.568  -7.253  -5.486  -5.475  -5.460  -5.458
 10 B1   11 B1   12 B1   13 B1   14 B1   15 B1   16 B1   17 B1                 
-169.69  -33.12  -24.31  -24.30   -5.48   -5.46   -2.41   -2.40
  1 B2    2 B2    3 B2    4 B2    5 B2    6 B2   18 A1   19 A1                 
 -2.392  -0.964  -0.825  -0.505  -0.468  -0.374  -2.405  -2.392
 20 A1   21 A1   22 A1   23 A1   24 A1   25 A1    7 A2    8 A2                 
 -0.399  -2.409  -2.404  -2.392  -0.880  -0.662  -0.399  -0.375
  9 A2   18 B1   19 B1   20 B1   21 B1   22 B1   23 B1   24 B1                 
 -2.405  -2.392  -0.443  -0.344
  7 B2    8 B2    9 B2   10 B2                                                 
 -- Virtual --                   
 -0.002   0.067   0.092   0.109   0.258   0.279   0.359   0.378
 26 A1   27 A1   28 A1   29 A1   30 A1   31 A1   32 A1   33 A1                 
  0.481   0.571   0.579   0.648   0.664   0.841   0.885   1.106
 34 A1   35 A1   36 A1   37 A1   38 A1   39 A1   40 A1   41 A1                 
  1.566   1.619   1.841   1.989   4.466   4.498   4.613   4.700
 42 A1   43 A1   44 A1   45 A1   46 A1   47 A1   48 A1   49 A1                 
  6.534   6.565   7.161  14.771  14.887  28.808  29.532  29.560
 50 A1   51 A1   52 A1   53 A1   54 A1   55 A1   56 A1   57 A1                 
 29.869  29.880  29.948 130.592 130.615 154.215 165.7631912.131
 58 A1   59 A1   60 A1   61 A1   62 A1   63 A1   64 A1   65 A1                 
 -0.026   0.112   0.347   0.430   0.566   0.580   0.962   1.088
 10 A2   11 A2   12 A2   13 A2   14 A2   15 A2   16 A2   17 A2                 
  1.553   1.830   4.478   4.494   6.537  14.750  29.531  29.870
 18 A2   19 A2   20 A2   21 A2   22 A2   23 A2   24 A2   25 A2                 
 29.877 130.590   0.057   0.095   0.126   0.148   0.173   0.295
 26 A2   27 A2   25 B1   26 B1   27 B1   28 B1   29 B1   30 B1                 
  0.371   0.405   0.430   0.578   0.599   0.671   0.766   0.809
 31 B1   32 B1   33 B1   34 B1   35 B1   36 B1   37 B1   38 B1                 
  1.080   1.188   1.403   1.579   1.632   1.927   1.984   4.495
 39 B1   40 B1   41 B1   42 B1   43 B1   44 B1   45 B1   46 B1                 
  4.533   4.644   4.819   6.563   6.570   7.419  14.770  14.856
 47 B1   48 B1   49 B1   50 B1   51 B1   52 B1   53 B1   54 B1                 
 28.914  29.552  29.554  29.878  29.895  29.963 130.605 130.614
 55 B1   56 B1   57 B1   58 B1   59 B1   60 B1   61 B1   62 B1                 
154.305 166.0471912.224   0.083   0.311   0.384   0.523   0.565
 63 B1   64 B1   65 B1   11 B2   12 B2   13 B2   14 B2   15 B2                 
  0.735   0.897   1.530   1.775   4.471   4.484   6.518  14.725
 16 B2   17 B2   18 B2   19 B2   20 B2   21 B2   22 B2   23 B2                 
 29.517  29.868  29.872 130.579
 24 B2   25 B2   26 B2   27 B2                                                 

 Beta MOs, Restricted
 -- Occupied --                  
******* -180.88 -169.69 -169.69  -80.03  -37.94  -33.12  -33.12
  1 A1    2 A1    3 A1    4 A1    5 A1    6 A1    7 A1    8 A1                 
-24.308 -24.307 -24.303  -7.568  -7.253  -5.486  -5.475  -5.461
  9 A1   10 A1   11 A1   12 A1   13 A1   14 A1   15 A1   16 A1                 
 -5.459-169.688 -33.120 -24.307 -24.303  -5.476  -5.459********
 17 A1    1 A2    2 A2    3 A2    4 A2    5 A2    6 A2    1 B1                 
-180.88 -169.69 -169.69  -80.03  -37.94  -33.12  -33.12  -24.31
  2 B1    3 B1    4 B1    5 B1    6 B1    7 B1    8 B1    9 B1                 
-24.307 -24.303  -7.568  -7.253  -5.486  -5.475  -5.460  -5.458
 10 B1   11 B1   12 B1   13 B1   14 B1   15 B1   16 B1   17 B1                 
-169.69  -33.12  -24.31  -24.30   -5.48   -5.46   -2.41   -2.40
  1 B2    2 B2    3 B2    4 B2    5 B2    6 B2   18 A1   19 A1                 
 -2.392  -0.964  -0.825  -0.505  -0.468  -0.374  -2.405  -2.392
 20 A1   21 A1   22 A1   23 A1   24 A1   25 A1    7 A2    8 A2                 
 -0.399  -2.409  -2.404  -2.392  -0.880  -0.662  -0.399  -0.375
  9 A2   18 B1   19 B1   20 B1   21 B1   22 B1   23 B1   24 B1                 
 -2.405  -2.392  -0.443  -0.344
  7 B2    8 B2    9 B2   10 B2                                                 
 -- Virtual --                   
 -0.002   0.067   0.092   0.109   0.258   0.279   0.359   0.378
 26 A1   27 A1   28 A1   29 A1   30 A1   31 A1   32 A1   33 A1                 
  0.481   0.571   0.579   0.648   0.664   0.841   0.885   1.106
 34 A1   35 A1   36 A1   37 A1   38 A1   39 A1   40 A1   41 A1                 
  1.566   1.619   1.841   1.989   4.466   4.498   4.613   4.700
 42 A1   43 A1   44 A1   45 A1   46 A1   47 A1   48 A1   49 A1                 
  6.534   6.565   7.161  14.771  14.887  28.808  29.532  29.560
 50 A1   51 A1   52 A1   53 A1   54 A1   55 A1   56 A1   57 A1                 
 29.869  29.880  29.948 130.592 130.615 154.215 165.7631912.131
 58 A1   59 A1   60 A1   61 A1   62 A1   63 A1   64 A1   65 A1                 
 -0.026   0.112   0.347   0.430   0.566   0.580   0.962   1.088
 10 A2   11 A2   12 A2   13 A2   14 A2   15 A2   16 A2   17 A2                 
  1.553   1.830   4.478   4.494   6.537  14.750  29.531  29.870
 18 A2   19 A2   20 A2   21 A2   22 A2   23 A2   24 A2   25 A2                 
 29.877 130.590   0.057   0.095   0.126   0.148   0.173   0.295
 26 A2   27 A2   25 B1   26 B1   27 B1   28 B1   29 B1   30 B1                 
  0.371   0.405   0.430   0.578   0.599   0.671   0.766   0.809
 31 B1   32 B1   33 B1   34 B1   35 B1   36 B1   37 B1   38 B1                 
  1.080   1.188   1.403   1.579   1.632   1.927   1.984   4.495
 39 B1   40 B1   41 B1   42 B1   43 B1   44 B1   45 B1   46 B1                 
  4.533   4.644   4.819   6.563   6.570   7.419  14.770  14.856
 47 B1   48 B1   49 B1   50 B1   51 B1   52 B1   53 B1   54 B1                 
 28.914  29.552  29.554  29.878  29.895  29.963 130.605 130.614
 55 B1   56 B1   57 B1   58 B1   59 B1   60 B1   61 B1   62 B1                 
154.305 166.0471912.224   0.083   0.311   0.384   0.523   0.565
 63 B1   64 B1   65 B1   11 B2   12 B2   13 B2   14 B2   15 B2                 
  0.735   0.897   1.530   1.775   4.471   4.484   6.518  14.725
 16 B2   17 B2   18 B2   19 B2   20 B2   21 B2   22 B2   23 B2                 
 29.517  29.868  29.872 130.579
 24 B2   25 B2   26 B2   27 B2                                                 
 --------------------------------------------------------------

          Ground-State Mulliken Net Atomic Charges

     Atom                 Charge (a.u.)
  ----------------------------------------
      1 I                    -0.122993
      2 P                     0.122993
      3 P                     0.122993
      4 I                    -0.122993
  ----------------------------------------
  Sum of atomic charges =    -0.000000

 -----------------------------------------------------------------
                    Cartesian Multipole Moments
 -----------------------------------------------------------------
    Charge (ESU x 10^10)
                 0.0000
    Dipole Moment (Debye)
         X       0.0000      Y       0.0000      Z      -0.2796
       Tot       0.2796
    Quadrupole Moments (Debye-Ang)
        XX     -86.4607     XY       0.0000     YY     -84.8663
        XZ       0.0000     YZ       0.0000     ZZ     -82.4662
    Octopole Moments (Debye-Ang^2)
       XXX      -0.0000    XXY      -0.0000    XYY       0.0000
       YYY       0.0000    XXZ      27.3797    XYZ       0.0000
       YYZ      16.9968    XZZ      -0.0000    YZZ       0.0000
       ZZZ      65.0465
    Hexadecapole Moments (Debye-Ang^3)
      XXXX   -1719.8883   XXXY      -0.0000   XXYY    -309.5105
      XYYY       0.0000   YYYY    -128.3899   XXXZ      -0.0000
      XXYZ      -0.0000   XYYZ       0.0000   YYYZ       0.0000
      XXZZ    -385.4032   XYZZ       0.0000   YYZZ    -139.9977
      XZZZ       0.0000   YZZZ       0.0000   ZZZZ    -708.3789
 -----------------------------------------------------------------
 DrvMan completing analytic gradient of the correlated energy
 Correlated dipole moment
            1
    1   0.0000000
    2   0.0000000
    3  -0.1100063
 Energy read as -14515.781774575
 Full Analytical Gradient: (in a.u., or Hartree/Bohr)
             1             2             3             4
    1    0.00000179    0.00005600   -0.00005600   -0.00000179
    2   -0.00000000   -0.00000000    0.00000000   -0.00000000
    3    0.00000393   -0.00000393   -0.00000393    0.00000393
 Gradient time:  CPU 0.75 s  wall 0.80 s
 ######################################################
 ######################################################
 # Starting finite difference calculation for IDERIV  #
 Finite diff step size:  1.88973e-03 a.u.
 ----------------------------------------------------------------
             Standard Nuclear Orientation (Angstroms)
    I     Atom           X                Y                Z
 ----------------------------------------------------------------
    1      I       2.0199133601     0.0000000000     0.4995588562
    2      P       1.0184810000    -0.0000000000    -1.7651079585
    3      P      -1.0184810000    -0.0000000000    -1.7651079585
    4      I      -2.0189133601     0.0000000000     0.4995588562
 ----------------------------------------------------------------
 Nuclear Repulsion Energy =   988.3672132668 hartrees
 There are       68 alpha and       68 beta electrons

                       Distance Matrix (Angstroms)
             I (  1)   P (  2)   P (  3)
   P (  2)  2.476203
   P (  3)  3.789532  2.036962
   I (  4)  4.038827  3.788731  2.475799

 Requested basis set is 6-311++G(d,p)
 There are 74 shells and 184 basis functions
 A cutoff of  1.0D-14 yielded   2070 shell pairs
 There are     13675 function pairs (     15532 Cartesian)
 Smallest overlap matrix eigenvalue = 8.59E-04
 Guess MOs from SCF MO coefficient file

 -----------------------------------------------------------------------
  General SCF calculation program by
  Eric Jon Sundstrom, Paul Horn, Yuezhi Mao, Dmitri Zuev, Alec White,
  David Stuck, Shaama M.S., Shane Yost, Joonho Lee, David Small,
  Daniel Levine, Susi Lehtola, Hugh Burton, Evgeny Epifanovsky
 -----------------------------------------------------------------------
 Hartree-Fock
 using 4 threads for integral computing
 -------------------------------------------------------
 OpenMP Integral computing Module                
 Release: version 2.0, May 2017, Q-Chem Inc. Pleasanton 
 -------------------------------------------------------
 A restricted SCF calculation will be
 performed using DIIS
 SCF converges when DIIS error is below 1.0e-08
 ---------------------------------------
  Cycle       Energy         DIIS error
 ---------------------------------------
    1  -14515.1231730648      2.50e-06  
    2  -14515.1231731141      7.35e-07  
    3  -14515.1231731209      4.03e-07  
    4  -14515.1231731226      1.60e-07  
    5  -14515.1231731232      5.65e-08  
    6  -14515.1231731234      2.04e-08  
    7  -14515.1231731232      7.59e-09  Convergence criterion met
 ---------------------------------------
 SCF time:   CPU 11.14s  wall 3.00s 
 SCF   energy in the final basis set =   -14515.1231731232
 Total energy in the final basis set =   -14515.1231731232


 ------------------------------------------------------------------------------

   CCMAN2: suite of methods based on coupled cluster
           and equation of motion theories.

   Components:
   * libvmm-1.3-trunk
     by Evgeny Epifanovsky, Ilya Kaliman.
   * libtensor-2.5-trunk
     by Evgeny Epifanovsky, Michael Wormit, Dmitry Zuev, Sam Manzer, 
        Ilya Kaliman.
   * libcc-2.5-trunk
     by Evgeny Epifanovsky, Arik Landau, Tomasz Kus, Kirill Khistyaev, 
        Dmitry Zuev, Prashant Manohar, Xintian Feng, Anna Krylov, 
        Matthew Goldey, Alec White, Thomas Jagau, Kaushik Nanda, 
        Anastasia Gunina, Alexander Kunitsa, Joonho Lee.

   CCMAN original authors:
   Anna I. Krylov, C. David Sherrill, Steven R. Gwaltney,
   Edward F. C. Byrd (2000)
   Sergey V. Levchenko, Lyudmila V. Slipchenko, Tao Wang,
   Ana-Maria C. Cristian (2003)
   Piotr A. Pieniazek, C. Melania Oana, Evgeny Epifanovsky (2007)
   Prashant Manohar (2009)

 ------------------------------------------------------------------------------


 Allocating and initializing 29808MB of RAM...
 Calculation will run on 4 cores.


 Alpha MOs, Restricted
 -- Occupied --                  
*******-1177.18 -180.88 -180.88 -169.69 -169.69 -169.69 -169.69
  1 A     2 A     3 A     4 A     5 A     6 A     7 A     8 A                  
-169.69 -169.69  -80.03  -80.03  -37.94  -37.94  -33.12  -33.12
  9 A    10 A    11 A    12 A    13 A    14 A    15 A    16 A                  
-33.120 -33.120 -33.120 -33.120 -24.308 -24.308 -24.307 -24.307
 17 A    18 A    19 A    20 A    21 A    22 A    23 A    24 A                  
-24.307 -24.307 -24.303 -24.303 -24.303 -24.303  -7.568  -7.568
 25 A    26 A    27 A    28 A    29 A    30 A    31 A    32 A                  
 -7.253  -7.253  -5.486  -5.486  -5.476  -5.476  -5.475  -5.475
 33 A    34 A    35 A    36 A    37 A    38 A    39 A    40 A                  
 -5.461  -5.460  -5.459  -5.459  -5.459  -5.458  -2.409  -2.409
 41 A    42 A    43 A    44 A    45 A    46 A    47 A    48 A                  
 -2.405  -2.405  -2.404  -2.404  -2.392  -2.392  -2.392  -2.392
 49 A    50 A    51 A    52 A    53 A    54 A    55 A    56 A                  
 -0.964  -0.880  -0.825  -0.662  -0.505  -0.468  -0.443  -0.399
 57 A    58 A    59 A    60 A    61 A    62 A    63 A    64 A                  
 -0.399  -0.375  -0.374  -0.344
 65 A    66 A    67 A    68 A                                                  
 -- Virtual --                   
 -0.026  -0.002   0.056   0.067   0.083   0.092   0.094   0.109
 69 A    70 A    71 A    72 A    73 A    74 A    75 A    76 A                  
  0.112   0.126   0.148   0.173   0.258   0.279   0.295   0.311
 77 A    78 A    79 A    80 A    81 A    82 A    83 A    84 A                  
  0.347   0.359   0.371   0.378   0.384   0.405   0.430   0.430
 85 A    86 A    87 A    88 A    89 A    90 A    91 A    92 A                  
  0.481   0.523   0.565   0.566   0.571   0.578   0.579   0.580
 93 A    94 A    95 A    96 A    97 A    98 A    99 A   100 A                  
  0.599   0.648   0.664   0.671   0.735   0.766   0.809   0.841
101 A   102 A   103 A   104 A   105 A   106 A   107 A   108 A                  
  0.885   0.897   0.962   1.079   1.088   1.105   1.188   1.403
109 A   110 A   111 A   112 A   113 A   114 A   115 A   116 A                  
  1.530   1.553   1.566   1.578   1.620   1.632   1.775   1.830
117 A   118 A   119 A   120 A   121 A   122 A   123 A   124 A                  
  1.841   1.926   1.984   1.989   4.466   4.471   4.478   4.484
125 A   126 A   127 A   128 A   129 A   130 A   131 A   132 A                  
  4.494   4.494   4.498   4.533   4.613   4.643   4.700   4.819
133 A   134 A   135 A   136 A   137 A   138 A   139 A   140 A                  
  6.518   6.534   6.537   6.563   6.565   6.570   7.161   7.419
141 A   142 A   143 A   144 A   145 A   146 A   147 A   148 A                  
 14.725  14.750  14.770  14.771  14.856  14.887  28.808  28.914
149 A   150 A   151 A   152 A   153 A   154 A   155 A   156 A                  
 29.517  29.531  29.532  29.552  29.554  29.560  29.868  29.869
157 A   158 A   159 A   160 A   161 A   162 A   163 A   164 A                  
 29.870  29.872  29.877  29.878  29.880  29.895  29.948  29.963
165 A   166 A   167 A   168 A   169 A   170 A   171 A   172 A                  
130.579 130.590 130.592 130.605 130.614 130.615 154.215 154.305
173 A   174 A   175 A   176 A   177 A   178 A   179 A   180 A                  
165.763 166.0471912.1311912.224
181 A   182 A   183 A   184 A                                                  

 Beta MOs, Restricted
 -- Occupied --                  
*******-1177.18 -180.88 -180.88 -169.69 -169.69 -169.69 -169.69
  1 A     2 A     3 A     4 A     5 A     6 A     7 A     8 A                  
-169.69 -169.69  -80.03  -80.03  -37.94  -37.94  -33.12  -33.12
  9 A    10 A    11 A    12 A    13 A    14 A    15 A    16 A                  
-33.120 -33.120 -33.120 -33.120 -24.308 -24.308 -24.307 -24.307
 17 A    18 A    19 A    20 A    21 A    22 A    23 A    24 A                  
-24.307 -24.307 -24.303 -24.303 -24.303 -24.303  -7.568  -7.568
 25 A    26 A    27 A    28 A    29 A    30 A    31 A    32 A                  
 -7.253  -7.253  -5.486  -5.486  -5.476  -5.476  -5.475  -5.475
 33 A    34 A    35 A    36 A    37 A    38 A    39 A    40 A                  
 -5.461  -5.460  -5.459  -5.459  -5.459  -5.458  -2.409  -2.409
 41 A    42 A    43 A    44 A    45 A    46 A    47 A    48 A                  
 -2.405  -2.405  -2.404  -2.404  -2.392  -2.392  -2.392  -2.392
 49 A    50 A    51 A    52 A    53 A    54 A    55 A    56 A                  
 -0.964  -0.880  -0.825  -0.662  -0.505  -0.468  -0.443  -0.399
 57 A    58 A    59 A    60 A    61 A    62 A    63 A    64 A                  
 -0.399  -0.375  -0.374  -0.344
 65 A    66 A    67 A    68 A                                                  
 -- Virtual --                   
 -0.026  -0.002   0.056   0.067   0.083   0.092   0.094   0.109
 69 A    70 A    71 A    72 A    73 A    74 A    75 A    76 A                  
  0.112   0.126   0.148   0.173   0.258   0.279   0.295   0.311
 77 A    78 A    79 A    80 A    81 A    82 A    83 A    84 A                  
  0.347   0.359   0.371   0.378   0.384   0.405   0.430   0.430
 85 A    86 A    87 A    88 A    89 A    90 A    91 A    92 A                  
  0.481   0.523   0.565   0.566   0.571   0.578   0.579   0.580
 93 A    94 A    95 A    96 A    97 A    98 A    99 A   100 A                  
  0.599   0.648   0.664   0.671   0.735   0.766   0.809   0.841
101 A   102 A   103 A   104 A   105 A   106 A   107 A   108 A                  
  0.885   0.897   0.962   1.079   1.088   1.105   1.188   1.403
109 A   110 A   111 A   112 A   113 A   114 A   115 A   116 A                  
  1.530   1.553   1.566   1.578   1.620   1.632   1.775   1.830
117 A   118 A   119 A   120 A   121 A   122 A   123 A   124 A                  
  1.841   1.926   1.984   1.989   4.466   4.471   4.478   4.484
125 A   126 A   127 A   128 A   129 A   130 A   131 A   132 A                  
  4.494   4.494   4.498   4.533   4.613   4.643   4.700   4.819
133 A   134 A   135 A   136 A   137 A   138 A   139 A   140 A                  
  6.518   6.534   6.537   6.563   6.565   6.570   7.161   7.419
141 A   142 A   143 A   144 A   145 A   146 A   147 A   148 A                  
 14.725  14.750  14.770  14.771  14.856  14.887  28.808  28.914
149 A   150 A   151 A   152 A   153 A   154 A   155 A   156 A                  
 29.517  29.531  29.532  29.552  29.554  29.560  29.868  29.869
157 A   158 A   159 A   160 A   161 A   162 A   163 A   164 A                  
 29.870  29.872  29.877  29.878  29.880  29.895  29.948  29.963
165 A   166 A   167 A   168 A   169 A   170 A   171 A   172 A                  
130.579 130.590 130.592 130.605 130.614 130.615 154.215 154.305
173 A   174 A   175 A   176 A   177 A   178 A   179 A   180 A                  
165.763 166.0471912.1311912.224
181 A   182 A   183 A   184 A                                                  

 Occupation and symmetry of molecular orbitals

 Point group: C1 (1 irreducible representation).

                           A     All 
 -------------------------------------
 All molecular orbitals:
  - Alpha                  184   184 
  - Beta                   184   184 
 -------------------------------------
 Alpha orbitals:
  - Frozen occupied        46    46  
  - Active occupied        22    22  
  - Active virtual         116   116 
  - Frozen virtual         0     0   
 -------------------------------------
 Beta orbitals:
  - Frozen occupied        46    46  
  - Active occupied        22    22  
  - Active virtual         116   116 
  - Frozen virtual         0     0   
 -------------------------------------

 Import integrals:   CPU 0.00 s  wall 0.00 s

 Import integrals:   CPU 222.17 s  wall 58.45 s

 MP2 amplitudes:   CPU 0.25 s  wall 0.16 s

Running a double precision version
           CCSD T amplitudes will be solved using DIIS.

           Start     Size      MaxIter   EConv     TConv     
           3         7         100       1.00e-07  1.00e-05  
 ------------------------------------------------------------------------------
           Energy (a.u.)   Ediff      Tdiff       Comment
 ------------------------------------------------------------------------------
         -1.4515762e+04                           
     1   -1.4515761e+04   1.41e-03   8.54e-01     
     2   -1.4515778e+04   1.75e-02   1.08e-01     
     3   -1.4515779e+04   7.43e-04   4.48e-02     
     4   -1.4515781e+04   1.84e-03   1.46e-02     Switched to DIIS steps.
     5   -1.4515782e+04   7.07e-04   1.31e-02     
     6   -1.4515782e+04   3.67e-05   2.64e-03     
     7   -1.4515782e+04   2.08e-06   1.17e-03     
     8   -1.4515782e+04   3.30e-06   2.94e-04     
     9   -1.4515782e+04   1.87e-06   1.65e-04     
    10   -1.4515782e+04   3.48e-07   6.55e-05     
    11   -1.4515782e+04   1.96e-08   3.73e-05     
    12   -1.4515782e+04   2.53e-10   1.14e-05     
    13   -1.4515782e+04   8.31e-08   5.52e-06     
 ------------------------------------------------------------------------------
         -1.4515782e+04                           CCSD T converged.

End of double precision
 SCF energy                 = -14515.12317312
 MP2 energy                 = -14515.76232290
 CCSD correlation energy     =     -0.65860141
 CCSD total energy           = -14515.78177453

 CCSD  T1^2 = 0.0132  T2^2 = 0.3185  Leading amplitudes:

 Amplitude    Orbitals with energies
 -0.0311       64 (A) A                  ->    69 (A) A                   
              -0.3993                         -0.0263                     
 -0.0311       64 (A) B                  ->    69 (A) B                   
              -0.3993                         -0.0263                     
  0.0211       66 (A) A                  ->    71 (A) A                   
              -0.3750                          0.0565                     
  0.0211       66 (A) B                  ->    71 (A) B                   
              -0.3750                          0.0565                     

 Amplitude    Orbitals with energies
 -0.1095       68 (A) A      68 (A) B    ->    69 (A) A      69 (A) B     
              -0.3444       -0.3444           -0.0263       -0.0263       
  0.1095       68 (A) A      68 (A) B    ->    69 (A) B      69 (A) A     
              -0.3444       -0.3444           -0.0263       -0.0263       
  0.1095       68 (A) B      68 (A) A    ->    69 (A) A      69 (A) B     
              -0.3444       -0.3444           -0.0263       -0.0263       
 -0.1095       68 (A) B      68 (A) A    ->    69 (A) B      69 (A) A     
              -0.3444       -0.3444           -0.0263       -0.0263       

 Computing CCSD intemediates for later calculations in double precision
 Finished.

Running a double precision version
           CCSD Lambda amplitudes will be solved using DIIS.
           Start     Size      MaxIter   EConv     LConv     
           3         7         100       1.00e-07  1.00e-05  
 ------------------------------------------------------------------------------
            Enorm      Ldiff       Comment
 ------------------------------------------------------------------------------
     1     6.52e-02   5.15e-02     
     2     1.53e-02   5.12e-03     
     3     6.42e-03   2.48e-03     
     4     3.63e-03   1.20e-03     Switched to DIIS steps.
     5     1.19e-03   6.40e-04     
     6     5.91e-04   1.91e-04     
     7     1.91e-04   4.69e-05     
     8     8.29e-05   7.75e-06     
     9     2.75e-05   6.35e-06     
    10     1.17e-05   2.10e-06     
    11     4.50e-06   6.67e-07     
    12     2.38e-06   1.01e-07     
    13     1.19e-06   1.20e-07     
    14     5.46e-07   4.38e-08     
    15     2.71e-07   6.19e-09     
    16     1.05e-07   1.26e-08     
    17     5.15e-08   4.30e-09     
 ------------------------------------------------------------------------------
                                   CCSD Lambda converged.

 Computing density matrices in double precision...
           Orbital response amplitudes will be solved using DIIS.
           Start     Size      MaxIter   EConv     LConv     
           3         7         100       1.00e-06  1.00e-06  
 ------------------------------------------------------------------------------
            Enorm      Ldiff       Comment
 ------------------------------------------------------------------------------
     1     9.43e-02   1.32e-02     
     2     7.16e-02   1.56e-02     
     3     8.50e-02   2.75e-02     
     4     5.94e-03   3.82e-02     Switched to DIIS steps.
     5     1.88e-03   8.59e-04     
     6     2.44e-04   3.45e-04     
     7     8.92e-05   2.76e-05     
     8     2.68e-05   1.50e-05     
     9     2.06e-05   3.42e-06     
    10     5.13e-06   6.94e-07     
    11     9.01e-07   3.32e-07     
 ------------------------------------------------------------------------------
                                   Orbital response converged.

 Computing density matrices... Done.
 CCSD calculation:   CPU 5980.23 s  wall 1513.63 s

 Transferring MO TPDM to AO TPDM
 Transferring g2_o1o1o1o1
 Transferring g2_o1o1o1v1
 Transferring g2_o1o1v1v1
 Transferring g2_o1v1o1v1
 Transferring g2_o1v1v1v1
 Transferring g2_v1v1v1v1
 Adding separable TPDM
 Computing TPDM gradient
 --------------------------------------------------------
 2e gradient
  Atom          X               Y               Z
 --------------------------------------------------------
    1        -75.231780       -0.000000      -43.884259  
    2        -18.793087        0.000000       43.888061  
    3         18.800608       -0.000000       43.900299  
    4         75.224260        0.000000      -43.904101  
 --------------------------------------------------------
 --------------------------------------------------------
 Final gradient
  Atom          X               Y               Z
 --------------------------------------------------------
    1        -75.231780       -0.000000      -43.884259  
    2        -18.793087        0.000000       43.888061  
    3         18.800608       -0.000000       43.900299  
    4         75.224260        0.000000      -43.904101  
 --------------------------------------------------------
 Analytic gradient from two-electron contribution:   CPU 963.63 s  wall 312.55 s

 Total ccman2 time:   CPU 7171.77 s  wall 1886.61 s


 --------------------------------------------------------------

                    Orbital Energies (a.u.)
 --------------------------------------------------------------

 Alpha MOs
 -- Occupied --
***************-180.883-180.883-169.689-169.689-169.688-169.688
*******-169.688 -80.028 -80.028 -37.936 -37.936 -33.124 -33.124
-33.120 -33.120 -33.120 -33.120 -24.308 -24.308 -24.307 -24.307
-24.307 -24.307 -24.303 -24.303 -24.303 -24.303  -7.568  -7.568
 -7.253  -7.253  -5.486  -5.486  -5.476  -5.476  -5.475  -5.475
 -5.461  -5.460  -5.459  -5.459  -5.459  -5.458  -2.409  -2.409
 -2.405  -2.405  -2.404  -2.404  -2.392  -2.392  -2.392  -2.392
 -0.964  -0.880  -0.825  -0.662  -0.505  -0.468  -0.443  -0.399
 -0.399  -0.375  -0.374  -0.344
 -- Virtual --
 -0.026  -0.002   0.056   0.067   0.083   0.092   0.094   0.109
  0.112   0.126   0.148   0.173   0.258   0.279   0.295   0.311
  0.347   0.359   0.371   0.378   0.384   0.405   0.430   0.430
  0.481   0.523   0.565   0.566   0.571   0.578   0.579   0.580
  0.599   0.648   0.664   0.671   0.735   0.766   0.809   0.841
  0.885   0.897   0.962   1.079   1.088   1.105   1.188   1.403
  1.530   1.553   1.566   1.578   1.620   1.632   1.775   1.830
  1.841   1.926   1.984   1.989   4.466   4.471   4.478   4.484
  4.494   4.494   4.498   4.533   4.613   4.643   4.700   4.819
  6.518   6.534   6.537   6.563   6.565   6.570   7.161   7.419
 14.725  14.750  14.770  14.771  14.856  14.887  28.808  28.914
 29.517  29.531  29.532  29.552  29.554  29.560  29.868  29.869
 29.870  29.872  29.877  29.878  29.880  29.895  29.948  29.963
130.579 130.590 130.592 130.605 130.614 130.615 154.215 154.305
165.763 166.0471912.1311912.224
 --------------------------------------------------------------

          Ground-State Mulliken Net Atomic Charges

     Atom                 Charge (a.u.)
  ----------------------------------------
      1 I                    -0.123065
      2 P                     0.123050
      3 P                     0.122988
      4 I                    -0.122972
  ----------------------------------------
  Sum of atomic charges =    -0.000000

 -----------------------------------------------------------------
                    Cartesian Multipole Moments
 -----------------------------------------------------------------
    Charge (ESU x 10^10)
                -0.0000
    Dipole Moment (Debye)
         X      -0.0015      Y       0.0000      Z      -0.2804
       Tot       0.2804
    Quadrupole Moments (Debye-Ang)
        XX     -86.4601     XY      -0.0000     YY     -84.8670
        XZ       0.0017     YZ      -0.0000     ZZ     -82.4661
    Octopole Moments (Debye-Ang^2)
       XXX      -0.0924    XXY       0.0000    XYY      -0.0317
       YYY       0.0000    XXZ      27.3836    XYZ       0.0000
       YYZ      16.9961    XZZ      -0.0331    YZZ       0.0000
       ZZZ      65.0422
    Hexadecapole Moments (Debye-Ang^3)
      XXXX   -1720.5711   XXXY      -0.0000   XXYY    -309.6312
      XYYY      -0.0000   YYYY    -128.3920   XXXZ      -0.0078
      XXYZ      -0.0000   XYYZ      -0.0139   YYYZ       0.0000
      XXZZ    -385.5028   XYZZ      -0.0000   YYZZ    -139.9973
      XZZZ      -0.0344   YZZZ      -0.0000   ZZZZ    -708.3838
 -----------------------------------------------------------------
 DrvMan completing analytic gradient of the correlated energy
 Correlated dipole moment
            1
    1  -0.0005814
    2   0.0000000
    3  -0.1103219
 Energy read as -14515.781774534
 Full Analytical Gradient: (in a.u., or Hartree/Bohr)
             1             2             3             4
    1    0.00005856    0.00002440   -0.00007612   -0.00000684
    2    0.00000000   -0.00000000    0.00000000   -0.00000000
    3    0.00007103   -0.00004774   -0.00002478    0.00000149
 Gradient time:  CPU 0.69 s  wall 0.74 s
 ----------------------------------------------------------------
             Standard Nuclear Orientation (Angstroms)
    I     Atom           X                Y                Z
 ----------------------------------------------------------------
    1      I       2.0179133601     0.0000000000     0.4995588562
    2      P       1.0184810000    -0.0000000000    -1.7651079585
    3      P      -1.0184810000    -0.0000000000    -1.7651079585
    4      I      -2.0189133601     0.0000000000     0.4995588562
 ----------------------------------------------------------------
 Nuclear Repulsion Energy =   988.6520146463 hartrees
 There are       68 alpha and       68 beta electrons

                       Distance Matrix (Angstroms)
             I (  1)   P (  2)   P (  3)
   P (  2)  2.475395
   P (  3)  3.787929  2.036962
   I (  4)  4.036827  3.788731  2.475799

 Requested basis set is 6-311++G(d,p)
 There are 74 shells and 184 basis functions
 A cutoff of  1.0D-14 yielded   2070 shell pairs
 There are     13675 function pairs (     15532 Cartesian)
 Smallest overlap matrix eigenvalue = 8.59E-04
 Guess MOs from SCF MO coefficient file

 -----------------------------------------------------------------------
  General SCF calculation program by
  Eric Jon Sundstrom, Paul Horn, Yuezhi Mao, Dmitri Zuev, Alec White,
  David Stuck, Shaama M.S., Shane Yost, Joonho Lee, David Small,
  Daniel Levine, Susi Lehtola, Hugh Burton, Evgeny Epifanovsky
 -----------------------------------------------------------------------
 Hartree-Fock
 using 4 threads for integral computing
 -------------------------------------------------------
 OpenMP Integral computing Module                
 Release: version 2.0, May 2017, Q-Chem Inc. Pleasanton 
 -------------------------------------------------------
 A restricted SCF calculation will be
 performed using DIIS
 SCF converges when DIIS error is below 1.0e-08
 ---------------------------------------
  Cycle       Energy         DIIS error
 ---------------------------------------
    1  -14515.1231777203      5.00e-06  
    2  -14515.1231779185      1.47e-06  
    3  -14515.1231779463      8.07e-07  
    4  -14515.1231779526      3.19e-07  
    5  -14515.1231779549      1.13e-07  
    6  -14515.1231779551      4.06e-08  
    7  -14515.1231779551      1.51e-08  
    8  -14515.1231779552      5.63e-09  Convergence criterion met
 ---------------------------------------
 SCF time:   CPU 12.96s  wall 4.00s 
 SCF   energy in the final basis set =   -14515.1231779552
 Total energy in the final basis set =   -14515.1231779552


 ------------------------------------------------------------------------------

   CCMAN2: suite of methods based on coupled cluster
           and equation of motion theories.

   Components:
   * libvmm-1.3-trunk
     by Evgeny Epifanovsky, Ilya Kaliman.
   * libtensor-2.5-trunk
     by Evgeny Epifanovsky, Michael Wormit, Dmitry Zuev, Sam Manzer, 
        Ilya Kaliman.
   * libcc-2.5-trunk
     by Evgeny Epifanovsky, Arik Landau, Tomasz Kus, Kirill Khistyaev, 
        Dmitry Zuev, Prashant Manohar, Xintian Feng, Anna Krylov, 
        Matthew Goldey, Alec White, Thomas Jagau, Kaushik Nanda, 
        Anastasia Gunina, Alexander Kunitsa, Joonho Lee.

   CCMAN original authors:
   Anna I. Krylov, C. David Sherrill, Steven R. Gwaltney,
   Edward F. C. Byrd (2000)
   Sergey V. Levchenko, Lyudmila V. Slipchenko, Tao Wang,
   Ana-Maria C. Cristian (2003)
   Piotr A. Pieniazek, C. Melania Oana, Evgeny Epifanovsky (2007)
   Prashant Manohar (2009)

 ------------------------------------------------------------------------------


 Allocating and initializing 29808MB of RAM...
 Calculation will run on 4 cores.


 Alpha MOs, Restricted
 -- Occupied --                  
*******-1177.18 -180.88 -180.88 -169.69 -169.69 -169.69 -169.69
  1 A     2 A     3 A     4 A     5 A     6 A     7 A     8 A                  
-169.69 -169.69  -80.03  -80.03  -37.94  -37.94  -33.12  -33.12
  9 A    10 A    11 A    12 A    13 A    14 A    15 A    16 A                  
-33.120 -33.120 -33.120 -33.120 -24.308 -24.308 -24.307 -24.307
 17 A    18 A    19 A    20 A    21 A    22 A    23 A    24 A                  
-24.307 -24.307 -24.303 -24.303 -24.303 -24.303  -7.568  -7.568
 25 A    26 A    27 A    28 A    29 A    30 A    31 A    32 A                  
 -7.253  -7.253  -5.486  -5.486  -5.476  -5.476  -5.475  -5.475
 33 A    34 A    35 A    36 A    37 A    38 A    39 A    40 A                  
 -5.461  -5.460  -5.459  -5.459  -5.459  -5.458  -2.409  -2.409
 41 A    42 A    43 A    44 A    45 A    46 A    47 A    48 A                  
 -2.405  -2.405  -2.404  -2.404  -2.392  -2.392  -2.392  -2.392
 49 A    50 A    51 A    52 A    53 A    54 A    55 A    56 A                  
 -0.964  -0.880  -0.825  -0.662  -0.505  -0.468  -0.443  -0.399
 57 A    58 A    59 A    60 A    61 A    62 A    63 A    64 A                  
 -0.399  -0.375  -0.374  -0.344
 65 A    66 A    67 A    68 A                                                  
 -- Virtual --                   
 -0.026  -0.002   0.057   0.067   0.083   0.092   0.095   0.109
 69 A    70 A    71 A    72 A    73 A    74 A    75 A    76 A                  
  0.112   0.126   0.148   0.173   0.258   0.279   0.295   0.311
 77 A    78 A    79 A    80 A    81 A    82 A    83 A    84 A                  
  0.347   0.359   0.371   0.378   0.384   0.405   0.430   0.430
 85 A    86 A    87 A    88 A    89 A    90 A    91 A    92 A                  
  0.481   0.523   0.565   0.566   0.571   0.578   0.579   0.580
 93 A    94 A    95 A    96 A    97 A    98 A    99 A   100 A                  
  0.599   0.648   0.664   0.671   0.735   0.766   0.809   0.841
101 A   102 A   103 A   104 A   105 A   106 A   107 A   108 A                  
  0.885   0.897   0.962   1.080   1.088   1.106   1.188   1.403
109 A   110 A   111 A   112 A   113 A   114 A   115 A   116 A                  
  1.530   1.553   1.566   1.579   1.619   1.632   1.775   1.830
117 A   118 A   119 A   120 A   121 A   122 A   123 A   124 A                  
  1.841   1.927   1.984   1.989   4.466   4.471   4.478   4.484
125 A   126 A   127 A   128 A   129 A   130 A   131 A   132 A                  
  4.494   4.495   4.498   4.533   4.613   4.644   4.700   4.820
133 A   134 A   135 A   136 A   137 A   138 A   139 A   140 A                  
  6.518   6.534   6.537   6.563   6.565   6.570   7.161   7.419
141 A   142 A   143 A   144 A   145 A   146 A   147 A   148 A                  
 14.725  14.750  14.770  14.771  14.856  14.887  28.808  28.914
149 A   150 A   151 A   152 A   153 A   154 A   155 A   156 A                  
 29.517  29.531  29.532  29.552  29.554  29.560  29.868  29.869
157 A   158 A   159 A   160 A   161 A   162 A   163 A   164 A                  
 29.870  29.872  29.877  29.878  29.880  29.895  29.948  29.963
165 A   166 A   167 A   168 A   169 A   170 A   171 A   172 A                  
130.579 130.590 130.592 130.605 130.614 130.614 154.215 154.305
173 A   174 A   175 A   176 A   177 A   178 A   179 A   180 A                  
165.763 166.0471912.1311912.224
181 A   182 A   183 A   184 A                                                  

 Beta MOs, Restricted
 -- Occupied --                  
*******-1177.18 -180.88 -180.88 -169.69 -169.69 -169.69 -169.69
  1 A     2 A     3 A     4 A     5 A     6 A     7 A     8 A                  
-169.69 -169.69  -80.03  -80.03  -37.94  -37.94  -33.12  -33.12
  9 A    10 A    11 A    12 A    13 A    14 A    15 A    16 A                  
-33.120 -33.120 -33.120 -33.120 -24.308 -24.308 -24.307 -24.307
 17 A    18 A    19 A    20 A    21 A    22 A    23 A    24 A                  
-24.307 -24.307 -24.303 -24.303 -24.303 -24.303  -7.568  -7.568
 25 A    26 A    27 A    28 A    29 A    30 A    31 A    32 A                  
 -7.253  -7.253  -5.486  -5.486  -5.476  -5.476  -5.475  -5.475
 33 A    34 A    35 A    36 A    37 A    38 A    39 A    40 A                  
 -5.461  -5.460  -5.459  -5.459  -5.459  -5.458  -2.409  -2.409
 41 A    42 A    43 A    44 A    45 A    46 A    47 A    48 A                  
 -2.405  -2.405  -2.404  -2.404  -2.392  -2.392  -2.392  -2.392
 49 A    50 A    51 A    52 A    53 A    54 A    55 A    56 A                  
 -0.964  -0.880  -0.825  -0.662  -0.505  -0.468  -0.443  -0.399
 57 A    58 A    59 A    60 A    61 A    62 A    63 A    64 A                  
 -0.399  -0.375  -0.374  -0.344
 65 A    66 A    67 A    68 A                                                  
 -- Virtual --                   
 -0.026  -0.002   0.057   0.067   0.083   0.092   0.095   0.109
 69 A    70 A    71 A    72 A    73 A    74 A    75 A    76 A                  
  0.112   0.126   0.148   0.173   0.258   0.279   0.295   0.311
 77 A    78 A    79 A    80 A    81 A    82 A    83 A    84 A                  
  0.347   0.359   0.371   0.378   0.384   0.405   0.430   0.430
 85 A    86 A    87 A    88 A    89 A    90 A    91 A    92 A                  
  0.481   0.523   0.565   0.566   0.571   0.578   0.579   0.580
 93 A    94 A    95 A    96 A    97 A    98 A    99 A   100 A                  
  0.599   0.648   0.664   0.671   0.735   0.766   0.809   0.841
101 A   102 A   103 A   104 A   105 A   106 A   107 A   108 A                  
  0.885   0.897   0.962   1.080   1.088   1.106   1.188   1.403
109 A   110 A   111 A   112 A   113 A   114 A   115 A   116 A                  
  1.530   1.553   1.566   1.579   1.619   1.632   1.775   1.830
117 A   118 A   119 A   120 A   121 A   122 A   123 A   124 A                  
  1.841   1.927   1.984   1.989   4.466   4.471   4.478   4.484
125 A   126 A   127 A   128 A   129 A   130 A   131 A   132 A                  
  4.494   4.495   4.498   4.533   4.613   4.644   4.700   4.820
133 A   134 A   135 A   136 A   137 A   138 A   139 A   140 A                  
  6.518   6.534   6.537   6.563   6.565   6.570   7.161   7.419
141 A   142 A   143 A   144 A   145 A   146 A   147 A   148 A                  
 14.725  14.750  14.770  14.771  14.856  14.887  28.808  28.914
149 A   150 A   151 A   152 A   153 A   154 A   155 A   156 A                  
 29.517  29.531  29.532  29.552  29.554  29.560  29.868  29.869
157 A   158 A   159 A   160 A   161 A   162 A   163 A   164 A                  
 29.870  29.872  29.877  29.878  29.880  29.895  29.948  29.963
165 A   166 A   167 A   168 A   169 A   170 A   171 A   172 A                  
130.579 130.590 130.592 130.605 130.614 130.614 154.215 154.305
173 A   174 A   175 A   176 A   177 A   178 A   179 A   180 A                  
165.763 166.0471912.1311912.224
181 A   182 A   183 A   184 A                                                  

 Occupation and symmetry of molecular orbitals

 Point group: C1 (1 irreducible representation).

                           A     All 
 -------------------------------------
 All molecular orbitals:
  - Alpha                  184   184 
  - Beta                   184   184 
 -------------------------------------
 Alpha orbitals:
  - Frozen occupied        46    46  
  - Active occupied        22    22  
  - Active virtual         116   116 
  - Frozen virtual         0     0   
 -------------------------------------
 Beta orbitals:
  - Frozen occupied        46    46  
  - Active occupied        22    22  
  - Active virtual         116   116 
  - Frozen virtual         0     0   
 -------------------------------------

 Import integrals:   CPU 0.00 s  wall 0.00 s

 Import integrals:   CPU 221.67 s  wall 58.00 s

 MP2 amplitudes:   CPU 0.25 s  wall 0.16 s

Running a double precision version
           CCSD T amplitudes will be solved using DIIS.

           Start     Size      MaxIter   EConv     TConv     
           3         7         100       1.00e-07  1.00e-05  
 ------------------------------------------------------------------------------
           Energy (a.u.)   Ediff      Tdiff       Comment
 ------------------------------------------------------------------------------
         -1.4515762e+04                           
     1   -1.4515761e+04   1.41e-03   8.54e-01     
     2   -1.4515778e+04   1.75e-02   1.08e-01     
     3   -1.4515779e+04   7.44e-04   4.48e-02     
     4   -1.4515781e+04   1.84e-03   1.46e-02     Switched to DIIS steps.
     5   -1.4515782e+04   7.06e-04   1.31e-02     
     6   -1.4515782e+04   3.67e-05   2.64e-03     
     7   -1.4515782e+04   2.08e-06   1.17e-03     
     8   -1.4515782e+04   3.30e-06   2.94e-04     
     9   -1.4515782e+04   1.87e-06   1.65e-04     
    10   -1.4515782e+04   3.47e-07   6.54e-05     
    11   -1.4515782e+04   1.97e-08   3.73e-05     
    12   -1.4515782e+04   2.76e-10   1.13e-05     
    13   -1.4515782e+04   8.29e-08   5.50e-06     
 ------------------------------------------------------------------------------
         -1.4515782e+04                           CCSD T converged.

End of double precision
 SCF energy                 = -14515.12317796
 MP2 energy                 = -14515.76232896
 CCSD correlation energy     =     -0.65859657
 CCSD total energy           = -14515.78177452

 CCSD  T1^2 = 0.0132  T2^2 = 0.3185  Leading amplitudes:

 Amplitude    Orbitals with energies
 -0.0311       64 (A) A                  ->    69 (A) A                   
              -0.3993                         -0.0263                     
 -0.0311       64 (A) B                  ->    69 (A) B                   
              -0.3993                         -0.0263                     
  0.0211       66 (A) A                  ->    71 (A) A                   
              -0.3750                          0.0565                     
  0.0211       66 (A) B                  ->    71 (A) B                   
              -0.3750                          0.0565                     

 Amplitude    Orbitals with energies
 -0.1096       68 (A) A      68 (A) B    ->    69 (A) A      69 (A) B     
              -0.3444       -0.3444           -0.0263       -0.0263       
  0.1096       68 (A) A      68 (A) B    ->    69 (A) B      69 (A) A     
              -0.3444       -0.3444           -0.0263       -0.0263       
  0.1096       68 (A) B      68 (A) A    ->    69 (A) A      69 (A) B     
              -0.3444       -0.3444           -0.0263       -0.0263       
 -0.1096       68 (A) B      68 (A) A    ->    69 (A) B      69 (A) A     
              -0.3444       -0.3444           -0.0263       -0.0263       

 Computing CCSD intemediates for later calculations in double precision
 Finished.

Running a double precision version
           CCSD Lambda amplitudes will be solved using DIIS.
           Start     Size      MaxIter   EConv     LConv     
           3         7         100       1.00e-07  1.00e-05  
 ------------------------------------------------------------------------------
            Enorm      Ldiff       Comment
 ------------------------------------------------------------------------------
     1     6.52e-02   5.15e-02     
     2     1.53e-02   5.12e-03     
     3     6.41e-03   2.47e-03     
     4     3.62e-03   1.20e-03     Switched to DIIS steps.
     5     1.19e-03   6.40e-04     
     6     5.90e-04   1.91e-04     
     7     1.90e-04   4.68e-05     
     8     8.28e-05   7.75e-06     
     9     2.75e-05   6.35e-06     
    10     1.16e-05   2.10e-06     
    11     4.48e-06   6.67e-07     
    12     2.37e-06   1.01e-07     
    13     1.18e-06   1.20e-07     
    14     5.44e-07   4.34e-08     
    15     2.70e-07   6.26e-09     
    16     1.04e-07   1.26e-08     
    17     5.14e-08   4.29e-09     
 ------------------------------------------------------------------------------
                                   CCSD Lambda converged.

 Computing density matrices in double precision...
           Orbital response amplitudes will be solved using DIIS.
           Start     Size      MaxIter   EConv     LConv     
           3         7         100       1.00e-06  1.00e-06  
 ------------------------------------------------------------------------------
            Enorm      Ldiff       Comment
 ------------------------------------------------------------------------------
     1     9.42e-02   1.32e-02     
     2     7.16e-02   1.56e-02     
     3     8.49e-02   2.75e-02     
     4     5.94e-03   3.82e-02     Switched to DIIS steps.
     5     1.88e-03   8.59e-04     
     6     2.44e-04   3.45e-04     
     7     8.91e-05   2.76e-05     
     8     2.66e-05   1.50e-05     
     9     2.04e-05   3.42e-06     
    10     5.18e-06   6.84e-07     
    11     9.02e-07   3.31e-07     
 ------------------------------------------------------------------------------
                                   Orbital response converged.

 Computing density matrices... Done.
 CCSD calculation:   CPU 5981.47 s  wall 1513.88 s

 Transferring MO TPDM to AO TPDM
 Transferring g2_o1o1o1o1
 Transferring g2_o1o1o1v1
 Transferring g2_o1o1v1v1
 Transferring g2_o1v1o1v1
 Transferring g2_o1v1v1v1
 Transferring g2_v1v1v1v1
 Adding separable TPDM
 Computing TPDM gradient
 --------------------------------------------------------
 2e gradient
  Atom          X               Y               Z
 --------------------------------------------------------
    1        -75.260592       -0.000000      -43.924516  
    2        -18.811617       -0.000000       43.920709  
    3         18.804082        0.000000       43.908489  
    4         75.268127       -0.000000      -43.904682  
 --------------------------------------------------------
 --------------------------------------------------------
 Final gradient
  Atom          X               Y               Z
 --------------------------------------------------------
    1        -75.260592       -0.000000      -43.924516  
    2        -18.811617       -0.000000       43.920709  
    3         18.804082        0.000000       43.908489  
    4         75.268127       -0.000000      -43.904682  
 --------------------------------------------------------
 Analytic gradient from two-electron contribution:   CPU 955.90 s  wall 311.79 s

 Total ccman2 time:   CPU 7164.58 s  wall 1885.58 s


 --------------------------------------------------------------

                    Orbital Energies (a.u.)
 --------------------------------------------------------------

 Alpha MOs
 -- Occupied --
***************-180.883-180.883-169.689-169.689-169.688-169.688
*******-169.688 -80.028 -80.028 -37.936 -37.936 -33.124 -33.124
-33.120 -33.120 -33.120 -33.120 -24.308 -24.308 -24.307 -24.307
-24.307 -24.307 -24.303 -24.303 -24.303 -24.303  -7.568  -7.568
 -7.253  -7.253  -5.486  -5.486  -5.476  -5.476  -5.475  -5.475
 -5.461  -5.460  -5.459  -5.459  -5.459  -5.458  -2.409  -2.409
 -2.405  -2.405  -2.404  -2.404  -2.392  -2.392  -2.392  -2.392
 -0.964  -0.880  -0.825  -0.662  -0.505  -0.468  -0.443  -0.399
 -0.399  -0.375  -0.374  -0.344
 -- Virtual --
 -0.026  -0.002   0.057   0.067   0.083   0.092   0.095   0.109
  0.112   0.126   0.148   0.173   0.258   0.279   0.295   0.311
  0.347   0.359   0.371   0.378   0.384   0.405   0.430   0.430
  0.481   0.523   0.565   0.566   0.571   0.578   0.579   0.580
  0.599   0.648   0.664   0.671   0.735   0.766   0.809   0.841
  0.885   0.897   0.962   1.080   1.088   1.106   1.188   1.403
  1.530   1.553   1.566   1.579   1.619   1.632   1.775   1.830
  1.841   1.927   1.984   1.989   4.466   4.471   4.478   4.484
  4.494   4.495   4.498   4.533   4.613   4.644   4.700   4.820
  6.518   6.534   6.537   6.563   6.565   6.570   7.161   7.419
 14.725  14.750  14.770  14.771  14.856  14.887  28.808  28.914
 29.517  29.531  29.532  29.552  29.554  29.560  29.868  29.869
 29.870  29.872  29.877  29.878  29.880  29.895  29.948  29.963
130.579 130.590 130.592 130.605 130.614 130.614 154.215 154.305
165.763 166.0471912.1311912.224
 --------------------------------------------------------------

          Ground-State Mulliken Net Atomic Charges

     Atom                 Charge (a.u.)
  ----------------------------------------
      1 I                    -0.122920
      2 P                     0.122936
      3 P                     0.122998
      4 I                    -0.123013
  ----------------------------------------
  Sum of atomic charges =    -0.000000

 -----------------------------------------------------------------
                    Cartesian Multipole Moments
 -----------------------------------------------------------------
    Charge (ESU x 10^10)
                -0.0000
    Dipole Moment (Debye)
         X       0.0015      Y      -0.0000      Z      -0.2788
       Tot       0.2788
    Quadrupole Moments (Debye-Ang)
        XX     -86.4613     XY       0.0000     YY     -84.8657
        XZ      -0.0017     YZ      -0.0000     ZZ     -82.4663
    Octopole Moments (Debye-Ang^2)
       XXX       0.0924    XXY      -0.0000    XYY       0.0317
       YYY      -0.0000    XXZ      27.3759    XYZ      -0.0000
       YYZ      16.9975    XZZ       0.0331    YZZ      -0.0000
       ZZZ      65.0507
    Hexadecapole Moments (Debye-Ang^3)
      XXXX   -1719.2061   XXXY       0.0000   XXYY    -309.3899
      XYYY      -0.0000   YYYY    -128.3877   XXXZ       0.0078
      XXYZ      -0.0000   XYYZ       0.0139   YYYZ      -0.0000
      XXZZ    -385.3038   XYZZ      -0.0000   YYZZ    -139.9981
      XZZZ       0.0344   YZZZ      -0.0000   ZZZZ    -708.3740
 -----------------------------------------------------------------
 DrvMan completing analytic gradient of the correlated energy
 Correlated dipole moment
            1
    1   0.0005811
    2  -0.0000000
    3  -0.1096888
 Energy read as -14515.781774520
 Full Analytical Gradient: (in a.u., or Hartree/Bohr)
             1             2             3             4
    1   -0.00005499    0.00008750   -0.00003579    0.00000328
    2   -0.00000000    0.00000000   -0.00000000    0.00000000
    3   -0.00006325    0.00003995    0.00001690    0.00000640
 Gradient time:  CPU 0.74 s  wall 0.79 s
 ----------------------------------------------------------------
             Standard Nuclear Orientation (Angstroms)
    I     Atom           X                Y                Z
 ----------------------------------------------------------------
    1      I       2.0189133601     0.0010000000     0.4995588562
    2      P       1.0184810000    -0.0000000000    -1.7651079585
    3      P      -1.0184810000    -0.0000000000    -1.7651079585
    4      I      -2.0189133601     0.0000000000     0.4995588562
 ----------------------------------------------------------------
 Nuclear Repulsion Energy =   988.5095658403 hartrees
 There are       68 alpha and       68 beta electrons

                       Distance Matrix (Angstroms)
             I (  1)   P (  2)   P (  3)
   P (  2)  2.475799
   P (  3)  3.788731  2.036962
   I (  4)  4.037827  3.788731  2.475799

 Requested basis set is 6-311++G(d,p)
 There are 74 shells and 184 basis functions
 A cutoff of  1.0D-14 yielded   2070 shell pairs
 There are     13675 function pairs (     15532 Cartesian)
 Smallest overlap matrix eigenvalue = 8.59E-04
 Guess MOs from SCF MO coefficient file

 -----------------------------------------------------------------------
  General SCF calculation program by
  Eric Jon Sundstrom, Paul Horn, Yuezhi Mao, Dmitri Zuev, Alec White,
  David Stuck, Shaama M.S., Shane Yost, Joonho Lee, David Small,
  Daniel Levine, Susi Lehtola, Hugh Burton, Evgeny Epifanovsky
 -----------------------------------------------------------------------
 Hartree-Fock
 using 4 threads for integral computing
 -------------------------------------------------------
 OpenMP Integral computing Module                
 Release: version 2.0, May 2017, Q-Chem Inc. Pleasanton 
 -------------------------------------------------------
 A restricted SCF calculation will be
 performed using DIIS
 SCF converges when DIIS error is below 1.0e-08
 ---------------------------------------
  Cycle       Energy         DIIS error
 ---------------------------------------
    1  -14515.1231754828      3.20e-06  
    2  -14515.1231755743      9.53e-07  
    3  -14515.1231755892      4.89e-07  
    4  -14515.1231755920      2.19e-07  
    5  -14515.1231755930      6.78e-08  
    6  -14515.1231755933      2.43e-08  
    7  -14515.1231755931      1.00e-08  
    8  -14515.1231755933      4.14e-09  Convergence criterion met
 ---------------------------------------
 SCF time:   CPU 12.71s  wall 4.00s 
 SCF   energy in the final basis set =   -14515.1231755933
 Total energy in the final basis set =   -14515.1231755933


 ------------------------------------------------------------------------------

   CCMAN2: suite of methods based on coupled cluster
           and equation of motion theories.

   Components:
   * libvmm-1.3-trunk
     by Evgeny Epifanovsky, Ilya Kaliman.
   * libtensor-2.5-trunk
     by Evgeny Epifanovsky, Michael Wormit, Dmitry Zuev, Sam Manzer, 
        Ilya Kaliman.
   * libcc-2.5-trunk
     by Evgeny Epifanovsky, Arik Landau, Tomasz Kus, Kirill Khistyaev, 
        Dmitry Zuev, Prashant Manohar, Xintian Feng, Anna Krylov, 
        Matthew Goldey, Alec White, Thomas Jagau, Kaushik Nanda, 
        Anastasia Gunina, Alexander Kunitsa, Joonho Lee.

   CCMAN original authors:
   Anna I. Krylov, C. David Sherrill, Steven R. Gwaltney,
   Edward F. C. Byrd (2000)
   Sergey V. Levchenko, Lyudmila V. Slipchenko, Tao Wang,
   Ana-Maria C. Cristian (2003)
   Piotr A. Pieniazek, C. Melania Oana, Evgeny Epifanovsky (2007)
   Prashant Manohar (2009)

 ------------------------------------------------------------------------------


 Allocating and initializing 29808MB of RAM...
 Calculation will run on 4 cores.


 Alpha MOs, Restricted
 -- Occupied --                  
*******-1177.18 -180.88 -180.88 -169.69 -169.69 -169.69 -169.69
  1 A     2 A     3 A     4 A     5 A     6 A     7 A     8 A                  
-169.69 -169.69  -80.03  -80.03  -37.94  -37.94  -33.12  -33.12
  9 A    10 A    11 A    12 A    13 A    14 A    15 A    16 A                  
-33.120 -33.120 -33.120 -33.120 -24.308 -24.308 -24.307 -24.307
 17 A    18 A    19 A    20 A    21 A    22 A    23 A    24 A                  
-24.307 -24.307 -24.303 -24.303 -24.303 -24.303  -7.568  -7.568
 25 A    26 A    27 A    28 A    29 A    30 A    31 A    32 A                  
 -7.253  -7.253  -5.486  -5.486  -5.476  -5.476  -5.475  -5.475
 33 A    34 A    35 A    36 A    37 A    38 A    39 A    40 A                  
 -5.461  -5.460  -5.459  -5.459  -5.459  -5.458  -2.409  -2.409
 41 A    42 A    43 A    44 A    45 A    46 A    47 A    48 A                  
 -2.405  -2.405  -2.404  -2.404  -2.392  -2.392  -2.392  -2.392
 49 A    50 A    51 A    52 A    53 A    54 A    55 A    56 A                  
 -0.964  -0.880  -0.825  -0.662  -0.505  -0.468  -0.443  -0.399
 57 A    58 A    59 A    60 A    61 A    62 A    63 A    64 A                  
 -0.399  -0.375  -0.374  -0.344
 65 A    66 A    67 A    68 A                                                  
 -- Virtual --                   
 -0.026  -0.002   0.057   0.067   0.083   0.092   0.095   0.109
 69 A    70 A    71 A    72 A    73 A    74 A    75 A    76 A                  
  0.112   0.126   0.148   0.173   0.258   0.279   0.295   0.311
 77 A    78 A    79 A    80 A    81 A    82 A    83 A    84 A                  
  0.347   0.359   0.371   0.378   0.384   0.405   0.430   0.430
 85 A    86 A    87 A    88 A    89 A    90 A    91 A    92 A                  
  0.481   0.523   0.565   0.566   0.571   0.578   0.579   0.580
 93 A    94 A    95 A    96 A    97 A    98 A    99 A   100 A                  
  0.599   0.648   0.664   0.671   0.735   0.766   0.809   0.841
101 A   102 A   103 A   104 A   105 A   106 A   107 A   108 A                  
  0.885   0.897   0.962   1.080   1.088   1.106   1.188   1.403
109 A   110 A   111 A   112 A   113 A   114 A   115 A   116 A                  
  1.530   1.553   1.566   1.579   1.619   1.632   1.775   1.830
117 A   118 A   119 A   120 A   121 A   122 A   123 A   124 A                  
  1.841   1.927   1.984   1.989   4.466   4.471   4.478   4.484
125 A   126 A   127 A   128 A   129 A   130 A   131 A   132 A                  
  4.494   4.495   4.498   4.533   4.613   4.644   4.700   4.819
133 A   134 A   135 A   136 A   137 A   138 A   139 A   140 A                  
  6.518   6.534   6.537   6.563   6.565   6.570   7.161   7.419
141 A   142 A   143 A   144 A   145 A   146 A   147 A   148 A                  
 14.725  14.750  14.770  14.771  14.856  14.887  28.808  28.914
149 A   150 A   151 A   152 A   153 A   154 A   155 A   156 A                  
 29.517  29.531  29.532  29.552  29.554  29.560  29.868  29.869
157 A   158 A   159 A   160 A   161 A   162 A   163 A   164 A                  
 29.870  29.872  29.877  29.878  29.880  29.895  29.948  29.963
165 A   166 A   167 A   168 A   169 A   170 A   171 A   172 A                  
130.579 130.590 130.592 130.605 130.614 130.615 154.215 154.305
173 A   174 A   175 A   176 A   177 A   178 A   179 A   180 A                  
165.763 166.0471912.1311912.224
181 A   182 A   183 A   184 A                                                  

 Beta MOs, Restricted
 -- Occupied --                  
*******-1177.18 -180.88 -180.88 -169.69 -169.69 -169.69 -169.69
  1 A     2 A     3 A     4 A     5 A     6 A     7 A     8 A                  
-169.69 -169.69  -80.03  -80.03  -37.94  -37.94  -33.12  -33.12
  9 A    10 A    11 A    12 A    13 A    14 A    15 A    16 A                  
-33.120 -33.120 -33.120 -33.120 -24.308 -24.308 -24.307 -24.307
 17 A    18 A    19 A    20 A    21 A    22 A    23 A    24 A                  
-24.307 -24.307 -24.303 -24.303 -24.303 -24.303  -7.568  -7.568
 25 A    26 A    27 A    28 A    29 A    30 A    31 A    32 A                  
 -7.253  -7.253  -5.486  -5.486  -5.476  -5.476  -5.475  -5.475
 33 A    34 A    35 A    36 A    37 A    38 A    39 A    40 A                  
 -5.461  -5.460  -5.459  -5.459  -5.459  -5.458  -2.409  -2.409
 41 A    42 A    43 A    44 A    45 A    46 A    47 A    48 A                  
 -2.405  -2.405  -2.404  -2.404  -2.392  -2.392  -2.392  -2.392
 49 A    50 A    51 A    52 A    53 A    54 A    55 A    56 A                  
 -0.964  -0.880  -0.825  -0.662  -0.505  -0.468  -0.443  -0.399
 57 A    58 A    59 A    60 A    61 A    62 A    63 A    64 A                  
 -0.399  -0.375  -0.374  -0.344
 65 A    66 A    67 A    68 A                                                  
 -- Virtual --                   
 -0.026  -0.002   0.057   0.067   0.083   0.092   0.095   0.109
 69 A    70 A    71 A    72 A    73 A    74 A    75 A    76 A                  
  0.112   0.126   0.148   0.173   0.258   0.279   0.295   0.311
 77 A    78 A    79 A    80 A    81 A    82 A    83 A    84 A                  
  0.347   0.359   0.371   0.378   0.384   0.405   0.430   0.430
 85 A    86 A    87 A    88 A    89 A    90 A    91 A    92 A                  
  0.481   0.523   0.565   0.566   0.571   0.578   0.579   0.580
 93 A    94 A    95 A    96 A    97 A    98 A    99 A   100 A                  
  0.599   0.648   0.664   0.671   0.735   0.766   0.809   0.841
101 A   102 A   103 A   104 A   105 A   106 A   107 A   108 A                  
  0.885   0.897   0.962   1.080   1.088   1.106   1.188   1.403
109 A   110 A   111 A   112 A   113 A   114 A   115 A   116 A                  
  1.530   1.553   1.566   1.579   1.619   1.632   1.775   1.830
117 A   118 A   119 A   120 A   121 A   122 A   123 A   124 A                  
  1.841   1.927   1.984   1.989   4.466   4.471   4.478   4.484
125 A   126 A   127 A   128 A   129 A   130 A   131 A   132 A                  
  4.494   4.495   4.498   4.533   4.613   4.644   4.700   4.819
133 A   134 A   135 A   136 A   137 A   138 A   139 A   140 A                  
  6.518   6.534   6.537   6.563   6.565   6.570   7.161   7.419
141 A   142 A   143 A   144 A   145 A   146 A   147 A   148 A                  
 14.725  14.750  14.770  14.771  14.856  14.887  28.808  28.914
149 A   150 A   151 A   152 A   153 A   154 A   155 A   156 A                  
 29.517  29.531  29.532  29.552  29.554  29.560  29.868  29.869
157 A   158 A   159 A   160 A   161 A   162 A   163 A   164 A                  
 29.870  29.872  29.877  29.878  29.880  29.895  29.948  29.963
165 A   166 A   167 A   168 A   169 A   170 A   171 A   172 A                  
130.579 130.590 130.592 130.605 130.614 130.615 154.215 154.305
173 A   174 A   175 A   176 A   177 A   178 A   179 A   180 A                  
165.763 166.0471912.1311912.224
181 A   182 A   183 A   184 A                                                  

 Occupation and symmetry of molecular orbitals

 Point group: C1 (1 irreducible representation).

                           A     All 
 -------------------------------------
 All molecular orbitals:
  - Alpha                  184   184 
  - Beta                   184   184 
 -------------------------------------
 Alpha orbitals:
  - Frozen occupied        46    46  
  - Active occupied        22    22  
  - Active virtual         116   116 
  - Frozen virtual         0     0   
 -------------------------------------
 Beta orbitals:
  - Frozen occupied        46    46  
  - Active occupied        22    22  
  - Active virtual         116   116 
  - Frozen virtual         0     0   
 -------------------------------------

 Import integrals:   CPU 0.00 s  wall 0.00 s

 Import integrals:   CPU 223.06 s  wall 58.39 s

 MP2 amplitudes:   CPU 0.25 s  wall 0.16 s

Running a double precision version
           CCSD T amplitudes will be solved using DIIS.

           Start     Size      MaxIter   EConv     TConv     
           3         7         100       1.00e-07  1.00e-05  
 ------------------------------------------------------------------------------
           Energy (a.u.)   Ediff      Tdiff       Comment
 ------------------------------------------------------------------------------
         -1.4515762e+04                           
     1   -1.4515761e+04   1.41e-03   8.54e-01     
     2   -1.4515778e+04   1.75e-02   1.08e-01     
     3   -1.4515779e+04   7.43e-04   4.48e-02     
     4   -1.4515781e+04   1.84e-03   1.46e-02     Switched to DIIS steps.
     5   -1.4515782e+04   7.07e-04   1.31e-02     
     6   -1.4515782e+04   3.67e-05   2.64e-03     
     7   -1.4515782e+04   2.08e-06   1.17e-03     
     8   -1.4515782e+04   3.30e-06   2.94e-04     
     9   -1.4515782e+04   1.87e-06   1.65e-04     
    10   -1.4515782e+04   3.48e-07   6.55e-05     
    11   -1.4515782e+04   1.97e-08   3.73e-05     
    12   -1.4515782e+04   2.64e-10   1.14e-05     
    13   -1.4515782e+04   8.30e-08   5.51e-06     
 ------------------------------------------------------------------------------
         -1.4515782e+04                           CCSD T converged.

End of double precision
 SCF energy                 = -14515.12317559
 MP2 energy                 = -14515.76232597
 CCSD correlation energy     =     -0.65859898
 CCSD total energy           = -14515.78177457

 CCSD  T1^2 = 0.0132  T2^2 = 0.3185  Leading amplitudes:

 Amplitude    Orbitals with energies
  0.0311       64 (A) A                  ->    69 (A) A                   
              -0.3993                         -0.0263                     
  0.0311       64 (A) B                  ->    69 (A) B                   
              -0.3993                         -0.0263                     
 -0.0211       66 (A) A                  ->    71 (A) A                   
              -0.3750                          0.0565                     
 -0.0211       66 (A) B                  ->    71 (A) B                   
              -0.3750                          0.0565                     

 Amplitude    Orbitals with energies
 -0.1095       68 (A) A      68 (A) B    ->    69 (A) A      69 (A) B     
              -0.3444       -0.3444           -0.0263       -0.0263       
  0.1095       68 (A) A      68 (A) B    ->    69 (A) B      69 (A) A     
              -0.3444       -0.3444           -0.0263       -0.0263       
  0.1095       68 (A) B      68 (A) A    ->    69 (A) A      69 (A) B     
              -0.3444       -0.3444           -0.0263       -0.0263       
 -0.1095       68 (A) B      68 (A) A    ->    69 (A) B      69 (A) A     
              -0.3444       -0.3444           -0.0263       -0.0263       

 Computing CCSD intemediates for later calculations in double precision
 Finished.

Running a double precision version
           CCSD Lambda amplitudes will be solved using DIIS.
           Start     Size      MaxIter   EConv     LConv     
           3         7         100       1.00e-07  1.00e-05  
 ------------------------------------------------------------------------------
            Enorm      Ldiff       Comment
 ------------------------------------------------------------------------------
     1     6.52e-02   5.15e-02     
     2     1.53e-02   5.12e-03     
     3     6.41e-03   2.47e-03     
     4     3.63e-03   1.20e-03     Switched to DIIS steps.
     5     1.19e-03   6.40e-04     
     6     5.90e-04   1.91e-04     
     7     1.90e-04   4.69e-05     
     8     8.28e-05   7.75e-06     
     9     2.75e-05   6.35e-06     
    10     1.16e-05   2.10e-06     
    11     4.49e-06   6.67e-07     
    12     2.38e-06   1.01e-07     
    13     1.18e-06   1.20e-07     
    14     5.45e-07   4.36e-08     
    15     2.70e-07   6.23e-09     
    16     1.04e-07   1.26e-08     
    17     5.14e-08   4.29e-09     
 ------------------------------------------------------------------------------
                                   CCSD Lambda converged.

 Computing density matrices in double precision...
           Orbital response amplitudes will be solved using DIIS.
           Start     Size      MaxIter   EConv     LConv     
           3         7         100       1.00e-06  1.00e-06  
 ------------------------------------------------------------------------------
            Enorm      Ldiff       Comment
 ------------------------------------------------------------------------------
     1     9.42e-02   1.32e-02     
     2     7.16e-02   1.56e-02     
     3     8.50e-02   2.75e-02     
     4     5.94e-03   3.82e-02     Switched to DIIS steps.
     5     1.88e-03   8.59e-04     
     6     2.44e-04   3.45e-04     
     7     8.83e-05   2.76e-05     
     8     2.10e-05   1.51e-05     
     9     3.52e-06   3.67e-06     
    10     1.54e-06   5.49e-08     
    11     4.99e-07   6.91e-09     
 ------------------------------------------------------------------------------
                                   Orbital response converged.

 Computing density matrices... Done.
 CCSD calculation:   CPU 5982.31 s  wall 1514.30 s

 Transferring MO TPDM to AO TPDM
 Transferring g2_o1o1o1o1
 Transferring g2_o1o1o1v1
 Transferring g2_o1o1v1v1
 Transferring g2_o1v1o1v1
 Transferring g2_o1v1v1v1
 Transferring g2_v1v1v1v1
 Adding separable TPDM
 Computing TPDM gradient
 --------------------------------------------------------
 2e gradient
  Atom          X               Y               Z
 --------------------------------------------------------
    1        -75.246182       -0.031637      -43.904383  
    2        -18.802347        0.015417       43.904385  
    3         18.802344        0.003966       43.904389  
    4         75.246185        0.012254      -43.904391  
 --------------------------------------------------------
 --------------------------------------------------------
 Final gradient
  Atom          X               Y               Z
 --------------------------------------------------------
    1        -75.246182       -0.031637      -43.904383  
    2        -18.802347        0.015417       43.904385  
    3         18.802344        0.003966       43.904389  
    4         75.246185        0.012254      -43.904391  
 --------------------------------------------------------
 Analytic gradient from two-electron contribution:   CPU 961.61 s  wall 311.16 s

 Total ccman2 time:   CPU 7172.87 s  wall 1886.00 s


 --------------------------------------------------------------

                    Orbital Energies (a.u.)
 --------------------------------------------------------------

 Alpha MOs
 -- Occupied --
***************-180.883-180.883-169.689-169.689-169.688-169.688
*******-169.688 -80.028 -80.028 -37.936 -37.936 -33.124 -33.124
-33.120 -33.120 -33.120 -33.120 -24.308 -24.308 -24.307 -24.307
-24.307 -24.307 -24.303 -24.303 -24.303 -24.303  -7.568  -7.568
 -7.253  -7.253  -5.486  -5.486  -5.476  -5.476  -5.475  -5.475
 -5.461  -5.460  -5.459  -5.459  -5.459  -5.458  -2.409  -2.409
 -2.405  -2.405  -2.404  -2.404  -2.392  -2.392  -2.392  -2.392
 -0.964  -0.880  -0.825  -0.662  -0.505  -0.468  -0.443  -0.399
 -0.399  -0.375  -0.374  -0.344
 -- Virtual --
 -0.026  -0.002   0.057   0.067   0.083   0.092   0.095   0.109
  0.112   0.126   0.148   0.173   0.258   0.279   0.295   0.311
  0.347   0.359   0.371   0.378   0.384   0.405   0.430   0.430
  0.481   0.523   0.565   0.566   0.571   0.578   0.579   0.580
  0.599   0.648   0.664   0.671   0.735   0.766   0.809   0.841
  0.885   0.897   0.962   1.080   1.088   1.106   1.188   1.403
  1.530   1.553   1.566   1.579   1.619   1.632   1.775   1.830
  1.841   1.927   1.984   1.989   4.466   4.471   4.478   4.484
  4.494   4.495   4.498   4.533   4.613   4.644   4.700   4.819
  6.518   6.534   6.537   6.563   6.565   6.570   7.161   7.419
 14.725  14.750  14.770  14.771  14.856  14.887  28.808  28.914
 29.517  29.531  29.532  29.552  29.554  29.560  29.868  29.869
 29.870  29.872  29.877  29.878  29.880  29.895  29.948  29.963
130.579 130.590 130.592 130.605 130.614 130.615 154.215 154.305
165.763 166.0471912.1311912.224
 --------------------------------------------------------------

          Ground-State Mulliken Net Atomic Charges

     Atom                 Charge (a.u.)
  ----------------------------------------
      1 I                    -0.122993
      2 P                     0.122993
      3 P                     0.122993
      4 I                    -0.122993
  ----------------------------------------
  Sum of atomic charges =    -0.000000

 -----------------------------------------------------------------
                    Cartesian Multipole Moments
 -----------------------------------------------------------------
    Charge (ESU x 10^10)
                -0.0000
    Dipole Moment (Debye)
         X       0.0000      Y      -0.0001      Z      -0.2796
       Tot       0.2796
    Quadrupole Moments (Debye-Ang)
        XX     -86.4607     XY      -0.0002     YY     -84.8663
        XZ       0.0000     YZ       0.0004     ZZ     -82.4662
    Octopole Moments (Debye-Ang^2)
       XXX       0.0000    XXY      -0.0276    XYY       0.0000
       YYY      -0.0880    XXZ      27.3797    XYZ       0.0045
       YYZ      16.9968    XZZ       0.0000    YZZ      -0.0253
       ZZZ      65.0465
    Hexadecapole Moments (Debye-Ang^3)
      XXXX   -1719.8883   XXXY      -0.1703   XXYY    -309.5105
      XYYY      -0.1784   YYYY    -128.3900   XXXZ       0.0000
      XXYZ      -0.0061   XYYZ       0.0000   YYYZ      -0.0445
      XXZZ    -385.4033   XYZZ      -0.0505   YYZZ    -139.9977
      XZZZ      -0.0000   YZZZ      -0.0383   ZZZZ    -708.3789
 -----------------------------------------------------------------
 DrvMan completing analytic gradient of the correlated energy
 Correlated dipole moment
            1
    1   0.0000025
    2  -0.0000243
    3  -0.1100066
 Energy read as -14515.781774569
 Full Analytical Gradient: (in a.u., or Hartree/Bohr)
             1             2             3             4
    1    0.00000181    0.00005600   -0.00005602   -0.00000179
    2    0.00000474   -0.00000941    0.00000942   -0.00000475
    3    0.00000397   -0.00000397   -0.00000393    0.00000393
 Gradient time:  CPU 0.74 s  wall 0.78 s
 ----------------------------------------------------------------
             Standard Nuclear Orientation (Angstroms)
    I     Atom           X                Y                Z
 ----------------------------------------------------------------
    1      I       2.0189133601     0.0000000000     0.5005588562
    2      P       1.0184810000    -0.0000000000    -1.7651079585
    3      P      -1.0184810000    -0.0000000000    -1.7651079585
    4      I      -2.0189133601     0.0000000000     0.4995588562
 ----------------------------------------------------------------
 Nuclear Repulsion Energy =   988.4293057578 hartrees
 There are       68 alpha and       68 beta electrons

                       Distance Matrix (Angstroms)
             I (  1)   P (  2)   P (  3)
   P (  2)  2.476714
   P (  3)  3.789329  2.036962
   I (  4)  4.037827  3.788731  2.475799

 Requested basis set is 6-311++G(d,p)
 There are 74 shells and 184 basis functions
 A cutoff of  1.0D-14 yielded   2070 shell pairs
 There are     13675 function pairs (     15532 Cartesian)
 Smallest overlap matrix eigenvalue = 8.59E-04
 Guess MOs from SCF MO coefficient file

 -----------------------------------------------------------------------
  General SCF calculation program by
  Eric Jon Sundstrom, Paul Horn, Yuezhi Mao, Dmitri Zuev, Alec White,
  David Stuck, Shaama M.S., Shane Yost, Joonho Lee, David Small,
  Daniel Levine, Susi Lehtola, Hugh Burton, Evgeny Epifanovsky
 -----------------------------------------------------------------------
 Hartree-Fock
 using 4 threads for integral computing
 -------------------------------------------------------
 OpenMP Integral computing Module                
 Release: version 2.0, May 2017, Q-Chem Inc. Pleasanton 
 -------------------------------------------------------
 A restricted SCF calculation will be
 performed using DIIS
 SCF converges when DIIS error is below 1.0e-08
 ---------------------------------------
  Cycle       Energy         DIIS error
 ---------------------------------------
    1  -14515.1231678907      4.35e-06  
    2  -14515.1231680334      1.22e-06  
    3  -14515.1231680515      6.67e-07  
    4  -14515.1231680554      2.37e-07  
    5  -14515.1231680565      8.94e-08  
    6  -14515.1231680568      3.24e-08  
    7  -14515.1231680568      1.37e-08  
    8  -14515.1231680568      6.05e-09  Convergence criterion met
 ---------------------------------------
 SCF time:   CPU 12.65s  wall 4.00s 
 SCF   energy in the final basis set =   -14515.1231680568
 Total energy in the final basis set =   -14515.1231680568


 ------------------------------------------------------------------------------

   CCMAN2: suite of methods based on coupled cluster
           and equation of motion theories.

   Components:
   * libvmm-1.3-trunk
     by Evgeny Epifanovsky, Ilya Kaliman.
   * libtensor-2.5-trunk
     by Evgeny Epifanovsky, Michael Wormit, Dmitry Zuev, Sam Manzer, 
        Ilya Kaliman.
   * libcc-2.5-trunk
     by Evgeny Epifanovsky, Arik Landau, Tomasz Kus, Kirill Khistyaev, 
        Dmitry Zuev, Prashant Manohar, Xintian Feng, Anna Krylov, 
        Matthew Goldey, Alec White, Thomas Jagau, Kaushik Nanda, 
        Anastasia Gunina, Alexander Kunitsa, Joonho Lee.

   CCMAN original authors:
   Anna I. Krylov, C. David Sherrill, Steven R. Gwaltney,
   Edward F. C. Byrd (2000)
   Sergey V. Levchenko, Lyudmila V. Slipchenko, Tao Wang,
   Ana-Maria C. Cristian (2003)
   Piotr A. Pieniazek, C. Melania Oana, Evgeny Epifanovsky (2007)
   Prashant Manohar (2009)

 ------------------------------------------------------------------------------


 Allocating and initializing 29808MB of RAM...
 Calculation will run on 4 cores.


 Alpha MOs, Restricted
 -- Occupied --                  
*******-1177.18 -180.88 -180.88 -169.69 -169.69 -169.69 -169.69
  1 A     2 A     3 A     4 A     5 A     6 A     7 A     8 A                  
-169.69 -169.69  -80.03  -80.03  -37.94  -37.94  -33.12  -33.12
  9 A    10 A    11 A    12 A    13 A    14 A    15 A    16 A                  
-33.120 -33.120 -33.120 -33.120 -24.308 -24.308 -24.307 -24.307
 17 A    18 A    19 A    20 A    21 A    22 A    23 A    24 A                  
-24.307 -24.307 -24.303 -24.303 -24.303 -24.303  -7.568  -7.568
 25 A    26 A    27 A    28 A    29 A    30 A    31 A    32 A                  
 -7.253  -7.253  -5.486  -5.486  -5.476  -5.476  -5.475  -5.475
 33 A    34 A    35 A    36 A    37 A    38 A    39 A    40 A                  
 -5.461  -5.460  -5.459  -5.459  -5.459  -5.458  -2.409  -2.409
 41 A    42 A    43 A    44 A    45 A    46 A    47 A    48 A                  
 -2.405  -2.405  -2.404  -2.404  -2.392  -2.392  -2.392  -2.392
 49 A    50 A    51 A    52 A    53 A    54 A    55 A    56 A                  
 -0.964  -0.880  -0.825  -0.662  -0.505  -0.468  -0.443  -0.399
 57 A    58 A    59 A    60 A    61 A    62 A    63 A    64 A                  
 -0.399  -0.375  -0.374  -0.344
 65 A    66 A    67 A    68 A                                                  
 -- Virtual --                   
 -0.026  -0.002   0.056   0.067   0.083   0.092   0.094   0.109
 69 A    70 A    71 A    72 A    73 A    74 A    75 A    76 A                  
  0.112   0.126   0.148   0.173   0.258   0.279   0.295   0.311
 77 A    78 A    79 A    80 A    81 A    82 A    83 A    84 A                  
  0.347   0.359   0.371   0.378   0.384   0.405   0.430   0.430
 85 A    86 A    87 A    88 A    89 A    90 A    91 A    92 A                  
  0.481   0.524   0.565   0.566   0.571   0.578   0.579   0.580
 93 A    94 A    95 A    96 A    97 A    98 A    99 A   100 A                  
  0.599   0.648   0.664   0.671   0.735   0.766   0.809   0.841
101 A   102 A   103 A   104 A   105 A   106 A   107 A   108 A                  
  0.885   0.897   0.962   1.079   1.088   1.105   1.188   1.403
109 A   110 A   111 A   112 A   113 A   114 A   115 A   116 A                  
  1.530   1.553   1.566   1.579   1.619   1.632   1.775   1.830
117 A   118 A   119 A   120 A   121 A   122 A   123 A   124 A                  
  1.841   1.926   1.984   1.989   4.466   4.471   4.478   4.484
125 A   126 A   127 A   128 A   129 A   130 A   131 A   132 A                  
  4.494   4.495   4.498   4.533   4.613   4.643   4.700   4.819
133 A   134 A   135 A   136 A   137 A   138 A   139 A   140 A                  
  6.518   6.534   6.537   6.563   6.565   6.570   7.161   7.419
141 A   142 A   143 A   144 A   145 A   146 A   147 A   148 A                  
 14.725  14.750  14.770  14.771  14.856  14.887  28.808  28.914
149 A   150 A   151 A   152 A   153 A   154 A   155 A   156 A                  
 29.517  29.531  29.532  29.552  29.554  29.560  29.868  29.869
157 A   158 A   159 A   160 A   161 A   162 A   163 A   164 A                  
 29.870  29.872  29.877  29.878  29.880  29.895  29.948  29.963
165 A   166 A   167 A   168 A   169 A   170 A   171 A   172 A                  
130.579 130.590 130.592 130.605 130.614 130.615 154.215 154.305
173 A   174 A   175 A   176 A   177 A   178 A   179 A   180 A                  
165.763 166.0471912.1311912.224
181 A   182 A   183 A   184 A                                                  

 Beta MOs, Restricted
 -- Occupied --                  
*******-1177.18 -180.88 -180.88 -169.69 -169.69 -169.69 -169.69
  1 A     2 A     3 A     4 A     5 A     6 A     7 A     8 A                  
-169.69 -169.69  -80.03  -80.03  -37.94  -37.94  -33.12  -33.12
  9 A    10 A    11 A    12 A    13 A    14 A    15 A    16 A                  
-33.120 -33.120 -33.120 -33.120 -24.308 -24.308 -24.307 -24.307
 17 A    18 A    19 A    20 A    21 A    22 A    23 A    24 A                  
-24.307 -24.307 -24.303 -24.303 -24.303 -24.303  -7.568  -7.568
 25 A    26 A    27 A    28 A    29 A    30 A    31 A    32 A                  
 -7.253  -7.253  -5.486  -5.486  -5.476  -5.476  -5.475  -5.475
 33 A    34 A    35 A    36 A    37 A    38 A    39 A    40 A                  
 -5.461  -5.460  -5.459  -5.459  -5.459  -5.458  -2.409  -2.409
 41 A    42 A    43 A    44 A    45 A    46 A    47 A    48 A                  
 -2.405  -2.405  -2.404  -2.404  -2.392  -2.392  -2.392  -2.392
 49 A    50 A    51 A    52 A    53 A    54 A    55 A    56 A                  
 -0.964  -0.880  -0.825  -0.662  -0.505  -0.468  -0.443  -0.399
 57 A    58 A    59 A    60 A    61 A    62 A    63 A    64 A                  
 -0.399  -0.375  -0.374  -0.344
 65 A    66 A    67 A    68 A                                                  
 -- Virtual --                   
 -0.026  -0.002   0.056   0.067   0.083   0.092   0.094   0.109
 69 A    70 A    71 A    72 A    73 A    74 A    75 A    76 A                  
  0.112   0.126   0.148   0.173   0.258   0.279   0.295   0.311
 77 A    78 A    79 A    80 A    81 A    82 A    83 A    84 A                  
  0.347   0.359   0.371   0.378   0.384   0.405   0.430   0.430
 85 A    86 A    87 A    88 A    89 A    90 A    91 A    92 A                  
  0.481   0.524   0.565   0.566   0.571   0.578   0.579   0.580
 93 A    94 A    95 A    96 A    97 A    98 A    99 A   100 A                  
  0.599   0.648   0.664   0.671   0.735   0.766   0.809   0.841
101 A   102 A   103 A   104 A   105 A   106 A   107 A   108 A                  
  0.885   0.897   0.962   1.079   1.088   1.105   1.188   1.403
109 A   110 A   111 A   112 A   113 A   114 A   115 A   116 A                  
  1.530   1.553   1.566   1.579   1.619   1.632   1.775   1.830
117 A   118 A   119 A   120 A   121 A   122 A   123 A   124 A                  
  1.841   1.926   1.984   1.989   4.466   4.471   4.478   4.484
125 A   126 A   127 A   128 A   129 A   130 A   131 A   132 A                  
  4.494   4.495   4.498   4.533   4.613   4.643   4.700   4.819
133 A   134 A   135 A   136 A   137 A   138 A   139 A   140 A                  
  6.518   6.534   6.537   6.563   6.565   6.570   7.161   7.419
141 A   142 A   143 A   144 A   145 A   146 A   147 A   148 A                  
 14.725  14.750  14.770  14.771  14.856  14.887  28.808  28.914
149 A   150 A   151 A   152 A   153 A   154 A   155 A   156 A                  
 29.517  29.531  29.532  29.552  29.554  29.560  29.868  29.869
157 A   158 A   159 A   160 A   161 A   162 A   163 A   164 A                  
 29.870  29.872  29.877  29.878  29.880  29.895  29.948  29.963
165 A   166 A   167 A   168 A   169 A   170 A   171 A   172 A                  
130.579 130.590 130.592 130.605 130.614 130.615 154.215 154.305
173 A   174 A   175 A   176 A   177 A   178 A   179 A   180 A                  
165.763 166.0471912.1311912.224
181 A   182 A   183 A   184 A                                                  

 Occupation and symmetry of molecular orbitals

 Point group: C1 (1 irreducible representation).

                           A     All 
 -------------------------------------
 All molecular orbitals:
  - Alpha                  184   184 
  - Beta                   184   184 
 -------------------------------------
 Alpha orbitals:
  - Frozen occupied        46    46  
  - Active occupied        22    22  
  - Active virtual         116   116 
  - Frozen virtual         0     0   
 -------------------------------------
 Beta orbitals:
  - Frozen occupied        46    46  
  - Active occupied        22    22  
  - Active virtual         116   116 
  - Frozen virtual         0     0   
 -------------------------------------

 Import integrals:   CPU 0.00 s  wall 0.00 s

 Import integrals:   CPU 220.82 s  wall 57.31 s

 MP2 amplitudes:   CPU 0.25 s  wall 0.16 s

Running a double precision version
           CCSD T amplitudes will be solved using DIIS.

           Start     Size      MaxIter   EConv     TConv     
           3         7         100       1.00e-07  1.00e-05  
 ------------------------------------------------------------------------------
           Energy (a.u.)   Ediff      Tdiff       Comment
 ------------------------------------------------------------------------------
         -1.4515762e+04                           
     1   -1.4515761e+04   1.41e-03   8.54e-01     
     2   -1.4515778e+04   1.75e-02   1.08e-01     
     3   -1.4515779e+04   7.44e-04   4.48e-02     
     4   -1.4515781e+04   1.84e-03   1.46e-02     Switched to DIIS steps.
     5   -1.4515782e+04   7.07e-04   1.31e-02     
     6   -1.4515782e+04   3.67e-05   2.64e-03     
     7   -1.4515782e+04   2.08e-06   1.17e-03     
     8   -1.4515782e+04   3.30e-06   2.94e-04     
     9   -1.4515782e+04   1.87e-06   1.65e-04     
    10   -1.4515782e+04   3.48e-07   6.55e-05     
    11   -1.4515782e+04   1.96e-08   3.73e-05     
    12   -1.4515782e+04   2.51e-10   1.14e-05     
    13   -1.4515782e+04   8.31e-08   5.52e-06     
 ------------------------------------------------------------------------------
         -1.4515782e+04                           CCSD T converged.

End of double precision
 SCF energy                 = -14515.12316806
 MP2 energy                 = -14515.76232007
 CCSD correlation energy     =     -0.65860635
 CCSD total energy           = -14515.78177441

 CCSD  T1^2 = 0.0132  T2^2 = 0.3186  Leading amplitudes:

 Amplitude    Orbitals with energies
 -0.0311       64 (A) A                  ->    69 (A) A                   
              -0.3992                         -0.0263                     
 -0.0311       64 (A) B                  ->    69 (A) B                   
              -0.3992                         -0.0263                     
  0.0211       66 (A) A                  ->    71 (A) A                   
              -0.3750                          0.0565                     
  0.0211       66 (A) B                  ->    71 (A) B                   
              -0.3750                          0.0565                     

 Amplitude    Orbitals with energies
 -0.1095       68 (A) A      68 (A) B    ->    69 (A) A      69 (A) B     
              -0.3445       -0.3445           -0.0263       -0.0263       
  0.1095       68 (A) A      68 (A) B    ->    69 (A) B      69 (A) A     
              -0.3445       -0.3445           -0.0263       -0.0263       
  0.1095       68 (A) B      68 (A) A    ->    69 (A) A      69 (A) B     
              -0.3445       -0.3445           -0.0263       -0.0263       
 -0.1095       68 (A) B      68 (A) A    ->    69 (A) B      69 (A) A     
              -0.3445       -0.3445           -0.0263       -0.0263       

 Computing CCSD intemediates for later calculations in double precision
 Finished.

Running a double precision version
           CCSD Lambda amplitudes will be solved using DIIS.
           Start     Size      MaxIter   EConv     LConv     
           3         7         100       1.00e-07  1.00e-05  
 ------------------------------------------------------------------------------
            Enorm      Ldiff       Comment
 ------------------------------------------------------------------------------
     1     6.52e-02   5.16e-02     
     2     1.53e-02   5.12e-03     
     3     6.42e-03   2.48e-03     
     4     3.63e-03   1.20e-03     Switched to DIIS steps.
     5     1.20e-03   6.41e-04     
     6     5.91e-04   1.91e-04     
     7     1.91e-04   4.69e-05     
     8     8.29e-05   7.76e-06     
     9     2.75e-05   6.36e-06     
    10     1.17e-05   2.10e-06     
    11     4.50e-06   6.68e-07     
    12     2.38e-06   1.01e-07     
    13     1.19e-06   1.20e-07     
    14     5.46e-07   4.38e-08     
    15     2.71e-07   6.21e-09     
    16     1.05e-07   1.26e-08     
    17     5.16e-08   4.30e-09     
 ------------------------------------------------------------------------------
                                   CCSD Lambda converged.

 Computing density matrices in double precision...
           Orbital response amplitudes will be solved using DIIS.
           Start     Size      MaxIter   EConv     LConv     
           3         7         100       1.00e-06  1.00e-06  
 ------------------------------------------------------------------------------
            Enorm      Ldiff       Comment
 ------------------------------------------------------------------------------
     1     9.43e-02   1.32e-02     
     2     7.17e-02   1.56e-02     
     3     8.50e-02   2.75e-02     
     4     5.94e-03   3.82e-02     Switched to DIIS steps.
     5     1.88e-03   8.59e-04     
     6     2.44e-04   3.45e-04     
     7     9.01e-05   2.76e-05     
     8     3.17e-05   1.50e-05     
     9     2.49e-05   3.25e-06     
    10     4.32e-06   9.48e-07     
    11     8.97e-07   3.51e-07     
 ------------------------------------------------------------------------------
                                   Orbital response converged.

 Computing density matrices... Done.
 CCSD calculation:   CPU 5983.11 s  wall 1514.43 s

 Transferring MO TPDM to AO TPDM
 Transferring g2_o1o1o1o1
 Transferring g2_o1o1o1v1
 Transferring g2_o1o1v1v1
 Transferring g2_o1v1o1v1
 Transferring g2_o1v1v1v1
 Transferring g2_v1v1v1v1
 Adding separable TPDM
 Computing TPDM gradient
 --------------------------------------------------------
 2e gradient
  Atom          X               Y               Z
 --------------------------------------------------------
    1        -75.225623       -0.000002      -43.899079  
    2        -18.818048        0.000004       43.887777  
    3         18.798303        0.000000       43.904759  
    4         75.245367       -0.000002      -43.893456  
 --------------------------------------------------------
 --------------------------------------------------------
 Final gradient
  Atom          X               Y               Z
 --------------------------------------------------------
    1        -75.225623       -0.000002      -43.899079  
    2        -18.818048        0.000004       43.887777  
    3         18.798303        0.000000       43.904759  
    4         75.245367       -0.000002      -43.893456  
 --------------------------------------------------------
 Analytic gradient from two-electron contribution:   CPU 958.49 s  wall 311.34 s

 Total ccman2 time:   CPU 7168.54 s  wall 1885.38 s


 --------------------------------------------------------------

                    Orbital Energies (a.u.)
 --------------------------------------------------------------

 Alpha MOs
 -- Occupied --
***************-180.883-180.883-169.689-169.689-169.688-169.688
*******-169.688 -80.028 -80.028 -37.936 -37.936 -33.124 -33.124
-33.120 -33.120 -33.120 -33.120 -24.308 -24.308 -24.307 -24.307
-24.307 -24.307 -24.303 -24.303 -24.303 -24.303  -7.568  -7.568
 -7.253  -7.253  -5.486  -5.486  -5.476  -5.476  -5.475  -5.475
 -5.461  -5.460  -5.459  -5.459  -5.459  -5.458  -2.409  -2.409
 -2.405  -2.405  -2.404  -2.404  -2.392  -2.392  -2.392  -2.392
 -0.964  -0.880  -0.825  -0.662  -0.505  -0.468  -0.443  -0.399
 -0.399  -0.375  -0.374  -0.344
 -- Virtual --
 -0.026  -0.002   0.056   0.067   0.083   0.092   0.094   0.109
  0.112   0.126   0.148   0.173   0.258   0.279   0.295   0.311
  0.347   0.359   0.371   0.378   0.384   0.405   0.430   0.430
  0.481   0.524   0.565   0.566   0.571   0.578   0.579   0.580
  0.599   0.648   0.664   0.671   0.735   0.766   0.809   0.841
  0.885   0.897   0.962   1.079   1.088   1.105   1.188   1.403
  1.530   1.553   1.566   1.579   1.619   1.632   1.775   1.830
  1.841   1.926   1.984   1.989   4.466   4.471   4.478   4.484
  4.494   4.495   4.498   4.533   4.613   4.643   4.700   4.819
  6.518   6.534   6.537   6.563   6.565   6.570   7.161   7.419
 14.725  14.750  14.770  14.771  14.856  14.887  28.808  28.914
 29.517  29.531  29.532  29.552  29.554  29.560  29.868  29.869
 29.870  29.872  29.877  29.878  29.880  29.895  29.948  29.963
130.579 130.590 130.592 130.605 130.614 130.615 154.215 154.305
165.763 166.0471912.1311912.224
 --------------------------------------------------------------

          Ground-State Mulliken Net Atomic Charges

     Atom                 Charge (a.u.)
  ----------------------------------------
      1 I                    -0.123214
      2 P                     0.123185
      3 P                     0.122911
      4 I                    -0.122882
  ----------------------------------------
  Sum of atomic charges =     0.000000

 -----------------------------------------------------------------
                    Cartesian Multipole Moments
 -----------------------------------------------------------------
    Charge (ESU x 10^10)
                -0.0000
    Dipole Moment (Debye)
         X      -0.0029      Y       0.0000      Z      -0.2820
       Tot       0.2820
    Quadrupole Moments (Debye-Ang)
        XX     -86.4653     XY       0.0000     YY     -84.8680
        XZ      -0.0032     YZ      -0.0000     ZZ     -82.4600
    Octopole Moments (Debye-Ang^2)
       XXX      -0.0272    XXY      -0.0000    XYY      -0.0062
       YYY      -0.0000    XXZ      27.3461    XYZ      -0.0000
       YYZ      16.9655    XZZ       0.0018    YZZ      -0.0000
       ZZZ      64.9481
    Hexadecapole Moments (Debye-Ang^3)
      XXXX   -1719.9581   XXXY       0.0000   XXYY    -309.5202
      XYYY       0.0000   YYYY    -128.3956   XXXZ      -0.1914
      XXYZ      -0.0000   XYYZ      -0.0607   YYYZ      -0.0000
      XXZZ    -385.4171   XYZZ       0.0000   YYZZ    -140.0239
      XZZZ      -0.1791   YZZZ      -0.0000   ZZZZ    -708.4837
 -----------------------------------------------------------------
 DrvMan completing analytic gradient of the correlated energy
 Correlated dipole moment
            1
    1  -0.0011403
    2   0.0000000
    3  -0.1109492
 Energy read as -14515.781774406
 Full Analytical Gradient: (in a.u., or Hartree/Bohr)
             1             2             3             4
    1    0.00006878   -0.00000371   -0.00006572    0.00000065
    2    0.00000001   -0.00000001   -0.00000001    0.00000001
    3    0.00016941   -0.00017029   -0.00000954    0.00001041
 Gradient time:  CPU 0.75 s  wall 0.79 s
 ----------------------------------------------------------------
             Standard Nuclear Orientation (Angstroms)
    I     Atom           X                Y                Z
 ----------------------------------------------------------------
    1      I       2.0189133601     0.0000000000     0.4985588562
    2      P       1.0184810000    -0.0000000000    -1.7651079585
    3      P      -1.0184810000    -0.0000000000    -1.7651079585
    4      I      -2.0189133601     0.0000000000     0.4995588562
 ----------------------------------------------------------------
 Nuclear Repulsion Energy =   988.5899038001 hartrees
 There are       68 alpha and       68 beta electrons

                       Distance Matrix (Angstroms)
             I (  1)   P (  2)   P (  3)
   P (  2)  2.474884
   P (  3)  3.788133  2.036962
   I (  4)  4.037827  3.788731  2.475799

 Requested basis set is 6-311++G(d,p)
 There are 74 shells and 184 basis functions
 A cutoff of  1.0D-14 yielded   2070 shell pairs
 There are     13675 function pairs (     15532 Cartesian)
 Smallest overlap matrix eigenvalue = 8.59E-04
 Guess MOs from SCF MO coefficient file

 -----------------------------------------------------------------------
  General SCF calculation program by
  Eric Jon Sundstrom, Paul Horn, Yuezhi Mao, Dmitri Zuev, Alec White,
  David Stuck, Shaama M.S., Shane Yost, Joonho Lee, David Small,
  Daniel Levine, Susi Lehtola, Hugh Burton, Evgeny Epifanovsky
 -----------------------------------------------------------------------
 Hartree-Fock
 using 4 threads for integral computing
 -------------------------------------------------------
 OpenMP Integral computing Module                
 Release: version 2.0, May 2017, Q-Chem Inc. Pleasanton 
 -------------------------------------------------------
 A restricted SCF calculation will be
 performed using DIIS
 SCF converges when DIIS error is below 1.0e-08
 ---------------------------------------
  Cycle       Energy         DIIS error
 ---------------------------------------
    1  -14515.1231823509      7.74e-06  
    2  -14515.1231827534      2.12e-06  
    3  -14515.1231827957      1.18e-06  
    4  -14515.1231828060      3.55e-07  
    5  -14515.1231828081      1.38e-07  
    6  -14515.1231828083      5.42e-08  
    7  -14515.1231828083      2.38e-08  
    8  -14515.1231828083      1.04e-08  
    9  -14515.1231828085      5.73e-09  Convergence criterion met
 ---------------------------------------
 SCF time:   CPU 14.26s  wall 4.00s 
 SCF   energy in the final basis set =   -14515.1231828085
 Total energy in the final basis set =   -14515.1231828085


 ------------------------------------------------------------------------------

   CCMAN2: suite of methods based on coupled cluster
           and equation of motion theories.

   Components:
   * libvmm-1.3-trunk
     by Evgeny Epifanovsky, Ilya Kaliman.
   * libtensor-2.5-trunk
     by Evgeny Epifanovsky, Michael Wormit, Dmitry Zuev, Sam Manzer, 
        Ilya Kaliman.
   * libcc-2.5-trunk
     by Evgeny Epifanovsky, Arik Landau, Tomasz Kus, Kirill Khistyaev, 
        Dmitry Zuev, Prashant Manohar, Xintian Feng, Anna Krylov, 
        Matthew Goldey, Alec White, Thomas Jagau, Kaushik Nanda, 
        Anastasia Gunina, Alexander Kunitsa, Joonho Lee.

   CCMAN original authors:
   Anna I. Krylov, C. David Sherrill, Steven R. Gwaltney,
   Edward F. C. Byrd (2000)
   Sergey V. Levchenko, Lyudmila V. Slipchenko, Tao Wang,
   Ana-Maria C. Cristian (2003)
   Piotr A. Pieniazek, C. Melania Oana, Evgeny Epifanovsky (2007)
   Prashant Manohar (2009)

 ------------------------------------------------------------------------------


 Allocating and initializing 29808MB of RAM...
 Calculation will run on 4 cores.


 Alpha MOs, Restricted
 -- Occupied --                  
*******-1177.18 -180.88 -180.88 -169.69 -169.69 -169.69 -169.69
  1 A     2 A     3 A     4 A     5 A     6 A     7 A     8 A                  
-169.69 -169.69  -80.03  -80.03  -37.94  -37.94  -33.12  -33.12
  9 A    10 A    11 A    12 A    13 A    14 A    15 A    16 A                  
-33.121 -33.120 -33.120 -33.120 -24.308 -24.308 -24.307 -24.307
 17 A    18 A    19 A    20 A    21 A    22 A    23 A    24 A                  
-24.307 -24.307 -24.303 -24.303 -24.303 -24.303  -7.568  -7.568
 25 A    26 A    27 A    28 A    29 A    30 A    31 A    32 A                  
 -7.253  -7.253  -5.486  -5.486  -5.476  -5.476  -5.475  -5.475
 33 A    34 A    35 A    36 A    37 A    38 A    39 A    40 A                  
 -5.461  -5.460  -5.459  -5.459  -5.459  -5.458  -2.409  -2.409
 41 A    42 A    43 A    44 A    45 A    46 A    47 A    48 A                  
 -2.405  -2.405  -2.404  -2.404  -2.393  -2.393  -2.392  -2.392
 49 A    50 A    51 A    52 A    53 A    54 A    55 A    56 A                  
 -0.964  -0.880  -0.825  -0.662  -0.505  -0.468  -0.443  -0.399
 57 A    58 A    59 A    60 A    61 A    62 A    63 A    64 A                  
 -0.399  -0.375  -0.374  -0.344
 65 A    66 A    67 A    68 A                                                  
 -- Virtual --                   
 -0.026  -0.002   0.057   0.067   0.083   0.092   0.095   0.109
 69 A    70 A    71 A    72 A    73 A    74 A    75 A    76 A                  
  0.112   0.126   0.148   0.173   0.258   0.279   0.295   0.311
 77 A    78 A    79 A    80 A    81 A    82 A    83 A    84 A                  
  0.347   0.359   0.371   0.378   0.384   0.405   0.430   0.430
 85 A    86 A    87 A    88 A    89 A    90 A    91 A    92 A                  
  0.481   0.523   0.565   0.566   0.571   0.578   0.579   0.580
 93 A    94 A    95 A    96 A    97 A    98 A    99 A   100 A                  
  0.599   0.648   0.664   0.671   0.735   0.767   0.809   0.841
101 A   102 A   103 A   104 A   105 A   106 A   107 A   108 A                  
  0.885   0.898   0.962   1.080   1.088   1.106   1.189   1.403
109 A   110 A   111 A   112 A   113 A   114 A   115 A   116 A                  
  1.530   1.553   1.566   1.579   1.620   1.632   1.775   1.830
117 A   118 A   119 A   120 A   121 A   122 A   123 A   124 A                  
  1.841   1.927   1.984   1.989   4.466   4.471   4.478   4.484
125 A   126 A   127 A   128 A   129 A   130 A   131 A   132 A                  
  4.494   4.495   4.498   4.533   4.613   4.644   4.700   4.819
133 A   134 A   135 A   136 A   137 A   138 A   139 A   140 A                  
  6.518   6.534   6.537   6.563   6.565   6.570   7.161   7.419
141 A   142 A   143 A   144 A   145 A   146 A   147 A   148 A                  
 14.725  14.750  14.771  14.771  14.856  14.888  28.808  28.914
149 A   150 A   151 A   152 A   153 A   154 A   155 A   156 A                  
 29.517  29.531  29.532  29.552  29.554  29.560  29.868  29.869
157 A   158 A   159 A   160 A   161 A   162 A   163 A   164 A                  
 29.870  29.872  29.877  29.878  29.880  29.895  29.948  29.963
165 A   166 A   167 A   168 A   169 A   170 A   171 A   172 A                  
130.579 130.590 130.592 130.605 130.614 130.615 154.215 154.305
173 A   174 A   175 A   176 A   177 A   178 A   179 A   180 A                  
165.763 166.0471912.1311912.224
181 A   182 A   183 A   184 A                                                  

 Beta MOs, Restricted
 -- Occupied --                  
*******-1177.18 -180.88 -180.88 -169.69 -169.69 -169.69 -169.69
  1 A     2 A     3 A     4 A     5 A     6 A     7 A     8 A                  
-169.69 -169.69  -80.03  -80.03  -37.94  -37.94  -33.12  -33.12
  9 A    10 A    11 A    12 A    13 A    14 A    15 A    16 A                  
-33.121 -33.120 -33.120 -33.120 -24.308 -24.308 -24.307 -24.307
 17 A    18 A    19 A    20 A    21 A    22 A    23 A    24 A                  
-24.307 -24.307 -24.303 -24.303 -24.303 -24.303  -7.568  -7.568
 25 A    26 A    27 A    28 A    29 A    30 A    31 A    32 A                  
 -7.253  -7.253  -5.486  -5.486  -5.476  -5.476  -5.475  -5.475
 33 A    34 A    35 A    36 A    37 A    38 A    39 A    40 A                  
 -5.461  -5.460  -5.459  -5.459  -5.459  -5.458  -2.409  -2.409
 41 A    42 A    43 A    44 A    45 A    46 A    47 A    48 A                  
 -2.405  -2.405  -2.404  -2.404  -2.393  -2.393  -2.392  -2.392
 49 A    50 A    51 A    52 A    53 A    54 A    55 A    56 A                  
 -0.964  -0.880  -0.825  -0.662  -0.505  -0.468  -0.443  -0.399
 57 A    58 A    59 A    60 A    61 A    62 A    63 A    64 A                  
 -0.399  -0.375  -0.374  -0.344
 65 A    66 A    67 A    68 A                                                  
 -- Virtual --                   
 -0.026  -0.002   0.057   0.067   0.083   0.092   0.095   0.109
 69 A    70 A    71 A    72 A    73 A    74 A    75 A    76 A                  
  0.112   0.126   0.148   0.173   0.258   0.279   0.295   0.311
 77 A    78 A    79 A    80 A    81 A    82 A    83 A    84 A                  
  0.347   0.359   0.371   0.378   0.384   0.405   0.430   0.430
 85 A    86 A    87 A    88 A    89 A    90 A    91 A    92 A                  
  0.481   0.523   0.565   0.566   0.571   0.578   0.579   0.580
 93 A    94 A    95 A    96 A    97 A    98 A    99 A   100 A                  
  0.599   0.648   0.664   0.671   0.735   0.767   0.809   0.841
101 A   102 A   103 A   104 A   105 A   106 A   107 A   108 A                  
  0.885   0.898   0.962   1.080   1.088   1.106   1.189   1.403
109 A   110 A   111 A   112 A   113 A   114 A   115 A   116 A                  
  1.530   1.553   1.566   1.579   1.620   1.632   1.775   1.830
117 A   118 A   119 A   120 A   121 A   122 A   123 A   124 A                  
  1.841   1.927   1.984   1.989   4.466   4.471   4.478   4.484
125 A   126 A   127 A   128 A   129 A   130 A   131 A   132 A                  
  4.494   4.495   4.498   4.533   4.613   4.644   4.700   4.819
133 A   134 A   135 A   136 A   137 A   138 A   139 A   140 A                  
  6.518   6.534   6.537   6.563   6.565   6.570   7.161   7.419
141 A   142 A   143 A   144 A   145 A   146 A   147 A   148 A                  
 14.725  14.750  14.771  14.771  14.856  14.888  28.808  28.914
149 A   150 A   151 A   152 A   153 A   154 A   155 A   156 A                  
 29.517  29.531  29.532  29.552  29.554  29.560  29.868  29.869
157 A   158 A   159 A   160 A   161 A   162 A   163 A   164 A                  
 29.870  29.872  29.877  29.878  29.880  29.895  29.948  29.963
165 A   166 A   167 A   168 A   169 A   170 A   171 A   172 A                  
130.579 130.590 130.592 130.605 130.614 130.615 154.215 154.305
173 A   174 A   175 A   176 A   177 A   178 A   179 A   180 A                  
165.763 166.0471912.1311912.224
181 A   182 A   183 A   184 A                                                  

 Occupation and symmetry of molecular orbitals

 Point group: C1 (1 irreducible representation).

                           A     All 
 -------------------------------------
 All molecular orbitals:
  - Alpha                  184   184 
  - Beta                   184   184 
 -------------------------------------
 Alpha orbitals:
  - Frozen occupied        46    46  
  - Active occupied        22    22  
  - Active virtual         116   116 
  - Frozen virtual         0     0   
 -------------------------------------
 Beta orbitals:
  - Frozen occupied        46    46  
  - Active occupied        22    22  
  - Active virtual         116   116 
  - Frozen virtual         0     0   
 -------------------------------------

 Import integrals:   CPU 0.00 s  wall 0.00 s

 Import integrals:   CPU 221.99 s  wall 57.98 s

 MP2 amplitudes:   CPU 0.25 s  wall 0.16 s

Running a double precision version
           CCSD T amplitudes will be solved using DIIS.

           Start     Size      MaxIter   EConv     TConv     
           3         7         100       1.00e-07  1.00e-05  
 ------------------------------------------------------------------------------
           Energy (a.u.)   Ediff      Tdiff       Comment
 ------------------------------------------------------------------------------
         -1.4515762e+04                           
     1   -1.4515761e+04   1.41e-03   8.54e-01     
     2   -1.4515778e+04   1.75e-02   1.08e-01     
     3   -1.4515779e+04   7.43e-04   4.48e-02     
     4   -1.4515781e+04   1.84e-03   1.46e-02     Switched to DIIS steps.
     5   -1.4515782e+04   7.06e-04   1.31e-02     
     6   -1.4515782e+04   3.67e-05   2.64e-03     
     7   -1.4515782e+04   2.08e-06   1.17e-03     
     8   -1.4515782e+04   3.30e-06   2.94e-04     
     9   -1.4515782e+04   1.87e-06   1.65e-04     
    10   -1.4515782e+04   3.48e-07   6.54e-05     
    11   -1.4515782e+04   1.97e-08   3.73e-05     
    12   -1.4515782e+04   2.79e-10   1.13e-05     
    13   -1.4515782e+04   8.29e-08   5.50e-06     
 ------------------------------------------------------------------------------
         -1.4515782e+04                           CCSD T converged.

End of double precision
 SCF energy                 = -14515.12318281
 MP2 energy                 = -14515.76233158
 CCSD correlation energy     =     -0.65859162
 CCSD total energy           = -14515.78177443

 CCSD  T1^2 = 0.0132  T2^2 = 0.3185  Leading amplitudes:

 Amplitude    Orbitals with energies
 -0.0311       64 (A) A                  ->    69 (A) A                   
              -0.3993                         -0.0263                     
 -0.0311       64 (A) B                  ->    69 (A) B                   
              -0.3993                         -0.0263                     
 -0.0211       66 (A) A                  ->    71 (A) A                   
              -0.3750                          0.0565                     
 -0.0211       66 (A) B                  ->    71 (A) B                   
              -0.3750                          0.0565                     

 Amplitude    Orbitals with energies
 -0.1096       68 (A) A      68 (A) B    ->    69 (A) A      69 (A) B     
              -0.3444       -0.3444           -0.0263       -0.0263       
  0.1096       68 (A) A      68 (A) B    ->    69 (A) B      69 (A) A     
              -0.3444       -0.3444           -0.0263       -0.0263       
  0.1096       68 (A) B      68 (A) A    ->    69 (A) A      69 (A) B     
              -0.3444       -0.3444           -0.0263       -0.0263       
 -0.1096       68 (A) B      68 (A) A    ->    69 (A) B      69 (A) A     
              -0.3444       -0.3444           -0.0263       -0.0263       

 Computing CCSD intemediates for later calculations in double precision
 Finished.

Running a double precision version
           CCSD Lambda amplitudes will be solved using DIIS.
           Start     Size      MaxIter   EConv     LConv     
           3         7         100       1.00e-07  1.00e-05  
 ------------------------------------------------------------------------------
            Enorm      Ldiff       Comment
 ------------------------------------------------------------------------------
     1     6.52e-02   5.15e-02     
     2     1.53e-02   5.12e-03     
     3     6.41e-03   2.47e-03     
     4     3.62e-03   1.20e-03     Switched to DIIS steps.
     5     1.19e-03   6.40e-04     
     6     5.90e-04   1.91e-04     
     7     1.90e-04   4.68e-05     
     8     8.27e-05   7.74e-06     
     9     2.74e-05   6.34e-06     
    10     1.16e-05   2.10e-06     
    11     4.48e-06   6.66e-07     
    12     2.37e-06   1.01e-07     
    13     1.18e-06   1.20e-07     
    14     5.43e-07   4.34e-08     
    15     2.70e-07   6.24e-09     
    16     1.04e-07   1.26e-08     
    17     5.13e-08   4.28e-09     
 ------------------------------------------------------------------------------
                                   CCSD Lambda converged.

 Computing density matrices in double precision...
           Orbital response amplitudes will be solved using DIIS.
           Start     Size      MaxIter   EConv     LConv     
           3         7         100       1.00e-06  1.00e-06  
 ------------------------------------------------------------------------------
            Enorm      Ldiff       Comment
 ------------------------------------------------------------------------------
     1     9.42e-02   1.32e-02     
     2     7.16e-02   1.56e-02     
     3     8.49e-02   2.75e-02     
     4     5.94e-03   3.81e-02     Switched to DIIS steps.
     5     1.88e-03   8.59e-04     
     6     2.44e-04   3.45e-04     
     7     9.02e-05   2.76e-05     
     8     3.21e-05   1.49e-05     
     9     2.51e-05   3.23e-06     
    10     4.27e-06   9.67e-07     
    11     8.97e-07   3.52e-07     
 ------------------------------------------------------------------------------
                                   Orbital response converged.

 Computing density matrices... Done.
 CCSD calculation:   CPU 5985.15 s  wall 1514.86 s

 Transferring MO TPDM to AO TPDM
 Transferring g2_o1o1o1o1
 Transferring g2_o1o1o1v1
 Transferring g2_o1o1v1v1
 Transferring g2_o1v1o1v1
 Transferring g2_o1v1v1v1
 Transferring g2_v1v1v1v1
 Adding separable TPDM
 Computing TPDM gradient
 --------------------------------------------------------
 2e gradient
  Atom          X               Y               Z
 --------------------------------------------------------
    1        -75.266760       -0.000000      -43.909700  
    2        -18.786627        0.000000       43.921007  
    3         18.806383       -0.000000       43.904016  
    4         75.247004        0.000000      -43.915322  
 --------------------------------------------------------
 --------------------------------------------------------
 Final gradient
  Atom          X               Y               Z
 --------------------------------------------------------
    1        -75.266760       -0.000000      -43.909700  
    2        -18.786627        0.000000       43.921007  
    3         18.806383       -0.000000       43.904016  
    4         75.247004        0.000000      -43.915322  
 --------------------------------------------------------
 Analytic gradient from two-electron contribution:   CPU 962.97 s  wall 312.04 s

 Total ccman2 time:   CPU 7175.86 s  wall 1887.07 s


 --------------------------------------------------------------

                    Orbital Energies (a.u.)
 --------------------------------------------------------------

 Alpha MOs
 -- Occupied --
***************-180.883-180.883-169.689-169.689-169.688-169.688
*******-169.688 -80.028 -80.028 -37.936 -37.936 -33.124 -33.124
-33.121 -33.120 -33.120 -33.120 -24.308 -24.308 -24.307 -24.307
-24.307 -24.307 -24.303 -24.303 -24.303 -24.303  -7.568  -7.568
 -7.253  -7.253  -5.486  -5.486  -5.476  -5.476  -5.475  -5.475
 -5.461  -5.460  -5.459  -5.459  -5.459  -5.458  -2.409  -2.409
 -2.405  -2.405  -2.404  -2.404  -2.393  -2.393  -2.392  -2.392
 -0.964  -0.880  -0.825  -0.662  -0.505  -0.468  -0.443  -0.399
 -0.399  -0.375  -0.374  -0.344
 -- Virtual --
 -0.026  -0.002   0.057   0.067   0.083   0.092   0.095   0.109
  0.112   0.126   0.148   0.173   0.258   0.279   0.295   0.311
  0.347   0.359   0.371   0.378   0.384   0.405   0.430   0.430
  0.481   0.523   0.565   0.566   0.571   0.578   0.579   0.580
  0.599   0.648   0.664   0.671   0.735   0.767   0.809   0.841
  0.885   0.898   0.962   1.080   1.088   1.106   1.189   1.403
  1.530   1.553   1.566   1.579   1.620   1.632   1.775   1.830
  1.841   1.927   1.984   1.989   4.466   4.471   4.478   4.484
  4.494   4.495   4.498   4.533   4.613   4.644   4.700   4.819
  6.518   6.534   6.537   6.563   6.565   6.570   7.161   7.419
 14.725  14.750  14.771  14.771  14.856  14.888  28.808  28.914
 29.517  29.531  29.532  29.552  29.554  29.560  29.868  29.869
 29.870  29.872  29.877  29.878  29.880  29.895  29.948  29.963
130.579 130.590 130.592 130.605 130.614 130.615 154.215 154.305
165.763 166.0471912.1311912.224
 --------------------------------------------------------------

          Ground-State Mulliken Net Atomic Charges

     Atom                 Charge (a.u.)
  ----------------------------------------
      1 I                    -0.122771
      2 P                     0.122800
      3 P                     0.123075
      4 I                    -0.123104
  ----------------------------------------
  Sum of atomic charges =     0.000000

 -----------------------------------------------------------------
                    Cartesian Multipole Moments
 -----------------------------------------------------------------
    Charge (ESU x 10^10)
                 0.0000
    Dipole Moment (Debye)
         X       0.0029      Y       0.0000      Z      -0.2772
       Tot       0.2772
    Quadrupole Moments (Debye-Ang)
        XX     -86.4561     XY       0.0000     YY     -84.8647
        XZ       0.0032     YZ      -0.0000     ZZ     -82.4724
    Octopole Moments (Debye-Ang^2)
       XXX       0.0272    XXY      -0.0000    XYY       0.0062
       YYY      -0.0000    XXZ      27.4133    XYZ      -0.0000
       YYZ      17.0280    XZZ      -0.0018    YZZ      -0.0000
       ZZZ      65.1449
    Hexadecapole Moments (Debye-Ang^3)
      XXXX   -1719.8187   XXXY       0.0000   XXYY    -309.5008
      XYYY       0.0000   YYYY    -128.3841   XXXZ       0.1913
      XXYZ      -0.0000   XYYZ       0.0607   YYYZ      -0.0000
      XXZZ    -385.3895   XYZZ       0.0000   YYZZ    -139.9715
      XZZZ       0.1791   YZZZ      -0.0000   ZZZZ    -708.2745
 -----------------------------------------------------------------
 DrvMan completing analytic gradient of the correlated energy
 Correlated dipole moment
            1
    1   0.0011418
    2   0.0000000
    3  -0.1090632
 Energy read as -14515.781774427
 Full Analytical Gradient: (in a.u., or Hartree/Bohr)
             1             2             3             4
    1   -0.00006550    0.00011603   -0.00004626   -0.00000427
    2   -0.00000000    0.00000000   -0.00000000   -0.00000000
    3   -0.00016212    0.00016298    0.00000169   -0.00000255
 Gradient time:  CPU 0.72 s  wall 0.76 s
 ----------------------------------------------------------------
             Standard Nuclear Orientation (Angstroms)
    I     Atom           X                Y                Z
 ----------------------------------------------------------------
    1      I       2.0189133601     0.0000000000     0.4995588562
    2      P       1.0194810000    -0.0000000000    -1.7651079585
    3      P      -1.0184810000    -0.0000000000    -1.7651079585
    4      I      -2.0189133601     0.0000000000     0.4995588562
 ----------------------------------------------------------------
 Nuclear Repulsion Energy =   988.4851478264 hartrees
 There are       68 alpha and       68 beta electrons

                       Distance Matrix (Angstroms)
             I (  1)   P (  2)   P (  3)
   P (  2)  2.475395
   P (  3)  3.788731  2.037962
   I (  4)  4.037827  3.789532  2.475799

 Requested basis set is 6-311++G(d,p)
 There are 74 shells and 184 basis functions
 A cutoff of  1.0D-14 yielded   2070 shell pairs
 There are     13675 function pairs (     15532 Cartesian)
 Smallest overlap matrix eigenvalue = 8.61E-04
 Guess MOs from SCF MO coefficient file

 -----------------------------------------------------------------------
  General SCF calculation program by
  Eric Jon Sundstrom, Paul Horn, Yuezhi Mao, Dmitri Zuev, Alec White,
  David Stuck, Shaama M.S., Shane Yost, Joonho Lee, David Small,
  Daniel Levine, Susi Lehtola, Hugh Burton, Evgeny Epifanovsky
 -----------------------------------------------------------------------
 Hartree-Fock
 using 4 threads for integral computing
 -------------------------------------------------------
 OpenMP Integral computing Module                
 Release: version 2.0, May 2017, Q-Chem Inc. Pleasanton 
 -------------------------------------------------------
 A restricted SCF calculation will be
 performed using DIIS
 SCF converges when DIIS error is below 1.0e-08
 ---------------------------------------
  Cycle       Energy         DIIS error
 ---------------------------------------
    1  -14515.1231457998      6.41e-06  
    2  -14515.1231460755      1.92e-06  
    3  -14515.1231461075      9.47e-07  
    4  -14515.1231461156      3.09e-07  
    5  -14515.1231461166      1.25e-07  
    6  -14515.1231461170      4.48e-08  
    7  -14515.1231461170      1.70e-08  
    8  -14515.1231461171      7.86e-09  Convergence criterion met
 ---------------------------------------
 SCF time:   CPU 12.69s  wall 4.00s 
 SCF   energy in the final basis set =   -14515.1231461171
 Total energy in the final basis set =   -14515.1231461171


 ------------------------------------------------------------------------------

   CCMAN2: suite of methods based on coupled cluster
           and equation of motion theories.

   Components:
   * libvmm-1.3-trunk
     by Evgeny Epifanovsky, Ilya Kaliman.
   * libtensor-2.5-trunk
     by Evgeny Epifanovsky, Michael Wormit, Dmitry Zuev, Sam Manzer, 
        Ilya Kaliman.
   * libcc-2.5-trunk
     by Evgeny Epifanovsky, Arik Landau, Tomasz Kus, Kirill Khistyaev, 
        Dmitry Zuev, Prashant Manohar, Xintian Feng, Anna Krylov, 
        Matthew Goldey, Alec White, Thomas Jagau, Kaushik Nanda, 
        Anastasia Gunina, Alexander Kunitsa, Joonho Lee.

   CCMAN original authors:
   Anna I. Krylov, C. David Sherrill, Steven R. Gwaltney,
   Edward F. C. Byrd (2000)
   Sergey V. Levchenko, Lyudmila V. Slipchenko, Tao Wang,
   Ana-Maria C. Cristian (2003)
   Piotr A. Pieniazek, C. Melania Oana, Evgeny Epifanovsky (2007)
   Prashant Manohar (2009)

 ------------------------------------------------------------------------------


 Allocating and initializing 29808MB of RAM...
 Calculation will run on 4 cores.


 Alpha MOs, Restricted
 -- Occupied --                  
*******-1177.18 -180.88 -180.88 -169.69 -169.69 -169.69 -169.69
  1 A     2 A     3 A     4 A     5 A     6 A     7 A     8 A                  
-169.69 -169.69  -80.03  -80.03  -37.94  -37.94  -33.12  -33.12
  9 A    10 A    11 A    12 A    13 A    14 A    15 A    16 A                  
-33.120 -33.120 -33.120 -33.120 -24.308 -24.308 -24.307 -24.307
 17 A    18 A    19 A    20 A    21 A    22 A    23 A    24 A                  
-24.307 -24.307 -24.303 -24.303 -24.303 -24.303  -7.568  -7.568
 25 A    26 A    27 A    28 A    29 A    30 A    31 A    32 A                  
 -7.253  -7.253  -5.486  -5.486  -5.476  -5.476  -5.475  -5.475
 33 A    34 A    35 A    36 A    37 A    38 A    39 A    40 A                  
 -5.461  -5.460  -5.459  -5.459  -5.459  -5.458  -2.409  -2.409
 41 A    42 A    43 A    44 A    45 A    46 A    47 A    48 A                  
 -2.405  -2.405  -2.404  -2.404  -2.392  -2.392  -2.392  -2.392
 49 A    50 A    51 A    52 A    53 A    54 A    55 A    56 A                  
 -0.964  -0.880  -0.825  -0.663  -0.505  -0.468  -0.443  -0.399
 57 A    58 A    59 A    60 A    61 A    62 A    63 A    64 A                  
 -0.399  -0.375  -0.374  -0.344
 65 A    66 A    67 A    68 A                                                  
 -- Virtual --                   
 -0.026  -0.002   0.056   0.067   0.083   0.092   0.095   0.109
 69 A    70 A    71 A    72 A    73 A    74 A    75 A    76 A                  
  0.112   0.126   0.148   0.173   0.258   0.279   0.295   0.311
 77 A    78 A    79 A    80 A    81 A    82 A    83 A    84 A                  
  0.347   0.359   0.371   0.378   0.385   0.405   0.430   0.430
 85 A    86 A    87 A    88 A    89 A    90 A    91 A    92 A                  
  0.481   0.523   0.565   0.566   0.571   0.578   0.579   0.580
 93 A    94 A    95 A    96 A    97 A    98 A    99 A   100 A                  
  0.599   0.648   0.664   0.671   0.735   0.766   0.809   0.841
101 A   102 A   103 A   104 A   105 A   106 A   107 A   108 A                  
  0.884   0.898   0.962   1.079   1.088   1.106   1.188   1.402
109 A   110 A   111 A   112 A   113 A   114 A   115 A   116 A                  
  1.530   1.553   1.566   1.579   1.620   1.632   1.775   1.830
117 A   118 A   119 A   120 A   121 A   122 A   123 A   124 A                  
  1.841   1.927   1.984   1.989   4.466   4.471   4.478   4.484
125 A   126 A   127 A   128 A   129 A   130 A   131 A   132 A                  
  4.494   4.495   4.498   4.533   4.613   4.644   4.700   4.819
133 A   134 A   135 A   136 A   137 A   138 A   139 A   140 A                  
  6.518   6.534   6.537   6.563   6.565   6.570   7.161   7.419
141 A   142 A   143 A   144 A   145 A   146 A   147 A   148 A                  
 14.725  14.750  14.770  14.771  14.856  14.888  28.808  28.914
149 A   150 A   151 A   152 A   153 A   154 A   155 A   156 A                  
 29.517  29.531  29.532  29.552  29.554  29.560  29.868  29.869
157 A   158 A   159 A   160 A   161 A   162 A   163 A   164 A                  
 29.870  29.872  29.877  29.878  29.880  29.895  29.948  29.963
165 A   166 A   167 A   168 A   169 A   170 A   171 A   172 A                  
130.579 130.590 130.592 130.605 130.614 130.614 154.215 154.305
173 A   174 A   175 A   176 A   177 A   178 A   179 A   180 A                  
165.763 166.0461912.1311912.224
181 A   182 A   183 A   184 A                                                  

 Beta MOs, Restricted
 -- Occupied --                  
*******-1177.18 -180.88 -180.88 -169.69 -169.69 -169.69 -169.69
  1 A     2 A     3 A     4 A     5 A     6 A     7 A     8 A                  
-169.69 -169.69  -80.03  -80.03  -37.94  -37.94  -33.12  -33.12
  9 A    10 A    11 A    12 A    13 A    14 A    15 A    16 A                  
-33.120 -33.120 -33.120 -33.120 -24.308 -24.308 -24.307 -24.307
 17 A    18 A    19 A    20 A    21 A    22 A    23 A    24 A                  
-24.307 -24.307 -24.303 -24.303 -24.303 -24.303  -7.568  -7.568
 25 A    26 A    27 A    28 A    29 A    30 A    31 A    32 A                  
 -7.253  -7.253  -5.486  -5.486  -5.476  -5.476  -5.475  -5.475
 33 A    34 A    35 A    36 A    37 A    38 A    39 A    40 A                  
 -5.461  -5.460  -5.459  -5.459  -5.459  -5.458  -2.409  -2.409
 41 A    42 A    43 A    44 A    45 A    46 A    47 A    48 A                  
 -2.405  -2.405  -2.404  -2.404  -2.392  -2.392  -2.392  -2.392
 49 A    50 A    51 A    52 A    53 A    54 A    55 A    56 A                  
 -0.964  -0.880  -0.825  -0.663  -0.505  -0.468  -0.443  -0.399
 57 A    58 A    59 A    60 A    61 A    62 A    63 A    64 A                  
 -0.399  -0.375  -0.374  -0.344
 65 A    66 A    67 A    68 A                                                  
 -- Virtual --                   
 -0.026  -0.002   0.056   0.067   0.083   0.092   0.095   0.109
 69 A    70 A    71 A    72 A    73 A    74 A    75 A    76 A                  
  0.112   0.126   0.148   0.173   0.258   0.279   0.295   0.311
 77 A    78 A    79 A    80 A    81 A    82 A    83 A    84 A                  
  0.347   0.359   0.371   0.378   0.385   0.405   0.430   0.430
 85 A    86 A    87 A    88 A    89 A    90 A    91 A    92 A                  
  0.481   0.523   0.565   0.566   0.571   0.578   0.579   0.580
 93 A    94 A    95 A    96 A    97 A    98 A    99 A   100 A                  
  0.599   0.648   0.664   0.671   0.735   0.766   0.809   0.841
101 A   102 A   103 A   104 A   105 A   106 A   107 A   108 A                  
  0.884   0.898   0.962   1.079   1.088   1.106   1.188   1.402
109 A   110 A   111 A   112 A   113 A   114 A   115 A   116 A                  
  1.530   1.553   1.566   1.579   1.620   1.632   1.775   1.830
117 A   118 A   119 A   120 A   121 A   122 A   123 A   124 A                  
  1.841   1.927   1.984   1.989   4.466   4.471   4.478   4.484
125 A   126 A   127 A   128 A   129 A   130 A   131 A   132 A                  
  4.494   4.495   4.498   4.533   4.613   4.644   4.700   4.819
133 A   134 A   135 A   136 A   137 A   138 A   139 A   140 A                  
  6.518   6.534   6.537   6.563   6.565   6.570   7.161   7.419
141 A   142 A   143 A   144 A   145 A   146 A   147 A   148 A                  
 14.725  14.750  14.770  14.771  14.856  14.888  28.808  28.914
149 A   150 A   151 A   152 A   153 A   154 A   155 A   156 A                  
 29.517  29.531  29.532  29.552  29.554  29.560  29.868  29.869
157 A   158 A   159 A   160 A   161 A   162 A   163 A   164 A                  
 29.870  29.872  29.877  29.878  29.880  29.895  29.948  29.963
165 A   166 A   167 A   168 A   169 A   170 A   171 A   172 A                  
130.579 130.590 130.592 130.605 130.614 130.614 154.215 154.305
173 A   174 A   175 A   176 A   177 A   178 A   179 A   180 A                  
165.763 166.0461912.1311912.224
181 A   182 A   183 A   184 A                                                  

 Occupation and symmetry of molecular orbitals

 Point group: C1 (1 irreducible representation).

                           A     All 
 -------------------------------------
 All molecular orbitals:
  - Alpha                  184   184 
  - Beta                   184   184 
 -------------------------------------
 Alpha orbitals:
  - Frozen occupied        46    46  
  - Active occupied        22    22  
  - Active virtual         116   116 
  - Frozen virtual         0     0   
 -------------------------------------
 Beta orbitals:
  - Frozen occupied        46    46  
  - Active occupied        22    22  
  - Active virtual         116   116 
  - Frozen virtual         0     0   
 -------------------------------------

 Import integrals:   CPU 0.00 s  wall 0.00 s

 Import integrals:   CPU 221.39 s  wall 57.63 s

 MP2 amplitudes:   CPU 0.25 s  wall 0.16 s

Running a double precision version
           CCSD T amplitudes will be solved using DIIS.

           Start     Size      MaxIter   EConv     TConv     
           3         7         100       1.00e-07  1.00e-05  
 ------------------------------------------------------------------------------
           Energy (a.u.)   Ediff      Tdiff       Comment
 ------------------------------------------------------------------------------
         -1.4515762e+04                           
     1   -1.4515761e+04   1.43e-03   8.54e-01     
     2   -1.4515778e+04   1.75e-02   1.08e-01     
     3   -1.4515779e+04   7.41e-04   4.48e-02     
     4   -1.4515781e+04   1.84e-03   1.46e-02     Switched to DIIS steps.
     5   -1.4515782e+04   7.07e-04   1.31e-02     
     6   -1.4515782e+04   3.67e-05   2.65e-03     
     7   -1.4515782e+04   2.12e-06   1.18e-03     
     8   -1.4515782e+04   3.29e-06   2.94e-04     
     9   -1.4515782e+04   1.86e-06   1.64e-04     
    10   -1.4515782e+04   3.46e-07   6.53e-05     
    11   -1.4515782e+04   2.14e-08   3.72e-05     
    12   -1.4515782e+04   2.93e-11   1.13e-05     
    13   -1.4515782e+04   8.26e-08   5.49e-06     
 ------------------------------------------------------------------------------
         -1.4515782e+04                           CCSD T converged.

End of double precision
 SCF energy                 = -14515.12314612
 MP2 energy                 = -14515.76233350
 CCSD correlation energy     =     -0.65862797
 CCSD total energy           = -14515.78177408

 CCSD  T1^2 = 0.0132  T2^2 = 0.3186  Leading amplitudes:

 Amplitude    Orbitals with energies
  0.0311       64 (A) A                  ->    69 (A) A                   
              -0.3993                         -0.0264                     
  0.0311       64 (A) B                  ->    69 (A) B                   
              -0.3993                         -0.0264                     
  0.0211       66 (A) A                  ->    71 (A) A                   
              -0.3751                          0.0565                     
  0.0211       66 (A) B                  ->    71 (A) B                   
              -0.3751                          0.0565                     

 Amplitude    Orbitals with energies
 -0.1098       68 (A) A      68 (A) B    ->    69 (A) A      69 (A) B     
              -0.3443       -0.3443           -0.0264       -0.0264       
  0.1098       68 (A) A      68 (A) B    ->    69 (A) B      69 (A) A     
              -0.3443       -0.3443           -0.0264       -0.0264       
  0.1098       68 (A) B      68 (A) A    ->    69 (A) A      69 (A) B     
              -0.3443       -0.3443           -0.0264       -0.0264       
 -0.1098       68 (A) B      68 (A) A    ->    69 (A) B      69 (A) A     
              -0.3443       -0.3443           -0.0264       -0.0264       

 Computing CCSD intemediates for later calculations in double precision
 Finished.

Running a double precision version
           CCSD Lambda amplitudes will be solved using DIIS.
           Start     Size      MaxIter   EConv     LConv     
           3         7         100       1.00e-07  1.00e-05  
 ------------------------------------------------------------------------------
            Enorm      Ldiff       Comment
 ------------------------------------------------------------------------------
     1     6.53e-02   5.16e-02     
     2     1.53e-02   5.12e-03     
     3     6.42e-03   2.48e-03     
     4     3.63e-03   1.20e-03     Switched to DIIS steps.
     5     1.20e-03   6.41e-04     
     6     5.91e-04   1.91e-04     
     7     1.90e-04   4.69e-05     
     8     8.29e-05   7.77e-06     
     9     2.75e-05   6.37e-06     
    10     1.16e-05   2.11e-06     
    11     4.47e-06   6.73e-07     
    12     2.36e-06   1.03e-07     
    13     1.18e-06   1.21e-07     
    14     5.44e-07   4.28e-08     
    15     2.70e-07   6.49e-09     
    16     1.04e-07   1.26e-08     
    17     5.14e-08   4.31e-09     
 ------------------------------------------------------------------------------
                                   CCSD Lambda converged.

 Computing density matrices in double precision...
           Orbital response amplitudes will be solved using DIIS.
           Start     Size      MaxIter   EConv     LConv     
           3         7         100       1.00e-06  1.00e-06  
 ------------------------------------------------------------------------------
            Enorm      Ldiff       Comment
 ------------------------------------------------------------------------------
     1     9.43e-02   1.32e-02     
     2     7.17e-02   1.56e-02     
     3     8.50e-02   2.75e-02     
     4     5.94e-03   3.82e-02     Switched to DIIS steps.
     5     1.88e-03   8.59e-04     
     6     2.44e-04   3.45e-04     
     7     8.91e-05   2.76e-05     
     8     2.68e-05   1.50e-05     
     9     2.07e-05   3.42e-06     
    10     5.13e-06   6.97e-07     
    11     9.01e-07   3.33e-07     
 ------------------------------------------------------------------------------
                                   Orbital response converged.

 Computing density matrices... Done.
 CCSD calculation:   CPU 5983.87 s  wall 1514.51 s

 Transferring MO TPDM to AO TPDM
 Transferring g2_o1o1o1o1
 Transferring g2_o1o1o1v1
 Transferring g2_o1o1v1v1
 Transferring g2_o1v1o1v1
 Transferring g2_o1v1v1v1
 Transferring g2_v1v1v1v1
 Adding separable TPDM
 Computing TPDM gradient
 --------------------------------------------------------
 2e gradient
  Atom          X               Y               Z
 --------------------------------------------------------
    1        -75.236244       -0.000000      -43.918716  
    2        -18.794102        0.000000       43.914923  
    3         18.786562       -0.000000       43.902675  
    4         75.243784        0.000000      -43.898882  
 --------------------------------------------------------
 --------------------------------------------------------
 Final gradient
  Atom          X               Y               Z
 --------------------------------------------------------
    1        -75.236244       -0.000000      -43.918716  
    2        -18.794102        0.000000       43.914923  
    3         18.786562       -0.000000       43.902675  
    4         75.243784        0.000000      -43.898882  
 --------------------------------------------------------
 Analytic gradient from two-electron contribution:   CPU 954.73 s  wall 310.94 s

 Total ccman2 time:   CPU 7165.84 s  wall 1885.12 s


 --------------------------------------------------------------

                    Orbital Energies (a.u.)
 --------------------------------------------------------------

 Alpha MOs
 -- Occupied --
***************-180.883-180.883-169.689-169.689-169.688-169.688
*******-169.688 -80.028 -80.028 -37.936 -37.936 -33.124 -33.124
-33.120 -33.120 -33.120 -33.120 -24.308 -24.308 -24.307 -24.307
-24.307 -24.307 -24.303 -24.303 -24.303 -24.303  -7.568  -7.568
 -7.253  -7.253  -5.486  -5.486  -5.476  -5.476  -5.475  -5.475
 -5.461  -5.460  -5.459  -5.459  -5.459  -5.458  -2.409  -2.409
 -2.405  -2.405  -2.404  -2.404  -2.392  -2.392  -2.392  -2.392
 -0.964  -0.880  -0.825  -0.663  -0.505  -0.468  -0.443  -0.399
 -0.399  -0.375  -0.374  -0.344
 -- Virtual --
 -0.026  -0.002   0.056   0.067   0.083   0.092   0.095   0.109
  0.112   0.126   0.148   0.173   0.258   0.279   0.295   0.311
  0.347   0.359   0.371   0.378   0.385   0.405   0.430   0.430
  0.481   0.523   0.565   0.566   0.571   0.578   0.579   0.580
  0.599   0.648   0.664   0.671   0.735   0.766   0.809   0.841
  0.884   0.898   0.962   1.079   1.088   1.106   1.188   1.402
  1.530   1.553   1.566   1.579   1.620   1.632   1.775   1.830
  1.841   1.927   1.984   1.989   4.466   4.471   4.478   4.484
  4.494   4.495   4.498   4.533   4.613   4.644   4.700   4.819
  6.518   6.534   6.537   6.563   6.565   6.570   7.161   7.419
 14.725  14.750  14.770  14.771  14.856  14.888  28.808  28.914
 29.517  29.531  29.532  29.552  29.554  29.560  29.868  29.869
 29.870  29.872  29.877  29.878  29.880  29.895  29.948  29.963
130.579 130.590 130.592 130.605 130.614 130.614 154.215 154.305
165.763 166.0461912.1311912.224
 --------------------------------------------------------------

          Ground-State Mulliken Net Atomic Charges

     Atom                 Charge (a.u.)
  ----------------------------------------
      1 I                    -0.122890
      2 P                     0.122905
      3 P                     0.122967
      4 I                    -0.122983
  ----------------------------------------
  Sum of atomic charges =     0.000000

 -----------------------------------------------------------------
                    Cartesian Multipole Moments
 -----------------------------------------------------------------
    Charge (ESU x 10^10)
                -0.0000
    Dipole Moment (Debye)
         X       0.0015      Y      -0.0000      Z      -0.2790
       Tot       0.2790
    Quadrupole Moments (Debye-Ang)
        XX     -86.4598     XY       0.0000     YY     -84.8689
        XZ      -0.0018     YZ      -0.0000     ZZ     -82.4669
    Octopole Moments (Debye-Ang^2)
       XXX      -0.0373    XXY      -0.0000    XYY      -0.0107
       YYY      -0.0000    XXZ      27.3806    XYZ      -0.0000
       YYZ      17.0037    XZZ      -0.0081    YZZ      -0.0000
       ZZZ      65.0510
    Hexadecapole Moments (Debye-Ang^3)
      XXXX   -1720.0400   XXXY       0.0000   XXYY    -309.5365
      XYYY       0.0000   YYYY    -128.4010   XXXZ       0.0489
      XXYZ      -0.0000   XYYZ       0.0224   YYYZ      -0.0000
      XXZZ    -385.4415   XYZZ       0.0000   YYZZ    -140.0119
      XZZZ       0.0670   YZZZ      -0.0000   ZZZZ    -708.3845
 -----------------------------------------------------------------
 DrvMan completing analytic gradient of the correlated energy
 Correlated dipole moment
            1
    1   0.0005813
    2  -0.0000000
    3  -0.1097730
 Energy read as -14515.781774084
 Full Analytical Gradient: (in a.u., or Hartree/Bohr)
             1             2             3             4
    1   -0.00002978    0.00046175   -0.00041001   -0.00002196
    2   -0.00000000    0.00000000   -0.00000000   -0.00000000
    3   -0.00005601    0.00003269    0.00000969    0.00001363
 Gradient time:  CPU 0.72 s  wall 0.76 s
 ----------------------------------------------------------------
             Standard Nuclear Orientation (Angstroms)
    I     Atom           X                Y                Z
 ----------------------------------------------------------------
    1      I       2.0189133601     0.0000000000     0.4995588562
    2      P       1.0174810000    -0.0000000000    -1.7651079585
    3      P      -1.0184810000    -0.0000000000    -1.7651079585
    4      I      -2.0189133601     0.0000000000     0.4995588562
 ----------------------------------------------------------------
 Nuclear Repulsion Energy =   988.5340631032 hartrees
 There are       68 alpha and       68 beta electrons

                       Distance Matrix (Angstroms)
             I (  1)   P (  2)   P (  3)
   P (  2)  2.476203
   P (  3)  3.788731  2.035962
   I (  4)  4.037827  3.787929  2.475799

 Requested basis set is 6-311++G(d,p)
 There are 74 shells and 184 basis functions
 A cutoff of  1.0D-14 yielded   2070 shell pairs
 There are     13675 function pairs (     15532 Cartesian)
 Smallest overlap matrix eigenvalue = 8.57E-04
 Guess MOs from SCF MO coefficient file

 -----------------------------------------------------------------------
  General SCF calculation program by
  Eric Jon Sundstrom, Paul Horn, Yuezhi Mao, Dmitri Zuev, Alec White,
  David Stuck, Shaama M.S., Shane Yost, Joonho Lee, David Small,
  Daniel Levine, Susi Lehtola, Hugh Burton, Evgeny Epifanovsky
 -----------------------------------------------------------------------
 Hartree-Fock
 using 4 threads for integral computing
 -------------------------------------------------------
 OpenMP Integral computing Module                
 Release: version 2.0, May 2017, Q-Chem Inc. Pleasanton 
 -------------------------------------------------------
 A restricted SCF calculation will be
 performed using DIIS
 SCF converges when DIIS error is below 1.0e-08
 ---------------------------------------
  Cycle       Energy         DIIS error
 ---------------------------------------
    1  -14515.1232031196      1.23e-05  
    2  -14515.1232041055      3.60e-06  
    3  -14515.1232042070      1.70e-06  
    4  -14515.1232042299      5.76e-07  
    5  -14515.1232042329      1.92e-07  
    6  -14515.1232042334      7.58e-08  
    7  -14515.1232042338      3.56e-08  
    8  -14515.1232042338      1.44e-08  
    9  -14515.1232042337      4.05e-09  Convergence criterion met
 ---------------------------------------
 SCF time:   CPU 14.29s  wall 4.00s 
 SCF   energy in the final basis set =   -14515.1232042337
 Total energy in the final basis set =   -14515.1232042337


 ------------------------------------------------------------------------------

   CCMAN2: suite of methods based on coupled cluster
           and equation of motion theories.

   Components:
   * libvmm-1.3-trunk
     by Evgeny Epifanovsky, Ilya Kaliman.
   * libtensor-2.5-trunk
     by Evgeny Epifanovsky, Michael Wormit, Dmitry Zuev, Sam Manzer, 
        Ilya Kaliman.
   * libcc-2.5-trunk
     by Evgeny Epifanovsky, Arik Landau, Tomasz Kus, Kirill Khistyaev, 
        Dmitry Zuev, Prashant Manohar, Xintian Feng, Anna Krylov, 
        Matthew Goldey, Alec White, Thomas Jagau, Kaushik Nanda, 
        Anastasia Gunina, Alexander Kunitsa, Joonho Lee.

   CCMAN original authors:
   Anna I. Krylov, C. David Sherrill, Steven R. Gwaltney,
   Edward F. C. Byrd (2000)
   Sergey V. Levchenko, Lyudmila V. Slipchenko, Tao Wang,
   Ana-Maria C. Cristian (2003)
   Piotr A. Pieniazek, C. Melania Oana, Evgeny Epifanovsky (2007)
   Prashant Manohar (2009)

 ------------------------------------------------------------------------------


 Allocating and initializing 29808MB of RAM...
 Calculation will run on 4 cores.


 Alpha MOs, Restricted
 -- Occupied --                  
*******-1177.18 -180.88 -180.88 -169.69 -169.69 -169.69 -169.69
  1 A     2 A     3 A     4 A     5 A     6 A     7 A     8 A                  
-169.69 -169.69  -80.03  -80.03  -37.94  -37.94  -33.12  -33.12
  9 A    10 A    11 A    12 A    13 A    14 A    15 A    16 A                  
-33.120 -33.120 -33.120 -33.120 -24.308 -24.308 -24.307 -24.307
 17 A    18 A    19 A    20 A    21 A    22 A    23 A    24 A                  
-24.307 -24.307 -24.303 -24.303 -24.303 -24.303  -7.568  -7.568
 25 A    26 A    27 A    28 A    29 A    30 A    31 A    32 A                  
 -7.253  -7.253  -5.486  -5.486  -5.476  -5.476  -5.475  -5.475
 33 A    34 A    35 A    36 A    37 A    38 A    39 A    40 A                  
 -5.461  -5.460  -5.459  -5.459  -5.459  -5.458  -2.409  -2.409
 41 A    42 A    43 A    44 A    45 A    46 A    47 A    48 A                  
 -2.405  -2.405  -2.404  -2.404  -2.392  -2.392  -2.392  -2.392
 49 A    50 A    51 A    52 A    53 A    54 A    55 A    56 A                  
 -0.964  -0.880  -0.825  -0.662  -0.505  -0.468  -0.443  -0.399
 57 A    58 A    59 A    60 A    61 A    62 A    63 A    64 A                  
 -0.399  -0.375  -0.374  -0.345
 65 A    66 A    67 A    68 A                                                  
 -- Virtual --                   
 -0.026  -0.002   0.057   0.067   0.083   0.092   0.095   0.109
 69 A    70 A    71 A    72 A    73 A    74 A    75 A    76 A                  
  0.112   0.126   0.148   0.173   0.258   0.279   0.295   0.311
 77 A    78 A    79 A    80 A    81 A    82 A    83 A    84 A                  
  0.347   0.359   0.371   0.378   0.384   0.405   0.430   0.430
 85 A    86 A    87 A    88 A    89 A    90 A    91 A    92 A                  
  0.481   0.523   0.565   0.566   0.571   0.578   0.579   0.580
 93 A    94 A    95 A    96 A    97 A    98 A    99 A   100 A                  
  0.599   0.648   0.664   0.671   0.735   0.766   0.809   0.841
101 A   102 A   103 A   104 A   105 A   106 A   107 A   108 A                  
  0.885   0.897   0.962   1.080   1.089   1.105   1.189   1.404
109 A   110 A   111 A   112 A   113 A   114 A   115 A   116 A                  
  1.530   1.553   1.566   1.579   1.619   1.632   1.775   1.830
117 A   118 A   119 A   120 A   121 A   122 A   123 A   124 A                  
  1.841   1.926   1.984   1.989   4.466   4.471   4.478   4.484
125 A   126 A   127 A   128 A   129 A   130 A   131 A   132 A                  
  4.494   4.495   4.498   4.533   4.613   4.643   4.700   4.819
133 A   134 A   135 A   136 A   137 A   138 A   139 A   140 A                  
  6.518   6.534   6.537   6.563   6.565   6.570   7.161   7.420
141 A   142 A   143 A   144 A   145 A   146 A   147 A   148 A                  
 14.725  14.750  14.771  14.771  14.856  14.887  28.808  28.914
149 A   150 A   151 A   152 A   153 A   154 A   155 A   156 A                  
 29.517  29.531  29.532  29.552  29.554  29.560  29.868  29.869
157 A   158 A   159 A   160 A   161 A   162 A   163 A   164 A                  
 29.870  29.872  29.877  29.878  29.880  29.895  29.948  29.963
165 A   166 A   167 A   168 A   169 A   170 A   171 A   172 A                  
130.579 130.590 130.592 130.605 130.614 130.615 154.215 154.305
173 A   174 A   175 A   176 A   177 A   178 A   179 A   180 A                  
165.763 166.0471912.1311912.224
181 A   182 A   183 A   184 A                                                  

 Beta MOs, Restricted
 -- Occupied --                  
*******-1177.18 -180.88 -180.88 -169.69 -169.69 -169.69 -169.69
  1 A     2 A     3 A     4 A     5 A     6 A     7 A     8 A                  
-169.69 -169.69  -80.03  -80.03  -37.94  -37.94  -33.12  -33.12
  9 A    10 A    11 A    12 A    13 A    14 A    15 A    16 A                  
-33.120 -33.120 -33.120 -33.120 -24.308 -24.308 -24.307 -24.307
 17 A    18 A    19 A    20 A    21 A    22 A    23 A    24 A                  
-24.307 -24.307 -24.303 -24.303 -24.303 -24.303  -7.568  -7.568
 25 A    26 A    27 A    28 A    29 A    30 A    31 A    32 A                  
 -7.253  -7.253  -5.486  -5.486  -5.476  -5.476  -5.475  -5.475
 33 A    34 A    35 A    36 A    37 A    38 A    39 A    40 A                  
 -5.461  -5.460  -5.459  -5.459  -5.459  -5.458  -2.409  -2.409
 41 A    42 A    43 A    44 A    45 A    46 A    47 A    48 A                  
 -2.405  -2.405  -2.404  -2.404  -2.392  -2.392  -2.392  -2.392
 49 A    50 A    51 A    52 A    53 A    54 A    55 A    56 A                  
 -0.964  -0.880  -0.825  -0.662  -0.505  -0.468  -0.443  -0.399
 57 A    58 A    59 A    60 A    61 A    62 A    63 A    64 A                  
 -0.399  -0.375  -0.374  -0.345
 65 A    66 A    67 A    68 A                                                  
 -- Virtual --                   
 -0.026  -0.002   0.057   0.067   0.083   0.092   0.095   0.109
 69 A    70 A    71 A    72 A    73 A    74 A    75 A    76 A                  
  0.112   0.126   0.148   0.173   0.258   0.279   0.295   0.311
 77 A    78 A    79 A    80 A    81 A    82 A    83 A    84 A                  
  0.347   0.359   0.371   0.378   0.384   0.405   0.430   0.430
 85 A    86 A    87 A    88 A    89 A    90 A    91 A    92 A                  
  0.481   0.523   0.565   0.566   0.571   0.578   0.579   0.580
 93 A    94 A    95 A    96 A    97 A    98 A    99 A   100 A                  
  0.599   0.648   0.664   0.671   0.735   0.766   0.809   0.841
101 A   102 A   103 A   104 A   105 A   106 A   107 A   108 A                  
  0.885   0.897   0.962   1.080   1.089   1.105   1.189   1.404
109 A   110 A   111 A   112 A   113 A   114 A   115 A   116 A                  
  1.530   1.553   1.566   1.579   1.619   1.632   1.775   1.830
117 A   118 A   119 A   120 A   121 A   122 A   123 A   124 A                  
  1.841   1.926   1.984   1.989   4.466   4.471   4.478   4.484
125 A   126 A   127 A   128 A   129 A   130 A   131 A   132 A                  
  4.494   4.495   4.498   4.533   4.613   4.643   4.700   4.819
133 A   134 A   135 A   136 A   137 A   138 A   139 A   140 A                  
  6.518   6.534   6.537   6.563   6.565   6.570   7.161   7.420
141 A   142 A   143 A   144 A   145 A   146 A   147 A   148 A                  
 14.725  14.750  14.771  14.771  14.856  14.887  28.808  28.914
149 A   150 A   151 A   152 A   153 A   154 A   155 A   156 A                  
 29.517  29.531  29.532  29.552  29.554  29.560  29.868  29.869
157 A   158 A   159 A   160 A   161 A   162 A   163 A   164 A                  
 29.870  29.872  29.877  29.878  29.880  29.895  29.948  29.963
165 A   166 A   167 A   168 A   169 A   170 A   171 A   172 A                  
130.579 130.590 130.592 130.605 130.614 130.615 154.215 154.305
173 A   174 A   175 A   176 A   177 A   178 A   179 A   180 A                  
165.763 166.0471912.1311912.224
181 A   182 A   183 A   184 A                                                  

 Occupation and symmetry of molecular orbitals

 Point group: C1 (1 irreducible representation).

                           A     All 
 -------------------------------------
 All molecular orbitals:
  - Alpha                  184   184 
  - Beta                   184   184 
 -------------------------------------
 Alpha orbitals:
  - Frozen occupied        46    46  
  - Active occupied        22    22  
  - Active virtual         116   116 
  - Frozen virtual         0     0   
 -------------------------------------
 Beta orbitals:
  - Frozen occupied        46    46  
  - Active occupied        22    22  
  - Active virtual         116   116 
  - Frozen virtual         0     0   
 -------------------------------------

 Import integrals:   CPU 0.00 s  wall 0.00 s

 Import integrals:   CPU 221.23 s  wall 57.60 s

 MP2 amplitudes:   CPU 0.25 s  wall 0.16 s

Running a double precision version
           CCSD T amplitudes will be solved using DIIS.

           Start     Size      MaxIter   EConv     TConv     
           3         7         100       1.00e-07  1.00e-05  
 ------------------------------------------------------------------------------
           Energy (a.u.)   Ediff      Tdiff       Comment
 ------------------------------------------------------------------------------
         -1.4515762e+04                           
     1   -1.4515761e+04   1.39e-03   8.54e-01     
     2   -1.4515778e+04   1.75e-02   1.08e-01     
     3   -1.4515779e+04   7.45e-04   4.47e-02     
     4   -1.4515781e+04   1.84e-03   1.46e-02     Switched to DIIS steps.
     5   -1.4515782e+04   7.06e-04   1.31e-02     
     6   -1.4515782e+04   3.66e-05   2.64e-03     
     7   -1.4515782e+04   2.04e-06   1.17e-03     
     8   -1.4515782e+04   3.31e-06   2.95e-04     
     9   -1.4515782e+04   1.87e-06   1.65e-04     
    10   -1.4515782e+04   3.49e-07   6.56e-05     
    11   -1.4515782e+04   1.79e-08   3.74e-05     
    12   -1.4515782e+04   4.98e-10   1.14e-05     
    13   -1.4515782e+04   8.34e-08   5.52e-06     
 ------------------------------------------------------------------------------
         -1.4515782e+04                           CCSD T converged.

End of double precision
 SCF energy                 = -14515.12320423
 MP2 energy                 = -14515.76231773
 CCSD correlation energy     =     -0.65857006
 CCSD total energy           = -14515.78177430

 CCSD  T1^2 = 0.0132  T2^2 = 0.3184  Leading amplitudes:

 Amplitude    Orbitals with energies
  0.0311       64 (A) A                  ->    69 (A) A                   
              -0.3993                         -0.0262                     
  0.0311       64 (A) B                  ->    69 (A) B                   
              -0.3993                         -0.0262                     
  0.0211       66 (A) A                  ->    71 (A) A                   
              -0.3750                          0.0565                     
  0.0211       66 (A) B                  ->    71 (A) B                   
              -0.3750                          0.0565                     

 Amplitude    Orbitals with energies
 -0.1093       68 (A) A      68 (A) B    ->    69 (A) A      69 (A) B     
              -0.3445       -0.3445           -0.0262       -0.0262       
  0.1093       68 (A) A      68 (A) B    ->    69 (A) B      69 (A) A     
              -0.3445       -0.3445           -0.0262       -0.0262       
  0.1093       68 (A) B      68 (A) A    ->    69 (A) A      69 (A) B     
              -0.3445       -0.3445           -0.0262       -0.0262       
 -0.1093       68 (A) B      68 (A) A    ->    69 (A) B      69 (A) A     
              -0.3445       -0.3445           -0.0262       -0.0262       

 Computing CCSD intemediates for later calculations in double precision
 Finished.

Running a double precision version
           CCSD Lambda amplitudes will be solved using DIIS.
           Start     Size      MaxIter   EConv     LConv     
           3         7         100       1.00e-07  1.00e-05  
 ------------------------------------------------------------------------------
            Enorm      Ldiff       Comment
 ------------------------------------------------------------------------------
     1     6.52e-02   5.15e-02     
     2     1.53e-02   5.12e-03     
     3     6.41e-03   2.47e-03     
     4     3.62e-03   1.20e-03     Switched to DIIS steps.
     5     1.19e-03   6.40e-04     
     6     5.90e-04   1.91e-04     
     7     1.90e-04   4.68e-05     
     8     8.28e-05   7.72e-06     
     9     2.75e-05   6.33e-06     
    10     1.17e-05   2.09e-06     
    11     4.51e-06   6.61e-07     
    12     2.39e-06   9.88e-08     
    13     1.19e-06   1.19e-07     
    14     5.46e-07   4.44e-08     
    15     2.71e-07   5.97e-09     
    16     1.05e-07   1.26e-08     
    17     5.15e-08   4.27e-09     
 ------------------------------------------------------------------------------
                                   CCSD Lambda converged.

 Computing density matrices in double precision...
           Orbital response amplitudes will be solved using DIIS.
           Start     Size      MaxIter   EConv     LConv     
           3         7         100       1.00e-06  1.00e-06  
 ------------------------------------------------------------------------------
            Enorm      Ldiff       Comment
 ------------------------------------------------------------------------------
     1     9.42e-02   1.32e-02     
     2     7.16e-02   1.56e-02     
     3     8.49e-02   2.75e-02     
     4     5.94e-03   3.81e-02     Switched to DIIS steps.
     5     1.88e-03   8.59e-04     
     6     2.44e-04   3.45e-04     
     7     8.91e-05   2.76e-05     
     8     2.62e-05   1.50e-05     
     9     1.98e-05   3.44e-06     
    10     5.28e-06   6.59e-07     
    11     9.02e-07   3.27e-07     
 ------------------------------------------------------------------------------
                                   Orbital response converged.

 Computing density matrices... Done.
 CCSD calculation:   CPU 5985.01 s  wall 1514.88 s

 Transferring MO TPDM to AO TPDM
 Transferring g2_o1o1o1o1
 Transferring g2_o1o1o1v1
 Transferring g2_o1o1v1v1
 Transferring g2_o1v1o1v1
 Transferring g2_o1v1v1v1
 Transferring g2_v1v1v1v1
 Adding separable TPDM
 Computing TPDM gradient
 --------------------------------------------------------
 2e gradient
  Atom          X               Y               Z
 --------------------------------------------------------
    1        -75.256113       -0.000000      -43.890054  
    2        -18.810600        0.000000       43.893863  
    3         18.818117       -0.000000       43.906090  
    4         75.248596        0.000000      -43.909898  
 --------------------------------------------------------
 --------------------------------------------------------
 Final gradient
  Atom          X               Y               Z
 --------------------------------------------------------
    1        -75.256113       -0.000000      -43.890054  
    2        -18.810600        0.000000       43.893863  
    3         18.818117       -0.000000       43.906090  
    4         75.248596        0.000000      -43.909898  
 --------------------------------------------------------
 Analytic gradient from two-electron contribution:   CPU 950.41 s  wall 308.25 s

 Total ccman2 time:   CPU 7162.70 s  wall 1882.97 s


 --------------------------------------------------------------

                    Orbital Energies (a.u.)
 --------------------------------------------------------------

 Alpha MOs
 -- Occupied --
***************-180.883-180.883-169.689-169.689-169.688-169.688
*******-169.688 -80.028 -80.028 -37.936 -37.936 -33.124 -33.124
-33.120 -33.120 -33.120 -33.120 -24.308 -24.308 -24.307 -24.307
-24.307 -24.307 -24.303 -24.303 -24.303 -24.303  -7.568  -7.568
 -7.253  -7.253  -5.486  -5.486  -5.476  -5.476  -5.475  -5.475
 -5.461  -5.460  -5.459  -5.459  -5.459  -5.458  -2.409  -2.409
 -2.405  -2.405  -2.404  -2.404  -2.392  -2.392  -2.392  -2.392
 -0.964  -0.880  -0.825  -0.662  -0.505  -0.468  -0.443  -0.399
 -0.399  -0.375  -0.374  -0.345
 -- Virtual --
 -0.026  -0.002   0.057   0.067   0.083   0.092   0.095   0.109
  0.112   0.126   0.148   0.173   0.258   0.279   0.295   0.311
  0.347   0.359   0.371   0.378   0.384   0.405   0.430   0.430
  0.481   0.523   0.565   0.566   0.571   0.578   0.579   0.580
  0.599   0.648   0.664   0.671   0.735   0.766   0.809   0.841
  0.885   0.897   0.962   1.080   1.089   1.105   1.189   1.404
  1.530   1.553   1.566   1.579   1.619   1.632   1.775   1.830
  1.841   1.926   1.984   1.989   4.466   4.471   4.478   4.484
  4.494   4.495   4.498   4.533   4.613   4.643   4.700   4.819
  6.518   6.534   6.537   6.563   6.565   6.570   7.161   7.420
 14.725  14.750  14.771  14.771  14.856  14.887  28.808  28.914
 29.517  29.531  29.532  29.552  29.554  29.560  29.868  29.869
 29.870  29.872  29.877  29.878  29.880  29.895  29.948  29.963
130.579 130.590 130.592 130.605 130.614 130.615 154.215 154.305
165.763 166.0471912.1311912.224
 --------------------------------------------------------------

          Ground-State Mulliken Net Atomic Charges

     Atom                 Charge (a.u.)
  ----------------------------------------
      1 I                    -0.123096
      2 P                     0.123080
      3 P                     0.123018
      4 I                    -0.123003
  ----------------------------------------
  Sum of atomic charges =     0.000000

 -----------------------------------------------------------------
                    Cartesian Multipole Moments
 -----------------------------------------------------------------
    Charge (ESU x 10^10)
                -0.0000
    Dipole Moment (Debye)
         X      -0.0015      Y       0.0000      Z      -0.2802
       Tot       0.2802
    Quadrupole Moments (Debye-Ang)
        XX     -86.4616     XY       0.0000     YY     -84.8637
        XZ       0.0018     YZ      -0.0000     ZZ     -82.4655
    Octopole Moments (Debye-Ang^2)
       XXX       0.0373    XXY       0.0000    XYY       0.0107
       YYY      -0.0000    XXZ      27.3789    XYZ      -0.0000
       YYZ      16.9899    XZZ       0.0081    YZZ       0.0000
       ZZZ      65.0419
    Hexadecapole Moments (Debye-Ang^3)
      XXXX   -1719.7370   XXXY       0.0000   XXYY    -309.4846
      XYYY       0.0000   YYYY    -128.3788   XXXZ      -0.0489
      XXYZ       0.0000   XYYZ      -0.0224   YYYZ      -0.0000
      XXZZ    -385.3651   XYZZ       0.0000   YYZZ    -139.9835
      XZZZ      -0.0670   YZZZ      -0.0000   ZZZZ    -708.3731
 -----------------------------------------------------------------
 DrvMan completing analytic gradient of the correlated energy
 Correlated dipole moment
            1
    1  -0.0005817
    2   0.0000000
    3  -0.1102392
 Energy read as -14515.781774296
 Full Analytical Gradient: (in a.u., or Hartree/Bohr)
             1             2             3             4
    1    0.00003334   -0.00035158    0.00029988    0.00001836
    2    0.00000000    0.00000000    0.00000000   -0.00000000
    3    0.00006376   -0.00004046   -0.00001750   -0.00000579
 Gradient time:  CPU 0.79 s  wall 0.85 s
 ----------------------------------------------------------------
             Standard Nuclear Orientation (Angstroms)
    I     Atom           X                Y                Z
 ----------------------------------------------------------------
    1      I       2.0189133601     0.0000000000     0.4995588562
    2      P       1.0184810000     0.0010000000    -1.7651079585
    3      P      -1.0184810000    -0.0000000000    -1.7651079585
    4      I      -2.0189133601     0.0000000000     0.4995588562
 ----------------------------------------------------------------
 Nuclear Repulsion Energy =   988.5095700862 hartrees
 There are       68 alpha and       68 beta electrons

                       Distance Matrix (Angstroms)
             I (  1)   P (  2)   P (  3)
   P (  2)  2.475799
   P (  3)  3.788731  2.036962
   I (  4)  4.037827  3.788731  2.475799

 Requested basis set is 6-311++G(d,p)
 There are 74 shells and 184 basis functions
 A cutoff of  1.0D-14 yielded   2070 shell pairs
 There are     13675 function pairs (     15532 Cartesian)
 Smallest overlap matrix eigenvalue = 8.59E-04
 Guess MOs from SCF MO coefficient file

 -----------------------------------------------------------------------
  General SCF calculation program by
  Eric Jon Sundstrom, Paul Horn, Yuezhi Mao, Dmitri Zuev, Alec White,
  David Stuck, Shaama M.S., Shane Yost, Joonho Lee, David Small,
  Daniel Levine, Susi Lehtola, Hugh Burton, Evgeny Epifanovsky
 -----------------------------------------------------------------------
 Hartree-Fock
 using 4 threads for integral computing
 -------------------------------------------------------
 OpenMP Integral computing Module                
 Release: version 2.0, May 2017, Q-Chem Inc. Pleasanton 
 -------------------------------------------------------
 A restricted SCF calculation will be
 performed using DIIS
 SCF converges when DIIS error is below 1.0e-08
 ---------------------------------------
  Cycle       Energy         DIIS error
 ---------------------------------------
    1  -14515.1231751046      7.31e-06  
    2  -14515.1231755048      2.15e-06  
    3  -14515.1231755555      1.05e-06  
    4  -14515.1231755667      4.02e-07  
    5  -14515.1231755690      1.61e-07  
    6  -14515.1231755697      7.58e-08  
    7  -14515.1231755701      4.05e-08  
    8  -14515.1231755701      2.15e-08  
    9  -14515.1231755700      7.21e-09  Convergence criterion met
 ---------------------------------------
 SCF time:   CPU 14.27s  wall 4.00s 
 SCF   energy in the final basis set =   -14515.1231755700
 Total energy in the final basis set =   -14515.1231755700


 ------------------------------------------------------------------------------

   CCMAN2: suite of methods based on coupled cluster
           and equation of motion theories.

   Components:
   * libvmm-1.3-trunk
     by Evgeny Epifanovsky, Ilya Kaliman.
   * libtensor-2.5-trunk
     by Evgeny Epifanovsky, Michael Wormit, Dmitry Zuev, Sam Manzer, 
        Ilya Kaliman.
   * libcc-2.5-trunk
     by Evgeny Epifanovsky, Arik Landau, Tomasz Kus, Kirill Khistyaev, 
        Dmitry Zuev, Prashant Manohar, Xintian Feng, Anna Krylov, 
        Matthew Goldey, Alec White, Thomas Jagau, Kaushik Nanda, 
        Anastasia Gunina, Alexander Kunitsa, Joonho Lee.

   CCMAN original authors:
   Anna I. Krylov, C. David Sherrill, Steven R. Gwaltney,
   Edward F. C. Byrd (2000)
   Sergey V. Levchenko, Lyudmila V. Slipchenko, Tao Wang,
   Ana-Maria C. Cristian (2003)
   Piotr A. Pieniazek, C. Melania Oana, Evgeny Epifanovsky (2007)
   Prashant Manohar (2009)

 ------------------------------------------------------------------------------


 Allocating and initializing 29808MB of RAM...
 Calculation will run on 4 cores.


 Alpha MOs, Restricted
 -- Occupied --                  
*******-1177.18 -180.88 -180.88 -169.69 -169.69 -169.69 -169.69
  1 A     2 A     3 A     4 A     5 A     6 A     7 A     8 A                  
-169.69 -169.69  -80.03  -80.03  -37.94  -37.94  -33.12  -33.12
  9 A    10 A    11 A    12 A    13 A    14 A    15 A    16 A                  
-33.120 -33.120 -33.120 -33.120 -24.308 -24.308 -24.307 -24.307
 17 A    18 A    19 A    20 A    21 A    22 A    23 A    24 A                  
-24.307 -24.307 -24.303 -24.303 -24.303 -24.303  -7.568  -7.568
 25 A    26 A    27 A    28 A    29 A    30 A    31 A    32 A                  
 -7.253  -7.253  -5.486  -5.486  -5.476  -5.476  -5.475  -5.475
 33 A    34 A    35 A    36 A    37 A    38 A    39 A    40 A                  
 -5.461  -5.460  -5.459  -5.459  -5.459  -5.458  -2.409  -2.409
 41 A    42 A    43 A    44 A    45 A    46 A    47 A    48 A                  
 -2.405  -2.405  -2.404  -2.404  -2.392  -2.392  -2.392  -2.392
 49 A    50 A    51 A    52 A    53 A    54 A    55 A    56 A                  
 -0.964  -0.880  -0.825  -0.662  -0.505  -0.468  -0.443  -0.399
 57 A    58 A    59 A    60 A    61 A    62 A    63 A    64 A                  
 -0.399  -0.375  -0.374  -0.344
 65 A    66 A    67 A    68 A                                                  
 -- Virtual --                   
 -0.026  -0.002   0.057   0.067   0.083   0.092   0.095   0.109
 69 A    70 A    71 A    72 A    73 A    74 A    75 A    76 A                  
  0.112   0.126   0.148   0.173   0.258   0.279   0.295   0.311
 77 A    78 A    79 A    80 A    81 A    82 A    83 A    84 A                  
  0.347   0.359   0.371   0.378   0.384   0.405   0.430   0.430
 85 A    86 A    87 A    88 A    89 A    90 A    91 A    92 A                  
  0.481   0.523   0.565   0.566   0.571   0.578   0.579   0.580
 93 A    94 A    95 A    96 A    97 A    98 A    99 A   100 A                  
  0.599   0.648   0.664   0.671   0.735   0.766   0.809   0.841
101 A   102 A   103 A   104 A   105 A   106 A   107 A   108 A                  
  0.885   0.897   0.962   1.080   1.088   1.106   1.188   1.403
109 A   110 A   111 A   112 A   113 A   114 A   115 A   116 A                  
  1.530   1.553   1.566   1.579   1.619   1.632   1.775   1.830
117 A   118 A   119 A   120 A   121 A   122 A   123 A   124 A                  
  1.841   1.927   1.984   1.989   4.466   4.471   4.478   4.484
125 A   126 A   127 A   128 A   129 A   130 A   131 A   132 A                  
  4.494   4.495   4.498   4.533   4.613   4.644   4.700   4.819
133 A   134 A   135 A   136 A   137 A   138 A   139 A   140 A                  
  6.518   6.534   6.537   6.563   6.565   6.570   7.161   7.419
141 A   142 A   143 A   144 A   145 A   146 A   147 A   148 A                  
 14.725  14.750  14.770  14.771  14.856  14.887  28.808  28.914
149 A   150 A   151 A   152 A   153 A   154 A   155 A   156 A                  
 29.517  29.531  29.532  29.552  29.554  29.560  29.868  29.869
157 A   158 A   159 A   160 A   161 A   162 A   163 A   164 A                  
 29.870  29.872  29.877  29.878  29.880  29.895  29.948  29.963
165 A   166 A   167 A   168 A   169 A   170 A   171 A   172 A                  
130.579 130.590 130.592 130.605 130.614 130.615 154.215 154.305
173 A   174 A   175 A   176 A   177 A   178 A   179 A   180 A                  
165.763 166.0471912.1311912.224
181 A   182 A   183 A   184 A                                                  

 Beta MOs, Restricted
 -- Occupied --                  
*******-1177.18 -180.88 -180.88 -169.69 -169.69 -169.69 -169.69
  1 A     2 A     3 A     4 A     5 A     6 A     7 A     8 A                  
-169.69 -169.69  -80.03  -80.03  -37.94  -37.94  -33.12  -33.12
  9 A    10 A    11 A    12 A    13 A    14 A    15 A    16 A                  
-33.120 -33.120 -33.120 -33.120 -24.308 -24.308 -24.307 -24.307
 17 A    18 A    19 A    20 A    21 A    22 A    23 A    24 A                  
-24.307 -24.307 -24.303 -24.303 -24.303 -24.303  -7.568  -7.568
 25 A    26 A    27 A    28 A    29 A    30 A    31 A    32 A                  
 -7.253  -7.253  -5.486  -5.486  -5.476  -5.476  -5.475  -5.475
 33 A    34 A    35 A    36 A    37 A    38 A    39 A    40 A                  
 -5.461  -5.460  -5.459  -5.459  -5.459  -5.458  -2.409  -2.409
 41 A    42 A    43 A    44 A    45 A    46 A    47 A    48 A                  
 -2.405  -2.405  -2.404  -2.404  -2.392  -2.392  -2.392  -2.392
 49 A    50 A    51 A    52 A    53 A    54 A    55 A    56 A                  
 -0.964  -0.880  -0.825  -0.662  -0.505  -0.468  -0.443  -0.399
 57 A    58 A    59 A    60 A    61 A    62 A    63 A    64 A                  
 -0.399  -0.375  -0.374  -0.344
 65 A    66 A    67 A    68 A                                                  
 -- Virtual --                   
 -0.026  -0.002   0.057   0.067   0.083   0.092   0.095   0.109
 69 A    70 A    71 A    72 A    73 A    74 A    75 A    76 A                  
  0.112   0.126   0.148   0.173   0.258   0.279   0.295   0.311
 77 A    78 A    79 A    80 A    81 A    82 A    83 A    84 A                  
  0.347   0.359   0.371   0.378   0.384   0.405   0.430   0.430
 85 A    86 A    87 A    88 A    89 A    90 A    91 A    92 A                  
  0.481   0.523   0.565   0.566   0.571   0.578   0.579   0.580
 93 A    94 A    95 A    96 A    97 A    98 A    99 A   100 A                  
  0.599   0.648   0.664   0.671   0.735   0.766   0.809   0.841
101 A   102 A   103 A   104 A   105 A   106 A   107 A   108 A                  
  0.885   0.897   0.962   1.080   1.088   1.106   1.188   1.403
109 A   110 A   111 A   112 A   113 A   114 A   115 A   116 A                  
  1.530   1.553   1.566   1.579   1.619   1.632   1.775   1.830
117 A   118 A   119 A   120 A   121 A   122 A   123 A   124 A                  
  1.841   1.927   1.984   1.989   4.466   4.471   4.478   4.484
125 A   126 A   127 A   128 A   129 A   130 A   131 A   132 A                  
  4.494   4.495   4.498   4.533   4.613   4.644   4.700   4.819
133 A   134 A   135 A   136 A   137 A   138 A   139 A   140 A                  
  6.518   6.534   6.537   6.563   6.565   6.570   7.161   7.419
141 A   142 A   143 A   144 A   145 A   146 A   147 A   148 A                  
 14.725  14.750  14.770  14.771  14.856  14.887  28.808  28.914
149 A   150 A   151 A   152 A   153 A   154 A   155 A   156 A                  
 29.517  29.531  29.532  29.552  29.554  29.560  29.868  29.869
157 A   158 A   159 A   160 A   161 A   162 A   163 A   164 A                  
 29.870  29.872  29.877  29.878  29.880  29.895  29.948  29.963
165 A   166 A   167 A   168 A   169 A   170 A   171 A   172 A                  
130.579 130.590 130.592 130.605 130.614 130.615 154.215 154.305
173 A   174 A   175 A   176 A   177 A   178 A   179 A   180 A                  
165.763 166.0471912.1311912.224
181 A   182 A   183 A   184 A                                                  

 Occupation and symmetry of molecular orbitals

 Point group: C1 (1 irreducible representation).

                           A     All 
 -------------------------------------
 All molecular orbitals:
  - Alpha                  184   184 
  - Beta                   184   184 
 -------------------------------------
 Alpha orbitals:
  - Frozen occupied        46    46  
  - Active occupied        22    22  
  - Active virtual         116   116 
  - Frozen virtual         0     0   
 -------------------------------------
 Beta orbitals:
  - Frozen occupied        46    46  
  - Active occupied        22    22  
  - Active virtual         116   116 
  - Frozen virtual         0     0   
 -------------------------------------

 Import integrals:   CPU 0.00 s  wall 0.00 s

 Import integrals:   CPU 222.40 s  wall 58.20 s

 MP2 amplitudes:   CPU 0.25 s  wall 0.16 s

Running a double precision version
           CCSD T amplitudes will be solved using DIIS.

           Start     Size      MaxIter   EConv     TConv     
           3         7         100       1.00e-07  1.00e-05  
 ------------------------------------------------------------------------------
           Energy (a.u.)   Ediff      Tdiff       Comment
 ------------------------------------------------------------------------------
         -1.4515762e+04                           
     1   -1.4515761e+04   1.41e-03   8.54e-01     
     2   -1.4515778e+04   1.75e-02   1.08e-01     
     3   -1.4515779e+04   7.43e-04   4.48e-02     
     4   -1.4515781e+04   1.84e-03   1.46e-02     Switched to DIIS steps.
     5   -1.4515782e+04   7.07e-04   1.31e-02     
     6   -1.4515782e+04   3.67e-05   2.64e-03     
     7   -1.4515782e+04   2.08e-06   1.17e-03     
     8   -1.4515782e+04   3.30e-06   2.94e-04     
     9   -1.4515782e+04   1.87e-06   1.65e-04     
    10   -1.4515782e+04   3.48e-07   6.55e-05     
    11   -1.4515782e+04   1.97e-08   3.73e-05     
    12   -1.4515782e+04   2.64e-10   1.14e-05     
    13   -1.4515782e+04   8.30e-08   5.51e-06     
 ------------------------------------------------------------------------------
         -1.4515782e+04                           CCSD T converged.

End of double precision
 SCF energy                 = -14515.12317557
 MP2 energy                 = -14515.76232596
 CCSD correlation energy     =     -0.65859899
 CCSD total energy           = -14515.78177456

 CCSD  T1^2 = 0.0132  T2^2 = 0.3185  Leading amplitudes:

 Amplitude    Orbitals with energies
 -0.0311       64 (A) A                  ->    69 (A) A                   
              -0.3993                         -0.0263                     
 -0.0311       64 (A) B                  ->    69 (A) B                   
              -0.3993                         -0.0263                     
  0.0211       66 (A) A                  ->    71 (A) A                   
              -0.3750                          0.0565                     
  0.0211       66 (A) B                  ->    71 (A) B                   
              -0.3750                          0.0565                     

 Amplitude    Orbitals with energies
 -0.1095       68 (A) A      68 (A) B    ->    69 (A) A      69 (A) B     
              -0.3444       -0.3444           -0.0263       -0.0263       
  0.1095       68 (A) A      68 (A) B    ->    69 (A) B      69 (A) A     
              -0.3444       -0.3444           -0.0263       -0.0263       
  0.1095       68 (A) B      68 (A) A    ->    69 (A) A      69 (A) B     
              -0.3444       -0.3444           -0.0263       -0.0263       
 -0.1095       68 (A) B      68 (A) A    ->    69 (A) B      69 (A) A     
              -0.3444       -0.3444           -0.0263       -0.0263       

 Computing CCSD intemediates for later calculations in double precision
 Finished.

Running a double precision version
           CCSD Lambda amplitudes will be solved using DIIS.
           Start     Size      MaxIter   EConv     LConv     
           3         7         100       1.00e-07  1.00e-05  
 ------------------------------------------------------------------------------
            Enorm      Ldiff       Comment
 ------------------------------------------------------------------------------
     1     6.52e-02   5.15e-02     
     2     1.53e-02   5.12e-03     
     3     6.41e-03   2.47e-03     
     4     3.63e-03   1.20e-03     Switched to DIIS steps.
     5     1.19e-03   6.40e-04     
     6     5.90e-04   1.91e-04     
     7     1.90e-04   4.69e-05     
     8     8.28e-05   7.75e-06     
     9     2.75e-05   6.35e-06     
    10     1.16e-05   2.10e-06     
    11     4.49e-06   6.67e-07     
    12     2.38e-06   1.01e-07     
    13     1.18e-06   1.20e-07     
    14     5.45e-07   4.36e-08     
    15     2.70e-07   6.23e-09     
    16     1.04e-07   1.26e-08     
    17     5.14e-08   4.29e-09     
 ------------------------------------------------------------------------------
                                   CCSD Lambda converged.

 Computing density matrices in double precision...
           Orbital response amplitudes will be solved using DIIS.
           Start     Size      MaxIter   EConv     LConv     
           3         7         100       1.00e-06  1.00e-06  
 ------------------------------------------------------------------------------
            Enorm      Ldiff       Comment
 ------------------------------------------------------------------------------
     1     9.42e-02   1.32e-02     
     2     7.16e-02   1.56e-02     
     3     8.50e-02   2.75e-02     
     4     5.94e-03   3.82e-02     Switched to DIIS steps.
     5     1.88e-03   8.59e-04     
     6     2.44e-04   3.45e-04     
     7     8.83e-05   2.76e-05     
     8     2.10e-05   1.51e-05     
     9     3.52e-06   3.67e-06     
    10     1.53e-06   5.48e-08     
    11     4.34e-07   7.08e-09     
 ------------------------------------------------------------------------------
                                   Orbital response converged.

 Computing density matrices... Done.
 CCSD calculation:   CPU 5985.93 s  wall 1515.30 s

 Transferring MO TPDM to AO TPDM
 Transferring g2_o1o1o1o1
 Transferring g2_o1o1o1v1
 Transferring g2_o1o1v1v1
 Transferring g2_o1v1o1v1
 Transferring g2_o1v1v1v1
 Transferring g2_v1v1v1v1
 Adding separable TPDM
 Computing TPDM gradient
 --------------------------------------------------------
 2e gradient
  Atom          X               Y               Z
 --------------------------------------------------------
    1        -75.246190        0.016251      -43.904380  
    2        -18.802338       -0.030271       43.904377  
    3         18.802342        0.010889       43.904393  
    4         75.246186        0.003131      -43.904389  
 --------------------------------------------------------
 --------------------------------------------------------
 Final gradient
  Atom          X               Y               Z
 --------------------------------------------------------
    1        -75.246190        0.016251      -43.904380  
    2        -18.802338       -0.030271       43.904377  
    3         18.802342        0.010889       43.904393  
    4         75.246186        0.003131      -43.904389  
 --------------------------------------------------------
 Analytic gradient from two-electron contribution:   CPU 952.71 s  wall 309.58 s

 Total ccman2 time:   CPU 7166.98 s  wall 1885.49 s


 --------------------------------------------------------------

                    Orbital Energies (a.u.)
 --------------------------------------------------------------

 Alpha MOs
 -- Occupied --
***************-180.883-180.883-169.689-169.689-169.688-169.688
*******-169.688 -80.028 -80.028 -37.936 -37.936 -33.124 -33.124
-33.120 -33.120 -33.120 -33.120 -24.308 -24.308 -24.307 -24.307
-24.307 -24.307 -24.303 -24.303 -24.303 -24.303  -7.568  -7.568
 -7.253  -7.253  -5.486  -5.486  -5.476  -5.476  -5.475  -5.475
 -5.461  -5.460  -5.459  -5.459  -5.459  -5.458  -2.409  -2.409
 -2.405  -2.405  -2.404  -2.404  -2.392  -2.392  -2.392  -2.392
 -0.964  -0.880  -0.825  -0.662  -0.505  -0.468  -0.443  -0.399
 -0.399  -0.375  -0.374  -0.344
 -- Virtual --
 -0.026  -0.002   0.057   0.067   0.083   0.092   0.095   0.109
  0.112   0.126   0.148   0.173   0.258   0.279   0.295   0.311
  0.347   0.359   0.371   0.378   0.384   0.405   0.430   0.430
  0.481   0.523   0.565   0.566   0.571   0.578   0.579   0.580
  0.599   0.648   0.664   0.671   0.735   0.766   0.809   0.841
  0.885   0.897   0.962   1.080   1.088   1.106   1.188   1.403
  1.530   1.553   1.566   1.579   1.619   1.632   1.775   1.830
  1.841   1.927   1.984   1.989   4.466   4.471   4.478   4.484
  4.494   4.495   4.498   4.533   4.613   4.644   4.700   4.819
  6.518   6.534   6.537   6.563   6.565   6.570   7.161   7.419
 14.725  14.750  14.770  14.771  14.856  14.887  28.808  28.914
 29.517  29.531  29.532  29.552  29.554  29.560  29.868  29.869
 29.870  29.872  29.877  29.878  29.880  29.895  29.948  29.963
130.579 130.590 130.592 130.605 130.614 130.615 154.215 154.305
165.763 166.0471912.1311912.224
 --------------------------------------------------------------

          Ground-State Mulliken Net Atomic Charges

     Atom                 Charge (a.u.)
  ----------------------------------------
      1 I                    -0.122993
      2 P                     0.122993
      3 P                     0.122993
      4 I                    -0.122993
  ----------------------------------------
  Sum of atomic charges =    -0.000000

 -----------------------------------------------------------------
                    Cartesian Multipole Moments
 -----------------------------------------------------------------
    Charge (ESU x 10^10)
                -0.0000
    Dipole Moment (Debye)
         X      -0.0000      Y       0.0001      Z      -0.2796
       Tot       0.2796
    Quadrupole Moments (Debye-Ang)
        XX     -86.4607     XY      -0.0003     YY     -84.8663
        XZ      -0.0000     YZ      -0.0006     ZZ     -82.4662
    Octopole Moments (Debye-Ang^2)
       XXX      -0.0000    XXY      -0.0156    XYY      -0.0000
       YYY      -0.0393    XXZ      27.3797    XYZ      -0.0038
       YYZ      16.9968    XZZ      -0.0000    YZZ      -0.0160
       ZZZ      65.0465
    Hexadecapole Moments (Debye-Ang^3)
      XXXX   -1719.8883   XXXY      -0.0509   XXYY    -309.5105
      XYYY      -0.0392   YYYY    -128.3899   XXXZ      -0.0000
      XXYZ       0.0198   XYYZ       0.0000   YYYZ       0.0700
      XXZZ    -385.4033   XYZZ      -0.0203   YYZZ    -139.9977
      XZZZ       0.0000   YZZZ       0.0708   ZZZZ    -708.3789
 -----------------------------------------------------------------
 DrvMan completing analytic gradient of the correlated energy
 Correlated dipole moment
            1
    1  -0.0000005
    2   0.0000243
    3  -0.1100070
 Energy read as -14515.781774558
 Full Analytical Gradient: (in a.u., or Hartree/Bohr)
             1             2             3             4
    1    0.00000184    0.00005605   -0.00005609   -0.00000179
    2   -0.00000939    0.00001870   -0.00001872    0.00000942
    3    0.00000396   -0.00000395   -0.00000395    0.00000394
 Gradient time:  CPU 0.70 s  wall 0.75 s
 ----------------------------------------------------------------
             Standard Nuclear Orientation (Angstroms)
    I     Atom           X                Y                Z
 ----------------------------------------------------------------
    1      I       2.0189133601     0.0000000000     0.4995588562
    2      P       1.0184810000    -0.0000000000    -1.7641079585
    3      P      -1.0184810000    -0.0000000000    -1.7651079585
    4      I      -2.0189133601     0.0000000000     0.4995588562
 ----------------------------------------------------------------
 Nuclear Repulsion Energy =   988.5899080460 hartrees
 There are       68 alpha and       68 beta electrons

                       Distance Matrix (Angstroms)
             I (  1)   P (  2)   P (  3)
   P (  2)  2.474884
   P (  3)  3.788731  2.036962
   I (  4)  4.037827  3.788133  2.475799

 Requested basis set is 6-311++G(d,p)
 There are 74 shells and 184 basis functions
 A cutoff of  1.0D-14 yielded   2070 shell pairs
 There are     13675 function pairs (     15532 Cartesian)
 Smallest overlap matrix eigenvalue = 8.59E-04
 Guess MOs from SCF MO coefficient file

 -----------------------------------------------------------------------
  General SCF calculation program by
  Eric Jon Sundstrom, Paul Horn, Yuezhi Mao, Dmitri Zuev, Alec White,
  David Stuck, Shaama M.S., Shane Yost, Joonho Lee, David Small,
  Daniel Levine, Susi Lehtola, Hugh Burton, Evgeny Epifanovsky
 -----------------------------------------------------------------------
 Hartree-Fock
 using 4 threads for integral computing
 -------------------------------------------------------
 OpenMP Integral computing Module                
 Release: version 2.0, May 2017, Q-Chem Inc. Pleasanton 
 -------------------------------------------------------
 A restricted SCF calculation will be
 performed using DIIS
 SCF converges when DIIS error is below 1.0e-08
 ---------------------------------------
  Cycle       Energy         DIIS error
 ---------------------------------------
    1  -14515.1231823704      6.20e-06  
    2  -14515.1231826887      1.71e-06  
    3  -14515.1231827347      7.64e-07  
    4  -14515.1231827417      3.44e-07  
    5  -14515.1231827439      1.46e-07  
    6  -14515.1231827445      6.90e-08  
    7  -14515.1231827445      3.46e-08  
    8  -14515.1231827445      1.25e-08  
    9  -14515.1231827446      5.62e-09  Convergence criterion met
 ---------------------------------------
 SCF time:   CPU 14.45s  wall 4.00s 
 SCF   energy in the final basis set =   -14515.1231827446
 Total energy in the final basis set =   -14515.1231827446


 ------------------------------------------------------------------------------

   CCMAN2: suite of methods based on coupled cluster
           and equation of motion theories.

   Components:
   * libvmm-1.3-trunk
     by Evgeny Epifanovsky, Ilya Kaliman.
   * libtensor-2.5-trunk
     by Evgeny Epifanovsky, Michael Wormit, Dmitry Zuev, Sam Manzer, 
        Ilya Kaliman.
   * libcc-2.5-trunk
     by Evgeny Epifanovsky, Arik Landau, Tomasz Kus, Kirill Khistyaev, 
        Dmitry Zuev, Prashant Manohar, Xintian Feng, Anna Krylov, 
        Matthew Goldey, Alec White, Thomas Jagau, Kaushik Nanda, 
        Anastasia Gunina, Alexander Kunitsa, Joonho Lee.

   CCMAN original authors:
   Anna I. Krylov, C. David Sherrill, Steven R. Gwaltney,
   Edward F. C. Byrd (2000)
   Sergey V. Levchenko, Lyudmila V. Slipchenko, Tao Wang,
   Ana-Maria C. Cristian (2003)
   Piotr A. Pieniazek, C. Melania Oana, Evgeny Epifanovsky (2007)
   Prashant Manohar (2009)

 ------------------------------------------------------------------------------


 Allocating and initializing 29808MB of RAM...
 Calculation will run on 4 cores.


 Alpha MOs, Restricted
 -- Occupied --                  
*******-1177.18 -180.88 -180.88 -169.69 -169.69 -169.69 -169.69
  1 A     2 A     3 A     4 A     5 A     6 A     7 A     8 A                  
-169.69 -169.69  -80.03  -80.03  -37.94  -37.94  -33.12  -33.12
  9 A    10 A    11 A    12 A    13 A    14 A    15 A    16 A                  
-33.121 -33.120 -33.120 -33.120 -24.308 -24.308 -24.307 -24.307
 17 A    18 A    19 A    20 A    21 A    22 A    23 A    24 A                  
-24.307 -24.307 -24.303 -24.303 -24.303 -24.303  -7.568  -7.568
 25 A    26 A    27 A    28 A    29 A    30 A    31 A    32 A                  
 -7.253  -7.253  -5.486  -5.486  -5.476  -5.476  -5.475  -5.475
 33 A    34 A    35 A    36 A    37 A    38 A    39 A    40 A                  
 -5.461  -5.460  -5.459  -5.459  -5.459  -5.458  -2.409  -2.409
 41 A    42 A    43 A    44 A    45 A    46 A    47 A    48 A                  
 -2.405  -2.405  -2.404  -2.404  -2.393  -2.393  -2.392  -2.392
 49 A    50 A    51 A    52 A    53 A    54 A    55 A    56 A                  
 -0.964  -0.880  -0.825  -0.662  -0.505  -0.468  -0.443  -0.399
 57 A    58 A    59 A    60 A    61 A    62 A    63 A    64 A                  
 -0.399  -0.375  -0.374  -0.344
 65 A    66 A    67 A    68 A                                                  
 -- Virtual --                   
 -0.026  -0.002   0.057   0.067   0.083   0.092   0.095   0.109
 69 A    70 A    71 A    72 A    73 A    74 A    75 A    76 A                  
  0.112   0.126   0.148   0.173   0.258   0.279   0.295   0.311
 77 A    78 A    79 A    80 A    81 A    82 A    83 A    84 A                  
  0.347   0.359   0.371   0.378   0.384   0.405   0.430   0.430
 85 A    86 A    87 A    88 A    89 A    90 A    91 A    92 A                  
  0.481   0.523   0.565   0.566   0.571   0.578   0.579   0.580
 93 A    94 A    95 A    96 A    97 A    98 A    99 A   100 A                  
  0.599   0.648   0.664   0.671   0.735   0.767   0.809   0.841
101 A   102 A   103 A   104 A   105 A   106 A   107 A   108 A                  
  0.885   0.898   0.962   1.080   1.088   1.106   1.189   1.403
109 A   110 A   111 A   112 A   113 A   114 A   115 A   116 A                  
  1.530   1.553   1.566   1.579   1.620   1.632   1.775   1.830
117 A   118 A   119 A   120 A   121 A   122 A   123 A   124 A                  
  1.841   1.927   1.984   1.989   4.466   4.471   4.478   4.484
125 A   126 A   127 A   128 A   129 A   130 A   131 A   132 A                  
  4.494   4.495   4.498   4.533   4.613   4.644   4.700   4.819
133 A   134 A   135 A   136 A   137 A   138 A   139 A   140 A                  
  6.518   6.534   6.537   6.563   6.565   6.570   7.161   7.419
141 A   142 A   143 A   144 A   145 A   146 A   147 A   148 A                  
 14.725  14.750  14.771  14.771  14.856  14.888  28.808  28.914
149 A   150 A   151 A   152 A   153 A   154 A   155 A   156 A                  
 29.517  29.531  29.532  29.552  29.554  29.560  29.868  29.869
157 A   158 A   159 A   160 A   161 A   162 A   163 A   164 A                  
 29.870  29.872  29.877  29.878  29.880  29.895  29.948  29.963
165 A   166 A   167 A   168 A   169 A   170 A   171 A   172 A                  
130.579 130.590 130.592 130.605 130.614 130.615 154.215 154.305
173 A   174 A   175 A   176 A   177 A   178 A   179 A   180 A                  
165.763 166.0471912.1311912.224
181 A   182 A   183 A   184 A                                                  

 Beta MOs, Restricted
 -- Occupied --                  
*******-1177.18 -180.88 -180.88 -169.69 -169.69 -169.69 -169.69
  1 A     2 A     3 A     4 A     5 A     6 A     7 A     8 A                  
-169.69 -169.69  -80.03  -80.03  -37.94  -37.94  -33.12  -33.12
  9 A    10 A    11 A    12 A    13 A    14 A    15 A    16 A                  
-33.121 -33.120 -33.120 -33.120 -24.308 -24.308 -24.307 -24.307
 17 A    18 A    19 A    20 A    21 A    22 A    23 A    24 A                  
-24.307 -24.307 -24.303 -24.303 -24.303 -24.303  -7.568  -7.568
 25 A    26 A    27 A    28 A    29 A    30 A    31 A    32 A                  
 -7.253  -7.253  -5.486  -5.486  -5.476  -5.476  -5.475  -5.475
 33 A    34 A    35 A    36 A    37 A    38 A    39 A    40 A                  
 -5.461  -5.460  -5.459  -5.459  -5.459  -5.458  -2.409  -2.409
 41 A    42 A    43 A    44 A    45 A    46 A    47 A    48 A                  
 -2.405  -2.405  -2.404  -2.404  -2.393  -2.393  -2.392  -2.392
 49 A    50 A    51 A    52 A    53 A    54 A    55 A    56 A                  
 -0.964  -0.880  -0.825  -0.662  -0.505  -0.468  -0.443  -0.399
 57 A    58 A    59 A    60 A    61 A    62 A    63 A    64 A                  
 -0.399  -0.375  -0.374  -0.344
 65 A    66 A    67 A    68 A                                                  
 -- Virtual --                   
 -0.026  -0.002   0.057   0.067   0.083   0.092   0.095   0.109
 69 A    70 A    71 A    72 A    73 A    74 A    75 A    76 A                  
  0.112   0.126   0.148   0.173   0.258   0.279   0.295   0.311
 77 A    78 A    79 A    80 A    81 A    82 A    83 A    84 A                  
  0.347   0.359   0.371   0.378   0.384   0.405   0.430   0.430
 85 A    86 A    87 A    88 A    89 A    90 A    91 A    92 A                  
  0.481   0.523   0.565   0.566   0.571   0.578   0.579   0.580
 93 A    94 A    95 A    96 A    97 A    98 A    99 A   100 A                  
  0.599   0.648   0.664   0.671   0.735   0.767   0.809   0.841
101 A   102 A   103 A   104 A   105 A   106 A   107 A   108 A                  
  0.885   0.898   0.962   1.080   1.088   1.106   1.189   1.403
109 A   110 A   111 A   112 A   113 A   114 A   115 A   116 A                  
  1.530   1.553   1.566   1.579   1.620   1.632   1.775   1.830
117 A   118 A   119 A   120 A   121 A   122 A   123 A   124 A                  
  1.841   1.927   1.984   1.989   4.466   4.471   4.478   4.484
125 A   126 A   127 A   128 A   129 A   130 A   131 A   132 A                  
  4.494   4.495   4.498   4.533   4.613   4.644   4.700   4.819
133 A   134 A   135 A   136 A   137 A   138 A   139 A   140 A                  
  6.518   6.534   6.537   6.563   6.565   6.570   7.161   7.419
141 A   142 A   143 A   144 A   145 A   146 A   147 A   148 A                  
 14.725  14.750  14.771  14.771  14.856  14.888  28.808  28.914
149 A   150 A   151 A   152 A   153 A   154 A   155 A   156 A                  
 29.517  29.531  29.532  29.552  29.554  29.560  29.868  29.869
157 A   158 A   159 A   160 A   161 A   162 A   163 A   164 A                  
 29.870  29.872  29.877  29.878  29.880  29.895  29.948  29.963
165 A   166 A   167 A   168 A   169 A   170 A   171 A   172 A                  
130.579 130.590 130.592 130.605 130.614 130.615 154.215 154.305
173 A   174 A   175 A   176 A   177 A   178 A   179 A   180 A                  
165.763 166.0471912.1311912.224
181 A   182 A   183 A   184 A                                                  

 Occupation and symmetry of molecular orbitals

 Point group: C1 (1 irreducible representation).

                           A     All 
 -------------------------------------
 All molecular orbitals:
  - Alpha                  184   184 
  - Beta                   184   184 
 -------------------------------------
 Alpha orbitals:
  - Frozen occupied        46    46  
  - Active occupied        22    22  
  - Active virtual         116   116 
  - Frozen virtual         0     0   
 -------------------------------------
 Beta orbitals:
  - Frozen occupied        46    46  
  - Active occupied        22    22  
  - Active virtual         116   116 
  - Frozen virtual         0     0   
 -------------------------------------

 Import integrals:   CPU 0.00 s  wall 0.00 s

 Import integrals:   CPU 225.95 s  wall 60.64 s

 MP2 amplitudes:   CPU 0.25 s  wall 0.16 s

Running a double precision version
           CCSD T amplitudes will be solved using DIIS.

           Start     Size      MaxIter   EConv     TConv     
           3         7         100       1.00e-07  1.00e-05  
 ------------------------------------------------------------------------------
           Energy (a.u.)   Ediff      Tdiff       Comment
 ------------------------------------------------------------------------------
         -1.4515762e+04                           
     1   -1.4515761e+04   1.41e-03   8.54e-01     
     2   -1.4515778e+04   1.75e-02   1.08e-01     
     3   -1.4515779e+04   7.43e-04   4.48e-02     
     4   -1.4515781e+04   1.84e-03   1.46e-02     Switched to DIIS steps.
     5   -1.4515782e+04   7.06e-04   1.31e-02     
     6   -1.4515782e+04   3.67e-05   2.64e-03     
     7   -1.4515782e+04   2.08e-06   1.17e-03     
     8   -1.4515782e+04   3.30e-06   2.94e-04     
     9   -1.4515782e+04   1.87e-06   1.65e-04     
    10   -1.4515782e+04   3.48e-07   6.54e-05     
    11   -1.4515782e+04   1.97e-08   3.73e-05     
    12   -1.4515782e+04   2.79e-10   1.13e-05     
    13   -1.4515782e+04   8.29e-08   5.50e-06     
 ------------------------------------------------------------------------------
         -1.4515782e+04                           CCSD T converged.

End of double precision
 SCF energy                 = -14515.12318274
 MP2 energy                 = -14515.76233153
 CCSD correlation energy     =     -0.65859163
 CCSD total energy           = -14515.78177437

 CCSD  T1^2 = 0.0132  T2^2 = 0.3185  Leading amplitudes:

 Amplitude    Orbitals with energies
  0.0311       64 (A) A                  ->    69 (A) A                   
              -0.3993                         -0.0263                     
  0.0311       64 (A) B                  ->    69 (A) B                   
              -0.3993                         -0.0263                     
  0.0211       66 (A) A                  ->    71 (A) A                   
              -0.3750                          0.0565                     
  0.0211       66 (A) B                  ->    71 (A) B                   
              -0.3750                          0.0565                     

 Amplitude    Orbitals with energies
 -0.1096       68 (A) A      68 (A) B    ->    69 (A) A      69 (A) B     
              -0.3444       -0.3444           -0.0263       -0.0263       
  0.1096       68 (A) A      68 (A) B    ->    69 (A) B      69 (A) A     
              -0.3444       -0.3444           -0.0263       -0.0263       
  0.1096       68 (A) B      68 (A) A    ->    69 (A) A      69 (A) B     
              -0.3444       -0.3444           -0.0263       -0.0263       
 -0.1096       68 (A) B      68 (A) A    ->    69 (A) B      69 (A) A     
              -0.3444       -0.3444           -0.0263       -0.0263       

 Computing CCSD intemediates for later calculations in double precision
 Finished.

Running a double precision version
           CCSD Lambda amplitudes will be solved using DIIS.
           Start     Size      MaxIter   EConv     LConv     
           3         7         100       1.00e-07  1.00e-05  
 ------------------------------------------------------------------------------
            Enorm      Ldiff       Comment
 ------------------------------------------------------------------------------
     1     6.52e-02   5.15e-02     
     2     1.53e-02   5.12e-03     
     3     6.41e-03   2.47e-03     
     4     3.62e-03   1.20e-03     Switched to DIIS steps.
     5     1.19e-03   6.40e-04     
     6     5.90e-04   1.91e-04     
     7     1.90e-04   4.68e-05     
     8     8.27e-05   7.74e-06     
     9     2.74e-05   6.34e-06     
    10     1.16e-05   2.10e-06     
    11     4.48e-06   6.66e-07     
    12     2.37e-06   1.01e-07     
    13     1.18e-06   1.20e-07     
    14     5.43e-07   4.34e-08     
    15     2.70e-07   6.24e-09     
    16     1.04e-07   1.26e-08     
    17     5.13e-08   4.28e-09     
 ------------------------------------------------------------------------------
                                   CCSD Lambda converged.

 Computing density matrices in double precision...
           Orbital response amplitudes will be solved using DIIS.
           Start     Size      MaxIter   EConv     LConv     
           3         7         100       1.00e-06  1.00e-06  
 ------------------------------------------------------------------------------
            Enorm      Ldiff       Comment
 ------------------------------------------------------------------------------
     1     9.42e-02   1.32e-02     
     2     7.16e-02   1.56e-02     
     3     8.49e-02   2.75e-02     
     4     5.94e-03   3.81e-02     Switched to DIIS steps.
     5     1.88e-03   8.59e-04     
     6     2.44e-04   3.45e-04     
     7     8.87e-05   2.76e-05     
     8     2.39e-05   1.50e-05     
     9     1.59e-05   3.53e-06     
    10     6.10e-06   5.14e-07     
    11     9.15e-07   2.99e-07     
 ------------------------------------------------------------------------------
                                   Orbital response converged.

 Computing density matrices... Done.
 CCSD calculation:   CPU 5985.71 s  wall 1515.17 s

 Transferring MO TPDM to AO TPDM
 Transferring g2_o1o1o1o1
 Transferring g2_o1o1o1v1
 Transferring g2_o1o1v1v1
 Transferring g2_o1v1o1v1
 Transferring g2_o1v1v1v1
 Transferring g2_v1v1v1v1
 Adding separable TPDM
 Computing TPDM gradient
 --------------------------------------------------------
 2e gradient
  Atom          X               Y               Z
 --------------------------------------------------------
    1        -75.263276        0.000004      -43.921826  
    2        -18.790107       -0.000005       43.906531  
    3         18.802885        0.000001       43.918489  
    4         75.250498       -0.000001      -43.903193  
 --------------------------------------------------------
 --------------------------------------------------------
 Final gradient
  Atom          X               Y               Z
 --------------------------------------------------------
    1        -75.263276        0.000004      -43.921826  
    2        -18.790107       -0.000005       43.906531  
    3         18.802885        0.000001       43.918489  
    4         75.250498       -0.000001      -43.903193  
 --------------------------------------------------------
 Analytic gradient from two-electron contribution:   CPU 979.29 s  wall 317.11 s

 Total ccman2 time:   CPU 7197.00 s  wall 1895.25 s


 --------------------------------------------------------------

                    Orbital Energies (a.u.)
 --------------------------------------------------------------

 Alpha MOs
 -- Occupied --
***************-180.883-180.883-169.689-169.689-169.688-169.688
*******-169.688 -80.028 -80.028 -37.936 -37.936 -33.124 -33.124
-33.121 -33.120 -33.120 -33.120 -24.308 -24.308 -24.307 -24.307
-24.307 -24.307 -24.303 -24.303 -24.303 -24.303  -7.568  -7.568
 -7.253  -7.253  -5.486  -5.486  -5.476  -5.476  -5.475  -5.475
 -5.461  -5.460  -5.459  -5.459  -5.459  -5.458  -2.409  -2.409
 -2.405  -2.405  -2.404  -2.404  -2.393  -2.393  -2.392  -2.392
 -0.964  -0.880  -0.825  -0.662  -0.505  -0.468  -0.443  -0.399
 -0.399  -0.375  -0.374  -0.344
 -- Virtual --
 -0.026  -0.002   0.057   0.067   0.083   0.092   0.095   0.109
  0.112   0.126   0.148   0.173   0.258   0.279   0.295   0.311
  0.347   0.359   0.371   0.378   0.384   0.405   0.430   0.430
  0.481   0.523   0.565   0.566   0.571   0.578   0.579   0.580
  0.599   0.648   0.664   0.671   0.735   0.767   0.809   0.841
  0.885   0.898   0.962   1.080   1.088   1.106   1.189   1.403
  1.530   1.553   1.566   1.579   1.620   1.632   1.775   1.830
  1.841   1.927   1.984   1.989   4.466   4.471   4.478   4.484
  4.494   4.495   4.498   4.533   4.613   4.644   4.700   4.819
  6.518   6.534   6.537   6.563   6.565   6.570   7.161   7.419
 14.725  14.750  14.771  14.771  14.856  14.888  28.808  28.914
 29.517  29.531  29.532  29.552  29.554  29.560  29.868  29.869
 29.870  29.872  29.877  29.878  29.880  29.895  29.948  29.963
130.579 130.590 130.592 130.605 130.614 130.615 154.215 154.305
165.763 166.0471912.1311912.224
 --------------------------------------------------------------

          Ground-State Mulliken Net Atomic Charges

     Atom                 Charge (a.u.)
  ----------------------------------------
      1 I                    -0.122711
      2 P                     0.122734
      3 P                     0.123141
      4 I                    -0.123164
  ----------------------------------------
  Sum of atomic charges =     0.000000

 -----------------------------------------------------------------
                    Cartesian Multipole Moments
 -----------------------------------------------------------------
    Charge (ESU x 10^10)
                -0.0000
    Dipole Moment (Debye)
         X       0.0026      Y      -0.0000      Z      -0.2772
       Tot       0.2772
    Quadrupole Moments (Debye-Ang)
        XX     -86.4561     XY      -0.0000     YY     -84.8647
        XZ       0.0083     YZ       0.0000     ZZ     -82.4726
    Octopole Moments (Debye-Ang^2)
       XXX       0.0330    XXY       0.0000    XYY       0.0070
       YYY      -0.0000    XXZ      27.3701    XYZ       0.0000
       YYZ      16.9856    XZZ      -0.0107    YZZ       0.0000
       ZZZ      65.0212
    Hexadecapole Moments (Debye-Ang^3)
      XXXX   -1719.8187   XXXY      -0.0000   XXYY    -309.5008
      XYYY      -0.0000   YYYY    -128.3841   XXXZ       0.0141
      XXYZ      -0.0000   XYYZ      -0.0084   YYYZ       0.0000
      XXZZ    -385.3621   XYZZ      -0.0000   YYZZ    -139.9545
      XZZZ       0.0023   YZZZ       0.0000   ZZZZ    -708.1442
 -----------------------------------------------------------------
 DrvMan completing analytic gradient of the correlated energy
 Correlated dipole moment
            1
    1   0.0010228
    2  -0.0000000
    3  -0.1090632
 Energy read as -14515.781774374
 Full Analytical Gradient: (in a.u., or Hartree/Bohr)
             1             2             3             4
    1   -0.00004220    0.00009281   -0.00006962    0.00001901
    2   -0.00000002   -0.00000002    0.00000004   -0.00000000
    3   -0.00016297    0.00021648   -0.00005179   -0.00000172
 Gradient time:  CPU 0.71 s  wall 0.76 s
 ----------------------------------------------------------------
             Standard Nuclear Orientation (Angstroms)
    I     Atom           X                Y                Z
 ----------------------------------------------------------------
    1      I       2.0189133601     0.0000000000     0.4995588562
    2      P       1.0184810000    -0.0000000000    -1.7661079585
    3      P      -1.0184810000    -0.0000000000    -1.7651079585
    4      I      -2.0189133601     0.0000000000     0.4995588562
 ----------------------------------------------------------------
 Nuclear Repulsion Energy =   988.4293100037 hartrees
 There are       68 alpha and       68 beta electrons

                       Distance Matrix (Angstroms)
             I (  1)   P (  2)   P (  3)
   P (  2)  2.476714
   P (  3)  3.788731  2.036962
   I (  4)  4.037827  3.789329  2.475799

 Requested basis set is 6-311++G(d,p)
 There are 74 shells and 184 basis functions
 A cutoff of  1.0D-14 yielded   2070 shell pairs
 There are     13675 function pairs (     15532 Cartesian)
 Smallest overlap matrix eigenvalue = 8.59E-04
 Guess MOs from SCF MO coefficient file

 -----------------------------------------------------------------------
  General SCF calculation program by
  Eric Jon Sundstrom, Paul Horn, Yuezhi Mao, Dmitri Zuev, Alec White,
  David Stuck, Shaama M.S., Shane Yost, Joonho Lee, David Small,
  Daniel Levine, Susi Lehtola, Hugh Burton, Evgeny Epifanovsky
 -----------------------------------------------------------------------
 Hartree-Fock
 using 4 threads for integral computing
 -------------------------------------------------------
 OpenMP Integral computing Module                
 Release: version 2.0, May 2017, Q-Chem Inc. Pleasanton 
 -------------------------------------------------------
 A restricted SCF calculation will be
 performed using DIIS
 SCF converges when DIIS error is below 1.0e-08
 ---------------------------------------
  Cycle       Energy         DIIS error
 ---------------------------------------
    1  -14515.1231672429      9.50e-06  
    2  -14515.1231679016      2.51e-06  
    3  -14515.1231679758      1.23e-06  
    4  -14515.1231679885      4.51e-07  
    5  -14515.1231679920      2.02e-07  
    6  -14515.1231679926      8.15e-08  
    7  -14515.1231679928      3.65e-08  
    8  -14515.1231679928      1.39e-08  
    9  -14515.1231679930      7.24e-09  Convergence criterion met
 ---------------------------------------
 SCF time:   CPU 14.22s  wall 4.00s 
 SCF   energy in the final basis set =   -14515.1231679930
 Total energy in the final basis set =   -14515.1231679930


 ------------------------------------------------------------------------------

   CCMAN2: suite of methods based on coupled cluster
           and equation of motion theories.

   Components:
   * libvmm-1.3-trunk
     by Evgeny Epifanovsky, Ilya Kaliman.
   * libtensor-2.5-trunk
     by Evgeny Epifanovsky, Michael Wormit, Dmitry Zuev, Sam Manzer, 
        Ilya Kaliman.
   * libcc-2.5-trunk
     by Evgeny Epifanovsky, Arik Landau, Tomasz Kus, Kirill Khistyaev, 
        Dmitry Zuev, Prashant Manohar, Xintian Feng, Anna Krylov, 
        Matthew Goldey, Alec White, Thomas Jagau, Kaushik Nanda, 
        Anastasia Gunina, Alexander Kunitsa, Joonho Lee.

   CCMAN original authors:
   Anna I. Krylov, C. David Sherrill, Steven R. Gwaltney,
   Edward F. C. Byrd (2000)
   Sergey V. Levchenko, Lyudmila V. Slipchenko, Tao Wang,
   Ana-Maria C. Cristian (2003)
   Piotr A. Pieniazek, C. Melania Oana, Evgeny Epifanovsky (2007)
   Prashant Manohar (2009)

 ------------------------------------------------------------------------------


 Allocating and initializing 29808MB of RAM...
 Calculation will run on 4 cores.


 Alpha MOs, Restricted
 -- Occupied --                  
*******-1177.18 -180.88 -180.88 -169.69 -169.69 -169.69 -169.69
  1 A     2 A     3 A     4 A     5 A     6 A     7 A     8 A                  
-169.69 -169.69  -80.03  -80.03  -37.94  -37.94  -33.12  -33.12
  9 A    10 A    11 A    12 A    13 A    14 A    15 A    16 A                  
-33.121 -33.120 -33.120 -33.120 -24.308 -24.308 -24.307 -24.307
 17 A    18 A    19 A    20 A    21 A    22 A    23 A    24 A                  
-24.307 -24.307 -24.303 -24.303 -24.303 -24.303  -7.568  -7.568
 25 A    26 A    27 A    28 A    29 A    30 A    31 A    32 A                  
 -7.253  -7.253  -5.486  -5.486  -5.476  -5.476  -5.475  -5.475
 33 A    34 A    35 A    36 A    37 A    38 A    39 A    40 A                  
 -5.461  -5.460  -5.459  -5.459  -5.459  -5.458  -2.409  -2.409
 41 A    42 A    43 A    44 A    45 A    46 A    47 A    48 A                  
 -2.405  -2.405  -2.404  -2.404  -2.392  -2.392  -2.392  -2.392
 49 A    50 A    51 A    52 A    53 A    54 A    55 A    56 A                  
 -0.964  -0.880  -0.825  -0.662  -0.505  -0.468  -0.443  -0.399
 57 A    58 A    59 A    60 A    61 A    62 A    63 A    64 A                  
 -0.399  -0.375  -0.374  -0.344
 65 A    66 A    67 A    68 A                                                  
 -- Virtual --                   
 -0.026  -0.002   0.056   0.067   0.083   0.092   0.094   0.109
 69 A    70 A    71 A    72 A    73 A    74 A    75 A    76 A                  
  0.112   0.126   0.148   0.173   0.258   0.279   0.295   0.311
 77 A    78 A    79 A    80 A    81 A    82 A    83 A    84 A                  
  0.347   0.359   0.371   0.378   0.384   0.405   0.430   0.430
 85 A    86 A    87 A    88 A    89 A    90 A    91 A    92 A                  
  0.481   0.524   0.565   0.566   0.571   0.578   0.579   0.580
 93 A    94 A    95 A    96 A    97 A    98 A    99 A   100 A                  
  0.599   0.648   0.664   0.671   0.735   0.766   0.809   0.841
101 A   102 A   103 A   104 A   105 A   106 A   107 A   108 A                  
  0.885   0.897   0.962   1.079   1.088   1.105   1.188   1.403
109 A   110 A   111 A   112 A   113 A   114 A   115 A   116 A                  
  1.530   1.553   1.566   1.579   1.619   1.632   1.775   1.830
117 A   118 A   119 A   120 A   121 A   122 A   123 A   124 A                  
  1.841   1.926   1.984   1.989   4.466   4.471   4.478   4.484
125 A   126 A   127 A   128 A   129 A   130 A   131 A   132 A                  
  4.494   4.495   4.498   4.533   4.613   4.643   4.700   4.819
133 A   134 A   135 A   136 A   137 A   138 A   139 A   140 A                  
  6.518   6.534   6.537   6.563   6.565   6.570   7.161   7.419
141 A   142 A   143 A   144 A   145 A   146 A   147 A   148 A                  
 14.725  14.750  14.770  14.771  14.856  14.887  28.808  28.914
149 A   150 A   151 A   152 A   153 A   154 A   155 A   156 A                  
 29.517  29.531  29.532  29.552  29.554  29.560  29.868  29.869
157 A   158 A   159 A   160 A   161 A   162 A   163 A   164 A                  
 29.870  29.872  29.877  29.878  29.880  29.895  29.948  29.963
165 A   166 A   167 A   168 A   169 A   170 A   171 A   172 A                  
130.579 130.590 130.592 130.605 130.614 130.615 154.215 154.305
173 A   174 A   175 A   176 A   177 A   178 A   179 A   180 A                  
165.763 166.0471912.1311912.224
181 A   182 A   183 A   184 A                                                  

 Beta MOs, Restricted
 -- Occupied --                  
*******-1177.18 -180.88 -180.88 -169.69 -169.69 -169.69 -169.69
  1 A     2 A     3 A     4 A     5 A     6 A     7 A     8 A                  
-169.69 -169.69  -80.03  -80.03  -37.94  -37.94  -33.12  -33.12
  9 A    10 A    11 A    12 A    13 A    14 A    15 A    16 A                  
-33.121 -33.120 -33.120 -33.120 -24.308 -24.308 -24.307 -24.307
 17 A    18 A    19 A    20 A    21 A    22 A    23 A    24 A                  
-24.307 -24.307 -24.303 -24.303 -24.303 -24.303  -7.568  -7.568
 25 A    26 A    27 A    28 A    29 A    30 A    31 A    32 A                  
 -7.253  -7.253  -5.486  -5.486  -5.476  -5.476  -5.475  -5.475
 33 A    34 A    35 A    36 A    37 A    38 A    39 A    40 A                  
 -5.461  -5.460  -5.459  -5.459  -5.459  -5.458  -2.409  -2.409
 41 A    42 A    43 A    44 A    45 A    46 A    47 A    48 A                  
 -2.405  -2.405  -2.404  -2.404  -2.392  -2.392  -2.392  -2.392
 49 A    50 A    51 A    52 A    53 A    54 A    55 A    56 A                  
 -0.964  -0.880  -0.825  -0.662  -0.505  -0.468  -0.443  -0.399
 57 A    58 A    59 A    60 A    61 A    62 A    63 A    64 A                  
 -0.399  -0.375  -0.374  -0.344
 65 A    66 A    67 A    68 A                                                  
 -- Virtual --                   
 -0.026  -0.002   0.056   0.067   0.083   0.092   0.094   0.109
 69 A    70 A    71 A    72 A    73 A    74 A    75 A    76 A                  
  0.112   0.126   0.148   0.173   0.258   0.279   0.295   0.311
 77 A    78 A    79 A    80 A    81 A    82 A    83 A    84 A                  
  0.347   0.359   0.371   0.378   0.384   0.405   0.430   0.430
 85 A    86 A    87 A    88 A    89 A    90 A    91 A    92 A                  
  0.481   0.524   0.565   0.566   0.571   0.578   0.579   0.580
 93 A    94 A    95 A    96 A    97 A    98 A    99 A   100 A                  
  0.599   0.648   0.664   0.671   0.735   0.766   0.809   0.841
101 A   102 A   103 A   104 A   105 A   106 A   107 A   108 A                  
  0.885   0.897   0.962   1.079   1.088   1.105   1.188   1.403
109 A   110 A   111 A   112 A   113 A   114 A   115 A   116 A                  
  1.530   1.553   1.566   1.579   1.619   1.632   1.775   1.830
117 A   118 A   119 A   120 A   121 A   122 A   123 A   124 A                  
  1.841   1.926   1.984   1.989   4.466   4.471   4.478   4.484
125 A   126 A   127 A   128 A   129 A   130 A   131 A   132 A                  
  4.494   4.495   4.498   4.533   4.613   4.643   4.700   4.819
133 A   134 A   135 A   136 A   137 A   138 A   139 A   140 A                  
  6.518   6.534   6.537   6.563   6.565   6.570   7.161   7.419
141 A   142 A   143 A   144 A   145 A   146 A   147 A   148 A                  
 14.725  14.750  14.770  14.771  14.856  14.887  28.808  28.914
149 A   150 A   151 A   152 A   153 A   154 A   155 A   156 A                  
 29.517  29.531  29.532  29.552  29.554  29.560  29.868  29.869
157 A   158 A   159 A   160 A   161 A   162 A   163 A   164 A                  
 29.870  29.872  29.877  29.878  29.880  29.895  29.948  29.963
165 A   166 A   167 A   168 A   169 A   170 A   171 A   172 A                  
130.579 130.590 130.592 130.605 130.614 130.615 154.215 154.305
173 A   174 A   175 A   176 A   177 A   178 A   179 A   180 A                  
165.763 166.0471912.1311912.224
181 A   182 A   183 A   184 A                                                  

 Occupation and symmetry of molecular orbitals

 Point group: C1 (1 irreducible representation).

                           A     All 
 -------------------------------------
 All molecular orbitals:
  - Alpha                  184   184 
  - Beta                   184   184 
 -------------------------------------
 Alpha orbitals:
  - Frozen occupied        46    46  
  - Active occupied        22    22  
  - Active virtual         116   116 
  - Frozen virtual         0     0   
 -------------------------------------
 Beta orbitals:
  - Frozen occupied        46    46  
  - Active occupied        22    22  
  - Active virtual         116   116 
  - Frozen virtual         0     0   
 -------------------------------------

 Import integrals:   CPU 0.00 s  wall 0.00 s

 Import integrals:   CPU 221.25 s  wall 57.81 s

 MP2 amplitudes:   CPU 0.25 s  wall 0.16 s

Running a double precision version
           CCSD T amplitudes will be solved using DIIS.

           Start     Size      MaxIter   EConv     TConv     
           3         7         100       1.00e-07  1.00e-05  
 ------------------------------------------------------------------------------
           Energy (a.u.)   Ediff      Tdiff       Comment
 ------------------------------------------------------------------------------
         -1.4515762e+04                           
     1   -1.4515761e+04   1.41e-03   8.54e-01     
     2   -1.4515778e+04   1.75e-02   1.08e-01     
     3   -1.4515779e+04   7.44e-04   4.48e-02     
     4   -1.4515781e+04   1.84e-03   1.46e-02     Switched to DIIS steps.
     5   -1.4515782e+04   7.07e-04   1.31e-02     
     6   -1.4515782e+04   3.67e-05   2.64e-03     
     7   -1.4515782e+04   2.08e-06   1.17e-03     
     8   -1.4515782e+04   3.30e-06   2.94e-04     
     9   -1.4515782e+04   1.87e-06   1.65e-04     
    10   -1.4515782e+04   3.48e-07   6.55e-05     
    11   -1.4515782e+04   1.96e-08   3.73e-05     
    12   -1.4515782e+04   2.50e-10   1.14e-05     
    13   -1.4515782e+04   8.31e-08   5.52e-06     
 ------------------------------------------------------------------------------
         -1.4515782e+04                           CCSD T converged.

End of double precision
 SCF energy                 = -14515.12316799
 MP2 energy                 = -14515.76232002
 CCSD correlation energy     =     -0.65860636
 CCSD total energy           = -14515.78177436

 CCSD  T1^2 = 0.0132  T2^2 = 0.3186  Leading amplitudes:

 Amplitude    Orbitals with energies
  0.0311       64 (A) A                  ->    69 (A) A                   
              -0.3992                         -0.0263                     
  0.0311       64 (A) B                  ->    69 (A) B                   
              -0.3992                         -0.0263                     
 -0.0211       66 (A) A                  ->    71 (A) A                   
              -0.3750                          0.0565                     
 -0.0211       66 (A) B                  ->    71 (A) B                   
              -0.3750                          0.0565                     

 Amplitude    Orbitals with energies
 -0.1095       68 (A) A      68 (A) B    ->    69 (A) A      69 (A) B     
              -0.3445       -0.3445           -0.0263       -0.0263       
  0.1095       68 (A) A      68 (A) B    ->    69 (A) B      69 (A) A     
              -0.3445       -0.3445           -0.0263       -0.0263       
  0.1095       68 (A) B      68 (A) A    ->    69 (A) A      69 (A) B     
              -0.3445       -0.3445           -0.0263       -0.0263       
 -0.1095       68 (A) B      68 (A) A    ->    69 (A) B      69 (A) A     
              -0.3445       -0.3445           -0.0263       -0.0263       

 Computing CCSD intemediates for later calculations in double precision
 Finished.

Running a double precision version
           CCSD Lambda amplitudes will be solved using DIIS.
           Start     Size      MaxIter   EConv     LConv     
           3         7         100       1.00e-07  1.00e-05  
 ------------------------------------------------------------------------------
            Enorm      Ldiff       Comment
 ------------------------------------------------------------------------------
     1     6.52e-02   5.16e-02     
     2     1.53e-02   5.12e-03     
     3     6.42e-03   2.48e-03     
     4     3.63e-03   1.20e-03     Switched to DIIS steps.
     5     1.20e-03   6.41e-04     
     6     5.91e-04   1.91e-04     
     7     1.91e-04   4.69e-05     
     8     8.29e-05   7.76e-06     
     9     2.75e-05   6.36e-06     
    10     1.17e-05   2.10e-06     
    11     4.50e-06   6.68e-07     
    12     2.38e-06   1.01e-07     
    13     1.19e-06   1.20e-07     
    14     5.46e-07   4.38e-08     
    15     2.71e-07   6.21e-09     
    16     1.05e-07   1.26e-08     
    17     5.16e-08   4.30e-09     
 ------------------------------------------------------------------------------
                                   CCSD Lambda converged.

 Computing density matrices in double precision...
           Orbital response amplitudes will be solved using DIIS.
           Start     Size      MaxIter   EConv     LConv     
           3         7         100       1.00e-06  1.00e-06  
 ------------------------------------------------------------------------------
            Enorm      Ldiff       Comment
 ------------------------------------------------------------------------------
     1     9.43e-02   1.32e-02     
     2     7.17e-02   1.56e-02     
     3     8.50e-02   2.75e-02     
     4     5.94e-03   3.82e-02     Switched to DIIS steps.
     5     1.88e-03   8.59e-04     
     6     2.44e-04   3.45e-04     
     7     8.88e-05   2.76e-05     
     8     2.42e-05   1.50e-05     
     9     1.64e-05   3.53e-06     
    10     6.00e-06   5.30e-07     
    11     9.13e-07   3.04e-07     
 ------------------------------------------------------------------------------
                                   Orbital response converged.

 Computing density matrices... Done.
 CCSD calculation:   CPU 5982.53 s  wall 1514.25 s

 Transferring MO TPDM to AO TPDM
 Transferring g2_o1o1o1o1
 Transferring g2_o1o1o1v1
 Transferring g2_o1o1v1v1
 Transferring g2_o1v1o1v1
 Transferring g2_o1v1v1v1
 Transferring g2_v1v1v1v1
 Adding separable TPDM
 Computing TPDM gradient
 --------------------------------------------------------
 2e gradient
  Atom          X               Y               Z
 --------------------------------------------------------
    1        -75.229120        0.000000      -43.886956  
    2        -18.814548       -0.000000       43.902249  
    3         18.801787        0.000000       43.890285  
    4         75.241880       -0.000000      -43.905578  
 --------------------------------------------------------
 --------------------------------------------------------
 Final gradient
  Atom          X               Y               Z
 --------------------------------------------------------
    1        -75.229120        0.000000      -43.886956  
    2        -18.814548       -0.000000       43.902249  
    3         18.801787        0.000000       43.890285  
    4         75.241880       -0.000000      -43.905578  
 --------------------------------------------------------
 Analytic gradient from two-electron contribution:   CPU 961.28 s  wall 312.40 s

 Total ccman2 time:   CPU 7170.85 s  wall 1886.60 s


 --------------------------------------------------------------

                    Orbital Energies (a.u.)
 --------------------------------------------------------------

 Alpha MOs
 -- Occupied --
***************-180.883-180.883-169.689-169.689-169.688-169.688
*******-169.688 -80.028 -80.028 -37.936 -37.936 -33.124 -33.124
-33.121 -33.120 -33.120 -33.120 -24.308 -24.308 -24.307 -24.307
-24.307 -24.307 -24.303 -24.303 -24.303 -24.303  -7.568  -7.568
 -7.253  -7.253  -5.486  -5.486  -5.476  -5.476  -5.475  -5.475
 -5.461  -5.460  -5.459  -5.459  -5.459  -5.458  -2.409  -2.409
 -2.405  -2.405  -2.404  -2.404  -2.392  -2.392  -2.392  -2.392
 -0.964  -0.880  -0.825  -0.662  -0.505  -0.468  -0.443  -0.399
 -0.399  -0.375  -0.374  -0.344
 -- Virtual --
 -0.026  -0.002   0.056   0.067   0.083   0.092   0.094   0.109
  0.112   0.126   0.148   0.173   0.258   0.279   0.295   0.311
  0.347   0.359   0.371   0.378   0.384   0.405   0.430   0.430
  0.481   0.524   0.565   0.566   0.571   0.578   0.579   0.580
  0.599   0.648   0.664   0.671   0.735   0.766   0.809   0.841
  0.885   0.897   0.962   1.079   1.088   1.105   1.188   1.403
  1.530   1.553   1.566   1.579   1.619   1.632   1.775   1.830
  1.841   1.926   1.984   1.989   4.466   4.471   4.478   4.484
  4.494   4.495   4.498   4.533   4.613   4.643   4.700   4.819
  6.518   6.534   6.537   6.563   6.565   6.570   7.161   7.419
 14.725  14.750  14.770  14.771  14.856  14.887  28.808  28.914
 29.517  29.531  29.532  29.552  29.554  29.560  29.868  29.869
 29.870  29.872  29.877  29.878  29.880  29.895  29.948  29.963
130.579 130.590 130.592 130.605 130.614 130.615 154.215 154.305
165.763 166.0471912.1311912.224
 --------------------------------------------------------------

          Ground-State Mulliken Net Atomic Charges

     Atom                 Charge (a.u.)
  ----------------------------------------
      1 I                    -0.123274
      2 P                     0.123251
      3 P                     0.122845
      4 I                    -0.122822
  ----------------------------------------
  Sum of atomic charges =    -0.000000

 -----------------------------------------------------------------
                    Cartesian Multipole Moments
 -----------------------------------------------------------------
    Charge (ESU x 10^10)
                -0.0000
    Dipole Moment (Debye)
         X      -0.0026      Y      -0.0000      Z      -0.2820
       Tot       0.2820
    Quadrupole Moments (Debye-Ang)
        XX     -86.4653     XY      -0.0000     YY     -84.8680
        XZ      -0.0083     YZ      -0.0000     ZZ     -82.4597
    Octopole Moments (Debye-Ang^2)
       XXX      -0.0330    XXY      -0.0000    XYY      -0.0069
       YYY      -0.0000    XXZ      27.3894    XYZ       0.0000
       YYZ      17.0080    XZZ       0.0107    YZZ      -0.0000
       ZZZ      65.0717
    Hexadecapole Moments (Debye-Ang^3)
      XXXX   -1719.9581   XXXY      -0.0000   XXYY    -309.5202
      XYYY      -0.0000   YYYY    -128.3956   XXXZ      -0.0141
      XXYZ      -0.0000   XYYZ       0.0084   YYYZ      -0.0000
      XXZZ    -385.4445   XYZZ      -0.0000   YYZZ    -140.0409
      XZZZ      -0.0023   YZZZ      -0.0000   ZZZZ    -708.6136
 -----------------------------------------------------------------
 DrvMan completing analytic gradient of the correlated energy
 Correlated dipole moment
            1
    1  -0.0010212
    2  -0.0000000
    3  -0.1109479
 Energy read as -14515.781774357
 Full Analytical Gradient: (in a.u., or Hartree/Bohr)
             1             2             3             4
    1    0.00004554    0.00001956   -0.00004250   -0.00002260
    2    0.00000000   -0.00000000    0.00000000   -0.00000000
    3    0.00017026   -0.00022375    0.00004394    0.00000955
 Gradient time:  CPU 0.73 s  wall 0.77 s
Dipole drv :
gprntSymmMtrx error report: 
 Final Hessian.
            1           2           3           4           5           6
    1   0.0300439   0.0000000   0.0355282  -0.0166992   0.0000000  -0.0232085
    2   0.0000000   0.0025104   0.0000011   0.0000000  -0.0049741  -0.0000027
    3   0.0355282   0.0000011   0.0877195  -0.0316857   0.0000000  -0.0881734
    4  -0.0166992   0.0000000  -0.0316857   0.2151982   0.0000000   0.0193680
    5   0.0000000  -0.0049741   0.0000000   0.0000000   0.0098943  -0.0000023
    6  -0.0232085  -0.0000027  -0.0881734   0.0193680  -0.0000023   0.1164784
    7  -0.0106689   0.0000000  -0.0051437  -0.1878277   0.0000000  -0.0071847
    8   0.0000000   0.0049835   0.0000000   0.0000000  -0.0099084   0.0000000
    9  -0.0110198   0.0000004  -0.0029761   0.0071847  -0.0000054  -0.0253290
   10  -0.0026783   0.0000000   0.0013000  -0.0106689   0.0000000   0.0110198
   11   0.0000000  -0.0025152   0.0000000   0.0000000   0.0049835   0.0000000
   12  -0.0013000  -0.0000008   0.0034300   0.0051437   0.0000011  -0.0029761
            7           8           9          10          11          12
    1  -0.0106689   0.0000000  -0.0110198  -0.0026783   0.0000000  -0.0013000
    2   0.0000000   0.0049835   0.0000004   0.0000000  -0.0025152  -0.0000008
    3  -0.0051437   0.0000000  -0.0029761   0.0013000   0.0000000   0.0034300
    4  -0.1878277   0.0000000   0.0071847  -0.0106689   0.0000000   0.0051437
    5   0.0000000  -0.0099084  -0.0000054   0.0000000   0.0049835   0.0000011
    6  -0.0071847   0.0000000  -0.0253290   0.0110198   0.0000000  -0.0029761
    7   0.2151982   0.0000000  -0.0193680  -0.0166992   0.0000000   0.0316857
    8   0.0000000   0.0098943   0.0000023   0.0000000  -0.0049741   0.0000008
    9  -0.0193680   0.0000023   0.1164784   0.0232085   0.0000000  -0.0881734
   10  -0.0166992   0.0000000   0.0232085   0.0300439   0.0000000  -0.0355282
   11   0.0000000  -0.0049741   0.0000000   0.0000000   0.0025104  -0.0000011
   12   0.0316857   0.0000008  -0.0881734  -0.0355282  -0.0000011   0.0877195
 ----------------------------------------------------------------
             Standard Nuclear Orientation (Angstroms)
    I     Atom           X                Y                Z
 ----------------------------------------------------------------
    1      I       2.0189133601     0.0000000000     0.4995588562
    2      P       1.0184810000    -0.0000000000    -1.7651079585
    3      P      -1.0184810000    -0.0000000000    -1.7651079585
    4      I      -2.0189133601     0.0000000000     0.4995588562
 ----------------------------------------------------------------
 Nuclear Repulsion Energy =   988.5095948586 hartrees
 There are       68 alpha and       68 beta electrons
 old dipole drv.
            1           2           3           4           5           6
    1  -0.3075945   0.0000000  -0.6038268   0.3077036   0.0000000   0.5408033
    2   0.0000000  -0.0128670   0.0000001  -0.0000000   0.0128594  -0.0000037
    3  -0.1675218   0.0000000  -0.4990152   0.1233439   0.0000000   0.4986534
            7           8           9          10          11          12
    1   0.3077036   0.0000000  -0.5408033  -0.3075945   0.0000000   0.6038268
    2  -0.0000000   0.0128594   0.0000037   0.0000000  -0.0128670  -0.0000001
    3  -0.1233439   0.0000000   0.4986534   0.1675218   0.0000000  -0.4990152
 New transposed dipole drv.
            1           2           3
    1  -0.3075945   0.0000000  -0.1675218
    2   0.0000000  -0.0128670   0.0000000
    3  -0.6038268   0.0000001  -0.4990152
    4   0.3077036  -0.0000000   0.1233439
    5   0.0000000   0.0128594   0.0000000
    6   0.5408033  -0.0000037   0.4986534
    7   0.3077036  -0.0000000  -0.1233439
    8   0.0000000   0.0128594   0.0000000
    9  -0.5408033   0.0000037   0.4986534
   10  -0.3075945   0.0000000   0.1675218
   11   0.0000000  -0.0128670   0.0000000
   12   0.6038268  -0.0000001  -0.4990152
FINAL TENSOR RESULT:
Order 2, Length 12
    Atom      X          Y          Z
     1 Order 1, Length 12
    Atom      X          Y          Z
     1    3.004389980682857e-02   0.000000000000000e+00   3.552817362210167e-02
     2   -1.669915169390412e-02   0.000000000000000e+00  -2.320851956878189e-02
     3   -1.066891455893676e-02   0.000000000000000e+00  -1.101981775963796e-02
     4   -2.678278835597748e-03   0.000000000000000e+00  -1.299958693945914e-03

Order 1, Length 12
    Atom      X          Y          Z
     1    0.000000000000000e+00   2.510442511508412e-03   1.096888092337349e-06
     2    0.000000000000000e+00  -4.974065595424255e-03  -2.724508780979727e-06
     3    0.000000000000000e+00   4.983519845589849e-03   4.180430055948975e-07
     4    0.000000000000000e+00  -2.515208645556345e-03  -7.505629548291548e-07

Order 1, Length 12
    Atom      X          Y          Z
     1    3.552817362210167e-02   1.096888092337349e-06   8.771951910307964e-02
     2   -3.168569255508975e-02   0.000000000000000e+00  -8.817337555428481e-02
     3   -5.143735228143379e-03   0.000000000000000e+00  -2.976086357069766e-03
     4    1.299958693945914e-03   0.000000000000000e+00   3.430010091195895e-03


     2 Order 1, Length 12
    Atom      X          Y          Z
     1   -1.669915169390412e-02   0.000000000000000e+00  -3.168569255508975e-02
     2    2.151982090164719e-01   0.000000000000000e+00   1.936796915462242e-02
     3   -1.878276971445582e-01   0.000000000000000e+00   7.184694811405313e-03
     4   -1.066891455893676e-02   0.000000000000000e+00   5.143735228143379e-03

Order 1, Length 12
    Atom      X          Y          Z
     1    0.000000000000000e+00  -4.974065595424255e-03   0.000000000000000e+00
     2    0.000000000000000e+00   9.894288482714019e-03  -2.282799700418608e-06
     3    0.000000000000000e+00  -9.908430848882526e-03  -5.425351486993971e-06
     4    0.000000000000000e+00   4.983519845589849e-03   1.068163868952469e-06

Order 1, Length 12
    Atom      X          Y          Z
     1   -2.320851956878189e-02  -2.724508780979727e-06  -8.817337555428481e-02
     2    1.936796915462242e-02  -2.282799700418608e-06   1.164783532821025e-01
     3   -7.184694811405313e-03   0.000000000000000e+00  -2.532895854086799e-02
     4    1.101981775963796e-02   0.000000000000000e+00  -2.976086357069766e-03


     3 Order 1, Length 12
    Atom      X          Y          Z
     1   -1.066891455893676e-02   0.000000000000000e+00  -5.143735228143379e-03
     2   -1.878276971445582e-01   0.000000000000000e+00  -7.184694811405313e-03
     3    2.151982090164719e-01   0.000000000000000e+00  -1.936796915462242e-02
     4   -1.669915169390412e-02   0.000000000000000e+00   3.168569255508975e-02

Order 1, Length 12
    Atom      X          Y          Z
     1    0.000000000000000e+00   4.983519845589849e-03   0.000000000000000e+00
     2    0.000000000000000e+00  -9.908430848882526e-03   0.000000000000000e+00
     3    0.000000000000000e+00   9.894288482714019e-03   2.282799700418608e-06
     4    0.000000000000000e+00  -4.974065595424255e-03   7.792871782147854e-07

Order 1, Length 12
    Atom      X          Y          Z
     1   -1.101981775963796e-02   4.180430055948975e-07  -2.976086357069766e-03
     2    7.184694811405313e-03  -5.425351486993971e-06  -2.532895854086799e-02
     3   -1.936796915462242e-02   2.282799700418608e-06   1.164783532821025e-01
     4    2.320851956878189e-02   0.000000000000000e+00  -8.817337555428481e-02


     4 Order 1, Length 12
    Atom      X          Y          Z
     1   -2.678278835597748e-03   0.000000000000000e+00   1.299958693945914e-03
     2   -1.066891455893676e-02   0.000000000000000e+00   1.101981775963796e-02
     3   -1.669915169390412e-02   0.000000000000000e+00   2.320851956878189e-02
     4    3.004389980682857e-02   0.000000000000000e+00  -3.552817362210167e-02

Order 1, Length 12
    Atom      X          Y          Z
     1    0.000000000000000e+00  -2.515208645556345e-03   0.000000000000000e+00
     2    0.000000000000000e+00   4.983519845589849e-03   0.000000000000000e+00
     3    0.000000000000000e+00  -4.974065595424255e-03   0.000000000000000e+00
     4    0.000000000000000e+00   2.510442511508412e-03  -1.096888092337349e-06

Order 1, Length 12
    Atom      X          Y          Z
     1   -1.299958693945914e-03  -7.505629548291548e-07   3.430010091195895e-03
     2    5.143735228143379e-03   1.068163868952469e-06  -2.976086357069766e-03
     3    3.168569255508975e-02   7.792871782147854e-07  -8.817337555428481e-02
     4   -3.552817362210167e-02  -1.096888092337349e-06   8.771951910307964e-02


 # Finishing finite difference calculation for IDERIV #
 ######################################################
 ######################################################
 Requested basis set is 6-311++G(d,p)
 There are 74 shells and 184 basis functions
 **********************************************************************
 **                                                                  **
 **                       VIBRATIONAL ANALYSIS                       **
 **                       --------------------                       **
 **                                                                  **
 **        VIBRATIONAL FREQUENCIES (CM**-1) AND NORMAL MODES         **
 **     FORCE CONSTANTS (mDYN/ANGSTROM) AND REDUCED MASSES (AMU)     **
 **                  INFRARED INTENSITIES (KM/MOL)                   **
 **                                                                  **
 **********************************************************************


 Mode:                 1                      2                      3
 Frequency:        63.33                 133.93                 181.18
 Force Cnst:      0.2792                 0.3425                 0.7705
 Red. Mass:     118.1504                32.4064                39.8393
 IR Active:          YES                    YES                    YES
 IR Intens:        0.012                  0.000                  4.611
 Raman Active:       YES                    YES                    YES
               X      Y      Z        X      Y      Z        X      Y      Z
 I         -0.672  0.000  0.052    0.000  0.086  0.000   -0.156  0.000 -0.148
 P          0.008 -0.000 -0.213   -0.000 -0.702 -0.000    0.638 -0.000 -0.216
 P         -0.008  0.000 -0.213   -0.000  0.702 -0.000    0.638  0.000  0.216
 I          0.672 -0.000  0.052   -0.000 -0.086  0.000   -0.156 -0.000  0.148
 TransDip   0.000 -0.000 -0.003    0.000 -0.000 -0.000    0.069  0.000 -0.000

 Mode:                 4                      5                      6
 Frequency:       311.35                 367.09                 588.59
 Force Cnst:      2.1180                 2.6620                 6.3327
 Red. Mass:      37.0831                33.5298                31.0246
 IR Active:          YES                    YES                    YES
 IR Intens:       18.813                 26.813                  2.043
 Raman Active:       YES                    YES                    YES
               X      Y      Z        X      Y      Z        X      Y      Z
 I         -0.066  0.000 -0.166    0.025  0.000  0.113   -0.004  0.000 -0.016
 P         -0.079 -0.000  0.680   -0.101 -0.000 -0.690    0.704 -0.000  0.064
 P          0.079  0.000  0.680   -0.101  0.000  0.690   -0.704  0.000  0.064
 I          0.066 -0.000 -0.166    0.025 -0.000 -0.113    0.004 -0.000 -0.016
 TransDip   0.000 -0.000  0.139   -0.166  0.000  0.000   -0.000  0.000  0.046

 STANDARD THERMODYNAMIC QUANTITIES AT   298.15 K  AND     1.00 ATM

   This Molecule has  0 Imaginary Frequencies
   Zero point vibrational energy:        2.352 kcal/mol

   Atom    1 Element I  Has Mass  126.90440
   Atom    2 Element P  Has Mass   30.97376
   Atom    3 Element P  Has Mass   30.97376
   Atom    4 Element I  Has Mass  126.90440
   Molecular Mass:   315.756320 amu
   Principal axes and moments of inertia in amu*Bohr^2:
                             1           2           3
    Eigenvalues --      911.97916  3923.83562  4835.81478
          X               1.00000     0.00000     0.00000
          Y              -0.00000     0.00000     1.00000
          Z               0.00000     1.00000    -0.00000
   Rotational Symmetry Number is   2
   The Molecule is an Asymmetric Top
   Translational Enthalpy:        0.889 kcal/mol
   Rotational Enthalpy:           0.889 kcal/mol
   Vibrational Enthalpy:          4.225 kcal/mol
   gas constant (RT):             0.592 kcal/mol
   Translational Entropy:        43.145  cal/mol.K
   Rotational Entropy:           29.849  cal/mol.K
   Vibrational Entropy:          12.472  cal/mol.K

   Total Enthalpy:                6.595 kcal/mol
   Total Entropy:                85.466  cal/mol.K
Archival summary:
1\1\garfield\FREQ\ProcedureUnspecified\BasisUnspecified\22\taweetha\WedMay804:49:432019WedMay804:49:432019\0\\#,FREQ,ProcedureUnspecified,BasisUnspecified,\\0,1\I\P,1,2.4758\P,2,2.03696,1,113.834\I,3,2.4758,2,113.834,1,0,0\\HF=-14515.1232\\@

 Total job time:  19488.17s(wall), 73539.70s(cpu) 
 Wed May  8 04:49:43 2019

        *************************************************************
        *                                                           *
        *  Thank you very much for using Q-Chem.  Have a nice day.  *
        *                                                           *
        *************************************************************
