# Supplementary material for: Geometric and energetic data from ab initio calculations of haloethene, haloimine, halomethylenephosphine, haloiminophosphine, halodiazene, halodiphosphene and halocyclopropane
Source: Data Brief. 2019 Nov 2;27:104738. doi: 10.1016/j.dib.2019.104738 (PMC6861602; doi:10.1016/j.dib.2019.104738)
Supplement: Multimedia component 8 [file mmc8.zip › PP/CCSD/HEPPBrE.out]

Q-Chem Developer Version!
                  Welcome to Q-Chem
     A Quantum Leap Into The Future Of Chemistry


 Q-Chem 5.1, Q-Chem, Inc., Pleasanton, CA (2018)

 Yihan Shao,  Zhengting Gan,  E. Epifanovsky,  A. T. B. Gilbert,  M. Wormit,  
 J. Kussmann,  A. W. Lange,  A. Behn,  Jia Deng,  Xintian Feng,  D. Ghosh,  
 M. Goldey,  P. R. Horn,  L. D. Jacobson,  I. Kaliman,  T. Kus,  A. Landau,  
 Jie Liu,  E. I. Proynov,  R. M. Richard,  R. P. Steele,  E. J. Sundstrom,  
 H. L. Woodcock III,  P. M. Zimmerman,  D. Zuev,  B. Albrecht,  E. Alguire,  
 S. A. Baeppler,  D. Barton,  Z. Benda,  Y. A. Bernard,  E. J. Berquist,  
 K. B. Bravaya,  H. Burton,  D. Casanova,  Chun-Min Chang,  Yunqing Chen,  
 A. Chien,  K. D. Closser,  M. P. Coons,  S. Coriani,  S. Dasgupta,  
 A. L. Dempwolff,  M. Diedenhofen,  Hainam Do,  R. G. Edgar,  Po-Tung Fang,  
 S. Faraji,  S. Fatehi,  Qingguo Feng,  K. D. Fenk,  J. Fosso-Tande,  
 Qinghui Ge,  A. Ghysels,  G. Gidofalvi,  J. Gomes,  J. Gonthier,  A. Gunina,  
 D. Hait,  M. W. D. Hanson-Heine,  P. H. P. Harbach,  A. W. Hauser,  
 J. E. Herr,  E. G. Hohenstein,  Z. C. Holden,  Kerwin Hui,  B. C. Huynh,  
 T.-C. Jagau,  Hyunjun Ji,  B. Kaduk,  K. Khistyaev,  Jaehoon Kim,  
 P. Klunzinger,  K. Koh,  D. Kosenkov,  L. Koulias,  T. Kowalczyk,  
 C. M. Krauter,  A. Kunitsa,  Ka Un Lao,  A. Laurent,  K. V. Lawler,  
 Joonho Lee,  D. Lefrancois,  S. Lehtola,  D. S. Levine,  Yi-Pei Li,  
 You-Sheng Lin,  Fenglai Liu,  E. Livshits,  A. Luenser,  P. Manohar,  
 E. Mansoor,  S. F. Manzer,  Shan-Ping Mao,  Yuezhi Mao,  N. Mardirossian,  
 A. V. Marenich,  T. Markovich,  L. A. Martinez-Martinez,  S. A. Maurer,  
 N. J. Mayhall,  S. C. McKenzie,  J.-M. Mewes,  A. F. Morrison,  
 J. W. Mullinax,  K. Nanda,  T. S. Nguyen-Beck,  R. Olivares-Amaya,  
 J. A. Parkhill,  T. M. Perrine,  F. Plasser,  P. Pokhilko,  S. Prager,  
 A. Prociuk,  E. Ramos,  D. R. Rehn,  F. Rob,  M. Schneider,  N. Sergueev,  
 S. M. Sharada,  S. Sharma,  D. W. Small,  T. Stauch,  T. Stein,  
 Yu-Chuan Su,  A. J. W. Thom,  A. Tkatchenko,  T. Tsuchimochi,  N. M. Tubman,  
 L. Vogt,  M. L. Vidal,  O. Vydrov,  M. A. Watson,  J. Wenzel,  
 M. de Wergifosse,  T. A. Wesolowski,  A. White,  J. Witte,  A. Yamada,  
 Jun Yang,  K. Yao,  S. Yeganeh,  S. R. Yost,  Zhi-Qiang You,  A. Zech,  
 Igor Ying Zhang,  Xing Zhang,  Yan Zhao,  Ying Zhu,  B. R. Brooks,  
 G. K. L. Chan,  C. J. Cramer,  M. S. Gordon,  W. J. Hehre,  A. Klamt,  
 M. W. Schmidt,  C. D. Sherrill,  D. G. Truhlar,  A. Aspuru-Guzik,  R. Baer,  
 A. T. Bell,  N. A. Besley,  Jeng-Da Chai,  A. E. DePrince, III,  
 R. A. DiStasio Jr.,  A. Dreuw,  B. D. Dunietz,  T. R. Furlani,  
 Chao-Ping Hsu,  Yousung Jung,  Jing Kong,  D. S. Lambrecht,  WanZhen Liang,  
 C. Ochsenfeld,  V. A. Rassolov,  L. V. Slipchenko,  J. E. Subotnik,  
 T. Van Voorhis,  J. M. Herbert,  A. I. Krylov,  P. M. W. Gill,  M. Head-Gordon

 Contributors to earlier versions of Q-Chem not listed above: 
 R. D. Adamson,  B. Austin,  J. Baker,  G. J. O. Beran,  K. Brandhorst,  
 S. T. Brown,  E. F. C. Byrd,  A. K. Chakraborty,  C.-L. Cheng,  
 Siu Hung Chien,  D. M. Chipman,  D. L. Crittenden,  H. Dachsel,  
 R. J. Doerksen,  A. D. Dutoi,  L. Fusti-Molnar,  W. A. Goddard III,  
 A. Golubeva-Zadorozhnaya,  S. R. Gwaltney,  G. Hawkins,  A. Heyden,  
 S. Hirata,  G. Kedziora,  F. J. Keil,  C. Kelley,  Jihan Kim,  R. A. King,  
 R. Z. Khaliullin,  P. P. Korambath,  W. Kurlancheek,  A. M. Lee,  M. S. Lee,  
 S. V. Levchenko,  Ching Yeh Lin,  D. Liotard,  R. C. Lochan,  I. Lotan,  
 P. E. Maslen,  N. Nair,  D. P. O'Neill,  D. Neuhauser,  E. Neuscamman,  
 C. M. Oana,  R. Olson,  B. Peters,  R. Peverati,  P. A. Pieniazek,  
 Y. M. Rhee,  J. Ritchie,  M. A. Rohrdanz,  E. Rosta,  N. J. Russ,  
 H. F. Schaefer III,  N. E. Schultz,  N. Shenvi,  A. C. Simmonett,  A. Sodt,  
 D. Stuck,  K. S. Thanthiriwatte,  V. Vanovschi,  Tao Wang,  A. Warshel,  
 C. F. Williams,  Q. Wu,  X. Xu,  W. Zhang

 Please cite Q-Chem as follows:
 Y. Shao et al., Mol. Phys. 113, 184-215 (2015)
 DOI: 10.1080/00268976.2014.952696

 Q-Chem 5.1.1 for Intel X86 EM64T Linux

 Parts of Q-Chem use Armadillo 8.300.2 (Tropical Shenanigans).
 http://arma.sourceforge.net/

 Q-Chem begins on Sun Nov  4 08:57:25 2018  

Host: 
0

     Scratch files written to /scratch/taweetham/qchem42514//
Input Ideriv = 1
Curr. Ideriv = -1
Max.  Ideriv = 1

Checking the input file for inconsistencies... 	...done.

--------------------------------------------------------------
User input:
--------------------------------------------------------------
H=Br_c.out
$molecule
0 1
Br
P  1 2.277658
P  2 2.040714 1 109.021478
H  3 1.424366 2 98.955739 1 -0.000000 0
$end

$rem
   JOB_TYPE	OPTIMIZATION
   BASIS	6-311++G**
   METHOD	ccsd
   MEM_TOTAL	4000
   N_FROZEN_CORE      FC
$end


--------------------------------------------------------------
 ----------------------------------------------------------------
             Standard Nuclear Orientation (Angstroms)
    I     Atom           X                Y                Z
 ----------------------------------------------------------------
    1      Br      1.2928135926    -0.1608516519    -0.0000000000
    2      P      -0.7067558550     0.9297665165     0.0000000000
    3      P      -2.2144690878    -0.4454841653    -0.0000000000
    4      H      -1.4301015973    -1.6344274531    -0.0000000000
 ----------------------------------------------------------------
 Molecular Point Group                 Cs    NOp =  2
 Largest Abelian Subgroup              Cs    NOp =  2
 Nuclear Repulsion Energy =   273.8064350088 hartrees
 There are       33 alpha and       33 beta electrons
 Requested basis set is 6-311++G(d,p)
 There are 50 shells and 115 basis functions
 Total memory of 4000MB is distributed as follows: 
   QALLOC including MEM_STATIC uses 192MB
   MEM_STATIC is set to 192MB
   CCMAN JOB total memory use is  3808MB
 Warning: actual memory use might exceed 4000MB

 Total QAlloc Memory Limit    192 MB
 Mega-Array Size       188 MB
 MEM_STATIC part       192 MB
 A cutoff of  1.0D-14 yielded   1143 shell pairs
 There are      6346 function pairs (      6935 Cartesian)

 -------------------------------------------------------
 OpenMP Integral Computing Module                       
 Release: version 1.0, May 2013, Q-Chem Inc. Pittsburgh 
 -------------------------------------------------------
 Integral Job Info:
 Integral job number is                      11
 Integral operator is                         1
 short-range coefficients                     0
 long-range coefficients              100000000
 Omega coefficients                           0
 if combine SR and LR in K                    0
 Integral screening is                        0
 Integral computing path is                   2
 max size of driver memory is            800000
 size of driver memory is                593474
 size of scratch memory is             29623520
 max col of scratch BK array               1296
 max len of scratch array in speh3          155
 max len of scratch index in speh4           18
 max int batch size is                      520
 min int batch size is                       52
 fixed nKL is                                45
 max L of basis functions is                  2
 order of int derivative is                   0
 number of shells is                         50
 number of basis is                         120
 number of cartesian basis is               120
 number of contracted shell pairs          1143
 number of primitive shell pairs           2958
 maxK2 (contraction) of shell pair           36
 max number of K2 of shell pair               1
 max number of CS2 of shell pair            190
 max number of PS2 of shell pair            258
 mem total for path MDJ                  520540
 -------------------------------------------------------
 Smallest overlap matrix eigenvalue = 5.52E-04

 Scale SEOQF with 1.000000e-01/1.000000e-01/1.000000e-01

 Standard Electronic Orientation quadrupole field applied
 Nucleus-field energy     =     0.0000000065 hartrees
 Guess from superposition of atomic densities
 Warning:  Energy on first SCF cycle will be non-variational
 SAD guess density has 66.000000 electrons

 -----------------------------------------------------------------------
  General SCF calculation program by
  Eric Jon Sundstrom, Paul Horn, Yuezhi Mao, Dmitri Zuev, Alec White,
  David Stuck, Shaama M.S., Shane Yost, Joonho Lee, David Small,
  Daniel Levine, Susi Lehtola, Hugh Burton, Evgeny Epifanovsky
 -----------------------------------------------------------------------
 Hartree-Fock
 using 4 threads for integral computing
 -------------------------------------------------------
 OpenMP Integral computing Module                
 Release: version 2.0, May 2017, Q-Chem Inc. Pleasanton 
 -------------------------------------------------------
 A restricted SCF calculation will be
 performed using DIIS
 SCF converges when DIIS error is below 1.0e-08
 ---------------------------------------
  Cycle       Energy         DIIS error
 ---------------------------------------
    1   -3254.5583377305      3.98e-02  
    2   -3254.3855923264      3.60e-03  
    3   -3254.4143446167      2.06e-03  
    4   -3254.4229145611      5.04e-04  
    5   -3254.4239217572      2.12e-04  
    6   -3254.4240880969      4.98e-05  
    7   -3254.4241098578      2.25e-05  
    8   -3254.4241131581      1.03e-05  
    9   -3254.4241139201      4.55e-06  
   10   -3254.4241140990      1.51e-06  
   11   -3254.4241141261      5.69e-07  
   12   -3254.4241141296      1.82e-07  
   13   -3254.4241141299      3.69e-08  
   14   -3254.4241141300      7.94e-09  Convergence criterion met
 ---------------------------------------
 SCF time:   CPU 11.70s  wall 4.00s 
 SCF   energy in the final basis set =    -3254.4241141300
 Total energy in the final basis set =    -3254.4241141300


 ------------------------------------------------------------------------------

   CCMAN2: suite of methods based on coupled cluster
           and equation of motion theories.

   Components:
   * libvmm-1.3-trunk
     by Evgeny Epifanovsky, Ilya Kaliman.
   * libtensor-2.5-trunk
     by Evgeny Epifanovsky, Michael Wormit, Dmitry Zuev, Sam Manzer, 
        Ilya Kaliman.
   * libcc-2.5-trunk
     by Evgeny Epifanovsky, Arik Landau, Tomasz Kus, Kirill Khistyaev, 
        Dmitry Zuev, Prashant Manohar, Xintian Feng, Anna Krylov, 
        Matthew Goldey, Alec White, Thomas Jagau, Kaushik Nanda, 
        Anastasia Gunina, Alexander Kunitsa, Joonho Lee.

   CCMAN original authors:
   Anna I. Krylov, C. David Sherrill, Steven R. Gwaltney,
   Edward F. C. Byrd (2000)
   Sergey V. Levchenko, Lyudmila V. Slipchenko, Tao Wang,
   Ana-Maria C. Cristian (2003)
   Piotr A. Pieniazek, C. Melania Oana, Evgeny Epifanovsky (2007)
   Prashant Manohar (2009)

 ------------------------------------------------------------------------------


 Allocating and initializing 3808MB of RAM...
 Calculation will run on 4 cores.


 Alpha MOs, Restricted
 -- Occupied --                  
-490.03  -80.03  -79.99  -65.17  -58.53  -58.53  -58.53   -9.85
  1 A'    2 A'    3 A'    4 A'    5 A'    1 A"    6 A'    7 A'                 
 -7.566  -7.531  -7.461  -7.454  -7.453  -5.458  -5.457  -5.456
  8 A'    9 A'   10 A'    2 A"   11 A'   12 A'    3 A"   13 A'                 
 -5.424  -5.423  -5.423  -3.200  -3.197  -3.197  -3.188  -3.188
 14 A'    4 A"   15 A'   16 A'    5 A"   17 A'    6 A"   18 A'                 
 -1.037  -0.910  -0.711  -0.546  -0.468  -0.456  -0.424  -0.388
 19 A'   20 A'   21 A'   22 A'   23 A'    7 A"   24 A'   25 A'                 
 -0.357
  8 A"                                                                         
 -- Virtual --                   
 -0.017   0.037   0.054   0.068   0.080   0.082   0.097   0.112
  9 A"   26 A'   27 A'   28 A'   29 A'   10 A"   30 A'   11 A"                 
  0.113   0.118   0.128   0.129   0.147   0.166   0.184   0.202
 31 A'   32 A'   12 A"   33 A'   34 A'   35 A'   36 A'   37 A'                 
  0.215   0.331   0.382   0.386   0.395   0.432   0.442   0.492
 38 A'   39 A'   40 A'   41 A'   13 A"   14 A"   42 A'   43 A'                 
  0.546   0.573   0.587   0.670   0.683   0.720   0.741   0.782
 44 A'   15 A"   45 A'   16 A"   46 A'   47 A'   17 A"   18 A"                 
  0.787   0.803   0.831   0.841   0.843   0.885   0.916   1.005
 48 A'   49 A'   50 A'   19 A"   51 A'   52 A'   53 A'   20 A"                 
  1.091   1.102   1.103   1.300   1.411   1.670   1.686   1.794
 54 A'   55 A'   21 A"   56 A'   57 A'   22 A"   58 A'   23 A"                 
  1.818   1.864   1.946   1.984   2.032   2.306   2.324   2.335
 59 A'   24 A"   60 A'   61 A'   62 A'   25 A"   63 A'   64 A'                 
  2.420   2.905   4.540   4.549   4.555   4.575   4.747   7.190
 65 A'   66 A'   26 A"   67 A'   27 A"   68 A'   69 A'   70 A'                 
  7.257   7.478   8.212   8.229   8.286  14.741  14.778  14.791
 71 A'   72 A'   28 A"   73 A'   74 A'   29 A"   30 A"   75 A'                 
 14.805  14.853  14.906  49.477 165.865 166.110 293.896 293.911
 76 A'   77 A'   78 A'   79 A'   80 A'   81 A'   31 A"   82 A'                 
293.9811028.417
 83 A'   84 A'                                                                 

 Beta MOs, Restricted
 -- Occupied --                  
-490.03  -80.03  -79.99  -65.17  -58.53  -58.53  -58.53   -9.85
  1 A'    2 A'    3 A'    4 A'    5 A'    1 A"    6 A'    7 A'                 
 -7.566  -7.531  -7.461  -7.454  -7.453  -5.458  -5.457  -5.456
  8 A'    9 A'   10 A'    2 A"   11 A'   12 A'    3 A"   13 A'                 
 -5.424  -5.423  -5.423  -3.200  -3.197  -3.197  -3.188  -3.188
 14 A'    4 A"   15 A'   16 A'    5 A"   17 A'    6 A"   18 A'                 
 -1.037  -0.910  -0.711  -0.546  -0.468  -0.456  -0.424  -0.388
 19 A'   20 A'   21 A'   22 A'   23 A'    7 A"   24 A'   25 A'                 
 -0.357
  8 A"                                                                         
 -- Virtual --                   
 -0.017   0.037   0.054   0.068   0.080   0.082   0.097   0.112
  9 A"   26 A'   27 A'   28 A'   29 A'   10 A"   30 A'   11 A"                 
  0.113   0.118   0.128   0.129   0.147   0.166   0.184   0.202
 31 A'   32 A'   12 A"   33 A'   34 A'   35 A'   36 A'   37 A'                 
  0.215   0.331   0.382   0.386   0.395   0.432   0.442   0.492
 38 A'   39 A'   40 A'   41 A'   13 A"   14 A"   42 A'   43 A'                 
  0.546   0.573   0.587   0.670   0.683   0.720   0.741   0.782
 44 A'   15 A"   45 A'   16 A"   46 A'   47 A'   17 A"   18 A"                 
  0.787   0.803   0.831   0.841   0.843   0.885   0.916   1.005
 48 A'   49 A'   50 A'   19 A"   51 A'   52 A'   53 A'   20 A"                 
  1.091   1.102   1.103   1.300   1.411   1.670   1.686   1.794
 54 A'   55 A'   21 A"   56 A'   57 A'   22 A"   58 A'   23 A"                 
  1.818   1.864   1.946   1.984   2.032   2.306   2.324   2.335
 59 A'   24 A"   60 A'   61 A'   62 A'   25 A"   63 A'   64 A'                 
  2.420   2.905   4.540   4.549   4.555   4.575   4.747   7.190
 65 A'   66 A'   26 A"   67 A'   27 A"   68 A'   69 A'   70 A'                 
  7.257   7.478   8.212   8.229   8.286  14.741  14.778  14.791
 71 A'   72 A'   28 A"   73 A'   74 A'   29 A"   30 A"   75 A'                 
 14.805  14.853  14.906  49.477 165.865 166.110 293.896 293.911
 76 A'   77 A'   78 A'   79 A'   80 A'   81 A'   31 A"   82 A'                 
293.9811028.417
 83 A'   84 A'                                                                 

 Occupation and symmetry of molecular orbitals

 Point group: Cs (2 irreducible representations).

                           A'   A"    All 
 ------------------------------------------
 All molecular orbitals:
  - Alpha                  84   31    115 
  - Beta                   84   31    115 
 ------------------------------------------
 Alpha orbitals:
  - Frozen occupied        15   4     19  
  - Active occupied        10   4     14  
  - Active virtual         59   23    82  
  - Frozen virtual         0    0     0   
 ------------------------------------------
 Beta orbitals:
  - Frozen occupied        15   4     19  
  - Active occupied        10   4     14  
  - Active virtual         59   23    82  
  - Frozen virtual         0    0     0   
 ------------------------------------------

 Import integrals:   CPU 0.00 s  wall 0.00 s

 Import integrals:   CPU 27.77 s  wall 31.09 s

 MP2 amplitudes:   CPU 0.14 s  wall 0.49 s

Running a double precision version
           CCSD T amplitudes will be solved using DIIS.

           Start     Size      MaxIter   EConv     TConv     
           3         7         100       1.00e-07  1.00e-05  
 ------------------------------------------------------------------------------
           Energy (a.u.)   Ediff      Tdiff       Comment
 ------------------------------------------------------------------------------
         -3254.93177619                           
     1   -3254.93551610   3.74e-03   7.27e-01     
     2   -3254.95042762   1.49e-02   9.14e-02     
     3   -3254.95182287   1.40e-03   3.73e-02     
     4   -3254.95363523   1.81e-03   1.42e-02     Switched to DIIS steps.
     5   -3254.95409347   4.58e-04   1.03e-02     
     6   -3254.95409599   2.52e-06   2.32e-03     
     7   -3254.95409422   1.77e-06   8.64e-04     
     8   -3254.95409663   2.42e-06   2.13e-04     
     9   -3254.95409656   7.85e-08   8.45e-05     
    10   -3254.95409673   1.78e-07   3.38e-05     
    11   -3254.95409679   5.59e-08   2.00e-05     
    12   -3254.95409676   3.37e-08   4.27e-06     
 ------------------------------------------------------------------------------
         -3254.95409676                           CCSD T converged.

End of double precision
 SCF energy                 = -3254.42411413
 MP2 energy                 = -3254.93177619
 CCSD correlation energy     =    -0.52998263
 CCSD total energy           = -3254.95409676

 CCSD  T1^2 = 0.0087  T2^2 = 0.2475  Leading amplitudes:

 Amplitude    Orbitals with energies
  0.0226       8 (A") A                  ->    13 (A") A                  
              -0.3567                          0.3948                     
  0.0226       8 (A") B                  ->    13 (A") B                  
              -0.3567                          0.3948                     
  0.0203       22 (A') A                 ->    26 (A') A                  
              -0.5459                          0.0373                     
  0.0203       22 (A') B                 ->    26 (A') B                  
              -0.5459                          0.0373                     

 Amplitude    Orbitals with energies
 -0.1462       8 (A") A      8 (A") B    ->    9 (A") A      9 (A") B     
              -0.3567       -0.3567           -0.0171       -0.0171       
  0.1462       8 (A") A      8 (A") B    ->    9 (A") B      9 (A") A     
              -0.3567       -0.3567           -0.0171       -0.0171       
  0.1462       8 (A") B      8 (A") A    ->    9 (A") A      9 (A") B     
              -0.3567       -0.3567           -0.0171       -0.0171       
 -0.1462       8 (A") B      8 (A") A    ->    9 (A") B      9 (A") A     
              -0.3567       -0.3567           -0.0171       -0.0171       

 Computing CCSD intemediates for later calculations in double precision
 Finished.

Running a double precision version
           CCSD Lambda amplitudes will be solved using DIIS.
           Start     Size      MaxIter   EConv     LConv     
           3         7         100       1.00e-07  1.00e-05  
 ------------------------------------------------------------------------------
            Enorm      Ldiff       Comment
 ------------------------------------------------------------------------------
     1     5.56e-02   4.54e-02     
     2     1.17e-02   5.08e-03     
     3     5.10e-03   2.48e-03     
     4     2.23e-03   1.31e-03     Switched to DIIS steps.
     5     8.24e-04   5.02e-04     
     6     3.66e-04   1.48e-04     
     7     1.28e-04   3.97e-05     
     8     5.32e-05   3.47e-06     
     9     1.98e-05   4.67e-06     
    10     7.21e-06   1.62e-06     
    11     2.11e-06   7.28e-07     
    12     9.47e-07   1.92e-07     
    13     4.23e-07   1.04e-07     
    14     2.01e-07   2.27e-08     
    15     9.43e-08   1.59e-08     
 ------------------------------------------------------------------------------
                                   CCSD Lambda converged.

 Computing density matrices in double precision...
           Orbital response amplitudes will be solved using DIIS.
           Start     Size      MaxIter   EConv     LConv     
           3         7         100       1.00e-06  1.00e-06  
 ------------------------------------------------------------------------------
            Enorm      Ldiff       Comment
 ------------------------------------------------------------------------------
     1     1.01e-01   2.41e-03     
     2     1.05e-01   2.89e-03     
     3     1.27e-01   2.15e-02     
     4     9.44e-03   5.69e-02     Switched to DIIS steps.
     5     1.99e-03   1.16e-03     
     6     1.04e-03   1.05e-05     
     7     1.09e-04   9.63e-05     
     8     7.39e-05   3.08e-05     
     9     2.35e-05   4.56e-08     
    10     5.00e-06   4.78e-08     
    11     2.44e-06   1.36e-07     
    12     6.07e-07   7.49e-08     
 ------------------------------------------------------------------------------
                                   Orbital response converged.

 Computing density matrices... Done.
 CCSD calculation:   CPU 248.97 s  wall 109.20 s

Current path: /canmo/ccsd/grad/
/g1_bb_aa
/g1_bb_bb
/g1_o1o1
/g1_o1o2
/g1_o1v1
/g1_o2v1
/g1_v1v1
/g1p_bb_aa
/g1p_bb_bb
/g1s_bb_aa
/g1s_bb_bb
/g2_o1o1o1o1
/g2_o1o1o1v1
/g2_o1o1v1v1
/g2_o1v1o1v1
/g2_o1v1v1v1
/g2_v1v1v1v1
/w_bb_aa
/w_bb_bb
 Transferring MO TPDM to AO TPDM
 Transferring g2_o1o1o1o1
 Transferring g2_o1o1o1v1
 Transferring g2_o1o1v1v1
 Transferring g2_o1v1o1v1
 Transferring g2_o1v1v1v1
 Transferring g2_v1v1v1v1
 Adding separable TPDM
 Computing TPDM gradient
 --------------------------------------------------------
 2e gradient
  Atom          X               Y               Z
 --------------------------------------------------------
    1        -37.945090       12.395359        0.000000  
    2         11.286757      -27.069333        0.000000  
    3         28.130287        9.824725       -0.000000  
    4         -1.471954        4.849249       -0.000000  
 --------------------------------------------------------
 --------------------------------------------------------
 Final gradient
  Atom          X               Y               Z
 --------------------------------------------------------
    1        -37.945090       12.395359        0.000000  
    2         11.286757      -27.069333        0.000000  
    3         28.130287        9.824725       -0.000000  
    4         -1.471954        4.849249       -0.000000  
 --------------------------------------------------------
 Analytic gradient from two-electron contribution:   CPU 431.54 s  wall 320.34 s

 Total ccman2 time:   CPU 712.82 s  wall 470.68 s


 --------------------------------------------------------------
             Orbital Energies (a.u.) and Symmetries
 --------------------------------------------------------------

 Alpha MOs, Restricted
 -- Occupied --                  
-490.03  -80.03  -79.99  -65.17  -58.53  -58.53   -9.85   -7.57
  1 A'    2 A'    3 A'    4 A'    5 A'    6 A'    7 A'    8 A'                 
 -7.531  -7.461  -7.453  -5.458  -5.456  -5.424  -5.423 -58.527
  9 A'   10 A'   11 A'   12 A'   13 A'   14 A'   15 A'    1 A"                 
 -7.454  -5.457  -5.423  -3.200  -3.197  -3.188  -1.037  -0.910
  2 A"    3 A"    4 A"   16 A'   17 A'   18 A'   19 A'   20 A'                 
 -0.711  -0.546  -0.468  -0.424  -0.388  -3.197  -3.188  -0.456
 21 A'   22 A'   23 A'   24 A'   25 A'    5 A"    6 A"    7 A"                 
 -0.357
  8 A"                                                                         
 -- Virtual --                   
  0.037   0.054   0.068   0.080   0.097   0.113   0.118   0.129
 26 A'   27 A'   28 A'   29 A'   30 A'   31 A'   32 A'   33 A'                 
  0.147   0.166   0.184   0.202   0.215   0.331   0.382   0.386
 34 A'   35 A'   36 A'   37 A'   38 A'   39 A'   40 A'   41 A'                 
  0.442   0.492   0.546   0.587   0.683   0.720   0.787   0.803
 42 A'   43 A'   44 A'   45 A'   46 A'   47 A'   48 A'   49 A'                 
  0.831   0.843   0.885   0.916   1.091   1.102   1.300   1.411
 50 A'   51 A'   52 A'   53 A'   54 A'   55 A'   56 A'   57 A'                 
  1.686   1.818   1.946   1.984   2.032   2.324   2.335   2.420
 58 A'   59 A'   60 A'   61 A'   62 A'   63 A'   64 A'   65 A'                 
  2.905   4.549   4.575   4.747   7.190   7.257   7.478   8.229
 66 A'   67 A'   68 A'   69 A'   70 A'   71 A'   72 A'   73 A'                 
  8.286  14.791  14.805  14.853  14.906  49.477 165.865 166.110
 74 A'   75 A'   76 A'   77 A'   78 A'   79 A'   80 A'   81 A'                 
293.911 293.9811028.417  -0.017   0.082   0.112   0.128   0.395
 82 A'   83 A'   84 A'    9 A"   10 A"   11 A"   12 A"   13 A"                 
  0.432   0.573   0.670   0.741   0.782   0.841   1.005   1.103
 14 A"   15 A"   16 A"   17 A"   18 A"   19 A"   20 A"   21 A"                 
  1.670   1.794   1.864   2.306   4.540   4.555   8.212  14.741
 22 A"   23 A"   24 A"   25 A"   26 A"   27 A"   28 A"   29 A"                 
 14.778 293.896
 30 A"   31 A"                                                                 

 Beta MOs, Restricted
 -- Occupied --                  
-490.03  -80.03  -79.99  -65.17  -58.53  -58.53   -9.85   -7.57
  1 A'    2 A'    3 A'    4 A'    5 A'    6 A'    7 A'    8 A'                 
 -7.531  -7.461  -7.453  -5.458  -5.456  -5.424  -5.423 -58.527
  9 A'   10 A'   11 A'   12 A'   13 A'   14 A'   15 A'    1 A"                 
 -7.454  -5.457  -5.423  -3.200  -3.197  -3.188  -1.037  -0.910
  2 A"    3 A"    4 A"   16 A'   17 A'   18 A'   19 A'   20 A'                 
 -0.711  -0.546  -0.468  -0.424  -0.388  -3.197  -3.188  -0.456
 21 A'   22 A'   23 A'   24 A'   25 A'    5 A"    6 A"    7 A"                 
 -0.357
  8 A"                                                                         
 -- Virtual --                   
  0.037   0.054   0.068   0.080   0.097   0.113   0.118   0.129
 26 A'   27 A'   28 A'   29 A'   30 A'   31 A'   32 A'   33 A'                 
  0.147   0.166   0.184   0.202   0.215   0.331   0.382   0.386
 34 A'   35 A'   36 A'   37 A'   38 A'   39 A'   40 A'   41 A'                 
  0.442   0.492   0.546   0.587   0.683   0.720   0.787   0.803
 42 A'   43 A'   44 A'   45 A'   46 A'   47 A'   48 A'   49 A'                 
  0.831   0.843   0.885   0.916   1.091   1.102   1.300   1.411
 50 A'   51 A'   52 A'   53 A'   54 A'   55 A'   56 A'   57 A'                 
  1.686   1.818   1.946   1.984   2.032   2.324   2.335   2.420
 58 A'   59 A'   60 A'   61 A'   62 A'   63 A'   64 A'   65 A'                 
  2.905   4.549   4.575   4.747   7.190   7.257   7.478   8.229
 66 A'   67 A'   68 A'   69 A'   70 A'   71 A'   72 A'   73 A'                 
  8.286  14.791  14.805  14.853  14.906  49.477 165.865 166.110
 74 A'   75 A'   76 A'   77 A'   78 A'   79 A'   80 A'   81 A'                 
293.911 293.9811028.417  -0.017   0.082   0.112   0.128   0.395
 82 A'   83 A'   84 A'    9 A"   10 A"   11 A"   12 A"   13 A"                 
  0.432   0.573   0.670   0.741   0.782   0.841   1.005   1.103
 14 A"   15 A"   16 A"   17 A"   18 A"   19 A"   20 A"   21 A"                 
  1.670   1.794   1.864   2.306   4.540   4.555   8.212  14.741
 22 A"   23 A"   24 A"   25 A"   26 A"   27 A"   28 A"   29 A"                 
 14.778 293.896
 30 A"   31 A"                                                                 
 --------------------------------------------------------------

          Ground-State Mulliken Net Atomic Charges

     Atom                 Charge (a.u.)
  ----------------------------------------
      1 Br                   -0.223484
      2 P                     0.196471
      3 P                     0.122605
      4 H                    -0.095592
  ----------------------------------------
  Sum of atomic charges =    -0.000000

 -----------------------------------------------------------------
                    Cartesian Multipole Moments
 -----------------------------------------------------------------
    Charge (ESU x 10^10)
                -0.0000
    Dipole Moment (Debye)
         X      -1.0377      Y      -0.4531      Z       0.0000
       Tot       1.1323
    Quadrupole Moments (Debye-Ang)
        XX     -47.5729     XY       0.5854     YY     -45.3196
        XZ      -0.0000     YZ      -0.0000     ZZ     -46.0023
    Octopole Moments (Debye-Ang^2)
       XXX      56.7566    XXY      -4.6315    XYY      13.1246
       YYY     -10.1728    XXZ       0.0000    XYZ       0.0000
       YYZ       0.0000    XZZ      15.1278    YZZ      -2.1259
       ZZZ       0.0000
    Hexadecapole Moments (Debye-Ang^3)
      XXXX    -721.0815   XXXY     -12.8426   XXYY    -134.9880
      XYYY      -1.7547   YYYY    -170.2675   XXXZ      -0.0000
      XXYZ      -0.0000   XYYZ      -0.0000   YYYZ      -0.0000
      XXZZ    -129.1135   XYZZ      -1.2301   YYZZ     -38.8055
      XZZZ      -0.0000   YZZZ       0.0000   ZZZZ     -67.9455
 -----------------------------------------------------------------
 DrvMan completing analytic gradient of the correlated energy
 Correlated dipole moment
            1
    1  -0.4082694
    2  -0.1782794
    3   0.0000000
 Energy read as -3254.954096756
 Full Analytical Gradient: (in a.u., or Hartree/Bohr)
             1             2             3             4
    1    0.00464074   -0.00219414   -0.00485185    0.00240525
    2   -0.00112020    0.00104055    0.00287789   -0.00279824
    3    0.00000000    0.00000000   -0.00000000   -0.00000000
 Gradient time:  CPU 0.27 s  wall 1.70 s
 Geometry Optimization Parameters
   NAtoms,    NIC,     NZ,  NCons,   NDum,   NFix, NCnnct, MaxDiis
        4      14       4       0       0       0       0       0


** GEOMETRY OPTIMIZATION IN DELOCALIZED INTERNAL COORDINATES **
   Searching for a Minimum

   Optimization Cycle:   1

                       Coordinates (Angstroms)
     ATOM                X               Y               Z
      1  Br        1.2928135926   -0.1608516519    0.0000000000
      2  P        -0.7067558550    0.9297665165    0.0000000000
      3  P        -2.2144690878   -0.4454841653    0.0000000000
      4  H        -1.4301015973   -1.6344274531    0.0000000000
   Point Group: cs    Number of degrees of freedom:     5


   Energy is  -3254.954096756


 Attempting to Generate Delocalized Internal Coordinates

  5 Hessian modes will be used to form the next step
  Hessian Eigenvalues:
     0.155077    0.160000    0.206774    0.250000    0.303153

 Minimum Search - Taking Simple RFO Step
 Searching for Lamda that Minimizes Along All modes
 Value Taken    Lamda =  -0.00033554
 Step Taken.  Stepsize is  0.041721

                             Maximum     Tolerance    Cnvgd?
         Gradient           0.004842      0.000300      NO
         Displacement       0.027348      0.001200      NO
         Energy change     *********      0.000001      NO


 New Cartesian Coordinates Obtained by Inverse Iteration

 Displacement from previous Coordinates is:  0.066955
 ----------------------------------------------------------------
             Standard Nuclear Orientation (Angstroms)
    I     Atom           X                Y                Z
 ----------------------------------------------------------------
    1      Br      1.2660496209    -0.1707975433     0.0000000000
    2      P      -0.7057956215     0.9374818876     0.0000000000
    3      P      -2.1994265132    -0.4485586123     0.0000000000
    4      H      -1.4193404338    -1.6291224858     0.0000000000
 ----------------------------------------------------------------
 Molecular Point Group                 Cs    NOp =  2
 Largest Abelian Subgroup              Cs    NOp =  2
 Nuclear Repulsion Energy =   275.8154649843 hartrees
 There are       33 alpha and       33 beta electrons
 Applying Cartesian multipole field
    Component          Value
    ---------          -----
     (2,0,0)        1.00000E-11
     (0,2,0)        2.00000E-11
     (0,0,2)       -3.00000E-11
 Nucleus-field energy     =     0.0000000064 hartrees
 Requested basis set is 6-311++G(d,p)
 There are 50 shells and 115 basis functions
 A cutoff of  1.0D-14 yielded   1144 shell pairs
 There are      6349 function pairs (      6938 Cartesian)
 Smallest overlap matrix eigenvalue = 5.46E-04
 Guess MOs from SCF MO coefficient file

 -----------------------------------------------------------------------
  General SCF calculation program by
  Eric Jon Sundstrom, Paul Horn, Yuezhi Mao, Dmitri Zuev, Alec White,
  David Stuck, Shaama M.S., Shane Yost, Joonho Lee, David Small,
  Daniel Levine, Susi Lehtola, Hugh Burton, Evgeny Epifanovsky
 -----------------------------------------------------------------------
 Hartree-Fock
 using 4 threads for integral computing
 -------------------------------------------------------
 OpenMP Integral computing Module                
 Release: version 2.0, May 2017, Q-Chem Inc. Pleasanton 
 -------------------------------------------------------
 A restricted SCF calculation will be
 performed using DIIS
 SCF converges when DIIS error is below 1.0e-08
 ---------------------------------------
  Cycle       Energy         DIIS error
 ---------------------------------------
    1   -3254.4245031948      1.92e-04  
    2   -3254.4246074179      5.25e-05  
    3   -3254.4246205768      2.34e-05  
    4   -3254.4246229374      1.04e-05  
    5   -3254.4246235334      3.25e-06  
    6   -3254.4246236147      1.08e-06  
    7   -3254.4246236230      4.24e-07  
    8   -3254.4246236242      1.60e-07  
    9   -3254.4246236243      4.40e-08  
   10   -3254.4246236244      1.84e-08  
   11   -3254.4246236244      6.98e-09  Convergence criterion met
 ---------------------------------------
 SCF time:   CPU 9.26s  wall 8.00s 
 SCF   energy in the final basis set =    -3254.4246236244
 Total energy in the final basis set =    -3254.4246236244


 ------------------------------------------------------------------------------

   CCMAN2: suite of methods based on coupled cluster
           and equation of motion theories.

   Components:
   * libvmm-1.3-trunk
     by Evgeny Epifanovsky, Ilya Kaliman.
   * libtensor-2.5-trunk
     by Evgeny Epifanovsky, Michael Wormit, Dmitry Zuev, Sam Manzer, 
        Ilya Kaliman.
   * libcc-2.5-trunk
     by Evgeny Epifanovsky, Arik Landau, Tomasz Kus, Kirill Khistyaev, 
        Dmitry Zuev, Prashant Manohar, Xintian Feng, Anna Krylov, 
        Matthew Goldey, Alec White, Thomas Jagau, Kaushik Nanda, 
        Anastasia Gunina, Alexander Kunitsa, Joonho Lee.

   CCMAN original authors:
   Anna I. Krylov, C. David Sherrill, Steven R. Gwaltney,
   Edward F. C. Byrd (2000)
   Sergey V. Levchenko, Lyudmila V. Slipchenko, Tao Wang,
   Ana-Maria C. Cristian (2003)
   Piotr A. Pieniazek, C. Melania Oana, Evgeny Epifanovsky (2007)
   Prashant Manohar (2009)

 ------------------------------------------------------------------------------


 Allocating and initializing 3808MB of RAM...
 Calculation will run on 4 cores.


 Alpha MOs, Restricted
 -- Occupied --                  
-490.04  -80.03  -79.99  -65.17  -58.53  -58.53  -58.53   -9.85
  1 A'    2 A'    3 A'    4 A'    5 A'    1 A"    6 A'    7 A'                 
 -7.564  -7.529  -7.462  -7.454  -7.454  -5.457  -5.455  -5.455
  8 A'    9 A'   10 A'    2 A"   11 A'   12 A'    3 A"   13 A'                 
 -5.422  -5.422  -5.421  -3.201  -3.198  -3.197  -3.189  -3.189
 14 A'    4 A"   15 A'   16 A'    5 A"   17 A'    6 A"   18 A'                 
 -1.040  -0.910  -0.712  -0.547  -0.469  -0.458  -0.424  -0.387
 19 A'   20 A'   21 A'   22 A'   23 A'    7 A"   24 A'   25 A'                 
 -0.356
  8 A"                                                                         
 -- Virtual --                   
 -0.016   0.040   0.055   0.067   0.081   0.082   0.098   0.112
  9 A"   26 A'   27 A'   28 A'   29 A'   10 A"   30 A'   11 A"                 
  0.112   0.119   0.127   0.129   0.147   0.166   0.185   0.203
 31 A'   32 A'   12 A"   33 A'   34 A'   35 A'   36 A'   37 A'                 
  0.217   0.331   0.381   0.387   0.395   0.432   0.444   0.491
 38 A'   39 A'   40 A'   41 A'   13 A"   14 A"   42 A'   43 A'                 
  0.547   0.573   0.586   0.667   0.682   0.720   0.739   0.782
 44 A'   15 A"   45 A'   16 A"   46 A'   47 A'   17 A"   18 A"                 
  0.785   0.803   0.837   0.842   0.848   0.885   0.919   1.011
 48 A'   49 A'   50 A'   19 A"   51 A'   52 A'   53 A'   20 A"                 
  1.094   1.105   1.109   1.305   1.415   1.674   1.691   1.795
 54 A'   21 A"   55 A'   56 A'   57 A'   22 A"   58 A'   23 A"                 
  1.818   1.865   1.950   1.984   2.036   2.305   2.328   2.344
 59 A'   24 A"   60 A'   61 A'   62 A'   25 A"   63 A'   64 A'                 
  2.424   2.908   4.540   4.549   4.556   4.575   4.751   7.189
 65 A'   66 A'   26 A"   67 A'   27 A"   68 A'   69 A'   70 A'                 
  7.262   7.483   8.211   8.229   8.288  14.742  14.780  14.795
 71 A'   72 A'   28 A"   73 A'   74 A'   29 A"   30 A"   75 A'                 
 14.807  14.856  14.905  49.477 165.870 166.115 293.896 293.912
 76 A'   77 A'   78 A'   79 A'   80 A'   81 A'   31 A"   82 A'                 
293.9841028.417
 83 A'   84 A'                                                                 

 Beta MOs, Restricted
 -- Occupied --                  
-490.04  -80.03  -79.99  -65.17  -58.53  -58.53  -58.53   -9.85
  1 A'    2 A'    3 A'    4 A'    5 A'    1 A"    6 A'    7 A'                 
 -7.564  -7.529  -7.462  -7.454  -7.454  -5.457  -5.455  -5.455
  8 A'    9 A'   10 A'    2 A"   11 A'   12 A'    3 A"   13 A'                 
 -5.422  -5.422  -5.421  -3.201  -3.198  -3.197  -3.189  -3.189
 14 A'    4 A"   15 A'   16 A'    5 A"   17 A'    6 A"   18 A'                 
 -1.040  -0.910  -0.712  -0.547  -0.469  -0.458  -0.424  -0.387
 19 A'   20 A'   21 A'   22 A'   23 A'    7 A"   24 A'   25 A'                 
 -0.356
  8 A"                                                                         
 -- Virtual --                   
 -0.016   0.040   0.055   0.067   0.081   0.082   0.098   0.112
  9 A"   26 A'   27 A'   28 A'   29 A'   10 A"   30 A'   11 A"                 
  0.112   0.119   0.127   0.129   0.147   0.166   0.185   0.203
 31 A'   32 A'   12 A"   33 A'   34 A'   35 A'   36 A'   37 A'                 
  0.217   0.331   0.381   0.387   0.395   0.432   0.444   0.491
 38 A'   39 A'   40 A'   41 A'   13 A"   14 A"   42 A'   43 A'                 
  0.547   0.573   0.586   0.667   0.682   0.720   0.739   0.782
 44 A'   15 A"   45 A'   16 A"   46 A'   47 A'   17 A"   18 A"                 
  0.785   0.803   0.837   0.842   0.848   0.885   0.919   1.011
 48 A'   49 A'   50 A'   19 A"   51 A'   52 A'   53 A'   20 A"                 
  1.094   1.105   1.109   1.305   1.415   1.674   1.691   1.795
 54 A'   21 A"   55 A'   56 A'   57 A'   22 A"   58 A'   23 A"                 
  1.818   1.865   1.950   1.984   2.036   2.305   2.328   2.344
 59 A'   24 A"   60 A'   61 A'   62 A'   25 A"   63 A'   64 A'                 
  2.424   2.908   4.540   4.549   4.556   4.575   4.751   7.189
 65 A'   66 A'   26 A"   67 A'   27 A"   68 A'   69 A'   70 A'                 
  7.262   7.483   8.211   8.229   8.288  14.742  14.780  14.795
 71 A'   72 A'   28 A"   73 A'   74 A'   29 A"   30 A"   75 A'                 
 14.807  14.856  14.905  49.477 165.870 166.115 293.896 293.912
 76 A'   77 A'   78 A'   79 A'   80 A'   81 A'   31 A"   82 A'                 
293.9841028.417
 83 A'   84 A'                                                                 

 Occupation and symmetry of molecular orbitals

 Point group: Cs (2 irreducible representations).

                           A'   A"    All 
 ------------------------------------------
 All molecular orbitals:
  - Alpha                  84   31    115 
  - Beta                   84   31    115 
 ------------------------------------------
 Alpha orbitals:
  - Frozen occupied        15   4     19  
  - Active occupied        10   4     14  
  - Active virtual         59   23    82  
  - Frozen virtual         0    0     0   
 ------------------------------------------
 Beta orbitals:
  - Frozen occupied        15   4     19  
  - Active occupied        10   4     14  
  - Active virtual         59   23    82  
  - Frozen virtual         0    0     0   
 ------------------------------------------

 Import integrals:   CPU 0.00 s  wall 0.00 s

 Import integrals:   CPU 28.15 s  wall 38.10 s

 MP2 amplitudes:   CPU 0.14 s  wall 0.33 s

Running a double precision version
           CCSD T amplitudes will be solved using DIIS.

           Start     Size      MaxIter   EConv     TConv     
           3         7         100       1.00e-07  1.00e-05  
 ------------------------------------------------------------------------------
           Energy (a.u.)   Ediff      Tdiff       Comment
 ------------------------------------------------------------------------------
         -3254.93201672                           
     1   -3254.93582078   3.80e-03   7.26e-01     
     2   -3254.95062447   1.48e-02   9.11e-02     
     3   -3254.95202513   1.40e-03   3.69e-02     
     4   -3254.95382265   1.80e-03   1.42e-02     Switched to DIIS steps.
     5   -3254.95426296   4.40e-04   1.00e-02     
     6   -3254.95426428   1.32e-06   2.29e-03     
     7   -3254.95426269   1.59e-06   8.35e-04     
     8   -3254.95426501   2.32e-06   2.08e-04     
     9   -3254.95426488   1.23e-07   8.04e-05     
    10   -3254.95426507   1.90e-07   3.30e-05     
    11   -3254.95426512   4.77e-08   1.97e-05     
    12   -3254.95426509   3.03e-08   4.28e-06     
 ------------------------------------------------------------------------------
         -3254.95426509                           CCSD T converged.

End of double precision
 SCF energy                 = -3254.42462362
 MP2 energy                 = -3254.93201672
 CCSD correlation energy     =    -0.52964147
 CCSD total energy           = -3254.95426509

 CCSD  T1^2 = 0.0086  T2^2 = 0.2463  Leading amplitudes:

 Amplitude    Orbitals with energies
  0.0225       8 (A") A                  ->    13 (A") A                  
              -0.3558                          0.3950                     
  0.0225       8 (A") B                  ->    13 (A") B                  
              -0.3558                          0.3950                     
 -0.0194       22 (A') A                 ->    26 (A') A                  
              -0.5472                          0.0398                     
 -0.0194       22 (A') B                 ->    26 (A') B                  
              -0.5472                          0.0398                     

 Amplitude    Orbitals with energies
 -0.1456       8 (A") A      8 (A") B    ->    9 (A") A      9 (A") B     
              -0.3558       -0.3558           -0.0163       -0.0163       
  0.1456       8 (A") A      8 (A") B    ->    9 (A") B      9 (A") A     
              -0.3558       -0.3558           -0.0163       -0.0163       
  0.1456       8 (A") B      8 (A") A    ->    9 (A") A      9 (A") B     
              -0.3558       -0.3558           -0.0163       -0.0163       
 -0.1456       8 (A") B      8 (A") A    ->    9 (A") B      9 (A") A     
              -0.3558       -0.3558           -0.0163       -0.0163       

 Computing CCSD intemediates for later calculations in double precision
 Finished.

Running a double precision version
           CCSD Lambda amplitudes will be solved using DIIS.
           Start     Size      MaxIter   EConv     LConv     
           3         7         100       1.00e-07  1.00e-05  
 ------------------------------------------------------------------------------
            Enorm      Ldiff       Comment
 ------------------------------------------------------------------------------
     1     5.51e-02   4.50e-02     
     2     1.15e-02   5.01e-03     
     3     5.02e-03   2.45e-03     
     4     2.16e-03   1.29e-03     Switched to DIIS steps.
     5     8.01e-04   4.89e-04     
     6     3.51e-04   1.44e-04     
     7     1.23e-04   3.80e-05     
     8     5.08e-05   3.26e-06     
     9     1.92e-05   4.32e-06     
    10     7.01e-06   1.50e-06     
    11     2.09e-06   6.85e-07     
    12     9.35e-07   1.80e-07     
    13     4.21e-07   9.60e-08     
    14     1.97e-07   1.93e-08     
    15     9.09e-08   1.37e-08     
 ------------------------------------------------------------------------------
                                   CCSD Lambda converged.

 Computing density matrices in double precision...
           Orbital response amplitudes will be solved using DIIS.
           Start     Size      MaxIter   EConv     LConv     
           3         7         100       1.00e-06  1.00e-06  
 ------------------------------------------------------------------------------
            Enorm      Ldiff       Comment
 ------------------------------------------------------------------------------
     1     1.01e-01   2.04e-03     
     2     1.04e-01   3.53e-03     
     3     1.24e-01   2.06e-02     
     4     9.18e-03   5.54e-02     Switched to DIIS steps.
     5     1.30e-03   9.84e-04     
     6     4.65e-04   1.25e-04     
     7     2.05e-04   3.11e-05     
     8     7.94e-05   3.60e-05     
     9     2.26e-05   9.20e-07     
    10     4.86e-06   6.92e-08     
    11     2.31e-06   1.45e-07     
    12     5.95e-07   7.70e-08     
 ------------------------------------------------------------------------------
                                   Orbital response converged.

 Computing density matrices... Done.
 CCSD calculation:   CPU 251.79 s  wall 93.35 s

Current path: /canmo/ccsd/grad/
/g1_bb_aa
/g1_bb_bb
/g1_o1o1
/g1_o1o2
/g1_o1v1
/g1_o2v1
/g1_v1v1
/g1p_bb_aa
/g1p_bb_bb
/g1s_bb_aa
/g1s_bb_bb
/g2_o1o1o1o1
/g2_o1o1o1v1
/g2_o1o1v1v1
/g2_o1v1o1v1
/g2_o1v1v1v1
/g2_v1v1v1v1
/w_bb_aa
/w_bb_bb
 Transferring MO TPDM to AO TPDM
 Transferring g2_o1o1o1o1
 Transferring g2_o1o1o1v1
 Transferring g2_o1o1v1v1
 Transferring g2_o1v1o1v1
 Transferring g2_o1v1v1v1
 Transferring g2_v1v1v1v1
 Adding separable TPDM
 Computing TPDM gradient
 --------------------------------------------------------
 2e gradient
  Atom          X               Y               Z
 --------------------------------------------------------
    1        -38.291715       12.898589       -0.000000  
    2         11.500744      -27.797610        0.000000  
    3         28.233511       10.018950       -0.000000  
    4         -1.442540        4.880071        0.000000  
 --------------------------------------------------------
 --------------------------------------------------------
 Final gradient
  Atom          X               Y               Z
 --------------------------------------------------------
    1        -38.291715       12.898589       -0.000000  
    2         11.500744      -27.797610        0.000000  
    3         28.233511       10.018950       -0.000000  
    4         -1.442540        4.880071        0.000000  
 --------------------------------------------------------
 Analytic gradient from two-electron contribution:   CPU 429.83 s  wall 303.01 s

 Total ccman2 time:   CPU 714.18 s  wall 445.34 s


 --------------------------------------------------------------
             Orbital Energies (a.u.) and Symmetries
 --------------------------------------------------------------

 Alpha MOs, Restricted
 -- Occupied --                  
-490.04  -80.03  -79.99  -65.17  -58.53  -58.53   -9.85   -7.56
  1 A'    2 A'    3 A'    4 A'    5 A'    6 A'    7 A'    8 A'                 
 -7.529  -7.462  -7.454  -5.457  -5.455  -5.422  -5.421 -58.528
  9 A'   10 A'   11 A'   12 A'   13 A'   14 A'   15 A'    1 A"                 
 -7.454  -5.455  -5.422  -3.201  -3.197  -3.189  -1.040  -0.910
  2 A"    3 A"    4 A"   16 A'   17 A'   18 A'   19 A'   20 A'                 
 -0.712  -0.547  -0.469  -0.424  -0.387  -3.198  -3.189  -0.458
 21 A'   22 A'   23 A'   24 A'   25 A'    5 A"    6 A"    7 A"                 
 -0.356
  8 A"                                                                         
 -- Virtual --                   
  0.040   0.055   0.067   0.081   0.098   0.112   0.119   0.129
 26 A'   27 A'   28 A'   29 A'   30 A'   31 A'   32 A'   33 A'                 
  0.147   0.166   0.185   0.203   0.217   0.331   0.381   0.387
 34 A'   35 A'   36 A'   37 A'   38 A'   39 A'   40 A'   41 A'                 
  0.444   0.491   0.547   0.586   0.682   0.720   0.785   0.803
 42 A'   43 A'   44 A'   45 A'   46 A'   47 A'   48 A'   49 A'                 
  0.837   0.848   0.885   0.919   1.094   1.109   1.305   1.415
 50 A'   51 A'   52 A'   53 A'   54 A'   55 A'   56 A'   57 A'                 
  1.691   1.818   1.950   1.984   2.036   2.328   2.344   2.424
 58 A'   59 A'   60 A'   61 A'   62 A'   63 A'   64 A'   65 A'                 
  2.908   4.549   4.575   4.751   7.189   7.262   7.483   8.229
 66 A'   67 A'   68 A'   69 A'   70 A'   71 A'   72 A'   73 A'                 
  8.288  14.795  14.807  14.856  14.905  49.477 165.870 166.115
 74 A'   75 A'   76 A'   77 A'   78 A'   79 A'   80 A'   81 A'                 
293.912 293.9841028.417  -0.016   0.082   0.112   0.127   0.395
 82 A'   83 A'   84 A'    9 A"   10 A"   11 A"   12 A"   13 A"                 
  0.432   0.573   0.667   0.739   0.782   0.842   1.011   1.105
 14 A"   15 A"   16 A"   17 A"   18 A"   19 A"   20 A"   21 A"                 
  1.674   1.795   1.865   2.305   4.540   4.556   8.211  14.742
 22 A"   23 A"   24 A"   25 A"   26 A"   27 A"   28 A"   29 A"                 
 14.780 293.896
 30 A"   31 A"                                                                 

 Beta MOs, Restricted
 -- Occupied --                  
-490.04  -80.03  -79.99  -65.17  -58.53  -58.53   -9.85   -7.56
  1 A'    2 A'    3 A'    4 A'    5 A'    6 A'    7 A'    8 A'                 
 -7.529  -7.462  -7.454  -5.457  -5.455  -5.422  -5.421 -58.528
  9 A'   10 A'   11 A'   12 A'   13 A'   14 A'   15 A'    1 A"                 
 -7.454  -5.455  -5.422  -3.201  -3.197  -3.189  -1.040  -0.910
  2 A"    3 A"    4 A"   16 A'   17 A'   18 A'   19 A'   20 A'                 
 -0.712  -0.547  -0.469  -0.424  -0.387  -3.198  -3.189  -0.458
 21 A'   22 A'   23 A'   24 A'   25 A'    5 A"    6 A"    7 A"                 
 -0.356
  8 A"                                                                         
 -- Virtual --                   
  0.040   0.055   0.067   0.081   0.098   0.112   0.119   0.129
 26 A'   27 A'   28 A'   29 A'   30 A'   31 A'   32 A'   33 A'                 
  0.147   0.166   0.185   0.203   0.217   0.331   0.381   0.387
 34 A'   35 A'   36 A'   37 A'   38 A'   39 A'   40 A'   41 A'                 
  0.444   0.491   0.547   0.586   0.682   0.720   0.785   0.803
 42 A'   43 A'   44 A'   45 A'   46 A'   47 A'   48 A'   49 A'                 
  0.837   0.848   0.885   0.919   1.094   1.109   1.305   1.415
 50 A'   51 A'   52 A'   53 A'   54 A'   55 A'   56 A'   57 A'                 
  1.691   1.818   1.950   1.984   2.036   2.328   2.344   2.424
 58 A'   59 A'   60 A'   61 A'   62 A'   63 A'   64 A'   65 A'                 
  2.908   4.549   4.575   4.751   7.189   7.262   7.483   8.229
 66 A'   67 A'   68 A'   69 A'   70 A'   71 A'   72 A'   73 A'                 
  8.288  14.795  14.807  14.856  14.905  49.477 165.870 166.115
 74 A'   75 A'   76 A'   77 A'   78 A'   79 A'   80 A'   81 A'                 
293.912 293.9841028.417  -0.016   0.082   0.112   0.127   0.395
 82 A'   83 A'   84 A'    9 A"   10 A"   11 A"   12 A"   13 A"                 
  0.432   0.573   0.667   0.739   0.782   0.842   1.011   1.105
 14 A"   15 A"   16 A"   17 A"   18 A"   19 A"   20 A"   21 A"                 
  1.674   1.795   1.865   2.305   4.540   4.556   8.211  14.742
 22 A"   23 A"   24 A"   25 A"   26 A"   27 A"   28 A"   29 A"                 
 14.780 293.896
 30 A"   31 A"                                                                 
 --------------------------------------------------------------

          Ground-State Mulliken Net Atomic Charges

     Atom                 Charge (a.u.)
  ----------------------------------------
      1 Br                   -0.221521
      2 P                     0.198107
      3 P                     0.119544
      4 H                    -0.096130
  ----------------------------------------
  Sum of atomic charges =    -0.000000

 -----------------------------------------------------------------
                    Cartesian Multipole Moments
 -----------------------------------------------------------------
    Charge (ESU x 10^10)
                -0.0000
    Dipole Moment (Debye)
         X      -0.9359      Y      -0.4426      Z       0.0000
       Tot       1.0353
    Quadrupole Moments (Debye-Ang)
        XX     -47.7577     XY       0.5479     YY     -45.2237
        XZ      -0.0000     YZ       0.0000     ZZ     -45.9566
    Octopole Moments (Debye-Ang^2)
       XXX      58.3410    XXY      -4.4013    XYY      13.4963
       YYY      -9.8560    XXZ       0.0000    XYZ       0.0000
       YYZ       0.0000    XZZ      15.4718    YZZ      -2.0198
       ZZZ       0.0000
    Hexadecapole Moments (Debye-Ang^3)
      XXXX    -711.1735   XXXY     -12.6176   XXYY    -132.9376
      XYYY      -1.0453   YYYY    -171.4699   XXXZ      -0.0000
      XXYZ      -0.0000   XYYZ      -0.0000   YYYZ       0.0000
      XXZZ    -126.9517   XYZZ      -0.9828   YYZZ     -38.9843
      XZZZ      -0.0000   YZZZ       0.0000   ZZZZ     -67.8198
 -----------------------------------------------------------------
 DrvMan completing analytic gradient of the correlated energy
 Correlated dipole moment
            1
    1  -0.3682144
    2  -0.1741340
    3   0.0000000
 Energy read as -3254.954265090
 Full Analytical Gradient: (in a.u., or Hartree/Bohr)
             1             2             3             4
    1    0.00034217   -0.00057584    0.00029730   -0.00006363
    2   -0.00037135    0.00045711   -0.00005712   -0.00002865
    3    0.00000000   -0.00000000    0.00000000   -0.00000000
 Gradient time:  CPU 0.26 s  wall 1.39 s
 Geometry Optimization Parameters
   NAtoms,    NIC,     NZ,  NCons,   NDum,   NFix, NCnnct, MaxDiis
        4      14       4       0       0       0       0       0

 Cartesian Hessian Update
 Hessian Updated using BFGS Update


** GEOMETRY OPTIMIZATION IN DELOCALIZED INTERNAL COORDINATES **
   Searching for a Minimum

   Optimization Cycle:   2

                       Coordinates (Angstroms)
     ATOM                X               Y               Z
      1  Br        1.2660496209   -0.1707975433    0.0000000000
      2  P        -0.7057956215    0.9374818876    0.0000000000
      3  P        -2.1994265132   -0.4485586123    0.0000000000
      4  H        -1.4193404338   -1.6291224858    0.0000000000
   Point Group: cs    Number of degrees of freedom:     5


   Energy is  -3254.954265090

 Hessian Updated using BFGS Update

  5 Hessian modes will be used to form the next step
  Hessian Eigenvalues:
     0.141897    0.161116    0.206511    0.272102    0.305264

 Minimum Search - Taking Simple RFO Step
 Searching for Lamda that Minimizes Along All modes
 Value Taken    Lamda =  -0.00000348
 Step Taken.  Stepsize is  0.004315

                             Maximum     Tolerance    Cnvgd?
         Gradient           0.000433      0.000300      NO
         Displacement       0.002662      0.001200      NO
         Energy change     -0.000168      0.000001      NO


 New Cartesian Coordinates Obtained by Inverse Iteration

 Displacement from previous Coordinates is:  0.005568
 ----------------------------------------------------------------
             Standard Nuclear Orientation (Angstroms)
    I     Atom           X                Y                Z
 ----------------------------------------------------------------
    1      Br      1.2668519852    -0.1692407723     0.0000000000
    2      P      -0.7047451697     0.9358227128     0.0000000000
    3      P      -2.2002256605    -0.4484638982     0.0000000000
    4      H      -1.4203941026    -1.6291147961     0.0000000000
 ----------------------------------------------------------------
 Molecular Point Group                 Cs    NOp =  2
 Largest Abelian Subgroup              Cs    NOp =  2
 Nuclear Repulsion Energy =   275.8654153212 hartrees
 There are       33 alpha and       33 beta electrons
 Applying Cartesian multipole field
    Component          Value
    ---------          -----
     (2,0,0)        1.00000E-11
     (0,2,0)        2.00000E-11
     (0,0,2)       -3.00000E-11
 Nucleus-field energy     =     0.0000000064 hartrees
 Requested basis set is 6-311++G(d,p)
 There are 50 shells and 115 basis functions
 A cutoff of  1.0D-14 yielded   1144 shell pairs
 There are      6349 function pairs (      6938 Cartesian)
 Smallest overlap matrix eigenvalue = 5.45E-04
 Guess MOs from SCF MO coefficient file

 -----------------------------------------------------------------------
  General SCF calculation program by
  Eric Jon Sundstrom, Paul Horn, Yuezhi Mao, Dmitri Zuev, Alec White,
  David Stuck, Shaama M.S., Shane Yost, Joonho Lee, David Small,
  Daniel Levine, Susi Lehtola, Hugh Burton, Evgeny Epifanovsky
 -----------------------------------------------------------------------
 Hartree-Fock
 using 4 threads for integral computing
 -------------------------------------------------------
 OpenMP Integral computing Module                
 Release: version 2.0, May 2017, Q-Chem Inc. Pleasanton 
 -------------------------------------------------------
 A restricted SCF calculation will be
 performed using DIIS
 SCF converges when DIIS error is below 1.0e-08
 ---------------------------------------
  Cycle       Energy         DIIS error
 ---------------------------------------
    1   -3254.4246304238      2.02e-05  
    2   -3254.4246316628      5.44e-06  
    3   -3254.4246318230      2.11e-06  
    4   -3254.4246318441      9.30e-07  
    5   -3254.4246318498      4.16e-07  
    6   -3254.4246318511      1.36e-07  
    7   -3254.4246318513      7.38e-08  
    8   -3254.4246318514      2.83e-08  
    9   -3254.4246318514      1.08e-08  
   10   -3254.4246318514      2.77e-09  Convergence criterion met
 ---------------------------------------
 SCF time:   CPU 8.37s  wall 5.00s 
 SCF   energy in the final basis set =    -3254.4246318514
 Total energy in the final basis set =    -3254.4246318514


 ------------------------------------------------------------------------------

   CCMAN2: suite of methods based on coupled cluster
           and equation of motion theories.

   Components:
   * libvmm-1.3-trunk
     by Evgeny Epifanovsky, Ilya Kaliman.
   * libtensor-2.5-trunk
     by Evgeny Epifanovsky, Michael Wormit, Dmitry Zuev, Sam Manzer, 
        Ilya Kaliman.
   * libcc-2.5-trunk
     by Evgeny Epifanovsky, Arik Landau, Tomasz Kus, Kirill Khistyaev, 
        Dmitry Zuev, Prashant Manohar, Xintian Feng, Anna Krylov, 
        Matthew Goldey, Alec White, Thomas Jagau, Kaushik Nanda, 
        Anastasia Gunina, Alexander Kunitsa, Joonho Lee.

   CCMAN original authors:
   Anna I. Krylov, C. David Sherrill, Steven R. Gwaltney,
   Edward F. C. Byrd (2000)
   Sergey V. Levchenko, Lyudmila V. Slipchenko, Tao Wang,
   Ana-Maria C. Cristian (2003)
   Piotr A. Pieniazek, C. Melania Oana, Evgeny Epifanovsky (2007)
   Prashant Manohar (2009)

 ------------------------------------------------------------------------------


 Allocating and initializing 3808MB of RAM...
 Calculation will run on 4 cores.


 Alpha MOs, Restricted
 -- Occupied --                  
-490.04  -80.03  -79.99  -65.17  -58.53  -58.53  -58.53   -9.85
  1 A'    2 A'    3 A'    4 A'    5 A'    1 A"    6 A'    7 A'                 
 -7.564  -7.529  -7.462  -7.455  -7.454  -5.457  -5.455  -5.455
  8 A'    9 A'   10 A'    2 A"   11 A'   12 A'    3 A"   13 A'                 
 -5.422  -5.421  -5.421  -3.201  -3.198  -3.197  -3.189  -3.189
 14 A'    4 A"   15 A'   16 A'    5 A"   17 A'    6 A"   18 A'                 
 -1.041  -0.910  -0.712  -0.547  -0.470  -0.458  -0.424  -0.387
 19 A'   20 A'   21 A'   22 A'   23 A'    7 A"   24 A'   25 A'                 
 -0.356
  8 A"                                                                         
 -- Virtual --                   
 -0.016   0.040   0.055   0.067   0.081   0.082   0.098   0.112
  9 A"   26 A'   27 A'   28 A'   29 A'   10 A"   30 A'   11 A"                 
  0.112   0.119   0.127   0.129   0.147   0.166   0.185   0.203
 31 A'   32 A'   12 A"   33 A'   34 A'   35 A'   36 A'   37 A'                 
  0.217   0.331   0.381   0.387   0.395   0.432   0.444   0.491
 38 A'   39 A'   40 A'   41 A'   13 A"   14 A"   42 A'   43 A'                 
  0.547   0.573   0.586   0.667   0.682   0.720   0.739   0.782
 44 A'   15 A"   45 A'   16 A"   46 A'   47 A'   17 A"   18 A"                 
  0.785   0.803   0.838   0.842   0.847   0.886   0.919   1.011
 48 A'   49 A'   50 A'   19 A"   51 A'   52 A'   53 A'   20 A"                 
  1.094   1.105   1.109   1.306   1.415   1.675   1.691   1.795
 54 A'   21 A"   55 A'   56 A'   57 A'   22 A"   58 A'   23 A"                 
  1.818   1.865   1.949   1.985   2.036   2.305   2.328   2.344
 59 A'   24 A"   60 A'   61 A'   62 A'   25 A"   63 A'   64 A'                 
  2.424   2.908   4.539   4.548   4.556   4.575   4.751   7.189
 65 A'   66 A'   26 A"   67 A'   27 A"   68 A'   69 A'   70 A'                 
  7.263   7.483   8.211   8.229   8.288  14.742  14.780  14.795
 71 A'   72 A'   28 A"   73 A'   74 A'   29 A"   30 A"   75 A'                 
 14.808  14.856  14.906  49.477 165.870 166.115 293.896 293.912
 76 A'   77 A'   78 A'   79 A'   80 A'   81 A'   31 A"   82 A'                 
293.9841028.418
 83 A'   84 A'                                                                 

 Beta MOs, Restricted
 -- Occupied --                  
-490.04  -80.03  -79.99  -65.17  -58.53  -58.53  -58.53   -9.85
  1 A'    2 A'    3 A'    4 A'    5 A'    1 A"    6 A'    7 A'                 
 -7.564  -7.529  -7.462  -7.455  -7.454  -5.457  -5.455  -5.455
  8 A'    9 A'   10 A'    2 A"   11 A'   12 A'    3 A"   13 A'                 
 -5.422  -5.421  -5.421  -3.201  -3.198  -3.197  -3.189  -3.189
 14 A'    4 A"   15 A'   16 A'    5 A"   17 A'    6 A"   18 A'                 
 -1.041  -0.910  -0.712  -0.547  -0.470  -0.458  -0.424  -0.387
 19 A'   20 A'   21 A'   22 A'   23 A'    7 A"   24 A'   25 A'                 
 -0.356
  8 A"                                                                         
 -- Virtual --                   
 -0.016   0.040   0.055   0.067   0.081   0.082   0.098   0.112
  9 A"   26 A'   27 A'   28 A'   29 A'   10 A"   30 A'   11 A"                 
  0.112   0.119   0.127   0.129   0.147   0.166   0.185   0.203
 31 A'   32 A'   12 A"   33 A'   34 A'   35 A'   36 A'   37 A'                 
  0.217   0.331   0.381   0.387   0.395   0.432   0.444   0.491
 38 A'   39 A'   40 A'   41 A'   13 A"   14 A"   42 A'   43 A'                 
  0.547   0.573   0.586   0.667   0.682   0.720   0.739   0.782
 44 A'   15 A"   45 A'   16 A"   46 A'   47 A'   17 A"   18 A"                 
  0.785   0.803   0.838   0.842   0.847   0.886   0.919   1.011
 48 A'   49 A'   50 A'   19 A"   51 A'   52 A'   53 A'   20 A"                 
  1.094   1.105   1.109   1.306   1.415   1.675   1.691   1.795
 54 A'   21 A"   55 A'   56 A'   57 A'   22 A"   58 A'   23 A"                 
  1.818   1.865   1.949   1.985   2.036   2.305   2.328   2.344
 59 A'   24 A"   60 A'   61 A'   62 A'   25 A"   63 A'   64 A'                 
  2.424   2.908   4.539   4.548   4.556   4.575   4.751   7.189
 65 A'   66 A'   26 A"   67 A'   27 A"   68 A'   69 A'   70 A'                 
  7.263   7.483   8.211   8.229   8.288  14.742  14.780  14.795
 71 A'   72 A'   28 A"   73 A'   74 A'   29 A"   30 A"   75 A'                 
 14.808  14.856  14.906  49.477 165.870 166.115 293.896 293.912
 76 A'   77 A'   78 A'   79 A'   80 A'   81 A'   31 A"   82 A'                 
293.9841028.418
 83 A'   84 A'                                                                 

 Occupation and symmetry of molecular orbitals

 Point group: Cs (2 irreducible representations).

                           A'   A"    All 
 ------------------------------------------
 All molecular orbitals:
  - Alpha                  84   31    115 
  - Beta                   84   31    115 
 ------------------------------------------
 Alpha orbitals:
  - Frozen occupied        15   4     19  
  - Active occupied        10   4     14  
  - Active virtual         59   23    82  
  - Frozen virtual         0    0     0   
 ------------------------------------------
 Beta orbitals:
  - Frozen occupied        15   4     19  
  - Active occupied        10   4     14  
  - Active virtual         59   23    82  
  - Frozen virtual         0    0     0   
 ------------------------------------------

 Import integrals:   CPU 0.00 s  wall 0.09 s

 Import integrals:   CPU 28.18 s  wall 36.62 s

 MP2 amplitudes:   CPU 0.14 s  wall 0.31 s

Running a double precision version
           CCSD T amplitudes will be solved using DIIS.

           Start     Size      MaxIter   EConv     TConv     
           3         7         100       1.00e-07  1.00e-05  
 ------------------------------------------------------------------------------
           Energy (a.u.)   Ediff      Tdiff       Comment
 ------------------------------------------------------------------------------
         -3254.93203562                           
     1   -3254.93582756   3.79e-03   7.26e-01     
     2   -3254.95062987   1.48e-02   9.11e-02     
     3   -3254.95202864   1.40e-03   3.69e-02     
     4   -3254.95382496   1.80e-03   1.42e-02     Switched to DIIS steps.
     5   -3254.95426503   4.40e-04   1.00e-02     
     6   -3254.95426634   1.30e-06   2.29e-03     
     7   -3254.95426475   1.58e-06   8.35e-04     
     8   -3254.95426707   2.31e-06   2.08e-04     
     9   -3254.95426695   1.22e-07   8.02e-05     
    10   -3254.95426713   1.88e-07   3.27e-05     
    11   -3254.95426718   4.83e-08   1.95e-05     
    12   -3254.95426715   2.99e-08   4.22e-06     
 ------------------------------------------------------------------------------
         -3254.95426715                           CCSD T converged.

End of double precision
 SCF energy                 = -3254.42463185
 MP2 energy                 = -3254.93203562
 CCSD correlation energy     =    -0.52963530
 CCSD total energy           = -3254.95426715

 CCSD  T1^2 = 0.0086  T2^2 = 0.2462  Leading amplitudes:

 Amplitude    Orbitals with energies
  0.0225       8 (A") A                  ->    13 (A") A                  
              -0.3557                          0.3951                     
  0.0225       8 (A") B                  ->    13 (A") B                  
              -0.3557                          0.3951                     
 -0.0193       22 (A') A                 ->    26 (A') A                  
              -0.5473                          0.0400                     
 -0.0193       22 (A') B                 ->    26 (A') B                  
              -0.5473                          0.0400                     

 Amplitude    Orbitals with energies
 -0.1457       8 (A") A      8 (A") B    ->    9 (A") A      9 (A") B     
              -0.3557       -0.3557           -0.0163       -0.0163       
  0.1457       8 (A") A      8 (A") B    ->    9 (A") B      9 (A") A     
              -0.3557       -0.3557           -0.0163       -0.0163       
  0.1457       8 (A") B      8 (A") A    ->    9 (A") A      9 (A") B     
              -0.3557       -0.3557           -0.0163       -0.0163       
 -0.1457       8 (A") B      8 (A") A    ->    9 (A") B      9 (A") A     
              -0.3557       -0.3557           -0.0163       -0.0163       

 Computing CCSD intemediates for later calculations in double precision
 Finished.

Running a double precision version
           CCSD Lambda amplitudes will be solved using DIIS.
           Start     Size      MaxIter   EConv     LConv     
           3         7         100       1.00e-07  1.00e-05  
 ------------------------------------------------------------------------------
            Enorm      Ldiff       Comment
 ------------------------------------------------------------------------------
     1     5.51e-02   4.50e-02     
     2     1.15e-02   5.01e-03     
     3     5.01e-03   2.45e-03     
     4     2.15e-03   1.29e-03     Switched to DIIS steps.
     5     7.99e-04   4.88e-04     
     6     3.50e-04   1.43e-04     
     7     1.23e-04   3.79e-05     
     8     5.05e-05   3.24e-06     
     9     1.91e-05   4.29e-06     
    10     6.98e-06   1.50e-06     
    11     2.07e-06   6.85e-07     
    12     9.26e-07   1.81e-07     
    13     4.15e-07   9.62e-08     
    14     1.94e-07   1.97e-08     
    15     8.97e-08   1.40e-08     
 ------------------------------------------------------------------------------
                                   CCSD Lambda converged.

 Computing density matrices in double precision...
           Orbital response amplitudes will be solved using DIIS.
           Start     Size      MaxIter   EConv     LConv     
           3         7         100       1.00e-06  1.00e-06  
 ------------------------------------------------------------------------------
            Enorm      Ldiff       Comment
 ------------------------------------------------------------------------------
     1     1.01e-01   2.02e-03     
     2     1.04e-01   3.57e-03     
     3     1.23e-01   2.06e-02     
     4     9.17e-03   5.53e-02     Switched to DIIS steps.
     5     1.28e-03   9.72e-04     
     6     4.17e-04   1.34e-04     
     7     2.19e-04   2.57e-05     
     8     8.15e-05   3.55e-05     
     9     2.27e-05   1.06e-06     
    10     4.88e-06   7.36e-08     
    11     2.31e-06   1.48e-07     
    12     5.96e-07   7.72e-08     
 ------------------------------------------------------------------------------
                                   Orbital response converged.

 Computing density matrices... Done.
 CCSD calculation:   CPU 254.58 s  wall 93.73 s

Current path: /canmo/ccsd/grad/
/g1_bb_aa
/g1_bb_bb
/g1_o1o1
/g1_o1o2
/g1_o1v1
/g1_o2v1
/g1_v1v1
/g1p_bb_aa
/g1p_bb_bb
/g1s_bb_aa
/g1s_bb_bb
/g2_o1o1o1o1
/g2_o1o1o1v1
/g2_o1o1v1v1
/g2_o1v1o1v1
/g2_o1v1v1v1
/g2_v1v1v1v1
/w_bb_aa
/w_bb_bb
 Transferring MO TPDM to AO TPDM
 Transferring g2_o1o1o1o1
 Transferring g2_o1o1o1v1
 Transferring g2_o1o1v1v1
 Transferring g2_o1v1o1v1
 Transferring g2_o1v1v1v1
 Transferring g2_v1v1v1v1
 Adding separable TPDM
 Computing TPDM gradient
 --------------------------------------------------------
 2e gradient
  Atom          X               Y               Z
 --------------------------------------------------------
    1        -38.332719       12.879307        0.000000  
    2         11.533785      -27.755450       -0.000000  
    3         28.240743        9.999139        0.000000  
    4         -1.441809        4.877003       -0.000000  
 --------------------------------------------------------
 --------------------------------------------------------
 Final gradient
  Atom          X               Y               Z
 --------------------------------------------------------
    1        -38.332719       12.879307        0.000000  
    2         11.533785      -27.755450       -0.000000  
    3         28.240743        9.999139        0.000000  
    4         -1.441809        4.877003       -0.000000  
 --------------------------------------------------------
 Analytic gradient from two-electron contribution:   CPU 430.37 s  wall 314.89 s

 Total ccman2 time:   CPU 717.47 s  wall 459.33 s


 --------------------------------------------------------------
             Orbital Energies (a.u.) and Symmetries
 --------------------------------------------------------------

 Alpha MOs, Restricted
 -- Occupied --                  
-490.04  -80.03  -79.99  -65.17  -58.53  -58.53   -9.85   -7.56
  1 A'    2 A'    3 A'    4 A'    5 A'    6 A'    7 A'    8 A'                 
 -7.529  -7.462  -7.454  -5.457  -5.455  -5.422  -5.421 -58.528
  9 A'   10 A'   11 A'   12 A'   13 A'   14 A'   15 A'    1 A"                 
 -7.455  -5.455  -5.421  -3.201  -3.197  -3.189  -1.041  -0.910
  2 A"    3 A"    4 A"   16 A'   17 A'   18 A'   19 A'   20 A'                 
 -0.712  -0.547  -0.470  -0.424  -0.387  -3.198  -3.189  -0.458
 21 A'   22 A'   23 A'   24 A'   25 A'    5 A"    6 A"    7 A"                 
 -0.356
  8 A"                                                                         
 -- Virtual --                   
  0.040   0.055   0.067   0.081   0.098   0.112   0.119   0.129
 26 A'   27 A'   28 A'   29 A'   30 A'   31 A'   32 A'   33 A'                 
  0.147   0.166   0.185   0.203   0.217   0.331   0.381   0.387
 34 A'   35 A'   36 A'   37 A'   38 A'   39 A'   40 A'   41 A'                 
  0.444   0.491   0.547   0.586   0.682   0.720   0.785   0.803
 42 A'   43 A'   44 A'   45 A'   46 A'   47 A'   48 A'   49 A'                 
  0.838   0.847   0.886   0.919   1.094   1.109   1.306   1.415
 50 A'   51 A'   52 A'   53 A'   54 A'   55 A'   56 A'   57 A'                 
  1.691   1.818   1.949   1.985   2.036   2.328   2.344   2.424
 58 A'   59 A'   60 A'   61 A'   62 A'   63 A'   64 A'   65 A'                 
  2.908   4.548   4.575   4.751   7.189   7.263   7.483   8.229
 66 A'   67 A'   68 A'   69 A'   70 A'   71 A'   72 A'   73 A'                 
  8.288  14.795  14.808  14.856  14.906  49.477 165.870 166.115
 74 A'   75 A'   76 A'   77 A'   78 A'   79 A'   80 A'   81 A'                 
293.912 293.9841028.418  -0.016   0.082   0.112   0.127   0.395
 82 A'   83 A'   84 A'    9 A"   10 A"   11 A"   12 A"   13 A"                 
  0.432   0.573   0.667   0.739   0.782   0.842   1.011   1.105
 14 A"   15 A"   16 A"   17 A"   18 A"   19 A"   20 A"   21 A"                 
  1.675   1.795   1.865   2.305   4.539   4.556   8.211  14.742
 22 A"   23 A"   24 A"   25 A"   26 A"   27 A"   28 A"   29 A"                 
 14.780 293.896
 30 A"   31 A"                                                                 

 Beta MOs, Restricted
 -- Occupied --                  
-490.04  -80.03  -79.99  -65.17  -58.53  -58.53   -9.85   -7.56
  1 A'    2 A'    3 A'    4 A'    5 A'    6 A'    7 A'    8 A'                 
 -7.529  -7.462  -7.454  -5.457  -5.455  -5.422  -5.421 -58.528
  9 A'   10 A'   11 A'   12 A'   13 A'   14 A'   15 A'    1 A"                 
 -7.455  -5.455  -5.421  -3.201  -3.197  -3.189  -1.041  -0.910
  2 A"    3 A"    4 A"   16 A'   17 A'   18 A'   19 A'   20 A'                 
 -0.712  -0.547  -0.470  -0.424  -0.387  -3.198  -3.189  -0.458
 21 A'   22 A'   23 A'   24 A'   25 A'    5 A"    6 A"    7 A"                 
 -0.356
  8 A"                                                                         
 -- Virtual --                   
  0.040   0.055   0.067   0.081   0.098   0.112   0.119   0.129
 26 A'   27 A'   28 A'   29 A'   30 A'   31 A'   32 A'   33 A'                 
  0.147   0.166   0.185   0.203   0.217   0.331   0.381   0.387
 34 A'   35 A'   36 A'   37 A'   38 A'   39 A'   40 A'   41 A'                 
  0.444   0.491   0.547   0.586   0.682   0.720   0.785   0.803
 42 A'   43 A'   44 A'   45 A'   46 A'   47 A'   48 A'   49 A'                 
  0.838   0.847   0.886   0.919   1.094   1.109   1.306   1.415
 50 A'   51 A'   52 A'   53 A'   54 A'   55 A'   56 A'   57 A'                 
  1.691   1.818   1.949   1.985   2.036   2.328   2.344   2.424
 58 A'   59 A'   60 A'   61 A'   62 A'   63 A'   64 A'   65 A'                 
  2.908   4.548   4.575   4.751   7.189   7.263   7.483   8.229
 66 A'   67 A'   68 A'   69 A'   70 A'   71 A'   72 A'   73 A'                 
  8.288  14.795  14.808  14.856  14.906  49.477 165.870 166.115
 74 A'   75 A'   76 A'   77 A'   78 A'   79 A'   80 A'   81 A'                 
293.912 293.9841028.418  -0.016   0.082   0.112   0.127   0.395
 82 A'   83 A'   84 A'    9 A"   10 A"   11 A"   12 A"   13 A"                 
  0.432   0.573   0.667   0.739   0.782   0.842   1.011   1.105
 14 A"   15 A"   16 A"   17 A"   18 A"   19 A"   20 A"   21 A"                 
  1.675   1.795   1.865   2.305   4.539   4.556   8.211  14.742
 22 A"   23 A"   24 A"   25 A"   26 A"   27 A"   28 A"   29 A"                 
 14.780 293.896
 30 A"   31 A"                                                                 
 --------------------------------------------------------------

          Ground-State Mulliken Net Atomic Charges

     Atom                 Charge (a.u.)
  ----------------------------------------
      1 Br                   -0.220547
      2 P                     0.197039
      3 P                     0.120009
      4 H                    -0.096501
  ----------------------------------------
  Sum of atomic charges =    -0.000000

 -----------------------------------------------------------------
                    Cartesian Multipole Moments
 -----------------------------------------------------------------
    Charge (ESU x 10^10)
                -0.0000
    Dipole Moment (Debye)
         X      -0.9285      Y      -0.4485      Z       0.0000
       Tot       1.0311
    Quadrupole Moments (Debye-Ang)
        XX     -47.7438     XY       0.5545     YY     -45.2398
        XZ      -0.0000     YZ       0.0000     ZZ     -45.9550
    Octopole Moments (Debye-Ang^2)
       XXX      58.2936    XXY      -4.4193    XYY      13.4920
       YYY      -9.8965    XXZ       0.0000    XYZ       0.0000
       YYZ       0.0000    XZZ      15.4679    YZZ      -2.0308
       ZZZ       0.0000
    Hexadecapole Moments (Debye-Ang^3)
      XXXX    -711.3385   XXXY     -12.7528   XXYY    -132.9792
      XYYY      -1.2282   YYYY    -171.2390   XXXZ      -0.0000
      XXYZ       0.0000   XYYZ      -0.0000   YYYZ       0.0000
      XXZZ    -127.0178   XYZZ      -1.0489   YYZZ     -38.9408
      XZZZ      -0.0000   YZZZ       0.0000   ZZZZ     -67.8171
 -----------------------------------------------------------------
 DrvMan completing analytic gradient of the correlated energy
 Correlated dipole moment
            1
    1  -0.3652888
    2  -0.1764394
    3   0.0000000
 Energy read as -3254.954267153
 Full Analytical Gradient: (in a.u., or Hartree/Bohr)
             1             2             3             4
    1    0.00008823   -0.00013658    0.00008609   -0.00003774
    2   -0.00007551    0.00006769   -0.00004625    0.00005407
    3    0.00000000    0.00000000   -0.00000000    0.00000000
 Gradient time:  CPU 0.27 s  wall 2.44 s
 Geometry Optimization Parameters
   NAtoms,    NIC,     NZ,  NCons,   NDum,   NFix, NCnnct, MaxDiis
        4      14       4       0       0       0       0       0

 Cartesian Hessian Update
 Hessian Updated using BFGS Update


** GEOMETRY OPTIMIZATION IN DELOCALIZED INTERNAL COORDINATES **
   Searching for a Minimum

   Optimization Cycle:   3

                       Coordinates (Angstroms)
     ATOM                X               Y               Z
      1  Br        1.2668519852   -0.1692407723    0.0000000000
      2  P        -0.7047451697    0.9358227128    0.0000000000
      3  P        -2.2002256605   -0.4484638982    0.0000000000
      4  H        -1.4203941026   -1.6291147961    0.0000000000
   Point Group: cs    Number of degrees of freedom:     5


   Energy is  -3254.954267153

 Hessian Updated using BFGS Update

  5 Hessian modes will be used to form the next step
  Hessian Eigenvalues:
     0.120125    0.162608    0.207484    0.261482    0.302659

 Minimum Search - Taking Simple RFO Step
 Searching for Lamda that Minimizes Along All modes
 Value Taken    Lamda =   0.00000000
 Step Taken.  Stepsize is  0.001179

                             Maximum     Tolerance    Cnvgd?
         Gradient           0.000109      0.000300     YES
         Displacement       0.000732      0.001200     YES
         Energy change     -0.000002      0.000001      NO


                       Distance Matrix (Angstroms)
             Br(  1)   P (  2)   P (  3)
   P (  2)  2.260168
   P (  3)  3.478303  2.037820
   H (  4)  3.058190  2.662904  1.414947

 Final energy is   -3254.9542671530899     


 ******************************
 **  OPTIMIZATION CONVERGED  **
 ******************************

                       Coordinates (Angstroms)
     ATOM                X               Y               Z
      1  Br        1.2668519852   -0.1692407723    0.0000000000
      2  P        -0.7047451697    0.9358227128    0.0000000000
      3  P        -2.2002256605   -0.4484638982    0.0000000000
      4  H        -1.4203941026   -1.6291147961    0.0000000000

Z-matrix Print:
$molecule
0 1
Br
P  1 2.260168
P  2 2.037820 1 107.940952
H  3 1.414947 2 99.343632 1 -0.000000 0
$end


 --------------------------------------------------------------
             Orbital Energies (a.u.) and Symmetries
 --------------------------------------------------------------

 Alpha MOs, Restricted
 -- Occupied --                  
-490.04  -80.03  -79.99  -65.17  -58.53  -58.53   -9.85   -7.56
  1 A'    2 A'    3 A'    4 A'    5 A'    6 A'    7 A'    8 A'                 
 -7.529  -7.462  -7.454  -5.457  -5.455  -5.422  -5.421 -58.528
  9 A'   10 A'   11 A'   12 A'   13 A'   14 A'   15 A'    1 A"                 
 -7.455  -5.455  -5.421  -3.201  -3.197  -3.189  -1.041  -0.910
  2 A"    3 A"    4 A"   16 A'   17 A'   18 A'   19 A'   20 A'                 
 -0.712  -0.547  -0.470  -0.424  -0.387  -3.198  -3.189  -0.458
 21 A'   22 A'   23 A'   24 A'   25 A'    5 A"    6 A"    7 A"                 
 -0.356
  8 A"                                                                         
 -- Virtual --                   
  0.040   0.055   0.067   0.081   0.098   0.112   0.119   0.129
 26 A'   27 A'   28 A'   29 A'   30 A'   31 A'   32 A'   33 A'                 
  0.147   0.166   0.185   0.203   0.217   0.331   0.381   0.387
 34 A'   35 A'   36 A'   37 A'   38 A'   39 A'   40 A'   41 A'                 
  0.444   0.491   0.547   0.586   0.682   0.720   0.785   0.803
 42 A'   43 A'   44 A'   45 A'   46 A'   47 A'   48 A'   49 A'                 
  0.838   0.847   0.886   0.919   1.094   1.109   1.306   1.415
 50 A'   51 A'   52 A'   53 A'   54 A'   55 A'   56 A'   57 A'                 
  1.691   1.818   1.949   1.985   2.036   2.328   2.344   2.424
 58 A'   59 A'   60 A'   61 A'   62 A'   63 A'   64 A'   65 A'                 
  2.908   4.548   4.575   4.751   7.189   7.263   7.483   8.229
 66 A'   67 A'   68 A'   69 A'   70 A'   71 A'   72 A'   73 A'                 
  8.288  14.795  14.808  14.856  14.906  49.477 165.870 166.115
 74 A'   75 A'   76 A'   77 A'   78 A'   79 A'   80 A'   81 A'                 
293.912 293.9841028.418  -0.016   0.082   0.112   0.127   0.395
 82 A'   83 A'   84 A'    9 A"   10 A"   11 A"   12 A"   13 A"                 
  0.432   0.573   0.667   0.739   0.782   0.842   1.011   1.105
 14 A"   15 A"   16 A"   17 A"   18 A"   19 A"   20 A"   21 A"                 
  1.675   1.795   1.865   2.305   4.539   4.556   8.211  14.742
 22 A"   23 A"   24 A"   25 A"   26 A"   27 A"   28 A"   29 A"                 
 14.780 293.896
 30 A"   31 A"                                                                 

 Beta MOs, Restricted
 -- Occupied --                  
-490.04  -80.03  -79.99  -65.17  -58.53  -58.53   -9.85   -7.56
  1 A'    2 A'    3 A'    4 A'    5 A'    6 A'    7 A'    8 A'                 
 -7.529  -7.462  -7.454  -5.457  -5.455  -5.422  -5.421 -58.528
  9 A'   10 A'   11 A'   12 A'   13 A'   14 A'   15 A'    1 A"                 
 -7.455  -5.455  -5.421  -3.201  -3.197  -3.189  -1.041  -0.910
  2 A"    3 A"    4 A"   16 A'   17 A'   18 A'   19 A'   20 A'                 
 -0.712  -0.547  -0.470  -0.424  -0.387  -3.198  -3.189  -0.458
 21 A'   22 A'   23 A'   24 A'   25 A'    5 A"    6 A"    7 A"                 
 -0.356
  8 A"                                                                         
 -- Virtual --                   
  0.040   0.055   0.067   0.081   0.098   0.112   0.119   0.129
 26 A'   27 A'   28 A'   29 A'   30 A'   31 A'   32 A'   33 A'                 
  0.147   0.166   0.185   0.203   0.217   0.331   0.381   0.387
 34 A'   35 A'   36 A'   37 A'   38 A'   39 A'   40 A'   41 A'                 
  0.444   0.491   0.547   0.586   0.682   0.720   0.785   0.803
 42 A'   43 A'   44 A'   45 A'   46 A'   47 A'   48 A'   49 A'                 
  0.838   0.847   0.886   0.919   1.094   1.109   1.306   1.415
 50 A'   51 A'   52 A'   53 A'   54 A'   55 A'   56 A'   57 A'                 
  1.691   1.818   1.949   1.985   2.036   2.328   2.344   2.424
 58 A'   59 A'   60 A'   61 A'   62 A'   63 A'   64 A'   65 A'                 
  2.908   4.548   4.575   4.751   7.189   7.263   7.483   8.229
 66 A'   67 A'   68 A'   69 A'   70 A'   71 A'   72 A'   73 A'                 
  8.288  14.795  14.808  14.856  14.906  49.477 165.870 166.115
 74 A'   75 A'   76 A'   77 A'   78 A'   79 A'   80 A'   81 A'                 
293.912 293.9841028.418  -0.016   0.082   0.112   0.127   0.395
 82 A'   83 A'   84 A'    9 A"   10 A"   11 A"   12 A"   13 A"                 
  0.432   0.573   0.667   0.739   0.782   0.842   1.011   1.105
 14 A"   15 A"   16 A"   17 A"   18 A"   19 A"   20 A"   21 A"                 
  1.675   1.795   1.865   2.305   4.539   4.556   8.211  14.742
 22 A"   23 A"   24 A"   25 A"   26 A"   27 A"   28 A"   29 A"                 
 14.780 293.896
 30 A"   31 A"                                                                 
 --------------------------------------------------------------

          Ground-State Mulliken Net Atomic Charges

     Atom                 Charge (a.u.)
  ----------------------------------------
      1 Br                   -0.220547
      2 P                     0.197039
      3 P                     0.120009
      4 H                    -0.096501
  ----------------------------------------
  Sum of atomic charges =    -0.000000

 -----------------------------------------------------------------
                    Cartesian Multipole Moments
 -----------------------------------------------------------------
    Charge (ESU x 10^10)
                -0.0000
    Dipole Moment (Debye)
         X      -0.9285      Y      -0.4485      Z       0.0000
       Tot       1.0311
    Quadrupole Moments (Debye-Ang)
        XX     -47.7438     XY       0.5545     YY     -45.2398
        XZ      -0.0000     YZ       0.0000     ZZ     -45.9550
    Octopole Moments (Debye-Ang^2)
       XXX      58.2936    XXY      -4.4193    XYY      13.4920
       YYY      -9.8965    XXZ       0.0000    XYZ       0.0000
       YYZ       0.0000    XZZ      15.4679    YZZ      -2.0308
       ZZZ       0.0000
    Hexadecapole Moments (Debye-Ang^3)
      XXXX    -711.3385   XXXY     -12.7528   XXYY    -132.9792
      XYYY      -1.2282   YYYY    -171.2390   XXXZ      -0.0000
      XXYZ       0.0000   XYYZ      -0.0000   YYYZ       0.0000
      XXZZ    -127.0178   XYZZ      -1.0489   YYZZ     -38.9408
      XZZZ      -0.0000   YZZZ       0.0000   ZZZZ     -67.8171
 -----------------------------------------------------------------
Archival summary:
1\1\TWL02\OPT\ProcedureUnspecified\BasisUnspecified\r121\taweetha\SunNov409:21:292018SunNov409:21:292018\0\\#,OPT,ProcedureUnspecified,BasisUnspecified,\\0,1\Br\P,1,2.26017\P,2,2.03782,1,107.941\H,3,1.41495,2,99.3436,1,-0,0\\HF=-3254.42463\\@

 Total job time:  1444.37s(wall), 2179.31s(cpu) 
 Sun Nov  4 09:21:29 2018

        *************************************************************
        *                                                           *
        *  Thank you very much for using Q-Chem.  Have a nice day.  *
        *                                                           *
        *************************************************************
