# Supplementary material for: Geometric and energetic data from ab initio calculations of haloethene, haloimine, halomethylenephosphine, haloiminophosphine, halodiazene, halodiphosphene and halocyclopropane
Source: Data Brief. 2019 Nov 2;27:104738. doi: 10.1016/j.dib.2019.104738 (PMC6861602; doi:10.1016/j.dib.2019.104738)
Supplement: Multimedia component 8 [file mmc8.zip › PP/CCSD/HEPPClE.out]

Q-Chem Developer Version!
                  Welcome to Q-Chem
     A Quantum Leap Into The Future Of Chemistry


 Q-Chem 5.1, Q-Chem, Inc., Pleasanton, CA (2018)

 Yihan Shao,  Zhengting Gan,  E. Epifanovsky,  A. T. B. Gilbert,  M. Wormit,  
 J. Kussmann,  A. W. Lange,  A. Behn,  Jia Deng,  Xintian Feng,  D. Ghosh,  
 M. Goldey,  P. R. Horn,  L. D. Jacobson,  I. Kaliman,  T. Kus,  A. Landau,  
 Jie Liu,  E. I. Proynov,  R. M. Richard,  R. P. Steele,  E. J. Sundstrom,  
 H. L. Woodcock III,  P. M. Zimmerman,  D. Zuev,  B. Albrecht,  E. Alguire,  
 S. A. Baeppler,  D. Barton,  Z. Benda,  Y. A. Bernard,  E. J. Berquist,  
 K. B. Bravaya,  H. Burton,  D. Casanova,  Chun-Min Chang,  Yunqing Chen,  
 A. Chien,  K. D. Closser,  M. P. Coons,  S. Coriani,  S. Dasgupta,  
 A. L. Dempwolff,  M. Diedenhofen,  Hainam Do,  R. G. Edgar,  Po-Tung Fang,  
 S. Faraji,  S. Fatehi,  Qingguo Feng,  K. D. Fenk,  J. Fosso-Tande,  
 Qinghui Ge,  A. Ghysels,  G. Gidofalvi,  J. Gomes,  J. Gonthier,  A. Gunina,  
 D. Hait,  M. W. D. Hanson-Heine,  P. H. P. Harbach,  A. W. Hauser,  
 J. E. Herr,  E. G. Hohenstein,  Z. C. Holden,  Kerwin Hui,  B. C. Huynh,  
 T.-C. Jagau,  Hyunjun Ji,  B. Kaduk,  K. Khistyaev,  Jaehoon Kim,  
 P. Klunzinger,  K. Koh,  D. Kosenkov,  L. Koulias,  T. Kowalczyk,  
 C. M. Krauter,  A. Kunitsa,  Ka Un Lao,  A. Laurent,  K. V. Lawler,  
 Joonho Lee,  D. Lefrancois,  S. Lehtola,  D. S. Levine,  Yi-Pei Li,  
 You-Sheng Lin,  Fenglai Liu,  E. Livshits,  A. Luenser,  P. Manohar,  
 E. Mansoor,  S. F. Manzer,  Shan-Ping Mao,  Yuezhi Mao,  N. Mardirossian,  
 A. V. Marenich,  T. Markovich,  L. A. Martinez-Martinez,  S. A. Maurer,  
 N. J. Mayhall,  S. C. McKenzie,  J.-M. Mewes,  A. F. Morrison,  
 J. W. Mullinax,  K. Nanda,  T. S. Nguyen-Beck,  R. Olivares-Amaya,  
 J. A. Parkhill,  T. M. Perrine,  F. Plasser,  P. Pokhilko,  S. Prager,  
 A. Prociuk,  E. Ramos,  D. R. Rehn,  F. Rob,  M. Schneider,  N. Sergueev,  
 S. M. Sharada,  S. Sharma,  D. W. Small,  T. Stauch,  T. Stein,  
 Yu-Chuan Su,  A. J. W. Thom,  A. Tkatchenko,  T. Tsuchimochi,  N. M. Tubman,  
 L. Vogt,  M. L. Vidal,  O. Vydrov,  M. A. Watson,  J. Wenzel,  
 M. de Wergifosse,  T. A. Wesolowski,  A. White,  J. Witte,  A. Yamada,  
 Jun Yang,  K. Yao,  S. Yeganeh,  S. R. Yost,  Zhi-Qiang You,  A. Zech,  
 Igor Ying Zhang,  Xing Zhang,  Yan Zhao,  Ying Zhu,  B. R. Brooks,  
 G. K. L. Chan,  C. J. Cramer,  M. S. Gordon,  W. J. Hehre,  A. Klamt,  
 M. W. Schmidt,  C. D. Sherrill,  D. G. Truhlar,  A. Aspuru-Guzik,  R. Baer,  
 A. T. Bell,  N. A. Besley,  Jeng-Da Chai,  A. E. DePrince, III,  
 R. A. DiStasio Jr.,  A. Dreuw,  B. D. Dunietz,  T. R. Furlani,  
 Chao-Ping Hsu,  Yousung Jung,  Jing Kong,  D. S. Lambrecht,  WanZhen Liang,  
 C. Ochsenfeld,  V. A. Rassolov,  L. V. Slipchenko,  J. E. Subotnik,  
 T. Van Voorhis,  J. M. Herbert,  A. I. Krylov,  P. M. W. Gill,  M. Head-Gordon

 Contributors to earlier versions of Q-Chem not listed above: 
 R. D. Adamson,  B. Austin,  J. Baker,  G. J. O. Beran,  K. Brandhorst,  
 S. T. Brown,  E. F. C. Byrd,  A. K. Chakraborty,  C.-L. Cheng,  
 Siu Hung Chien,  D. M. Chipman,  D. L. Crittenden,  H. Dachsel,  
 R. J. Doerksen,  A. D. Dutoi,  L. Fusti-Molnar,  W. A. Goddard III,  
 A. Golubeva-Zadorozhnaya,  S. R. Gwaltney,  G. Hawkins,  A. Heyden,  
 S. Hirata,  G. Kedziora,  F. J. Keil,  C. Kelley,  Jihan Kim,  R. A. King,  
 R. Z. Khaliullin,  P. P. Korambath,  W. Kurlancheek,  A. M. Lee,  M. S. Lee,  
 S. V. Levchenko,  Ching Yeh Lin,  D. Liotard,  R. C. Lochan,  I. Lotan,  
 P. E. Maslen,  N. Nair,  D. P. O'Neill,  D. Neuhauser,  E. Neuscamman,  
 C. M. Oana,  R. Olson,  B. Peters,  R. Peverati,  P. A. Pieniazek,  
 Y. M. Rhee,  J. Ritchie,  M. A. Rohrdanz,  E. Rosta,  N. J. Russ,  
 H. F. Schaefer III,  N. E. Schultz,  N. Shenvi,  A. C. Simmonett,  A. Sodt,  
 D. Stuck,  K. S. Thanthiriwatte,  V. Vanovschi,  Tao Wang,  A. Warshel,  
 C. F. Williams,  Q. Wu,  X. Xu,  W. Zhang

 Please cite Q-Chem as follows:
 Y. Shao et al., Mol. Phys. 113, 184-215 (2015)
 DOI: 10.1080/00268976.2014.952696

 Q-Chem 5.1.1 for Intel X86 EM64T Linux

 Parts of Q-Chem use Armadillo 8.300.2 (Tropical Shenanigans).
 http://arma.sourceforge.net/

 Q-Chem begins on Sun Nov  4 08:41:00 2018  

Host: 
0

     Scratch files written to /scratch/taweetham/qchem42287//
Input Ideriv = 1
Curr. Ideriv = -1
Max.  Ideriv = 1

Checking the input file for inconsistencies... 	...done.

--------------------------------------------------------------
User input:
--------------------------------------------------------------
H=Cl_c.out
$molecule
0 1
P 
P  1 2.041314
H  2 1.424131 1 98.630530
Cl 1 2.109544 2 108.897402 3 -0.000000 0
$end

$rem
   JOB_TYPE	OPTIMIZATION
   BASIS	6-311++G**
   METHOD	ccsd
   MEM_TOTAL	4000
   N_FROZEN_CORE      FC
$end


--------------------------------------------------------------
 ----------------------------------------------------------------
             Standard Nuclear Orientation (Angstroms)
    I     Atom           X                Y                Z
 ----------------------------------------------------------------
    1      P      -0.0784688383    -0.8555675945     0.0000000000
    2      P      -1.7242012143     0.3521276458    -0.0000000000
    3      H      -1.0634825029     1.6137139050    -0.0000000000
    4      Cl      1.6531490172     0.3492873721     0.0000000000
 ----------------------------------------------------------------
 Molecular Point Group                 Cs    NOp =  2
 Largest Abelian Subgroup              Cs    NOp =  2
 Nuclear Repulsion Energy =   173.8101788211 hartrees
 There are       24 alpha and       24 beta electrons
 Requested basis set is 6-311++G(d,p)
 There are 44 shells and 97 basis functions
 Total memory of 4000MB is distributed as follows: 
   QALLOC including MEM_STATIC uses 192MB
   MEM_STATIC is set to 192MB
   CCMAN JOB total memory use is  3808MB
 Warning: actual memory use might exceed 4000MB

 Total QAlloc Memory Limit    192 MB
 Mega-Array Size       188 MB
 MEM_STATIC part       192 MB
 A cutoff of  1.0D-14 yielded    912 shell pairs
 There are      4649 function pairs (      4961 Cartesian)

 -------------------------------------------------------
 OpenMP Integral Computing Module                       
 Release: version 1.0, May 2013, Q-Chem Inc. Pittsburgh 
 -------------------------------------------------------
 Integral Job Info:
 Integral job number is                      11
 Integral operator is                         1
 short-range coefficients                     0
 long-range coefficients              100000000
 Omega coefficients                           0
 if combine SR and LR in K                    0
 Integral screening is                        0
 Integral computing path is                   2
 max size of driver memory is            800000
 size of driver memory is                593474
 size of scratch memory is              8114252
 max col of scratch BK array               1296
 max len of scratch array in speh3          155
 max len of scratch index in speh4           18
 max int batch size is                      520
 min int batch size is                       52
 fixed nKL is                                52
 max L of basis functions is                  2
 order of int derivative is                   0
 number of shells is                         44
 number of basis is                         100
 number of cartesian basis is               100
 number of contracted shell pairs           912
 number of primitive shell pairs           2410
 maxK2 (contraction) of shell pair           36
 max number of K2 of shell pair               1
 max number of CS2 of shell pair            153
 max number of PS2 of shell pair            228
 mem total for path MDJ                  512162
 -------------------------------------------------------
 Smallest overlap matrix eigenvalue = 6.21E-04

 Scale SEOQF with 1.000000e-01/1.000000e-01/1.000000e-01

 Standard Electronic Orientation quadrupole field applied
 Nucleus-field energy     =     0.0000000045 hartrees
 Guess from superposition of atomic densities
 Warning:  Energy on first SCF cycle will be non-variational
 SAD guess density has 48.000000 electrons

 -----------------------------------------------------------------------
  General SCF calculation program by
  Eric Jon Sundstrom, Paul Horn, Yuezhi Mao, Dmitri Zuev, Alec White,
  David Stuck, Shaama M.S., Shane Yost, Joonho Lee, David Small,
  Daniel Levine, Susi Lehtola, Hugh Burton, Evgeny Epifanovsky
 -----------------------------------------------------------------------
 Hartree-Fock
 using 4 threads for integral computing
 -------------------------------------------------------
 OpenMP Integral computing Module                
 Release: version 2.0, May 2017, Q-Chem Inc. Pleasanton 
 -------------------------------------------------------
 A restricted SCF calculation will be
 performed using DIIS
 SCF converges when DIIS error is below 1.0e-08
 ---------------------------------------
  Cycle       Energy         DIIS error
 ---------------------------------------
    1   -1141.7272532931      4.37e-02  
    2   -1141.5173052662      4.46e-03  
    3   -1141.5489539607      2.43e-03  
    4   -1141.5570984377      5.45e-04  
    5   -1141.5580657058      2.34e-04  
    6   -1141.5582027430      5.76e-05  
    7   -1141.5582194700      2.52e-05  
    8   -1141.5582227076      9.54e-06  
    9   -1141.5582233194      3.68e-06  
   10   -1141.5582234132      1.39e-06  
   11   -1141.5582234307      4.31e-07  
   12   -1141.5582234320      1.01e-07  
   13   -1141.5582234320      1.92e-08  
   14   -1141.5582234320      4.22e-09  Convergence criterion met
 ---------------------------------------
 SCF time:   CPU 6.28s  wall 3.00s 
 SCF   energy in the final basis set =    -1141.5582234320
 Total energy in the final basis set =    -1141.5582234320


 ------------------------------------------------------------------------------

   CCMAN2: suite of methods based on coupled cluster
           and equation of motion theories.

   Components:
   * libvmm-1.3-trunk
     by Evgeny Epifanovsky, Ilya Kaliman.
   * libtensor-2.5-trunk
     by Evgeny Epifanovsky, Michael Wormit, Dmitry Zuev, Sam Manzer, 
        Ilya Kaliman.
   * libcc-2.5-trunk
     by Evgeny Epifanovsky, Arik Landau, Tomasz Kus, Kirill Khistyaev, 
        Dmitry Zuev, Prashant Manohar, Xintian Feng, Anna Krylov, 
        Matthew Goldey, Alec White, Thomas Jagau, Kaushik Nanda, 
        Anastasia Gunina, Alexander Kunitsa, Joonho Lee.

   CCMAN original authors:
   Anna I. Krylov, C. David Sherrill, Steven R. Gwaltney,
   Edward F. C. Byrd (2000)
   Sergey V. Levchenko, Lyudmila V. Slipchenko, Tao Wang,
   Ana-Maria C. Cristian (2003)
   Piotr A. Pieniazek, C. Melania Oana, Evgeny Epifanovsky (2007)
   Prashant Manohar (2009)

 ------------------------------------------------------------------------------


 Allocating and initializing 3808MB of RAM...
 Calculation will run on 4 cores.


 Alpha MOs, Restricted
 -- Occupied --                  
-104.85  -80.03  -79.99  -10.57   -8.04   -8.04   -8.04   -7.57
  1 A'    2 A'    3 A'    4 A'    5 A'    1 A"    6 A'    7 A'                 
 -7.530  -5.462  -5.460  -5.460  -5.424  -5.423  -5.422  -1.117
  8 A'    9 A'    2 A"   10 A'   11 A'    3 A"   12 A'   13 A'                 
 -0.916  -0.719  -0.564  -0.504  -0.498  -0.438  -0.398  -0.361
 14 A'   15 A'   16 A'   17 A'    4 A"   18 A'   19 A'    5 A"                 
 -- Virtual --                   
 -0.016   0.049   0.053   0.066   0.081   0.081   0.099   0.112
  6 A"   20 A'   21 A'   22 A'    7 A"   23 A'   24 A'    8 A"                 
  0.115   0.124   0.142   0.149   0.167   0.168   0.188   0.214
 25 A'   26 A'   27 A'    9 A"   28 A'   29 A'   30 A'   31 A'                 
  0.251   0.335   0.385   0.393   0.394   0.430   0.446   0.517
 32 A'   33 A'   34 A'   10 A"   35 A'   11 A"   36 A'   37 A'                 
  0.569   0.605   0.624   0.693   0.727   0.776   0.799   0.818
 38 A'   12 A"   39 A'   40 A'   13 A"   41 A'   42 A'   14 A"                 
  0.871   0.905   0.931   1.005   1.095   1.096   1.141   1.153
 15 A"   43 A'   44 A'   45 A'   46 A'   16 A"   17 A"   47 A'                 
  1.170   1.195   1.214   1.402   1.492   1.670   1.691   1.794
 48 A'   18 A"   49 A'   50 A'   51 A'   19 A"   52 A'   20 A"                 
  1.820   1.864   1.948   2.006   2.048   2.337   2.614   2.639
 53 A'   21 A"   54 A'   55 A'   56 A'   57 A'   22 A"   58 A'                 
  2.729   2.911   7.253   7.476  10.371  14.735  14.778  14.784
 59 A'   60 A'   61 A'   62 A'   63 A'   23 A"   24 A"   64 A'                 
 14.803  14.850  14.901  26.679  26.746  26.978 165.868 166.107
 65 A'   66 A'   67 A'   25 A"   68 A'   69 A'   70 A'   71 A'                 
219.226
 72 A'                                                                         

 Beta MOs, Restricted
 -- Occupied --                  
-104.85  -80.03  -79.99  -10.57   -8.04   -8.04   -8.04   -7.57
  1 A'    2 A'    3 A'    4 A'    5 A'    1 A"    6 A'    7 A'                 
 -7.530  -5.462  -5.460  -5.460  -5.424  -5.423  -5.422  -1.117
  8 A'    9 A'    2 A"   10 A'   11 A'    3 A"   12 A'   13 A'                 
 -0.916  -0.719  -0.564  -0.504  -0.498  -0.438  -0.398  -0.361
 14 A'   15 A'   16 A'   17 A'    4 A"   18 A'   19 A'    5 A"                 
 -- Virtual --                   
 -0.016   0.049   0.053   0.066   0.081   0.081   0.099   0.112
  6 A"   20 A'   21 A'   22 A'    7 A"   23 A'   24 A'    8 A"                 
  0.115   0.124   0.142   0.149   0.167   0.168   0.188   0.214
 25 A'   26 A'   27 A'    9 A"   28 A'   29 A'   30 A'   31 A'                 
  0.251   0.335   0.385   0.393   0.394   0.430   0.446   0.517
 32 A'   33 A'   34 A'   10 A"   35 A'   11 A"   36 A'   37 A'                 
  0.569   0.605   0.624   0.693   0.727   0.776   0.799   0.818
 38 A'   12 A"   39 A'   40 A'   13 A"   41 A'   42 A'   14 A"                 
  0.871   0.905   0.931   1.005   1.095   1.096   1.141   1.153
 15 A"   43 A'   44 A'   45 A'   46 A'   16 A"   17 A"   47 A'                 
  1.170   1.195   1.214   1.402   1.492   1.670   1.691   1.794
 48 A'   18 A"   49 A'   50 A'   51 A'   19 A"   52 A'   20 A"                 
  1.820   1.864   1.948   2.006   2.048   2.337   2.614   2.639
 53 A'   21 A"   54 A'   55 A'   56 A'   57 A'   22 A"   58 A'                 
  2.729   2.911   7.253   7.476  10.371  14.735  14.778  14.784
 59 A'   60 A'   61 A'   62 A'   63 A'   23 A"   24 A"   64 A'                 
 14.803  14.850  14.901  26.679  26.746  26.978 165.868 166.107
 65 A'   66 A'   67 A'   25 A"   68 A'   69 A'   70 A'   71 A'                 
219.226
 72 A'                                                                         

 Occupation and symmetry of molecular orbitals

 Point group: Cs (2 irreducible representations).

                           A'   A"    All 
 ------------------------------------------
 All molecular orbitals:
  - Alpha                  72   25    97  
  - Beta                   72   25    97  
 ------------------------------------------
 Alpha orbitals:
  - Frozen occupied        12   3     15  
  - Active occupied        7    2     9   
  - Active virtual         53   20    73  
  - Frozen virtual         0    0     0   
 ------------------------------------------
 Beta orbitals:
  - Frozen occupied        12   3     15  
  - Active occupied        7    2     9   
  - Active virtual         53   20    73  
  - Frozen virtual         0    0     0   
 ------------------------------------------

 Import integrals:   CPU 0.00 s  wall 0.01 s

 Import integrals:   CPU 12.92 s  wall 21.84 s

 MP2 amplitudes:   CPU 0.12 s  wall 0.50 s

Running a double precision version
           CCSD T amplitudes will be solved using DIIS.

           Start     Size      MaxIter   EConv     TConv     
           3         7         100       1.00e-07  1.00e-05  
 ------------------------------------------------------------------------------
           Energy (a.u.)   Ediff      Tdiff       Comment
 ------------------------------------------------------------------------------
         -1141.92367370                           
     1   -1141.94563043   2.20e-02   6.85e-01     
     2   -1141.95755389   1.19e-02   8.74e-02     
     3   -1141.95958194   2.03e-03   3.64e-02     
     4   -1141.96131474   1.73e-03   1.44e-02     Switched to DIIS steps.
     5   -1141.96177936   4.65e-04   9.96e-03     
     6   -1141.96179365   1.43e-05   2.31e-03     
     7   -1141.96178569   7.97e-06   7.76e-04     
     8   -1141.96178615   4.69e-07   1.98e-04     
     9   -1141.96178655   3.97e-07   6.46e-05     
    10   -1141.96178657   2.04e-08   2.50e-05     
    11   -1141.96178662   5.18e-08   1.55e-05     
    12   -1141.96178662   4.04e-09   3.38e-06     
 ------------------------------------------------------------------------------
         -1141.96178662                           CCSD T converged.

End of double precision
 SCF energy                 = -1141.55822343
 MP2 energy                 = -1141.92367370
 CCSD correlation energy     =    -0.40356319
 CCSD total energy           = -1141.96178662

 CCSD  T1^2 = 0.0085  T2^2 = 0.2316  Leading amplitudes:

 Amplitude    Orbitals with energies
  0.0235       5 (A") A                  ->    10 (A") A                  
              -0.3608                          0.3930                     
  0.0235       5 (A") B                  ->    10 (A") B                  
              -0.3608                          0.3930                     
 -0.0189       16 (A') A                 ->    20 (A') A                  
              -0.5638                          0.0494                     
 -0.0189       16 (A') B                 ->    20 (A') B                  
              -0.5638                          0.0494                     

 Amplitude    Orbitals with energies
 -0.1567       5 (A") A      5 (A") B    ->    6 (A") A      6 (A") B     
              -0.3608       -0.3608           -0.0158       -0.0158       
  0.1567       5 (A") A      5 (A") B    ->    6 (A") B      6 (A") A     
              -0.3608       -0.3608           -0.0158       -0.0158       
  0.1567       5 (A") B      5 (A") A    ->    6 (A") A      6 (A") B     
              -0.3608       -0.3608           -0.0158       -0.0158       
 -0.1567       5 (A") B      5 (A") A    ->    6 (A") B      6 (A") A     
              -0.3608       -0.3608           -0.0158       -0.0158       

 Computing CCSD intemediates for later calculations in double precision
 Finished.

Running a double precision version
           CCSD Lambda amplitudes will be solved using DIIS.
           Start     Size      MaxIter   EConv     LConv     
           3         7         100       1.00e-07  1.00e-05  
 ------------------------------------------------------------------------------
            Enorm      Ldiff       Comment
 ------------------------------------------------------------------------------
     1     5.41e-02   4.50e-02     
     2     1.14e-02   5.35e-03     
     3     5.03e-03   2.59e-03     
     4     1.88e-03   1.45e-03     Switched to DIIS steps.
     5     7.30e-04   4.24e-04     
     6     2.97e-04   1.36e-04     
     7     1.10e-04   2.56e-05     
     8     4.27e-05   4.50e-06     
     9     1.75e-05   4.04e-06     
    10     6.37e-06   1.41e-06     
    11     1.87e-06   6.69e-07     
    12     8.13e-07   2.11e-07     
    13     3.35e-07   9.47e-08     
    14     1.54e-07   2.05e-08     
    15     7.08e-08   1.49e-08     
 ------------------------------------------------------------------------------
                                   CCSD Lambda converged.

 Computing density matrices in double precision...
           Orbital response amplitudes will be solved using DIIS.
           Start     Size      MaxIter   EConv     LConv     
           3         7         100       1.00e-06  1.00e-06  
 ------------------------------------------------------------------------------
            Enorm      Ldiff       Comment
 ------------------------------------------------------------------------------
     1     6.46e-02   4.53e-03     
     2     3.99e-02   1.04e-02     
     3     4.96e-02   1.30e-02     
     4     1.49e-02   1.40e-02     Switched to DIIS steps.
     5     8.85e-04   3.94e-03     
     6     3.70e-04   1.29e-04     
     7     1.72e-04   3.81e-05     
     8     4.96e-05   1.26e-05     
     9     1.07e-05   8.52e-07     
    10     3.51e-06   9.42e-08     
    11     1.43e-06   7.90e-08     
    12     1.80e-07   4.32e-08     
 ------------------------------------------------------------------------------
                                   Orbital response converged.

 Computing density matrices... Done.
 CCSD calculation:   CPU 93.18 s  wall 29.35 s

Current path: /canmo/ccsd/grad/
/g1_bb_aa
/g1_bb_bb
/g1_o1o1
/g1_o1o2
/g1_o1v1
/g1_o2v1
/g1_v1v1
/g1p_bb_aa
/g1p_bb_bb
/g1s_bb_aa
/g1s_bb_bb
/g2_o1o1o1o1
/g2_o1o1o1v1
/g2_o1o1v1v1
/g2_o1v1o1v1
/g2_o1v1v1v1
/g2_v1v1v1v1
/w_bb_aa
/w_bb_bb
 Transferring MO TPDM to AO TPDM
 Transferring g2_o1o1o1o1
 Transferring g2_o1o1o1v1
 Transferring g2_o1o1v1v1
 Transferring g2_o1v1o1v1
 Transferring g2_o1v1v1v1
 Transferring g2_v1v1v1v1
 Adding separable TPDM
 Computing TPDM gradient
 --------------------------------------------------------
 2e gradient
  Atom          X               Y               Z
 --------------------------------------------------------
    1         -1.509825       20.503288        0.000000  
    2         22.331151       -6.958648       -0.000000  
    3         -1.004406       -4.448543        0.000000  
    4        -19.816921       -9.096097       -0.000000  
 --------------------------------------------------------
 --------------------------------------------------------
 Final gradient
  Atom          X               Y               Z
 --------------------------------------------------------
    1         -1.509825       20.503288        0.000000  
    2         22.331151       -6.958648       -0.000000  
    3         -1.004406       -4.448543        0.000000  
    4        -19.816921       -9.096097       -0.000000  
 --------------------------------------------------------
 Analytic gradient from two-electron contribution:   CPU 203.34 s  wall 156.34 s

 Total ccman2 time:   CPU 312.53 s  wall 218.88 s


 --------------------------------------------------------------
             Orbital Energies (a.u.) and Symmetries
 --------------------------------------------------------------

 Alpha MOs, Restricted
 -- Occupied --                  
-104.85  -80.03  -79.99  -10.57   -8.04   -8.04   -7.57   -7.53
  1 A'    2 A'    3 A'    4 A'    5 A'    6 A'    7 A'    8 A'                 
 -5.462  -5.460  -5.424  -5.422  -8.039  -5.460  -5.423  -1.117
  9 A'   10 A'   11 A'   12 A'    1 A"    2 A"    3 A"   13 A'                 
 -0.916  -0.719  -0.564  -0.504  -0.438  -0.398  -0.498  -0.361
 14 A'   15 A'   16 A'   17 A'   18 A'   19 A'    4 A"    5 A"                 
 -- Virtual --                   
  0.049   0.053   0.066   0.081   0.099   0.115   0.124   0.142
 20 A'   21 A'   22 A'   23 A'   24 A'   25 A'   26 A'   27 A'                 
  0.167   0.168   0.188   0.214   0.251   0.335   0.385   0.394
 28 A'   29 A'   30 A'   31 A'   32 A'   33 A'   34 A'   35 A'                 
  0.446   0.517   0.569   0.624   0.693   0.776   0.799   0.905
 36 A'   37 A'   38 A'   39 A'   40 A'   41 A'   42 A'   43 A'                 
  0.931   1.005   1.095   1.153   1.170   1.214   1.402   1.492
 44 A'   45 A'   46 A'   47 A'   48 A'   49 A'   50 A'   51 A'                 
  1.691   1.820   1.948   2.006   2.048   2.337   2.639   2.729
 52 A'   53 A'   54 A'   55 A'   56 A'   57 A'   58 A'   59 A'                 
  2.911   7.253   7.476  10.371  14.784  14.803  14.850  14.901
 60 A'   61 A'   62 A'   63 A'   64 A'   65 A'   66 A'   67 A'                 
 26.746  26.978 165.868 166.107 219.226  -0.016   0.081   0.112
 68 A'   69 A'   70 A'   71 A'   72 A'    6 A"    7 A"    8 A"                 
  0.149   0.393   0.430   0.605   0.727   0.818   0.871   1.096
  9 A"   10 A"   11 A"   12 A"   13 A"   14 A"   15 A"   16 A"                 
  1.141   1.195   1.670   1.794   1.864   2.614  14.735  14.778
 17 A"   18 A"   19 A"   20 A"   21 A"   22 A"   23 A"   24 A"                 
 26.679
 25 A"                                                                         

 Beta MOs, Restricted
 -- Occupied --                  
-104.85  -80.03  -79.99  -10.57   -8.04   -8.04   -7.57   -7.53
  1 A'    2 A'    3 A'    4 A'    5 A'    6 A'    7 A'    8 A'                 
 -5.462  -5.460  -5.424  -5.422  -8.039  -5.460  -5.423  -1.117
  9 A'   10 A'   11 A'   12 A'    1 A"    2 A"    3 A"   13 A'                 
 -0.916  -0.719  -0.564  -0.504  -0.438  -0.398  -0.498  -0.361
 14 A'   15 A'   16 A'   17 A'   18 A'   19 A'    4 A"    5 A"                 
 -- Virtual --                   
  0.049   0.053   0.066   0.081   0.099   0.115   0.124   0.142
 20 A'   21 A'   22 A'   23 A'   24 A'   25 A'   26 A'   27 A'                 
  0.167   0.168   0.188   0.214   0.251   0.335   0.385   0.394
 28 A'   29 A'   30 A'   31 A'   32 A'   33 A'   34 A'   35 A'                 
  0.446   0.517   0.569   0.624   0.693   0.776   0.799   0.905
 36 A'   37 A'   38 A'   39 A'   40 A'   41 A'   42 A'   43 A'                 
  0.931   1.005   1.095   1.153   1.170   1.214   1.402   1.492
 44 A'   45 A'   46 A'   47 A'   48 A'   49 A'   50 A'   51 A'                 
  1.691   1.820   1.948   2.006   2.048   2.337   2.639   2.729
 52 A'   53 A'   54 A'   55 A'   56 A'   57 A'   58 A'   59 A'                 
  2.911   7.253   7.476  10.371  14.784  14.803  14.850  14.901
 60 A'   61 A'   62 A'   63 A'   64 A'   65 A'   66 A'   67 A'                 
 26.746  26.978 165.868 166.107 219.226  -0.016   0.081   0.112
 68 A'   69 A'   70 A'   71 A'   72 A'    6 A"    7 A"    8 A"                 
  0.149   0.393   0.430   0.605   0.727   0.818   0.871   1.096
  9 A"   10 A"   11 A"   12 A"   13 A"   14 A"   15 A"   16 A"                 
  1.141   1.195   1.670   1.794   1.864   2.614  14.735  14.778
 17 A"   18 A"   19 A"   20 A"   21 A"   22 A"   23 A"   24 A"                 
 26.679
 25 A"                                                                         
 --------------------------------------------------------------

          Ground-State Mulliken Net Atomic Charges

     Atom                 Charge (a.u.)
  ----------------------------------------
      1 P                     0.052022
      2 P                     0.174720
      3 H                    -0.113801
      4 Cl                   -0.112941
  ----------------------------------------
  Sum of atomic charges =    -0.000000

 -----------------------------------------------------------------
                    Cartesian Multipole Moments
 -----------------------------------------------------------------
    Charge (ESU x 10^10)
                -0.0000
    Dipole Moment (Debye)
         X      -1.1031      Y       0.2820      Z       0.0000
       Tot       1.1385
    Quadrupole Moments (Debye-Ang)
        XX     -43.2834     XY      -1.1050     YY     -39.6202
        XZ       0.0000     YZ      -0.0000     ZZ     -40.0422
    Octopole Moments (Debye-Ang^2)
       XXX      13.9033    XXY       2.1828    XYY       0.9021
       YYY       6.0159    XXZ       0.0000    XYZ       0.0000
       YYZ       0.0000    XZZ       3.3186    YZZ       0.9499
       ZZZ       0.0000
    Hexadecapole Moments (Debye-Ang^3)
      XXXX    -534.9647   XXXY       4.4494   XXYY    -103.5284
      XYYY       1.4909   YYYY    -152.1563   XXXZ       0.0000
      XXYZ      -0.0000   XYYZ       0.0000   YYYZ      -0.0000
      XXZZ     -97.4817   XYZZ      -0.3036   YYZZ     -34.7113
      XZZZ       0.0000   YZZZ      -0.0000   ZZZZ     -59.6637
 -----------------------------------------------------------------
 DrvMan completing analytic gradient of the correlated energy
 Correlated dipole moment
            1
    1  -0.4339825
    2   0.1109288
    3   0.0000000
 Energy read as -1141.961786620
 Full Analytical Gradient: (in a.u., or Hartree/Bohr)
             1             2             3             4
    1   -0.00335059   -0.00457064    0.00149179    0.00642943
    2   -0.00250800   -0.00279198    0.00289396    0.00240602
    3   -0.00000000    0.00000000   -0.00000000    0.00000000
 Gradient time:  CPU 0.24 s  wall 1.77 s
 Geometry Optimization Parameters
   NAtoms,    NIC,     NZ,  NCons,   NDum,   NFix, NCnnct, MaxDiis
        4      14       4       0       0       0       0       0


** GEOMETRY OPTIMIZATION IN DELOCALIZED INTERNAL COORDINATES **
   Searching for a Minimum

   Optimization Cycle:   1

                       Coordinates (Angstroms)
     ATOM                X               Y               Z
      1  P        -0.0784688383   -0.8555675945    0.0000000000
      2  P        -1.7242012143    0.3521276458    0.0000000000
      3  H        -1.0634825029    1.6137139050    0.0000000000
      4  Cl        1.6531490172    0.3492873721    0.0000000000
   Point Group: cs    Number of degrees of freedom:     5


   Energy is  -1141.961786620


 Attempting to Generate Delocalized Internal Coordinates

  5 Hessian modes will be used to form the next step
  Hessian Eigenvalues:
     0.160000    0.206909    0.245579    0.250000    0.302577

 Minimum Search - Taking Simple RFO Step
 Searching for Lamda that Minimizes Along All modes
 Value Taken    Lamda =  -0.00043589
 Step Taken.  Stepsize is  0.042167

                             Maximum     Tolerance    Cnvgd?
         Gradient           0.006365      0.000300      NO
         Displacement       0.025099      0.001200      NO
         Energy change     *********      0.000001      NO


 New Cartesian Coordinates Obtained by Inverse Iteration

 Displacement from previous Coordinates is:  0.088993
 ----------------------------------------------------------------
             Standard Nuclear Orientation (Angstroms)
    I     Atom           X                Y                Z
 ----------------------------------------------------------------
    1      P      -0.0792716281    -0.8638821351     0.0000000000
    2      P      -1.7105215797     0.3559039993     0.0000000000
    3      H      -1.0419646974     1.6039355396     0.0000000000
    4      Cl      1.6187543669     0.3636039246     0.0000000000
 ----------------------------------------------------------------
 Molecular Point Group                 Cs    NOp =  2
 Largest Abelian Subgroup              Cs    NOp =  2
 Nuclear Repulsion Energy =   175.0567019412 hartrees
 There are       24 alpha and       24 beta electrons
 Applying Cartesian multipole field
    Component          Value
    ---------          -----
     (2,0,0)        1.00000E-11
     (0,2,0)        2.00000E-11
     (0,0,2)       -3.00000E-11
 Nucleus-field energy     =     0.0000000045 hartrees
 Requested basis set is 6-311++G(d,p)
 There are 44 shells and 97 basis functions
 A cutoff of  1.0D-14 yielded    913 shell pairs
 There are      4652 function pairs (      4964 Cartesian)
 Smallest overlap matrix eigenvalue = 6.14E-04
 Guess MOs from SCF MO coefficient file

 -----------------------------------------------------------------------
  General SCF calculation program by
  Eric Jon Sundstrom, Paul Horn, Yuezhi Mao, Dmitri Zuev, Alec White,
  David Stuck, Shaama M.S., Shane Yost, Joonho Lee, David Small,
  Daniel Levine, Susi Lehtola, Hugh Burton, Evgeny Epifanovsky
 -----------------------------------------------------------------------
 Hartree-Fock
 using 4 threads for integral computing
 -------------------------------------------------------
 OpenMP Integral computing Module                
 Release: version 2.0, May 2017, Q-Chem Inc. Pleasanton 
 -------------------------------------------------------
 A restricted SCF calculation will be
 performed using DIIS
 SCF converges when DIIS error is below 1.0e-08
 ---------------------------------------
  Cycle       Energy         DIIS error
 ---------------------------------------
    1   -1141.5585990681      2.92e-04  
    2   -1141.5587775195      8.12e-05  
    3   -1141.5588003339      3.20e-05  
    4   -1141.5588034468      1.36e-05  
    5   -1141.5588040740      3.97e-06  
    6   -1141.5588041331      1.12e-06  
    7   -1141.5588041389      4.29e-07  
    8   -1141.5588041400      1.59e-07  
    9   -1141.5588041402      6.25e-08  
   10   -1141.5588041403      2.00e-08  
   11   -1141.5588041403      6.56e-09  Convergence criterion met
 ---------------------------------------
 SCF time:   CPU 4.95s  wall 4.00s 
 SCF   energy in the final basis set =    -1141.5588041403
 Total energy in the final basis set =    -1141.5588041403


 ------------------------------------------------------------------------------

   CCMAN2: suite of methods based on coupled cluster
           and equation of motion theories.

   Components:
   * libvmm-1.3-trunk
     by Evgeny Epifanovsky, Ilya Kaliman.
   * libtensor-2.5-trunk
     by Evgeny Epifanovsky, Michael Wormit, Dmitry Zuev, Sam Manzer, 
        Ilya Kaliman.
   * libcc-2.5-trunk
     by Evgeny Epifanovsky, Arik Landau, Tomasz Kus, Kirill Khistyaev, 
        Dmitry Zuev, Prashant Manohar, Xintian Feng, Anna Krylov, 
        Matthew Goldey, Alec White, Thomas Jagau, Kaushik Nanda, 
        Anastasia Gunina, Alexander Kunitsa, Joonho Lee.

   CCMAN original authors:
   Anna I. Krylov, C. David Sherrill, Steven R. Gwaltney,
   Edward F. C. Byrd (2000)
   Sergey V. Levchenko, Lyudmila V. Slipchenko, Tao Wang,
   Ana-Maria C. Cristian (2003)
   Piotr A. Pieniazek, C. Melania Oana, Evgeny Epifanovsky (2007)
   Prashant Manohar (2009)

 ------------------------------------------------------------------------------


 Allocating and initializing 3808MB of RAM...
 Calculation will run on 4 cores.


 Alpha MOs, Restricted
 -- Occupied --                  
-104.85  -80.03  -79.98  -10.57   -8.04   -8.04   -8.04   -7.57
  1 A'    2 A'    3 A'    4 A'    5 A'    1 A"    6 A'    7 A'                 
 -7.528  -5.461  -5.459  -5.459  -5.421  -5.421  -5.420  -1.121
  8 A'    9 A'    2 A"   10 A'   11 A'    3 A"   12 A'   13 A'                 
 -0.916  -0.720  -0.565  -0.506  -0.500  -0.438  -0.397  -0.360
 14 A'   15 A'   16 A'   17 A'    4 A"   18 A'   19 A'    5 A"                 
 -- Virtual --                   
 -0.015   0.051   0.054   0.066   0.081   0.082   0.099   0.112
  6 A"   20 A'   21 A'   22 A'    7 A"   23 A'   24 A'    8 A"                 
  0.114   0.125   0.142   0.149   0.168   0.169   0.189   0.218
 25 A'   26 A'   27 A'    9 A"   28 A'   29 A'   30 A'   31 A'                 
  0.251   0.335   0.385   0.393   0.394   0.430   0.448   0.517
 32 A'   33 A'   34 A'   10 A"   35 A'   11 A"   36 A'   37 A'                 
  0.569   0.605   0.621   0.694   0.726   0.777   0.798   0.818
 38 A'   12 A"   39 A'   40 A'   13 A"   41 A'   42 A'   14 A"                 
  0.870   0.909   0.936   1.006   1.099   1.099   1.140   1.155
 15 A"   43 A'   44 A'   45 A'   46 A'   16 A"   17 A"   47 A'                 
  1.170   1.198   1.217   1.404   1.501   1.674   1.696   1.795
 48 A'   18 A"   49 A'   50 A'   51 A'   19 A"   52 A'   20 A"                 
  1.820   1.866   1.951   2.007   2.050   2.349   2.613   2.642
 53 A'   21 A"   54 A'   55 A'   56 A'   57 A'   22 A"   58 A'                 
  2.733   2.915   7.257   7.482  10.370  14.737  14.780  14.788
 59 A'   60 A'   61 A'   62 A'   63 A'   23 A"   24 A"   64 A'                 
 14.806  14.854  14.900  26.679  26.753  26.992 165.872 166.114
 65 A'   66 A'   67 A'   25 A"   68 A'   69 A'   70 A'   71 A'                 
219.227
 72 A'                                                                         

 Beta MOs, Restricted
 -- Occupied --                  
-104.85  -80.03  -79.98  -10.57   -8.04   -8.04   -8.04   -7.57
  1 A'    2 A'    3 A'    4 A'    5 A'    1 A"    6 A'    7 A'                 
 -7.528  -5.461  -5.459  -5.459  -5.421  -5.421  -5.420  -1.121
  8 A'    9 A'    2 A"   10 A'   11 A'    3 A"   12 A'   13 A'                 
 -0.916  -0.720  -0.565  -0.506  -0.500  -0.438  -0.397  -0.360
 14 A'   15 A'   16 A'   17 A'    4 A"   18 A'   19 A'    5 A"                 
 -- Virtual --                   
 -0.015   0.051   0.054   0.066   0.081   0.082   0.099   0.112
  6 A"   20 A'   21 A'   22 A'    7 A"   23 A'   24 A'    8 A"                 
  0.114   0.125   0.142   0.149   0.168   0.169   0.189   0.218
 25 A'   26 A'   27 A'    9 A"   28 A'   29 A'   30 A'   31 A'                 
  0.251   0.335   0.385   0.393   0.394   0.430   0.448   0.517
 32 A'   33 A'   34 A'   10 A"   35 A'   11 A"   36 A'   37 A'                 
  0.569   0.605   0.621   0.694   0.726   0.777   0.798   0.818
 38 A'   12 A"   39 A'   40 A'   13 A"   41 A'   42 A'   14 A"                 
  0.870   0.909   0.936   1.006   1.099   1.099   1.140   1.155
 15 A"   43 A'   44 A'   45 A'   46 A'   16 A"   17 A"   47 A'                 
  1.170   1.198   1.217   1.404   1.501   1.674   1.696   1.795
 48 A'   18 A"   49 A'   50 A'   51 A'   19 A"   52 A'   20 A"                 
  1.820   1.866   1.951   2.007   2.050   2.349   2.613   2.642
 53 A'   21 A"   54 A'   55 A'   56 A'   57 A'   22 A"   58 A'                 
  2.733   2.915   7.257   7.482  10.370  14.737  14.780  14.788
 59 A'   60 A'   61 A'   62 A'   63 A'   23 A"   24 A"   64 A'                 
 14.806  14.854  14.900  26.679  26.753  26.992 165.872 166.114
 65 A'   66 A'   67 A'   25 A"   68 A'   69 A'   70 A'   71 A'                 
219.227
 72 A'                                                                         

 Occupation and symmetry of molecular orbitals

 Point group: Cs (2 irreducible representations).

                           A'   A"    All 
 ------------------------------------------
 All molecular orbitals:
  - Alpha                  72   25    97  
  - Beta                   72   25    97  
 ------------------------------------------
 Alpha orbitals:
  - Frozen occupied        12   3     15  
  - Active occupied        7    2     9   
  - Active virtual         53   20    73  
  - Frozen virtual         0    0     0   
 ------------------------------------------
 Beta orbitals:
  - Frozen occupied        12   3     15  
  - Active occupied        7    2     9   
  - Active virtual         53   20    73  
  - Frozen virtual         0    0     0   
 ------------------------------------------

 Import integrals:   CPU 0.00 s  wall 0.00 s

 Import integrals:   CPU 12.72 s  wall 21.97 s

 MP2 amplitudes:   CPU 0.12 s  wall 0.33 s

Running a double precision version
           CCSD T amplitudes will be solved using DIIS.

           Start     Size      MaxIter   EConv     TConv     
           3         7         100       1.00e-07  1.00e-05  
 ------------------------------------------------------------------------------
           Energy (a.u.)   Ediff      Tdiff       Comment
 ------------------------------------------------------------------------------
         -1141.92393382                           
     1   -1141.94602118   2.21e-02   6.84e-01     
     2   -1141.95781303   1.18e-02   8.70e-02     
     3   -1141.95985138   2.04e-03   3.60e-02     
     4   -1141.96156918   1.72e-03   1.44e-02     Switched to DIIS steps.
     5   -1141.96201283   4.44e-04   9.65e-03     
     6   -1141.96202547   1.26e-05   2.28e-03     
     7   -1141.96201765   7.82e-06   7.42e-04     
     8   -1141.96201812   4.61e-07   1.93e-04     
     9   -1141.96201847   3.49e-07   6.06e-05     
    10   -1141.96201848   1.84e-08   2.42e-05     
    11   -1141.96201853   4.96e-08   1.52e-05     
    12   -1141.96201853   3.15e-09   3.41e-06     
 ------------------------------------------------------------------------------
         -1141.96201853                           CCSD T converged.

End of double precision
 SCF energy                 = -1141.55880414
 MP2 energy                 = -1141.92393382
 CCSD correlation energy     =    -0.40321439
 CCSD total energy           = -1141.96201853

 CCSD  T1^2 = 0.0083  T2^2 = 0.2304  Leading amplitudes:

 Amplitude    Orbitals with energies
 -0.0232       5 (A") A                  ->    10 (A") A                  
              -0.3600                          0.3930                     
 -0.0232       5 (A") B                  ->    10 (A") B                  
              -0.3600                          0.3930                     
 -0.0174       16 (A') A                 ->    20 (A') A                  
              -0.5651                          0.0515                     
 -0.0174       16 (A') B                 ->    20 (A') B                  
              -0.5651                          0.0515                     

 Amplitude    Orbitals with energies
 -0.1556       5 (A") A      5 (A") B    ->    6 (A") A      6 (A") B     
              -0.3600       -0.3600           -0.0148       -0.0148       
  0.1556       5 (A") A      5 (A") B    ->    6 (A") B      6 (A") A     
              -0.3600       -0.3600           -0.0148       -0.0148       
  0.1556       5 (A") B      5 (A") A    ->    6 (A") A      6 (A") B     
              -0.3600       -0.3600           -0.0148       -0.0148       
 -0.1556       5 (A") B      5 (A") A    ->    6 (A") B      6 (A") A     
              -0.3600       -0.3600           -0.0148       -0.0148       

 Computing CCSD intemediates for later calculations in double precision
 Finished.

Running a double precision version
           CCSD Lambda amplitudes will be solved using DIIS.
           Start     Size      MaxIter   EConv     LConv     
           3         7         100       1.00e-07  1.00e-05  
 ------------------------------------------------------------------------------
            Enorm      Ldiff       Comment
 ------------------------------------------------------------------------------
     1     5.34e-02   4.46e-02     
     2     1.12e-02   5.27e-03     
     3     4.95e-03   2.56e-03     
     4     1.80e-03   1.42e-03     Switched to DIIS steps.
     5     7.04e-04   4.11e-04     
     6     2.81e-04   1.31e-04     
     7     1.05e-04   2.37e-05     
     8     4.05e-05   4.26e-06     
     9     1.67e-05   3.73e-06     
    10     6.08e-06   1.28e-06     
    11     1.82e-06   6.20e-07     
    12     7.83e-07   1.96e-07     
    13     3.24e-07   8.46e-08     
    14     1.48e-07   1.72e-08     
    15     6.68e-08   1.29e-08     
 ------------------------------------------------------------------------------
                                   CCSD Lambda converged.

 Computing density matrices in double precision...
           Orbital response amplitudes will be solved using DIIS.
           Start     Size      MaxIter   EConv     LConv     
           3         7         100       1.00e-06  1.00e-06  
 ------------------------------------------------------------------------------
            Enorm      Ldiff       Comment
 ------------------------------------------------------------------------------
     1     6.38e-02   4.95e-03     
     2     3.88e-02   1.05e-02     
     3     4.70e-02   1.20e-02     
     4     1.46e-02   1.27e-02     Switched to DIIS steps.
     5     8.57e-04   3.86e-03     
     6     3.52e-04   1.22e-04     
     7     1.65e-04   3.54e-05     
     8     4.75e-05   1.24e-05     
     9     1.00e-05   9.87e-07     
    10     3.37e-06   1.02e-07     
    11     1.38e-06   7.34e-08     
    12     1.64e-07   4.07e-08     
 ------------------------------------------------------------------------------
                                   Orbital response converged.

 Computing density matrices... Done.
 CCSD calculation:   CPU 92.50 s  wall 29.19 s

Current path: /canmo/ccsd/grad/
/g1_bb_aa
/g1_bb_bb
/g1_o1o1
/g1_o1o2
/g1_o1v1
/g1_o2v1
/g1_v1v1
/g1p_bb_aa
/g1p_bb_bb
/g1s_bb_aa
/g1s_bb_bb
/g2_o1o1o1o1
/g2_o1o1o1v1
/g2_o1o1v1v1
/g2_o1v1o1v1
/g2_o1v1v1v1
/g2_v1v1v1v1
/w_bb_aa
/w_bb_bb
 Transferring MO TPDM to AO TPDM
 Transferring g2_o1o1o1o1
 Transferring g2_o1o1o1v1
 Transferring g2_o1o1v1v1
 Transferring g2_o1v1o1v1
 Transferring g2_o1v1v1v1
 Transferring g2_v1v1v1v1
 Adding separable TPDM
 Computing TPDM gradient
 --------------------------------------------------------
 2e gradient
  Atom          X               Y               Z
 --------------------------------------------------------
    1         -1.470747       21.098720       -0.000000  
    2         22.407705       -7.150584       -0.000000  
    3         -1.023509       -4.463661        0.000000  
    4        -19.913449       -9.484475        0.000000  
 --------------------------------------------------------
 --------------------------------------------------------
 Final gradient
  Atom          X               Y               Z
 --------------------------------------------------------
    1         -1.470747       21.098720       -0.000000  
    2         22.407705       -7.150584       -0.000000  
    3         -1.023509       -4.463661        0.000000  
    4        -19.913449       -9.484475        0.000000  
 --------------------------------------------------------
 Analytic gradient from two-electron contribution:   CPU 204.35 s  wall 175.16 s

 Total ccman2 time:   CPU 312.48 s  wall 235.51 s


 --------------------------------------------------------------
             Orbital Energies (a.u.) and Symmetries
 --------------------------------------------------------------

 Alpha MOs, Restricted
 -- Occupied --                  
-104.85  -80.03  -79.98  -10.57   -8.04   -8.04   -7.57   -7.53
  1 A'    2 A'    3 A'    4 A'    5 A'    6 A'    7 A'    8 A'                 
 -5.461  -5.459  -5.421  -5.420  -8.040  -5.459  -5.421  -1.121
  9 A'   10 A'   11 A'   12 A'    1 A"    2 A"    3 A"   13 A'                 
 -0.916  -0.720  -0.565  -0.506  -0.438  -0.397  -0.500  -0.360
 14 A'   15 A'   16 A'   17 A'   18 A'   19 A'    4 A"    5 A"                 
 -- Virtual --                   
  0.051   0.054   0.066   0.082   0.099   0.114   0.125   0.142
 20 A'   21 A'   22 A'   23 A'   24 A'   25 A'   26 A'   27 A'                 
  0.168   0.169   0.189   0.218   0.251   0.335   0.385   0.394
 28 A'   29 A'   30 A'   31 A'   32 A'   33 A'   34 A'   35 A'                 
  0.448   0.517   0.569   0.621   0.694   0.777   0.798   0.909
 36 A'   37 A'   38 A'   39 A'   40 A'   41 A'   42 A'   43 A'                 
  0.936   1.006   1.099   1.155   1.170   1.217   1.404   1.501
 44 A'   45 A'   46 A'   47 A'   48 A'   49 A'   50 A'   51 A'                 
  1.696   1.820   1.951   2.007   2.050   2.349   2.642   2.733
 52 A'   53 A'   54 A'   55 A'   56 A'   57 A'   58 A'   59 A'                 
  2.915   7.257   7.482  10.370  14.788  14.806  14.854  14.900
 60 A'   61 A'   62 A'   63 A'   64 A'   65 A'   66 A'   67 A'                 
 26.753  26.992 165.872 166.114 219.227  -0.015   0.081   0.112
 68 A'   69 A'   70 A'   71 A'   72 A'    6 A"    7 A"    8 A"                 
  0.149   0.393   0.430   0.605   0.726   0.818   0.870   1.099
  9 A"   10 A"   11 A"   12 A"   13 A"   14 A"   15 A"   16 A"                 
  1.140   1.198   1.674   1.795   1.866   2.613  14.737  14.780
 17 A"   18 A"   19 A"   20 A"   21 A"   22 A"   23 A"   24 A"                 
 26.679
 25 A"                                                                         

 Beta MOs, Restricted
 -- Occupied --                  
-104.85  -80.03  -79.98  -10.57   -8.04   -8.04   -7.57   -7.53
  1 A'    2 A'    3 A'    4 A'    5 A'    6 A'    7 A'    8 A'                 
 -5.461  -5.459  -5.421  -5.420  -8.040  -5.459  -5.421  -1.121
  9 A'   10 A'   11 A'   12 A'    1 A"    2 A"    3 A"   13 A'                 
 -0.916  -0.720  -0.565  -0.506  -0.438  -0.397  -0.500  -0.360
 14 A'   15 A'   16 A'   17 A'   18 A'   19 A'    4 A"    5 A"                 
 -- Virtual --                   
  0.051   0.054   0.066   0.082   0.099   0.114   0.125   0.142
 20 A'   21 A'   22 A'   23 A'   24 A'   25 A'   26 A'   27 A'                 
  0.168   0.169   0.189   0.218   0.251   0.335   0.385   0.394
 28 A'   29 A'   30 A'   31 A'   32 A'   33 A'   34 A'   35 A'                 
  0.448   0.517   0.569   0.621   0.694   0.777   0.798   0.909
 36 A'   37 A'   38 A'   39 A'   40 A'   41 A'   42 A'   43 A'                 
  0.936   1.006   1.099   1.155   1.170   1.217   1.404   1.501
 44 A'   45 A'   46 A'   47 A'   48 A'   49 A'   50 A'   51 A'                 
  1.696   1.820   1.951   2.007   2.050   2.349   2.642   2.733
 52 A'   53 A'   54 A'   55 A'   56 A'   57 A'   58 A'   59 A'                 
  2.915   7.257   7.482  10.370  14.788  14.806  14.854  14.900
 60 A'   61 A'   62 A'   63 A'   64 A'   65 A'   66 A'   67 A'                 
 26.753  26.992 165.872 166.114 219.227  -0.015   0.081   0.112
 68 A'   69 A'   70 A'   71 A'   72 A'    6 A"    7 A"    8 A"                 
  0.149   0.393   0.430   0.605   0.726   0.818   0.870   1.099
  9 A"   10 A"   11 A"   12 A"   13 A"   14 A"   15 A"   16 A"                 
  1.140   1.198   1.674   1.795   1.866   2.613  14.737  14.780
 17 A"   18 A"   19 A"   20 A"   21 A"   22 A"   23 A"   24 A"                 
 26.679
 25 A"                                                                         
 --------------------------------------------------------------

          Ground-State Mulliken Net Atomic Charges

     Atom                 Charge (a.u.)
  ----------------------------------------
      1 P                     0.050613
      2 P                     0.172019
      3 H                    -0.115019
      4 Cl                   -0.107613
  ----------------------------------------
  Sum of atomic charges =    -0.000000

 -----------------------------------------------------------------
                    Cartesian Multipole Moments
 -----------------------------------------------------------------
    Charge (ESU x 10^10)
                -0.0000
    Dipole Moment (Debye)
         X      -0.9974      Y       0.2590      Z      -0.0000
       Tot       1.0305
    Quadrupole Moments (Debye-Ang)
        XX     -43.3342     XY      -1.0608     YY     -39.5350
        XZ      -0.0000     YZ       0.0000     ZZ     -39.9978
    Octopole Moments (Debye-Ang^2)
       XXX      15.3450    XXY       1.9275    XYY       1.2531
       YYY       5.7026    XXZ      -0.0000    XYZ       0.0000
       YYZ       0.0000    XZZ       3.6461    YZZ       0.8452
       ZZZ      -0.0000
    Hexadecapole Moments (Debye-Ang^3)
      XXXX    -523.9110   XXXY       4.2179   XXYY    -101.5497
      XYYY       1.1071   YYYY    -153.7430   XXXZ      -0.0000
      XXYZ       0.0000   XYYZ      -0.0000   YYYZ      -0.0000
      XXZZ     -95.3492   XYZZ      -0.4776   YYZZ     -34.9628
      XZZZ      -0.0000   YZZZ      -0.0000   ZZZZ     -59.5553
 -----------------------------------------------------------------
 DrvMan completing analytic gradient of the correlated energy
 Correlated dipole moment
            1
    1  -0.3924052
    2   0.1018982
    3  -0.0000000
 Energy read as -1141.962018530
 Full Analytical Gradient: (in a.u., or Hartree/Bohr)
             1             2             3             4
    1   -0.00199682    0.00058251   -0.00009374    0.00150805
    2   -0.00161664    0.00000208    0.00015317    0.00146138
    3    0.00000000   -0.00000000   -0.00000000   -0.00000000
 Gradient time:  CPU 0.26 s  wall 1.43 s
 Geometry Optimization Parameters
   NAtoms,    NIC,     NZ,  NCons,   NDum,   NFix, NCnnct, MaxDiis
        4      14       4       0       0       0       0       0

 Cartesian Hessian Update
 Hessian Updated using BFGS Update


** GEOMETRY OPTIMIZATION IN DELOCALIZED INTERNAL COORDINATES **
   Searching for a Minimum

   Optimization Cycle:   2

                       Coordinates (Angstroms)
     ATOM                X               Y               Z
      1  P        -0.0792716281   -0.8638821351    0.0000000000
      2  P        -1.7105215797    0.3559039993    0.0000000000
      3  H        -1.0419646974    1.6039355396    0.0000000000
      4  Cl        1.6187543669    0.3636039246    0.0000000000
   Point Group: cs    Number of degrees of freedom:     5


   Energy is  -1141.962018530

 Hessian Updated using BFGS Update

  5 Hessian modes will be used to form the next step
  Hessian Eigenvalues:
     0.158360    0.186121    0.213181    0.288356    0.321994

 Minimum Search - Taking Simple RFO Step
 Searching for Lamda that Minimizes Along All modes
 Value Taken    Lamda =  -0.00002744
 Step Taken.  Stepsize is  0.011530

                             Maximum     Tolerance    Cnvgd?
         Gradient           0.001660      0.000300      NO
         Displacement       0.008005      0.001200      NO
         Energy change     -0.000232      0.000001      NO


 New Cartesian Coordinates Obtained by Inverse Iteration

 Displacement from previous Coordinates is:  0.008940
 ----------------------------------------------------------------
             Standard Nuclear Orientation (Angstroms)
    I     Atom           X                Y                Z
 ----------------------------------------------------------------
    1      P      -0.0772756561    -0.8606083536     0.0000000000
    2      P      -1.7113006348     0.3559348144     0.0000000000
    3      H      -1.0422641501     1.6028658618     0.0000000000
    4      Cl      1.6178369028     0.3613690058     0.0000000000
 ----------------------------------------------------------------
 Molecular Point Group                 Cs    NOp =  2
 Largest Abelian Subgroup              Cs    NOp =  2
 Nuclear Repulsion Energy =   175.2290980021 hartrees
 There are       24 alpha and       24 beta electrons
 Applying Cartesian multipole field
    Component          Value
    ---------          -----
     (2,0,0)        1.00000E-11
     (0,2,0)        2.00000E-11
     (0,0,2)       -3.00000E-11
 Nucleus-field energy     =     0.0000000045 hartrees
 Requested basis set is 6-311++G(d,p)
 There are 44 shells and 97 basis functions
 A cutoff of  1.0D-14 yielded    913 shell pairs
 There are      4652 function pairs (      4964 Cartesian)
 Smallest overlap matrix eigenvalue = 6.11E-04
 Guess MOs from SCF MO coefficient file

 -----------------------------------------------------------------------
  General SCF calculation program by
  Eric Jon Sundstrom, Paul Horn, Yuezhi Mao, Dmitri Zuev, Alec White,
  David Stuck, Shaama M.S., Shane Yost, Joonho Lee, David Small,
  Daniel Levine, Susi Lehtola, Hugh Burton, Evgeny Epifanovsky
 -----------------------------------------------------------------------
 Hartree-Fock
 using 4 threads for integral computing
 -------------------------------------------------------
 OpenMP Integral computing Module                
 Release: version 2.0, May 2017, Q-Chem Inc. Pleasanton 
 -------------------------------------------------------
 A restricted SCF calculation will be
 performed using DIIS
 SCF converges when DIIS error is below 1.0e-08
 ---------------------------------------
  Cycle       Energy         DIIS error
 ---------------------------------------
    1   -1141.5588408912      6.73e-05  
    2   -1141.5588489360      1.65e-05  
    3   -1141.5588496470      6.26e-06  
    4   -1141.5588497383      2.09e-06  
    5   -1141.5588497576      1.20e-06  
    6   -1141.5588497638      4.44e-07  
    7   -1141.5588497654      1.67e-07  
    8   -1141.5588497656      6.10e-08  
    9   -1141.5588497656      2.04e-08  
   10   -1141.5588497656      5.18e-09  Convergence criterion met
 ---------------------------------------
 SCF time:   CPU 4.51s  wall 4.00s 
 SCF   energy in the final basis set =    -1141.5588497656
 Total energy in the final basis set =    -1141.5588497656


 ------------------------------------------------------------------------------

   CCMAN2: suite of methods based on coupled cluster
           and equation of motion theories.

   Components:
   * libvmm-1.3-trunk
     by Evgeny Epifanovsky, Ilya Kaliman.
   * libtensor-2.5-trunk
     by Evgeny Epifanovsky, Michael Wormit, Dmitry Zuev, Sam Manzer, 
        Ilya Kaliman.
   * libcc-2.5-trunk
     by Evgeny Epifanovsky, Arik Landau, Tomasz Kus, Kirill Khistyaev, 
        Dmitry Zuev, Prashant Manohar, Xintian Feng, Anna Krylov, 
        Matthew Goldey, Alec White, Thomas Jagau, Kaushik Nanda, 
        Anastasia Gunina, Alexander Kunitsa, Joonho Lee.

   CCMAN original authors:
   Anna I. Krylov, C. David Sherrill, Steven R. Gwaltney,
   Edward F. C. Byrd (2000)
   Sergey V. Levchenko, Lyudmila V. Slipchenko, Tao Wang,
   Ana-Maria C. Cristian (2003)
   Piotr A. Pieniazek, C. Melania Oana, Evgeny Epifanovsky (2007)
   Prashant Manohar (2009)

 ------------------------------------------------------------------------------


 Allocating and initializing 3808MB of RAM...
 Calculation will run on 4 cores.


 Alpha MOs, Restricted
 -- Occupied --                  
-104.85  -80.03  -79.98  -10.57   -8.04   -8.04   -8.04   -7.57
  1 A'    2 A'    3 A'    4 A'    5 A'    1 A"    6 A'    7 A'                 
 -7.528  -5.460  -5.459  -5.458  -5.421  -5.420  -5.420  -1.122
  8 A'    9 A'    2 A"   10 A'   11 A'    3 A"   12 A'   13 A'                 
 -0.916  -0.720  -0.566  -0.507  -0.501  -0.438  -0.397  -0.360
 14 A'   15 A'   16 A'   17 A'    4 A"   18 A'   19 A'    5 A"                 
 -- Virtual --                   
 -0.015   0.052   0.054   0.066   0.081   0.082   0.099   0.112
  6 A"   20 A'   21 A'   22 A'    7 A"   23 A'   24 A'    8 A"                 
  0.114   0.125   0.142   0.149   0.168   0.169   0.189   0.218
 25 A'   26 A'   27 A'    9 A"   28 A'   29 A'   30 A'   31 A'                 
  0.251   0.335   0.385   0.393   0.394   0.431   0.448   0.517
 32 A'   33 A'   34 A'   10 A"   35 A'   11 A"   36 A'   37 A'                 
  0.569   0.605   0.621   0.694   0.726   0.777   0.798   0.817
 38 A'   12 A"   39 A'   40 A'   13 A"   41 A'   42 A'   14 A"                 
  0.869   0.909   0.937   1.005   1.099   1.099   1.139   1.154
 15 A"   43 A'   44 A'   45 A'   16 A"   46 A'   17 A"   47 A'                 
  1.169   1.199   1.218   1.404   1.504   1.675   1.697   1.796
 48 A'   18 A"   49 A'   50 A'   51 A'   19 A"   52 A'   20 A"                 
  1.820   1.866   1.951   2.008   2.051   2.350   2.612   2.641
 53 A'   21 A"   54 A'   55 A'   56 A'   57 A'   22 A"   58 A'                 
  2.734   2.915   7.258   7.483  10.370  14.737  14.781  14.788
 59 A'   60 A'   61 A'   62 A'   63 A'   23 A"   24 A"   64 A'                 
 14.806  14.854  14.900  26.679  26.753  26.996 165.873 166.115
 65 A'   66 A'   67 A'   25 A"   68 A'   69 A'   70 A'   71 A'                 
219.227
 72 A'                                                                         

 Beta MOs, Restricted
 -- Occupied --                  
-104.85  -80.03  -79.98  -10.57   -8.04   -8.04   -8.04   -7.57
  1 A'    2 A'    3 A'    4 A'    5 A'    1 A"    6 A'    7 A'                 
 -7.528  -5.460  -5.459  -5.458  -5.421  -5.420  -5.420  -1.122
  8 A'    9 A'    2 A"   10 A'   11 A'    3 A"   12 A'   13 A'                 
 -0.916  -0.720  -0.566  -0.507  -0.501  -0.438  -0.397  -0.360
 14 A'   15 A'   16 A'   17 A'    4 A"   18 A'   19 A'    5 A"                 
 -- Virtual --                   
 -0.015   0.052   0.054   0.066   0.081   0.082   0.099   0.112
  6 A"   20 A'   21 A'   22 A'    7 A"   23 A'   24 A'    8 A"                 
  0.114   0.125   0.142   0.149   0.168   0.169   0.189   0.218
 25 A'   26 A'   27 A'    9 A"   28 A'   29 A'   30 A'   31 A'                 
  0.251   0.335   0.385   0.393   0.394   0.431   0.448   0.517
 32 A'   33 A'   34 A'   10 A"   35 A'   11 A"   36 A'   37 A'                 
  0.569   0.605   0.621   0.694   0.726   0.777   0.798   0.817
 38 A'   12 A"   39 A'   40 A'   13 A"   41 A'   42 A'   14 A"                 
  0.869   0.909   0.937   1.005   1.099   1.099   1.139   1.154
 15 A"   43 A'   44 A'   45 A'   16 A"   46 A'   17 A"   47 A'                 
  1.169   1.199   1.218   1.404   1.504   1.675   1.697   1.796
 48 A'   18 A"   49 A'   50 A'   51 A'   19 A"   52 A'   20 A"                 
  1.820   1.866   1.951   2.008   2.051   2.350   2.612   2.641
 53 A'   21 A"   54 A'   55 A'   56 A'   57 A'   22 A"   58 A'                 
  2.734   2.915   7.258   7.483  10.370  14.737  14.781  14.788
 59 A'   60 A'   61 A'   62 A'   63 A'   23 A"   24 A"   64 A'                 
 14.806  14.854  14.900  26.679  26.753  26.996 165.873 166.115
 65 A'   66 A'   67 A'   25 A"   68 A'   69 A'   70 A'   71 A'                 
219.227
 72 A'                                                                         

 Occupation and symmetry of molecular orbitals

 Point group: Cs (2 irreducible representations).

                           A'   A"    All 
 ------------------------------------------
 All molecular orbitals:
  - Alpha                  72   25    97  
  - Beta                   72   25    97  
 ------------------------------------------
 Alpha orbitals:
  - Frozen occupied        12   3     15  
  - Active occupied        7    2     9   
  - Active virtual         53   20    73  
  - Frozen virtual         0    0     0   
 ------------------------------------------
 Beta orbitals:
  - Frozen occupied        12   3     15  
  - Active occupied        7    2     9   
  - Active virtual         53   20    73  
  - Frozen virtual         0    0     0   
 ------------------------------------------

 Import integrals:   CPU 0.00 s  wall 0.00 s

 Import integrals:   CPU 12.68 s  wall 23.74 s

 MP2 amplitudes:   CPU 0.12 s  wall 0.34 s

Running a double precision version
           CCSD T amplitudes will be solved using DIIS.

           Start     Size      MaxIter   EConv     TConv     
           3         7         100       1.00e-07  1.00e-05  
 ------------------------------------------------------------------------------
           Energy (a.u.)   Ediff      Tdiff       Comment
 ------------------------------------------------------------------------------
         -1141.92399622                           
     1   -1141.94606456   2.21e-02   6.84e-01     
     2   -1141.95784127   1.18e-02   8.70e-02     
     3   -1141.95987583   2.03e-03   3.59e-02     
     4   -1141.96158973   1.71e-03   1.44e-02     Switched to DIIS steps.
     5   -1141.96203075   4.41e-04   9.61e-03     
     6   -1141.96204317   1.24e-05   2.28e-03     
     7   -1141.96203539   7.78e-06   7.37e-04     
     8   -1141.96203586   4.71e-07   1.92e-04     
     9   -1141.96203620   3.43e-07   6.01e-05     
    10   -1141.96203622   1.73e-08   2.36e-05     
    11   -1141.96203627   4.88e-08   1.46e-05     
    12   -1141.96203627   2.92e-09   3.24e-06     
 ------------------------------------------------------------------------------
         -1141.96203627                           CCSD T converged.

End of double precision
 SCF energy                 = -1141.55884977
 MP2 energy                 = -1141.92399622
 CCSD correlation energy     =    -0.40318650
 CCSD total energy           = -1141.96203627

 CCSD  T1^2 = 0.0083  T2^2 = 0.2302  Leading amplitudes:

 Amplitude    Orbitals with energies
 -0.0232       5 (A") A                  ->    10 (A") A                  
              -0.3597                          0.3931                     
 -0.0232       5 (A") B                  ->    10 (A") B                  
              -0.3597                          0.3931                     
  0.0167       4 (A") A                  ->    6 (A") A                   
              -0.5007                         -0.0145                     
  0.0167       4 (A") B                  ->    6 (A") B                   
              -0.5007                         -0.0145                     

 Amplitude    Orbitals with energies
 -0.1556       5 (A") A      5 (A") B    ->    6 (A") A      6 (A") B     
              -0.3597       -0.3597           -0.0145       -0.0145       
  0.1556       5 (A") A      5 (A") B    ->    6 (A") B      6 (A") A     
              -0.3597       -0.3597           -0.0145       -0.0145       
  0.1556       5 (A") B      5 (A") A    ->    6 (A") A      6 (A") B     
              -0.3597       -0.3597           -0.0145       -0.0145       
 -0.1556       5 (A") B      5 (A") A    ->    6 (A") B      6 (A") A     
              -0.3597       -0.3597           -0.0145       -0.0145       

 Computing CCSD intemediates for later calculations in double precision
 Finished.

Running a double precision version
           CCSD Lambda amplitudes will be solved using DIIS.
           Start     Size      MaxIter   EConv     LConv     
           3         7         100       1.00e-07  1.00e-05  
 ------------------------------------------------------------------------------
            Enorm      Ldiff       Comment
 ------------------------------------------------------------------------------
     1     5.33e-02   4.45e-02     
     2     1.12e-02   5.25e-03     
     3     4.93e-03   2.55e-03     
     4     1.79e-03   1.42e-03     Switched to DIIS steps.
     5     6.97e-04   4.09e-04     
     6     2.75e-04   1.30e-04     
     7     1.02e-04   2.31e-05     
     8     3.96e-05   4.20e-06     
     9     1.64e-05   3.62e-06     
    10     6.00e-06   1.26e-06     
    11     1.79e-06   6.15e-07     
    12     7.66e-07   1.96e-07     
    13     3.14e-07   8.44e-08     
    14     1.43e-07   1.75e-08     
    15     6.41e-08   1.31e-08     
 ------------------------------------------------------------------------------
                                   CCSD Lambda converged.

 Computing density matrices in double precision...
           Orbital response amplitudes will be solved using DIIS.
           Start     Size      MaxIter   EConv     LConv     
           3         7         100       1.00e-06  1.00e-06  
 ------------------------------------------------------------------------------
            Enorm      Ldiff       Comment
 ------------------------------------------------------------------------------
     1     6.37e-02   5.00e-03     
     2     3.89e-02   1.04e-02     
     3     4.72e-02   1.20e-02     
     4     1.45e-02   1.29e-02     Switched to DIIS steps.
     5     8.55e-04   3.85e-03     
     6     3.58e-04   1.21e-04     
     7     1.69e-04   3.50e-05     
     8     4.81e-05   1.26e-05     
     9     1.00e-05   1.01e-06     
    10     3.41e-06   1.17e-07     
    11     1.38e-06   7.44e-08     
    12     1.64e-07   4.02e-08     
 ------------------------------------------------------------------------------
                                   Orbital response converged.

 Computing density matrices... Done.
 CCSD calculation:   CPU 92.29 s  wall 28.60 s

Current path: /canmo/ccsd/grad/
/g1_bb_aa
/g1_bb_bb
/g1_o1o1
/g1_o1o2
/g1_o1v1
/g1_o2v1
/g1_v1v1
/g1p_bb_aa
/g1p_bb_bb
/g1s_bb_aa
/g1s_bb_bb
/g2_o1o1o1o1
/g2_o1o1o1v1
/g2_o1o1v1v1
/g2_o1v1o1v1
/g2_o1v1v1v1
/g2_v1v1v1v1
/w_bb_aa
/w_bb_bb
 Transferring MO TPDM to AO TPDM
 Transferring g2_o1o1o1o1
 Transferring g2_o1o1o1v1
 Transferring g2_o1o1v1v1
 Transferring g2_o1v1o1v1
 Transferring g2_o1v1v1v1
 Transferring g2_v1v1v1v1
 Adding separable TPDM
 Computing TPDM gradient
 --------------------------------------------------------
 2e gradient
  Atom          X               Y               Z
 --------------------------------------------------------
    1         -1.425255       21.074497       -0.000000  
    2         22.432210       -7.116885        0.000000  
    3         -1.025390       -4.457854       -0.000000  
    4        -19.981565       -9.499758        0.000000  
 --------------------------------------------------------
 --------------------------------------------------------
 Final gradient
  Atom          X               Y               Z
 --------------------------------------------------------
    1         -1.425255       21.074497       -0.000000  
    2         22.432210       -7.116885        0.000000  
    3         -1.025390       -4.457854       -0.000000  
    4        -19.981565       -9.499758        0.000000  
 --------------------------------------------------------
 Analytic gradient from two-electron contribution:   CPU 204.30 s  wall 167.73 s

 Total ccman2 time:   CPU 312.11 s  wall 229.78 s


 --------------------------------------------------------------
             Orbital Energies (a.u.) and Symmetries
 --------------------------------------------------------------

 Alpha MOs, Restricted
 -- Occupied --                  
-104.85  -80.03  -79.98  -10.57   -8.04   -8.04   -7.57   -7.53
  1 A'    2 A'    3 A'    4 A'    5 A'    6 A'    7 A'    8 A'                 
 -5.460  -5.458  -5.421  -5.420  -8.040  -5.459  -5.420  -1.122
  9 A'   10 A'   11 A'   12 A'    1 A"    2 A"    3 A"   13 A'                 
 -0.916  -0.720  -0.566  -0.507  -0.438  -0.397  -0.501  -0.360
 14 A'   15 A'   16 A'   17 A'   18 A'   19 A'    4 A"    5 A"                 
 -- Virtual --                   
  0.052   0.054   0.066   0.082   0.099   0.114   0.125   0.142
 20 A'   21 A'   22 A'   23 A'   24 A'   25 A'   26 A'   27 A'                 
  0.168   0.169   0.189   0.218   0.251   0.335   0.385   0.394
 28 A'   29 A'   30 A'   31 A'   32 A'   33 A'   34 A'   35 A'                 
  0.448   0.517   0.569   0.621   0.694   0.777   0.798   0.909
 36 A'   37 A'   38 A'   39 A'   40 A'   41 A'   42 A'   43 A'                 
  0.937   1.005   1.099   1.154   1.169   1.218   1.404   1.504
 44 A'   45 A'   46 A'   47 A'   48 A'   49 A'   50 A'   51 A'                 
  1.697   1.820   1.951   2.008   2.051   2.350   2.641   2.734
 52 A'   53 A'   54 A'   55 A'   56 A'   57 A'   58 A'   59 A'                 
  2.915   7.258   7.483  10.370  14.788  14.806  14.854  14.900
 60 A'   61 A'   62 A'   63 A'   64 A'   65 A'   66 A'   67 A'                 
 26.753  26.996 165.873 166.115 219.227  -0.015   0.081   0.112
 68 A'   69 A'   70 A'   71 A'   72 A'    6 A"    7 A"    8 A"                 
  0.149   0.393   0.431   0.605   0.726   0.817   0.869   1.099
  9 A"   10 A"   11 A"   12 A"   13 A"   14 A"   15 A"   16 A"                 
  1.139   1.199   1.675   1.796   1.866   2.612  14.737  14.781
 17 A"   18 A"   19 A"   20 A"   21 A"   22 A"   23 A"   24 A"                 
 26.679
 25 A"                                                                         

 Beta MOs, Restricted
 -- Occupied --                  
-104.85  -80.03  -79.98  -10.57   -8.04   -8.04   -7.57   -7.53
  1 A'    2 A'    3 A'    4 A'    5 A'    6 A'    7 A'    8 A'                 
 -5.460  -5.458  -5.421  -5.420  -8.040  -5.459  -5.420  -1.122
  9 A'   10 A'   11 A'   12 A'    1 A"    2 A"    3 A"   13 A'                 
 -0.916  -0.720  -0.566  -0.507  -0.438  -0.397  -0.501  -0.360
 14 A'   15 A'   16 A'   17 A'   18 A'   19 A'    4 A"    5 A"                 
 -- Virtual --                   
  0.052   0.054   0.066   0.082   0.099   0.114   0.125   0.142
 20 A'   21 A'   22 A'   23 A'   24 A'   25 A'   26 A'   27 A'                 
  0.168   0.169   0.189   0.218   0.251   0.335   0.385   0.394
 28 A'   29 A'   30 A'   31 A'   32 A'   33 A'   34 A'   35 A'                 
  0.448   0.517   0.569   0.621   0.694   0.777   0.798   0.909
 36 A'   37 A'   38 A'   39 A'   40 A'   41 A'   42 A'   43 A'                 
  0.937   1.005   1.099   1.154   1.169   1.218   1.404   1.504
 44 A'   45 A'   46 A'   47 A'   48 A'   49 A'   50 A'   51 A'                 
  1.697   1.820   1.951   2.008   2.051   2.350   2.641   2.734
 52 A'   53 A'   54 A'   55 A'   56 A'   57 A'   58 A'   59 A'                 
  2.915   7.258   7.483  10.370  14.788  14.806  14.854  14.900
 60 A'   61 A'   62 A'   63 A'   64 A'   65 A'   66 A'   67 A'                 
 26.753  26.996 165.873 166.115 219.227  -0.015   0.081   0.112
 68 A'   69 A'   70 A'   71 A'   72 A'    6 A"    7 A"    8 A"                 
  0.149   0.393   0.431   0.605   0.726   0.817   0.869   1.099
  9 A"   10 A"   11 A"   12 A"   13 A"   14 A"   15 A"   16 A"                 
  1.139   1.199   1.675   1.796   1.866   2.612  14.737  14.781
 17 A"   18 A"   19 A"   20 A"   21 A"   22 A"   23 A"   24 A"                 
 26.679
 25 A"                                                                         
 --------------------------------------------------------------

          Ground-State Mulliken Net Atomic Charges

     Atom                 Charge (a.u.)
  ----------------------------------------
      1 P                     0.046726
      2 P                     0.173033
      3 H                    -0.116004
      4 Cl                   -0.103755
  ----------------------------------------
  Sum of atomic charges =    -0.000000

 -----------------------------------------------------------------
                    Cartesian Multipole Moments
 -----------------------------------------------------------------
    Charge (ESU x 10^10)
                -0.0000
    Dipole Moment (Debye)
         X      -0.9703      Y       0.2742      Z      -0.0000
       Tot       1.0083
    Quadrupole Moments (Debye-Ang)
        XX     -43.2926     XY      -1.0506     YY     -39.5645
        XZ      -0.0000     YZ      -0.0000     ZZ     -39.9928
    Octopole Moments (Debye-Ang^2)
       XXX      15.4367    XXY       1.9225    XYY       1.2795
       YYY       5.7017    XXZ      -0.0000    XYZ      -0.0000
       YYZ      -0.0000    XZZ       3.6824    YZZ       0.8417
       ZZZ      -0.0000
    Hexadecapole Moments (Debye-Ang^3)
      XXXX    -523.4783   XXXY       4.4641   XXYY    -101.4640
      XYYY       1.3739   YYYY    -153.3176   XXXZ      -0.0000
      XXYZ      -0.0000   XYYZ      -0.0000   YYYZ      -0.0000
      XXZZ     -95.3189   XYZZ      -0.3851   YYZZ     -34.8807
      XZZZ      -0.0000   YZZZ      -0.0000   ZZZZ     -59.5555
 -----------------------------------------------------------------
 DrvMan completing analytic gradient of the correlated energy
 Correlated dipole moment
            1
    1  -0.3817538
    2   0.1078849
    3  -0.0000000
 Energy read as -1141.962036266
 Full Analytical Gradient: (in a.u., or Hartree/Bohr)
             1             2             3             4
    1   -0.00072488    0.00039824   -0.00012010    0.00044674
    2   -0.00040525    0.00017487   -0.00023684    0.00046723
    3   -0.00000000    0.00000000   -0.00000000    0.00000000
 Gradient time:  CPU 0.24 s  wall 1.50 s
 Geometry Optimization Parameters
   NAtoms,    NIC,     NZ,  NCons,   NDum,   NFix, NCnnct, MaxDiis
        4      14       4       0       0       0       0       0

 Cartesian Hessian Update
 Hessian Updated using BFGS Update


** GEOMETRY OPTIMIZATION IN DELOCALIZED INTERNAL COORDINATES **
   Searching for a Minimum

   Optimization Cycle:   3

                       Coordinates (Angstroms)
     ATOM                X               Y               Z
      1  P        -0.0772756561   -0.8606083536    0.0000000000
      2  P        -1.7113006348    0.3559348144    0.0000000000
      3  H        -1.0422641501    1.6028658618    0.0000000000
      4  Cl        1.6178369028    0.3613690058    0.0000000000
   Point Group: cs    Number of degrees of freedom:     5


   Energy is  -1141.962036266

 Hessian Updated using BFGS Update

  5 Hessian modes will be used to form the next step
  Hessian Eigenvalues:
     0.139542    0.163543    0.213479    0.276733    0.306311

 Minimum Search - Taking Simple RFO Step
 Searching for Lamda that Minimizes Along All modes
 Value Taken    Lamda =  -0.00000464
 Step Taken.  Stepsize is  0.005510

                             Maximum     Tolerance    Cnvgd?
         Gradient           0.000560      0.000300      NO
         Displacement       0.003687      0.001200      NO
         Energy change     -0.000018      0.000001      NO


 New Cartesian Coordinates Obtained by Inverse Iteration

 Displacement from previous Coordinates is:  0.006184
 ----------------------------------------------------------------
             Standard Nuclear Orientation (Angstroms)
    I     Atom           X                Y                Z
 ----------------------------------------------------------------
    1      P      -0.0758555035    -0.8594266255     0.0000000000
    2      P      -1.7116906460     0.3555812139     0.0000000000
    3      H      -1.0437595373     1.6039048504     0.0000000000
    4      Cl      1.6183021486     0.3595018896     0.0000000000
 ----------------------------------------------------------------
 Molecular Point Group                 Cs    NOp =  2
 Largest Abelian Subgroup              Cs    NOp =  2
 Nuclear Repulsion Energy =   175.2754448686 hartrees
 There are       24 alpha and       24 beta electrons
 Applying Cartesian multipole field
    Component          Value
    ---------          -----
     (2,0,0)        1.00000E-11
     (0,2,0)        2.00000E-11
     (0,0,2)       -3.00000E-11
 Nucleus-field energy     =     0.0000000045 hartrees
 Requested basis set is 6-311++G(d,p)
 There are 44 shells and 97 basis functions
 A cutoff of  1.0D-14 yielded    913 shell pairs
 There are      4652 function pairs (      4964 Cartesian)
 Smallest overlap matrix eigenvalue = 6.11E-04
 Guess MOs from SCF MO coefficient file

 -----------------------------------------------------------------------
  General SCF calculation program by
  Eric Jon Sundstrom, Paul Horn, Yuezhi Mao, Dmitri Zuev, Alec White,
  David Stuck, Shaama M.S., Shane Yost, Joonho Lee, David Small,
  Daniel Levine, Susi Lehtola, Hugh Burton, Evgeny Epifanovsky
 -----------------------------------------------------------------------
 Hartree-Fock
 using 4 threads for integral computing
 -------------------------------------------------------
 OpenMP Integral computing Module                
 Release: version 2.0, May 2017, Q-Chem Inc. Pleasanton 
 -------------------------------------------------------
 A restricted SCF calculation will be
 performed using DIIS
 SCF converges when DIIS error is below 1.0e-08
 ---------------------------------------
  Cycle       Energy         DIIS error
 ---------------------------------------
    1   -1141.5588461921      3.48e-05  
    2   -1141.5588484276      8.86e-06  
    3   -1141.5588486530      3.57e-06  
    4   -1141.5588486827      1.24e-06  
    5   -1141.5588486889      5.84e-07  
    6   -1141.5588486905      2.11e-07  
    7   -1141.5588486908      9.60e-08  
    8   -1141.5588486909      3.56e-08  
    9   -1141.5588486909      1.04e-08  
   10   -1141.5588486909      1.92e-09  Convergence criterion met
 ---------------------------------------
 SCF time:   CPU 4.47s  wall 4.00s 
 SCF   energy in the final basis set =    -1141.5588486909
 Total energy in the final basis set =    -1141.5588486909


 ------------------------------------------------------------------------------

   CCMAN2: suite of methods based on coupled cluster
           and equation of motion theories.

   Components:
   * libvmm-1.3-trunk
     by Evgeny Epifanovsky, Ilya Kaliman.
   * libtensor-2.5-trunk
     by Evgeny Epifanovsky, Michael Wormit, Dmitry Zuev, Sam Manzer, 
        Ilya Kaliman.
   * libcc-2.5-trunk
     by Evgeny Epifanovsky, Arik Landau, Tomasz Kus, Kirill Khistyaev, 
        Dmitry Zuev, Prashant Manohar, Xintian Feng, Anna Krylov, 
        Matthew Goldey, Alec White, Thomas Jagau, Kaushik Nanda, 
        Anastasia Gunina, Alexander Kunitsa, Joonho Lee.

   CCMAN original authors:
   Anna I. Krylov, C. David Sherrill, Steven R. Gwaltney,
   Edward F. C. Byrd (2000)
   Sergey V. Levchenko, Lyudmila V. Slipchenko, Tao Wang,
   Ana-Maria C. Cristian (2003)
   Piotr A. Pieniazek, C. Melania Oana, Evgeny Epifanovsky (2007)
   Prashant Manohar (2009)

 ------------------------------------------------------------------------------


 Allocating and initializing 3808MB of RAM...
 Calculation will run on 4 cores.


 Alpha MOs, Restricted
 -- Occupied --                  
-104.85  -80.03  -79.98  -10.58   -8.04   -8.04   -8.04   -7.57
  1 A'    2 A'    3 A'    4 A'    5 A'    1 A"    6 A'    7 A'                 
 -7.528  -5.460  -5.459  -5.458  -5.421  -5.420  -5.420  -1.123
  8 A'    9 A'    2 A"   10 A'   11 A'    3 A"   12 A'   13 A'                 
 -0.916  -0.720  -0.566  -0.507  -0.501  -0.438  -0.397  -0.359
 14 A'   15 A'   16 A'   17 A'    4 A"   18 A'   19 A'    5 A"                 
 -- Virtual --                   
 -0.014   0.052   0.054   0.066   0.081   0.082   0.099   0.112
  6 A"   20 A'   21 A'   22 A'    7 A"   23 A'   24 A'    8 A"                 
  0.115   0.125   0.142   0.149   0.168   0.169   0.189   0.218
 25 A'   26 A'   27 A'    9 A"   28 A'   29 A'   30 A'   31 A'                 
  0.251   0.336   0.385   0.393   0.394   0.431   0.447   0.517
 32 A'   33 A'   34 A'   10 A"   35 A'   11 A"   36 A'   37 A'                 
  0.569   0.605   0.621   0.694   0.727   0.777   0.798   0.817
 38 A'   12 A"   39 A'   40 A'   13 A"   41 A'   42 A'   14 A"                 
  0.869   0.909   0.938   1.005   1.098   1.099   1.139   1.154
 15 A"   43 A'   44 A'   45 A'   16 A"   46 A'   17 A"   47 A'                 
  1.169   1.200   1.219   1.404   1.505   1.675   1.697   1.796
 48 A'   18 A"   49 A'   50 A'   51 A'   19 A"   52 A'   20 A"                 
  1.820   1.866   1.951   2.008   2.051   2.349   2.612   2.641
 53 A'   21 A"   54 A'   55 A'   56 A'   57 A'   22 A"   58 A'                 
  2.734   2.915   7.258   7.482  10.370  14.737  14.781  14.788
 59 A'   60 A'   61 A'   62 A'   63 A'   23 A"   24 A"   64 A'                 
 14.806  14.854  14.901  26.679  26.752  26.998 165.874 166.115
 65 A'   66 A'   67 A'   25 A"   68 A'   69 A'   70 A'   71 A'                 
219.226
 72 A'                                                                         

 Beta MOs, Restricted
 -- Occupied --                  
-104.85  -80.03  -79.98  -10.58   -8.04   -8.04   -8.04   -7.57
  1 A'    2 A'    3 A'    4 A'    5 A'    1 A"    6 A'    7 A'                 
 -7.528  -5.460  -5.459  -5.458  -5.421  -5.420  -5.420  -1.123
  8 A'    9 A'    2 A"   10 A'   11 A'    3 A"   12 A'   13 A'                 
 -0.916  -0.720  -0.566  -0.507  -0.501  -0.438  -0.397  -0.359
 14 A'   15 A'   16 A'   17 A'    4 A"   18 A'   19 A'    5 A"                 
 -- Virtual --                   
 -0.014   0.052   0.054   0.066   0.081   0.082   0.099   0.112
  6 A"   20 A'   21 A'   22 A'    7 A"   23 A'   24 A'    8 A"                 
  0.115   0.125   0.142   0.149   0.168   0.169   0.189   0.218
 25 A'   26 A'   27 A'    9 A"   28 A'   29 A'   30 A'   31 A'                 
  0.251   0.336   0.385   0.393   0.394   0.431   0.447   0.517
 32 A'   33 A'   34 A'   10 A"   35 A'   11 A"   36 A'   37 A'                 
  0.569   0.605   0.621   0.694   0.727   0.777   0.798   0.817
 38 A'   12 A"   39 A'   40 A'   13 A"   41 A'   42 A'   14 A"                 
  0.869   0.909   0.938   1.005   1.098   1.099   1.139   1.154
 15 A"   43 A'   44 A'   45 A'   16 A"   46 A'   17 A"   47 A'                 
  1.169   1.200   1.219   1.404   1.505   1.675   1.697   1.796
 48 A'   18 A"   49 A'   50 A'   51 A'   19 A"   52 A'   20 A"                 
  1.820   1.866   1.951   2.008   2.051   2.349   2.612   2.641
 53 A'   21 A"   54 A'   55 A'   56 A'   57 A'   22 A"   58 A'                 
  2.734   2.915   7.258   7.482  10.370  14.737  14.781  14.788
 59 A'   60 A'   61 A'   62 A'   63 A'   23 A"   24 A"   64 A'                 
 14.806  14.854  14.901  26.679  26.752  26.998 165.874 166.115
 65 A'   66 A'   67 A'   25 A"   68 A'   69 A'   70 A'   71 A'                 
219.226
 72 A'                                                                         

 Occupation and symmetry of molecular orbitals

 Point group: Cs (2 irreducible representations).

                           A'   A"    All 
 ------------------------------------------
 All molecular orbitals:
  - Alpha                  72   25    97  
  - Beta                   72   25    97  
 ------------------------------------------
 Alpha orbitals:
  - Frozen occupied        12   3     15  
  - Active occupied        7    2     9   
  - Active virtual         53   20    73  
  - Frozen virtual         0    0     0   
 ------------------------------------------
 Beta orbitals:
  - Frozen occupied        12   3     15  
  - Active occupied        7    2     9   
  - Active virtual         53   20    73  
  - Frozen virtual         0    0     0   
 ------------------------------------------

 Import integrals:   CPU 0.00 s  wall 0.00 s

 Import integrals:   CPU 12.75 s  wall 22.09 s

 MP2 amplitudes:   CPU 0.12 s  wall 0.34 s

Running a double precision version
           CCSD T amplitudes will be solved using DIIS.

           Start     Size      MaxIter   EConv     TConv     
           3         7         100       1.00e-07  1.00e-05  
 ------------------------------------------------------------------------------
           Energy (a.u.)   Ediff      Tdiff       Comment
 ------------------------------------------------------------------------------
         -1141.92401604                           
     1   -1141.94607020   2.21e-02   6.84e-01     
     2   -1141.95784600   1.18e-02   8.70e-02     
     3   -1141.95987912   2.03e-03   3.59e-02     
     4   -1141.96159253   1.71e-03   1.44e-02     Switched to DIIS steps.
     5   -1141.96203311   4.41e-04   9.61e-03     
     6   -1141.96204548   1.24e-05   2.28e-03     
     7   -1141.96203770   7.77e-06   7.36e-04     
     8   -1141.96203818   4.76e-07   1.92e-04     
     9   -1141.96203852   3.41e-07   6.00e-05     
    10   -1141.96203854   1.66e-08   2.33e-05     
    11   -1141.96203859   4.85e-08   1.44e-05     
    12   -1141.96203858   2.79e-09   3.18e-06     
 ------------------------------------------------------------------------------
         -1141.96203858                           CCSD T converged.

End of double precision
 SCF energy                 = -1141.55884869
 MP2 energy                 = -1141.92401604
 CCSD correlation energy     =    -0.40318989
 CCSD total energy           = -1141.96203858

 CCSD  T1^2 = 0.0083  T2^2 = 0.2302  Leading amplitudes:

 Amplitude    Orbitals with energies
 -0.0233       5 (A") A                  ->    10 (A") A                  
              -0.3594                          0.3932                     
 -0.0233       5 (A") B                  ->    10 (A") B                  
              -0.3594                          0.3932                     
 -0.0168       4 (A") A                  ->    6 (A") A                   
              -0.5011                         -0.0145                     
 -0.0168       4 (A") B                  ->    6 (A") B                   
              -0.5011                         -0.0145                     

 Amplitude    Orbitals with energies
 -0.1557       5 (A") A      5 (A") B    ->    6 (A") A      6 (A") B     
              -0.3594       -0.3594           -0.0145       -0.0145       
  0.1557       5 (A") A      5 (A") B    ->    6 (A") B      6 (A") A     
              -0.3594       -0.3594           -0.0145       -0.0145       
  0.1557       5 (A") B      5 (A") A    ->    6 (A") A      6 (A") B     
              -0.3594       -0.3594           -0.0145       -0.0145       
 -0.1557       5 (A") B      5 (A") A    ->    6 (A") B      6 (A") A     
              -0.3594       -0.3594           -0.0145       -0.0145       

 Computing CCSD intemediates for later calculations in double precision
 Finished.

Running a double precision version
           CCSD Lambda amplitudes will be solved using DIIS.
           Start     Size      MaxIter   EConv     LConv     
           3         7         100       1.00e-07  1.00e-05  
 ------------------------------------------------------------------------------
            Enorm      Ldiff       Comment
 ------------------------------------------------------------------------------
     1     5.33e-02   4.45e-02     
     2     1.12e-02   5.24e-03     
     3     4.93e-03   2.55e-03     
     4     1.78e-03   1.42e-03     Switched to DIIS steps.
     5     6.94e-04   4.09e-04     
     6     2.73e-04   1.30e-04     
     7     1.02e-04   2.29e-05     
     8     3.93e-05   4.17e-06     
     9     1.62e-05   3.57e-06     
    10     5.97e-06   1.25e-06     
    11     1.78e-06   6.15e-07     
    12     7.59e-07   1.97e-07     
    13     3.10e-07   8.45e-08     
    14     1.41e-07   1.77e-08     
    15     6.31e-08   1.32e-08     
 ------------------------------------------------------------------------------
                                   CCSD Lambda converged.

 Computing density matrices in double precision...
           Orbital response amplitudes will be solved using DIIS.
           Start     Size      MaxIter   EConv     LConv     
           3         7         100       1.00e-06  1.00e-06  
 ------------------------------------------------------------------------------
            Enorm      Ldiff       Comment
 ------------------------------------------------------------------------------
     1     6.37e-02   5.01e-03     
     2     3.90e-02   1.04e-02     
     3     4.73e-02   1.20e-02     
     4     1.46e-02   1.29e-02     Switched to DIIS steps.
     5     8.56e-04   3.85e-03     
     6     3.62e-04   1.20e-04     
     7     1.71e-04   3.50e-05     
     8     4.85e-05   1.26e-05     
     9     1.01e-05   1.03e-06     
    10     3.44e-06   1.25e-07     
    11     1.37e-06   7.46e-08     
    12     1.64e-07   4.02e-08     
 ------------------------------------------------------------------------------
                                   Orbital response converged.

 Computing density matrices... Done.
 CCSD calculation:   CPU 94.00 s  wall 29.28 s

Current path: /canmo/ccsd/grad/
/g1_bb_aa
/g1_bb_bb
/g1_o1o1
/g1_o1o2
/g1_o1v1
/g1_o2v1
/g1_v1v1
/g1p_bb_aa
/g1p_bb_bb
/g1s_bb_aa
/g1s_bb_bb
/g2_o1o1o1o1
/g2_o1o1o1v1
/g2_o1o1v1v1
/g2_o1v1o1v1
/g2_o1v1v1v1
/g2_v1v1v1v1
/w_bb_aa
/w_bb_bb
 Transferring MO TPDM to AO TPDM
 Transferring g2_o1o1o1o1
 Transferring g2_o1o1o1v1
 Transferring g2_o1o1v1v1
 Transferring g2_o1v1o1v1
 Transferring g2_o1v1v1v1
 Transferring g2_v1v1v1v1
 Adding separable TPDM
 Computing TPDM gradient
 --------------------------------------------------------
 2e gradient
  Atom          X               Y               Z
 --------------------------------------------------------
    1         -1.400860       21.053166        0.000000  
    2         22.432967       -7.094165       -0.000000  
    3         -1.019978       -4.457754       -0.000000  
    4        -20.012129       -9.501247       -0.000000  
 --------------------------------------------------------
 --------------------------------------------------------
 Final gradient
  Atom          X               Y               Z
 --------------------------------------------------------
    1         -1.400860       21.053166        0.000000  
    2         22.432967       -7.094165       -0.000000  
    3         -1.019978       -4.457754       -0.000000  
    4        -20.012129       -9.501247       -0.000000  
 --------------------------------------------------------
 Analytic gradient from two-electron contribution:   CPU 204.50 s  wall 155.20 s

 Total ccman2 time:   CPU 314.58 s  wall 219.80 s


 --------------------------------------------------------------
             Orbital Energies (a.u.) and Symmetries
 --------------------------------------------------------------

 Alpha MOs, Restricted
 -- Occupied --                  
-104.85  -80.03  -79.98  -10.58   -8.04   -8.04   -7.57   -7.53
  1 A'    2 A'    3 A'    4 A'    5 A'    6 A'    7 A'    8 A'                 
 -5.460  -5.458  -5.421  -5.420  -8.040  -5.459  -5.420  -1.123
  9 A'   10 A'   11 A'   12 A'    1 A"    2 A"    3 A"   13 A'                 
 -0.916  -0.720  -0.566  -0.507  -0.438  -0.397  -0.501  -0.359
 14 A'   15 A'   16 A'   17 A'   18 A'   19 A'    4 A"    5 A"                 
 -- Virtual --                   
  0.052   0.054   0.066   0.082   0.099   0.115   0.125   0.142
 20 A'   21 A'   22 A'   23 A'   24 A'   25 A'   26 A'   27 A'                 
  0.168   0.169   0.189   0.218   0.251   0.336   0.385   0.394
 28 A'   29 A'   30 A'   31 A'   32 A'   33 A'   34 A'   35 A'                 
  0.447   0.517   0.569   0.621   0.694   0.777   0.798   0.909
 36 A'   37 A'   38 A'   39 A'   40 A'   41 A'   42 A'   43 A'                 
  0.938   1.005   1.099   1.154   1.169   1.219   1.404   1.505
 44 A'   45 A'   46 A'   47 A'   48 A'   49 A'   50 A'   51 A'                 
  1.697   1.820   1.951   2.008   2.051   2.349   2.641   2.734
 52 A'   53 A'   54 A'   55 A'   56 A'   57 A'   58 A'   59 A'                 
  2.915   7.258   7.482  10.370  14.788  14.806  14.854  14.901
 60 A'   61 A'   62 A'   63 A'   64 A'   65 A'   66 A'   67 A'                 
 26.752  26.998 165.874 166.115 219.226  -0.014   0.081   0.112
 68 A'   69 A'   70 A'   71 A'   72 A'    6 A"    7 A"    8 A"                 
  0.149   0.393   0.431   0.605   0.727   0.817   0.869   1.098
  9 A"   10 A"   11 A"   12 A"   13 A"   14 A"   15 A"   16 A"                 
  1.139   1.200   1.675   1.796   1.866   2.612  14.737  14.781
 17 A"   18 A"   19 A"   20 A"   21 A"   22 A"   23 A"   24 A"                 
 26.679
 25 A"                                                                         

 Beta MOs, Restricted
 -- Occupied --                  
-104.85  -80.03  -79.98  -10.58   -8.04   -8.04   -7.57   -7.53
  1 A'    2 A'    3 A'    4 A'    5 A'    6 A'    7 A'    8 A'                 
 -5.460  -5.458  -5.421  -5.420  -8.040  -5.459  -5.420  -1.123
  9 A'   10 A'   11 A'   12 A'    1 A"    2 A"    3 A"   13 A'                 
 -0.916  -0.720  -0.566  -0.507  -0.438  -0.397  -0.501  -0.359
 14 A'   15 A'   16 A'   17 A'   18 A'   19 A'    4 A"    5 A"                 
 -- Virtual --                   
  0.052   0.054   0.066   0.082   0.099   0.115   0.125   0.142
 20 A'   21 A'   22 A'   23 A'   24 A'   25 A'   26 A'   27 A'                 
  0.168   0.169   0.189   0.218   0.251   0.336   0.385   0.394
 28 A'   29 A'   30 A'   31 A'   32 A'   33 A'   34 A'   35 A'                 
  0.447   0.517   0.569   0.621   0.694   0.777   0.798   0.909
 36 A'   37 A'   38 A'   39 A'   40 A'   41 A'   42 A'   43 A'                 
  0.938   1.005   1.099   1.154   1.169   1.219   1.404   1.505
 44 A'   45 A'   46 A'   47 A'   48 A'   49 A'   50 A'   51 A'                 
  1.697   1.820   1.951   2.008   2.051   2.349   2.641   2.734
 52 A'   53 A'   54 A'   55 A'   56 A'   57 A'   58 A'   59 A'                 
  2.915   7.258   7.482  10.370  14.788  14.806  14.854  14.901
 60 A'   61 A'   62 A'   63 A'   64 A'   65 A'   66 A'   67 A'                 
 26.752  26.998 165.874 166.115 219.226  -0.014   0.081   0.112
 68 A'   69 A'   70 A'   71 A'   72 A'    6 A"    7 A"    8 A"                 
  0.149   0.393   0.431   0.605   0.727   0.817   0.869   1.098
  9 A"   10 A"   11 A"   12 A"   13 A"   14 A"   15 A"   16 A"                 
  1.139   1.200   1.675   1.796   1.866   2.612  14.737  14.781
 17 A"   18 A"   19 A"   20 A"   21 A"   22 A"   23 A"   24 A"                 
 26.679
 25 A"                                                                         
 --------------------------------------------------------------

          Ground-State Mulliken Net Atomic Charges

     Atom                 Charge (a.u.)
  ----------------------------------------
      1 P                     0.044932
      2 P                     0.173240
      3 H                    -0.116208
      4 Cl                   -0.101965
  ----------------------------------------
  Sum of atomic charges =     0.000000

 -----------------------------------------------------------------
                    Cartesian Multipole Moments
 -----------------------------------------------------------------
    Charge (ESU x 10^10)
                -0.0000
    Dipole Moment (Debye)
         X      -0.9571      Y       0.2818      Z      -0.0000
       Tot       0.9977
    Quadrupole Moments (Debye-Ang)
        XX     -43.2757     XY      -1.0489     YY     -39.5788
        XZ      -0.0000     YZ       0.0000     ZZ     -39.9929
    Octopole Moments (Debye-Ang^2)
       XXX      15.4370    XXY       1.9472    XYY       1.2779
       YYY       5.7543    XXZ      -0.0000    XYZ       0.0000
       YYZ      -0.0000    XZZ       3.6854    YZZ       0.8579
       ZZZ      -0.0000
    Hexadecapole Moments (Debye-Ang^3)
      XXXX    -523.5294   XXXY       4.6004   XXYY    -101.4716
      XYYY       1.5335   YYYY    -153.1364   XXXZ      -0.0000
      XXYZ      -0.0000   XYYZ      -0.0000   YYYZ       0.0000
      XXZZ     -95.3480   XYZZ      -0.3290   YYZZ     -34.8481
      XZZZ      -0.0000   YZZZ       0.0000   ZZZZ     -59.5620
 -----------------------------------------------------------------
 DrvMan completing analytic gradient of the correlated energy
 Correlated dipole moment
            1
    1  -0.3765451
    2   0.1108775
    3  -0.0000000
 Energy read as -1141.962038583
 Full Analytical Gradient: (in a.u., or Hartree/Bohr)
             1             2             3             4
    1   -0.00000732    0.00001945    0.00000344   -0.00001558
    2    0.00002247   -0.00001282   -0.00000331   -0.00000634
    3    0.00000000   -0.00000000    0.00000000    0.00000000
 Gradient time:  CPU 0.27 s  wall 1.77 s
 Geometry Optimization Parameters
   NAtoms,    NIC,     NZ,  NCons,   NDum,   NFix, NCnnct, MaxDiis
        4      14       4       0       0       0       0       0

 Cartesian Hessian Update
 Hessian Updated using BFGS Update


** GEOMETRY OPTIMIZATION IN DELOCALIZED INTERNAL COORDINATES **
   Searching for a Minimum

   Optimization Cycle:   4

                       Coordinates (Angstroms)
     ATOM                X               Y               Z
      1  P        -0.0758555035   -0.8594266255    0.0000000000
      2  P        -1.7116906460    0.3555812139    0.0000000000
      3  H        -1.0437595373    1.6039048504    0.0000000000
      4  Cl        1.6183021486    0.3595018896    0.0000000000
   Point Group: cs    Number of degrees of freedom:     5


   Energy is  -1141.962038583

 Hessian Updated using BFGS Update

  5 Hessian modes will be used to form the next step
  Hessian Eigenvalues:
     0.143095    0.163018    0.213300    0.274972    0.302976

 Minimum Search - Taking Simple RFO Step
 Searching for Lamda that Minimizes Along All modes
 Value Taken    Lamda =   0.00000000
 Step Taken.  Stepsize is  0.000160

                             Maximum     Tolerance    Cnvgd?
         Gradient           0.000026      0.000300     YES
         Displacement       0.000110      0.001200     YES
         Energy change     -0.000002      0.000001      NO


                       Distance Matrix (Angstroms)
             P (  1)   P (  2)   H (  3)
   P (  2)  2.037695
   H (  3)  2.646666  1.415784
   Cl(  4)  2.087093  3.329995  2.938556

 Final energy is   -1141.9620385830488     


 ******************************
 **  OPTIMIZATION CONVERGED  **
 ******************************

                       Coordinates (Angstroms)
     ATOM                X               Y               Z
      1  P        -0.0758555035   -0.8594266255    0.0000000000
      2  P        -1.7116906460    0.3555812139    0.0000000000
      3  H        -1.0437595373    1.6039048504    0.0000000000
      4  Cl        1.6183021486    0.3595018896    0.0000000000

Z-matrix Print:
$molecule
0 1
P 
P  1 2.037695
H  2 1.415784 1 98.453359
Cl 1 2.087093 2 107.662462 3 -0.000000 0
$end


 --------------------------------------------------------------
             Orbital Energies (a.u.) and Symmetries
 --------------------------------------------------------------

 Alpha MOs, Restricted
 -- Occupied --                  
-104.85  -80.03  -79.98  -10.58   -8.04   -8.04   -7.57   -7.53
  1 A'    2 A'    3 A'    4 A'    5 A'    6 A'    7 A'    8 A'                 
 -5.460  -5.458  -5.421  -5.420  -8.040  -5.459  -5.420  -1.123
  9 A'   10 A'   11 A'   12 A'    1 A"    2 A"    3 A"   13 A'                 
 -0.916  -0.720  -0.566  -0.507  -0.438  -0.397  -0.501  -0.359
 14 A'   15 A'   16 A'   17 A'   18 A'   19 A'    4 A"    5 A"                 
 -- Virtual --                   
  0.052   0.054   0.066   0.082   0.099   0.115   0.125   0.142
 20 A'   21 A'   22 A'   23 A'   24 A'   25 A'   26 A'   27 A'                 
  0.168   0.169   0.189   0.218   0.251   0.336   0.385   0.394
 28 A'   29 A'   30 A'   31 A'   32 A'   33 A'   34 A'   35 A'                 
  0.447   0.517   0.569   0.621   0.694   0.777   0.798   0.909
 36 A'   37 A'   38 A'   39 A'   40 A'   41 A'   42 A'   43 A'                 
  0.938   1.005   1.099   1.154   1.169   1.219   1.404   1.505
 44 A'   45 A'   46 A'   47 A'   48 A'   49 A'   50 A'   51 A'                 
  1.697   1.820   1.951   2.008   2.051   2.349   2.641   2.734
 52 A'   53 A'   54 A'   55 A'   56 A'   57 A'   58 A'   59 A'                 
  2.915   7.258   7.482  10.370  14.788  14.806  14.854  14.901
 60 A'   61 A'   62 A'   63 A'   64 A'   65 A'   66 A'   67 A'                 
 26.752  26.998 165.874 166.115 219.226  -0.014   0.081   0.112
 68 A'   69 A'   70 A'   71 A'   72 A'    6 A"    7 A"    8 A"                 
  0.149   0.393   0.431   0.605   0.727   0.817   0.869   1.098
  9 A"   10 A"   11 A"   12 A"   13 A"   14 A"   15 A"   16 A"                 
  1.139   1.200   1.675   1.796   1.866   2.612  14.737  14.781
 17 A"   18 A"   19 A"   20 A"   21 A"   22 A"   23 A"   24 A"                 
 26.679
 25 A"                                                                         

 Beta MOs, Restricted
 -- Occupied --                  
-104.85  -80.03  -79.98  -10.58   -8.04   -8.04   -7.57   -7.53
  1 A'    2 A'    3 A'    4 A'    5 A'    6 A'    7 A'    8 A'                 
 -5.460  -5.458  -5.421  -5.420  -8.040  -5.459  -5.420  -1.123
  9 A'   10 A'   11 A'   12 A'    1 A"    2 A"    3 A"   13 A'                 
 -0.916  -0.720  -0.566  -0.507  -0.438  -0.397  -0.501  -0.359
 14 A'   15 A'   16 A'   17 A'   18 A'   19 A'    4 A"    5 A"                 
 -- Virtual --                   
  0.052   0.054   0.066   0.082   0.099   0.115   0.125   0.142
 20 A'   21 A'   22 A'   23 A'   24 A'   25 A'   26 A'   27 A'                 
  0.168   0.169   0.189   0.218   0.251   0.336   0.385   0.394
 28 A'   29 A'   30 A'   31 A'   32 A'   33 A'   34 A'   35 A'                 
  0.447   0.517   0.569   0.621   0.694   0.777   0.798   0.909
 36 A'   37 A'   38 A'   39 A'   40 A'   41 A'   42 A'   43 A'                 
  0.938   1.005   1.099   1.154   1.169   1.219   1.404   1.505
 44 A'   45 A'   46 A'   47 A'   48 A'   49 A'   50 A'   51 A'                 
  1.697   1.820   1.951   2.008   2.051   2.349   2.641   2.734
 52 A'   53 A'   54 A'   55 A'   56 A'   57 A'   58 A'   59 A'                 
  2.915   7.258   7.482  10.370  14.788  14.806  14.854  14.901
 60 A'   61 A'   62 A'   63 A'   64 A'   65 A'   66 A'   67 A'                 
 26.752  26.998 165.874 166.115 219.226  -0.014   0.081   0.112
 68 A'   69 A'   70 A'   71 A'   72 A'    6 A"    7 A"    8 A"                 
  0.149   0.393   0.431   0.605   0.727   0.817   0.869   1.098
  9 A"   10 A"   11 A"   12 A"   13 A"   14 A"   15 A"   16 A"                 
  1.139   1.200   1.675   1.796   1.866   2.612  14.737  14.781
 17 A"   18 A"   19 A"   20 A"   21 A"   22 A"   23 A"   24 A"                 
 26.679
 25 A"                                                                         
 --------------------------------------------------------------

          Ground-State Mulliken Net Atomic Charges

     Atom                 Charge (a.u.)
  ----------------------------------------
      1 P                     0.044932
      2 P                     0.173240
      3 H                    -0.116208
      4 Cl                   -0.101965
  ----------------------------------------
  Sum of atomic charges =     0.000000

 -----------------------------------------------------------------
                    Cartesian Multipole Moments
 -----------------------------------------------------------------
    Charge (ESU x 10^10)
                -0.0000
    Dipole Moment (Debye)
         X      -0.9571      Y       0.2818      Z      -0.0000
       Tot       0.9977
    Quadrupole Moments (Debye-Ang)
        XX     -43.2757     XY      -1.0489     YY     -39.5788
        XZ      -0.0000     YZ       0.0000     ZZ     -39.9929
    Octopole Moments (Debye-Ang^2)
       XXX      15.4370    XXY       1.9472    XYY       1.2779
       YYY       5.7543    XXZ      -0.0000    XYZ       0.0000
       YYZ      -0.0000    XZZ       3.6854    YZZ       0.8579
       ZZZ      -0.0000
    Hexadecapole Moments (Debye-Ang^3)
      XXXX    -523.5294   XXXY       4.6004   XXYY    -101.4716
      XYYY       1.5335   YYYY    -153.1364   XXXZ      -0.0000
      XXYZ      -0.0000   XYYZ      -0.0000   YYYZ       0.0000
      XXZZ     -95.3480   XYZZ      -0.3290   YYZZ     -34.8481
      XZZZ      -0.0000   YZZZ       0.0000   ZZZZ     -59.5620
 -----------------------------------------------------------------
Archival summary:
1\1\TWL02\OPT\ProcedureUnspecified\BasisUnspecified\l121\taweetha\SunNov408:57:222018SunNov408:57:222018\0\\#,OPT,ProcedureUnspecified,BasisUnspecified,\\0,1\P\P,1,2.03769\H,2,1.41578,1,98.4534\Cl,1,2.08709,2,107.662,3,-0,0\\HF=-1141.55885\\@

 Total job time:  981.92s(wall), 1278.87s(cpu) 
 Sun Nov  4 08:57:22 2018

        *************************************************************
        *                                                           *
        *  Thank you very much for using Q-Chem.  Have a nice day.  *
        *                                                           *
        *************************************************************
