# Supplementary material for: Geometric and energetic data from ab initio calculations of haloethene, haloimine, halomethylenephosphine, haloiminophosphine, halodiazene, halodiphosphene and halocyclopropane
Source: Data Brief. 2019 Nov 2;27:104738. doi: 10.1016/j.dib.2019.104738 (PMC6861602; doi:10.1016/j.dib.2019.104738)
Supplement: Multimedia component 8 [file mmc8.zip › PP/CCSD/HEPPEBr.out]

Q-Chem Developer Version!
                  Welcome to Q-Chem
     A Quantum Leap Into The Future Of Chemistry


 Q-Chem 5.1, Q-Chem, Inc., Pleasanton, CA (2018)

 Yihan Shao,  Zhengting Gan,  E. Epifanovsky,  A. T. B. Gilbert,  M. Wormit,  
 J. Kussmann,  A. W. Lange,  A. Behn,  Jia Deng,  Xintian Feng,  D. Ghosh,  
 M. Goldey,  P. R. Horn,  L. D. Jacobson,  I. Kaliman,  T. Kus,  A. Landau,  
 Jie Liu,  E. I. Proynov,  R. M. Richard,  R. P. Steele,  E. J. Sundstrom,  
 H. L. Woodcock III,  P. M. Zimmerman,  D. Zuev,  B. Albrecht,  E. Alguire,  
 S. A. Baeppler,  D. Barton,  Z. Benda,  Y. A. Bernard,  E. J. Berquist,  
 K. B. Bravaya,  H. Burton,  D. Casanova,  Chun-Min Chang,  Yunqing Chen,  
 A. Chien,  K. D. Closser,  M. P. Coons,  S. Coriani,  S. Dasgupta,  
 A. L. Dempwolff,  M. Diedenhofen,  Hainam Do,  R. G. Edgar,  Po-Tung Fang,  
 S. Faraji,  S. Fatehi,  Qingguo Feng,  K. D. Fenk,  J. Fosso-Tande,  
 Qinghui Ge,  A. Ghysels,  G. Gidofalvi,  J. Gomes,  J. Gonthier,  A. Gunina,  
 D. Hait,  M. W. D. Hanson-Heine,  P. H. P. Harbach,  A. W. Hauser,  
 J. E. Herr,  E. G. Hohenstein,  Z. C. Holden,  Kerwin Hui,  B. C. Huynh,  
 T.-C. Jagau,  Hyunjun Ji,  B. Kaduk,  K. Khistyaev,  Jaehoon Kim,  
 P. Klunzinger,  K. Koh,  D. Kosenkov,  L. Koulias,  T. Kowalczyk,  
 C. M. Krauter,  A. Kunitsa,  Ka Un Lao,  A. Laurent,  K. V. Lawler,  
 Joonho Lee,  D. Lefrancois,  S. Lehtola,  D. S. Levine,  Yi-Pei Li,  
 You-Sheng Lin,  Fenglai Liu,  E. Livshits,  A. Luenser,  P. Manohar,  
 E. Mansoor,  S. F. Manzer,  Shan-Ping Mao,  Yuezhi Mao,  N. Mardirossian,  
 A. V. Marenich,  T. Markovich,  L. A. Martinez-Martinez,  S. A. Maurer,  
 N. J. Mayhall,  S. C. McKenzie,  J.-M. Mewes,  A. F. Morrison,  
 J. W. Mullinax,  K. Nanda,  T. S. Nguyen-Beck,  R. Olivares-Amaya,  
 J. A. Parkhill,  T. M. Perrine,  F. Plasser,  P. Pokhilko,  S. Prager,  
 A. Prociuk,  E. Ramos,  D. R. Rehn,  F. Rob,  M. Schneider,  N. Sergueev,  
 S. M. Sharada,  S. Sharma,  D. W. Small,  T. Stauch,  T. Stein,  
 Yu-Chuan Su,  A. J. W. Thom,  A. Tkatchenko,  T. Tsuchimochi,  N. M. Tubman,  
 L. Vogt,  M. L. Vidal,  O. Vydrov,  M. A. Watson,  J. Wenzel,  
 M. de Wergifosse,  T. A. Wesolowski,  A. White,  J. Witte,  A. Yamada,  
 Jun Yang,  K. Yao,  S. Yeganeh,  S. R. Yost,  Zhi-Qiang You,  A. Zech,  
 Igor Ying Zhang,  Xing Zhang,  Yan Zhao,  Ying Zhu,  B. R. Brooks,  
 G. K. L. Chan,  C. J. Cramer,  M. S. Gordon,  W. J. Hehre,  A. Klamt,  
 M. W. Schmidt,  C. D. Sherrill,  D. G. Truhlar,  A. Aspuru-Guzik,  R. Baer,  
 A. T. Bell,  N. A. Besley,  Jeng-Da Chai,  A. E. DePrince, III,  
 R. A. DiStasio Jr.,  A. Dreuw,  B. D. Dunietz,  T. R. Furlani,  
 Chao-Ping Hsu,  Yousung Jung,  Jing Kong,  D. S. Lambrecht,  WanZhen Liang,  
 C. Ochsenfeld,  V. A. Rassolov,  L. V. Slipchenko,  J. E. Subotnik,  
 T. Van Voorhis,  J. M. Herbert,  A. I. Krylov,  P. M. W. Gill,  M. Head-Gordon

 Contributors to earlier versions of Q-Chem not listed above: 
 R. D. Adamson,  B. Austin,  J. Baker,  G. J. O. Beran,  K. Brandhorst,  
 S. T. Brown,  E. F. C. Byrd,  A. K. Chakraborty,  C.-L. Cheng,  
 Siu Hung Chien,  D. M. Chipman,  D. L. Crittenden,  H. Dachsel,  
 R. J. Doerksen,  A. D. Dutoi,  L. Fusti-Molnar,  W. A. Goddard III,  
 A. Golubeva-Zadorozhnaya,  S. R. Gwaltney,  G. Hawkins,  A. Heyden,  
 S. Hirata,  G. Kedziora,  F. J. Keil,  C. Kelley,  Jihan Kim,  R. A. King,  
 R. Z. Khaliullin,  P. P. Korambath,  W. Kurlancheek,  A. M. Lee,  M. S. Lee,  
 S. V. Levchenko,  Ching Yeh Lin,  D. Liotard,  R. C. Lochan,  I. Lotan,  
 P. E. Maslen,  N. Nair,  D. P. O'Neill,  D. Neuhauser,  E. Neuscamman,  
 C. M. Oana,  R. Olson,  B. Peters,  R. Peverati,  P. A. Pieniazek,  
 Y. M. Rhee,  J. Ritchie,  M. A. Rohrdanz,  E. Rosta,  N. J. Russ,  
 H. F. Schaefer III,  N. E. Schultz,  N. Shenvi,  A. C. Simmonett,  A. Sodt,  
 D. Stuck,  K. S. Thanthiriwatte,  V. Vanovschi,  Tao Wang,  A. Warshel,  
 C. F. Williams,  Q. Wu,  X. Xu,  W. Zhang

 Please cite Q-Chem as follows:
 Y. Shao et al., Mol. Phys. 113, 184-215 (2015)
 DOI: 10.1080/00268976.2014.952696

 Q-Chem 5.1.1 for Intel X86 EM64T Linux

 Parts of Q-Chem use Armadillo 8.300.2 (Tropical Shenanigans).
 http://arma.sourceforge.net/

 Q-Chem begins on Sun Nov  4 09:15:04 2018  

Host: 
0

     Scratch files written to /scratch/taweetham/qchem51331//
Input Ideriv = 1
Curr. Ideriv = -1
Max.  Ideriv = 1

Checking the input file for inconsistencies... 	...done.

--------------------------------------------------------------
User input:
--------------------------------------------------------------
H=Br_t.out
$molecule
0 1
Br
P  1 2.273083
P  2 2.038256 1 103.369303
H  3 1.431261 2 88.401515 1 -180.000000 0
$end

$rem
   JOB_TYPE	OPTIMIZATION
   BASIS	6-311++G**
   METHOD	ccsd
   MEM_TOTAL	4000
   N_FROZEN_CORE      FC
$end


--------------------------------------------------------------
 ----------------------------------------------------------------
             Standard Nuclear Orientation (Angstroms)
    I     Atom           X                Y                Z
 ----------------------------------------------------------------
    1      Br      1.2836168897    -0.1579881210     0.0000000000
    2      P      -0.7126674924     0.9290974279    -0.0000000000
    3      P      -2.0749400452    -0.5870493372     0.0000000000
    4      H      -3.1124780752     0.3988628731    -0.0000000000
 ----------------------------------------------------------------
 Molecular Point Group                 Cs    NOp =  2
 Largest Abelian Subgroup              Cs    NOp =  2
 Nuclear Repulsion Energy =   275.6438323399 hartrees
 There are       33 alpha and       33 beta electrons
 Requested basis set is 6-311++G(d,p)
 There are 50 shells and 115 basis functions
 Total memory of 4000MB is distributed as follows: 
   QALLOC including MEM_STATIC uses 192MB
   MEM_STATIC is set to 192MB
   CCMAN JOB total memory use is  3808MB
 Warning: actual memory use might exceed 4000MB

 Total QAlloc Memory Limit    192 MB
 Mega-Array Size       188 MB
 MEM_STATIC part       192 MB
 A cutoff of  1.0D-14 yielded   1126 shell pairs
 There are      6247 function pairs (      6828 Cartesian)

 -------------------------------------------------------
 OpenMP Integral Computing Module                       
 Release: version 1.0, May 2013, Q-Chem Inc. Pittsburgh 
 -------------------------------------------------------
 Integral Job Info:
 Integral job number is                      11
 Integral operator is                         1
 short-range coefficients                     0
 long-range coefficients              100000000
 Omega coefficients                           0
 if combine SR and LR in K                    0
 Integral screening is                        0
 Integral computing path is                   2
 max size of driver memory is            800000
 size of driver memory is                593474
 size of scratch memory is             29623520
 max col of scratch BK array               1296
 max len of scratch array in speh3          155
 max len of scratch index in speh4           18
 max int batch size is                      520
 min int batch size is                       52
 fixed nKL is                                45
 max L of basis functions is                  2
 order of int derivative is                   0
 number of shells is                         50
 number of basis is                         120
 number of cartesian basis is               120
 number of contracted shell pairs          1126
 number of primitive shell pairs           2931
 maxK2 (contraction) of shell pair           36
 max number of K2 of shell pair               1
 max number of CS2 of shell pair            185
 max number of PS2 of shell pair            258
 mem total for path MDJ                  519708
 -------------------------------------------------------
 Smallest overlap matrix eigenvalue = 5.52E-04

 Scale SEOQF with 1.000000e-01/1.000000e-01/1.000000e-01

 Standard Electronic Orientation quadrupole field applied
 Nucleus-field energy     =     0.0000000064 hartrees
 Guess from superposition of atomic densities
 Warning:  Energy on first SCF cycle will be non-variational
 SAD guess density has 66.000000 electrons

 -----------------------------------------------------------------------
  General SCF calculation program by
  Eric Jon Sundstrom, Paul Horn, Yuezhi Mao, Dmitri Zuev, Alec White,
  David Stuck, Shaama M.S., Shane Yost, Joonho Lee, David Small,
  Daniel Levine, Susi Lehtola, Hugh Burton, Evgeny Epifanovsky
 -----------------------------------------------------------------------
 Hartree-Fock
 using 4 threads for integral computing
 -------------------------------------------------------
 OpenMP Integral computing Module                
 Release: version 2.0, May 2017, Q-Chem Inc. Pleasanton 
 -------------------------------------------------------
 A restricted SCF calculation will be
 performed using DIIS
 SCF converges when DIIS error is below 1.0e-08
 ---------------------------------------
  Cycle       Energy         DIIS error
 ---------------------------------------
    1   -3254.5772846349      4.05e-02  
    2   -3254.3884935510      3.67e-03  
    3   -3254.4177189245      2.17e-03  
    4   -3254.4271221771      5.09e-04  
    5   -3254.4280806323      2.12e-04  
    6   -3254.4282486714      5.14e-05  
    7   -3254.4282711396      2.30e-05  
    8   -3254.4282748008      1.02e-05  
    9   -3254.4282755310      4.29e-06  
   10   -3254.4282756967      1.51e-06  
   11   -3254.4282757250      5.28e-07  
   12   -3254.4282757279      1.75e-07  
   13   -3254.4282757281      4.66e-08  
   14   -3254.4282757281      1.23e-08  
   15   -3254.4282757282      3.76e-09  Convergence criterion met
 ---------------------------------------
 SCF time:   CPU 12.36s  wall 5.00s 
 SCF   energy in the final basis set =    -3254.4282757282
 Total energy in the final basis set =    -3254.4282757282


 ------------------------------------------------------------------------------

   CCMAN2: suite of methods based on coupled cluster
           and equation of motion theories.

   Components:
   * libvmm-1.3-trunk
     by Evgeny Epifanovsky, Ilya Kaliman.
   * libtensor-2.5-trunk
     by Evgeny Epifanovsky, Michael Wormit, Dmitry Zuev, Sam Manzer, 
        Ilya Kaliman.
   * libcc-2.5-trunk
     by Evgeny Epifanovsky, Arik Landau, Tomasz Kus, Kirill Khistyaev, 
        Dmitry Zuev, Prashant Manohar, Xintian Feng, Anna Krylov, 
        Matthew Goldey, Alec White, Thomas Jagau, Kaushik Nanda, 
        Anastasia Gunina, Alexander Kunitsa, Joonho Lee.

   CCMAN original authors:
   Anna I. Krylov, C. David Sherrill, Steven R. Gwaltney,
   Edward F. C. Byrd (2000)
   Sergey V. Levchenko, Lyudmila V. Slipchenko, Tao Wang,
   Ana-Maria C. Cristian (2003)
   Piotr A. Pieniazek, C. Melania Oana, Evgeny Epifanovsky (2007)
   Prashant Manohar (2009)

 ------------------------------------------------------------------------------


 Allocating and initializing 3808MB of RAM...
 Calculation will run on 4 cores.


 Alpha MOs, Restricted
 -- Occupied --                  
-490.03  -80.03  -79.99  -65.16  -58.52  -58.52  -58.52   -9.84
  1 A'    2 A'    3 A'    4 A'    5 A'    1 A"    6 A'    7 A'                 
 -7.566  -7.532  -7.457  -7.450  -7.449  -5.458  -5.457  -5.457
  8 A'    9 A'   10 A'    2 A"   11 A'   12 A'    3 A"   13 A'                 
 -5.425  -5.424  -5.424  -3.196  -3.193  -3.193  -3.184  -3.184
 14 A'    4 A"   15 A'   16 A'    5 A"   17 A'    6 A"   18 A'                 
 -1.036  -0.915  -0.704  -0.525  -0.489  -0.454  -0.431  -0.380
 19 A'   20 A'   21 A'   22 A'   23 A'    7 A"   24 A'   25 A'                 
 -0.356
  8 A"                                                                         
 -- Virtual --                   
 -0.017   0.049   0.054   0.063   0.081   0.085   0.099   0.110
  9 A"   26 A'   27 A'   28 A'   10 A"   29 A'   30 A'   31 A'                 
  0.112   0.123   0.124   0.129   0.148   0.161   0.172   0.197
 11 A"   32 A'   33 A'   12 A"   34 A'   35 A'   36 A'   37 A'                 
  0.221   0.332   0.376   0.390   0.394   0.431   0.445   0.518
 38 A'   39 A'   40 A'   41 A'   13 A"   14 A"   42 A'   43 A'                 
  0.566   0.576   0.585   0.659   0.675   0.713   0.736   0.776
 44 A'   15 A"   45 A'   46 A'   16 A"   47 A'   17 A"   48 A'                 
  0.785   0.798   0.836   0.841   0.860   0.883   0.923   1.010
 18 A"   49 A'   50 A'   19 A"   51 A'   52 A'   53 A'   20 A"                 
  1.076   1.103   1.129   1.297   1.415   1.664   1.683   1.793
 54 A'   21 A"   55 A'   56 A'   57 A'   22 A"   58 A'   23 A"                 
  1.841   1.865   1.931   1.977   2.019   2.309   2.315   2.336
 59 A'   24 A"   60 A'   61 A'   62 A'   25 A"   63 A'   64 A'                 
  2.414   2.889   4.544   4.552   4.559   4.578   4.749   7.194
 65 A'   66 A'   26 A"   67 A'   27 A"   68 A'   69 A'   70 A'                 
  7.253   7.490   8.215   8.232   8.292  14.741  14.778  14.790
 71 A'   72 A'   28 A"   73 A'   74 A'   29 A"   30 A"   75 A'                 
 14.810  14.850  14.902  49.484 165.855 166.121 293.900 293.914
 76 A'   77 A'   78 A'   79 A'   80 A'   81 A'   31 A"   82 A'                 
293.9871028.426
 83 A'   84 A'                                                                 

 Beta MOs, Restricted
 -- Occupied --                  
-490.03  -80.03  -79.99  -65.16  -58.52  -58.52  -58.52   -9.84
  1 A'    2 A'    3 A'    4 A'    5 A'    1 A"    6 A'    7 A'                 
 -7.566  -7.532  -7.457  -7.450  -7.449  -5.458  -5.457  -5.457
  8 A'    9 A'   10 A'    2 A"   11 A'   12 A'    3 A"   13 A'                 
 -5.425  -5.424  -5.424  -3.196  -3.193  -3.193  -3.184  -3.184
 14 A'    4 A"   15 A'   16 A'    5 A"   17 A'    6 A"   18 A'                 
 -1.036  -0.915  -0.704  -0.525  -0.489  -0.454  -0.431  -0.380
 19 A'   20 A'   21 A'   22 A'   23 A'    7 A"   24 A'   25 A'                 
 -0.356
  8 A"                                                                         
 -- Virtual --                   
 -0.017   0.049   0.054   0.063   0.081   0.085   0.099   0.110
  9 A"   26 A'   27 A'   28 A'   10 A"   29 A'   30 A'   31 A'                 
  0.112   0.123   0.124   0.129   0.148   0.161   0.172   0.197
 11 A"   32 A'   33 A'   12 A"   34 A'   35 A'   36 A'   37 A'                 
  0.221   0.332   0.376   0.390   0.394   0.431   0.445   0.518
 38 A'   39 A'   40 A'   41 A'   13 A"   14 A"   42 A'   43 A'                 
  0.566   0.576   0.585   0.659   0.675   0.713   0.736   0.776
 44 A'   15 A"   45 A'   46 A'   16 A"   47 A'   17 A"   48 A'                 
  0.785   0.798   0.836   0.841   0.860   0.883   0.923   1.010
 18 A"   49 A'   50 A'   19 A"   51 A'   52 A'   53 A'   20 A"                 
  1.076   1.103   1.129   1.297   1.415   1.664   1.683   1.793
 54 A'   21 A"   55 A'   56 A'   57 A'   22 A"   58 A'   23 A"                 
  1.841   1.865   1.931   1.977   2.019   2.309   2.315   2.336
 59 A'   24 A"   60 A'   61 A'   62 A'   25 A"   63 A'   64 A'                 
  2.414   2.889   4.544   4.552   4.559   4.578   4.749   7.194
 65 A'   66 A'   26 A"   67 A'   27 A"   68 A'   69 A'   70 A'                 
  7.253   7.490   8.215   8.232   8.292  14.741  14.778  14.790
 71 A'   72 A'   28 A"   73 A'   74 A'   29 A"   30 A"   75 A'                 
 14.810  14.850  14.902  49.484 165.855 166.121 293.900 293.914
 76 A'   77 A'   78 A'   79 A'   80 A'   81 A'   31 A"   82 A'                 
293.9871028.426
 83 A'   84 A'                                                                 

 Occupation and symmetry of molecular orbitals

 Point group: Cs (2 irreducible representations).

                           A'   A"    All 
 ------------------------------------------
 All molecular orbitals:
  - Alpha                  84   31    115 
  - Beta                   84   31    115 
 ------------------------------------------
 Alpha orbitals:
  - Frozen occupied        15   4     19  
  - Active occupied        10   4     14  
  - Active virtual         59   23    82  
  - Frozen virtual         0    0     0   
 ------------------------------------------
 Beta orbitals:
  - Frozen occupied        15   4     19  
  - Active occupied        10   4     14  
  - Active virtual         59   23    82  
  - Frozen virtual         0    0     0   
 ------------------------------------------

 Import integrals:   CPU 0.00 s  wall 0.00 s

 Import integrals:   CPU 27.47 s  wall 25.62 s

 MP2 amplitudes:   CPU 0.15 s  wall 0.38 s

Running a double precision version
           CCSD T amplitudes will be solved using DIIS.

           Start     Size      MaxIter   EConv     TConv     
           3         7         100       1.00e-07  1.00e-05  
 ------------------------------------------------------------------------------
           Energy (a.u.)   Ediff      Tdiff       Comment
 ------------------------------------------------------------------------------
         -3254.93659559                           
     1   -3254.93997055   3.37e-03   7.28e-01     
     2   -3254.95477248   1.48e-02   9.19e-02     
     3   -3254.95613100   1.36e-03   3.67e-02     
     4   -3254.95790776   1.78e-03   1.42e-02     Switched to DIIS steps.
     5   -3254.95832333   4.16e-04   9.69e-03     
     6   -3254.95832375   4.21e-07   2.24e-03     
     7   -3254.95832148   2.27e-06   8.36e-04     
     8   -3254.95832383   2.34e-06   2.14e-04     
     9   -3254.95832368   1.47e-07   9.42e-05     
    10   -3254.95832402   3.37e-07   4.38e-05     
    11   -3254.95832407   5.02e-08   2.34e-05     
    12   -3254.95832404   3.04e-08   4.35e-06     
 ------------------------------------------------------------------------------
         -3254.95832404                           CCSD T converged.

End of double precision
 SCF energy                 = -3254.42827573
 MP2 energy                 = -3254.93659559
 CCSD correlation energy     =    -0.53004831
 CCSD total energy           = -3254.95832404

 CCSD  T1^2 = 0.0080  T2^2 = 0.2462  Leading amplitudes:

 Amplitude    Orbitals with energies
  0.0220       8 (A") A                  ->    13 (A") A                  
              -0.3560                          0.3942                     
  0.0220       8 (A") B                  ->    13 (A") B                  
              -0.3560                          0.3942                     
 -0.0134       7 (A") A                  ->    9 (A") A                   
              -0.4541                         -0.0171                     
 -0.0134       7 (A") B                  ->    9 (A") B                   
              -0.4541                         -0.0171                     

 Amplitude    Orbitals with energies
 -0.1421       8 (A") A      8 (A") B    ->    9 (A") A      9 (A") B     
              -0.3560       -0.3560           -0.0171       -0.0171       
  0.1421       8 (A") A      8 (A") B    ->    9 (A") B      9 (A") A     
              -0.3560       -0.3560           -0.0171       -0.0171       
  0.1421       8 (A") B      8 (A") A    ->    9 (A") A      9 (A") B     
              -0.3560       -0.3560           -0.0171       -0.0171       
 -0.1421       8 (A") B      8 (A") A    ->    9 (A") B      9 (A") A     
              -0.3560       -0.3560           -0.0171       -0.0171       

 Computing CCSD intemediates for later calculations in double precision
 Finished.

Running a double precision version
           CCSD Lambda amplitudes will be solved using DIIS.
           Start     Size      MaxIter   EConv     LConv     
           3         7         100       1.00e-07  1.00e-05  
 ------------------------------------------------------------------------------
            Enorm      Ldiff       Comment
 ------------------------------------------------------------------------------
     1     5.50e-02   4.48e-02     
     2     1.15e-02   4.90e-03     
     3     4.96e-03   2.40e-03     
     4     2.16e-03   1.24e-03     Switched to DIIS steps.
     5     7.99e-04   4.77e-04     
     6     3.55e-04   1.39e-04     
     7     1.28e-04   3.70e-05     
     8     5.37e-05   3.17e-06     
     9     2.01e-05   4.39e-06     
    10     7.00e-06   1.48e-06     
    11     2.04e-06   6.06e-07     
    12     9.06e-07   1.44e-07     
    13     4.00e-07   7.97e-08     
    14     1.73e-07   1.12e-08     
    15     8.18e-08   9.08e-09     
 ------------------------------------------------------------------------------
                                   CCSD Lambda converged.

 Computing density matrices in double precision...
           Orbital response amplitudes will be solved using DIIS.
           Start     Size      MaxIter   EConv     LConv     
           3         7         100       1.00e-06  1.00e-06  
 ------------------------------------------------------------------------------
            Enorm      Ldiff       Comment
 ------------------------------------------------------------------------------
     1     1.01e-01   2.23e-03     
     2     1.01e-01   6.94e-03     
     3     1.15e-01   1.88e-02     
     4     8.23e-03   5.06e-02     Switched to DIIS steps.
     5     2.71e-03   1.27e-03     
     6     9.31e-04   7.31e-05     
     7     1.13e-04   9.52e-05     
     8     6.72e-05   2.19e-05     
     9     2.41e-05   1.28e-06     
    10     5.16e-06   2.78e-07     
    11     1.99e-06   2.11e-07     
    12     4.46e-07   4.19e-08     
 ------------------------------------------------------------------------------
                                   Orbital response converged.

 Computing density matrices... Done.
 CCSD calculation:   CPU 251.59 s  wall 113.23 s

Current path: /canmo/ccsd/grad/
/g1_bb_aa
/g1_bb_bb
/g1_o1o1
/g1_o1o2
/g1_o1v1
/g1_o2v1
/g1_v1v1
/g1p_bb_aa
/g1p_bb_bb
/g1s_bb_aa
/g1s_bb_bb
/g2_o1o1o1o1
/g2_o1o1o1v1
/g2_o1o1v1v1
/g2_o1v1o1v1
/g2_o1v1v1v1
/g2_v1v1v1v1
/w_bb_aa
/w_bb_bb
 Transferring MO TPDM to AO TPDM
 Transferring g2_o1o1o1o1
 Transferring g2_o1o1o1v1
 Transferring g2_o1o1v1v1
 Transferring g2_o1v1o1v1
 Transferring g2_o1v1v1v1
 Transferring g2_v1v1v1v1
 Adding separable TPDM
 Computing TPDM gradient
 --------------------------------------------------------
 2e gradient
  Atom          X               Y               Z
 --------------------------------------------------------
    1        -38.378189       12.191716        0.000000  
    2         12.128934      -28.037740        0.000000  
    3         22.162563       18.477085        0.000000  
    4          4.086691       -2.631061       -0.000000  
 --------------------------------------------------------
 --------------------------------------------------------
 Final gradient
  Atom          X               Y               Z
 --------------------------------------------------------
    1        -38.378189       12.191716        0.000000  
    2         12.128934      -28.037740        0.000000  
    3         22.162563       18.477085        0.000000  
    4          4.086691       -2.631061       -0.000000  
 --------------------------------------------------------
 Analytic gradient from two-electron contribution:   CPU 419.89 s  wall 226.36 s

 Total ccman2 time:   CPU 703.27 s  wall 374.31 s


 --------------------------------------------------------------
             Orbital Energies (a.u.) and Symmetries
 --------------------------------------------------------------

 Alpha MOs, Restricted
 -- Occupied --                  
-490.03  -80.03  -79.99  -65.16  -58.52  -58.52   -9.84   -7.57
  1 A'    2 A'    3 A'    4 A'    5 A'    6 A'    7 A'    8 A'                 
 -7.532  -7.457  -7.449  -5.458  -5.457  -5.425  -5.424 -58.523
  9 A'   10 A'   11 A'   12 A'   13 A'   14 A'   15 A'    1 A"                 
 -7.450  -5.457  -5.424  -3.196  -3.193  -3.184  -1.036  -0.915
  2 A"    3 A"    4 A"   16 A'   17 A'   18 A'   19 A'   20 A'                 
 -0.704  -0.525  -0.489  -0.431  -0.380  -3.193  -3.184  -0.454
 21 A'   22 A'   23 A'   24 A'   25 A'    5 A"    6 A"    7 A"                 
 -0.356
  8 A"                                                                         
 -- Virtual --                   
  0.049   0.054   0.063   0.085   0.099   0.110   0.123   0.124
 26 A'   27 A'   28 A'   29 A'   30 A'   31 A'   32 A'   33 A'                 
  0.148   0.161   0.172   0.197   0.221   0.332   0.376   0.390
 34 A'   35 A'   36 A'   37 A'   38 A'   39 A'   40 A'   41 A'                 
  0.445   0.518   0.566   0.585   0.659   0.713   0.776   0.798
 42 A'   43 A'   44 A'   45 A'   46 A'   47 A'   48 A'   49 A'                 
  0.836   0.860   0.883   0.923   1.076   1.129   1.297   1.415
 50 A'   51 A'   52 A'   53 A'   54 A'   55 A'   56 A'   57 A'                 
  1.683   1.841   1.931   1.977   2.019   2.315   2.336   2.414
 58 A'   59 A'   60 A'   61 A'   62 A'   63 A'   64 A'   65 A'                 
  2.889   4.552   4.578   4.749   7.194   7.253   7.490   8.232
 66 A'   67 A'   68 A'   69 A'   70 A'   71 A'   72 A'   73 A'                 
  8.292  14.790  14.810  14.850  14.902  49.484 165.855 166.121
 74 A'   75 A'   76 A'   77 A'   78 A'   79 A'   80 A'   81 A'                 
293.914 293.9871028.426  -0.017   0.081   0.112   0.129   0.394
 82 A'   83 A'   84 A'    9 A"   10 A"   11 A"   12 A"   13 A"                 
  0.431   0.576   0.675   0.736   0.785   0.841   1.010   1.103
 14 A"   15 A"   16 A"   17 A"   18 A"   19 A"   20 A"   21 A"                 
  1.664   1.793   1.865   2.309   4.544   4.559   8.215  14.741
 22 A"   23 A"   24 A"   25 A"   26 A"   27 A"   28 A"   29 A"                 
 14.778 293.900
 30 A"   31 A"                                                                 

 Beta MOs, Restricted
 -- Occupied --                  
-490.03  -80.03  -79.99  -65.16  -58.52  -58.52   -9.84   -7.57
  1 A'    2 A'    3 A'    4 A'    5 A'    6 A'    7 A'    8 A'                 
 -7.532  -7.457  -7.449  -5.458  -5.457  -5.425  -5.424 -58.523
  9 A'   10 A'   11 A'   12 A'   13 A'   14 A'   15 A'    1 A"                 
 -7.450  -5.457  -5.424  -3.196  -3.193  -3.184  -1.036  -0.915
  2 A"    3 A"    4 A"   16 A'   17 A'   18 A'   19 A'   20 A'                 
 -0.704  -0.525  -0.489  -0.431  -0.380  -3.193  -3.184  -0.454
 21 A'   22 A'   23 A'   24 A'   25 A'    5 A"    6 A"    7 A"                 
 -0.356
  8 A"                                                                         
 -- Virtual --                   
  0.049   0.054   0.063   0.085   0.099   0.110   0.123   0.124
 26 A'   27 A'   28 A'   29 A'   30 A'   31 A'   32 A'   33 A'                 
  0.148   0.161   0.172   0.197   0.221   0.332   0.376   0.390
 34 A'   35 A'   36 A'   37 A'   38 A'   39 A'   40 A'   41 A'                 
  0.445   0.518   0.566   0.585   0.659   0.713   0.776   0.798
 42 A'   43 A'   44 A'   45 A'   46 A'   47 A'   48 A'   49 A'                 
  0.836   0.860   0.883   0.923   1.076   1.129   1.297   1.415
 50 A'   51 A'   52 A'   53 A'   54 A'   55 A'   56 A'   57 A'                 
  1.683   1.841   1.931   1.977   2.019   2.315   2.336   2.414
 58 A'   59 A'   60 A'   61 A'   62 A'   63 A'   64 A'   65 A'                 
  2.889   4.552   4.578   4.749   7.194   7.253   7.490   8.232
 66 A'   67 A'   68 A'   69 A'   70 A'   71 A'   72 A'   73 A'                 
  8.292  14.790  14.810  14.850  14.902  49.484 165.855 166.121
 74 A'   75 A'   76 A'   77 A'   78 A'   79 A'   80 A'   81 A'                 
293.914 293.9871028.426  -0.017   0.081   0.112   0.129   0.394
 82 A'   83 A'   84 A'    9 A"   10 A"   11 A"   12 A"   13 A"                 
  0.431   0.576   0.675   0.736   0.785   0.841   1.010   1.103
 14 A"   15 A"   16 A"   17 A"   18 A"   19 A"   20 A"   21 A"                 
  1.664   1.793   1.865   2.309   4.544   4.559   8.215  14.741
 22 A"   23 A"   24 A"   25 A"   26 A"   27 A"   28 A"   29 A"                 
 14.778 293.900
 30 A"   31 A"                                                                 
 --------------------------------------------------------------

          Ground-State Mulliken Net Atomic Charges

     Atom                 Charge (a.u.)
  ----------------------------------------
      1 Br                   -0.200422
      2 P                     0.168618
      3 P                     0.143657
      4 H                    -0.111853
  ----------------------------------------
  Sum of atomic charges =    -0.000000

 -----------------------------------------------------------------
                    Cartesian Multipole Moments
 -----------------------------------------------------------------
    Charge (ESU x 10^10)
                -0.0000
    Dipole Moment (Debye)
         X      -1.8512      Y       0.5457      Z      -0.0000
       Tot       1.9299
    Quadrupole Moments (Debye-Ang)
        XX     -43.0453     XY      -1.3450     YY     -47.3463
        XZ       0.0000     YZ      -0.0000     ZZ     -46.0366
    Octopole Moments (Debye-Ang^2)
       XXX      36.4356    XXY      -1.2974    XYY      17.4110
       YYY      -5.4882    XXZ      -0.0000    XYZ      -0.0000
       YYZ      -0.0000    XZZ      14.4568    YZZ      -1.4445
       ZZZ      -0.0000
    Hexadecapole Moments (Debye-Ang^3)
      XXXX    -632.9254   XXXY     -17.5470   XXYY    -142.5682
      XYYY     -10.7100   YYYY    -176.2157   XXXZ       0.0000
      XXYZ      -0.0000   XYYZ       0.0000   YYYZ      -0.0000
      XXZZ    -124.8435   XYZZ      -2.5013   YYZZ     -39.6960
      XZZZ       0.0000   YZZZ      -0.0000   ZZZZ     -68.3456
 -----------------------------------------------------------------
 DrvMan completing analytic gradient of the correlated energy
 Correlated dipole moment
            1
    1  -0.7283122
    2   0.2146922
    3  -0.0000000
 Energy read as -3254.958324036
 Full Analytical Gradient: (in a.u., or Hartree/Bohr)
             1             2             3             4
    1    0.00441187   -0.00146123    0.00048686   -0.00343750
    2   -0.00108745    0.00191030   -0.00338835    0.00256549
    3    0.00000000   -0.00000000    0.00000000   -0.00000000
 Gradient time:  CPU 0.23 s  wall 2.29 s
 Geometry Optimization Parameters
   NAtoms,    NIC,     NZ,  NCons,   NDum,   NFix, NCnnct, MaxDiis
        4      14       4       0       0       0       0       0


** GEOMETRY OPTIMIZATION IN DELOCALIZED INTERNAL COORDINATES **
   Searching for a Minimum

   Optimization Cycle:   1

                       Coordinates (Angstroms)
     ATOM                X               Y               Z
      1  Br        1.2836168897   -0.1579881210    0.0000000000
      2  P        -0.7126674924    0.9290974279    0.0000000000
      3  P        -2.0749400452   -0.5870493372    0.0000000000
      4  H        -3.1124780752    0.3988628731    0.0000000000
   Point Group: cs    Number of degrees of freedom:     5


   Energy is  -3254.958324036


 Attempting to Generate Delocalized Internal Coordinates

  5 Hessian modes will be used to form the next step
  Hessian Eigenvalues:
     0.156889    0.160000    0.202846    0.250000    0.305528

 Minimum Search - Taking Simple RFO Step
 Searching for Lamda that Minimizes Along All modes
 Value Taken    Lamda =  -0.00034464
 Step Taken.  Stepsize is  0.041930

                             Maximum     Tolerance    Cnvgd?
         Gradient           0.005631      0.000300      NO
         Displacement       0.026800      0.001200      NO
         Energy change     *********      0.000001      NO


 New Cartesian Coordinates Obtained by Inverse Iteration

 Displacement from previous Coordinates is:  0.075167
 ----------------------------------------------------------------
             Standard Nuclear Orientation (Angstroms)
    I     Atom           X                Y                Z
 ----------------------------------------------------------------
    1      Br      1.2546648843    -0.1632703610     0.0000000000
    2      P      -0.7163795341     0.9389406229     0.0000000000
    3      P      -2.0626196560    -0.5855002289     0.0000000000
    4      H      -3.0921344174     0.3927528098     0.0000000000
 ----------------------------------------------------------------
 Molecular Point Group                 Cs    NOp =  2
 Largest Abelian Subgroup              Cs    NOp =  2
 Nuclear Repulsion Energy =   277.7149823145 hartrees
 There are       33 alpha and       33 beta electrons
 Applying Cartesian multipole field
    Component          Value
    ---------          -----
     (2,0,0)        1.00000E-11
     (0,2,0)        2.00000E-11
     (0,0,2)       -3.00000E-11
 Nucleus-field energy     =     0.0000000063 hartrees
 Requested basis set is 6-311++G(d,p)
 There are 50 shells and 115 basis functions
 A cutoff of  1.0D-14 yielded   1128 shell pairs
 There are      6267 function pairs (      6852 Cartesian)
 Smallest overlap matrix eigenvalue = 5.39E-04
 Guess MOs from SCF MO coefficient file

 -----------------------------------------------------------------------
  General SCF calculation program by
  Eric Jon Sundstrom, Paul Horn, Yuezhi Mao, Dmitri Zuev, Alec White,
  David Stuck, Shaama M.S., Shane Yost, Joonho Lee, David Small,
  Daniel Levine, Susi Lehtola, Hugh Burton, Evgeny Epifanovsky
 -----------------------------------------------------------------------
 Hartree-Fock
 using 4 threads for integral computing
 -------------------------------------------------------
 OpenMP Integral computing Module                
 Release: version 2.0, May 2017, Q-Chem Inc. Pleasanton 
 -------------------------------------------------------
 A restricted SCF calculation will be
 performed using DIIS
 SCF converges when DIIS error is below 1.0e-08
 ---------------------------------------
  Cycle       Energy         DIIS error
 ---------------------------------------
    1   -3254.4284684375      1.91e-04  
    2   -3254.4285642408      4.92e-05  
    3   -3254.4285753936      2.36e-05  
    4   -3254.4285776763      1.03e-05  
    5   -3254.4285783480      3.65e-06  
    6   -3254.4285784449      1.16e-06  
    7   -3254.4285784536      4.65e-07  
    8   -3254.4285784553      1.70e-07  
    9   -3254.4285784555      7.10e-08  
   10   -3254.4285784555      3.17e-08  
   11   -3254.4285784555      1.04e-08  
   12   -3254.4285784555      3.24e-09  Convergence criterion met
 ---------------------------------------
 SCF time:   CPU 9.88s  wall 8.00s 
 SCF   energy in the final basis set =    -3254.4285784555
 Total energy in the final basis set =    -3254.4285784555


 ------------------------------------------------------------------------------

   CCMAN2: suite of methods based on coupled cluster
           and equation of motion theories.

   Components:
   * libvmm-1.3-trunk
     by Evgeny Epifanovsky, Ilya Kaliman.
   * libtensor-2.5-trunk
     by Evgeny Epifanovsky, Michael Wormit, Dmitry Zuev, Sam Manzer, 
        Ilya Kaliman.
   * libcc-2.5-trunk
     by Evgeny Epifanovsky, Arik Landau, Tomasz Kus, Kirill Khistyaev, 
        Dmitry Zuev, Prashant Manohar, Xintian Feng, Anna Krylov, 
        Matthew Goldey, Alec White, Thomas Jagau, Kaushik Nanda, 
        Anastasia Gunina, Alexander Kunitsa, Joonho Lee.

   CCMAN original authors:
   Anna I. Krylov, C. David Sherrill, Steven R. Gwaltney,
   Edward F. C. Byrd (2000)
   Sergey V. Levchenko, Lyudmila V. Slipchenko, Tao Wang,
   Ana-Maria C. Cristian (2003)
   Piotr A. Pieniazek, C. Melania Oana, Evgeny Epifanovsky (2007)
   Prashant Manohar (2009)

 ------------------------------------------------------------------------------


 Allocating and initializing 3808MB of RAM...
 Calculation will run on 4 cores.


 Alpha MOs, Restricted
 -- Occupied --                  
-490.03  -80.03  -79.99  -65.16  -58.52  -58.52  -58.52   -9.84
  1 A'    2 A'    3 A'    4 A'    5 A'    1 A"    6 A'    7 A'                 
 -7.565  -7.530  -7.458  -7.450  -7.450  -5.457  -5.455  -5.455
  8 A'    9 A'   10 A'    2 A"   11 A'   12 A'    3 A"   13 A'                 
 -5.423  -5.422  -5.422  -3.197  -3.193  -3.193  -3.185  -3.185
 14 A'   15 A'    4 A"   16 A'    5 A"   17 A'    6 A"   18 A'                 
 -1.039  -0.915  -0.704  -0.527  -0.490  -0.456  -0.431  -0.380
 19 A'   20 A'   21 A'   22 A'   23 A'    7 A"   24 A'   25 A'                 
 -0.355
  8 A"                                                                         
 -- Virtual --                   
 -0.016   0.050   0.056   0.063   0.081   0.086   0.099   0.110
  9 A"   26 A'   27 A'   28 A'   10 A"   29 A'   30 A'   31 A'                 
  0.112   0.123   0.124   0.129   0.149   0.162   0.172   0.200
 11 A"   32 A'   33 A'   12 A"   34 A'   35 A'   36 A'   37 A'                 
  0.222   0.333   0.375   0.390   0.394   0.431   0.447   0.517
 38 A'   39 A'   40 A'   41 A'   13 A"   14 A"   42 A'   43 A'                 
  0.568   0.575   0.585   0.655   0.673   0.713   0.734   0.774
 44 A'   15 A"   45 A'   46 A'   16 A"   47 A'   17 A"   48 A'                 
  0.786   0.799   0.840   0.841   0.864   0.884   0.928   1.015
 18 A"   49 A'   50 A'   19 A"   51 A'   52 A'   53 A'   20 A"                 
  1.079   1.106   1.138   1.301   1.420   1.670   1.688   1.795
 54 A'   21 A"   55 A'   56 A'   57 A'   22 A"   58 A'   23 A"                 
  1.840   1.866   1.933   1.975   2.022   2.309   2.327   2.339
 59 A'   24 A"   60 A'   61 A'   62 A'   25 A"   63 A'   64 A'                 
  2.417   2.892   4.544   4.552   4.560   4.579   4.754   7.193
 65 A'   66 A'   26 A"   67 A'   27 A"   68 A'   69 A'   70 A'                 
  7.258   7.497   8.215   8.232   8.294  14.742  14.780  14.793
 71 A'   72 A'   28 A"   73 A'   74 A'   29 A"   30 A"   75 A'                 
 14.813  14.854  14.902  49.485 165.859 166.130 293.900 293.916
 76 A'   77 A'   78 A'   79 A'   80 A'   81 A'   31 A"   82 A'                 
293.9901028.427
 83 A'   84 A'                                                                 

 Beta MOs, Restricted
 -- Occupied --                  
-490.03  -80.03  -79.99  -65.16  -58.52  -58.52  -58.52   -9.84
  1 A'    2 A'    3 A'    4 A'    5 A'    1 A"    6 A'    7 A'                 
 -7.565  -7.530  -7.458  -7.450  -7.450  -5.457  -5.455  -5.455
  8 A'    9 A'   10 A'    2 A"   11 A'   12 A'    3 A"   13 A'                 
 -5.423  -5.422  -5.422  -3.197  -3.193  -3.193  -3.185  -3.185
 14 A'   15 A'    4 A"   16 A'    5 A"   17 A'    6 A"   18 A'                 
 -1.039  -0.915  -0.704  -0.527  -0.490  -0.456  -0.431  -0.380
 19 A'   20 A'   21 A'   22 A'   23 A'    7 A"   24 A'   25 A'                 
 -0.355
  8 A"                                                                         
 -- Virtual --                   
 -0.016   0.050   0.056   0.063   0.081   0.086   0.099   0.110
  9 A"   26 A'   27 A'   28 A'   10 A"   29 A'   30 A'   31 A'                 
  0.112   0.123   0.124   0.129   0.149   0.162   0.172   0.200
 11 A"   32 A'   33 A'   12 A"   34 A'   35 A'   36 A'   37 A'                 
  0.222   0.333   0.375   0.390   0.394   0.431   0.447   0.517
 38 A'   39 A'   40 A'   41 A'   13 A"   14 A"   42 A'   43 A'                 
  0.568   0.575   0.585   0.655   0.673   0.713   0.734   0.774
 44 A'   15 A"   45 A'   46 A'   16 A"   47 A'   17 A"   48 A'                 
  0.786   0.799   0.840   0.841   0.864   0.884   0.928   1.015
 18 A"   49 A'   50 A'   19 A"   51 A'   52 A'   53 A'   20 A"                 
  1.079   1.106   1.138   1.301   1.420   1.670   1.688   1.795
 54 A'   21 A"   55 A'   56 A'   57 A'   22 A"   58 A'   23 A"                 
  1.840   1.866   1.933   1.975   2.022   2.309   2.327   2.339
 59 A'   24 A"   60 A'   61 A'   62 A'   25 A"   63 A'   64 A'                 
  2.417   2.892   4.544   4.552   4.560   4.579   4.754   7.193
 65 A'   66 A'   26 A"   67 A'   27 A"   68 A'   69 A'   70 A'                 
  7.258   7.497   8.215   8.232   8.294  14.742  14.780  14.793
 71 A'   72 A'   28 A"   73 A'   74 A'   29 A"   30 A"   75 A'                 
 14.813  14.854  14.902  49.485 165.859 166.130 293.900 293.916
 76 A'   77 A'   78 A'   79 A'   80 A'   81 A'   31 A"   82 A'                 
293.9901028.427
 83 A'   84 A'                                                                 

 Occupation and symmetry of molecular orbitals

 Point group: Cs (2 irreducible representations).

                           A'   A"    All 
 ------------------------------------------
 All molecular orbitals:
  - Alpha                  84   31    115 
  - Beta                   84   31    115 
 ------------------------------------------
 Alpha orbitals:
  - Frozen occupied        15   4     19  
  - Active occupied        10   4     14  
  - Active virtual         59   23    82  
  - Frozen virtual         0    0     0   
 ------------------------------------------
 Beta orbitals:
  - Frozen occupied        15   4     19  
  - Active occupied        10   4     14  
  - Active virtual         59   23    82  
  - Frozen virtual         0    0     0   
 ------------------------------------------

 Import integrals:   CPU 0.00 s  wall 0.14 s

 Import integrals:   CPU 27.19 s  wall 27.33 s

 MP2 amplitudes:   CPU 0.14 s  wall 0.34 s

Running a double precision version
           CCSD T amplitudes will be solved using DIIS.

           Start     Size      MaxIter   EConv     TConv     
           3         7         100       1.00e-07  1.00e-05  
 ------------------------------------------------------------------------------
           Energy (a.u.)   Ediff      Tdiff       Comment
 ------------------------------------------------------------------------------
         -3254.93693633                           
     1   -3254.94026089   3.32e-03   7.27e-01     
     2   -3254.95496990   1.47e-02   9.17e-02     
     3   -3254.95631973   1.35e-03   3.64e-02     
     4   -3254.95807655   1.76e-03   1.41e-02     Switched to DIIS steps.
     5   -3254.95847779   4.01e-04   9.48e-03     
     6   -3254.95847713   6.56e-07   2.22e-03     
     7   -3254.95847508   2.05e-06   8.10e-04     
     8   -3254.95847730   2.22e-06   2.07e-04     
     9   -3254.95847712   1.82e-07   8.84e-05     
    10   -3254.95847744   3.25e-07   4.10e-05     
    11   -3254.95847749   4.29e-08   2.19e-05     
    12   -3254.95847746   2.60e-08   4.06e-06     
 ------------------------------------------------------------------------------
         -3254.95847746                           CCSD T converged.

End of double precision
 SCF energy                 = -3254.42857846
 MP2 energy                 = -3254.93693633
 CCSD correlation energy     =    -0.52989900
 CCSD total energy           = -3254.95847746

 CCSD  T1^2 = 0.0079  T2^2 = 0.2449  Leading amplitudes:

 Amplitude    Orbitals with energies
  0.0218       8 (A") A                  ->    13 (A") A                  
              -0.3552                          0.3943                     
  0.0218       8 (A") B                  ->    13 (A") B                  
              -0.3552                          0.3943                     
 -0.0134       7 (A") A                  ->    9 (A") A                   
              -0.4558                         -0.0163                     
 -0.0134       7 (A") B                  ->    9 (A") B                   
              -0.4558                         -0.0163                     

 Amplitude    Orbitals with energies
 -0.1410       8 (A") A      8 (A") B    ->    9 (A") A      9 (A") B     
              -0.3552       -0.3552           -0.0163       -0.0163       
  0.1410       8 (A") A      8 (A") B    ->    9 (A") B      9 (A") A     
              -0.3552       -0.3552           -0.0163       -0.0163       
  0.1410       8 (A") B      8 (A") A    ->    9 (A") A      9 (A") B     
              -0.3552       -0.3552           -0.0163       -0.0163       
 -0.1410       8 (A") B      8 (A") A    ->    9 (A") B      9 (A") A     
              -0.3552       -0.3552           -0.0163       -0.0163       

 Computing CCSD intemediates for later calculations in double precision
 Finished.

Running a double precision version
           CCSD Lambda amplitudes will be solved using DIIS.
           Start     Size      MaxIter   EConv     LConv     
           3         7         100       1.00e-07  1.00e-05  
 ------------------------------------------------------------------------------
            Enorm      Ldiff       Comment
 ------------------------------------------------------------------------------
     1     5.44e-02   4.44e-02     
     2     1.13e-02   4.83e-03     
     3     4.88e-03   2.37e-03     
     4     2.10e-03   1.22e-03     Switched to DIIS steps.
     5     7.77e-04   4.64e-04     
     6     3.40e-04   1.35e-04     
     7     1.22e-04   3.51e-05     
     8     5.09e-05   3.09e-06     
     9     1.91e-05   4.11e-06     
    10     6.66e-06   1.41e-06     
    11     1.92e-06   5.93e-07     
    12     8.35e-07   1.46e-07     
    13     3.61e-07   7.90e-08     
    14     1.56e-07   1.32e-08     
    15     7.21e-08   9.99e-09     
 ------------------------------------------------------------------------------
                                   CCSD Lambda converged.

 Computing density matrices in double precision...
           Orbital response amplitudes will be solved using DIIS.
           Start     Size      MaxIter   EConv     LConv     
           3         7         100       1.00e-06  1.00e-06  
 ------------------------------------------------------------------------------
            Enorm      Ldiff       Comment
 ------------------------------------------------------------------------------
     1     1.01e-01   1.94e-03     
     2     1.00e-01   7.12e-03     
     3     1.14e-01   1.83e-02     
     4     8.03e-03   4.98e-02     Switched to DIIS steps.
     5     2.22e-03   1.18e-03     
     6     9.59e-04   6.50e-05     
     7     1.07e-04   9.27e-05     
     8     6.80e-05   2.23e-05     
     9     2.43e-05   1.35e-06     
    10     5.14e-06   2.68e-07     
    11     1.91e-06   2.16e-07     
    12     4.36e-07   4.46e-08     
 ------------------------------------------------------------------------------
                                   Orbital response converged.

 Computing density matrices... Done.
 CCSD calculation:   CPU 246.63 s  wall 100.18 s

Current path: /canmo/ccsd/grad/
/g1_bb_aa
/g1_bb_bb
/g1_o1o1
/g1_o1o2
/g1_o1v1
/g1_o2v1
/g1_v1v1
/g1p_bb_aa
/g1p_bb_bb
/g1s_bb_aa
/g1s_bb_bb
/g2_o1o1o1o1
/g2_o1o1o1v1
/g2_o1o1v1v1
/g2_o1v1o1v1
/g2_o1v1v1v1
/g2_v1v1v1v1
/w_bb_aa
/w_bb_bb
 Transferring MO TPDM to AO TPDM
 Transferring g2_o1o1o1o1
 Transferring g2_o1o1o1v1
 Transferring g2_o1o1v1v1
 Transferring g2_o1v1o1v1
 Transferring g2_o1v1v1v1
 Transferring g2_v1v1v1v1
 Adding separable TPDM
 Computing TPDM gradient
 --------------------------------------------------------
 2e gradient
  Atom          X               Y               Z
 --------------------------------------------------------
    1        -38.702472       12.639283        0.000000  
    2         12.350940      -28.730269       -0.000000  
    3         22.301060       18.735641        0.000000  
    4          4.050472       -2.644656        0.000000  
 --------------------------------------------------------
 --------------------------------------------------------
 Final gradient
  Atom          X               Y               Z
 --------------------------------------------------------
    1        -38.702472       12.639283        0.000000  
    2         12.350940      -28.730269       -0.000000  
    3         22.301060       18.735641        0.000000  
    4          4.050472       -2.644656        0.000000  
 --------------------------------------------------------
 Analytic gradient from two-electron contribution:   CPU 422.13 s  wall 234.54 s

 Total ccman2 time:   CPU 700.42 s  wall 377.20 s


 --------------------------------------------------------------
             Orbital Energies (a.u.) and Symmetries
 --------------------------------------------------------------

 Alpha MOs, Restricted
 -- Occupied --                  
-490.03  -80.03  -79.99  -65.16  -58.52  -58.52   -9.84   -7.56
  1 A'    2 A'    3 A'    4 A'    5 A'    6 A'    7 A'    8 A'                 
 -7.530  -7.458  -7.450  -5.457  -5.455  -5.423  -5.422 -58.523
  9 A'   10 A'   11 A'   12 A'   13 A'   14 A'   15 A'    1 A"                 
 -7.450  -5.455  -5.422  -3.197  -3.193  -3.185  -1.039  -0.915
  2 A"    3 A"    4 A"   16 A'   17 A'   18 A'   19 A'   20 A'                 
 -0.704  -0.527  -0.490  -0.431  -0.380  -3.193  -3.185  -0.456
 21 A'   22 A'   23 A'   24 A'   25 A'    5 A"    6 A"    7 A"                 
 -0.355
  8 A"                                                                         
 -- Virtual --                   
  0.050   0.056   0.063   0.086   0.099   0.110   0.123   0.124
 26 A'   27 A'   28 A'   29 A'   30 A'   31 A'   32 A'   33 A'                 
  0.149   0.162   0.172   0.200   0.222   0.333   0.375   0.390
 34 A'   35 A'   36 A'   37 A'   38 A'   39 A'   40 A'   41 A'                 
  0.447   0.517   0.568   0.585   0.655   0.713   0.774   0.799
 42 A'   43 A'   44 A'   45 A'   46 A'   47 A'   48 A'   49 A'                 
  0.840   0.864   0.884   0.928   1.079   1.138   1.301   1.420
 50 A'   51 A'   52 A'   53 A'   54 A'   55 A'   56 A'   57 A'                 
  1.688   1.840   1.933   1.975   2.022   2.327   2.339   2.417
 58 A'   59 A'   60 A'   61 A'   62 A'   63 A'   64 A'   65 A'                 
  2.892   4.552   4.579   4.754   7.193   7.258   7.497   8.232
 66 A'   67 A'   68 A'   69 A'   70 A'   71 A'   72 A'   73 A'                 
  8.294  14.793  14.813  14.854  14.902  49.485 165.859 166.130
 74 A'   75 A'   76 A'   77 A'   78 A'   79 A'   80 A'   81 A'                 
293.916 293.9901028.427  -0.016   0.081   0.112   0.129   0.394
 82 A'   83 A'   84 A'    9 A"   10 A"   11 A"   12 A"   13 A"                 
  0.431   0.575   0.673   0.734   0.786   0.841   1.015   1.106
 14 A"   15 A"   16 A"   17 A"   18 A"   19 A"   20 A"   21 A"                 
  1.670   1.795   1.866   2.309   4.544   4.560   8.215  14.742
 22 A"   23 A"   24 A"   25 A"   26 A"   27 A"   28 A"   29 A"                 
 14.780 293.900
 30 A"   31 A"                                                                 

 Beta MOs, Restricted
 -- Occupied --                  
-490.03  -80.03  -79.99  -65.16  -58.52  -58.52   -9.84   -7.56
  1 A'    2 A'    3 A'    4 A'    5 A'    6 A'    7 A'    8 A'                 
 -7.530  -7.458  -7.450  -5.457  -5.455  -5.423  -5.422 -58.523
  9 A'   10 A'   11 A'   12 A'   13 A'   14 A'   15 A'    1 A"                 
 -7.450  -5.455  -5.422  -3.197  -3.193  -3.185  -1.039  -0.915
  2 A"    3 A"    4 A"   16 A'   17 A'   18 A'   19 A'   20 A'                 
 -0.704  -0.527  -0.490  -0.431  -0.380  -3.193  -3.185  -0.456
 21 A'   22 A'   23 A'   24 A'   25 A'    5 A"    6 A"    7 A"                 
 -0.355
  8 A"                                                                         
 -- Virtual --                   
  0.050   0.056   0.063   0.086   0.099   0.110   0.123   0.124
 26 A'   27 A'   28 A'   29 A'   30 A'   31 A'   32 A'   33 A'                 
  0.149   0.162   0.172   0.200   0.222   0.333   0.375   0.390
 34 A'   35 A'   36 A'   37 A'   38 A'   39 A'   40 A'   41 A'                 
  0.447   0.517   0.568   0.585   0.655   0.713   0.774   0.799
 42 A'   43 A'   44 A'   45 A'   46 A'   47 A'   48 A'   49 A'                 
  0.840   0.864   0.884   0.928   1.079   1.138   1.301   1.420
 50 A'   51 A'   52 A'   53 A'   54 A'   55 A'   56 A'   57 A'                 
  1.688   1.840   1.933   1.975   2.022   2.327   2.339   2.417
 58 A'   59 A'   60 A'   61 A'   62 A'   63 A'   64 A'   65 A'                 
  2.892   4.552   4.579   4.754   7.193   7.258   7.497   8.232
 66 A'   67 A'   68 A'   69 A'   70 A'   71 A'   72 A'   73 A'                 
  8.294  14.793  14.813  14.854  14.902  49.485 165.859 166.130
 74 A'   75 A'   76 A'   77 A'   78 A'   79 A'   80 A'   81 A'                 
293.916 293.9901028.427  -0.016   0.081   0.112   0.129   0.394
 82 A'   83 A'   84 A'    9 A"   10 A"   11 A"   12 A"   13 A"                 
  0.431   0.575   0.673   0.734   0.786   0.841   1.015   1.106
 14 A"   15 A"   16 A"   17 A"   18 A"   19 A"   20 A"   21 A"                 
  1.670   1.795   1.866   2.309   4.544   4.560   8.215  14.742
 22 A"   23 A"   24 A"   25 A"   26 A"   27 A"   28 A"   29 A"                 
 14.780 293.900
 30 A"   31 A"                                                                 
 --------------------------------------------------------------

          Ground-State Mulliken Net Atomic Charges

     Atom                 Charge (a.u.)
  ----------------------------------------
      1 Br                   -0.199450
      2 P                     0.169639
      3 P                     0.144058
      4 H                    -0.114247
  ----------------------------------------
  Sum of atomic charges =     0.000000

 -----------------------------------------------------------------
                    Cartesian Multipole Moments
 -----------------------------------------------------------------
    Charge (ESU x 10^10)
                -0.0000
    Dipole Moment (Debye)
         X      -1.8024      Y       0.5485      Z       0.0000
       Tot       1.8840
    Quadrupole Moments (Debye-Ang)
        XX     -43.0893     XY      -1.3291     YY     -47.2621
        XZ       0.0000     YZ       0.0000     ZZ     -45.9879
    Octopole Moments (Debye-Ang^2)
       XXX      37.8404    XXY      -1.4443    XYY      17.8233
       YYY      -5.6570    XXZ       0.0000    XYZ      -0.0000
       YYZ      -0.0000    XZZ      14.8736    YZZ      -1.4783
       ZZZ       0.0000
    Hexadecapole Moments (Debye-Ang^3)
      XXXX    -622.0814   XXXY     -16.3318   XXYY    -140.3186
      XYYY      -9.7807   YYYY    -177.5060   XXXZ      -0.0000
      XXYZ       0.0000   XYYZ       0.0000   YYYZ       0.0000
      XXZZ    -122.6234   XYZZ      -2.2172   YYZZ     -39.8744
      XZZZ       0.0000   YZZZ       0.0000   ZZZZ     -68.1993
 -----------------------------------------------------------------
 DrvMan completing analytic gradient of the correlated energy
 Correlated dipole moment
            1
    1  -0.7091170
    2   0.2157829
    3   0.0000000
 Energy read as -3254.958477459
 Full Analytical Gradient: (in a.u., or Hartree/Bohr)
             1             2             3             4
    1   -0.00002122   -0.00040792   -0.00027731    0.00070644
    2   -0.00032867    0.00100330   -0.00086920    0.00019457
    3   -0.00000000    0.00000000    0.00000000   -0.00000000
 Gradient time:  CPU 0.26 s  wall 1.65 s
 Geometry Optimization Parameters
   NAtoms,    NIC,     NZ,  NCons,   NDum,   NFix, NCnnct, MaxDiis
        4      14       4       0       0       0       0       0

 Cartesian Hessian Update
 Hessian Updated using BFGS Update


** GEOMETRY OPTIMIZATION IN DELOCALIZED INTERNAL COORDINATES **
   Searching for a Minimum

   Optimization Cycle:   2

                       Coordinates (Angstroms)
     ATOM                X               Y               Z
      1  Br        1.2546648843   -0.1632703610    0.0000000000
      2  P        -0.7163795341    0.9389406229    0.0000000000
      3  P        -2.0626196560   -0.5855002289    0.0000000000
      4  H        -3.0921344174    0.3927528098    0.0000000000
   Point Group: cs    Number of degrees of freedom:     5


   Energy is  -3254.958477459

 Hessian Updated using BFGS Update

  5 Hessian modes will be used to form the next step
  Hessian Eigenvalues:
     0.138003    0.172882    0.208153    0.291375    0.301858

 Minimum Search - Taking Simple RFO Step
 Searching for Lamda that Minimizes Along All modes
 Value Taken    Lamda =  -0.00002050
 Step Taken.  Stepsize is  0.009989

                             Maximum     Tolerance    Cnvgd?
         Gradient           0.001734      0.000300      NO
         Displacement       0.008358      0.001200      NO
         Energy change     -0.000153      0.000001      NO


 New Cartesian Coordinates Obtained by Inverse Iteration

 Displacement from previous Coordinates is:  0.017735
 ----------------------------------------------------------------
             Standard Nuclear Orientation (Angstroms)
    I     Atom           X                Y                Z
 ----------------------------------------------------------------
    1      Br      1.2579948770    -0.1631954906     0.0000000000
    2      P      -0.7125175235     0.9376762741     0.0000000000
    3      P      -2.0632596555    -0.5820401747     0.0000000000
    4      H      -3.0986864212     0.3904822340     0.0000000000
 ----------------------------------------------------------------
 Molecular Point Group                 Cs    NOp =  2
 Largest Abelian Subgroup              Cs    NOp =  2
 Nuclear Repulsion Energy =   277.6802059308 hartrees
 There are       33 alpha and       33 beta electrons
 Applying Cartesian multipole field
    Component          Value
    ---------          -----
     (2,0,0)        1.00000E-11
     (0,2,0)        2.00000E-11
     (0,0,2)       -3.00000E-11
 Nucleus-field energy     =     0.0000000063 hartrees
 Requested basis set is 6-311++G(d,p)
 There are 50 shells and 115 basis functions
 A cutoff of  1.0D-14 yielded   1128 shell pairs
 There are      6267 function pairs (      6852 Cartesian)
 Smallest overlap matrix eigenvalue = 5.38E-04
 Guess MOs from SCF MO coefficient file

 -----------------------------------------------------------------------
  General SCF calculation program by
  Eric Jon Sundstrom, Paul Horn, Yuezhi Mao, Dmitri Zuev, Alec White,
  David Stuck, Shaama M.S., Shane Yost, Joonho Lee, David Small,
  Daniel Levine, Susi Lehtola, Hugh Burton, Evgeny Epifanovsky
 -----------------------------------------------------------------------
 Hartree-Fock
 using 4 threads for integral computing
 -------------------------------------------------------
 OpenMP Integral computing Module                
 Release: version 2.0, May 2017, Q-Chem Inc. Pleasanton 
 -------------------------------------------------------
 A restricted SCF calculation will be
 performed using DIIS
 SCF converges when DIIS error is below 1.0e-08
 ---------------------------------------
  Cycle       Energy         DIIS error
 ---------------------------------------
    1   -3254.4286996068      4.35e-05  
    2   -3254.4287052670      1.12e-05  
    3   -3254.4287059296      4.07e-06  
    4   -3254.4287060121      2.14e-06  
    5   -3254.4287060370      6.80e-07  
    6   -3254.4287060401      2.66e-07  
    7   -3254.4287060406      6.60e-08  
    8   -3254.4287060407      1.82e-08  
    9   -3254.4287060407      8.01e-09  Convergence criterion met
 ---------------------------------------
 SCF time:   CPU 7.40s  wall 6.00s 
 SCF   energy in the final basis set =    -3254.4287060407
 Total energy in the final basis set =    -3254.4287060407


 ------------------------------------------------------------------------------

   CCMAN2: suite of methods based on coupled cluster
           and equation of motion theories.

   Components:
   * libvmm-1.3-trunk
     by Evgeny Epifanovsky, Ilya Kaliman.
   * libtensor-2.5-trunk
     by Evgeny Epifanovsky, Michael Wormit, Dmitry Zuev, Sam Manzer, 
        Ilya Kaliman.
   * libcc-2.5-trunk
     by Evgeny Epifanovsky, Arik Landau, Tomasz Kus, Kirill Khistyaev, 
        Dmitry Zuev, Prashant Manohar, Xintian Feng, Anna Krylov, 
        Matthew Goldey, Alec White, Thomas Jagau, Kaushik Nanda, 
        Anastasia Gunina, Alexander Kunitsa, Joonho Lee.

   CCMAN original authors:
   Anna I. Krylov, C. David Sherrill, Steven R. Gwaltney,
   Edward F. C. Byrd (2000)
   Sergey V. Levchenko, Lyudmila V. Slipchenko, Tao Wang,
   Ana-Maria C. Cristian (2003)
   Piotr A. Pieniazek, C. Melania Oana, Evgeny Epifanovsky (2007)
   Prashant Manohar (2009)

 ------------------------------------------------------------------------------


 Allocating and initializing 3808MB of RAM...
 Calculation will run on 4 cores.


 Alpha MOs, Restricted
 -- Occupied --                  
-490.03  -80.03  -79.99  -65.16  -58.52  -58.52  -58.52   -9.84
  1 A'    2 A'    3 A'    4 A'    5 A'    1 A"    6 A'    7 A'                 
 -7.564  -7.530  -7.458  -7.450  -7.450  -5.457  -5.455  -5.455
  8 A'    9 A'   10 A'    2 A"   11 A'   12 A'    3 A"   13 A'                 
 -5.423  -5.422  -5.422  -3.197  -3.194  -3.193  -3.185  -3.185
 14 A'   15 A'    4 A"   16 A'    5 A"   17 A'    6 A"   18 A'                 
 -1.039  -0.915  -0.704  -0.527  -0.490  -0.456  -0.431  -0.380
 19 A'   20 A'   21 A'   22 A'   23 A'    7 A"   24 A'   25 A'                 
 -0.355
  8 A"                                                                         
 -- Virtual --                   
 -0.016   0.050   0.056   0.063   0.081   0.086   0.099   0.110
  9 A"   26 A'   27 A'   28 A'   10 A"   29 A'   30 A'   31 A'                 
  0.112   0.123   0.124   0.129   0.149   0.162   0.172   0.200
 11 A"   32 A'   33 A'   12 A"   34 A'   35 A'   36 A'   37 A'                 
  0.222   0.333   0.376   0.390   0.394   0.431   0.446   0.516
 38 A'   39 A'   40 A'   41 A'   13 A"   14 A"   42 A'   43 A'                 
  0.568   0.575   0.585   0.655   0.672   0.713   0.734   0.774
 44 A'   15 A"   45 A'   46 A'   16 A"   47 A'   17 A"   48 A'                 
  0.785   0.799   0.840   0.841   0.864   0.885   0.928   1.015
 18 A"   49 A'   50 A'   19 A"   51 A'   52 A'   53 A'   20 A"                 
  1.080   1.106   1.137   1.302   1.421   1.670   1.688   1.795
 54 A'   21 A"   55 A'   56 A'   57 A'   22 A"   58 A'   23 A"                 
  1.841   1.866   1.933   1.978   2.021   2.309   2.327   2.339
 59 A'   24 A"   60 A'   61 A'   62 A'   25 A"   63 A'   64 A'                 
  2.417   2.892   4.544   4.551   4.560   4.579   4.754   7.193
 65 A'   66 A'   26 A"   67 A'   27 A"   68 A'   69 A'   70 A'                 
  7.258   7.497   8.215   8.232   8.294  14.742  14.780  14.793
 71 A'   72 A'   28 A"   73 A'   74 A'   29 A"   30 A"   75 A'                 
 14.813  14.854  14.902  49.484 165.860 166.130 293.900 293.915
 76 A'   77 A'   78 A'   79 A'   80 A'   81 A'   31 A"   82 A'                 
293.9901028.426
 83 A'   84 A'                                                                 

 Beta MOs, Restricted
 -- Occupied --                  
-490.03  -80.03  -79.99  -65.16  -58.52  -58.52  -58.52   -9.84
  1 A'    2 A'    3 A'    4 A'    5 A'    1 A"    6 A'    7 A'                 
 -7.564  -7.530  -7.458  -7.450  -7.450  -5.457  -5.455  -5.455
  8 A'    9 A'   10 A'    2 A"   11 A'   12 A'    3 A"   13 A'                 
 -5.423  -5.422  -5.422  -3.197  -3.194  -3.193  -3.185  -3.185
 14 A'   15 A'    4 A"   16 A'    5 A"   17 A'    6 A"   18 A'                 
 -1.039  -0.915  -0.704  -0.527  -0.490  -0.456  -0.431  -0.380
 19 A'   20 A'   21 A'   22 A'   23 A'    7 A"   24 A'   25 A'                 
 -0.355
  8 A"                                                                         
 -- Virtual --                   
 -0.016   0.050   0.056   0.063   0.081   0.086   0.099   0.110
  9 A"   26 A'   27 A'   28 A'   10 A"   29 A'   30 A'   31 A'                 
  0.112   0.123   0.124   0.129   0.149   0.162   0.172   0.200
 11 A"   32 A'   33 A'   12 A"   34 A'   35 A'   36 A'   37 A'                 
  0.222   0.333   0.376   0.390   0.394   0.431   0.446   0.516
 38 A'   39 A'   40 A'   41 A'   13 A"   14 A"   42 A'   43 A'                 
  0.568   0.575   0.585   0.655   0.672   0.713   0.734   0.774
 44 A'   15 A"   45 A'   46 A'   16 A"   47 A'   17 A"   48 A'                 
  0.785   0.799   0.840   0.841   0.864   0.885   0.928   1.015
 18 A"   49 A'   50 A'   19 A"   51 A'   52 A'   53 A'   20 A"                 
  1.080   1.106   1.137   1.302   1.421   1.670   1.688   1.795
 54 A'   21 A"   55 A'   56 A'   57 A'   22 A"   58 A'   23 A"                 
  1.841   1.866   1.933   1.978   2.021   2.309   2.327   2.339
 59 A'   24 A"   60 A'   61 A'   62 A'   25 A"   63 A'   64 A'                 
  2.417   2.892   4.544   4.551   4.560   4.579   4.754   7.193
 65 A'   66 A'   26 A"   67 A'   27 A"   68 A'   69 A'   70 A'                 
  7.258   7.497   8.215   8.232   8.294  14.742  14.780  14.793
 71 A'   72 A'   28 A"   73 A'   74 A'   29 A"   30 A"   75 A'                 
 14.813  14.854  14.902  49.484 165.860 166.130 293.900 293.915
 76 A'   77 A'   78 A'   79 A'   80 A'   81 A'   31 A"   82 A'                 
293.9901028.426
 83 A'   84 A'                                                                 

 Occupation and symmetry of molecular orbitals

 Point group: Cs (2 irreducible representations).

                           A'   A"    All 
 ------------------------------------------
 All molecular orbitals:
  - Alpha                  84   31    115 
  - Beta                   84   31    115 
 ------------------------------------------
 Alpha orbitals:
  - Frozen occupied        15   4     19  
  - Active occupied        10   4     14  
  - Active virtual         59   23    82  
  - Frozen virtual         0    0     0   
 ------------------------------------------
 Beta orbitals:
  - Frozen occupied        15   4     19  
  - Active occupied        10   4     14  
  - Active virtual         59   23    82  
  - Frozen virtual         0    0     0   
 ------------------------------------------

 Import integrals:   CPU 0.00 s  wall 0.02 s

 Import integrals:   CPU 27.42 s  wall 22.99 s

 MP2 amplitudes:   CPU 0.14 s  wall 0.41 s

Running a double precision version
           CCSD T amplitudes will be solved using DIIS.

           Start     Size      MaxIter   EConv     TConv     
           3         7         100       1.00e-07  1.00e-05  
 ------------------------------------------------------------------------------
           Energy (a.u.)   Ediff      Tdiff       Comment
 ------------------------------------------------------------------------------
         -3254.93690990                           
     1   -3254.94027997   3.37e-03   7.27e-01     
     2   -3254.95497829   1.47e-02   9.17e-02     
     3   -3254.95633142   1.35e-03   3.64e-02     
     4   -3254.95808749   1.76e-03   1.41e-02     Switched to DIIS steps.
     5   -3254.95848821   4.01e-04   9.47e-03     
     6   -3254.95848756   6.49e-07   2.21e-03     
     7   -3254.95848554   2.02e-06   8.08e-04     
     8   -3254.95848778   2.23e-06   2.08e-04     
     9   -3254.95848760   1.78e-07   8.92e-05     
    10   -3254.95848793   3.33e-07   4.14e-05     
    11   -3254.95848797   4.16e-08   2.21e-05     
    12   -3254.95848795   2.64e-08   4.08e-06     
 ------------------------------------------------------------------------------
         -3254.95848795                           CCSD T converged.

End of double precision
 SCF energy                 = -3254.42870604
 MP2 energy                 = -3254.93690990
 CCSD correlation energy     =    -0.52978191
 CCSD total energy           = -3254.95848795

 CCSD  T1^2 = 0.0079  T2^2 = 0.2448  Leading amplitudes:

 Amplitude    Orbitals with energies
  0.0218       8 (A") A                  ->    13 (A") A                  
              -0.3553                          0.3943                     
  0.0218       8 (A") B                  ->    13 (A") B                  
              -0.3553                          0.3943                     
 -0.0134       7 (A") A                  ->    9 (A") A                   
              -0.4560                         -0.0161                     
 -0.0134       7 (A") B                  ->    9 (A") B                   
              -0.4560                         -0.0161                     

 Amplitude    Orbitals with energies
 -0.1410       8 (A") A      8 (A") B    ->    9 (A") A      9 (A") B     
              -0.3553       -0.3553           -0.0161       -0.0161       
  0.1410       8 (A") A      8 (A") B    ->    9 (A") B      9 (A") A     
              -0.3553       -0.3553           -0.0161       -0.0161       
  0.1410       8 (A") B      8 (A") A    ->    9 (A") A      9 (A") B     
              -0.3553       -0.3553           -0.0161       -0.0161       
 -0.1410       8 (A") B      8 (A") A    ->    9 (A") B      9 (A") A     
              -0.3553       -0.3553           -0.0161       -0.0161       

 Computing CCSD intemediates for later calculations in double precision
 Finished.

Running a double precision version
           CCSD Lambda amplitudes will be solved using DIIS.
           Start     Size      MaxIter   EConv     LConv     
           3         7         100       1.00e-07  1.00e-05  
 ------------------------------------------------------------------------------
            Enorm      Ldiff       Comment
 ------------------------------------------------------------------------------
     1     5.43e-02   4.43e-02     
     2     1.13e-02   4.84e-03     
     3     4.88e-03   2.36e-03     
     4     2.09e-03   1.22e-03     Switched to DIIS steps.
     5     7.77e-04   4.63e-04     
     6     3.40e-04   1.35e-04     
     7     1.23e-04   3.50e-05     
     8     5.10e-05   3.10e-06     
     9     1.92e-05   4.11e-06     
    10     6.67e-06   1.40e-06     
    11     1.92e-06   5.85e-07     
    12     8.39e-07   1.43e-07     
    13     3.63e-07   7.77e-08     
    14     1.56e-07   1.26e-08     
    15     7.26e-08   9.61e-09     
 ------------------------------------------------------------------------------
                                   CCSD Lambda converged.

 Computing density matrices in double precision...
           Orbital response amplitudes will be solved using DIIS.
           Start     Size      MaxIter   EConv     LConv     
           3         7         100       1.00e-06  1.00e-06  
 ------------------------------------------------------------------------------
            Enorm      Ldiff       Comment
 ------------------------------------------------------------------------------
     1     1.01e-01   1.93e-03     
     2     1.00e-01   7.06e-03     
     3     1.14e-01   1.83e-02     
     4     8.03e-03   4.98e-02     Switched to DIIS steps.
     5     2.11e-03   1.16e-03     
     6     9.61e-04   6.01e-05     
     7     1.04e-04   9.19e-05     
     8     6.76e-05   2.26e-05     
     9     2.41e-05   1.34e-06     
    10     5.09e-06   2.68e-07     
    11     1.90e-06   2.13e-07     
    12     4.34e-07   4.45e-08     
 ------------------------------------------------------------------------------
                                   Orbital response converged.

 Computing density matrices... Done.
 CCSD calculation:   CPU 253.07 s  wall 98.48 s

Current path: /canmo/ccsd/grad/
/g1_bb_aa
/g1_bb_bb
/g1_o1o1
/g1_o1o2
/g1_o1v1
/g1_o2v1
/g1_v1v1
/g1p_bb_aa
/g1p_bb_bb
/g1s_bb_aa
/g1s_bb_bb
/g2_o1o1o1o1
/g2_o1o1o1v1
/g2_o1o1v1v1
/g2_o1v1o1v1
/g2_o1v1v1v1
/g2_v1v1v1v1
/w_bb_aa
/w_bb_bb
 Transferring MO TPDM to AO TPDM
 Transferring g2_o1o1o1o1
 Transferring g2_o1o1o1v1
 Transferring g2_o1o1v1v1
 Transferring g2_o1v1o1v1
 Transferring g2_o1v1v1v1
 Transferring g2_v1v1v1v1
 Adding separable TPDM
 Computing TPDM gradient
 --------------------------------------------------------
 2e gradient
  Atom          X               Y               Z
 --------------------------------------------------------
    1        -38.724356       12.653089       -0.000000  
    2         12.314920      -28.672281        0.000000  
    3         22.320635       18.625453       -0.000000  
    4          4.088801       -2.606261        0.000000  
 --------------------------------------------------------
 --------------------------------------------------------
 Final gradient
  Atom          X               Y               Z
 --------------------------------------------------------
    1        -38.724356       12.653089       -0.000000  
    2         12.314920      -28.672281        0.000000  
    3         22.320635       18.625453       -0.000000  
    4          4.088801       -2.606261        0.000000  
 --------------------------------------------------------
 Analytic gradient from two-electron contribution:   CPU 422.85 s  wall 224.13 s

 Total ccman2 time:   CPU 707.89 s  wall 355.55 s


 --------------------------------------------------------------
             Orbital Energies (a.u.) and Symmetries
 --------------------------------------------------------------

 Alpha MOs, Restricted
 -- Occupied --                  
-490.03  -80.03  -79.99  -65.16  -58.52  -58.52   -9.84   -7.56
  1 A'    2 A'    3 A'    4 A'    5 A'    6 A'    7 A'    8 A'                 
 -7.530  -7.458  -7.450  -5.457  -5.455  -5.423  -5.422 -58.524
  9 A'   10 A'   11 A'   12 A'   13 A'   14 A'   15 A'    1 A"                 
 -7.450  -5.455  -5.422  -3.197  -3.193  -3.185  -1.039  -0.915
  2 A"    3 A"    4 A"   16 A'   17 A'   18 A'   19 A'   20 A'                 
 -0.704  -0.527  -0.490  -0.431  -0.380  -3.194  -3.185  -0.456
 21 A'   22 A'   23 A'   24 A'   25 A'    5 A"    6 A"    7 A"                 
 -0.355
  8 A"                                                                         
 -- Virtual --                   
  0.050   0.056   0.063   0.086   0.099   0.110   0.123   0.124
 26 A'   27 A'   28 A'   29 A'   30 A'   31 A'   32 A'   33 A'                 
  0.149   0.162   0.172   0.200   0.222   0.333   0.376   0.390
 34 A'   35 A'   36 A'   37 A'   38 A'   39 A'   40 A'   41 A'                 
  0.446   0.516   0.568   0.585   0.655   0.713   0.774   0.799
 42 A'   43 A'   44 A'   45 A'   46 A'   47 A'   48 A'   49 A'                 
  0.840   0.864   0.885   0.928   1.080   1.137   1.302   1.421
 50 A'   51 A'   52 A'   53 A'   54 A'   55 A'   56 A'   57 A'                 
  1.688   1.841   1.933   1.978   2.021   2.327   2.339   2.417
 58 A'   59 A'   60 A'   61 A'   62 A'   63 A'   64 A'   65 A'                 
  2.892   4.551   4.579   4.754   7.193   7.258   7.497   8.232
 66 A'   67 A'   68 A'   69 A'   70 A'   71 A'   72 A'   73 A'                 
  8.294  14.793  14.813  14.854  14.902  49.484 165.860 166.130
 74 A'   75 A'   76 A'   77 A'   78 A'   79 A'   80 A'   81 A'                 
293.915 293.9901028.426  -0.016   0.081   0.112   0.129   0.394
 82 A'   83 A'   84 A'    9 A"   10 A"   11 A"   12 A"   13 A"                 
  0.431   0.575   0.672   0.734   0.785   0.841   1.015   1.106
 14 A"   15 A"   16 A"   17 A"   18 A"   19 A"   20 A"   21 A"                 
  1.670   1.795   1.866   2.309   4.544   4.560   8.215  14.742
 22 A"   23 A"   24 A"   25 A"   26 A"   27 A"   28 A"   29 A"                 
 14.780 293.900
 30 A"   31 A"                                                                 

 Beta MOs, Restricted
 -- Occupied --                  
-490.03  -80.03  -79.99  -65.16  -58.52  -58.52   -9.84   -7.56
  1 A'    2 A'    3 A'    4 A'    5 A'    6 A'    7 A'    8 A'                 
 -7.530  -7.458  -7.450  -5.457  -5.455  -5.423  -5.422 -58.524
  9 A'   10 A'   11 A'   12 A'   13 A'   14 A'   15 A'    1 A"                 
 -7.450  -5.455  -5.422  -3.197  -3.193  -3.185  -1.039  -0.915
  2 A"    3 A"    4 A"   16 A'   17 A'   18 A'   19 A'   20 A'                 
 -0.704  -0.527  -0.490  -0.431  -0.380  -3.194  -3.185  -0.456
 21 A'   22 A'   23 A'   24 A'   25 A'    5 A"    6 A"    7 A"                 
 -0.355
  8 A"                                                                         
 -- Virtual --                   
  0.050   0.056   0.063   0.086   0.099   0.110   0.123   0.124
 26 A'   27 A'   28 A'   29 A'   30 A'   31 A'   32 A'   33 A'                 
  0.149   0.162   0.172   0.200   0.222   0.333   0.376   0.390
 34 A'   35 A'   36 A'   37 A'   38 A'   39 A'   40 A'   41 A'                 
  0.446   0.516   0.568   0.585   0.655   0.713   0.774   0.799
 42 A'   43 A'   44 A'   45 A'   46 A'   47 A'   48 A'   49 A'                 
  0.840   0.864   0.885   0.928   1.080   1.137   1.302   1.421
 50 A'   51 A'   52 A'   53 A'   54 A'   55 A'   56 A'   57 A'                 
  1.688   1.841   1.933   1.978   2.021   2.327   2.339   2.417
 58 A'   59 A'   60 A'   61 A'   62 A'   63 A'   64 A'   65 A'                 
  2.892   4.551   4.579   4.754   7.193   7.258   7.497   8.232
 66 A'   67 A'   68 A'   69 A'   70 A'   71 A'   72 A'   73 A'                 
  8.294  14.793  14.813  14.854  14.902  49.484 165.860 166.130
 74 A'   75 A'   76 A'   77 A'   78 A'   79 A'   80 A'   81 A'                 
293.915 293.9901028.426  -0.016   0.081   0.112   0.129   0.394
 82 A'   83 A'   84 A'    9 A"   10 A"   11 A"   12 A"   13 A"                 
  0.431   0.575   0.672   0.734   0.785   0.841   1.015   1.106
 14 A"   15 A"   16 A"   17 A"   18 A"   19 A"   20 A"   21 A"                 
  1.670   1.795   1.866   2.309   4.544   4.560   8.215  14.742
 22 A"   23 A"   24 A"   25 A"   26 A"   27 A"   28 A"   29 A"                 
 14.780 293.900
 30 A"   31 A"                                                                 
 --------------------------------------------------------------

          Ground-State Mulliken Net Atomic Charges

     Atom                 Charge (a.u.)
  ----------------------------------------
      1 Br                   -0.197460
      2 P                     0.167964
      3 P                     0.142670
      4 H                    -0.113175
  ----------------------------------------
  Sum of atomic charges =     0.000000

 -----------------------------------------------------------------
                    Cartesian Multipole Moments
 -----------------------------------------------------------------
    Charge (ESU x 10^10)
                 0.0000
    Dipole Moment (Debye)
         X      -1.7913      Y       0.5516      Z      -0.0000
       Tot       1.8743
    Quadrupole Moments (Debye-Ang)
        XX     -43.0524     XY      -1.3478     YY     -47.3042
        XZ       0.0000     YZ       0.0000     ZZ     -45.9858
    Octopole Moments (Debye-Ang^2)
       XXX      37.4825    XXY      -1.4227    XYY      17.7807
       YYY      -5.7305    XXZ       0.0000    XYZ       0.0000
       YYZ      -0.0000    XZZ      14.7863    YZZ      -1.5050
       ZZZ       0.0000
    Hexadecapole Moments (Debye-Ang^3)
      XXXX    -622.2434   XXXY     -16.3637   XXYY    -140.4944
      XYYY      -9.7600   YYYY    -177.1683   XXXZ      -0.0000
      XXYZ       0.0000   XYYZ       0.0000   YYYZ       0.0000
      XXZZ    -122.7591   XYZZ      -2.1944   YYZZ     -39.8123
      XZZZ       0.0000   YZZZ       0.0000   ZZZZ     -68.1967
 -----------------------------------------------------------------
 DrvMan completing analytic gradient of the correlated energy
 Correlated dipole moment
            1
    1  -0.7047429
    2   0.2170220
    3  -0.0000000
 Energy read as -3254.958487946
 Full Analytical Gradient: (in a.u., or Hartree/Bohr)
             1             2             3             4
    1    0.00007166   -0.00004625   -0.00012968    0.00010427
    2   -0.00001942    0.00004015    0.00004804   -0.00006877
    3    0.00000000    0.00000000   -0.00000000   -0.00000000
 Gradient time:  CPU 0.24 s  wall 2.58 s
 Geometry Optimization Parameters
   NAtoms,    NIC,     NZ,  NCons,   NDum,   NFix, NCnnct, MaxDiis
        4      14       4       0       0       0       0       0

 Cartesian Hessian Update
 Hessian Updated using BFGS Update


** GEOMETRY OPTIMIZATION IN DELOCALIZED INTERNAL COORDINATES **
   Searching for a Minimum

   Optimization Cycle:   3

                       Coordinates (Angstroms)
     ATOM                X               Y               Z
      1  Br        1.2579948770   -0.1631954906    0.0000000000
      2  P        -0.7125175235    0.9376762741    0.0000000000
      3  P        -2.0632596555   -0.5820401747    0.0000000000
      4  H        -3.0986864212    0.3904822340    0.0000000000
   Point Group: cs    Number of degrees of freedom:     5


   Energy is  -3254.958487946

 Hessian Updated using BFGS Update

  5 Hessian modes will be used to form the next step
  Hessian Eigenvalues:
     0.132218    0.174296    0.202635    0.297972    0.306200

 Minimum Search - Taking Simple RFO Step
 Searching for Lamda that Minimizes Along All modes
 Value Taken    Lamda =   0.00000000
 Step Taken.  Stepsize is  0.000974

                             Maximum     Tolerance    Cnvgd?
         Gradient           0.000132      0.000300     YES
         Displacement       0.000758      0.001200     YES
         Energy change     -0.000010      0.000001      NO


                       Distance Matrix (Angstroms)
             Br(  1)   P (  2)   P (  3)
   P (  2)  2.257175
   P (  3)  3.347561  2.033234
   H (  4)  4.391723  2.448106  1.420531

 Final energy is   -3254.9584879459899     


 ******************************
 **  OPTIMIZATION CONVERGED  **
 ******************************

                       Coordinates (Angstroms)
     ATOM                X               Y               Z
      1  Br        1.2579948770   -0.1631954906    0.0000000000
      2  P        -0.7125175235    0.9376762741    0.0000000000
      3  P        -2.0632596555   -0.5820401747    0.0000000000
      4  H        -3.0986864212    0.3904822340    0.0000000000

Z-matrix Print:
$molecule
0 1
Br
P  1 2.257175
P  2 2.033234 1 102.440170
H  3 1.420531 2 88.425433 1 -180.000000 0
$end


 --------------------------------------------------------------
             Orbital Energies (a.u.) and Symmetries
 --------------------------------------------------------------

 Alpha MOs, Restricted
 -- Occupied --                  
-490.03  -80.03  -79.99  -65.16  -58.52  -58.52   -9.84   -7.56
  1 A'    2 A'    3 A'    4 A'    5 A'    6 A'    7 A'    8 A'                 
 -7.530  -7.458  -7.450  -5.457  -5.455  -5.423  -5.422 -58.524
  9 A'   10 A'   11 A'   12 A'   13 A'   14 A'   15 A'    1 A"                 
 -7.450  -5.455  -5.422  -3.197  -3.193  -3.185  -1.039  -0.915
  2 A"    3 A"    4 A"   16 A'   17 A'   18 A'   19 A'   20 A'                 
 -0.704  -0.527  -0.490  -0.431  -0.380  -3.194  -3.185  -0.456
 21 A'   22 A'   23 A'   24 A'   25 A'    5 A"    6 A"    7 A"                 
 -0.355
  8 A"                                                                         
 -- Virtual --                   
  0.050   0.056   0.063   0.086   0.099   0.110   0.123   0.124
 26 A'   27 A'   28 A'   29 A'   30 A'   31 A'   32 A'   33 A'                 
  0.149   0.162   0.172   0.200   0.222   0.333   0.376   0.390
 34 A'   35 A'   36 A'   37 A'   38 A'   39 A'   40 A'   41 A'                 
  0.446   0.516   0.568   0.585   0.655   0.713   0.774   0.799
 42 A'   43 A'   44 A'   45 A'   46 A'   47 A'   48 A'   49 A'                 
  0.840   0.864   0.885   0.928   1.080   1.137   1.302   1.421
 50 A'   51 A'   52 A'   53 A'   54 A'   55 A'   56 A'   57 A'                 
  1.688   1.841   1.933   1.978   2.021   2.327   2.339   2.417
 58 A'   59 A'   60 A'   61 A'   62 A'   63 A'   64 A'   65 A'                 
  2.892   4.551   4.579   4.754   7.193   7.258   7.497   8.232
 66 A'   67 A'   68 A'   69 A'   70 A'   71 A'   72 A'   73 A'                 
  8.294  14.793  14.813  14.854  14.902  49.484 165.860 166.130
 74 A'   75 A'   76 A'   77 A'   78 A'   79 A'   80 A'   81 A'                 
293.915 293.9901028.426  -0.016   0.081   0.112   0.129   0.394
 82 A'   83 A'   84 A'    9 A"   10 A"   11 A"   12 A"   13 A"                 
  0.431   0.575   0.672   0.734   0.785   0.841   1.015   1.106
 14 A"   15 A"   16 A"   17 A"   18 A"   19 A"   20 A"   21 A"                 
  1.670   1.795   1.866   2.309   4.544   4.560   8.215  14.742
 22 A"   23 A"   24 A"   25 A"   26 A"   27 A"   28 A"   29 A"                 
 14.780 293.900
 30 A"   31 A"                                                                 

 Beta MOs, Restricted
 -- Occupied --                  
-490.03  -80.03  -79.99  -65.16  -58.52  -58.52   -9.84   -7.56
  1 A'    2 A'    3 A'    4 A'    5 A'    6 A'    7 A'    8 A'                 
 -7.530  -7.458  -7.450  -5.457  -5.455  -5.423  -5.422 -58.524
  9 A'   10 A'   11 A'   12 A'   13 A'   14 A'   15 A'    1 A"                 
 -7.450  -5.455  -5.422  -3.197  -3.193  -3.185  -1.039  -0.915
  2 A"    3 A"    4 A"   16 A'   17 A'   18 A'   19 A'   20 A'                 
 -0.704  -0.527  -0.490  -0.431  -0.380  -3.194  -3.185  -0.456
 21 A'   22 A'   23 A'   24 A'   25 A'    5 A"    6 A"    7 A"                 
 -0.355
  8 A"                                                                         
 -- Virtual --                   
  0.050   0.056   0.063   0.086   0.099   0.110   0.123   0.124
 26 A'   27 A'   28 A'   29 A'   30 A'   31 A'   32 A'   33 A'                 
  0.149   0.162   0.172   0.200   0.222   0.333   0.376   0.390
 34 A'   35 A'   36 A'   37 A'   38 A'   39 A'   40 A'   41 A'                 
  0.446   0.516   0.568   0.585   0.655   0.713   0.774   0.799
 42 A'   43 A'   44 A'   45 A'   46 A'   47 A'   48 A'   49 A'                 
  0.840   0.864   0.885   0.928   1.080   1.137   1.302   1.421
 50 A'   51 A'   52 A'   53 A'   54 A'   55 A'   56 A'   57 A'                 
  1.688   1.841   1.933   1.978   2.021   2.327   2.339   2.417
 58 A'   59 A'   60 A'   61 A'   62 A'   63 A'   64 A'   65 A'                 
  2.892   4.551   4.579   4.754   7.193   7.258   7.497   8.232
 66 A'   67 A'   68 A'   69 A'   70 A'   71 A'   72 A'   73 A'                 
  8.294  14.793  14.813  14.854  14.902  49.484 165.860 166.130
 74 A'   75 A'   76 A'   77 A'   78 A'   79 A'   80 A'   81 A'                 
293.915 293.9901028.426  -0.016   0.081   0.112   0.129   0.394
 82 A'   83 A'   84 A'    9 A"   10 A"   11 A"   12 A"   13 A"                 
  0.431   0.575   0.672   0.734   0.785   0.841   1.015   1.106
 14 A"   15 A"   16 A"   17 A"   18 A"   19 A"   20 A"   21 A"                 
  1.670   1.795   1.866   2.309   4.544   4.560   8.215  14.742
 22 A"   23 A"   24 A"   25 A"   26 A"   27 A"   28 A"   29 A"                 
 14.780 293.900
 30 A"   31 A"                                                                 
 --------------------------------------------------------------

          Ground-State Mulliken Net Atomic Charges

     Atom                 Charge (a.u.)
  ----------------------------------------
      1 Br                   -0.197460
      2 P                     0.167964
      3 P                     0.142670
      4 H                    -0.113175
  ----------------------------------------
  Sum of atomic charges =     0.000000

 -----------------------------------------------------------------
                    Cartesian Multipole Moments
 -----------------------------------------------------------------
    Charge (ESU x 10^10)
                 0.0000
    Dipole Moment (Debye)
         X      -1.7913      Y       0.5516      Z      -0.0000
       Tot       1.8743
    Quadrupole Moments (Debye-Ang)
        XX     -43.0524     XY      -1.3478     YY     -47.3042
        XZ       0.0000     YZ       0.0000     ZZ     -45.9858
    Octopole Moments (Debye-Ang^2)
       XXX      37.4825    XXY      -1.4227    XYY      17.7807
       YYY      -5.7305    XXZ       0.0000    XYZ       0.0000
       YYZ      -0.0000    XZZ      14.7863    YZZ      -1.5050
       ZZZ       0.0000
    Hexadecapole Moments (Debye-Ang^3)
      XXXX    -622.2434   XXXY     -16.3637   XXYY    -140.4944
      XYYY      -9.7600   YYYY    -177.1683   XXXZ      -0.0000
      XXYZ       0.0000   XYYZ       0.0000   YYYZ       0.0000
      XXZZ    -122.7591   XYZZ      -2.1944   YYZZ     -39.8123
      XZZZ       0.0000   YZZZ       0.0000   ZZZZ     -68.1967
 -----------------------------------------------------------------
Archival summary:
1\1\TWL01\OPT\ProcedureUnspecified\BasisUnspecified\r121\taweetha\SunNov409:34:292018SunNov409:34:292018\0\\#,OPT,ProcedureUnspecified,BasisUnspecified,\\0,1\Br\P,1,2.25717\P,2,2.03323,1,102.44\H,3,1.42053,2,88.4254,1,-180,0\\HF=-3254.42871\\@

 Total job time:  1165.40s(wall), 2146.53s(cpu) 
 Sun Nov  4 09:34:29 2018

        *************************************************************
        *                                                           *
        *  Thank you very much for using Q-Chem.  Have a nice day.  *
        *                                                           *
        *************************************************************
