# Supplementary material for: Geometric and energetic data from ab initio calculations of haloethene, haloimine, halomethylenephosphine, haloiminophosphine, halodiazene, halodiphosphene and halocyclopropane
Source: Data Brief. 2019 Nov 2;27:104738. doi: 10.1016/j.dib.2019.104738 (PMC6861602; doi:10.1016/j.dib.2019.104738)
Supplement: Multimedia component 8 [file mmc8.zip › PP/CCSD/HEPPECl.out]

Q-Chem Developer Version!
                  Welcome to Q-Chem
     A Quantum Leap Into The Future Of Chemistry


 Q-Chem 5.1, Q-Chem, Inc., Pleasanton, CA (2018)

 Yihan Shao,  Zhengting Gan,  E. Epifanovsky,  A. T. B. Gilbert,  M. Wormit,  
 J. Kussmann,  A. W. Lange,  A. Behn,  Jia Deng,  Xintian Feng,  D. Ghosh,  
 M. Goldey,  P. R. Horn,  L. D. Jacobson,  I. Kaliman,  T. Kus,  A. Landau,  
 Jie Liu,  E. I. Proynov,  R. M. Richard,  R. P. Steele,  E. J. Sundstrom,  
 H. L. Woodcock III,  P. M. Zimmerman,  D. Zuev,  B. Albrecht,  E. Alguire,  
 S. A. Baeppler,  D. Barton,  Z. Benda,  Y. A. Bernard,  E. J. Berquist,  
 K. B. Bravaya,  H. Burton,  D. Casanova,  Chun-Min Chang,  Yunqing Chen,  
 A. Chien,  K. D. Closser,  M. P. Coons,  S. Coriani,  S. Dasgupta,  
 A. L. Dempwolff,  M. Diedenhofen,  Hainam Do,  R. G. Edgar,  Po-Tung Fang,  
 S. Faraji,  S. Fatehi,  Qingguo Feng,  K. D. Fenk,  J. Fosso-Tande,  
 Qinghui Ge,  A. Ghysels,  G. Gidofalvi,  J. Gomes,  J. Gonthier,  A. Gunina,  
 D. Hait,  M. W. D. Hanson-Heine,  P. H. P. Harbach,  A. W. Hauser,  
 J. E. Herr,  E. G. Hohenstein,  Z. C. Holden,  Kerwin Hui,  B. C. Huynh,  
 T.-C. Jagau,  Hyunjun Ji,  B. Kaduk,  K. Khistyaev,  Jaehoon Kim,  
 P. Klunzinger,  K. Koh,  D. Kosenkov,  L. Koulias,  T. Kowalczyk,  
 C. M. Krauter,  A. Kunitsa,  Ka Un Lao,  A. Laurent,  K. V. Lawler,  
 Joonho Lee,  D. Lefrancois,  S. Lehtola,  D. S. Levine,  Yi-Pei Li,  
 You-Sheng Lin,  Fenglai Liu,  E. Livshits,  A. Luenser,  P. Manohar,  
 E. Mansoor,  S. F. Manzer,  Shan-Ping Mao,  Yuezhi Mao,  N. Mardirossian,  
 A. V. Marenich,  T. Markovich,  L. A. Martinez-Martinez,  S. A. Maurer,  
 N. J. Mayhall,  S. C. McKenzie,  J.-M. Mewes,  A. F. Morrison,  
 J. W. Mullinax,  K. Nanda,  T. S. Nguyen-Beck,  R. Olivares-Amaya,  
 J. A. Parkhill,  T. M. Perrine,  F. Plasser,  P. Pokhilko,  S. Prager,  
 A. Prociuk,  E. Ramos,  D. R. Rehn,  F. Rob,  M. Schneider,  N. Sergueev,  
 S. M. Sharada,  S. Sharma,  D. W. Small,  T. Stauch,  T. Stein,  
 Yu-Chuan Su,  A. J. W. Thom,  A. Tkatchenko,  T. Tsuchimochi,  N. M. Tubman,  
 L. Vogt,  M. L. Vidal,  O. Vydrov,  M. A. Watson,  J. Wenzel,  
 M. de Wergifosse,  T. A. Wesolowski,  A. White,  J. Witte,  A. Yamada,  
 Jun Yang,  K. Yao,  S. Yeganeh,  S. R. Yost,  Zhi-Qiang You,  A. Zech,  
 Igor Ying Zhang,  Xing Zhang,  Yan Zhao,  Ying Zhu,  B. R. Brooks,  
 G. K. L. Chan,  C. J. Cramer,  M. S. Gordon,  W. J. Hehre,  A. Klamt,  
 M. W. Schmidt,  C. D. Sherrill,  D. G. Truhlar,  A. Aspuru-Guzik,  R. Baer,  
 A. T. Bell,  N. A. Besley,  Jeng-Da Chai,  A. E. DePrince, III,  
 R. A. DiStasio Jr.,  A. Dreuw,  B. D. Dunietz,  T. R. Furlani,  
 Chao-Ping Hsu,  Yousung Jung,  Jing Kong,  D. S. Lambrecht,  WanZhen Liang,  
 C. Ochsenfeld,  V. A. Rassolov,  L. V. Slipchenko,  J. E. Subotnik,  
 T. Van Voorhis,  J. M. Herbert,  A. I. Krylov,  P. M. W. Gill,  M. Head-Gordon

 Contributors to earlier versions of Q-Chem not listed above: 
 R. D. Adamson,  B. Austin,  J. Baker,  G. J. O. Beran,  K. Brandhorst,  
 S. T. Brown,  E. F. C. Byrd,  A. K. Chakraborty,  C.-L. Cheng,  
 Siu Hung Chien,  D. M. Chipman,  D. L. Crittenden,  H. Dachsel,  
 R. J. Doerksen,  A. D. Dutoi,  L. Fusti-Molnar,  W. A. Goddard III,  
 A. Golubeva-Zadorozhnaya,  S. R. Gwaltney,  G. Hawkins,  A. Heyden,  
 S. Hirata,  G. Kedziora,  F. J. Keil,  C. Kelley,  Jihan Kim,  R. A. King,  
 R. Z. Khaliullin,  P. P. Korambath,  W. Kurlancheek,  A. M. Lee,  M. S. Lee,  
 S. V. Levchenko,  Ching Yeh Lin,  D. Liotard,  R. C. Lochan,  I. Lotan,  
 P. E. Maslen,  N. Nair,  D. P. O'Neill,  D. Neuhauser,  E. Neuscamman,  
 C. M. Oana,  R. Olson,  B. Peters,  R. Peverati,  P. A. Pieniazek,  
 Y. M. Rhee,  J. Ritchie,  M. A. Rohrdanz,  E. Rosta,  N. J. Russ,  
 H. F. Schaefer III,  N. E. Schultz,  N. Shenvi,  A. C. Simmonett,  A. Sodt,  
 D. Stuck,  K. S. Thanthiriwatte,  V. Vanovschi,  Tao Wang,  A. Warshel,  
 C. F. Williams,  Q. Wu,  X. Xu,  W. Zhang

 Please cite Q-Chem as follows:
 Y. Shao et al., Mol. Phys. 113, 184-215 (2015)
 DOI: 10.1080/00268976.2014.952696

 Q-Chem 5.1.1 for Intel X86 EM64T Linux

 Parts of Q-Chem use Armadillo 8.300.2 (Tropical Shenanigans).
 http://arma.sourceforge.net/

 Q-Chem begins on Sun Nov  4 09:02:11 2018  

Host: 
0

     Scratch files written to /scratch/taweetham/qchem51248//
Input Ideriv = 1
Curr. Ideriv = -1
Max.  Ideriv = 1

Checking the input file for inconsistencies... 	...done.

--------------------------------------------------------------
User input:
--------------------------------------------------------------
H=Cl_t.out
$molecule
0 1
P 
P  1 2.037711
H  2 1.430083 1 87.248832
Cl 1 2.104716 2 103.805894 3 -180.000000 0
$end

$rem
   JOB_TYPE	OPTIMIZATION
   BASIS	6-311++G**
   METHOD	ccsd
   MEM_TOTAL	4000
   N_FROZEN_CORE      FC
$end


--------------------------------------------------------------
 ----------------------------------------------------------------
             Standard Nuclear Orientation (Angstroms)
    I     Atom           X                Y                Z
 ----------------------------------------------------------------
    1      P      -0.0886195937    -0.8508125730    -0.0000000000
    2      P      -1.6098468868     0.5049653005    -0.0000000000
    3      H      -2.5090030180    -0.6070848955    -0.0000000000
    4      Cl      1.6462353073     0.3408702342     0.0000000000
 ----------------------------------------------------------------
 Molecular Point Group                 Cs    NOp =  2
 Largest Abelian Subgroup              Cs    NOp =  2
 Nuclear Repulsion Energy =   174.8581623288 hartrees
 There are       24 alpha and       24 beta electrons
 Requested basis set is 6-311++G(d,p)
 There are 44 shells and 97 basis functions
 Total memory of 4000MB is distributed as follows: 
   QALLOC including MEM_STATIC uses 192MB
   MEM_STATIC is set to 192MB
   CCMAN JOB total memory use is  3808MB
 Warning: actual memory use might exceed 4000MB

 Total QAlloc Memory Limit    192 MB
 Mega-Array Size       188 MB
 MEM_STATIC part       192 MB
 A cutoff of  1.0D-14 yielded    903 shell pairs
 There are      4620 function pairs (      4932 Cartesian)

 -------------------------------------------------------
 OpenMP Integral Computing Module                       
 Release: version 1.0, May 2013, Q-Chem Inc. Pittsburgh 
 -------------------------------------------------------
 Integral Job Info:
 Integral job number is                      11
 Integral operator is                         1
 short-range coefficients                     0
 long-range coefficients              100000000
 Omega coefficients                           0
 if combine SR and LR in K                    0
 Integral screening is                        0
 Integral computing path is                   2
 max size of driver memory is            800000
 size of driver memory is                593474
 size of scratch memory is              8114252
 max col of scratch BK array               1296
 max len of scratch array in speh3          155
 max len of scratch index in speh4           18
 max int batch size is                      520
 min int batch size is                       52
 fixed nKL is                                52
 max L of basis functions is                  2
 order of int derivative is                   0
 number of shells is                         44
 number of basis is                         100
 number of cartesian basis is               100
 number of contracted shell pairs           903
 number of primitive shell pairs           2385
 maxK2 (contraction) of shell pair           36
 max number of K2 of shell pair               1
 max number of CS2 of shell pair            151
 max number of PS2 of shell pair            228
 mem total for path MDJ                  512162
 -------------------------------------------------------
 Smallest overlap matrix eigenvalue = 6.47E-04

 Scale SEOQF with 1.000000e-01/1.000000e-01/1.000000e-01

 Standard Electronic Orientation quadrupole field applied
 Nucleus-field energy     =     0.0000000045 hartrees
 Guess from superposition of atomic densities
 Warning:  Energy on first SCF cycle will be non-variational
 SAD guess density has 48.000000 electrons

 -----------------------------------------------------------------------
  General SCF calculation program by
  Eric Jon Sundstrom, Paul Horn, Yuezhi Mao, Dmitri Zuev, Alec White,
  David Stuck, Shaama M.S., Shane Yost, Joonho Lee, David Small,
  Daniel Levine, Susi Lehtola, Hugh Burton, Evgeny Epifanovsky
 -----------------------------------------------------------------------
 Hartree-Fock
 using 4 threads for integral computing
 -------------------------------------------------------
 OpenMP Integral computing Module                
 Release: version 2.0, May 2017, Q-Chem Inc. Pleasanton 
 -------------------------------------------------------
 A restricted SCF calculation will be
 performed using DIIS
 SCF converges when DIIS error is below 1.0e-08
 ---------------------------------------
  Cycle       Energy         DIIS error
 ---------------------------------------
    1   -1141.7499008187      4.46e-02  
    2   -1141.5204838591      4.54e-03  
    3   -1141.5524877274      2.54e-03  
    4   -1141.5613092460      5.45e-04  
    5   -1141.5622205276      2.37e-04  
    6   -1141.5623614267      5.98e-05  
    7   -1141.5623792750      2.56e-05  
    8   -1141.5623829450      8.92e-06  
    9   -1141.5623835025      3.47e-06  
   10   -1141.5623835846      1.47e-06  
   11   -1141.5623836043      4.16e-07  
   12   -1141.5623836055      1.15e-07  
   13   -1141.5623836056      2.60e-08  
   14   -1141.5623836056      8.60e-09  Convergence criterion met
 ---------------------------------------
 SCF time:   CPU 6.18s  wall 3.00s 
 SCF   energy in the final basis set =    -1141.5623836056
 Total energy in the final basis set =    -1141.5623836056


 ------------------------------------------------------------------------------

   CCMAN2: suite of methods based on coupled cluster
           and equation of motion theories.

   Components:
   * libvmm-1.3-trunk
     by Evgeny Epifanovsky, Ilya Kaliman.
   * libtensor-2.5-trunk
     by Evgeny Epifanovsky, Michael Wormit, Dmitry Zuev, Sam Manzer, 
        Ilya Kaliman.
   * libcc-2.5-trunk
     by Evgeny Epifanovsky, Arik Landau, Tomasz Kus, Kirill Khistyaev, 
        Dmitry Zuev, Prashant Manohar, Xintian Feng, Anna Krylov, 
        Matthew Goldey, Alec White, Thomas Jagau, Kaushik Nanda, 
        Anastasia Gunina, Alexander Kunitsa, Joonho Lee.

   CCMAN original authors:
   Anna I. Krylov, C. David Sherrill, Steven R. Gwaltney,
   Edward F. C. Byrd (2000)
   Sergey V. Levchenko, Lyudmila V. Slipchenko, Tao Wang,
   Ana-Maria C. Cristian (2003)
   Piotr A. Pieniazek, C. Melania Oana, Evgeny Epifanovsky (2007)
   Prashant Manohar (2009)

 ------------------------------------------------------------------------------


 Allocating and initializing 3808MB of RAM...
 Calculation will run on 4 cores.


 Alpha MOs, Restricted
 -- Occupied --                  
-104.84  -80.03  -79.99  -10.57   -8.04   -8.03   -8.03   -7.57
  1 A'    2 A'    3 A'    4 A'    5 A'    1 A"    6 A'    7 A'                 
 -7.531  -5.462  -5.460  -5.460  -5.424  -5.423  -5.423  -1.115
  8 A'    9 A'    2 A"   10 A'   11 A'   12 A'    3 A"   13 A'                 
 -0.922  -0.713  -0.538  -0.514  -0.495  -0.464  -0.387  -0.361
 14 A'   15 A'   16 A'   17 A'    4 A"   18 A'   19 A'    5 A"                 
 -- Virtual --                   
 -0.016   0.050   0.061   0.066   0.080   0.088   0.097   0.110
  6 A"   20 A'   21 A'   22 A'    7 A"   23 A'   24 A'   25 A'                 
  0.112   0.132   0.137   0.150   0.164   0.171   0.175   0.202
  8 A"   26 A'   27 A'    9 A"   28 A'   29 A'   30 A'   31 A'                 
  0.266   0.336   0.377   0.392   0.400   0.429   0.449   0.538
 32 A'   33 A'   34 A'   10 A"   35 A'   11 A"   36 A'   37 A'                 
  0.580   0.608   0.616   0.689   0.728   0.763   0.792   0.814
 38 A'   12 A"   39 A'   40 A'   13 A"   41 A'   42 A'   14 A"                 
  0.871   0.899   0.938   1.011   1.099   1.109   1.144   1.150
 15 A"   43 A'   44 A'   45 A'   16 A"   46 A'   17 A"   47 A'                 
  1.176   1.199   1.225   1.399   1.498   1.665   1.685   1.794
 48 A'   18 A"   49 A'   50 A'   51 A'   19 A"   52 A'   20 A"                 
  1.842   1.867   1.935   2.002   2.031   2.319   2.617   2.645
 53 A'   21 A"   54 A'   55 A'   56 A'   57 A'   22 A"   58 A'                 
  2.733   2.894   7.247   7.490  10.379  14.735  14.778  14.782
 59 A'   60 A'   61 A'   62 A'   63 A'   23 A"   24 A"   64 A'                 
 14.808  14.847  14.899  26.682  26.749  26.990 165.862 166.121
 65 A'   66 A'   67 A'   25 A"   68 A'   69 A'   70 A'   71 A'                 
219.235
 72 A'                                                                         

 Beta MOs, Restricted
 -- Occupied --                  
-104.84  -80.03  -79.99  -10.57   -8.04   -8.03   -8.03   -7.57
  1 A'    2 A'    3 A'    4 A'    5 A'    1 A"    6 A'    7 A'                 
 -7.531  -5.462  -5.460  -5.460  -5.424  -5.423  -5.423  -1.115
  8 A'    9 A'    2 A"   10 A'   11 A'   12 A'    3 A"   13 A'                 
 -0.922  -0.713  -0.538  -0.514  -0.495  -0.464  -0.387  -0.361
 14 A'   15 A'   16 A'   17 A'    4 A"   18 A'   19 A'    5 A"                 
 -- Virtual --                   
 -0.016   0.050   0.061   0.066   0.080   0.088   0.097   0.110
  6 A"   20 A'   21 A'   22 A'    7 A"   23 A'   24 A'   25 A'                 
  0.112   0.132   0.137   0.150   0.164   0.171   0.175   0.202
  8 A"   26 A'   27 A'    9 A"   28 A'   29 A'   30 A'   31 A'                 
  0.266   0.336   0.377   0.392   0.400   0.429   0.449   0.538
 32 A'   33 A'   34 A'   10 A"   35 A'   11 A"   36 A'   37 A'                 
  0.580   0.608   0.616   0.689   0.728   0.763   0.792   0.814
 38 A'   12 A"   39 A'   40 A'   13 A"   41 A'   42 A'   14 A"                 
  0.871   0.899   0.938   1.011   1.099   1.109   1.144   1.150
 15 A"   43 A'   44 A'   45 A'   16 A"   46 A'   17 A"   47 A'                 
  1.176   1.199   1.225   1.399   1.498   1.665   1.685   1.794
 48 A'   18 A"   49 A'   50 A'   51 A'   19 A"   52 A'   20 A"                 
  1.842   1.867   1.935   2.002   2.031   2.319   2.617   2.645
 53 A'   21 A"   54 A'   55 A'   56 A'   57 A'   22 A"   58 A'                 
  2.733   2.894   7.247   7.490  10.379  14.735  14.778  14.782
 59 A'   60 A'   61 A'   62 A'   63 A'   23 A"   24 A"   64 A'                 
 14.808  14.847  14.899  26.682  26.749  26.990 165.862 166.121
 65 A'   66 A'   67 A'   25 A"   68 A'   69 A'   70 A'   71 A'                 
219.235
 72 A'                                                                         

 Occupation and symmetry of molecular orbitals

 Point group: Cs (2 irreducible representations).

                           A'   A"    All 
 ------------------------------------------
 All molecular orbitals:
  - Alpha                  72   25    97  
  - Beta                   72   25    97  
 ------------------------------------------
 Alpha orbitals:
  - Frozen occupied        12   3     15  
  - Active occupied        7    2     9   
  - Active virtual         53   20    73  
  - Frozen virtual         0    0     0   
 ------------------------------------------
 Beta orbitals:
  - Frozen occupied        12   3     15  
  - Active occupied        7    2     9   
  - Active virtual         53   20    73  
  - Frozen virtual         0    0     0   
 ------------------------------------------

 Import integrals:   CPU 0.00 s  wall 0.01 s

 Import integrals:   CPU 12.48 s  wall 14.75 s

 MP2 amplitudes:   CPU 0.12 s  wall 0.35 s

Running a double precision version
           CCSD T amplitudes will be solved using DIIS.

           Start     Size      MaxIter   EConv     TConv     
           3         7         100       1.00e-07  1.00e-05  
 ------------------------------------------------------------------------------
           Energy (a.u.)   Ediff      Tdiff       Comment
 ------------------------------------------------------------------------------
         -1141.92864852                           
     1   -1141.95020146   2.16e-02   6.87e-01     
     2   -1141.96199232   1.18e-02   8.77e-02     
     3   -1141.96397366   1.98e-03   3.58e-02     
     4   -1141.96566120   1.69e-03   1.43e-02     Switched to DIIS steps.
     5   -1141.96608584   4.25e-04   9.36e-03     
     6   -1141.96609692   1.11e-05   2.24e-03     
     7   -1141.96608883   8.09e-06   7.54e-04     
     8   -1141.96608925   4.14e-07   1.97e-04     
     9   -1141.96608966   4.17e-07   7.21e-05     
    10   -1141.96608976   9.43e-08   3.40e-05     
    11   -1141.96608985   9.03e-08   1.97e-05     
    12   -1141.96608985   2.78e-09   3.64e-06     
 ------------------------------------------------------------------------------
         -1141.96608985                           CCSD T converged.

End of double precision
 SCF energy                 = -1141.56238361
 MP2 energy                 = -1141.92864852
 CCSD correlation energy     =    -0.40370624
 CCSD total energy           = -1141.96608985

 CCSD  T1^2 = 0.0078  T2^2 = 0.2303  Leading amplitudes:

 Amplitude    Orbitals with energies
 -0.0227       5 (A") A                  ->    10 (A") A                  
              -0.3608                          0.3921                     
 -0.0227       5 (A") B                  ->    10 (A") B                  
              -0.3608                          0.3921                     
 -0.0163       4 (A") A                  ->    6 (A") A                   
              -0.4955                         -0.0157                     
 -0.0163       4 (A") B                  ->    6 (A") B                   
              -0.4955                         -0.0157                     

 Amplitude    Orbitals with energies
 -0.1533       5 (A") A      5 (A") B    ->    6 (A") A      6 (A") B     
              -0.3608       -0.3608           -0.0157       -0.0157       
  0.1533       5 (A") A      5 (A") B    ->    6 (A") B      6 (A") A     
              -0.3608       -0.3608           -0.0157       -0.0157       
  0.1533       5 (A") B      5 (A") A    ->    6 (A") A      6 (A") B     
              -0.3608       -0.3608           -0.0157       -0.0157       
 -0.1533       5 (A") B      5 (A") A    ->    6 (A") B      6 (A") A     
              -0.3608       -0.3608           -0.0157       -0.0157       

 Computing CCSD intemediates for later calculations in double precision
 Finished.

Running a double precision version
           CCSD Lambda amplitudes will be solved using DIIS.
           Start     Size      MaxIter   EConv     LConv     
           3         7         100       1.00e-07  1.00e-05  
 ------------------------------------------------------------------------------
            Enorm      Ldiff       Comment
 ------------------------------------------------------------------------------
     1     5.33e-02   4.44e-02     
     2     1.12e-02   5.14e-03     
     3     4.88e-03   2.51e-03     
     4     1.80e-03   1.36e-03     Switched to DIIS steps.
     5     7.07e-04   4.00e-04     
     6     2.83e-04   1.28e-04     
     7     1.07e-04   2.35e-05     
     8     4.24e-05   3.93e-06     
     9     1.73e-05   3.68e-06     
    10     6.09e-06   1.26e-06     
    11     1.80e-06   5.52e-07     
    12     7.70e-07   1.73e-07     
    13     3.14e-07   6.87e-08     
    14     1.34e-07   1.18e-08     
    15     5.97e-08   9.11e-09     
 ------------------------------------------------------------------------------
                                   CCSD Lambda converged.

 Computing density matrices in double precision...
           Orbital response amplitudes will be solved using DIIS.
           Start     Size      MaxIter   EConv     LConv     
           3         7         100       1.00e-06  1.00e-06  
 ------------------------------------------------------------------------------
            Enorm      Ldiff       Comment
 ------------------------------------------------------------------------------
     1     6.35e-02   5.08e-03     
     2     3.84e-02   1.05e-02     
     3     4.63e-02   1.18e-02     
     4     1.47e-02   1.26e-02     Switched to DIIS steps.
     5     8.51e-04   3.82e-03     
     6     2.81e-04   8.73e-05     
     7     1.38e-04   2.72e-05     
     8     4.49e-05   1.03e-05     
     9     1.24e-05   2.21e-06     
    10     3.27e-06   1.11e-07     
    11     1.41e-06   7.92e-08     
    12     1.02e-07   2.76e-08     
 ------------------------------------------------------------------------------
                                   Orbital response converged.

 Computing density matrices... Done.
 CCSD calculation:   CPU 88.25 s  wall 27.78 s

Current path: /canmo/ccsd/grad/
/g1_bb_aa
/g1_bb_bb
/g1_o1o1
/g1_o1o2
/g1_o1v1
/g1_o2v1
/g1_v1v1
/g1p_bb_aa
/g1p_bb_bb
/g1s_bb_aa
/g1s_bb_bb
/g2_o1o1o1o1
/g2_o1o1o1v1
/g2_o1o1v1v1
/g2_o1v1o1v1
/g2_o1v1v1v1
/g2_v1v1v1v1
/w_bb_aa
/w_bb_bb
 Transferring MO TPDM to AO TPDM
 Transferring g2_o1o1o1o1
 Transferring g2_o1o1o1v1
 Transferring g2_o1o1v1v1
 Transferring g2_o1v1o1v1
 Transferring g2_o1v1v1v1
 Transferring g2_v1v1v1v1
 Adding separable TPDM
 Computing TPDM gradient
 --------------------------------------------------------
 2e gradient
  Atom          X               Y               Z
 --------------------------------------------------------
    1         -0.895069       21.337512       -0.000000  
    2         17.458402      -15.298239        0.000000  
    3          3.424909        2.876802       -0.000000  
    4        -19.988242       -8.916075       -0.000000  
 --------------------------------------------------------
 --------------------------------------------------------
 Final gradient
  Atom          X               Y               Z
 --------------------------------------------------------
    1         -0.895069       21.337512       -0.000000  
    2         17.458402      -15.298239        0.000000  
    3          3.424909        2.876802       -0.000000  
    4        -19.988242       -8.916075       -0.000000  
 --------------------------------------------------------
 Analytic gradient from two-electron contribution:   CPU 201.91 s  wall 137.16 s

 Total ccman2 time:   CPU 305.89 s  wall 189.79 s


 --------------------------------------------------------------
             Orbital Energies (a.u.) and Symmetries
 --------------------------------------------------------------

 Alpha MOs, Restricted
 -- Occupied --                  
-104.84  -80.03  -79.99  -10.57   -8.04   -8.03   -7.57   -7.53
  1 A'    2 A'    3 A'    4 A'    5 A'    6 A'    7 A'    8 A'                 
 -5.462  -5.460  -5.424  -5.423  -8.035  -5.460  -5.423  -1.115
  9 A'   10 A'   11 A'   12 A'    1 A"    2 A"    3 A"   13 A'                 
 -0.922  -0.713  -0.538  -0.514  -0.464  -0.387  -0.495  -0.361
 14 A'   15 A'   16 A'   17 A'   18 A'   19 A'    4 A"    5 A"                 
 -- Virtual --                   
  0.050   0.061   0.066   0.088   0.097   0.110   0.132   0.137
 20 A'   21 A'   22 A'   23 A'   24 A'   25 A'   26 A'   27 A'                 
  0.164   0.171   0.175   0.202   0.266   0.336   0.377   0.400
 28 A'   29 A'   30 A'   31 A'   32 A'   33 A'   34 A'   35 A'                 
  0.449   0.538   0.580   0.616   0.689   0.763   0.792   0.899
 36 A'   37 A'   38 A'   39 A'   40 A'   41 A'   42 A'   43 A'                 
  0.938   1.011   1.109   1.150   1.176   1.225   1.399   1.498
 44 A'   45 A'   46 A'   47 A'   48 A'   49 A'   50 A'   51 A'                 
  1.685   1.842   1.935   2.002   2.031   2.319   2.645   2.733
 52 A'   53 A'   54 A'   55 A'   56 A'   57 A'   58 A'   59 A'                 
  2.894   7.247   7.490  10.379  14.782  14.808  14.847  14.899
 60 A'   61 A'   62 A'   63 A'   64 A'   65 A'   66 A'   67 A'                 
 26.749  26.990 165.862 166.121 219.235  -0.016   0.080   0.112
 68 A'   69 A'   70 A'   71 A'   72 A'    6 A"    7 A"    8 A"                 
  0.150   0.392   0.429   0.608   0.728   0.814   0.871   1.099
  9 A"   10 A"   11 A"   12 A"   13 A"   14 A"   15 A"   16 A"                 
  1.144   1.199   1.665   1.794   1.867   2.617  14.735  14.778
 17 A"   18 A"   19 A"   20 A"   21 A"   22 A"   23 A"   24 A"                 
 26.682
 25 A"                                                                         

 Beta MOs, Restricted
 -- Occupied --                  
-104.84  -80.03  -79.99  -10.57   -8.04   -8.03   -7.57   -7.53
  1 A'    2 A'    3 A'    4 A'    5 A'    6 A'    7 A'    8 A'                 
 -5.462  -5.460  -5.424  -5.423  -8.035  -5.460  -5.423  -1.115
  9 A'   10 A'   11 A'   12 A'    1 A"    2 A"    3 A"   13 A'                 
 -0.922  -0.713  -0.538  -0.514  -0.464  -0.387  -0.495  -0.361
 14 A'   15 A'   16 A'   17 A'   18 A'   19 A'    4 A"    5 A"                 
 -- Virtual --                   
  0.050   0.061   0.066   0.088   0.097   0.110   0.132   0.137
 20 A'   21 A'   22 A'   23 A'   24 A'   25 A'   26 A'   27 A'                 
  0.164   0.171   0.175   0.202   0.266   0.336   0.377   0.400
 28 A'   29 A'   30 A'   31 A'   32 A'   33 A'   34 A'   35 A'                 
  0.449   0.538   0.580   0.616   0.689   0.763   0.792   0.899
 36 A'   37 A'   38 A'   39 A'   40 A'   41 A'   42 A'   43 A'                 
  0.938   1.011   1.109   1.150   1.176   1.225   1.399   1.498
 44 A'   45 A'   46 A'   47 A'   48 A'   49 A'   50 A'   51 A'                 
  1.685   1.842   1.935   2.002   2.031   2.319   2.645   2.733
 52 A'   53 A'   54 A'   55 A'   56 A'   57 A'   58 A'   59 A'                 
  2.894   7.247   7.490  10.379  14.782  14.808  14.847  14.899
 60 A'   61 A'   62 A'   63 A'   64 A'   65 A'   66 A'   67 A'                 
 26.749  26.990 165.862 166.121 219.235  -0.016   0.080   0.112
 68 A'   69 A'   70 A'   71 A'   72 A'    6 A"    7 A"    8 A"                 
  0.150   0.392   0.429   0.608   0.728   0.814   0.871   1.099
  9 A"   10 A"   11 A"   12 A"   13 A"   14 A"   15 A"   16 A"                 
  1.144   1.199   1.665   1.794   1.867   2.617  14.735  14.778
 17 A"   18 A"   19 A"   20 A"   21 A"   22 A"   23 A"   24 A"                 
 26.682
 25 A"                                                                         
 --------------------------------------------------------------

          Ground-State Mulliken Net Atomic Charges

     Atom                 Charge (a.u.)
  ----------------------------------------
      1 P                     0.016627
      2 P                     0.197055
      3 H                    -0.123718
      4 Cl                   -0.089964
  ----------------------------------------
  Sum of atomic charges =     0.000000

 -----------------------------------------------------------------
                    Cartesian Multipole Moments
 -----------------------------------------------------------------
    Charge (ESU x 10^10)
                -0.0000
    Dipole Moment (Debye)
         X      -1.8143      Y      -0.7660      Z       0.0000
       Tot       1.9693
    Quadrupole Moments (Debye-Ang)
        XX     -39.9883     XY       0.7790     YY     -41.4506
        XZ      -0.0000     YZ       0.0000     ZZ     -40.0789
    Octopole Moments (Debye-Ang^2)
       XXX       1.1680    XXY      -1.2050    XYY       4.3751
       YYY       2.1766    XXZ       0.0000    XYZ       0.0000
       YYZ       0.0000    XZZ       2.8314    YZZ       0.2313
       ZZZ       0.0000
    Hexadecapole Moments (Debye-Ang^3)
      XXXX    -488.2698   XXXY      10.8608   XXYY    -108.6226
      XYYY       7.6547   YYYY    -156.1206   XXXZ      -0.0000
      XXYZ      -0.0000   XYYZ      -0.0000   YYYZ       0.0000
      XXZZ     -94.8042   XYZZ       0.9379   YYZZ     -35.3673
      XZZZ       0.0000   YZZZ       0.0000   ZZZZ     -60.0958
 -----------------------------------------------------------------
 DrvMan completing analytic gradient of the correlated energy
 Correlated dipole moment
            1
    1  -0.7137894
    2  -0.3013563
    3   0.0000000
 Energy read as -1141.966089846
 Full Analytical Gradient: (in a.u., or Hartree/Bohr)
             1             2             3             4
    1   -0.00275039   -0.00038804   -0.00247645    0.00561488
    2   -0.00334777    0.00414976   -0.00319222    0.00239023
    3   -0.00000000    0.00000000   -0.00000000    0.00000000
 Gradient time:  CPU 0.25 s  wall 1.88 s
 Geometry Optimization Parameters
   NAtoms,    NIC,     NZ,  NCons,   NDum,   NFix, NCnnct, MaxDiis
        4      14       4       0       0       0       0       0


** GEOMETRY OPTIMIZATION IN DELOCALIZED INTERNAL COORDINATES **
   Searching for a Minimum

   Optimization Cycle:   1

                       Coordinates (Angstroms)
     ATOM                X               Y               Z
      1  P        -0.0886195937   -0.8508125730    0.0000000000
      2  P        -1.6098468868    0.5049653005    0.0000000000
      3  H        -2.5090030180   -0.6070848955    0.0000000000
      4  Cl        1.6462353073    0.3408702342    0.0000000000
   Point Group: cs    Number of degrees of freedom:     5


   Energy is  -1141.966089846


 Attempting to Generate Delocalized Internal Coordinates

  5 Hessian modes will be used to form the next step
  Hessian Eigenvalues:
     0.160000    0.203510    0.249116    0.250000    0.306057

 Minimum Search - Taking Simple RFO Step
 Searching for Lamda that Minimizes Along All modes
 Value Taken    Lamda =  -0.00034172
 Step Taken.  Stepsize is  0.037688

                             Maximum     Tolerance    Cnvgd?
         Gradient           0.006036      0.000300      NO
         Displacement       0.025964      0.001200      NO
         Energy change     *********      0.000001      NO


 New Cartesian Coordinates Obtained by Inverse Iteration

 Displacement from previous Coordinates is:  0.065054
 ----------------------------------------------------------------
             Standard Nuclear Orientation (Angstroms)
    I     Atom           X                Y                Z
 ----------------------------------------------------------------
    1      P      -0.0875979976    -0.8613675481     0.0000000000
    2      P      -1.5969874801     0.5004319089     0.0000000000
    3      H      -2.4977603471    -0.5967753066     0.0000000000
    4      Cl      1.6211116337     0.3456490121     0.0000000000
 ----------------------------------------------------------------
 Molecular Point Group                 Cs    NOp =  2
 Largest Abelian Subgroup              Cs    NOp =  2
 Nuclear Repulsion Energy =   175.9481216595 hartrees
 There are       24 alpha and       24 beta electrons
 Applying Cartesian multipole field
    Component          Value
    ---------          -----
     (2,0,0)        1.00000E-11
     (0,2,0)        2.00000E-11
     (0,0,2)       -3.00000E-11
 Nucleus-field energy     =     0.0000000044 hartrees
 Requested basis set is 6-311++G(d,p)
 There are 44 shells and 97 basis functions
 A cutoff of  1.0D-14 yielded    903 shell pairs
 There are      4620 function pairs (      4932 Cartesian)
 Smallest overlap matrix eigenvalue = 6.37E-04
 Guess MOs from SCF MO coefficient file

 -----------------------------------------------------------------------
  General SCF calculation program by
  Eric Jon Sundstrom, Paul Horn, Yuezhi Mao, Dmitri Zuev, Alec White,
  David Stuck, Shaama M.S., Shane Yost, Joonho Lee, David Small,
  Daniel Levine, Susi Lehtola, Hugh Burton, Evgeny Epifanovsky
 -----------------------------------------------------------------------
 Hartree-Fock
 using 4 threads for integral computing
 -------------------------------------------------------
 OpenMP Integral computing Module                
 Release: version 2.0, May 2017, Q-Chem Inc. Pleasanton 
 -------------------------------------------------------
 A restricted SCF calculation will be
 performed using DIIS
 SCF converges when DIIS error is below 1.0e-08
 ---------------------------------------
  Cycle       Energy         DIIS error
 ---------------------------------------
    1   -1141.5626730005      2.44e-04  
    2   -1141.5627869601      6.56e-05  
    3   -1141.5627998199      2.85e-05  
    4   -1141.5628019580      1.16e-05  
    5   -1141.5628024205      3.60e-06  
    6   -1141.5628024735      1.03e-06  
    7   -1141.5628024791      4.70e-07  
    8   -1141.5628024804      1.81e-07  
    9   -1141.5628024806      7.01e-08  
   10   -1141.5628024807      2.31e-08  
   11   -1141.5628024807      7.76e-09  Convergence criterion met
 ---------------------------------------
 SCF time:   CPU 4.77s  wall 5.00s 
 SCF   energy in the final basis set =    -1141.5628024807
 Total energy in the final basis set =    -1141.5628024807


 ------------------------------------------------------------------------------

   CCMAN2: suite of methods based on coupled cluster
           and equation of motion theories.

   Components:
   * libvmm-1.3-trunk
     by Evgeny Epifanovsky, Ilya Kaliman.
   * libtensor-2.5-trunk
     by Evgeny Epifanovsky, Michael Wormit, Dmitry Zuev, Sam Manzer, 
        Ilya Kaliman.
   * libcc-2.5-trunk
     by Evgeny Epifanovsky, Arik Landau, Tomasz Kus, Kirill Khistyaev, 
        Dmitry Zuev, Prashant Manohar, Xintian Feng, Anna Krylov, 
        Matthew Goldey, Alec White, Thomas Jagau, Kaushik Nanda, 
        Anastasia Gunina, Alexander Kunitsa, Joonho Lee.

   CCMAN original authors:
   Anna I. Krylov, C. David Sherrill, Steven R. Gwaltney,
   Edward F. C. Byrd (2000)
   Sergey V. Levchenko, Lyudmila V. Slipchenko, Tao Wang,
   Ana-Maria C. Cristian (2003)
   Piotr A. Pieniazek, C. Melania Oana, Evgeny Epifanovsky (2007)
   Prashant Manohar (2009)

 ------------------------------------------------------------------------------


 Allocating and initializing 3808MB of RAM...
 Calculation will run on 4 cores.


 Alpha MOs, Restricted
 -- Occupied --                  
-104.84  -80.03  -79.99  -10.57   -8.04   -8.04   -8.04   -7.57
  1 A'    2 A'    3 A'    4 A'    5 A'    1 A"    6 A'    7 A'                 
 -7.529  -5.460  -5.459  -5.459  -5.422  -5.421  -5.421  -1.118
  8 A'    9 A'    2 A"   10 A'   11 A'   12 A'    3 A"   13 A'                 
 -0.922  -0.714  -0.540  -0.515  -0.497  -0.463  -0.387  -0.360
 14 A'   15 A'   16 A'   17 A'    4 A"   18 A'   19 A'    5 A"                 
 -- Virtual --                   
 -0.015   0.050   0.062   0.067   0.080   0.089   0.097   0.110
  6 A"   20 A'   21 A'   22 A'    7 A"   23 A'   24 A'   25 A'                 
  0.112   0.133   0.137   0.150   0.165   0.171   0.176   0.205
  8 A"   26 A'   27 A'    9 A"   28 A'   29 A'   30 A'   31 A'                 
  0.266   0.336   0.377   0.392   0.400   0.429   0.451   0.536
 32 A'   33 A'   34 A'   10 A"   35 A'   11 A"   36 A'   37 A'                 
  0.582   0.608   0.616   0.689   0.728   0.763   0.791   0.813
 38 A'   12 A"   39 A'   40 A'   13 A"   41 A'   42 A'   14 A"                 
  0.869   0.901   0.942   1.014   1.101   1.114   1.144   1.150
 15 A"   43 A'   44 A'   45 A'   16 A"   46 A'   17 A"   47 A'                 
  1.176   1.202   1.229   1.402   1.506   1.670   1.690   1.795
 48 A'   18 A"   49 A'   50 A'   51 A'   19 A"   52 A'   20 A"                 
  1.842   1.868   1.938   2.002   2.031   2.334   2.616   2.646
 53 A'   21 A"   54 A'   55 A'   56 A'   57 A'   22 A"   58 A'                 
  2.736   2.898   7.251   7.497  10.378  14.737  14.780  14.786
 59 A'   60 A'   61 A'   62 A'   63 A'   23 A"   24 A"   64 A'                 
 14.811  14.851  14.898  26.682  26.754  27.002 165.866 166.129
 65 A'   66 A'   67 A'   25 A"   68 A'   69 A'   70 A'   71 A'                 
219.235
 72 A'                                                                         

 Beta MOs, Restricted
 -- Occupied --                  
-104.84  -80.03  -79.99  -10.57   -8.04   -8.04   -8.04   -7.57
  1 A'    2 A'    3 A'    4 A'    5 A'    1 A"    6 A'    7 A'                 
 -7.529  -5.460  -5.459  -5.459  -5.422  -5.421  -5.421  -1.118
  8 A'    9 A'    2 A"   10 A'   11 A'   12 A'    3 A"   13 A'                 
 -0.922  -0.714  -0.540  -0.515  -0.497  -0.463  -0.387  -0.360
 14 A'   15 A'   16 A'   17 A'    4 A"   18 A'   19 A'    5 A"                 
 -- Virtual --                   
 -0.015   0.050   0.062   0.067   0.080   0.089   0.097   0.110
  6 A"   20 A'   21 A'   22 A'    7 A"   23 A'   24 A'   25 A'                 
  0.112   0.133   0.137   0.150   0.165   0.171   0.176   0.205
  8 A"   26 A'   27 A'    9 A"   28 A'   29 A'   30 A'   31 A'                 
  0.266   0.336   0.377   0.392   0.400   0.429   0.451   0.536
 32 A'   33 A'   34 A'   10 A"   35 A'   11 A"   36 A'   37 A'                 
  0.582   0.608   0.616   0.689   0.728   0.763   0.791   0.813
 38 A'   12 A"   39 A'   40 A'   13 A"   41 A'   42 A'   14 A"                 
  0.869   0.901   0.942   1.014   1.101   1.114   1.144   1.150
 15 A"   43 A'   44 A'   45 A'   16 A"   46 A'   17 A"   47 A'                 
  1.176   1.202   1.229   1.402   1.506   1.670   1.690   1.795
 48 A'   18 A"   49 A'   50 A'   51 A'   19 A"   52 A'   20 A"                 
  1.842   1.868   1.938   2.002   2.031   2.334   2.616   2.646
 53 A'   21 A"   54 A'   55 A'   56 A'   57 A'   22 A"   58 A'                 
  2.736   2.898   7.251   7.497  10.378  14.737  14.780  14.786
 59 A'   60 A'   61 A'   62 A'   63 A'   23 A"   24 A"   64 A'                 
 14.811  14.851  14.898  26.682  26.754  27.002 165.866 166.129
 65 A'   66 A'   67 A'   25 A"   68 A'   69 A'   70 A'   71 A'                 
219.235
 72 A'                                                                         

 Occupation and symmetry of molecular orbitals

 Point group: Cs (2 irreducible representations).

                           A'   A"    All 
 ------------------------------------------
 All molecular orbitals:
  - Alpha                  72   25    97  
  - Beta                   72   25    97  
 ------------------------------------------
 Alpha orbitals:
  - Frozen occupied        12   3     15  
  - Active occupied        7    2     9   
  - Active virtual         53   20    73  
  - Frozen virtual         0    0     0   
 ------------------------------------------
 Beta orbitals:
  - Frozen occupied        12   3     15  
  - Active occupied        7    2     9   
  - Active virtual         53   20    73  
  - Frozen virtual         0    0     0   
 ------------------------------------------

 Import integrals:   CPU 0.00 s  wall 0.00 s

 Import integrals:   CPU 12.36 s  wall 14.41 s

 MP2 amplitudes:   CPU 0.12 s  wall 0.40 s

Running a double precision version
           CCSD T amplitudes will be solved using DIIS.

           Start     Size      MaxIter   EConv     TConv     
           3         7         100       1.00e-07  1.00e-05  
 ------------------------------------------------------------------------------
           Energy (a.u.)   Ediff      Tdiff       Comment
 ------------------------------------------------------------------------------
         -1141.92892709                           
     1   -1141.95052107   2.16e-02   6.86e-01     
     2   -1141.96221029   1.17e-02   8.75e-02     
     3   -1141.96418890   1.98e-03   3.55e-02     
     4   -1141.96585903   1.67e-03   1.43e-02     Switched to DIIS steps.
     5   -1141.96626978   4.11e-04   9.14e-03     
     6   -1141.96627962   9.84e-06   2.22e-03     
     7   -1141.96627177   7.85e-06   7.27e-04     
     8   -1141.96627219   4.16e-07   1.93e-04     
     9   -1141.96627257   3.81e-07   6.83e-05     
    10   -1141.96627266   8.83e-08   3.22e-05     
    11   -1141.96627274   8.48e-08   1.85e-05     
    12   -1141.96627274   2.37e-09   3.44e-06     
 ------------------------------------------------------------------------------
         -1141.96627274                           CCSD T converged.

End of double precision
 SCF energy                 = -1141.56280248
 MP2 energy                 = -1141.92892709
 CCSD correlation energy     =    -0.40347026
 CCSD total energy           = -1141.96627274

 CCSD  T1^2 = 0.0077  T2^2 = 0.2291  Leading amplitudes:

 Amplitude    Orbitals with energies
  0.0225       5 (A") A                  ->    10 (A") A                  
              -0.3602                          0.3921                     
  0.0225       5 (A") B                  ->    10 (A") B                  
              -0.3602                          0.3921                     
  0.0162       4 (A") A                  ->    6 (A") A                   
              -0.4973                         -0.0147                     
  0.0162       4 (A") B                  ->    6 (A") B                   
              -0.4973                         -0.0147                     

 Amplitude    Orbitals with energies
 -0.1522       5 (A") A      5 (A") B    ->    6 (A") A      6 (A") B     
              -0.3602       -0.3602           -0.0147       -0.0147       
  0.1522       5 (A") A      5 (A") B    ->    6 (A") B      6 (A") A     
              -0.3602       -0.3602           -0.0147       -0.0147       
  0.1522       5 (A") B      5 (A") A    ->    6 (A") A      6 (A") B     
              -0.3602       -0.3602           -0.0147       -0.0147       
 -0.1522       5 (A") B      5 (A") A    ->    6 (A") B      6 (A") A     
              -0.3602       -0.3602           -0.0147       -0.0147       

 Computing CCSD intemediates for later calculations in double precision
 Finished.

Running a double precision version
           CCSD Lambda amplitudes will be solved using DIIS.
           Start     Size      MaxIter   EConv     LConv     
           3         7         100       1.00e-07  1.00e-05  
 ------------------------------------------------------------------------------
            Enorm      Ldiff       Comment
 ------------------------------------------------------------------------------
     1     5.28e-02   4.40e-02     
     2     1.10e-02   5.07e-03     
     3     4.82e-03   2.47e-03     
     4     1.75e-03   1.34e-03     Switched to DIIS steps.
     5     6.88e-04   3.91e-04     
     6     2.70e-04   1.25e-04     
     7     1.03e-04   2.20e-05     
     8     4.03e-05   3.86e-06     
     9     1.65e-05   3.44e-06     
    10     5.83e-06   1.19e-06     
    11     1.73e-06   5.31e-07     
    12     7.29e-07   1.70e-07     
    13     2.92e-07   6.68e-08     
    14     1.24e-07   1.22e-08     
    15     5.45e-08   9.28e-09     
 ------------------------------------------------------------------------------
                                   CCSD Lambda converged.

 Computing density matrices in double precision...
           Orbital response amplitudes will be solved using DIIS.
           Start     Size      MaxIter   EConv     LConv     
           3         7         100       1.00e-06  1.00e-06  
 ------------------------------------------------------------------------------
            Enorm      Ldiff       Comment
 ------------------------------------------------------------------------------
     1     6.30e-02   5.27e-03     
     2     3.81e-02   1.02e-02     
     3     4.59e-02   1.16e-02     
     4     1.44e-02   1.25e-02     Switched to DIIS steps.
     5     8.48e-04   3.70e-03     
     6     2.81e-04   8.20e-05     
     7     1.36e-04   2.49e-05     
     8     4.42e-05   9.95e-06     
     9     1.24e-05   2.32e-06     
    10     3.13e-06   7.02e-08     
    11     1.39e-06   7.78e-08     
    12     9.35e-08   2.39e-08     
 ------------------------------------------------------------------------------
                                   Orbital response converged.

 Computing density matrices... Done.
 CCSD calculation:   CPU 90.23 s  wall 28.35 s

Current path: /canmo/ccsd/grad/
/g1_bb_aa
/g1_bb_bb
/g1_o1o1
/g1_o1o2
/g1_o1v1
/g1_o2v1
/g1_v1v1
/g1p_bb_aa
/g1p_bb_bb
/g1s_bb_aa
/g1s_bb_bb
/g2_o1o1o1o1
/g2_o1o1o1v1
/g2_o1o1v1v1
/g2_o1v1o1v1
/g2_o1v1v1v1
/g2_v1v1v1v1
/w_bb_aa
/w_bb_bb
 Transferring MO TPDM to AO TPDM
 Transferring g2_o1o1o1o1
 Transferring g2_o1o1o1v1
 Transferring g2_o1o1v1v1
 Transferring g2_o1v1o1v1
 Transferring g2_o1v1v1v1
 Transferring g2_v1v1v1v1
 Adding separable TPDM
 Computing TPDM gradient
 --------------------------------------------------------
 2e gradient
  Atom          X               Y               Z
 --------------------------------------------------------
    1         -0.862923       21.796962        0.000000  
    2         17.501206      -15.429726       -0.000000  
    3          3.436243        2.846401        0.000000  
    4        -20.074526       -9.213638        0.000000  
 --------------------------------------------------------
 --------------------------------------------------------
 Final gradient
  Atom          X               Y               Z
 --------------------------------------------------------
    1         -0.862923       21.796962        0.000000  
    2         17.501206      -15.429726       -0.000000  
    3          3.436243        2.846401        0.000000  
    4        -20.074526       -9.213638        0.000000  
 --------------------------------------------------------
 Analytic gradient from two-electron contribution:   CPU 200.47 s  wall 112.64 s

 Total ccman2 time:   CPU 306.16 s  wall 165.23 s


 --------------------------------------------------------------
             Orbital Energies (a.u.) and Symmetries
 --------------------------------------------------------------

 Alpha MOs, Restricted
 -- Occupied --                  
-104.84  -80.03  -79.99  -10.57   -8.04   -8.04   -7.57   -7.53
  1 A'    2 A'    3 A'    4 A'    5 A'    6 A'    7 A'    8 A'                 
 -5.460  -5.459  -5.422  -5.421  -8.035  -5.459  -5.421  -1.118
  9 A'   10 A'   11 A'   12 A'    1 A"    2 A"    3 A"   13 A'                 
 -0.922  -0.714  -0.540  -0.515  -0.463  -0.387  -0.497  -0.360
 14 A'   15 A'   16 A'   17 A'   18 A'   19 A'    4 A"    5 A"                 
 -- Virtual --                   
  0.050   0.062   0.067   0.089   0.097   0.110   0.133   0.137
 20 A'   21 A'   22 A'   23 A'   24 A'   25 A'   26 A'   27 A'                 
  0.165   0.171   0.176   0.205   0.266   0.336   0.377   0.400
 28 A'   29 A'   30 A'   31 A'   32 A'   33 A'   34 A'   35 A'                 
  0.451   0.536   0.582   0.616   0.689   0.763   0.791   0.901
 36 A'   37 A'   38 A'   39 A'   40 A'   41 A'   42 A'   43 A'                 
  0.942   1.014   1.114   1.150   1.176   1.229   1.402   1.506
 44 A'   45 A'   46 A'   47 A'   48 A'   49 A'   50 A'   51 A'                 
  1.690   1.842   1.938   2.002   2.031   2.334   2.646   2.736
 52 A'   53 A'   54 A'   55 A'   56 A'   57 A'   58 A'   59 A'                 
  2.898   7.251   7.497  10.378  14.786  14.811  14.851  14.898
 60 A'   61 A'   62 A'   63 A'   64 A'   65 A'   66 A'   67 A'                 
 26.754  27.002 165.866 166.129 219.235  -0.015   0.080   0.112
 68 A'   69 A'   70 A'   71 A'   72 A'    6 A"    7 A"    8 A"                 
  0.150   0.392   0.429   0.608   0.728   0.813   0.869   1.101
  9 A"   10 A"   11 A"   12 A"   13 A"   14 A"   15 A"   16 A"                 
  1.144   1.202   1.670   1.795   1.868   2.616  14.737  14.780
 17 A"   18 A"   19 A"   20 A"   21 A"   22 A"   23 A"   24 A"                 
 26.682
 25 A"                                                                         

 Beta MOs, Restricted
 -- Occupied --                  
-104.84  -80.03  -79.99  -10.57   -8.04   -8.04   -7.57   -7.53
  1 A'    2 A'    3 A'    4 A'    5 A'    6 A'    7 A'    8 A'                 
 -5.460  -5.459  -5.422  -5.421  -8.035  -5.459  -5.421  -1.118
  9 A'   10 A'   11 A'   12 A'    1 A"    2 A"    3 A"   13 A'                 
 -0.922  -0.714  -0.540  -0.515  -0.463  -0.387  -0.497  -0.360
 14 A'   15 A'   16 A'   17 A'   18 A'   19 A'    4 A"    5 A"                 
 -- Virtual --                   
  0.050   0.062   0.067   0.089   0.097   0.110   0.133   0.137
 20 A'   21 A'   22 A'   23 A'   24 A'   25 A'   26 A'   27 A'                 
  0.165   0.171   0.176   0.205   0.266   0.336   0.377   0.400
 28 A'   29 A'   30 A'   31 A'   32 A'   33 A'   34 A'   35 A'                 
  0.451   0.536   0.582   0.616   0.689   0.763   0.791   0.901
 36 A'   37 A'   38 A'   39 A'   40 A'   41 A'   42 A'   43 A'                 
  0.942   1.014   1.114   1.150   1.176   1.229   1.402   1.506
 44 A'   45 A'   46 A'   47 A'   48 A'   49 A'   50 A'   51 A'                 
  1.690   1.842   1.938   2.002   2.031   2.334   2.646   2.736
 52 A'   53 A'   54 A'   55 A'   56 A'   57 A'   58 A'   59 A'                 
  2.898   7.251   7.497  10.378  14.786  14.811  14.851  14.898
 60 A'   61 A'   62 A'   63 A'   64 A'   65 A'   66 A'   67 A'                 
 26.754  27.002 165.866 166.129 219.235  -0.015   0.080   0.112
 68 A'   69 A'   70 A'   71 A'   72 A'    6 A"    7 A"    8 A"                 
  0.150   0.392   0.429   0.608   0.728   0.813   0.869   1.101
  9 A"   10 A"   11 A"   12 A"   13 A"   14 A"   15 A"   16 A"                 
  1.144   1.202   1.670   1.795   1.868   2.616  14.737  14.780
 17 A"   18 A"   19 A"   20 A"   21 A"   22 A"   23 A"   24 A"                 
 26.682
 25 A"                                                                         
 --------------------------------------------------------------

          Ground-State Mulliken Net Atomic Charges

     Atom                 Charge (a.u.)
  ----------------------------------------
      1 P                     0.014319
      2 P                     0.196325
      3 H                    -0.125846
      4 Cl                   -0.084798
  ----------------------------------------
  Sum of atomic charges =    -0.000000

 -----------------------------------------------------------------
                    Cartesian Multipole Moments
 -----------------------------------------------------------------
    Charge (ESU x 10^10)
                -0.0000
    Dipole Moment (Debye)
         X      -1.7579      Y      -0.7776      Z      -0.0000
       Tot       1.9222
    Quadrupole Moments (Debye-Ang)
        XX     -39.9235     XY       0.7735     YY     -41.4105
        XZ       0.0000     YZ      -0.0000     ZZ     -40.0350
    Octopole Moments (Debye-Ang^2)
       XXX       1.7735    XXY      -1.0134    XYY       4.5506
       YYY       2.5719    XXZ       0.0000    XYZ      -0.0000
       YYZ      -0.0000    XZZ       2.9910    YZZ       0.3474
       ZZZ       0.0000
    Hexadecapole Moments (Debye-Ang^3)
      XXXX    -478.5641   XXXY      10.1816   XXYY    -106.8858
      XYYY       7.3388   YYYY    -157.3477   XXXZ       0.0000
      XXYZ       0.0000   XYYZ       0.0000   YYYZ      -0.0000
      XXZZ     -93.0041   XYZZ       0.8084   YYZZ     -35.5416
      XZZZ       0.0000   YZZZ      -0.0000   ZZZZ     -59.9759
 -----------------------------------------------------------------
 DrvMan completing analytic gradient of the correlated energy
 Correlated dipole moment
            1
    1  -0.6916131
    2  -0.3059138
    3  -0.0000000
 Energy read as -1141.966272739
 Full Analytical Gradient: (in a.u., or Hartree/Bohr)
             1             2             3             4
    1   -0.00159952   -0.00040581    0.00069216    0.00131316
    2   -0.00201126    0.00093734   -0.00019282    0.00126674
    3    0.00000000   -0.00000000   -0.00000000   -0.00000000
 Gradient time:  CPU 0.22 s  wall 1.62 s
 Geometry Optimization Parameters
   NAtoms,    NIC,     NZ,  NCons,   NDum,   NFix, NCnnct, MaxDiis
        4      14       4       0       0       0       0       0

 Cartesian Hessian Update
 Hessian Updated using BFGS Update


** GEOMETRY OPTIMIZATION IN DELOCALIZED INTERNAL COORDINATES **
   Searching for a Minimum

   Optimization Cycle:   2

                       Coordinates (Angstroms)
     ATOM                X               Y               Z
      1  P        -0.0875979976   -0.8613675481    0.0000000000
      2  P        -1.5969874801    0.5004319089    0.0000000000
      3  H        -2.4977603471   -0.5967753066    0.0000000000
      4  Cl        1.6211116337    0.3456490121    0.0000000000
   Point Group: cs    Number of degrees of freedom:     5


   Energy is  -1141.966272739

 Hessian Updated using BFGS Update

  5 Hessian modes will be used to form the next step
  Hessian Eigenvalues:
     0.138817    0.207294    0.215484    0.295974    0.317360

 Minimum Search - Taking Simple RFO Step
 Searching for Lamda that Minimizes Along All modes
 Value Taken    Lamda =  -0.00004316
 Step Taken.  Stepsize is  0.016322

                             Maximum     Tolerance    Cnvgd?
         Gradient           0.001651      0.000300      NO
         Displacement       0.010775      0.001200      NO
         Energy change     -0.000183      0.000001      NO


 New Cartesian Coordinates Obtained by Inverse Iteration

 Displacement from previous Coordinates is:  0.020817
 ----------------------------------------------------------------
             Standard Nuclear Orientation (Angstroms)
    I     Atom           X                Y                Z
 ----------------------------------------------------------------
    1      P      -0.0818492421    -0.8599908535     0.0000000000
    2      P      -1.5952711630     0.4956583510     0.0000000000
    3      H      -2.5048702652    -0.5936235287     0.0000000000
    4      Cl      1.6207564792     0.3458940975     0.0000000000
 ----------------------------------------------------------------
 Molecular Point Group                 Cs    NOp =  2
 Largest Abelian Subgroup              Cs    NOp =  2
 Nuclear Repulsion Energy =   176.1659311262 hartrees
 There are       24 alpha and       24 beta electrons
 Applying Cartesian multipole field
    Component          Value
    ---------          -----
     (2,0,0)        1.00000E-11
     (0,2,0)        2.00000E-11
     (0,0,2)       -3.00000E-11
 Nucleus-field energy     =     0.0000000044 hartrees
 Requested basis set is 6-311++G(d,p)
 There are 44 shells and 97 basis functions
 A cutoff of  1.0D-14 yielded    903 shell pairs
 There are      4620 function pairs (      4932 Cartesian)
 Smallest overlap matrix eigenvalue = 6.33E-04
 Guess MOs from SCF MO coefficient file

 -----------------------------------------------------------------------
  General SCF calculation program by
  Eric Jon Sundstrom, Paul Horn, Yuezhi Mao, Dmitri Zuev, Alec White,
  David Stuck, Shaama M.S., Shane Yost, Joonho Lee, David Small,
  Daniel Levine, Susi Lehtola, Hugh Burton, Evgeny Epifanovsky
 -----------------------------------------------------------------------
 Hartree-Fock
 using 4 threads for integral computing
 -------------------------------------------------------
 OpenMP Integral computing Module                
 Release: version 2.0, May 2017, Q-Chem Inc. Pleasanton 
 -------------------------------------------------------
 A restricted SCF calculation will be
 performed using DIIS
 SCF converges when DIIS error is below 1.0e-08
 ---------------------------------------
  Cycle       Energy         DIIS error
 ---------------------------------------
    1   -1141.5629897099      9.33e-05  
    2   -1141.5630065313      2.45e-05  
    3   -1141.5630081846      9.92e-06  
    4   -1141.5630084174      3.81e-06  
    5   -1141.5630084629      1.28e-06  
    6   -1141.5630084700      4.33e-07  
    7   -1141.5630084714      1.64e-07  
    8   -1141.5630084716      6.37e-08  
    9   -1141.5630084716      2.23e-08  
   10   -1141.5630084716      6.60e-09  Convergence criterion met
 ---------------------------------------
 SCF time:   CPU 4.41s  wall 5.00s 
 SCF   energy in the final basis set =    -1141.5630084716
 Total energy in the final basis set =    -1141.5630084716


 ------------------------------------------------------------------------------

   CCMAN2: suite of methods based on coupled cluster
           and equation of motion theories.

   Components:
   * libvmm-1.3-trunk
     by Evgeny Epifanovsky, Ilya Kaliman.
   * libtensor-2.5-trunk
     by Evgeny Epifanovsky, Michael Wormit, Dmitry Zuev, Sam Manzer, 
        Ilya Kaliman.
   * libcc-2.5-trunk
     by Evgeny Epifanovsky, Arik Landau, Tomasz Kus, Kirill Khistyaev, 
        Dmitry Zuev, Prashant Manohar, Xintian Feng, Anna Krylov, 
        Matthew Goldey, Alec White, Thomas Jagau, Kaushik Nanda, 
        Anastasia Gunina, Alexander Kunitsa, Joonho Lee.

   CCMAN original authors:
   Anna I. Krylov, C. David Sherrill, Steven R. Gwaltney,
   Edward F. C. Byrd (2000)
   Sergey V. Levchenko, Lyudmila V. Slipchenko, Tao Wang,
   Ana-Maria C. Cristian (2003)
   Piotr A. Pieniazek, C. Melania Oana, Evgeny Epifanovsky (2007)
   Prashant Manohar (2009)

 ------------------------------------------------------------------------------


 Allocating and initializing 3808MB of RAM...
 Calculation will run on 4 cores.


 Alpha MOs, Restricted
 -- Occupied --                  
-104.84  -80.03  -79.99  -10.57   -8.04   -8.04   -8.04   -7.57
  1 A'    2 A'    3 A'    4 A'    5 A'    1 A"    6 A'    7 A'                 
 -7.529  -5.460  -5.459  -5.458  -5.422  -5.421  -5.421  -1.120
  8 A'    9 A'    2 A"   10 A'   11 A'   12 A'    3 A"   13 A'                 
 -0.922  -0.714  -0.541  -0.516  -0.498  -0.463  -0.387  -0.360
 14 A'   15 A'   16 A'   17 A'    4 A"   18 A'   19 A'    5 A"                 
 -- Virtual --                   
 -0.014   0.050   0.062   0.067   0.080   0.089   0.097   0.110
  6 A"   20 A'   21 A'   22 A'    7 A"   23 A'   24 A'   25 A'                 
  0.112   0.134   0.137   0.150   0.165   0.171   0.176   0.205
  8 A"   26 A'   27 A'    9 A"   28 A'   29 A'   30 A'   31 A'                 
  0.266   0.336   0.378   0.392   0.400   0.430   0.450   0.535
 32 A'   33 A'   34 A'   10 A"   35 A'   11 A"   36 A'   37 A'                 
  0.582   0.607   0.616   0.689   0.728   0.763   0.792   0.813
 38 A'   12 A"   39 A'   40 A'   13 A"   41 A'   42 A'   14 A"                 
  0.869   0.902   0.943   1.013   1.102   1.114   1.143   1.149
 15 A"   43 A'   44 A'   45 A'   16 A"   46 A'   17 A"   47 A'                 
  1.176   1.203   1.229   1.404   1.509   1.670   1.690   1.796
 48 A'   18 A"   49 A'   50 A'   51 A'   19 A"   52 A'   20 A"                 
  1.842   1.868   1.938   2.006   2.030   2.335   2.616   2.646
 53 A'   21 A"   54 A'   55 A'   56 A'   57 A'   22 A"   58 A'                 
  2.737   2.898   7.252   7.497  10.378  14.737  14.780  14.787
 59 A'   60 A'   61 A'   62 A'   63 A'   23 A"   24 A"   64 A'                 
 14.812  14.851  14.898  26.682  26.754  27.006 165.868 166.130
 65 A'   66 A'   67 A'   25 A"   68 A'   69 A'   70 A'   71 A'                 
219.235
 72 A'                                                                         

 Beta MOs, Restricted
 -- Occupied --                  
-104.84  -80.03  -79.99  -10.57   -8.04   -8.04   -8.04   -7.57
  1 A'    2 A'    3 A'    4 A'    5 A'    1 A"    6 A'    7 A'                 
 -7.529  -5.460  -5.459  -5.458  -5.422  -5.421  -5.421  -1.120
  8 A'    9 A'    2 A"   10 A'   11 A'   12 A'    3 A"   13 A'                 
 -0.922  -0.714  -0.541  -0.516  -0.498  -0.463  -0.387  -0.360
 14 A'   15 A'   16 A'   17 A'    4 A"   18 A'   19 A'    5 A"                 
 -- Virtual --                   
 -0.014   0.050   0.062   0.067   0.080   0.089   0.097   0.110
  6 A"   20 A'   21 A'   22 A'    7 A"   23 A'   24 A'   25 A'                 
  0.112   0.134   0.137   0.150   0.165   0.171   0.176   0.205
  8 A"   26 A'   27 A'    9 A"   28 A'   29 A'   30 A'   31 A'                 
  0.266   0.336   0.378   0.392   0.400   0.430   0.450   0.535
 32 A'   33 A'   34 A'   10 A"   35 A'   11 A"   36 A'   37 A'                 
  0.582   0.607   0.616   0.689   0.728   0.763   0.792   0.813
 38 A'   12 A"   39 A'   40 A'   13 A"   41 A'   42 A'   14 A"                 
  0.869   0.902   0.943   1.013   1.102   1.114   1.143   1.149
 15 A"   43 A'   44 A'   45 A'   16 A"   46 A'   17 A"   47 A'                 
  1.176   1.203   1.229   1.404   1.509   1.670   1.690   1.796
 48 A'   18 A"   49 A'   50 A'   51 A'   19 A"   52 A'   20 A"                 
  1.842   1.868   1.938   2.006   2.030   2.335   2.616   2.646
 53 A'   21 A"   54 A'   55 A'   56 A'   57 A'   22 A"   58 A'                 
  2.737   2.898   7.252   7.497  10.378  14.737  14.780  14.787
 59 A'   60 A'   61 A'   62 A'   63 A'   23 A"   24 A"   64 A'                 
 14.812  14.851  14.898  26.682  26.754  27.006 165.868 166.130
 65 A'   66 A'   67 A'   25 A"   68 A'   69 A'   70 A'   71 A'                 
219.235
 72 A'                                                                         

 Occupation and symmetry of molecular orbitals

 Point group: Cs (2 irreducible representations).

                           A'   A"    All 
 ------------------------------------------
 All molecular orbitals:
  - Alpha                  72   25    97  
  - Beta                   72   25    97  
 ------------------------------------------
 Alpha orbitals:
  - Frozen occupied        12   3     15  
  - Active occupied        7    2     9   
  - Active virtual         53   20    73  
  - Frozen virtual         0    0     0   
 ------------------------------------------
 Beta orbitals:
  - Frozen occupied        12   3     15  
  - Active occupied        7    2     9   
  - Active virtual         53   20    73  
  - Frozen virtual         0    0     0   
 ------------------------------------------

 Import integrals:   CPU 0.00 s  wall 0.00 s

 Import integrals:   CPU 12.49 s  wall 13.93 s

 MP2 amplitudes:   CPU 0.12 s  wall 0.28 s

Running a double precision version
           CCSD T amplitudes will be solved using DIIS.

           Start     Size      MaxIter   EConv     TConv     
           3         7         100       1.00e-07  1.00e-05  
 ------------------------------------------------------------------------------
           Energy (a.u.)   Ediff      Tdiff       Comment
 ------------------------------------------------------------------------------
         -1141.92893445                           
     1   -1141.95057985   2.16e-02   6.86e-01     
     2   -1141.96223821   1.17e-02   8.74e-02     
     3   -1141.96421935   1.98e-03   3.54e-02     
     4   -1141.96588540   1.67e-03   1.43e-02     Switched to DIIS steps.
     5   -1141.96629268   4.07e-04   9.09e-03     
     6   -1141.96630226   9.58e-06   2.21e-03     
     7   -1141.96629448   7.78e-06   7.18e-04     
     8   -1141.96629491   4.28e-07   1.92e-04     
     9   -1141.96629528   3.79e-07   6.80e-05     
    10   -1141.96629537   9.01e-08   3.21e-05     
    11   -1141.96629546   8.48e-08   1.84e-05     
    12   -1141.96629546   2.69e-09   3.42e-06     
 ------------------------------------------------------------------------------
         -1141.96629546                           CCSD T converged.

End of double precision
 SCF energy                 = -1141.56300847
 MP2 energy                 = -1141.92893445
 CCSD correlation energy     =    -0.40328699
 CCSD total energy           = -1141.96629546

 CCSD  T1^2 = 0.0077  T2^2 = 0.2288  Leading amplitudes:

 Amplitude    Orbitals with energies
 -0.0224       5 (A") A                  ->    10 (A") A                  
              -0.3600                          0.3921                     
 -0.0224       5 (A") B                  ->    10 (A") B                  
              -0.3600                          0.3921                     
 -0.0162       4 (A") A                  ->    6 (A") A                   
              -0.4984                         -0.0143                     
 -0.0162       4 (A") B                  ->    6 (A") B                   
              -0.4984                         -0.0143                     

 Amplitude    Orbitals with energies
 -0.1519       5 (A") A      5 (A") B    ->    6 (A") A      6 (A") B     
              -0.3600       -0.3600           -0.0143       -0.0143       
  0.1519       5 (A") A      5 (A") B    ->    6 (A") B      6 (A") A     
              -0.3600       -0.3600           -0.0143       -0.0143       
  0.1519       5 (A") B      5 (A") A    ->    6 (A") A      6 (A") B     
              -0.3600       -0.3600           -0.0143       -0.0143       
 -0.1519       5 (A") B      5 (A") A    ->    6 (A") B      6 (A") A     
              -0.3600       -0.3600           -0.0143       -0.0143       

 Computing CCSD intemediates for later calculations in double precision
 Finished.

Running a double precision version
           CCSD Lambda amplitudes will be solved using DIIS.
           Start     Size      MaxIter   EConv     LConv     
           3         7         100       1.00e-07  1.00e-05  
 ------------------------------------------------------------------------------
            Enorm      Ldiff       Comment
 ------------------------------------------------------------------------------
     1     5.26e-02   4.39e-02     
     2     1.10e-02   5.06e-03     
     3     4.80e-03   2.47e-03     
     4     1.74e-03   1.34e-03     Switched to DIIS steps.
     5     6.82e-04   3.88e-04     
     6     2.66e-04   1.24e-04     
     7     1.02e-04   2.15e-05     
     8     3.97e-05   3.84e-06     
     9     1.63e-05   3.36e-06     
    10     5.77e-06   1.15e-06     
    11     1.71e-06   5.19e-07     
    12     7.20e-07   1.66e-07     
    13     2.88e-07   6.49e-08     
    14     1.22e-07   1.17e-08     
    15     5.34e-08   9.01e-09     
 ------------------------------------------------------------------------------
                                   CCSD Lambda converged.

 Computing density matrices in double precision...
           Orbital response amplitudes will be solved using DIIS.
           Start     Size      MaxIter   EConv     LConv     
           3         7         100       1.00e-06  1.00e-06  
 ------------------------------------------------------------------------------
            Enorm      Ldiff       Comment
 ------------------------------------------------------------------------------
     1     6.28e-02   5.29e-03     
     2     3.80e-02   1.02e-02     
     3     4.58e-02   1.15e-02     
     4     1.43e-02   1.25e-02     Switched to DIIS steps.
     5     8.48e-04   3.68e-03     
     6     2.81e-04   8.28e-05     
     7     1.36e-04   2.50e-05     
     8     4.41e-05   9.94e-06     
     9     1.23e-05   2.27e-06     
    10     3.09e-06   7.27e-08     
    11     1.37e-06   7.66e-08     
    12     9.10e-08   2.24e-08     
 ------------------------------------------------------------------------------
                                   Orbital response converged.

 Computing density matrices... Done.
 CCSD calculation:   CPU 89.77 s  wall 28.38 s

Current path: /canmo/ccsd/grad/
/g1_bb_aa
/g1_bb_bb
/g1_o1o1
/g1_o1o2
/g1_o1v1
/g1_o2v1
/g1_v1v1
/g1p_bb_aa
/g1p_bb_bb
/g1s_bb_aa
/g1s_bb_bb
/g2_o1o1o1o1
/g2_o1o1o1v1
/g2_o1o1v1v1
/g2_o1v1o1v1
/g2_o1v1v1v1
/g2_v1v1v1v1
/w_bb_aa
/w_bb_bb
 Transferring MO TPDM to AO TPDM
 Transferring g2_o1o1o1o1
 Transferring g2_o1o1o1v1
 Transferring g2_o1o1v1v1
 Transferring g2_o1v1o1v1
 Transferring g2_o1v1v1v1
 Transferring g2_v1v1v1v1
 Adding separable TPDM
 Computing TPDM gradient
 --------------------------------------------------------
 2e gradient
  Atom          X               Y               Z
 --------------------------------------------------------
    1         -0.883655       21.797213        0.000000  
    2         17.532972      -15.322332       -0.000000  
    3          3.484689        2.806386       -0.000000  
    4        -20.134006       -9.281268        0.000000  
 --------------------------------------------------------
 --------------------------------------------------------
 Final gradient
  Atom          X               Y               Z
 --------------------------------------------------------
    1         -0.883655       21.797213        0.000000  
    2         17.532972      -15.322332       -0.000000  
    3          3.484689        2.806386       -0.000000  
    4        -20.134006       -9.281268        0.000000  
 --------------------------------------------------------
 Analytic gradient from two-electron contribution:   CPU 201.24 s  wall 111.97 s

 Total ccman2 time:   CPU 306.97 s  wall 163.35 s


 --------------------------------------------------------------
             Orbital Energies (a.u.) and Symmetries
 --------------------------------------------------------------

 Alpha MOs, Restricted
 -- Occupied --                  
-104.84  -80.03  -79.99  -10.57   -8.04   -8.04   -7.57   -7.53
  1 A'    2 A'    3 A'    4 A'    5 A'    6 A'    7 A'    8 A'                 
 -5.460  -5.458  -5.422  -5.421  -8.036  -5.459  -5.421  -1.120
  9 A'   10 A'   11 A'   12 A'    1 A"    2 A"    3 A"   13 A'                 
 -0.922  -0.714  -0.541  -0.516  -0.463  -0.387  -0.498  -0.360
 14 A'   15 A'   16 A'   17 A'   18 A'   19 A'    4 A"    5 A"                 
 -- Virtual --                   
  0.050   0.062   0.067   0.089   0.097   0.110   0.134   0.137
 20 A'   21 A'   22 A'   23 A'   24 A'   25 A'   26 A'   27 A'                 
  0.165   0.171   0.176   0.205   0.266   0.336   0.378   0.400
 28 A'   29 A'   30 A'   31 A'   32 A'   33 A'   34 A'   35 A'                 
  0.450   0.535   0.582   0.616   0.689   0.763   0.792   0.902
 36 A'   37 A'   38 A'   39 A'   40 A'   41 A'   42 A'   43 A'                 
  0.943   1.013   1.114   1.149   1.176   1.229   1.404   1.509
 44 A'   45 A'   46 A'   47 A'   48 A'   49 A'   50 A'   51 A'                 
  1.690   1.842   1.938   2.006   2.030   2.335   2.646   2.737
 52 A'   53 A'   54 A'   55 A'   56 A'   57 A'   58 A'   59 A'                 
  2.898   7.252   7.497  10.378  14.787  14.812  14.851  14.898
 60 A'   61 A'   62 A'   63 A'   64 A'   65 A'   66 A'   67 A'                 
 26.754  27.006 165.868 166.130 219.235  -0.014   0.080   0.112
 68 A'   69 A'   70 A'   71 A'   72 A'    6 A"    7 A"    8 A"                 
  0.150   0.392   0.430   0.607   0.728   0.813   0.869   1.102
  9 A"   10 A"   11 A"   12 A"   13 A"   14 A"   15 A"   16 A"                 
  1.143   1.203   1.670   1.796   1.868   2.616  14.737  14.780
 17 A"   18 A"   19 A"   20 A"   21 A"   22 A"   23 A"   24 A"                 
 26.682
 25 A"                                                                         

 Beta MOs, Restricted
 -- Occupied --                  
-104.84  -80.03  -79.99  -10.57   -8.04   -8.04   -7.57   -7.53
  1 A'    2 A'    3 A'    4 A'    5 A'    6 A'    7 A'    8 A'                 
 -5.460  -5.458  -5.422  -5.421  -8.036  -5.459  -5.421  -1.120
  9 A'   10 A'   11 A'   12 A'    1 A"    2 A"    3 A"   13 A'                 
 -0.922  -0.714  -0.541  -0.516  -0.463  -0.387  -0.498  -0.360
 14 A'   15 A'   16 A'   17 A'   18 A'   19 A'    4 A"    5 A"                 
 -- Virtual --                   
  0.050   0.062   0.067   0.089   0.097   0.110   0.134   0.137
 20 A'   21 A'   22 A'   23 A'   24 A'   25 A'   26 A'   27 A'                 
  0.165   0.171   0.176   0.205   0.266   0.336   0.378   0.400
 28 A'   29 A'   30 A'   31 A'   32 A'   33 A'   34 A'   35 A'                 
  0.450   0.535   0.582   0.616   0.689   0.763   0.792   0.902
 36 A'   37 A'   38 A'   39 A'   40 A'   41 A'   42 A'   43 A'                 
  0.943   1.013   1.114   1.149   1.176   1.229   1.404   1.509
 44 A'   45 A'   46 A'   47 A'   48 A'   49 A'   50 A'   51 A'                 
  1.690   1.842   1.938   2.006   2.030   2.335   2.646   2.737
 52 A'   53 A'   54 A'   55 A'   56 A'   57 A'   58 A'   59 A'                 
  2.898   7.252   7.497  10.378  14.787  14.812  14.851  14.898
 60 A'   61 A'   62 A'   63 A'   64 A'   65 A'   66 A'   67 A'                 
 26.754  27.006 165.868 166.130 219.235  -0.014   0.080   0.112
 68 A'   69 A'   70 A'   71 A'   72 A'    6 A"    7 A"    8 A"                 
  0.150   0.392   0.430   0.607   0.728   0.813   0.869   1.102
  9 A"   10 A"   11 A"   12 A"   13 A"   14 A"   15 A"   16 A"                 
  1.143   1.203   1.670   1.796   1.868   2.616  14.737  14.780
 17 A"   18 A"   19 A"   20 A"   21 A"   22 A"   23 A"   24 A"                 
 26.682
 25 A"                                                                         
 --------------------------------------------------------------

          Ground-State Mulliken Net Atomic Charges

     Atom                 Charge (a.u.)
  ----------------------------------------
      1 P                     0.010200
      2 P                     0.194127
      3 H                    -0.124341
      4 Cl                   -0.079985
  ----------------------------------------
  Sum of atomic charges =    -0.000000

 -----------------------------------------------------------------
                    Cartesian Multipole Moments
 -----------------------------------------------------------------
    Charge (ESU x 10^10)
                 0.0000
    Dipole Moment (Debye)
         X      -1.7234      Y      -0.7763      Z      -0.0000
       Tot       1.8902
    Quadrupole Moments (Debye-Ang)
        XX     -39.8594     XY       0.8101     YY     -41.4603
        XZ      -0.0000     YZ      -0.0000     ZZ     -40.0262
    Octopole Moments (Debye-Ang^2)
       XXX       1.5892    XXY      -1.0155    XYY       4.5259
       YYY       2.6932    XXZ      -0.0000    XYZ      -0.0000
       YYZ      -0.0000    XZZ       2.9413    YZZ       0.3873
       ZZZ      -0.0000
    Hexadecapole Moments (Debye-Ang^3)
      XXXX    -477.4980   XXXY      10.1921   XXYY    -106.7703
      XYYY       7.3347   YYYY    -157.0120   XXXZ      -0.0000
      XXYZ      -0.0000   XYYZ      -0.0000   YYYZ      -0.0000
      XXZZ     -92.8860   XYZZ       0.7897   YYZZ     -35.4778
      XZZZ      -0.0000   YZZZ       0.0000   ZZZZ     -59.9675
 -----------------------------------------------------------------
 DrvMan completing analytic gradient of the correlated energy
 Correlated dipole moment
            1
    1  -0.6780369
    2  -0.3054294
    3  -0.0000000
 Energy read as -1141.966295457
 Full Analytical Gradient: (in a.u., or Hartree/Bohr)
             1             2             3             4
    1   -0.00048768   -0.00000858    0.00018778    0.00030848
    2   -0.00008913   -0.00045529    0.00029249    0.00025193
    3   -0.00000000    0.00000000   -0.00000000    0.00000000
 Gradient time:  CPU 0.24 s  wall 1.86 s
 Geometry Optimization Parameters
   NAtoms,    NIC,     NZ,  NCons,   NDum,   NFix, NCnnct, MaxDiis
        4      14       4       0       0       0       0       0

 Cartesian Hessian Update
 Hessian Updated using BFGS Update


** GEOMETRY OPTIMIZATION IN DELOCALIZED INTERNAL COORDINATES **
   Searching for a Minimum

   Optimization Cycle:   3

                       Coordinates (Angstroms)
     ATOM                X               Y               Z
      1  P        -0.0818492421   -0.8599908535    0.0000000000
      2  P        -1.5952711630    0.4956583510    0.0000000000
      3  H        -2.5048702652   -0.5936235287    0.0000000000
      4  Cl        1.6207564792    0.3458940975    0.0000000000
   Point Group: cs    Number of degrees of freedom:     5


   Energy is  -1141.966295457

 Hessian Updated using BFGS Update

  5 Hessian modes will be used to form the next step
  Hessian Eigenvalues:
     0.140579    0.201046    0.210113    0.300813    0.308858

 Minimum Search - Taking Simple RFO Step
 Searching for Lamda that Minimizes Along All modes
 Value Taken    Lamda =  -0.00000168
 Step Taken.  Stepsize is  0.002864

                             Maximum     Tolerance    Cnvgd?
         Gradient           0.000510      0.000300      NO
         Displacement       0.002191      0.001200      NO
         Energy change     -0.000023      0.000001      NO


 New Cartesian Coordinates Obtained by Inverse Iteration

 Displacement from previous Coordinates is:  0.002277
 ----------------------------------------------------------------
             Standard Nuclear Orientation (Angstroms)
    I     Atom           X                Y                Z
 ----------------------------------------------------------------
    1      P      -0.0814590921    -0.8594589011     0.0000000000
    2      P      -1.5953423196     0.4962288741     0.0000000000
    3      H      -2.5049121542    -0.5941807157     0.0000000000
    4      Cl      1.6204793747     0.3453488091     0.0000000000
 ----------------------------------------------------------------
 Molecular Point Group                 Cs    NOp =  2
 Largest Abelian Subgroup              Cs    NOp =  2
 Nuclear Repulsion Energy =   176.1898410543 hartrees
 There are       24 alpha and       24 beta electrons
 Applying Cartesian multipole field
    Component          Value
    ---------          -----
     (2,0,0)        1.00000E-11
     (0,2,0)        2.00000E-11
     (0,0,2)       -3.00000E-11
 Nucleus-field energy     =     0.0000000044 hartrees
 Requested basis set is 6-311++G(d,p)
 There are 44 shells and 97 basis functions
 A cutoff of  1.0D-14 yielded    903 shell pairs
 There are      4620 function pairs (      4932 Cartesian)
 Smallest overlap matrix eigenvalue = 6.34E-04
 Guess MOs from SCF MO coefficient file

 -----------------------------------------------------------------------
  General SCF calculation program by
  Eric Jon Sundstrom, Paul Horn, Yuezhi Mao, Dmitri Zuev, Alec White,
  David Stuck, Shaama M.S., Shane Yost, Joonho Lee, David Small,
  Daniel Levine, Susi Lehtola, Hugh Burton, Evgeny Epifanovsky
 -----------------------------------------------------------------------
 Hartree-Fock
 using 4 threads for integral computing
 -------------------------------------------------------
 OpenMP Integral computing Module                
 Release: version 2.0, May 2017, Q-Chem Inc. Pleasanton 
 -------------------------------------------------------
 A restricted SCF calculation will be
 performed using DIIS
 SCF converges when DIIS error is below 1.0e-08
 ---------------------------------------
  Cycle       Energy         DIIS error
 ---------------------------------------
    1   -1141.5629969303      1.64e-05  
    2   -1141.5629973672      3.81e-06  
    3   -1141.5629974031      1.49e-06  
    4   -1141.5629974075      4.41e-07  
    5   -1141.5629974082      2.27e-07  
    6   -1141.5629974084      7.57e-08  
    7   -1141.5629974084      3.70e-08  
    8   -1141.5629974084      1.37e-08  
    9   -1141.5629974085      3.71e-09  Convergence criterion met
 ---------------------------------------
 SCF time:   CPU 3.91s  wall 4.00s 
 SCF   energy in the final basis set =    -1141.5629974085
 Total energy in the final basis set =    -1141.5629974085


 ------------------------------------------------------------------------------

   CCMAN2: suite of methods based on coupled cluster
           and equation of motion theories.

   Components:
   * libvmm-1.3-trunk
     by Evgeny Epifanovsky, Ilya Kaliman.
   * libtensor-2.5-trunk
     by Evgeny Epifanovsky, Michael Wormit, Dmitry Zuev, Sam Manzer, 
        Ilya Kaliman.
   * libcc-2.5-trunk
     by Evgeny Epifanovsky, Arik Landau, Tomasz Kus, Kirill Khistyaev, 
        Dmitry Zuev, Prashant Manohar, Xintian Feng, Anna Krylov, 
        Matthew Goldey, Alec White, Thomas Jagau, Kaushik Nanda, 
        Anastasia Gunina, Alexander Kunitsa, Joonho Lee.

   CCMAN original authors:
   Anna I. Krylov, C. David Sherrill, Steven R. Gwaltney,
   Edward F. C. Byrd (2000)
   Sergey V. Levchenko, Lyudmila V. Slipchenko, Tao Wang,
   Ana-Maria C. Cristian (2003)
   Piotr A. Pieniazek, C. Melania Oana, Evgeny Epifanovsky (2007)
   Prashant Manohar (2009)

 ------------------------------------------------------------------------------


 Allocating and initializing 3808MB of RAM...
 Calculation will run on 4 cores.


 Alpha MOs, Restricted
 -- Occupied --                  
-104.84  -80.03  -79.99  -10.57   -8.04   -8.04   -8.04   -7.57
  1 A'    2 A'    3 A'    4 A'    5 A'    1 A"    6 A'    7 A'                 
 -7.529  -5.460  -5.458  -5.458  -5.422  -5.421  -5.421  -1.120
  8 A'    9 A'    2 A"   10 A'   11 A'   12 A'    3 A"   13 A'                 
 -0.922  -0.714  -0.541  -0.516  -0.499  -0.464  -0.386  -0.360
 14 A'   15 A'   16 A'   17 A'    4 A"   18 A'   19 A'    5 A"                 
 -- Virtual --                   
 -0.014   0.050   0.062   0.067   0.080   0.089   0.097   0.110
  6 A"   20 A'   21 A'   22 A'    7 A"   23 A'   24 A'   25 A'                 
  0.112   0.134   0.137   0.150   0.165   0.171   0.176   0.205
  8 A"   26 A'   27 A'    9 A"   28 A'   29 A'   30 A'   31 A'                 
  0.266   0.336   0.378   0.392   0.400   0.430   0.450   0.535
 32 A'   33 A'   34 A'   10 A"   35 A'   11 A"   36 A'   37 A'                 
  0.582   0.607   0.616   0.689   0.728   0.763   0.792   0.813
 38 A'   12 A"   39 A'   40 A'   13 A"   41 A'   42 A'   14 A"                 
  0.869   0.902   0.944   1.013   1.102   1.114   1.143   1.149
 15 A"   43 A'   44 A'   45 A'   16 A"   46 A'   17 A"   47 A'                 
  1.176   1.203   1.230   1.403   1.509   1.670   1.690   1.796
 48 A'   18 A"   49 A'   50 A'   51 A'   19 A"   52 A'   20 A"                 
  1.842   1.868   1.938   2.006   2.030   2.334   2.616   2.646
 53 A'   21 A"   54 A'   55 A'   56 A'   57 A'   22 A"   58 A'                 
  2.737   2.898   7.253   7.497  10.377  14.737  14.780  14.787
 59 A'   60 A'   61 A'   62 A'   63 A'   23 A"   24 A"   64 A'                 
 14.812  14.851  14.898  26.682  26.754  27.007 165.868 166.129
 65 A'   66 A'   67 A'   25 A"   68 A'   69 A'   70 A'   71 A'                 
219.235
 72 A'                                                                         

 Beta MOs, Restricted
 -- Occupied --                  
-104.84  -80.03  -79.99  -10.57   -8.04   -8.04   -8.04   -7.57
  1 A'    2 A'    3 A'    4 A'    5 A'    1 A"    6 A'    7 A'                 
 -7.529  -5.460  -5.458  -5.458  -5.422  -5.421  -5.421  -1.120
  8 A'    9 A'    2 A"   10 A'   11 A'   12 A'    3 A"   13 A'                 
 -0.922  -0.714  -0.541  -0.516  -0.499  -0.464  -0.386  -0.360
 14 A'   15 A'   16 A'   17 A'    4 A"   18 A'   19 A'    5 A"                 
 -- Virtual --                   
 -0.014   0.050   0.062   0.067   0.080   0.089   0.097   0.110
  6 A"   20 A'   21 A'   22 A'    7 A"   23 A'   24 A'   25 A'                 
  0.112   0.134   0.137   0.150   0.165   0.171   0.176   0.205
  8 A"   26 A'   27 A'    9 A"   28 A'   29 A'   30 A'   31 A'                 
  0.266   0.336   0.378   0.392   0.400   0.430   0.450   0.535
 32 A'   33 A'   34 A'   10 A"   35 A'   11 A"   36 A'   37 A'                 
  0.582   0.607   0.616   0.689   0.728   0.763   0.792   0.813
 38 A'   12 A"   39 A'   40 A'   13 A"   41 A'   42 A'   14 A"                 
  0.869   0.902   0.944   1.013   1.102   1.114   1.143   1.149
 15 A"   43 A'   44 A'   45 A'   16 A"   46 A'   17 A"   47 A'                 
  1.176   1.203   1.230   1.403   1.509   1.670   1.690   1.796
 48 A'   18 A"   49 A'   50 A'   51 A'   19 A"   52 A'   20 A"                 
  1.842   1.868   1.938   2.006   2.030   2.334   2.616   2.646
 53 A'   21 A"   54 A'   55 A'   56 A'   57 A'   22 A"   58 A'                 
  2.737   2.898   7.253   7.497  10.377  14.737  14.780  14.787
 59 A'   60 A'   61 A'   62 A'   63 A'   23 A"   24 A"   64 A'                 
 14.812  14.851  14.898  26.682  26.754  27.007 165.868 166.129
 65 A'   66 A'   67 A'   25 A"   68 A'   69 A'   70 A'   71 A'                 
219.235
 72 A'                                                                         

 Occupation and symmetry of molecular orbitals

 Point group: Cs (2 irreducible representations).

                           A'   A"    All 
 ------------------------------------------
 All molecular orbitals:
  - Alpha                  72   25    97  
  - Beta                   72   25    97  
 ------------------------------------------
 Alpha orbitals:
  - Frozen occupied        12   3     15  
  - Active occupied        7    2     9   
  - Active virtual         53   20    73  
  - Frozen virtual         0    0     0   
 ------------------------------------------
 Beta orbitals:
  - Frozen occupied        12   3     15  
  - Active occupied        7    2     9   
  - Active virtual         53   20    73  
  - Frozen virtual         0    0     0   
 ------------------------------------------

 Import integrals:   CPU 0.00 s  wall 0.01 s

 Import integrals:   CPU 12.61 s  wall 20.15 s

 MP2 amplitudes:   CPU 0.13 s  wall 0.32 s

Running a double precision version
           CCSD T amplitudes will be solved using DIIS.

           Start     Size      MaxIter   EConv     TConv     
           3         7         100       1.00e-07  1.00e-05  
 ------------------------------------------------------------------------------
           Energy (a.u.)   Ediff      Tdiff       Comment
 ------------------------------------------------------------------------------
         -1141.92894346                           
     1   -1141.95057974   2.16e-02   6.86e-01     
     2   -1141.96223925   1.17e-02   8.74e-02     
     3   -1141.96422012   1.98e-03   3.54e-02     
     4   -1141.96588649   1.67e-03   1.43e-02     Switched to DIIS steps.
     5   -1141.96629369   4.07e-04   9.08e-03     
     6   -1141.96630324   9.55e-06   2.21e-03     
     7   -1141.96629546   7.78e-06   7.18e-04     
     8   -1141.96629589   4.28e-07   1.92e-04     
     9   -1141.96629626   3.77e-07   6.79e-05     
    10   -1141.96629635   8.94e-08   3.20e-05     
    11   -1141.96629644   8.47e-08   1.83e-05     
    12   -1141.96629643   2.56e-09   3.41e-06     
 ------------------------------------------------------------------------------
         -1141.96629643                           CCSD T converged.

End of double precision
 SCF energy                 = -1141.56299741
 MP2 energy                 = -1141.92894346
 CCSD correlation energy     =    -0.40329903
 CCSD total energy           = -1141.96629643

 CCSD  T1^2 = 0.0077  T2^2 = 0.2288  Leading amplitudes:

 Amplitude    Orbitals with energies
 -0.0224       5 (A") A                  ->    10 (A") A                  
              -0.3599                          0.3922                     
 -0.0224       5 (A") B                  ->    10 (A") B                  
              -0.3599                          0.3922                     
 -0.0162       4 (A") A                  ->    6 (A") A                   
              -0.4986                         -0.0143                     
 -0.0162       4 (A") B                  ->    6 (A") B                   
              -0.4986                         -0.0143                     

 Amplitude    Orbitals with energies
 -0.1520       5 (A") A      5 (A") B    ->    6 (A") A      6 (A") B     
              -0.3599       -0.3599           -0.0143       -0.0143       
  0.1520       5 (A") A      5 (A") B    ->    6 (A") B      6 (A") A     
              -0.3599       -0.3599           -0.0143       -0.0143       
  0.1520       5 (A") B      5 (A") A    ->    6 (A") A      6 (A") B     
              -0.3599       -0.3599           -0.0143       -0.0143       
 -0.1520       5 (A") B      5 (A") A    ->    6 (A") B      6 (A") A     
              -0.3599       -0.3599           -0.0143       -0.0143       

 Computing CCSD intemediates for later calculations in double precision
 Finished.

Running a double precision version
           CCSD Lambda amplitudes will be solved using DIIS.
           Start     Size      MaxIter   EConv     LConv     
           3         7         100       1.00e-07  1.00e-05  
 ------------------------------------------------------------------------------
            Enorm      Ldiff       Comment
 ------------------------------------------------------------------------------
     1     5.26e-02   4.39e-02     
     2     1.10e-02   5.06e-03     
     3     4.80e-03   2.47e-03     
     4     1.73e-03   1.34e-03     Switched to DIIS steps.
     5     6.81e-04   3.88e-04     
     6     2.65e-04   1.24e-04     
     7     1.01e-04   2.15e-05     
     8     3.96e-05   3.82e-06     
     9     1.62e-05   3.33e-06     
    10     5.76e-06   1.15e-06     
    11     1.71e-06   5.19e-07     
    12     7.19e-07   1.66e-07     
    13     2.87e-07   6.49e-08     
    14     1.22e-07   1.18e-08     
    15     5.32e-08   9.04e-09     
 ------------------------------------------------------------------------------
                                   CCSD Lambda converged.

 Computing density matrices in double precision...
           Orbital response amplitudes will be solved using DIIS.
           Start     Size      MaxIter   EConv     LConv     
           3         7         100       1.00e-06  1.00e-06  
 ------------------------------------------------------------------------------
            Enorm      Ldiff       Comment
 ------------------------------------------------------------------------------
     1     6.28e-02   5.29e-03     
     2     3.80e-02   1.02e-02     
     3     4.58e-02   1.15e-02     
     4     1.43e-02   1.25e-02     Switched to DIIS steps.
     5     8.49e-04   3.69e-03     
     6     2.82e-04   8.27e-05     
     7     1.36e-04   2.51e-05     
     8     4.42e-05   9.94e-06     
     9     1.23e-05   2.28e-06     
    10     3.09e-06   7.43e-08     
    11     1.37e-06   7.67e-08     
    12     9.10e-08   2.23e-08     
 ------------------------------------------------------------------------------
                                   Orbital response converged.

 Computing density matrices... Done.
 CCSD calculation:   CPU 90.32 s  wall 28.61 s

Current path: /canmo/ccsd/grad/
/g1_bb_aa
/g1_bb_bb
/g1_o1o1
/g1_o1o2
/g1_o1v1
/g1_o2v1
/g1_v1v1
/g1p_bb_aa
/g1p_bb_bb
/g1s_bb_aa
/g1s_bb_bb
/g2_o1o1o1o1
/g2_o1o1o1v1
/g2_o1o1v1v1
/g2_o1v1o1v1
/g2_o1v1v1v1
/g2_v1v1v1v1
/w_bb_aa
/w_bb_bb
 Transferring MO TPDM to AO TPDM
 Transferring g2_o1o1o1o1
 Transferring g2_o1o1o1v1
 Transferring g2_o1o1v1v1
 Transferring g2_o1v1o1v1
 Transferring g2_o1v1v1v1
 Transferring g2_v1v1v1v1
 Adding separable TPDM
 Computing TPDM gradient
 --------------------------------------------------------
 2e gradient
  Atom          X               Y               Z
 --------------------------------------------------------
    1         -0.868425       21.795976       -0.000000  
    2         17.532435      -15.321804        0.000000  
    3          3.482750        2.809590        0.000000  
    4        -20.146760       -9.283762        0.000000  
 --------------------------------------------------------
 --------------------------------------------------------
 Final gradient
  Atom          X               Y               Z
 --------------------------------------------------------
    1         -0.868425       21.795976       -0.000000  
    2         17.532435      -15.321804        0.000000  
    3          3.482750        2.809590        0.000000  
    4        -20.146760       -9.283762        0.000000  
 --------------------------------------------------------
 Analytic gradient from two-electron contribution:   CPU 201.93 s  wall 119.83 s

 Total ccman2 time:   CPU 308.01 s  wall 178.53 s


 --------------------------------------------------------------
             Orbital Energies (a.u.) and Symmetries
 --------------------------------------------------------------

 Alpha MOs, Restricted
 -- Occupied --                  
-104.84  -80.03  -79.99  -10.57   -8.04   -8.04   -7.57   -7.53
  1 A'    2 A'    3 A'    4 A'    5 A'    6 A'    7 A'    8 A'                 
 -5.460  -5.458  -5.422  -5.421  -8.036  -5.458  -5.421  -1.120
  9 A'   10 A'   11 A'   12 A'    1 A"    2 A"    3 A"   13 A'                 
 -0.922  -0.714  -0.541  -0.516  -0.464  -0.386  -0.499  -0.360
 14 A'   15 A'   16 A'   17 A'   18 A'   19 A'    4 A"    5 A"                 
 -- Virtual --                   
  0.050   0.062   0.067   0.089   0.097   0.110   0.134   0.137
 20 A'   21 A'   22 A'   23 A'   24 A'   25 A'   26 A'   27 A'                 
  0.165   0.171   0.176   0.205   0.266   0.336   0.378   0.400
 28 A'   29 A'   30 A'   31 A'   32 A'   33 A'   34 A'   35 A'                 
  0.450   0.535   0.582   0.616   0.689   0.763   0.792   0.902
 36 A'   37 A'   38 A'   39 A'   40 A'   41 A'   42 A'   43 A'                 
  0.944   1.013   1.114   1.149   1.176   1.230   1.403   1.509
 44 A'   45 A'   46 A'   47 A'   48 A'   49 A'   50 A'   51 A'                 
  1.690   1.842   1.938   2.006   2.030   2.334   2.646   2.737
 52 A'   53 A'   54 A'   55 A'   56 A'   57 A'   58 A'   59 A'                 
  2.898   7.253   7.497  10.377  14.787  14.812  14.851  14.898
 60 A'   61 A'   62 A'   63 A'   64 A'   65 A'   66 A'   67 A'                 
 26.754  27.007 165.868 166.129 219.235  -0.014   0.080   0.112
 68 A'   69 A'   70 A'   71 A'   72 A'    6 A"    7 A"    8 A"                 
  0.150   0.392   0.430   0.607   0.728   0.813   0.869   1.102
  9 A"   10 A"   11 A"   12 A"   13 A"   14 A"   15 A"   16 A"                 
  1.143   1.203   1.670   1.796   1.868   2.616  14.737  14.780
 17 A"   18 A"   19 A"   20 A"   21 A"   22 A"   23 A"   24 A"                 
 26.682
 25 A"                                                                         

 Beta MOs, Restricted
 -- Occupied --                  
-104.84  -80.03  -79.99  -10.57   -8.04   -8.04   -7.57   -7.53
  1 A'    2 A'    3 A'    4 A'    5 A'    6 A'    7 A'    8 A'                 
 -5.460  -5.458  -5.422  -5.421  -8.036  -5.458  -5.421  -1.120
  9 A'   10 A'   11 A'   12 A'    1 A"    2 A"    3 A"   13 A'                 
 -0.922  -0.714  -0.541  -0.516  -0.464  -0.386  -0.499  -0.360
 14 A'   15 A'   16 A'   17 A'   18 A'   19 A'    4 A"    5 A"                 
 -- Virtual --                   
  0.050   0.062   0.067   0.089   0.097   0.110   0.134   0.137
 20 A'   21 A'   22 A'   23 A'   24 A'   25 A'   26 A'   27 A'                 
  0.165   0.171   0.176   0.205   0.266   0.336   0.378   0.400
 28 A'   29 A'   30 A'   31 A'   32 A'   33 A'   34 A'   35 A'                 
  0.450   0.535   0.582   0.616   0.689   0.763   0.792   0.902
 36 A'   37 A'   38 A'   39 A'   40 A'   41 A'   42 A'   43 A'                 
  0.944   1.013   1.114   1.149   1.176   1.230   1.403   1.509
 44 A'   45 A'   46 A'   47 A'   48 A'   49 A'   50 A'   51 A'                 
  1.690   1.842   1.938   2.006   2.030   2.334   2.646   2.737
 52 A'   53 A'   54 A'   55 A'   56 A'   57 A'   58 A'   59 A'                 
  2.898   7.253   7.497  10.377  14.787  14.812  14.851  14.898
 60 A'   61 A'   62 A'   63 A'   64 A'   65 A'   66 A'   67 A'                 
 26.754  27.007 165.868 166.129 219.235  -0.014   0.080   0.112
 68 A'   69 A'   70 A'   71 A'   72 A'    6 A"    7 A"    8 A"                 
  0.150   0.392   0.430   0.607   0.728   0.813   0.869   1.102
  9 A"   10 A"   11 A"   12 A"   13 A"   14 A"   15 A"   16 A"                 
  1.143   1.203   1.670   1.796   1.868   2.616  14.737  14.780
 17 A"   18 A"   19 A"   20 A"   21 A"   22 A"   23 A"   24 A"                 
 26.682
 25 A"                                                                         
 --------------------------------------------------------------

          Ground-State Mulliken Net Atomic Charges

     Atom                 Charge (a.u.)
  ----------------------------------------
      1 P                     0.009487
      2 P                     0.194076
      3 H                    -0.124325
      4 Cl                   -0.079238
  ----------------------------------------
  Sum of atomic charges =    -0.000000

 -----------------------------------------------------------------
                    Cartesian Multipole Moments
 -----------------------------------------------------------------
    Charge (ESU x 10^10)
                -0.0000
    Dipole Moment (Debye)
         X      -1.7159      Y      -0.7726      Z       0.0000
       Tot       1.8818
    Quadrupole Moments (Debye-Ang)
        XX     -39.8600     XY       0.8097     YY     -41.4629
        XZ      -0.0000     YZ      -0.0000     ZZ     -40.0271
    Octopole Moments (Debye-Ang^2)
       XXX       1.6368    XXY      -1.0191    XYY       4.5340
       YYY       2.6828    XXZ      -0.0000    XYZ      -0.0000
       YYZ       0.0000    XZZ       2.9529    YZZ       0.3829
       ZZZ       0.0000
    Hexadecapole Moments (Debye-Ang^3)
      XXXX    -477.4806   XXXY      10.2734   XXYY    -106.7609
      XYYY       7.4166   YYYY    -156.9770   XXXZ      -0.0000
      XXYZ      -0.0000   XYYZ      -0.0000   YYYZ      -0.0000
      XXZZ     -92.8831   XYZZ       0.8188   YYZZ     -35.4726
      XZZZ       0.0000   YZZZ      -0.0000   ZZZZ     -59.9729
 -----------------------------------------------------------------
 DrvMan completing analytic gradient of the correlated energy
 Correlated dipole moment
            1
    1  -0.6750722
    2  -0.3039837
    3   0.0000000
 Energy read as -1141.966296434
 Full Analytical Gradient: (in a.u., or Hartree/Bohr)
             1             2             3             4
    1   -0.00012356    0.00010453   -0.00002347    0.00004250
    2    0.00000643   -0.00007378    0.00000988    0.00005748
    3    0.00000000    0.00000000   -0.00000000   -0.00000000
 Gradient time:  CPU 0.24 s  wall 1.71 s
 Geometry Optimization Parameters
   NAtoms,    NIC,     NZ,  NCons,   NDum,   NFix, NCnnct, MaxDiis
        4      14       4       0       0       0       0       0

 Cartesian Hessian Update
 Hessian Updated using BFGS Update


** GEOMETRY OPTIMIZATION IN DELOCALIZED INTERNAL COORDINATES **
   Searching for a Minimum

   Optimization Cycle:   4

                       Coordinates (Angstroms)
     ATOM                X               Y               Z
      1  P        -0.0814590921   -0.8594589011    0.0000000000
      2  P        -1.5953423196    0.4962288741    0.0000000000
      3  H        -2.5049121542   -0.5941807157    0.0000000000
      4  Cl        1.6204793747    0.3453488091    0.0000000000
   Point Group: cs    Number of degrees of freedom:     5


   Energy is  -1141.966296434

 Hessian Updated using BFGS Update

  5 Hessian modes will be used to form the next step
  Hessian Eigenvalues:
     0.143265    0.157736    0.234342    0.289915    0.302079

 Minimum Search - Taking Simple RFO Step
 Searching for Lamda that Minimizes Along All modes
 Value Taken    Lamda =   0.00000000
 Step Taken.  Stepsize is  0.000917

                             Maximum     Tolerance    Cnvgd?
         Gradient           0.000110      0.000300     YES
         Displacement       0.000600      0.001200     YES
         Energy change     -0.000001      0.000001     YES


                       Distance Matrix (Angstroms)
             P (  1)   P (  2)   H (  3)
   P (  2)  2.032174
   H (  3)  2.437929  1.419968
   Cl(  4)  2.085223  3.219359  4.231025

 Final energy is   -1141.9662964344498     


 ******************************
 **  OPTIMIZATION CONVERGED  **
 ******************************

                       Coordinates (Angstroms)
     ATOM                X               Y               Z
      1  P        -0.0814590921   -0.8594589011    0.0000000000
      2  P        -1.5953423196    0.4962288741    0.0000000000
      3  H        -2.5049121542   -0.5941807157    0.0000000000
      4  Cl        1.6204793747    0.3453488091    0.0000000000

Z-matrix Print:
$molecule
0 1
P 
P  1 2.032174
H  2 1.419968 1 87.988762
Cl 1 2.085223 2 102.860643 3 -180.000000 0
$end


 --------------------------------------------------------------
             Orbital Energies (a.u.) and Symmetries
 --------------------------------------------------------------

 Alpha MOs, Restricted
 -- Occupied --                  
-104.84  -80.03  -79.99  -10.57   -8.04   -8.04   -7.57   -7.53
  1 A'    2 A'    3 A'    4 A'    5 A'    6 A'    7 A'    8 A'                 
 -5.460  -5.458  -5.422  -5.421  -8.036  -5.458  -5.421  -1.120
  9 A'   10 A'   11 A'   12 A'    1 A"    2 A"    3 A"   13 A'                 
 -0.922  -0.714  -0.541  -0.516  -0.464  -0.386  -0.499  -0.360
 14 A'   15 A'   16 A'   17 A'   18 A'   19 A'    4 A"    5 A"                 
 -- Virtual --                   
  0.050   0.062   0.067   0.089   0.097   0.110   0.134   0.137
 20 A'   21 A'   22 A'   23 A'   24 A'   25 A'   26 A'   27 A'                 
  0.165   0.171   0.176   0.205   0.266   0.336   0.378   0.400
 28 A'   29 A'   30 A'   31 A'   32 A'   33 A'   34 A'   35 A'                 
  0.450   0.535   0.582   0.616   0.689   0.763   0.792   0.902
 36 A'   37 A'   38 A'   39 A'   40 A'   41 A'   42 A'   43 A'                 
  0.944   1.013   1.114   1.149   1.176   1.230   1.403   1.509
 44 A'   45 A'   46 A'   47 A'   48 A'   49 A'   50 A'   51 A'                 
  1.690   1.842   1.938   2.006   2.030   2.334   2.646   2.737
 52 A'   53 A'   54 A'   55 A'   56 A'   57 A'   58 A'   59 A'                 
  2.898   7.253   7.497  10.377  14.787  14.812  14.851  14.898
 60 A'   61 A'   62 A'   63 A'   64 A'   65 A'   66 A'   67 A'                 
 26.754  27.007 165.868 166.129 219.235  -0.014   0.080   0.112
 68 A'   69 A'   70 A'   71 A'   72 A'    6 A"    7 A"    8 A"                 
  0.150   0.392   0.430   0.607   0.728   0.813   0.869   1.102
  9 A"   10 A"   11 A"   12 A"   13 A"   14 A"   15 A"   16 A"                 
  1.143   1.203   1.670   1.796   1.868   2.616  14.737  14.780
 17 A"   18 A"   19 A"   20 A"   21 A"   22 A"   23 A"   24 A"                 
 26.682
 25 A"                                                                         

 Beta MOs, Restricted
 -- Occupied --                  
-104.84  -80.03  -79.99  -10.57   -8.04   -8.04   -7.57   -7.53
  1 A'    2 A'    3 A'    4 A'    5 A'    6 A'    7 A'    8 A'                 
 -5.460  -5.458  -5.422  -5.421  -8.036  -5.458  -5.421  -1.120
  9 A'   10 A'   11 A'   12 A'    1 A"    2 A"    3 A"   13 A'                 
 -0.922  -0.714  -0.541  -0.516  -0.464  -0.386  -0.499  -0.360
 14 A'   15 A'   16 A'   17 A'   18 A'   19 A'    4 A"    5 A"                 
 -- Virtual --                   
  0.050   0.062   0.067   0.089   0.097   0.110   0.134   0.137
 20 A'   21 A'   22 A'   23 A'   24 A'   25 A'   26 A'   27 A'                 
  0.165   0.171   0.176   0.205   0.266   0.336   0.378   0.400
 28 A'   29 A'   30 A'   31 A'   32 A'   33 A'   34 A'   35 A'                 
  0.450   0.535   0.582   0.616   0.689   0.763   0.792   0.902
 36 A'   37 A'   38 A'   39 A'   40 A'   41 A'   42 A'   43 A'                 
  0.944   1.013   1.114   1.149   1.176   1.230   1.403   1.509
 44 A'   45 A'   46 A'   47 A'   48 A'   49 A'   50 A'   51 A'                 
  1.690   1.842   1.938   2.006   2.030   2.334   2.646   2.737
 52 A'   53 A'   54 A'   55 A'   56 A'   57 A'   58 A'   59 A'                 
  2.898   7.253   7.497  10.377  14.787  14.812  14.851  14.898
 60 A'   61 A'   62 A'   63 A'   64 A'   65 A'   66 A'   67 A'                 
 26.754  27.007 165.868 166.129 219.235  -0.014   0.080   0.112
 68 A'   69 A'   70 A'   71 A'   72 A'    6 A"    7 A"    8 A"                 
  0.150   0.392   0.430   0.607   0.728   0.813   0.869   1.102
  9 A"   10 A"   11 A"   12 A"   13 A"   14 A"   15 A"   16 A"                 
  1.143   1.203   1.670   1.796   1.868   2.616  14.737  14.780
 17 A"   18 A"   19 A"   20 A"   21 A"   22 A"   23 A"   24 A"                 
 26.682
 25 A"                                                                         
 --------------------------------------------------------------

          Ground-State Mulliken Net Atomic Charges

     Atom                 Charge (a.u.)
  ----------------------------------------
      1 P                     0.009487
      2 P                     0.194076
      3 H                    -0.124325
      4 Cl                   -0.079238
  ----------------------------------------
  Sum of atomic charges =    -0.000000

 -----------------------------------------------------------------
                    Cartesian Multipole Moments
 -----------------------------------------------------------------
    Charge (ESU x 10^10)
                -0.0000
    Dipole Moment (Debye)
         X      -1.7159      Y      -0.7726      Z       0.0000
       Tot       1.8818
    Quadrupole Moments (Debye-Ang)
        XX     -39.8600     XY       0.8097     YY     -41.4629
        XZ      -0.0000     YZ      -0.0000     ZZ     -40.0271
    Octopole Moments (Debye-Ang^2)
       XXX       1.6368    XXY      -1.0191    XYY       4.5340
       YYY       2.6828    XXZ      -0.0000    XYZ      -0.0000
       YYZ       0.0000    XZZ       2.9529    YZZ       0.3829
       ZZZ       0.0000
    Hexadecapole Moments (Debye-Ang^3)
      XXXX    -477.4806   XXXY      10.2734   XXYY    -106.7609
      XYYY       7.4166   YYYY    -156.9770   XXXZ      -0.0000
      XXYZ      -0.0000   XYYZ      -0.0000   YYYZ      -0.0000
      XXZZ     -92.8831   XYZZ       0.8188   YYZZ     -35.4726
      XZZZ       0.0000   YZZZ      -0.0000   ZZZZ     -59.9729
 -----------------------------------------------------------------
Archival summary:
1\1\TWL01\OPT\ProcedureUnspecified\BasisUnspecified\l121\taweetha\SunNov409:15:002018SunNov409:15:002018\0\\#,OPT,ProcedureUnspecified,BasisUnspecified,\\0,1\P\P,1,2.03217\H,2,1.41997,1,87.9888\Cl,1,2.08522,2,102.861,3,-180,0\\HF=-1141.563\\@

 Total job time:  768.86s(wall), 1252.87s(cpu) 
 Sun Nov  4 09:15:00 2018

        *************************************************************
        *                                                           *
        *  Thank you very much for using Q-Chem.  Have a nice day.  *
        *                                                           *
        *************************************************************
