# Supplementary material for: Geometric and energetic data from ab initio calculations of haloethene, haloimine, halomethylenephosphine, haloiminophosphine, halodiazene, halodiphosphene and halocyclopropane
Source: Data Brief. 2019 Nov 2;27:104738. doi: 10.1016/j.dib.2019.104738 (PMC6861602; doi:10.1016/j.dib.2019.104738)
Supplement: Multimedia component 8 [file mmc8.zip › PP/CCSD/HEPPEF.out]

Q-Chem Developer Version!
                  Welcome to Q-Chem
     A Quantum Leap Into The Future Of Chemistry


 Q-Chem 5.1, Q-Chem, Inc., Pleasanton, CA (2018)

 Yihan Shao,  Zhengting Gan,  E. Epifanovsky,  A. T. B. Gilbert,  M. Wormit,  
 J. Kussmann,  A. W. Lange,  A. Behn,  Jia Deng,  Xintian Feng,  D. Ghosh,  
 M. Goldey,  P. R. Horn,  L. D. Jacobson,  I. Kaliman,  T. Kus,  A. Landau,  
 Jie Liu,  E. I. Proynov,  R. M. Richard,  R. P. Steele,  E. J. Sundstrom,  
 H. L. Woodcock III,  P. M. Zimmerman,  D. Zuev,  B. Albrecht,  E. Alguire,  
 S. A. Baeppler,  D. Barton,  Z. Benda,  Y. A. Bernard,  E. J. Berquist,  
 K. B. Bravaya,  H. Burton,  D. Casanova,  Chun-Min Chang,  Yunqing Chen,  
 A. Chien,  K. D. Closser,  M. P. Coons,  S. Coriani,  S. Dasgupta,  
 A. L. Dempwolff,  M. Diedenhofen,  Hainam Do,  R. G. Edgar,  Po-Tung Fang,  
 S. Faraji,  S. Fatehi,  Qingguo Feng,  K. D. Fenk,  J. Fosso-Tande,  
 Qinghui Ge,  A. Ghysels,  G. Gidofalvi,  J. Gomes,  J. Gonthier,  A. Gunina,  
 D. Hait,  M. W. D. Hanson-Heine,  P. H. P. Harbach,  A. W. Hauser,  
 J. E. Herr,  E. G. Hohenstein,  Z. C. Holden,  Kerwin Hui,  B. C. Huynh,  
 T.-C. Jagau,  Hyunjun Ji,  B. Kaduk,  K. Khistyaev,  Jaehoon Kim,  
 P. Klunzinger,  K. Koh,  D. Kosenkov,  L. Koulias,  T. Kowalczyk,  
 C. M. Krauter,  A. Kunitsa,  Ka Un Lao,  A. Laurent,  K. V. Lawler,  
 Joonho Lee,  D. Lefrancois,  S. Lehtola,  D. S. Levine,  Yi-Pei Li,  
 You-Sheng Lin,  Fenglai Liu,  E. Livshits,  A. Luenser,  P. Manohar,  
 E. Mansoor,  S. F. Manzer,  Shan-Ping Mao,  Yuezhi Mao,  N. Mardirossian,  
 A. V. Marenich,  T. Markovich,  L. A. Martinez-Martinez,  S. A. Maurer,  
 N. J. Mayhall,  S. C. McKenzie,  J.-M. Mewes,  A. F. Morrison,  
 J. W. Mullinax,  K. Nanda,  T. S. Nguyen-Beck,  R. Olivares-Amaya,  
 J. A. Parkhill,  T. M. Perrine,  F. Plasser,  P. Pokhilko,  S. Prager,  
 A. Prociuk,  E. Ramos,  D. R. Rehn,  F. Rob,  M. Schneider,  N. Sergueev,  
 S. M. Sharada,  S. Sharma,  D. W. Small,  T. Stauch,  T. Stein,  
 Yu-Chuan Su,  A. J. W. Thom,  A. Tkatchenko,  T. Tsuchimochi,  N. M. Tubman,  
 L. Vogt,  M. L. Vidal,  O. Vydrov,  M. A. Watson,  J. Wenzel,  
 M. de Wergifosse,  T. A. Wesolowski,  A. White,  J. Witte,  A. Yamada,  
 Jun Yang,  K. Yao,  S. Yeganeh,  S. R. Yost,  Zhi-Qiang You,  A. Zech,  
 Igor Ying Zhang,  Xing Zhang,  Yan Zhao,  Ying Zhu,  B. R. Brooks,  
 G. K. L. Chan,  C. J. Cramer,  M. S. Gordon,  W. J. Hehre,  A. Klamt,  
 M. W. Schmidt,  C. D. Sherrill,  D. G. Truhlar,  A. Aspuru-Guzik,  R. Baer,  
 A. T. Bell,  N. A. Besley,  Jeng-Da Chai,  A. E. DePrince, III,  
 R. A. DiStasio Jr.,  A. Dreuw,  B. D. Dunietz,  T. R. Furlani,  
 Chao-Ping Hsu,  Yousung Jung,  Jing Kong,  D. S. Lambrecht,  WanZhen Liang,  
 C. Ochsenfeld,  V. A. Rassolov,  L. V. Slipchenko,  J. E. Subotnik,  
 T. Van Voorhis,  J. M. Herbert,  A. I. Krylov,  P. M. W. Gill,  M. Head-Gordon

 Contributors to earlier versions of Q-Chem not listed above: 
 R. D. Adamson,  B. Austin,  J. Baker,  G. J. O. Beran,  K. Brandhorst,  
 S. T. Brown,  E. F. C. Byrd,  A. K. Chakraborty,  C.-L. Cheng,  
 Siu Hung Chien,  D. M. Chipman,  D. L. Crittenden,  H. Dachsel,  
 R. J. Doerksen,  A. D. Dutoi,  L. Fusti-Molnar,  W. A. Goddard III,  
 A. Golubeva-Zadorozhnaya,  S. R. Gwaltney,  G. Hawkins,  A. Heyden,  
 S. Hirata,  G. Kedziora,  F. J. Keil,  C. Kelley,  Jihan Kim,  R. A. King,  
 R. Z. Khaliullin,  P. P. Korambath,  W. Kurlancheek,  A. M. Lee,  M. S. Lee,  
 S. V. Levchenko,  Ching Yeh Lin,  D. Liotard,  R. C. Lochan,  I. Lotan,  
 P. E. Maslen,  N. Nair,  D. P. O'Neill,  D. Neuhauser,  E. Neuscamman,  
 C. M. Oana,  R. Olson,  B. Peters,  R. Peverati,  P. A. Pieniazek,  
 Y. M. Rhee,  J. Ritchie,  M. A. Rohrdanz,  E. Rosta,  N. J. Russ,  
 H. F. Schaefer III,  N. E. Schultz,  N. Shenvi,  A. C. Simmonett,  A. Sodt,  
 D. Stuck,  K. S. Thanthiriwatte,  V. Vanovschi,  Tao Wang,  A. Warshel,  
 C. F. Williams,  Q. Wu,  X. Xu,  W. Zhang

 Please cite Q-Chem as follows:
 Y. Shao et al., Mol. Phys. 113, 184-215 (2015)
 DOI: 10.1080/00268976.2014.952696

 Q-Chem 5.1.1 for Intel X86 EM64T Linux

 Parts of Q-Chem use Armadillo 8.300.2 (Tropical Shenanigans).
 http://arma.sourceforge.net/

 Q-Chem begins on Sun Nov  4 08:51:39 2018  

Host: 
0

     Scratch files written to /scratch/taweetham/qchem51165//
Input Ideriv = 1
Curr. Ideriv = -1
Max.  Ideriv = 1

Checking the input file for inconsistencies... 	...done.

--------------------------------------------------------------
User input:
--------------------------------------------------------------
H=F_t.out
$molecule
0 1
P 
F  1 1.645657
P  1 2.029923 2 103.253128
H  3 1.430869 1 85.743926 2 -180.000000 0
$end

$rem
   JOB_TYPE	OPTIMIZATION
   BASIS	6-311++G**
   METHOD	ccsd
   MEM_TOTAL	4000
   N_FROZEN_CORE      FC
$end


--------------------------------------------------------------
 ----------------------------------------------------------------
             Standard Nuclear Orientation (Angstroms)
    I     Atom           X                Y                Z
 ----------------------------------------------------------------
    1      P      -0.4941018726    -0.6213809309    -0.0000000000
    2      F      -1.5654317280     0.6277945181     0.0000000000
    3      P       1.3086776905     0.3116642090     0.0000000000
    4      H       1.8702482831    -1.0043998338    -0.0000000000
 ----------------------------------------------------------------
 Molecular Point Group                 Cs    NOp =  2
 Largest Abelian Subgroup              Cs    NOp =  2
 Nuclear Repulsion Energy =   136.8860280042 hartrees
 There are       20 alpha and       20 beta electrons
 Requested basis set is 6-311++G(d,p)
 There are 37 shells and 89 basis functions
 Total memory of 4000MB is distributed as follows: 
   QALLOC including MEM_STATIC uses 192MB
   MEM_STATIC is set to 192MB
   CCMAN JOB total memory use is  3808MB
 Warning: actual memory use might exceed 4000MB

 Total QAlloc Memory Limit    192 MB
 Mega-Array Size       188 MB
 MEM_STATIC part       192 MB
 A cutoff of  1.0D-14 yielded    665 shell pairs
 There are      3973 function pairs (      4254 Cartesian)

 -------------------------------------------------------
 OpenMP Integral Computing Module                       
 Release: version 1.0, May 2013, Q-Chem Inc. Pittsburgh 
 -------------------------------------------------------
 Integral Job Info:
 Integral job number is                      11
 Integral operator is                         1
 short-range coefficients                     0
 long-range coefficients              100000000
 Omega coefficients                           0
 if combine SR and LR in K                    0
 Integral screening is                        0
 Integral computing path is                   2
 max size of driver memory is            800000
 size of driver memory is                593474
 size of scratch memory is              4204008
 max col of scratch BK array               1296
 max len of scratch array in speh3          155
 max len of scratch index in speh4           18
 max int batch size is                      520
 min int batch size is                       52
 fixed nKL is                                52
 max L of basis functions is                  2
 order of int derivative is                   0
 number of shells is                         37
 number of basis is                          92
 number of cartesian basis is                92
 number of contracted shell pairs           665
 number of primitive shell pairs           1813
 maxK2 (contraction) of shell pair           36
 max number of K2 of shell pair               1
 max number of CS2 of shell pair             78
 max number of PS2 of shell pair            180
 mem total for path MDJ                  511250
 -------------------------------------------------------
 Smallest overlap matrix eigenvalue = 9.09E-04

 Scale SEOQF with 1.000000e-01/1.000000e-01/1.000000e-01

 Standard Electronic Orientation quadrupole field applied
 Nucleus-field energy     =     0.0000000028 hartrees
 Guess from superposition of atomic densities
 Warning:  Energy on first SCF cycle will be non-variational
 SAD guess density has 40.000000 electrons

 -----------------------------------------------------------------------
  General SCF calculation program by
  Eric Jon Sundstrom, Paul Horn, Yuezhi Mao, Dmitri Zuev, Alec White,
  David Stuck, Shaama M.S., Shane Yost, Joonho Lee, David Small,
  Daniel Levine, Susi Lehtola, Hugh Burton, Evgeny Epifanovsky
 -----------------------------------------------------------------------
 Hartree-Fock
 using 4 threads for integral computing
 -------------------------------------------------------
 OpenMP Integral computing Module                
 Release: version 2.0, May 2017, Q-Chem Inc. Pleasanton 
 -------------------------------------------------------
 A restricted SCF calculation will be
 performed using DIIS
 SCF converges when DIIS error is below 1.0e-08
 ---------------------------------------
  Cycle       Energy         DIIS error
 ---------------------------------------
    1    -781.6143970277      5.05e-02  
    2    -781.4683156202      6.78e-03  
    3    -781.5041671210      4.51e-03  
    4    -781.5176446314      6.51e-04  
    5    -781.5185334322      2.02e-04  
    6    -781.5186650107      6.59e-05  
    7    -781.5186784897      2.62e-05  
    8    -781.5186811805      1.31e-05  
    9    -781.5186818173      4.60e-06  
   10    -781.5186819609      1.79e-06  
   11    -781.5186819838      4.57e-07  
   12    -781.5186819850      1.44e-07  
   13    -781.5186819851      3.76e-08  
   14    -781.5186819851      8.04e-09  Convergence criterion met
 ---------------------------------------
 SCF time:   CPU 4.38s  wall 2.00s 
 SCF   energy in the final basis set =     -781.5186819851
 Total energy in the final basis set =     -781.5186819851


 ------------------------------------------------------------------------------

   CCMAN2: suite of methods based on coupled cluster
           and equation of motion theories.

   Components:
   * libvmm-1.3-trunk
     by Evgeny Epifanovsky, Ilya Kaliman.
   * libtensor-2.5-trunk
     by Evgeny Epifanovsky, Michael Wormit, Dmitry Zuev, Sam Manzer, 
        Ilya Kaliman.
   * libcc-2.5-trunk
     by Evgeny Epifanovsky, Arik Landau, Tomasz Kus, Kirill Khistyaev, 
        Dmitry Zuev, Prashant Manohar, Xintian Feng, Anna Krylov, 
        Matthew Goldey, Alec White, Thomas Jagau, Kaushik Nanda, 
        Anastasia Gunina, Alexander Kunitsa, Joonho Lee.

   CCMAN original authors:
   Anna I. Krylov, C. David Sherrill, Steven R. Gwaltney,
   Edward F. C. Byrd (2000)
   Sergey V. Levchenko, Lyudmila V. Slipchenko, Tao Wang,
   Ana-Maria C. Cristian (2003)
   Piotr A. Pieniazek, C. Melania Oana, Evgeny Epifanovsky (2007)
   Prashant Manohar (2009)

 ------------------------------------------------------------------------------


 Allocating and initializing 3808MB of RAM...
 Calculation will run on 4 cores.


 Alpha MOs, Restricted
 -- Occupied --                  
-80.044 -79.981 -26.307  -7.581  -7.524  -5.474  -5.472  -5.471
  1 A'    2 A'    3 A'    4 A'    5 A'    6 A'    1 A"    7 A'                 
 -5.417  -5.416  -5.416  -1.603  -0.936  -0.776  -0.683  -0.676
  8 A'    9 A'    2 A"   10 A'   11 A'   12 A'   13 A'    3 A"                 
 -0.590  -0.500  -0.395  -0.364
 14 A'   15 A'   16 A'    4 A"                                                 
 -- Virtual --                   
 -0.007   0.052   0.062   0.075   0.080   0.091   0.097   0.114
  5 A"   17 A'   18 A'   19 A'    6 A"   20 A'   21 A'    7 A"                 
  0.115   0.143   0.160   0.173   0.216   0.329   0.332   0.366
 22 A'   23 A'   24 A'   25 A'   26 A'   27 A'    8 A"   28 A'                 
  0.369   0.384   0.391   0.431   0.431   0.445   0.518   0.578
 29 A'   30 A'    9 A"   10 A"   31 A'   32 A'   33 A'   34 A'                 
  0.696   0.730   0.767   0.798   0.838   0.911   0.921   1.048
 35 A'   11 A"   36 A'   37 A'   12 A"   13 A"   38 A'   39 A'                 
  1.092   1.105   1.163   1.414   1.584   1.616   1.648   1.666
 40 A'   14 A"   41 A'   42 A'   15 A"   43 A'   44 A'   16 A"                 
  1.691   1.787   1.826   1.868   1.931   1.939   2.028   2.239
 45 A'   17 A"   46 A'   18 A"   47 A'   48 A'   49 A'   50 A'                 
  2.328   2.891   4.206   4.208   4.236   4.249   4.512   6.909
 51 A'   52 A'   19 A"   53 A'   20 A"   54 A'   55 A'   21 A"                 
  6.932   6.962   7.332   7.520  14.726  14.776  14.784  14.792
 56 A'   57 A'   58 A'   59 A'   22 A"   60 A'   23 A"   61 A'                 
 14.848  14.894  68.748 165.926 166.141
 62 A'   63 A'   64 A'   65 A'   66 A'                                         

 Beta MOs, Restricted
 -- Occupied --                  
-80.044 -79.981 -26.307  -7.581  -7.524  -5.474  -5.472  -5.471
  1 A'    2 A'    3 A'    4 A'    5 A'    6 A'    1 A"    7 A'                 
 -5.417  -5.416  -5.416  -1.603  -0.936  -0.776  -0.683  -0.676
  8 A'    9 A'    2 A"   10 A'   11 A'   12 A'   13 A'    3 A"                 
 -0.590  -0.500  -0.395  -0.364
 14 A'   15 A'   16 A'    4 A"                                                 
 -- Virtual --                   
 -0.007   0.052   0.062   0.075   0.080   0.091   0.097   0.114
  5 A"   17 A'   18 A'   19 A'    6 A"   20 A'   21 A'    7 A"                 
  0.115   0.143   0.160   0.173   0.216   0.329   0.332   0.366
 22 A'   23 A'   24 A'   25 A'   26 A'   27 A'    8 A"   28 A'                 
  0.369   0.384   0.391   0.431   0.431   0.445   0.518   0.578
 29 A'   30 A'    9 A"   10 A"   31 A'   32 A'   33 A'   34 A'                 
  0.696   0.730   0.767   0.798   0.838   0.911   0.921   1.048
 35 A'   11 A"   36 A'   37 A'   12 A"   13 A"   38 A'   39 A'                 
  1.092   1.105   1.163   1.414   1.584   1.616   1.648   1.666
 40 A'   14 A"   41 A'   42 A'   15 A"   43 A'   44 A'   16 A"                 
  1.691   1.787   1.826   1.868   1.931   1.939   2.028   2.239
 45 A'   17 A"   46 A'   18 A"   47 A'   48 A'   49 A'   50 A'                 
  2.328   2.891   4.206   4.208   4.236   4.249   4.512   6.909
 51 A'   52 A'   19 A"   53 A'   20 A"   54 A'   55 A'   21 A"                 
  6.932   6.962   7.332   7.520  14.726  14.776  14.784  14.792
 56 A'   57 A'   58 A'   59 A'   22 A"   60 A'   23 A"   61 A'                 
 14.848  14.894  68.748 165.926 166.141
 62 A'   63 A'   64 A'   65 A'   66 A'                                         

 Occupation and symmetry of molecular orbitals

 Point group: Cs (2 irreducible representations).

                           A'   A"    All 
 ------------------------------------------
 All molecular orbitals:
  - Alpha                  66   23    89  
  - Beta                   66   23    89  
 ------------------------------------------
 Alpha orbitals:
  - Frozen occupied        9    2     11  
  - Active occupied        7    2     9   
  - Active virtual         50   19    69  
  - Frozen virtual         0    0     0   
 ------------------------------------------
 Beta orbitals:
  - Frozen occupied        9    2     11  
  - Active occupied        7    2     9   
  - Active virtual         50   19    69  
  - Frozen virtual         0    0     0   
 ------------------------------------------

 Import integrals:   CPU 0.00 s  wall 0.00 s

 Import integrals:   CPU 8.31 s  wall 13.32 s

 MP2 amplitudes:   CPU 0.12 s  wall 0.54 s

Running a double precision version
           CCSD T amplitudes will be solved using DIIS.

           Start     Size      MaxIter   EConv     TConv     
           3         7         100       1.00e-07  1.00e-05  
 ------------------------------------------------------------------------------
           Energy (a.u.)   Ediff      Tdiff       Comment
 ------------------------------------------------------------------------------
          -781.95969863                           
     1    -781.96560322   5.90e-03   6.52e-01     
     2    -781.98133546   1.57e-02   8.96e-02     
     3    -781.98173344   3.98e-04   3.91e-02     
     4    -781.98365086   1.92e-03   1.48e-02     Switched to DIIS steps.
     5    -781.98438404   7.33e-04   1.30e-02     
     6    -781.98441665   3.26e-05   2.51e-03     
     7    -781.98441001   6.64e-06   1.24e-03     
     8    -781.98440798   2.03e-06   2.20e-04     
     9    -781.98440853   5.49e-07   1.07e-04     
    10    -781.98440857   4.42e-08   3.44e-05     
    11    -781.98440869   1.18e-07   1.61e-05     
    12    -781.98440878   8.61e-08   8.64e-06     
 ------------------------------------------------------------------------------
          -781.98440878                           CCSD T converged.

End of double precision
 SCF energy                 = -781.51868199
 MP2 energy                 = -781.95969863
 CCSD correlation energy     =   -0.46572679
 CCSD total energy           = -781.98440878

 CCSD  T1^2 = 0.0102  T2^2 = 0.2100  Leading amplitudes:

 Amplitude    Orbitals with energies
 -0.0249       3 (A") A                  ->    5 (A") A                   
              -0.6758                         -0.0068                     
 -0.0249       3 (A") B                  ->    5 (A") B                   
              -0.6758                         -0.0068                     
  0.0225       4 (A") A                  ->    9 (A") A                   
              -0.3643                          0.3911                     
  0.0225       4 (A") B                  ->    9 (A") B                   
              -0.3643                          0.3911                     

 Amplitude    Orbitals with energies
 -0.1568       4 (A") A      4 (A") B    ->    5 (A") A      5 (A") B     
              -0.3643       -0.3643           -0.0068       -0.0068       
  0.1568       4 (A") A      4 (A") B    ->    5 (A") B      5 (A") A     
              -0.3643       -0.3643           -0.0068       -0.0068       
  0.1568       4 (A") B      4 (A") A    ->    5 (A") A      5 (A") B     
              -0.3643       -0.3643           -0.0068       -0.0068       
 -0.1568       4 (A") B      4 (A") A    ->    5 (A") B      5 (A") A     
              -0.3643       -0.3643           -0.0068       -0.0068       

 Computing CCSD intemediates for later calculations in double precision
 Finished.

Running a double precision version
           CCSD Lambda amplitudes will be solved using DIIS.
           Start     Size      MaxIter   EConv     LConv     
           3         7         100       1.00e-07  1.00e-05  
 ------------------------------------------------------------------------------
            Enorm      Ldiff       Comment
 ------------------------------------------------------------------------------
     1     5.57e-02   4.07e-02     
     2     1.56e-02   7.50e-03     
     3     6.53e-03   1.85e-03     
     4     3.57e-03   1.29e-03     Switched to DIIS steps.
     5     9.60e-04   7.72e-04     
     6     4.65e-04   1.49e-04     
     7     1.38e-04   4.31e-05     
     8     6.46e-05   2.28e-06     
     9     2.37e-05   4.95e-06     
    10     9.90e-06   2.38e-06     
    11     3.87e-06   7.93e-07     
    12     1.37e-06   3.39e-07     
    13     6.42e-07   4.83e-08     
    14     2.51e-07   4.87e-08     
    15     1.02e-07   1.51e-08     
    16     4.67e-08   5.48e-09     
 ------------------------------------------------------------------------------
                                   CCSD Lambda converged.

 Computing density matrices in double precision...
           Orbital response amplitudes will be solved using DIIS.
           Start     Size      MaxIter   EConv     LConv     
           3         7         100       1.00e-06  1.00e-06  
 ------------------------------------------------------------------------------
            Enorm      Ldiff       Comment
 ------------------------------------------------------------------------------
     1     7.29e-02   8.03e-04     
     2     4.36e-02   1.97e-02     
     3     4.34e-02   1.72e-02     
     4     1.16e-02   1.39e-02     Switched to DIIS steps.
     5     2.30e-03   2.27e-03     
     6     7.98e-04   6.29e-04     
     7     2.82e-04   7.83e-05     
     8     7.25e-05   1.55e-05     
     9     1.07e-05   3.99e-06     
    10     2.87e-06   3.05e-07     
    11     7.26e-07   1.67e-07     
 ------------------------------------------------------------------------------
                                   Orbital response converged.

 Computing density matrices... Done.
 CCSD calculation:   CPU 80.66 s  wall 28.80 s

Current path: /canmo/ccsd/grad/
/g1_bb_aa
/g1_bb_bb
/g1_o1o1
/g1_o1o2
/g1_o1v1
/g1_o2v1
/g1_v1v1
/g1p_bb_aa
/g1p_bb_bb
/g1s_bb_aa
/g1s_bb_bb
/g2_o1o1o1o1
/g2_o1o1o1v1
/g2_o1o1v1v1
/g2_o1v1o1v1
/g2_o1v1v1v1
/g2_v1v1v1v1
/w_bb_aa
/w_bb_bb
 Transferring MO TPDM to AO TPDM
 Transferring g2_o1o1o1o1
 Transferring g2_o1o1o1v1
 Transferring g2_o1o1v1v1
 Transferring g2_o1v1o1v1
 Transferring g2_o1v1v1v1
 Transferring g2_v1v1v1v1
 Adding separable TPDM
 Computing TPDM gradient
 --------------------------------------------------------
 2e gradient
  Atom          X               Y               Z
 --------------------------------------------------------
    1          8.547492       17.820871       -0.000000  
    2         12.884674      -10.335085        0.000000  
    3        -19.204917      -10.919917       -0.000000  
    4         -2.227249        3.434131        0.000000  
 --------------------------------------------------------
 --------------------------------------------------------
 Final gradient
  Atom          X               Y               Z
 --------------------------------------------------------
    1          8.547492       17.820871       -0.000000  
    2         12.884674      -10.335085        0.000000  
    3        -19.204917      -10.919917       -0.000000  
    4         -2.227249        3.434131        0.000000  
 --------------------------------------------------------
 Analytic gradient from two-electron contribution:   CPU 144.02 s  wall 96.10 s

 Total ccman2 time:   CPU 237.75 s  wall 146.07 s


 --------------------------------------------------------------
             Orbital Energies (a.u.) and Symmetries
 --------------------------------------------------------------

 Alpha MOs, Restricted
 -- Occupied --                  
-80.044 -79.981 -26.307  -7.581  -7.524  -5.474  -5.471  -5.417
  1 A'    2 A'    3 A'    4 A'    5 A'    6 A'    7 A'    8 A'                 
 -5.416  -5.472  -5.416  -1.603  -0.936  -0.776  -0.683  -0.590
  9 A'    1 A"    2 A"   10 A'   11 A'   12 A'   13 A'   14 A'                 
 -0.500  -0.395  -0.676  -0.364
 15 A'   16 A'    3 A"    4 A"                                                 
 -- Virtual --                   
  0.052   0.062   0.075   0.091   0.097   0.115   0.143   0.160
 17 A'   18 A'   19 A'   20 A'   21 A'   22 A'   23 A'   24 A'                 
  0.173   0.216   0.329   0.366   0.369   0.384   0.431   0.445
 25 A'   26 A'   27 A'   28 A'   29 A'   30 A'   31 A'   32 A'                 
  0.518   0.578   0.696   0.767   0.798   0.921   1.048   1.092
 33 A'   34 A'   35 A'   36 A'   37 A'   38 A'   39 A'   40 A'                 
  1.163   1.414   1.616   1.648   1.691   1.826   1.931   1.939
 41 A'   42 A'   43 A'   44 A'   45 A'   46 A'   47 A'   48 A'                 
  2.028   2.239   2.328   2.891   4.208   4.249   4.512   6.932
 49 A'   50 A'   51 A'   52 A'   53 A'   54 A'   55 A'   56 A'                 
  6.962   7.332   7.520  14.776  14.792  14.848  14.894  68.748
 57 A'   58 A'   59 A'   60 A'   61 A'   62 A'   63 A'   64 A'                 
165.926 166.141  -0.007   0.080   0.114   0.332   0.391   0.431
 65 A'   66 A'    5 A"    6 A"    7 A"    8 A"    9 A"   10 A"                 
  0.730   0.838   0.911   1.105   1.584   1.666   1.787   1.868
 11 A"   12 A"   13 A"   14 A"   15 A"   16 A"   17 A"   18 A"                 
  4.206   4.236   6.909  14.726  14.784
 19 A"   20 A"   21 A"   22 A"   23 A"                                         

 Beta MOs, Restricted
 -- Occupied --                  
-80.044 -79.981 -26.307  -7.581  -7.524  -5.474  -5.471  -5.417
  1 A'    2 A'    3 A'    4 A'    5 A'    6 A'    7 A'    8 A'                 
 -5.416  -5.472  -5.416  -1.603  -0.936  -0.776  -0.683  -0.590
  9 A'    1 A"    2 A"   10 A'   11 A'   12 A'   13 A'   14 A'                 
 -0.500  -0.395  -0.676  -0.364
 15 A'   16 A'    3 A"    4 A"                                                 
 -- Virtual --                   
  0.052   0.062   0.075   0.091   0.097   0.115   0.143   0.160
 17 A'   18 A'   19 A'   20 A'   21 A'   22 A'   23 A'   24 A'                 
  0.173   0.216   0.329   0.366   0.369   0.384   0.431   0.445
 25 A'   26 A'   27 A'   28 A'   29 A'   30 A'   31 A'   32 A'                 
  0.518   0.578   0.696   0.767   0.798   0.921   1.048   1.092
 33 A'   34 A'   35 A'   36 A'   37 A'   38 A'   39 A'   40 A'                 
  1.163   1.414   1.616   1.648   1.691   1.826   1.931   1.939
 41 A'   42 A'   43 A'   44 A'   45 A'   46 A'   47 A'   48 A'                 
  2.028   2.239   2.328   2.891   4.208   4.249   4.512   6.932
 49 A'   50 A'   51 A'   52 A'   53 A'   54 A'   55 A'   56 A'                 
  6.962   7.332   7.520  14.776  14.792  14.848  14.894  68.748
 57 A'   58 A'   59 A'   60 A'   61 A'   62 A'   63 A'   64 A'                 
165.926 166.141  -0.007   0.080   0.114   0.332   0.391   0.431
 65 A'   66 A'    5 A"    6 A"    7 A"    8 A"    9 A"   10 A"                 
  0.730   0.838   0.911   1.105   1.584   1.666   1.787   1.868
 11 A"   12 A"   13 A"   14 A"   15 A"   16 A"   17 A"   18 A"                 
  4.206   4.236   6.909  14.726  14.784
 19 A"   20 A"   21 A"   22 A"   23 A"                                         
 --------------------------------------------------------------

          Ground-State Mulliken Net Atomic Charges

     Atom                 Charge (a.u.)
  ----------------------------------------
      1 P                     0.153243
      2 F                    -0.218642
      3 P                     0.158231
      4 H                    -0.092832
  ----------------------------------------
  Sum of atomic charges =     0.000000

 -----------------------------------------------------------------
                    Cartesian Multipole Moments
 -----------------------------------------------------------------
    Charge (ESU x 10^10)
                 0.0000
    Dipole Moment (Debye)
         X       1.4727      Y      -1.2784      Z      -0.0000
       Tot       1.9501
    Quadrupole Moments (Debye-Ang)
        XX     -33.6976     XY       0.0449     YY     -33.2571
        XZ       0.0000     YZ       0.0000     ZZ     -31.8494
    Octopole Moments (Debye-Ang^2)
       XXX      -7.3288    XXY      -3.2675    XYY      -2.9591
       YYY       5.2209    XXZ      -0.0000    XYZ       0.0000
       YYZ      -0.0000    XZZ      -5.3360    YZZ       1.8203
       ZZZ      -0.0000
    Hexadecapole Moments (Debye-Ang^3)
      XXXX    -292.4405   XXXY      -8.3586   XXYY     -69.3880
      XYYY     -12.8943   YYYY    -104.5564   XXXZ       0.0000
      XXYZ       0.0000   XYYZ       0.0000   YYYZ       0.0000
      XXZZ     -55.6176   XYZZ      -3.4490   YYZZ     -25.5309
      XZZZ       0.0000   YZZZ       0.0000   ZZZZ     -47.7136
 -----------------------------------------------------------------
 DrvMan completing analytic gradient of the correlated energy
 Correlated dipole moment
            1
    1   0.5793873
    2  -0.5029515
    3  -0.0000000
 Energy read as -781.984408776
 Full Analytical Gradient: (in a.u., or Hartree/Bohr)
             1             2             3             4
    1    0.00219859   -0.00542937    0.00101732    0.00221346
    2   -0.00396303    0.00406709    0.00369729   -0.00380135
    3   -0.00000000    0.00000000   -0.00000000    0.00000000
 Gradient time:  CPU 0.25 s  wall 1.70 s
 Geometry Optimization Parameters
   NAtoms,    NIC,     NZ,  NCons,   NDum,   NFix, NCnnct, MaxDiis
        4      14       4       0       0       0       0       0


** GEOMETRY OPTIMIZATION IN DELOCALIZED INTERNAL COORDINATES **
   Searching for a Minimum

   Optimization Cycle:   1

                       Coordinates (Angstroms)
     ATOM                X               Y               Z
      1  P        -0.4941018726   -0.6213809309    0.0000000000
      2  F        -1.5654317280    0.6277945181    0.0000000000
      3  P         1.3086776905    0.3116642090    0.0000000000
      4  H         1.8702482831   -1.0043998338    0.0000000000
   Point Group: cs    Number of degrees of freedom:     5


   Energy is   -781.984408776


 Attempting to Generate Delocalized Internal Coordinates

  5 Hessian modes will be used to form the next step
  Hessian Eigenvalues:
     0.160000    0.203066    0.250000    0.313764    0.433140

 Minimum Search - Taking Simple RFO Step
 Searching for Lamda that Minimizes Along All modes
 Value Taken    Lamda =  -0.00031793
 Step Taken.  Stepsize is  0.034553

                             Maximum     Tolerance    Cnvgd?
         Gradient           0.006082      0.000300      NO
         Displacement       0.020453      0.001200      NO
         Energy change     *********      0.000001      NO


 New Cartesian Coordinates Obtained by Inverse Iteration

 Displacement from previous Coordinates is:  0.059708
 ----------------------------------------------------------------
             Standard Nuclear Orientation (Angstroms)
    I     Atom           X                Y                Z
 ----------------------------------------------------------------
    1      P      -0.4920191669    -0.6298596464     0.0000000000
    2      F      -1.5431841950     0.6258062383     0.0000000000
    3      P       1.3005667117     0.3124503815     0.0000000000
    4      H       1.8540290232    -0.9947190111     0.0000000000
 ----------------------------------------------------------------
 Molecular Point Group                 Cs    NOp =  2
 Largest Abelian Subgroup              Cs    NOp =  2
 Nuclear Repulsion Energy =   137.5880355887 hartrees
 There are       20 alpha and       20 beta electrons
 Applying Cartesian multipole field
    Component          Value
    ---------          -----
     (2,0,0)        1.00000E-11
     (0,2,0)        2.00000E-11
     (0,0,2)       -3.00000E-11
 Nucleus-field energy     =     0.0000000028 hartrees
 Requested basis set is 6-311++G(d,p)
 There are 37 shells and 89 basis functions
 A cutoff of  1.0D-14 yielded    665 shell pairs
 There are      3973 function pairs (      4254 Cartesian)
 Smallest overlap matrix eigenvalue = 8.96E-04
 Guess MOs from SCF MO coefficient file

 -----------------------------------------------------------------------
  General SCF calculation program by
  Eric Jon Sundstrom, Paul Horn, Yuezhi Mao, Dmitri Zuev, Alec White,
  David Stuck, Shaama M.S., Shane Yost, Joonho Lee, David Small,
  Daniel Levine, Susi Lehtola, Hugh Burton, Evgeny Epifanovsky
 -----------------------------------------------------------------------
 Hartree-Fock
 using 4 threads for integral computing
 -------------------------------------------------------
 OpenMP Integral computing Module                
 Release: version 2.0, May 2017, Q-Chem Inc. Pleasanton 
 -------------------------------------------------------
 A restricted SCF calculation will be
 performed using DIIS
 SCF converges when DIIS error is below 1.0e-08
 ---------------------------------------
  Cycle       Energy         DIIS error
 ---------------------------------------
    1    -781.5190401215      2.81e-04  
    2    -781.5191319182      6.60e-05  
    3    -781.5191395219      2.62e-05  
    4    -781.5191404207      1.06e-05  
    5    -781.5191406044      2.95e-06  
    6    -781.5191406258      7.98e-07  
    7    -781.5191406278      3.18e-07  
    8    -781.5191406282      1.84e-07  
    9    -781.5191406284      6.89e-08  
   10    -781.5191406284      2.10e-08  
   11    -781.5191406284      5.10e-09  Convergence criterion met
 ---------------------------------------
 SCF time:   CPU 3.46s  wall 3.00s 
 SCF   energy in the final basis set =     -781.5191406284
 Total energy in the final basis set =     -781.5191406284


 ------------------------------------------------------------------------------

   CCMAN2: suite of methods based on coupled cluster
           and equation of motion theories.

   Components:
   * libvmm-1.3-trunk
     by Evgeny Epifanovsky, Ilya Kaliman.
   * libtensor-2.5-trunk
     by Evgeny Epifanovsky, Michael Wormit, Dmitry Zuev, Sam Manzer, 
        Ilya Kaliman.
   * libcc-2.5-trunk
     by Evgeny Epifanovsky, Arik Landau, Tomasz Kus, Kirill Khistyaev, 
        Dmitry Zuev, Prashant Manohar, Xintian Feng, Anna Krylov, 
        Matthew Goldey, Alec White, Thomas Jagau, Kaushik Nanda, 
        Anastasia Gunina, Alexander Kunitsa, Joonho Lee.

   CCMAN original authors:
   Anna I. Krylov, C. David Sherrill, Steven R. Gwaltney,
   Edward F. C. Byrd (2000)
   Sergey V. Levchenko, Lyudmila V. Slipchenko, Tao Wang,
   Ana-Maria C. Cristian (2003)
   Piotr A. Pieniazek, C. Melania Oana, Evgeny Epifanovsky (2007)
   Prashant Manohar (2009)

 ------------------------------------------------------------------------------


 Allocating and initializing 3808MB of RAM...
 Calculation will run on 4 cores.


 Alpha MOs, Restricted
 -- Occupied --                  
-80.043 -79.978 -26.307  -7.580  -7.522  -5.473  -5.470  -5.470
  1 A'    2 A'    3 A'    4 A'    5 A'    6 A'    1 A"    7 A'                 
 -5.415  -5.414  -5.414  -1.606  -0.938  -0.777  -0.685  -0.678
  8 A'    9 A'    2 A"   10 A'   11 A'   12 A'   13 A'    3 A"                 
 -0.590  -0.500  -0.395  -0.364
 14 A'   15 A'   16 A'    4 A"                                                 
 -- Virtual --                   
 -0.006   0.052   0.062   0.075   0.080   0.091   0.097   0.114
  5 A"   17 A'   18 A'   19 A'    6 A"   20 A'   21 A'    7 A"                 
  0.115   0.143   0.161   0.173   0.220   0.328   0.331   0.366
 22 A'   23 A'   24 A'   25 A'   26 A'   27 A'    8 A"   28 A'                 
  0.368   0.385   0.391   0.432   0.435   0.446   0.521   0.577
 29 A'   30 A'    9 A"   10 A"   31 A'   32 A'   33 A'   34 A'                 
  0.697   0.730   0.764   0.800   0.839   0.912   0.924   1.052
 35 A'   11 A"   36 A'   37 A'   12 A"   13 A"   38 A'   39 A'                 
  1.101   1.108   1.166   1.419   1.583   1.616   1.643   1.672
 40 A'   14 A"   41 A'   42 A'   15 A"   43 A'   44 A'   16 A"                 
  1.698   1.788   1.826   1.869   1.930   1.937   2.031   2.241
 45 A'   17 A"   46 A'   18 A"   47 A'   48 A'   49 A'   50 A'                 
  2.342   2.894   4.205   4.206   4.236   4.249   4.519   6.908
 51 A'   52 A'   19 A"   53 A'   20 A"   54 A'   55 A'   21 A"                 
  6.931   6.959   7.338   7.529  14.727  14.778  14.786  14.798
 56 A'   57 A'   58 A'   59 A'   22 A"   60 A'   23 A"   61 A'                 
 14.853  14.894  68.748 165.931 166.151
 62 A'   63 A'   64 A'   65 A'   66 A'                                         

 Beta MOs, Restricted
 -- Occupied --                  
-80.043 -79.978 -26.307  -7.580  -7.522  -5.473  -5.470  -5.470
  1 A'    2 A'    3 A'    4 A'    5 A'    6 A'    1 A"    7 A'                 
 -5.415  -5.414  -5.414  -1.606  -0.938  -0.777  -0.685  -0.678
  8 A'    9 A'    2 A"   10 A'   11 A'   12 A'   13 A'    3 A"                 
 -0.590  -0.500  -0.395  -0.364
 14 A'   15 A'   16 A'    4 A"                                                 
 -- Virtual --                   
 -0.006   0.052   0.062   0.075   0.080   0.091   0.097   0.114
  5 A"   17 A'   18 A'   19 A'    6 A"   20 A'   21 A'    7 A"                 
  0.115   0.143   0.161   0.173   0.220   0.328   0.331   0.366
 22 A'   23 A'   24 A'   25 A'   26 A'   27 A'    8 A"   28 A'                 
  0.368   0.385   0.391   0.432   0.435   0.446   0.521   0.577
 29 A'   30 A'    9 A"   10 A"   31 A'   32 A'   33 A'   34 A'                 
  0.697   0.730   0.764   0.800   0.839   0.912   0.924   1.052
 35 A'   11 A"   36 A'   37 A'   12 A"   13 A"   38 A'   39 A'                 
  1.101   1.108   1.166   1.419   1.583   1.616   1.643   1.672
 40 A'   14 A"   41 A'   42 A'   15 A"   43 A'   44 A'   16 A"                 
  1.698   1.788   1.826   1.869   1.930   1.937   2.031   2.241
 45 A'   17 A"   46 A'   18 A"   47 A'   48 A'   49 A'   50 A'                 
  2.342   2.894   4.205   4.206   4.236   4.249   4.519   6.908
 51 A'   52 A'   19 A"   53 A'   20 A"   54 A'   55 A'   21 A"                 
  6.931   6.959   7.338   7.529  14.727  14.778  14.786  14.798
 56 A'   57 A'   58 A'   59 A'   22 A"   60 A'   23 A"   61 A'                 
 14.853  14.894  68.748 165.931 166.151
 62 A'   63 A'   64 A'   65 A'   66 A'                                         

 Occupation and symmetry of molecular orbitals

 Point group: Cs (2 irreducible representations).

                           A'   A"    All 
 ------------------------------------------
 All molecular orbitals:
  - Alpha                  66   23    89  
  - Beta                   66   23    89  
 ------------------------------------------
 Alpha orbitals:
  - Frozen occupied        9    2     11  
  - Active occupied        7    2     9   
  - Active virtual         50   19    69  
  - Frozen virtual         0    0     0   
 ------------------------------------------
 Beta orbitals:
  - Frozen occupied        9    2     11  
  - Active occupied        7    2     9   
  - Active virtual         50   19    69  
  - Frozen virtual         0    0     0   
 ------------------------------------------

 Import integrals:   CPU 0.00 s  wall 0.00 s

 Import integrals:   CPU 8.52 s  wall 14.00 s

 MP2 amplitudes:   CPU 0.12 s  wall 0.26 s

Running a double precision version
           CCSD T amplitudes will be solved using DIIS.

           Start     Size      MaxIter   EConv     TConv     
           3         7         100       1.00e-07  1.00e-05  
 ------------------------------------------------------------------------------
           Energy (a.u.)   Ediff      Tdiff       Comment
 ------------------------------------------------------------------------------
          -781.95986073                           
     1    -781.96591949   6.06e-03   6.52e-01     
     2    -781.98149001   1.56e-02   8.94e-02     
     3    -781.98192302   4.33e-04   3.89e-02     
     4    -781.98381304   1.89e-03   1.45e-02     Switched to DIIS steps.
     5    -781.98452885   7.16e-04   1.28e-02     
     6    -781.98456001   3.12e-05   2.47e-03     
     7    -781.98455331   6.70e-06   1.22e-03     
     8    -781.98455137   1.95e-06   2.14e-04     
     9    -781.98455189   5.18e-07   1.03e-04     
    10    -781.98455192   3.61e-08   3.26e-05     
    11    -781.98455203   1.10e-07   1.52e-05     
    12    -781.98455211   7.88e-08   8.21e-06     
 ------------------------------------------------------------------------------
          -781.98455211                           CCSD T converged.

End of double precision
 SCF energy                 = -781.51914063
 MP2 energy                 = -781.95986073
 CCSD correlation energy     =   -0.46541148
 CCSD total energy           = -781.98455211

 CCSD  T1^2 = 0.0100  T2^2 = 0.2091  Leading amplitudes:

 Amplitude    Orbitals with energies
 -0.0247       3 (A") A                  ->    5 (A") A                   
              -0.6777                         -0.0059                     
 -0.0247       3 (A") B                  ->    5 (A") B                   
              -0.6777                         -0.0059                     
  0.0223       4 (A") A                  ->    9 (A") A                   
              -0.3639                          0.3911                     
  0.0223       4 (A") B                  ->    9 (A") B                   
              -0.3639                          0.3911                     

 Amplitude    Orbitals with energies
 -0.1556       4 (A") A      4 (A") B    ->    5 (A") A      5 (A") B     
              -0.3639       -0.3639           -0.0059       -0.0059       
  0.1556       4 (A") A      4 (A") B    ->    5 (A") B      5 (A") A     
              -0.3639       -0.3639           -0.0059       -0.0059       
  0.1556       4 (A") B      4 (A") A    ->    5 (A") A      5 (A") B     
              -0.3639       -0.3639           -0.0059       -0.0059       
 -0.1556       4 (A") B      4 (A") A    ->    5 (A") B      5 (A") A     
              -0.3639       -0.3639           -0.0059       -0.0059       

 Computing CCSD intemediates for later calculations in double precision
 Finished.

Running a double precision version
           CCSD Lambda amplitudes will be solved using DIIS.
           Start     Size      MaxIter   EConv     LConv     
           3         7         100       1.00e-07  1.00e-05  
 ------------------------------------------------------------------------------
            Enorm      Ldiff       Comment
 ------------------------------------------------------------------------------
     1     5.52e-02   4.04e-02     
     2     1.53e-02   7.40e-03     
     3     6.40e-03   1.84e-03     
     4     3.50e-03   1.27e-03     Switched to DIIS steps.
     5     9.39e-04   7.56e-04     
     6     4.54e-04   1.45e-04     
     7     1.34e-04   4.19e-05     
     8     6.25e-05   2.06e-06     
     9     2.29e-05   4.85e-06     
    10     9.61e-06   2.30e-06     
    11     3.75e-06   7.86e-07     
    12     1.32e-06   3.32e-07     
    13     6.19e-07   5.03e-08     
    14     2.39e-07   4.95e-08     
    15     9.70e-08   1.51e-08     
 ------------------------------------------------------------------------------
                                   CCSD Lambda converged.

 Computing density matrices in double precision...
           Orbital response amplitudes will be solved using DIIS.
           Start     Size      MaxIter   EConv     LConv     
           3         7         100       1.00e-06  1.00e-06  
 ------------------------------------------------------------------------------
            Enorm      Ldiff       Comment
 ------------------------------------------------------------------------------
     1     7.23e-02   5.47e-04     
     2     4.31e-02   1.93e-02     
     3     4.30e-02   1.69e-02     
     4     1.16e-02   1.36e-02     Switched to DIIS steps.
     5     2.24e-03   2.31e-03     
     6     7.87e-04   6.20e-04     
     7     2.80e-04   7.64e-05     
     8     7.19e-05   1.50e-05     
     9     1.06e-05   3.97e-06     
    10     2.73e-06   2.90e-07     
    11     6.78e-07   1.60e-07     
 ------------------------------------------------------------------------------
                                   Orbital response converged.

 Computing density matrices... Done.
 CCSD calculation:   CPU 79.99 s  wall 28.37 s

Current path: /canmo/ccsd/grad/
/g1_bb_aa
/g1_bb_bb
/g1_o1o1
/g1_o1o2
/g1_o1v1
/g1_o2v1
/g1_v1v1
/g1p_bb_aa
/g1p_bb_bb
/g1s_bb_aa
/g1s_bb_bb
/g2_o1o1o1o1
/g2_o1o1o1v1
/g2_o1o1v1v1
/g2_o1v1o1v1
/g2_o1v1v1v1
/g2_v1v1v1v1
/w_bb_aa
/w_bb_bb
 Transferring MO TPDM to AO TPDM
 Transferring g2_o1o1o1o1
 Transferring g2_o1o1o1v1
 Transferring g2_o1o1v1v1
 Transferring g2_o1v1o1v1
 Transferring g2_o1v1v1v1
 Transferring g2_v1v1v1v1
 Adding separable TPDM
 Computing TPDM gradient
 --------------------------------------------------------
 2e gradient
  Atom          X               Y               Z
 --------------------------------------------------------
    1          8.631478       18.203142       -0.000000  
    2         12.855260      -10.518899        0.000000  
    3        -19.305890      -11.120276        0.000000  
    4         -2.180848        3.436033       -0.000000  
 --------------------------------------------------------
 --------------------------------------------------------
 Final gradient
  Atom          X               Y               Z
 --------------------------------------------------------
    1          8.631478       18.203142       -0.000000  
    2         12.855260      -10.518899        0.000000  
    3        -19.305890      -11.120276        0.000000  
    4         -2.180848        3.436033       -0.000000  
 --------------------------------------------------------
 Analytic gradient from two-electron contribution:   CPU 143.36 s  wall 96.71 s

 Total ccman2 time:   CPU 236.07 s  wall 146.08 s


 --------------------------------------------------------------
             Orbital Energies (a.u.) and Symmetries
 --------------------------------------------------------------

 Alpha MOs, Restricted
 -- Occupied --                  
-80.043 -79.978 -26.307  -7.580  -7.522  -5.473  -5.470  -5.415
  1 A'    2 A'    3 A'    4 A'    5 A'    6 A'    7 A'    8 A'                 
 -5.414  -5.470  -5.414  -1.606  -0.938  -0.777  -0.685  -0.590
  9 A'    1 A"    2 A"   10 A'   11 A'   12 A'   13 A'   14 A'                 
 -0.500  -0.395  -0.678  -0.364
 15 A'   16 A'    3 A"    4 A"                                                 
 -- Virtual --                   
  0.052   0.062   0.075   0.091   0.097   0.115   0.143   0.161
 17 A'   18 A'   19 A'   20 A'   21 A'   22 A'   23 A'   24 A'                 
  0.173   0.220   0.328   0.366   0.368   0.385   0.435   0.446
 25 A'   26 A'   27 A'   28 A'   29 A'   30 A'   31 A'   32 A'                 
  0.521   0.577   0.697   0.764   0.800   0.924   1.052   1.101
 33 A'   34 A'   35 A'   36 A'   37 A'   38 A'   39 A'   40 A'                 
  1.166   1.419   1.616   1.643   1.698   1.826   1.930   1.937
 41 A'   42 A'   43 A'   44 A'   45 A'   46 A'   47 A'   48 A'                 
  2.031   2.241   2.342   2.894   4.206   4.249   4.519   6.931
 49 A'   50 A'   51 A'   52 A'   53 A'   54 A'   55 A'   56 A'                 
  6.959   7.338   7.529  14.778  14.798  14.853  14.894  68.748
 57 A'   58 A'   59 A'   60 A'   61 A'   62 A'   63 A'   64 A'                 
165.931 166.151  -0.006   0.080   0.114   0.331   0.391   0.432
 65 A'   66 A'    5 A"    6 A"    7 A"    8 A"    9 A"   10 A"                 
  0.730   0.839   0.912   1.108   1.583   1.672   1.788   1.869
 11 A"   12 A"   13 A"   14 A"   15 A"   16 A"   17 A"   18 A"                 
  4.205   4.236   6.908  14.727  14.786
 19 A"   20 A"   21 A"   22 A"   23 A"                                         

 Beta MOs, Restricted
 -- Occupied --                  
-80.043 -79.978 -26.307  -7.580  -7.522  -5.473  -5.470  -5.415
  1 A'    2 A'    3 A'    4 A'    5 A'    6 A'    7 A'    8 A'                 
 -5.414  -5.470  -5.414  -1.606  -0.938  -0.777  -0.685  -0.590
  9 A'    1 A"    2 A"   10 A'   11 A'   12 A'   13 A'   14 A'                 
 -0.500  -0.395  -0.678  -0.364
 15 A'   16 A'    3 A"    4 A"                                                 
 -- Virtual --                   
  0.052   0.062   0.075   0.091   0.097   0.115   0.143   0.161
 17 A'   18 A'   19 A'   20 A'   21 A'   22 A'   23 A'   24 A'                 
  0.173   0.220   0.328   0.366   0.368   0.385   0.435   0.446
 25 A'   26 A'   27 A'   28 A'   29 A'   30 A'   31 A'   32 A'                 
  0.521   0.577   0.697   0.764   0.800   0.924   1.052   1.101
 33 A'   34 A'   35 A'   36 A'   37 A'   38 A'   39 A'   40 A'                 
  1.166   1.419   1.616   1.643   1.698   1.826   1.930   1.937
 41 A'   42 A'   43 A'   44 A'   45 A'   46 A'   47 A'   48 A'                 
  2.031   2.241   2.342   2.894   4.206   4.249   4.519   6.931
 49 A'   50 A'   51 A'   52 A'   53 A'   54 A'   55 A'   56 A'                 
  6.959   7.338   7.529  14.778  14.798  14.853  14.894  68.748
 57 A'   58 A'   59 A'   60 A'   61 A'   62 A'   63 A'   64 A'                 
165.931 166.151  -0.006   0.080   0.114   0.331   0.391   0.432
 65 A'   66 A'    5 A"    6 A"    7 A"    8 A"    9 A"   10 A"                 
  0.730   0.839   0.912   1.108   1.583   1.672   1.788   1.869
 11 A"   12 A"   13 A"   14 A"   15 A"   16 A"   17 A"   18 A"                 
  4.205   4.236   6.908  14.727  14.786
 19 A"   20 A"   21 A"   22 A"   23 A"                                         
 --------------------------------------------------------------

          Ground-State Mulliken Net Atomic Charges

     Atom                 Charge (a.u.)
  ----------------------------------------
      1 P                     0.151022
      2 F                    -0.214073
      3 P                     0.158652
      4 H                    -0.095601
  ----------------------------------------
  Sum of atomic charges =    -0.000000

 -----------------------------------------------------------------
                    Cartesian Multipole Moments
 -----------------------------------------------------------------
    Charge (ESU x 10^10)
                -0.0000
    Dipole Moment (Debye)
         X       1.4158      Y      -1.2763      Z       0.0000
       Tot       1.9062
    Quadrupole Moments (Debye-Ang)
        XX     -33.5826     XY       0.0566     YY     -33.2195
        XZ      -0.0000     YZ      -0.0000     ZZ     -31.8244
    Octopole Moments (Debye-Ang^2)
       XXX      -7.7553    XXY      -2.9967    XYY      -2.9890
       YYY       5.5442    XXZ      -0.0000    XYZ      -0.0000
       YYZ       0.0000    XZZ      -5.3617    YZZ       1.9178
       ZZZ       0.0000
    Hexadecapole Moments (Debye-Ang^3)
      XXXX    -287.5598   XXXY      -8.7155   XXYY     -68.6837
      XYYY     -13.3461   YYYY    -105.1180   XXXZ      -0.0000
      XXYZ      -0.0000   XYYZ      -0.0000   YYYZ      -0.0000
      XXZZ     -54.8397   XYZZ      -3.5945   YYZZ     -25.6153
      XZZZ      -0.0000   YZZZ      -0.0000   ZZZZ     -47.6650
 -----------------------------------------------------------------
 DrvMan completing analytic gradient of the correlated energy
 Correlated dipole moment
            1
    1   0.5570288
    2  -0.5021407
    3   0.0000000
 Energy read as -781.984552110
 Full Analytical Gradient: (in a.u., or Hartree/Bohr)
             1             2             3             4
    1    0.00069593   -0.00057795    0.00066161   -0.00077959
    2   -0.00275485    0.00170680    0.00086936    0.00017868
    3   -0.00000000    0.00000000    0.00000000   -0.00000000
 Gradient time:  CPU 0.24 s  wall 1.95 s
 Geometry Optimization Parameters
   NAtoms,    NIC,     NZ,  NCons,   NDum,   NFix, NCnnct, MaxDiis
        4      14       4       0       0       0       0       0

 Cartesian Hessian Update
 Hessian Updated using BFGS Update


** GEOMETRY OPTIMIZATION IN DELOCALIZED INTERNAL COORDINATES **
   Searching for a Minimum

   Optimization Cycle:   2

                       Coordinates (Angstroms)
     ATOM                X               Y               Z
      1  P        -0.4920191669   -0.6298596464    0.0000000000
      2  F        -1.5431841950    0.6258062383    0.0000000000
      3  P         1.3005667117    0.3124503815    0.0000000000
      4  H         1.8540290232   -0.9947190111    0.0000000000
   Point Group: cs    Number of degrees of freedom:     5


   Energy is   -781.984552110

 Hessian Updated using BFGS Update

  5 Hessian modes will be used to form the next step
  Hessian Eigenvalues:
     0.161398    0.204874    0.298809    0.328568    0.376756

 Minimum Search - Taking Simple RFO Step
 Searching for Lamda that Minimizes Along All modes
 Value Taken    Lamda =  -0.00003565
 Step Taken.  Stepsize is  0.011753

                             Maximum     Tolerance    Cnvgd?
         Gradient           0.001742      0.000300      NO
         Displacement       0.007737      0.001200      NO
         Energy change     -0.000143      0.000001      NO


 New Cartesian Coordinates Obtained by Inverse Iteration

 Displacement from previous Coordinates is:  0.017528
 ----------------------------------------------------------------
             Standard Nuclear Orientation (Angstroms)
    I     Atom           X                Y                Z
 ----------------------------------------------------------------
    1      P      -0.4948541468    -0.6260651840     0.0000000000
    2      F      -1.5464730195     0.6257223861     0.0000000000
    3      P       1.3002517476     0.3091233397     0.0000000000
    4      H       1.8604677917    -0.9951025795     0.0000000000
 ----------------------------------------------------------------
 Molecular Point Group                 Cs    NOp =  2
 Largest Abelian Subgroup              Cs    NOp =  2
 Nuclear Repulsion Energy =   137.6452144473 hartrees
 There are       20 alpha and       20 beta electrons
 Applying Cartesian multipole field
    Component          Value
    ---------          -----
     (2,0,0)        1.00000E-11
     (0,2,0)        2.00000E-11
     (0,0,2)       -3.00000E-11
 Nucleus-field energy     =     0.0000000028 hartrees
 Requested basis set is 6-311++G(d,p)
 There are 37 shells and 89 basis functions
 A cutoff of  1.0D-14 yielded    665 shell pairs
 There are      3973 function pairs (      4254 Cartesian)
 Smallest overlap matrix eigenvalue = 8.93E-04
 Guess MOs from SCF MO coefficient file

 -----------------------------------------------------------------------
  General SCF calculation program by
  Eric Jon Sundstrom, Paul Horn, Yuezhi Mao, Dmitri Zuev, Alec White,
  David Stuck, Shaama M.S., Shane Yost, Joonho Lee, David Small,
  Daniel Levine, Susi Lehtola, Hugh Burton, Evgeny Epifanovsky
 -----------------------------------------------------------------------
 Hartree-Fock
 using 4 threads for integral computing
 -------------------------------------------------------
 OpenMP Integral computing Module                
 Release: version 2.0, May 2017, Q-Chem Inc. Pleasanton 
 -------------------------------------------------------
 A restricted SCF calculation will be
 performed using DIIS
 SCF converges when DIIS error is below 1.0e-08
 ---------------------------------------
  Cycle       Energy         DIIS error
 ---------------------------------------
    1    -781.5193875212      8.50e-05  
    2    -781.5193969375      2.25e-05  
    3    -781.5193977353      1.16e-05  
    4    -781.5193978718      3.24e-06  
    5    -781.5193978973      9.99e-07  
    6    -781.5193979010      3.45e-07  
    7    -781.5193979015      1.15e-07  
    8    -781.5193979016      3.95e-08  
    9    -781.5193979016      2.66e-08  
   10    -781.5193979016      7.96e-09  Convergence criterion met
 ---------------------------------------
 SCF time:   CPU 3.18s  wall 3.00s 
 SCF   energy in the final basis set =     -781.5193979016
 Total energy in the final basis set =     -781.5193979016


 ------------------------------------------------------------------------------

   CCMAN2: suite of methods based on coupled cluster
           and equation of motion theories.

   Components:
   * libvmm-1.3-trunk
     by Evgeny Epifanovsky, Ilya Kaliman.
   * libtensor-2.5-trunk
     by Evgeny Epifanovsky, Michael Wormit, Dmitry Zuev, Sam Manzer, 
        Ilya Kaliman.
   * libcc-2.5-trunk
     by Evgeny Epifanovsky, Arik Landau, Tomasz Kus, Kirill Khistyaev, 
        Dmitry Zuev, Prashant Manohar, Xintian Feng, Anna Krylov, 
        Matthew Goldey, Alec White, Thomas Jagau, Kaushik Nanda, 
        Anastasia Gunina, Alexander Kunitsa, Joonho Lee.

   CCMAN original authors:
   Anna I. Krylov, C. David Sherrill, Steven R. Gwaltney,
   Edward F. C. Byrd (2000)
   Sergey V. Levchenko, Lyudmila V. Slipchenko, Tao Wang,
   Ana-Maria C. Cristian (2003)
   Piotr A. Pieniazek, C. Melania Oana, Evgeny Epifanovsky (2007)
   Prashant Manohar (2009)

 ------------------------------------------------------------------------------


 Allocating and initializing 3808MB of RAM...
 Calculation will run on 4 cores.


 Alpha MOs, Restricted
 -- Occupied --                  
-80.043 -79.978 -26.308  -7.579  -7.522  -5.472  -5.470  -5.470
  1 A'    2 A'    3 A'    4 A'    5 A'    6 A'    1 A"    7 A'                 
 -5.415  -5.414  -5.414  -1.607  -0.938  -0.778  -0.686  -0.679
  8 A'    9 A'    2 A"   10 A'   11 A'   12 A'   13 A'    3 A"                 
 -0.591  -0.500  -0.395  -0.364
 14 A'   15 A'   16 A'    4 A"                                                 
 -- Virtual --                   
 -0.006   0.052   0.062   0.075   0.080   0.091   0.097   0.114
  5 A"   17 A'   18 A'   19 A'    6 A"   20 A'   21 A'    7 A"                 
  0.115   0.143   0.161   0.174   0.220   0.328   0.331   0.366
 22 A'   23 A'   24 A'   25 A'   26 A'   27 A'    8 A"   28 A'                 
  0.368   0.385   0.391   0.432   0.434   0.446   0.520   0.578
 29 A'   30 A'    9 A"   10 A"   31 A'   32 A'   33 A'   34 A'                 
  0.697   0.730   0.765   0.800   0.839   0.913   0.925   1.053
 35 A'   11 A"   36 A'   37 A'   12 A"   13 A"   38 A'   39 A'                 
  1.100   1.109   1.168   1.420   1.583   1.615   1.643   1.672
 40 A'   14 A"   41 A'   42 A'   15 A"   43 A'   44 A'   16 A"                 
  1.697   1.789   1.826   1.870   1.931   1.938   2.031   2.240
 45 A'   17 A"   46 A'   18 A"   47 A'   48 A'   49 A'   50 A'                 
  2.342   2.894   4.204   4.205   4.236   4.249   4.521   6.907
 51 A'   52 A'   19 A"   53 A'   20 A"   54 A'   55 A'   21 A"                 
  6.930   6.957   7.340   7.529  14.727  14.779  14.787  14.798
 56 A'   57 A'   58 A'   59 A'   22 A"   60 A'   23 A"   61 A'                 
 14.853  14.894  68.747 165.932 166.152
 62 A'   63 A'   64 A'   65 A'   66 A'                                         

 Beta MOs, Restricted
 -- Occupied --                  
-80.043 -79.978 -26.308  -7.579  -7.522  -5.472  -5.470  -5.470
  1 A'    2 A'    3 A'    4 A'    5 A'    6 A'    1 A"    7 A'                 
 -5.415  -5.414  -5.414  -1.607  -0.938  -0.778  -0.686  -0.679
  8 A'    9 A'    2 A"   10 A'   11 A'   12 A'   13 A'    3 A"                 
 -0.591  -0.500  -0.395  -0.364
 14 A'   15 A'   16 A'    4 A"                                                 
 -- Virtual --                   
 -0.006   0.052   0.062   0.075   0.080   0.091   0.097   0.114
  5 A"   17 A'   18 A'   19 A'    6 A"   20 A'   21 A'    7 A"                 
  0.115   0.143   0.161   0.174   0.220   0.328   0.331   0.366
 22 A'   23 A'   24 A'   25 A'   26 A'   27 A'    8 A"   28 A'                 
  0.368   0.385   0.391   0.432   0.434   0.446   0.520   0.578
 29 A'   30 A'    9 A"   10 A"   31 A'   32 A'   33 A'   34 A'                 
  0.697   0.730   0.765   0.800   0.839   0.913   0.925   1.053
 35 A'   11 A"   36 A'   37 A'   12 A"   13 A"   38 A'   39 A'                 
  1.100   1.109   1.168   1.420   1.583   1.615   1.643   1.672
 40 A'   14 A"   41 A'   42 A'   15 A"   43 A'   44 A'   16 A"                 
  1.697   1.789   1.826   1.870   1.931   1.938   2.031   2.240
 45 A'   17 A"   46 A'   18 A"   47 A'   48 A'   49 A'   50 A'                 
  2.342   2.894   4.204   4.205   4.236   4.249   4.521   6.907
 51 A'   52 A'   19 A"   53 A'   20 A"   54 A'   55 A'   21 A"                 
  6.930   6.957   7.340   7.529  14.727  14.779  14.787  14.798
 56 A'   57 A'   58 A'   59 A'   22 A"   60 A'   23 A"   61 A'                 
 14.853  14.894  68.747 165.932 166.152
 62 A'   63 A'   64 A'   65 A'   66 A'                                         

 Occupation and symmetry of molecular orbitals

 Point group: Cs (2 irreducible representations).

                           A'   A"    All 
 ------------------------------------------
 All molecular orbitals:
  - Alpha                  66   23    89  
  - Beta                   66   23    89  
 ------------------------------------------
 Alpha orbitals:
  - Frozen occupied        9    2     11  
  - Active occupied        7    2     9   
  - Active virtual         50   19    69  
  - Frozen virtual         0    0     0   
 ------------------------------------------
 Beta orbitals:
  - Frozen occupied        9    2     11  
  - Active occupied        7    2     9   
  - Active virtual         50   19    69  
  - Frozen virtual         0    0     0   
 ------------------------------------------

 Import integrals:   CPU 0.00 s  wall 0.00 s

 Import integrals:   CPU 8.67 s  wall 12.30 s

 MP2 amplitudes:   CPU 0.12 s  wall 0.31 s

Running a double precision version
           CCSD T amplitudes will be solved using DIIS.

           Start     Size      MaxIter   EConv     TConv     
           3         7         100       1.00e-07  1.00e-05  
 ------------------------------------------------------------------------------
           Energy (a.u.)   Ediff      Tdiff       Comment
 ------------------------------------------------------------------------------
          -781.95983714                           
     1    -781.96597461   6.14e-03   6.51e-01     
     2    -781.98150867   1.55e-02   8.93e-02     
     3    -781.98195134   4.43e-04   3.88e-02     
     4    -781.98383638   1.89e-03   1.45e-02     Switched to DIIS steps.
     5    -781.98454919   7.13e-04   1.28e-02     
     6    -781.98458002   3.08e-05   2.45e-03     
     7    -781.98457338   6.64e-06   1.22e-03     
     8    -781.98457147   1.90e-06   2.13e-04     
     9    -781.98457200   5.29e-07   1.03e-04     
    10    -781.98457204   4.22e-08   3.28e-05     
    11    -781.98457216   1.12e-07   1.53e-05     
    12    -781.98457224   7.87e-08   8.20e-06     
 ------------------------------------------------------------------------------
          -781.98457224                           CCSD T converged.

End of double precision
 SCF energy                 = -781.51939790
 MP2 energy                 = -781.95983714
 CCSD correlation energy     =   -0.46517433
 CCSD total energy           = -781.98457224

 CCSD  T1^2 = 0.0100  T2^2 = 0.2088  Leading amplitudes:

 Amplitude    Orbitals with energies
 -0.0246       3 (A") A                  ->    5 (A") A                   
              -0.6789                         -0.0055                     
 -0.0246       3 (A") B                  ->    5 (A") B                   
              -0.6789                         -0.0055                     
  0.0222       4 (A") A                  ->    9 (A") A                   
              -0.3639                          0.3910                     
  0.0222       4 (A") B                  ->    9 (A") B                   
              -0.3639                          0.3910                     

 Amplitude    Orbitals with energies
 -0.1552       4 (A") A      4 (A") B    ->    5 (A") A      5 (A") B     
              -0.3639       -0.3639           -0.0055       -0.0055       
  0.1552       4 (A") A      4 (A") B    ->    5 (A") B      5 (A") A     
              -0.3639       -0.3639           -0.0055       -0.0055       
  0.1552       4 (A") B      4 (A") A    ->    5 (A") A      5 (A") B     
              -0.3639       -0.3639           -0.0055       -0.0055       
 -0.1552       4 (A") B      4 (A") A    ->    5 (A") B      5 (A") A     
              -0.3639       -0.3639           -0.0055       -0.0055       

 Computing CCSD intemediates for later calculations in double precision
 Finished.

Running a double precision version
           CCSD Lambda amplitudes will be solved using DIIS.
           Start     Size      MaxIter   EConv     LConv     
           3         7         100       1.00e-07  1.00e-05  
 ------------------------------------------------------------------------------
            Enorm      Ldiff       Comment
 ------------------------------------------------------------------------------
     1     5.50e-02   4.03e-02     
     2     1.53e-02   7.38e-03     
     3     6.36e-03   1.83e-03     
     4     3.48e-03   1.26e-03     Switched to DIIS steps.
     5     9.33e-04   7.53e-04     
     6     4.51e-04   1.44e-04     
     7     1.33e-04   4.16e-05     
     8     6.21e-05   2.06e-06     
     9     2.28e-05   4.77e-06     
    10     9.54e-06   2.25e-06     
    11     3.71e-06   7.68e-07     
    12     1.31e-06   3.22e-07     
    13     6.14e-07   4.87e-08     
    14     2.37e-07   4.85e-08     
    15     9.63e-08   1.48e-08     
 ------------------------------------------------------------------------------
                                   CCSD Lambda converged.

 Computing density matrices in double precision...
           Orbital response amplitudes will be solved using DIIS.
           Start     Size      MaxIter   EConv     LConv     
           3         7         100       1.00e-06  1.00e-06  
 ------------------------------------------------------------------------------
            Enorm      Ldiff       Comment
 ------------------------------------------------------------------------------
     1     7.21e-02   4.69e-04     
     2     4.29e-02   1.92e-02     
     3     4.26e-02   1.67e-02     
     4     1.15e-02   1.35e-02     Switched to DIIS steps.
     5     2.22e-03   2.24e-03     
     6     7.83e-04   6.11e-04     
     7     2.76e-04   7.75e-05     
     8     7.10e-05   1.52e-05     
     9     1.05e-05   3.87e-06     
    10     2.70e-06   2.93e-07     
    11     6.75e-07   1.61e-07     
 ------------------------------------------------------------------------------
                                   Orbital response converged.

 Computing density matrices... Done.
 CCSD calculation:   CPU 79.59 s  wall 26.77 s

Current path: /canmo/ccsd/grad/
/g1_bb_aa
/g1_bb_bb
/g1_o1o1
/g1_o1o2
/g1_o1v1
/g1_o2v1
/g1_v1v1
/g1p_bb_aa
/g1p_bb_bb
/g1s_bb_aa
/g1s_bb_bb
/g2_o1o1o1o1
/g2_o1o1o1v1
/g2_o1o1v1v1
/g2_o1v1o1v1
/g2_o1v1v1v1
/g2_v1v1v1v1
/w_bb_aa
/w_bb_bb
 Transferring MO TPDM to AO TPDM
 Transferring g2_o1o1o1o1
 Transferring g2_o1o1o1v1
 Transferring g2_o1o1v1v1
 Transferring g2_o1v1o1v1
 Transferring g2_o1v1v1v1
 Transferring g2_v1v1v1v1
 Adding separable TPDM
 Computing TPDM gradient
 --------------------------------------------------------
 2e gradient
  Atom          X               Y               Z
 --------------------------------------------------------
    1          8.631750       18.123910       -0.000000  
    2         12.902364      -10.531390        0.000000  
    3        -19.313630      -11.015490        0.000000  
    4         -2.220484        3.422971       -0.000000  
 --------------------------------------------------------
 --------------------------------------------------------
 Final gradient
  Atom          X               Y               Z
 --------------------------------------------------------
    1          8.631750       18.123910       -0.000000  
    2         12.902364      -10.531390        0.000000  
    3        -19.313630      -11.015490        0.000000  
    4         -2.220484        3.422971       -0.000000  
 --------------------------------------------------------
 Analytic gradient from two-electron contribution:   CPU 142.93 s  wall 84.35 s

 Total ccman2 time:   CPU 235.17 s  wall 130.82 s


 --------------------------------------------------------------
             Orbital Energies (a.u.) and Symmetries
 --------------------------------------------------------------

 Alpha MOs, Restricted
 -- Occupied --                  
-80.043 -79.978 -26.308  -7.579  -7.522  -5.472  -5.470  -5.415
  1 A'    2 A'    3 A'    4 A'    5 A'    6 A'    7 A'    8 A'                 
 -5.414  -5.470  -5.414  -1.607  -0.938  -0.778  -0.686  -0.591
  9 A'    1 A"    2 A"   10 A'   11 A'   12 A'   13 A'   14 A'                 
 -0.500  -0.395  -0.679  -0.364
 15 A'   16 A'    3 A"    4 A"                                                 
 -- Virtual --                   
  0.052   0.062   0.075   0.091   0.097   0.115   0.143   0.161
 17 A'   18 A'   19 A'   20 A'   21 A'   22 A'   23 A'   24 A'                 
  0.174   0.220   0.328   0.366   0.368   0.385   0.434   0.446
 25 A'   26 A'   27 A'   28 A'   29 A'   30 A'   31 A'   32 A'                 
  0.520   0.578   0.697   0.765   0.800   0.925   1.053   1.100
 33 A'   34 A'   35 A'   36 A'   37 A'   38 A'   39 A'   40 A'                 
  1.168   1.420   1.615   1.643   1.697   1.826   1.931   1.938
 41 A'   42 A'   43 A'   44 A'   45 A'   46 A'   47 A'   48 A'                 
  2.031   2.240   2.342   2.894   4.205   4.249   4.521   6.930
 49 A'   50 A'   51 A'   52 A'   53 A'   54 A'   55 A'   56 A'                 
  6.957   7.340   7.529  14.779  14.798  14.853  14.894  68.747
 57 A'   58 A'   59 A'   60 A'   61 A'   62 A'   63 A'   64 A'                 
165.932 166.152  -0.006   0.080   0.114   0.331   0.391   0.432
 65 A'   66 A'    5 A"    6 A"    7 A"    8 A"    9 A"   10 A"                 
  0.730   0.839   0.913   1.109   1.583   1.672   1.789   1.870
 11 A"   12 A"   13 A"   14 A"   15 A"   16 A"   17 A"   18 A"                 
  4.204   4.236   6.907  14.727  14.787
 19 A"   20 A"   21 A"   22 A"   23 A"                                         

 Beta MOs, Restricted
 -- Occupied --                  
-80.043 -79.978 -26.308  -7.579  -7.522  -5.472  -5.470  -5.415
  1 A'    2 A'    3 A'    4 A'    5 A'    6 A'    7 A'    8 A'                 
 -5.414  -5.470  -5.414  -1.607  -0.938  -0.778  -0.686  -0.591
  9 A'    1 A"    2 A"   10 A'   11 A'   12 A'   13 A'   14 A'                 
 -0.500  -0.395  -0.679  -0.364
 15 A'   16 A'    3 A"    4 A"                                                 
 -- Virtual --                   
  0.052   0.062   0.075   0.091   0.097   0.115   0.143   0.161
 17 A'   18 A'   19 A'   20 A'   21 A'   22 A'   23 A'   24 A'                 
  0.174   0.220   0.328   0.366   0.368   0.385   0.434   0.446
 25 A'   26 A'   27 A'   28 A'   29 A'   30 A'   31 A'   32 A'                 
  0.520   0.578   0.697   0.765   0.800   0.925   1.053   1.100
 33 A'   34 A'   35 A'   36 A'   37 A'   38 A'   39 A'   40 A'                 
  1.168   1.420   1.615   1.643   1.697   1.826   1.931   1.938
 41 A'   42 A'   43 A'   44 A'   45 A'   46 A'   47 A'   48 A'                 
  2.031   2.240   2.342   2.894   4.205   4.249   4.521   6.930
 49 A'   50 A'   51 A'   52 A'   53 A'   54 A'   55 A'   56 A'                 
  6.957   7.340   7.529  14.779  14.798  14.853  14.894  68.747
 57 A'   58 A'   59 A'   60 A'   61 A'   62 A'   63 A'   64 A'                 
165.932 166.152  -0.006   0.080   0.114   0.331   0.391   0.432
 65 A'   66 A'    5 A"    6 A"    7 A"    8 A"    9 A"   10 A"                 
  0.730   0.839   0.913   1.109   1.583   1.672   1.789   1.870
 11 A"   12 A"   13 A"   14 A"   15 A"   16 A"   17 A"   18 A"                 
  4.204   4.236   6.907  14.727  14.787
 19 A"   20 A"   21 A"   22 A"   23 A"                                         
 --------------------------------------------------------------

          Ground-State Mulliken Net Atomic Charges

     Atom                 Charge (a.u.)
  ----------------------------------------
      1 P                     0.148884
      2 F                    -0.211214
      3 P                     0.156483
      4 H                    -0.094152
  ----------------------------------------
  Sum of atomic charges =     0.000000

 -----------------------------------------------------------------
                    Cartesian Multipole Moments
 -----------------------------------------------------------------
    Charge (ESU x 10^10)
                -0.0000
    Dipole Moment (Debye)
         X       1.4037      Y      -1.2696      Z       0.0000
       Tot       1.8926
    Quadrupole Moments (Debye-Ang)
        XX     -33.5674     XY       0.0039     YY     -33.2456
        XZ      -0.0000     YZ      -0.0000     ZZ     -31.8249
    Octopole Moments (Debye-Ang^2)
       XXX      -7.5970    XXY      -3.0404    XYY      -2.9512
       YYY       5.5293    XXZ      -0.0000    XYZ      -0.0000
       YYZ       0.0000    XZZ      -5.3225    YZZ       1.9164
       ZZZ       0.0000
    Hexadecapole Moments (Debye-Ang^3)
      XXXX    -287.9803   XXXY      -8.6997   XXYY     -68.7283
      XYYY     -13.2249   YYYY    -104.6860   XXXZ      -0.0000
      XXYZ      -0.0000   XYYZ      -0.0000   YYYZ      -0.0000
      XXZZ     -54.9291   XYZZ      -3.5531   YYZZ     -25.5441
      XZZZ      -0.0000   YZZZ      -0.0000   ZZZZ     -47.6821
 -----------------------------------------------------------------
 DrvMan completing analytic gradient of the correlated energy
 Correlated dipole moment
            1
    1   0.5522512
    2  -0.4994818
    3   0.0000000
 Energy read as -781.984572235
 Full Analytical Gradient: (in a.u., or Hartree/Bohr)
             1             2             3             4
    1    0.00051324   -0.00041057    0.00004948   -0.00015215
    2   -0.00054925    0.00054390   -0.00026631    0.00027166
    3   -0.00000000   -0.00000000    0.00000000   -0.00000000
 Gradient time:  CPU 0.24 s  wall 1.53 s
 Geometry Optimization Parameters
   NAtoms,    NIC,     NZ,  NCons,   NDum,   NFix, NCnnct, MaxDiis
        4      14       4       0       0       0       0       0

 Cartesian Hessian Update
 Hessian Updated using BFGS Update


** GEOMETRY OPTIMIZATION IN DELOCALIZED INTERNAL COORDINATES **
   Searching for a Minimum

   Optimization Cycle:   3

                       Coordinates (Angstroms)
     ATOM                X               Y               Z
      1  P        -0.4948541468   -0.6260651840    0.0000000000
      2  F        -1.5464730195    0.6257223861    0.0000000000
      3  P         1.3002517476    0.3091233397    0.0000000000
      4  H         1.8604677917   -0.9951025795    0.0000000000
   Point Group: cs    Number of degrees of freedom:     5


   Energy is   -781.984572235

 Hessian Updated using BFGS Update

  5 Hessian modes will be used to form the next step
  Hessian Eigenvalues:
     0.162992    0.203711    0.275595    0.312469    0.372443

 Minimum Search - Taking Simple RFO Step
 Searching for Lamda that Minimizes Along All modes
 Value Taken    Lamda =  -0.00000210
 Step Taken.  Stepsize is  0.002816

                             Maximum     Tolerance    Cnvgd?
         Gradient           0.000504      0.000300      NO
         Displacement       0.002092      0.001200      NO
         Energy change     -0.000020      0.000001      NO


 New Cartesian Coordinates Obtained by Inverse Iteration

 Displacement from previous Coordinates is:  0.002365
 ----------------------------------------------------------------
             Standard Nuclear Orientation (Angstroms)
    I     Atom           X                Y                Z
 ----------------------------------------------------------------
    1      P      -0.4954379198    -0.6254196637     0.0000000000
    2      F      -1.5463814014     0.6253709277     0.0000000000
    3      P       1.3000327824     0.3091760112     0.0000000000
    4      H       1.8611789118    -0.9954493129     0.0000000000
 ----------------------------------------------------------------
 Molecular Point Group                 Cs    NOp =  2
 Largest Abelian Subgroup              Cs    NOp =  2
 Nuclear Repulsion Energy =   137.6738054701 hartrees
 There are       20 alpha and       20 beta electrons
 Applying Cartesian multipole field
    Component          Value
    ---------          -----
     (2,0,0)        1.00000E-11
     (0,2,0)        2.00000E-11
     (0,0,2)       -3.00000E-11
 Nucleus-field energy     =     0.0000000028 hartrees
 Requested basis set is 6-311++G(d,p)
 There are 37 shells and 89 basis functions
 A cutoff of  1.0D-14 yielded    665 shell pairs
 There are      3973 function pairs (      4254 Cartesian)
 Smallest overlap matrix eigenvalue = 8.93E-04
 Guess MOs from SCF MO coefficient file

 -----------------------------------------------------------------------
  General SCF calculation program by
  Eric Jon Sundstrom, Paul Horn, Yuezhi Mao, Dmitri Zuev, Alec White,
  David Stuck, Shaama M.S., Shane Yost, Joonho Lee, David Small,
  Daniel Levine, Susi Lehtola, Hugh Burton, Evgeny Epifanovsky
 -----------------------------------------------------------------------
 Hartree-Fock
 using 4 threads for integral computing
 -------------------------------------------------------
 OpenMP Integral computing Module                
 Release: version 2.0, May 2017, Q-Chem Inc. Pleasanton 
 -------------------------------------------------------
 A restricted SCF calculation will be
 performed using DIIS
 SCF converges when DIIS error is below 1.0e-08
 ---------------------------------------
  Cycle       Energy         DIIS error
 ---------------------------------------
    1    -781.5194417624      2.58e-05  
    2    -781.5194423840      7.31e-06  
    3    -781.5194424270      3.84e-06  
    4    -781.5194424378      6.79e-07  
    5    -781.5194424387      2.03e-07  
    6    -781.5194424389      9.01e-08  
    7    -781.5194424390      3.27e-08  
    8    -781.5194424390      1.08e-08  
    9    -781.5194424390      3.45e-09  Convergence criterion met
 ---------------------------------------
 SCF time:   CPU 2.90s  wall 4.00s 
 SCF   energy in the final basis set =     -781.5194424390
 Total energy in the final basis set =     -781.5194424390


 ------------------------------------------------------------------------------

   CCMAN2: suite of methods based on coupled cluster
           and equation of motion theories.

   Components:
   * libvmm-1.3-trunk
     by Evgeny Epifanovsky, Ilya Kaliman.
   * libtensor-2.5-trunk
     by Evgeny Epifanovsky, Michael Wormit, Dmitry Zuev, Sam Manzer, 
        Ilya Kaliman.
   * libcc-2.5-trunk
     by Evgeny Epifanovsky, Arik Landau, Tomasz Kus, Kirill Khistyaev, 
        Dmitry Zuev, Prashant Manohar, Xintian Feng, Anna Krylov, 
        Matthew Goldey, Alec White, Thomas Jagau, Kaushik Nanda, 
        Anastasia Gunina, Alexander Kunitsa, Joonho Lee.

   CCMAN original authors:
   Anna I. Krylov, C. David Sherrill, Steven R. Gwaltney,
   Edward F. C. Byrd (2000)
   Sergey V. Levchenko, Lyudmila V. Slipchenko, Tao Wang,
   Ana-Maria C. Cristian (2003)
   Piotr A. Pieniazek, C. Melania Oana, Evgeny Epifanovsky (2007)
   Prashant Manohar (2009)

 ------------------------------------------------------------------------------


 Allocating and initializing 3808MB of RAM...
 Calculation will run on 4 cores.


 Alpha MOs, Restricted
 -- Occupied --                  
-80.043 -79.978 -26.308  -7.579  -7.522  -5.472  -5.470  -5.470
  1 A'    2 A'    3 A'    4 A'    5 A'    6 A'    1 A"    7 A'                 
 -5.415  -5.414  -5.414  -1.608  -0.938  -0.779  -0.687  -0.679
  8 A'    9 A'    2 A"   10 A'   11 A'   12 A'   13 A'    3 A"                 
 -0.591  -0.500  -0.395  -0.364
 14 A'   15 A'   16 A'    4 A"                                                 
 -- Virtual --                   
 -0.005   0.052   0.062   0.075   0.080   0.091   0.097   0.114
  5 A"   17 A'   18 A'   19 A'    6 A"   20 A'   21 A'    7 A"                 
  0.115   0.143   0.161   0.174   0.219   0.328   0.331   0.366
 22 A'   23 A'   24 A'   25 A'   26 A'   27 A'    8 A"   28 A'                 
  0.368   0.385   0.391   0.432   0.434   0.446   0.520   0.578
 29 A'   30 A'    9 A"   10 A"   31 A'   32 A'   33 A'   34 A'                 
  0.697   0.730   0.765   0.800   0.839   0.913   0.925   1.053
 35 A'   11 A"   36 A'   37 A'   12 A"   13 A"   38 A'   39 A'                 
  1.100   1.109   1.168   1.420   1.583   1.615   1.643   1.671
 40 A'   14 A"   41 A'   42 A'   15 A"   43 A'   44 A'   16 A"                 
  1.697   1.789   1.826   1.870   1.931   1.938   2.030   2.240
 45 A'   17 A"   46 A'   18 A"   47 A'   48 A'   49 A'   50 A'                 
  2.341   2.894   4.203   4.205   4.236   4.249   4.522   6.906
 51 A'   52 A'   19 A"   53 A'   20 A"   54 A'   55 A'   21 A"                 
  6.929   6.957   7.340   7.529  14.727  14.779  14.787  14.798
 56 A'   57 A'   58 A'   59 A'   22 A"   60 A'   23 A"   61 A'                 
 14.853  14.894  68.747 165.933 166.152
 62 A'   63 A'   64 A'   65 A'   66 A'                                         

 Beta MOs, Restricted
 -- Occupied --                  
-80.043 -79.978 -26.308  -7.579  -7.522  -5.472  -5.470  -5.470
  1 A'    2 A'    3 A'    4 A'    5 A'    6 A'    1 A"    7 A'                 
 -5.415  -5.414  -5.414  -1.608  -0.938  -0.779  -0.687  -0.679
  8 A'    9 A'    2 A"   10 A'   11 A'   12 A'   13 A'    3 A"                 
 -0.591  -0.500  -0.395  -0.364
 14 A'   15 A'   16 A'    4 A"                                                 
 -- Virtual --                   
 -0.005   0.052   0.062   0.075   0.080   0.091   0.097   0.114
  5 A"   17 A'   18 A'   19 A'    6 A"   20 A'   21 A'    7 A"                 
  0.115   0.143   0.161   0.174   0.219   0.328   0.331   0.366
 22 A'   23 A'   24 A'   25 A'   26 A'   27 A'    8 A"   28 A'                 
  0.368   0.385   0.391   0.432   0.434   0.446   0.520   0.578
 29 A'   30 A'    9 A"   10 A"   31 A'   32 A'   33 A'   34 A'                 
  0.697   0.730   0.765   0.800   0.839   0.913   0.925   1.053
 35 A'   11 A"   36 A'   37 A'   12 A"   13 A"   38 A'   39 A'                 
  1.100   1.109   1.168   1.420   1.583   1.615   1.643   1.671
 40 A'   14 A"   41 A'   42 A'   15 A"   43 A'   44 A'   16 A"                 
  1.697   1.789   1.826   1.870   1.931   1.938   2.030   2.240
 45 A'   17 A"   46 A'   18 A"   47 A'   48 A'   49 A'   50 A'                 
  2.341   2.894   4.203   4.205   4.236   4.249   4.522   6.906
 51 A'   52 A'   19 A"   53 A'   20 A"   54 A'   55 A'   21 A"                 
  6.929   6.957   7.340   7.529  14.727  14.779  14.787  14.798
 56 A'   57 A'   58 A'   59 A'   22 A"   60 A'   23 A"   61 A'                 
 14.853  14.894  68.747 165.933 166.152
 62 A'   63 A'   64 A'   65 A'   66 A'                                         

 Occupation and symmetry of molecular orbitals

 Point group: Cs (2 irreducible representations).

                           A'   A"    All 
 ------------------------------------------
 All molecular orbitals:
  - Alpha                  66   23    89  
  - Beta                   66   23    89  
 ------------------------------------------
 Alpha orbitals:
  - Frozen occupied        9    2     11  
  - Active occupied        7    2     9   
  - Active virtual         50   19    69  
  - Frozen virtual         0    0     0   
 ------------------------------------------
 Beta orbitals:
  - Frozen occupied        9    2     11  
  - Active occupied        7    2     9   
  - Active virtual         50   19    69  
  - Frozen virtual         0    0     0   
 ------------------------------------------

 Import integrals:   CPU 0.00 s  wall 0.01 s

 Import integrals:   CPU 8.65 s  wall 12.35 s

 MP2 amplitudes:   CPU 0.13 s  wall 0.35 s

Running a double precision version
           CCSD T amplitudes will be solved using DIIS.

           Start     Size      MaxIter   EConv     TConv     
           3         7         100       1.00e-07  1.00e-05  
 ------------------------------------------------------------------------------
           Energy (a.u.)   Ediff      Tdiff       Comment
 ------------------------------------------------------------------------------
          -781.95983003                           
     1    -781.96598474   6.15e-03   6.51e-01     
     2    -781.98150782   1.55e-02   8.93e-02     
     3    -781.98195482   4.47e-04   3.88e-02     
     4    -781.98383866   1.88e-03   1.44e-02     Switched to DIIS steps.
     5    -781.98455041   7.12e-04   1.28e-02     
     6    -781.98458116   3.07e-05   2.45e-03     
     7    -781.98457451   6.65e-06   1.21e-03     
     8    -781.98457262   1.89e-06   2.13e-04     
     9    -781.98457315   5.30e-07   1.03e-04     
    10    -781.98457319   4.22e-08   3.28e-05     
    11    -781.98457330   1.12e-07   1.52e-05     
    12    -781.98457338   7.82e-08   8.18e-06     
 ------------------------------------------------------------------------------
          -781.98457338                           CCSD T converged.

End of double precision
 SCF energy                 = -781.51944244
 MP2 energy                 = -781.95983003
 CCSD correlation energy     =   -0.46513094
 CCSD total energy           = -781.98457338

 CCSD  T1^2 = 0.0100  T2^2 = 0.2087  Leading amplitudes:

 Amplitude    Orbitals with energies
 -0.0246       3 (A") A                  ->    5 (A") A                   
              -0.6794                         -0.0054                     
 -0.0246       3 (A") B                  ->    5 (A") B                   
              -0.6794                         -0.0054                     
  0.0222       4 (A") A                  ->    9 (A") A                   
              -0.3638                          0.3910                     
  0.0222       4 (A") B                  ->    9 (A") B                   
              -0.3638                          0.3910                     

 Amplitude    Orbitals with energies
 -0.1552       4 (A") A      4 (A") B    ->    5 (A") A      5 (A") B     
              -0.3638       -0.3638           -0.0054       -0.0054       
  0.1552       4 (A") A      4 (A") B    ->    5 (A") B      5 (A") A     
              -0.3638       -0.3638           -0.0054       -0.0054       
  0.1552       4 (A") B      4 (A") A    ->    5 (A") A      5 (A") B     
              -0.3638       -0.3638           -0.0054       -0.0054       
 -0.1552       4 (A") B      4 (A") A    ->    5 (A") B      5 (A") A     
              -0.3638       -0.3638           -0.0054       -0.0054       

 Computing CCSD intemediates for later calculations in double precision
 Finished.

Running a double precision version
           CCSD Lambda amplitudes will be solved using DIIS.
           Start     Size      MaxIter   EConv     LConv     
           3         7         100       1.00e-07  1.00e-05  
 ------------------------------------------------------------------------------
            Enorm      Ldiff       Comment
 ------------------------------------------------------------------------------
     1     5.50e-02   4.03e-02     
     2     1.53e-02   7.37e-03     
     3     6.35e-03   1.84e-03     
     4     3.48e-03   1.26e-03     Switched to DIIS steps.
     5     9.31e-04   7.51e-04     
     6     4.49e-04   1.43e-04     
     7     1.32e-04   4.15e-05     
     8     6.18e-05   2.07e-06     
     9     2.27e-05   4.74e-06     
    10     9.50e-06   2.24e-06     
    11     3.70e-06   7.67e-07     
    12     1.31e-06   3.21e-07     
    13     6.12e-07   4.89e-08     
    14     2.36e-07   4.86e-08     
    15     9.59e-08   1.48e-08     
 ------------------------------------------------------------------------------
                                   CCSD Lambda converged.

 Computing density matrices in double precision...
           Orbital response amplitudes will be solved using DIIS.
           Start     Size      MaxIter   EConv     LConv     
           3         7         100       1.00e-06  1.00e-06  
 ------------------------------------------------------------------------------
            Enorm      Ldiff       Comment
 ------------------------------------------------------------------------------
     1     7.21e-02   4.42e-04     
     2     4.29e-02   1.92e-02     
     3     4.25e-02   1.67e-02     
     4     1.15e-02   1.35e-02     Switched to DIIS steps.
     5     2.21e-03   2.24e-03     
     6     7.83e-04   6.10e-04     
     7     2.76e-04   7.76e-05     
     8     7.11e-05   1.51e-05     
     9     1.05e-05   3.85e-06     
    10     2.69e-06   2.97e-07     
    11     6.74e-07   1.61e-07     
 ------------------------------------------------------------------------------
                                   Orbital response converged.

 Computing density matrices... Done.
 CCSD calculation:   CPU 80.23 s  wall 28.09 s

Current path: /canmo/ccsd/grad/
/g1_bb_aa
/g1_bb_bb
/g1_o1o1
/g1_o1o2
/g1_o1v1
/g1_o2v1
/g1_v1v1
/g1p_bb_aa
/g1p_bb_bb
/g1s_bb_aa
/g1s_bb_bb
/g2_o1o1o1o1
/g2_o1o1o1v1
/g2_o1o1v1v1
/g2_o1v1o1v1
/g2_o1v1v1v1
/g2_v1v1v1v1
/w_bb_aa
/w_bb_bb
 Transferring MO TPDM to AO TPDM
 Transferring g2_o1o1o1o1
 Transferring g2_o1o1o1v1
 Transferring g2_o1o1v1v1
 Transferring g2_o1v1o1v1
 Transferring g2_o1v1v1v1
 Transferring g2_v1v1v1v1
 Adding separable TPDM
 Computing TPDM gradient
 --------------------------------------------------------
 2e gradient
  Atom          X               Y               Z
 --------------------------------------------------------
    1          8.623817       18.125050        0.000000  
    2         12.913743      -10.541007       -0.000000  
    3        -19.313749      -11.006611       -0.000000  
    4         -2.223811        3.422568        0.000000  
 --------------------------------------------------------
 --------------------------------------------------------
 Final gradient
  Atom          X               Y               Z
 --------------------------------------------------------
    1          8.623817       18.125050        0.000000  
    2         12.913743      -10.541007       -0.000000  
    3        -19.313749      -11.006611       -0.000000  
    4         -2.223811        3.422568        0.000000  
 --------------------------------------------------------
 Analytic gradient from two-electron contribution:   CPU 144.15 s  wall 91.67 s

 Total ccman2 time:   CPU 236.99 s  wall 140.69 s


 --------------------------------------------------------------
             Orbital Energies (a.u.) and Symmetries
 --------------------------------------------------------------

 Alpha MOs, Restricted
 -- Occupied --                  
-80.043 -79.978 -26.308  -7.579  -7.522  -5.472  -5.470  -5.415
  1 A'    2 A'    3 A'    4 A'    5 A'    6 A'    7 A'    8 A'                 
 -5.414  -5.470  -5.414  -1.608  -0.938  -0.779  -0.687  -0.591
  9 A'    1 A"    2 A"   10 A'   11 A'   12 A'   13 A'   14 A'                 
 -0.500  -0.395  -0.679  -0.364
 15 A'   16 A'    3 A"    4 A"                                                 
 -- Virtual --                   
  0.052   0.062   0.075   0.091   0.097   0.115   0.143   0.161
 17 A'   18 A'   19 A'   20 A'   21 A'   22 A'   23 A'   24 A'                 
  0.174   0.219   0.328   0.366   0.368   0.385   0.434   0.446
 25 A'   26 A'   27 A'   28 A'   29 A'   30 A'   31 A'   32 A'                 
  0.520   0.578   0.697   0.765   0.800   0.925   1.053   1.100
 33 A'   34 A'   35 A'   36 A'   37 A'   38 A'   39 A'   40 A'                 
  1.168   1.420   1.615   1.643   1.697   1.826   1.931   1.938
 41 A'   42 A'   43 A'   44 A'   45 A'   46 A'   47 A'   48 A'                 
  2.030   2.240   2.341   2.894   4.205   4.249   4.522   6.929
 49 A'   50 A'   51 A'   52 A'   53 A'   54 A'   55 A'   56 A'                 
  6.957   7.340   7.529  14.779  14.798  14.853  14.894  68.747
 57 A'   58 A'   59 A'   60 A'   61 A'   62 A'   63 A'   64 A'                 
165.933 166.152  -0.005   0.080   0.114   0.331   0.391   0.432
 65 A'   66 A'    5 A"    6 A"    7 A"    8 A"    9 A"   10 A"                 
  0.730   0.839   0.913   1.109   1.583   1.671   1.789   1.870
 11 A"   12 A"   13 A"   14 A"   15 A"   16 A"   17 A"   18 A"                 
  4.203   4.236   6.906  14.727  14.787
 19 A"   20 A"   21 A"   22 A"   23 A"                                         

 Beta MOs, Restricted
 -- Occupied --                  
-80.043 -79.978 -26.308  -7.579  -7.522  -5.472  -5.470  -5.415
  1 A'    2 A'    3 A'    4 A'    5 A'    6 A'    7 A'    8 A'                 
 -5.414  -5.470  -5.414  -1.608  -0.938  -0.779  -0.687  -0.591
  9 A'    1 A"    2 A"   10 A'   11 A'   12 A'   13 A'   14 A'                 
 -0.500  -0.395  -0.679  -0.364
 15 A'   16 A'    3 A"    4 A"                                                 
 -- Virtual --                   
  0.052   0.062   0.075   0.091   0.097   0.115   0.143   0.161
 17 A'   18 A'   19 A'   20 A'   21 A'   22 A'   23 A'   24 A'                 
  0.174   0.219   0.328   0.366   0.368   0.385   0.434   0.446
 25 A'   26 A'   27 A'   28 A'   29 A'   30 A'   31 A'   32 A'                 
  0.520   0.578   0.697   0.765   0.800   0.925   1.053   1.100
 33 A'   34 A'   35 A'   36 A'   37 A'   38 A'   39 A'   40 A'                 
  1.168   1.420   1.615   1.643   1.697   1.826   1.931   1.938
 41 A'   42 A'   43 A'   44 A'   45 A'   46 A'   47 A'   48 A'                 
  2.030   2.240   2.341   2.894   4.205   4.249   4.522   6.929
 49 A'   50 A'   51 A'   52 A'   53 A'   54 A'   55 A'   56 A'                 
  6.957   7.340   7.529  14.779  14.798  14.853  14.894  68.747
 57 A'   58 A'   59 A'   60 A'   61 A'   62 A'   63 A'   64 A'                 
165.933 166.152  -0.005   0.080   0.114   0.331   0.391   0.432
 65 A'   66 A'    5 A"    6 A"    7 A"    8 A"    9 A"   10 A"                 
  0.730   0.839   0.913   1.109   1.583   1.671   1.789   1.870
 11 A"   12 A"   13 A"   14 A"   15 A"   16 A"   17 A"   18 A"                 
  4.203   4.236   6.906  14.727  14.787
 19 A"   20 A"   21 A"   22 A"   23 A"                                         
 --------------------------------------------------------------

          Ground-State Mulliken Net Atomic Charges

     Atom                 Charge (a.u.)
  ----------------------------------------
      1 P                     0.148065
      2 F                    -0.210139
      3 P                     0.156063
      4 H                    -0.093989
  ----------------------------------------
  Sum of atomic charges =    -0.000000

 -----------------------------------------------------------------
                    Cartesian Multipole Moments
 -----------------------------------------------------------------
    Charge (ESU x 10^10)
                -0.0000
    Dipole Moment (Debye)
         X       1.3961      Y      -1.2650      Z      -0.0000
       Tot       1.8840
    Quadrupole Moments (Debye-Ang)
        XX     -33.5625     XY      -0.0044     YY     -33.2498
        XZ       0.0000     YZ       0.0000     ZZ     -31.8269
    Octopole Moments (Debye-Ang^2)
       XXX      -7.6039    XXY      -3.0408    XYY      -2.9499
       YYY       5.5182    XXZ       0.0000    XYZ       0.0000
       YYZ      -0.0000    XZZ      -5.3214    YZZ       1.9128
       ZZZ      -0.0000
    Hexadecapole Moments (Debye-Ang^3)
      XXXX    -287.9648   XXXY      -8.7331   XXYY     -68.7239
      XYYY     -13.2486   YYYY    -104.6395   XXXZ       0.0000
      XXYZ       0.0000   XYYZ       0.0000   YYYZ       0.0000
      XXZZ     -54.9326   XYZZ      -3.5603   YYZZ     -25.5382
      XZZZ       0.0000   YZZZ       0.0000   ZZZZ     -47.6934
 -----------------------------------------------------------------
 DrvMan completing analytic gradient of the correlated energy
 Correlated dipole moment
            1
    1   0.5492644
    2  -0.4976925
    3  -0.0000000
 Energy read as -781.984573377
 Full Analytical Gradient: (in a.u., or Hartree/Bohr)
             1             2             3             4
    1    0.00013677   -0.00005962   -0.00010004    0.00002289
    2   -0.00003136    0.00008061   -0.00004556   -0.00000369
    3    0.00000000   -0.00000000   -0.00000000   -0.00000000
 Gradient time:  CPU 0.26 s  wall 2.62 s
 Geometry Optimization Parameters
   NAtoms,    NIC,     NZ,  NCons,   NDum,   NFix, NCnnct, MaxDiis
        4      14       4       0       0       0       0       0

 Cartesian Hessian Update
 Hessian Updated using BFGS Update


** GEOMETRY OPTIMIZATION IN DELOCALIZED INTERNAL COORDINATES **
   Searching for a Minimum

   Optimization Cycle:   4

                       Coordinates (Angstroms)
     ATOM                X               Y               Z
      1  P        -0.4954379198   -0.6254196637    0.0000000000
      2  F        -1.5463814014    0.6253709277    0.0000000000
      3  P         1.3000327824    0.3091760112    0.0000000000
      4  H         1.8611789118   -0.9954493129    0.0000000000
   Point Group: cs    Number of degrees of freedom:     5


   Energy is   -781.984573377

 Hessian Updated using BFGS Update

  5 Hessian modes will be used to form the next step
  Hessian Eigenvalues:
     0.167496    0.214753    0.248109    0.307477    0.354247

 Minimum Search - Taking Simple RFO Step
 Searching for Lamda that Minimizes Along All modes
 Value Taken    Lamda =   0.00000000
 Step Taken.  Stepsize is  0.000557

                             Maximum     Tolerance    Cnvgd?
         Gradient           0.000098      0.000300     YES
         Displacement       0.000342      0.001200     YES
         Energy change     -0.000001      0.000001      NO


                       Distance Matrix (Angstroms)
             P (  1)   F (  2)   P (  3)
   F (  2)  1.633695
   P (  3)  2.024150  2.863923
   H (  4)  2.385490  3.773397  1.420187

 Final energy is   -781.98457337706770     


 ******************************
 **  OPTIMIZATION CONVERGED  **
 ******************************

                       Coordinates (Angstroms)
     ATOM                X               Y               Z
      1  P        -0.4954379198   -0.6254196637    0.0000000000
      2  F        -1.5463814014    0.6253709277    0.0000000000
      3  P         1.3000327824    0.3091760112    0.0000000000
      4  H         1.8611789118   -0.9954493129    0.0000000000

Z-matrix Print:
$molecule
0 1
P 
F  1 1.633695
P  1 2.024150 2 102.539450
H  3 1.420187 1 85.775220 2 -180.000000 0
$end


 --------------------------------------------------------------
             Orbital Energies (a.u.) and Symmetries
 --------------------------------------------------------------

 Alpha MOs, Restricted
 -- Occupied --                  
-80.043 -79.978 -26.308  -7.579  -7.522  -5.472  -5.470  -5.415
  1 A'    2 A'    3 A'    4 A'    5 A'    6 A'    7 A'    8 A'                 
 -5.414  -5.470  -5.414  -1.608  -0.938  -0.779  -0.687  -0.591
  9 A'    1 A"    2 A"   10 A'   11 A'   12 A'   13 A'   14 A'                 
 -0.500  -0.395  -0.679  -0.364
 15 A'   16 A'    3 A"    4 A"                                                 
 -- Virtual --                   
  0.052   0.062   0.075   0.091   0.097   0.115   0.143   0.161
 17 A'   18 A'   19 A'   20 A'   21 A'   22 A'   23 A'   24 A'                 
  0.174   0.219   0.328   0.366   0.368   0.385   0.434   0.446
 25 A'   26 A'   27 A'   28 A'   29 A'   30 A'   31 A'   32 A'                 
  0.520   0.578   0.697   0.765   0.800   0.925   1.053   1.100
 33 A'   34 A'   35 A'   36 A'   37 A'   38 A'   39 A'   40 A'                 
  1.168   1.420   1.615   1.643   1.697   1.826   1.931   1.938
 41 A'   42 A'   43 A'   44 A'   45 A'   46 A'   47 A'   48 A'                 
  2.030   2.240   2.341   2.894   4.205   4.249   4.522   6.929
 49 A'   50 A'   51 A'   52 A'   53 A'   54 A'   55 A'   56 A'                 
  6.957   7.340   7.529  14.779  14.798  14.853  14.894  68.747
 57 A'   58 A'   59 A'   60 A'   61 A'   62 A'   63 A'   64 A'                 
165.933 166.152  -0.005   0.080   0.114   0.331   0.391   0.432
 65 A'   66 A'    5 A"    6 A"    7 A"    8 A"    9 A"   10 A"                 
  0.730   0.839   0.913   1.109   1.583   1.671   1.789   1.870
 11 A"   12 A"   13 A"   14 A"   15 A"   16 A"   17 A"   18 A"                 
  4.203   4.236   6.906  14.727  14.787
 19 A"   20 A"   21 A"   22 A"   23 A"                                         

 Beta MOs, Restricted
 -- Occupied --                  
-80.043 -79.978 -26.308  -7.579  -7.522  -5.472  -5.470  -5.415
  1 A'    2 A'    3 A'    4 A'    5 A'    6 A'    7 A'    8 A'                 
 -5.414  -5.470  -5.414  -1.608  -0.938  -0.779  -0.687  -0.591
  9 A'    1 A"    2 A"   10 A'   11 A'   12 A'   13 A'   14 A'                 
 -0.500  -0.395  -0.679  -0.364
 15 A'   16 A'    3 A"    4 A"                                                 
 -- Virtual --                   
  0.052   0.062   0.075   0.091   0.097   0.115   0.143   0.161
 17 A'   18 A'   19 A'   20 A'   21 A'   22 A'   23 A'   24 A'                 
  0.174   0.219   0.328   0.366   0.368   0.385   0.434   0.446
 25 A'   26 A'   27 A'   28 A'   29 A'   30 A'   31 A'   32 A'                 
  0.520   0.578   0.697   0.765   0.800   0.925   1.053   1.100
 33 A'   34 A'   35 A'   36 A'   37 A'   38 A'   39 A'   40 A'                 
  1.168   1.420   1.615   1.643   1.697   1.826   1.931   1.938
 41 A'   42 A'   43 A'   44 A'   45 A'   46 A'   47 A'   48 A'                 
  2.030   2.240   2.341   2.894   4.205   4.249   4.522   6.929
 49 A'   50 A'   51 A'   52 A'   53 A'   54 A'   55 A'   56 A'                 
  6.957   7.340   7.529  14.779  14.798  14.853  14.894  68.747
 57 A'   58 A'   59 A'   60 A'   61 A'   62 A'   63 A'   64 A'                 
165.933 166.152  -0.005   0.080   0.114   0.331   0.391   0.432
 65 A'   66 A'    5 A"    6 A"    7 A"    8 A"    9 A"   10 A"                 
  0.730   0.839   0.913   1.109   1.583   1.671   1.789   1.870
 11 A"   12 A"   13 A"   14 A"   15 A"   16 A"   17 A"   18 A"                 
  4.203   4.236   6.906  14.727  14.787
 19 A"   20 A"   21 A"   22 A"   23 A"                                         
 --------------------------------------------------------------

          Ground-State Mulliken Net Atomic Charges

     Atom                 Charge (a.u.)
  ----------------------------------------
      1 P                     0.148065
      2 F                    -0.210139
      3 P                     0.156063
      4 H                    -0.093989
  ----------------------------------------
  Sum of atomic charges =    -0.000000

 -----------------------------------------------------------------
                    Cartesian Multipole Moments
 -----------------------------------------------------------------
    Charge (ESU x 10^10)
                -0.0000
    Dipole Moment (Debye)
         X       1.3961      Y      -1.2650      Z      -0.0000
       Tot       1.8840
    Quadrupole Moments (Debye-Ang)
        XX     -33.5625     XY      -0.0044     YY     -33.2498
        XZ       0.0000     YZ       0.0000     ZZ     -31.8269
    Octopole Moments (Debye-Ang^2)
       XXX      -7.6039    XXY      -3.0408    XYY      -2.9499
       YYY       5.5182    XXZ       0.0000    XYZ       0.0000
       YYZ      -0.0000    XZZ      -5.3214    YZZ       1.9128
       ZZZ      -0.0000
    Hexadecapole Moments (Debye-Ang^3)
      XXXX    -287.9648   XXXY      -8.7331   XXYY     -68.7239
      XYYY     -13.2486   YYYY    -104.6395   XXXZ       0.0000
      XXYZ       0.0000   XYYZ       0.0000   YYYZ       0.0000
      XXZZ     -54.9326   XYZZ      -3.5603   YYZZ     -25.5382
      XZZZ       0.0000   YZZZ       0.0000   ZZZZ     -47.6934
 -----------------------------------------------------------------
Archival summary:
1\1\TWL01\OPT\ProcedureUnspecified\BasisUnspecified\211\taweetha\SunNov409:02:072018SunNov409:02:072018\0\\#,OPT,ProcedureUnspecified,BasisUnspecified,\\0,1\P\F,1,1.63369\P,1,2.02415,2,102.539\H,3,1.42019,1,85.7752,2,-180,0\\HF=-781.519442\\@

 Total job time:  629.47s(wall), 966.50s(cpu) 
 Sun Nov  4 09:02:08 2018

        *************************************************************
        *                                                           *
        *  Thank you very much for using Q-Chem.  Have a nice day.  *
        *                                                           *
        *************************************************************
