# Supplementary material for: Geometric and energetic data from ab initio calculations of haloethene, haloimine, halomethylenephosphine, haloiminophosphine, halodiazene, halodiphosphene and halocyclopropane
Source: Data Brief. 2019 Nov 2;27:104738. doi: 10.1016/j.dib.2019.104738 (PMC6861602; doi:10.1016/j.dib.2019.104738)
Supplement: Multimedia component 8 [file mmc8.zip › PP/CCSD/HEPPEH.out]

Q-Chem Developer Version!
                  Welcome to Q-Chem
     A Quantum Leap Into The Future Of Chemistry


 Q-Chem 5.1, Q-Chem, Inc., Pleasanton, CA (2018)

 Yihan Shao,  Zhengting Gan,  E. Epifanovsky,  A. T. B. Gilbert,  M. Wormit,  
 J. Kussmann,  A. W. Lange,  A. Behn,  Jia Deng,  Xintian Feng,  D. Ghosh,  
 M. Goldey,  P. R. Horn,  L. D. Jacobson,  I. Kaliman,  T. Kus,  A. Landau,  
 Jie Liu,  E. I. Proynov,  R. M. Richard,  R. P. Steele,  E. J. Sundstrom,  
 H. L. Woodcock III,  P. M. Zimmerman,  D. Zuev,  B. Albrecht,  E. Alguire,  
 S. A. Baeppler,  D. Barton,  Z. Benda,  Y. A. Bernard,  E. J. Berquist,  
 K. B. Bravaya,  H. Burton,  D. Casanova,  Chun-Min Chang,  Yunqing Chen,  
 A. Chien,  K. D. Closser,  M. P. Coons,  S. Coriani,  S. Dasgupta,  
 A. L. Dempwolff,  M. Diedenhofen,  Hainam Do,  R. G. Edgar,  Po-Tung Fang,  
 S. Faraji,  S. Fatehi,  Qingguo Feng,  K. D. Fenk,  J. Fosso-Tande,  
 Qinghui Ge,  A. Ghysels,  G. Gidofalvi,  J. Gomes,  J. Gonthier,  A. Gunina,  
 D. Hait,  M. W. D. Hanson-Heine,  P. H. P. Harbach,  A. W. Hauser,  
 J. E. Herr,  E. G. Hohenstein,  Z. C. Holden,  Kerwin Hui,  B. C. Huynh,  
 T.-C. Jagau,  Hyunjun Ji,  B. Kaduk,  K. Khistyaev,  Jaehoon Kim,  
 P. Klunzinger,  K. Koh,  D. Kosenkov,  L. Koulias,  T. Kowalczyk,  
 C. M. Krauter,  A. Kunitsa,  Ka Un Lao,  A. Laurent,  K. V. Lawler,  
 Joonho Lee,  D. Lefrancois,  S. Lehtola,  D. S. Levine,  Yi-Pei Li,  
 You-Sheng Lin,  Fenglai Liu,  E. Livshits,  A. Luenser,  P. Manohar,  
 E. Mansoor,  S. F. Manzer,  Shan-Ping Mao,  Yuezhi Mao,  N. Mardirossian,  
 A. V. Marenich,  T. Markovich,  L. A. Martinez-Martinez,  S. A. Maurer,  
 N. J. Mayhall,  S. C. McKenzie,  J.-M. Mewes,  A. F. Morrison,  
 J. W. Mullinax,  K. Nanda,  T. S. Nguyen-Beck,  R. Olivares-Amaya,  
 J. A. Parkhill,  T. M. Perrine,  F. Plasser,  P. Pokhilko,  S. Prager,  
 A. Prociuk,  E. Ramos,  D. R. Rehn,  F. Rob,  M. Schneider,  N. Sergueev,  
 S. M. Sharada,  S. Sharma,  D. W. Small,  T. Stauch,  T. Stein,  
 Yu-Chuan Su,  A. J. W. Thom,  A. Tkatchenko,  T. Tsuchimochi,  N. M. Tubman,  
 L. Vogt,  M. L. Vidal,  O. Vydrov,  M. A. Watson,  J. Wenzel,  
 M. de Wergifosse,  T. A. Wesolowski,  A. White,  J. Witte,  A. Yamada,  
 Jun Yang,  K. Yao,  S. Yeganeh,  S. R. Yost,  Zhi-Qiang You,  A. Zech,  
 Igor Ying Zhang,  Xing Zhang,  Yan Zhao,  Ying Zhu,  B. R. Brooks,  
 G. K. L. Chan,  C. J. Cramer,  M. S. Gordon,  W. J. Hehre,  A. Klamt,  
 M. W. Schmidt,  C. D. Sherrill,  D. G. Truhlar,  A. Aspuru-Guzik,  R. Baer,  
 A. T. Bell,  N. A. Besley,  Jeng-Da Chai,  A. E. DePrince, III,  
 R. A. DiStasio Jr.,  A. Dreuw,  B. D. Dunietz,  T. R. Furlani,  
 Chao-Ping Hsu,  Yousung Jung,  Jing Kong,  D. S. Lambrecht,  WanZhen Liang,  
 C. Ochsenfeld,  V. A. Rassolov,  L. V. Slipchenko,  J. E. Subotnik,  
 T. Van Voorhis,  J. M. Herbert,  A. I. Krylov,  P. M. W. Gill,  M. Head-Gordon

 Contributors to earlier versions of Q-Chem not listed above: 
 R. D. Adamson,  B. Austin,  J. Baker,  G. J. O. Beran,  K. Brandhorst,  
 S. T. Brown,  E. F. C. Byrd,  A. K. Chakraborty,  C.-L. Cheng,  
 Siu Hung Chien,  D. M. Chipman,  D. L. Crittenden,  H. Dachsel,  
 R. J. Doerksen,  A. D. Dutoi,  L. Fusti-Molnar,  W. A. Goddard III,  
 A. Golubeva-Zadorozhnaya,  S. R. Gwaltney,  G. Hawkins,  A. Heyden,  
 S. Hirata,  G. Kedziora,  F. J. Keil,  C. Kelley,  Jihan Kim,  R. A. King,  
 R. Z. Khaliullin,  P. P. Korambath,  W. Kurlancheek,  A. M. Lee,  M. S. Lee,  
 S. V. Levchenko,  Ching Yeh Lin,  D. Liotard,  R. C. Lochan,  I. Lotan,  
 P. E. Maslen,  N. Nair,  D. P. O'Neill,  D. Neuhauser,  E. Neuscamman,  
 C. M. Oana,  R. Olson,  B. Peters,  R. Peverati,  P. A. Pieniazek,  
 Y. M. Rhee,  J. Ritchie,  M. A. Rohrdanz,  E. Rosta,  N. J. Russ,  
 H. F. Schaefer III,  N. E. Schultz,  N. Shenvi,  A. C. Simmonett,  A. Sodt,  
 D. Stuck,  K. S. Thanthiriwatte,  V. Vanovschi,  Tao Wang,  A. Warshel,  
 C. F. Williams,  Q. Wu,  X. Xu,  W. Zhang

 Please cite Q-Chem as follows:
 Y. Shao et al., Mol. Phys. 113, 184-215 (2015)
 DOI: 10.1080/00268976.2014.952696

 Q-Chem 5.1.1 for Intel X86 EM64T Linux

 Parts of Q-Chem use Armadillo 8.300.2 (Tropical Shenanigans).
 http://arma.sourceforge.net/

 Q-Chem begins on Sun Nov  4 08:47:16 2018  

Host: 
0

     Scratch files written to /scratch/taweetham/qchem51097//
Input Ideriv = 1
Curr. Ideriv = -1
Max.  Ideriv = 1

Checking the input file for inconsistencies... 	...done.

--------------------------------------------------------------
User input:
--------------------------------------------------------------
H=H_t.out
$molecule
0 1
P 
H  1 1.428178
P  1 2.042090 2 94.366839
H  3 1.428178 1 94.366839 2 -180.000000 0
$end

$rem
   JOB_TYPE	OPTIMIZATION
   BASIS	6-311++G**
   METHOD	ccsd
   MEM_TOTAL	4000
   N_FROZEN_CORE      FC
$end


--------------------------------------------------------------
 ----------------------------------------------------------------
             Standard Nuclear Orientation (Angstroms)
    I     Atom           X                Y                Z
 ----------------------------------------------------------------
    1      P       1.0152668285    -0.1084719269    -0.0000000000
    2      H       1.2746794248     1.2959487738     0.0000000000
    3      P      -1.0152668285     0.1084719269     0.0000000000
    4      H      -1.2746794248    -1.2959487738    -0.0000000000
 ----------------------------------------------------------------
 Molecular Point Group                 C2h   NOp =  4
 Largest Abelian Subgroup              C2h   NOp =  4
 Nuclear Repulsion Energy =    75.7210921699 hartrees
 There are       16 alpha and       16 beta electrons
 Requested basis set is 6-311++G(d,p)
 There are 36 shells and 74 basis functions
 Total memory of 4000MB is distributed as follows: 
   QALLOC including MEM_STATIC uses 192MB
   MEM_STATIC is set to 192MB
   CCMAN JOB total memory use is  3808MB
 Warning: actual memory use might exceed 4000MB

 Total QAlloc Memory Limit    192 MB
 Mega-Array Size       188 MB
 MEM_STATIC part       192 MB
 A cutoff of  1.0D-14 yielded    650 shell pairs
 There are      2807 function pairs (      2968 Cartesian)

 -------------------------------------------------------
 OpenMP Integral Computing Module                       
 Release: version 1.0, May 2013, Q-Chem Inc. Pittsburgh 
 -------------------------------------------------------
 Integral Job Info:
 Integral job number is                      11
 Integral operator is                         1
 short-range coefficients                     0
 long-range coefficients              100000000
 Omega coefficients                           0
 if combine SR and LR in K                    0
 Integral screening is                        0
 Integral computing path is                   2
 max size of driver memory is            800000
 size of driver memory is                593474
 size of scratch memory is              4204008
 max col of scratch BK array               1296
 max len of scratch array in speh3          155
 max len of scratch index in speh4           18
 max int batch size is                      520
 min int batch size is                       52
 fixed nKL is                                52
 max L of basis functions is                  2
 order of int derivative is                   0
 number of shells is                         36
 number of basis is                          76
 number of cartesian basis is                76
 number of contracted shell pairs           650
 number of primitive shell pairs           1667
 maxK2 (contraction) of shell pair           36
 max number of K2 of shell pair               1
 max number of CS2 of shell pair            112
 max number of PS2 of shell pair            180
 mem total for path MDJ                  510984
 -------------------------------------------------------
 Smallest overlap matrix eigenvalue = 6.86E-04

 Scale SEOQF with 1.000000e-01/1.000000e-01/1.000000e-01

 Standard Electronic Orientation quadrupole field applied
 Nucleus-field energy     =     0.0000000015 hartrees
 Guess from superposition of atomic densities
 Warning:  Energy on first SCF cycle will be non-variational
 SAD guess density has 32.000000 electrons

 -----------------------------------------------------------------------
  General SCF calculation program by
  Eric Jon Sundstrom, Paul Horn, Yuezhi Mao, Dmitri Zuev, Alec White,
  David Stuck, Shaama M.S., Shane Yost, Joonho Lee, David Small,
  Daniel Levine, Susi Lehtola, Hugh Burton, Evgeny Epifanovsky
 -----------------------------------------------------------------------
 Hartree-Fock
 using 4 threads for integral computing
 -------------------------------------------------------
 OpenMP Integral computing Module                
 Release: version 2.0, May 2017, Q-Chem Inc. Pleasanton 
 -------------------------------------------------------
 A restricted SCF calculation will be
 performed using DIIS
 SCF converges when DIIS error is below 1.0e-08
 ---------------------------------------
  Cycle       Energy         DIIS error
 ---------------------------------------
    1    -682.6431774496      5.17e-02  
    2    -682.5957983294      3.46e-03  
    3    -682.6124420344      1.06e-03  
    4    -682.6140452634      3.66e-04  
    5    -682.6142681206      7.17e-05  
    6    -682.6142807666      2.02e-05  
    7    -682.6142820183      4.37e-06  
    8    -682.6142820747      8.67e-07  
    9    -682.6142820763      2.01e-07  
   10    -682.6142820764      2.46e-08  
   11    -682.6142820764      3.60e-09  Convergence criterion met
 ---------------------------------------
 SCF time:   CPU 1.71s  wall 2.00s 
 SCF   energy in the final basis set =     -682.6142820764
 Total energy in the final basis set =     -682.6142820764


 ------------------------------------------------------------------------------

   CCMAN2: suite of methods based on coupled cluster
           and equation of motion theories.

   Components:
   * libvmm-1.3-trunk
     by Evgeny Epifanovsky, Ilya Kaliman.
   * libtensor-2.5-trunk
     by Evgeny Epifanovsky, Michael Wormit, Dmitry Zuev, Sam Manzer, 
        Ilya Kaliman.
   * libcc-2.5-trunk
     by Evgeny Epifanovsky, Arik Landau, Tomasz Kus, Kirill Khistyaev, 
        Dmitry Zuev, Prashant Manohar, Xintian Feng, Anna Krylov, 
        Matthew Goldey, Alec White, Thomas Jagau, Kaushik Nanda, 
        Anastasia Gunina, Alexander Kunitsa, Joonho Lee.

   CCMAN original authors:
   Anna I. Krylov, C. David Sherrill, Steven R. Gwaltney,
   Edward F. C. Byrd (2000)
   Sergey V. Levchenko, Lyudmila V. Slipchenko, Tao Wang,
   Ana-Maria C. Cristian (2003)
   Piotr A. Pieniazek, C. Melania Oana, Evgeny Epifanovsky (2007)
   Prashant Manohar (2009)

 ------------------------------------------------------------------------------


 Allocating and initializing 3808MB of RAM...
 Calculation will run on 4 cores.


 Alpha MOs, Restricted
 -- Occupied --                  
-79.973 -79.973  -7.515  -7.515  -5.408  -5.408  -5.408  -5.407
  1 Ag    1 Bu    2 Ag    2 Bu    3 Ag    3 Bu    1 Au    1 Bg                 
 -5.407  -5.407  -0.916  -0.724  -0.494  -0.490  -0.371  -0.354
  4 Ag    4 Bu    5 Ag    5 Bu    6 Bu    6 Ag    7 Ag    2 Au                 
 -- Virtual --                   
 -0.003   0.053   0.060   0.077   0.083   0.092   0.108   0.118
  2 Bg    8 Ag    7 Bu    8 Bu    3 Au    9 Ag   10 Ag    3 Bg                 
  0.121   0.125   0.172   0.180   0.186   0.230   0.339   0.387
 11 Ag    9 Bu   10 Bu   11 Bu   12 Ag   12 Bu   13 Ag   13 Bu                 
  0.404   0.405   0.444   0.473   0.566   0.567   0.726   0.745
  4 Au   14 Ag    4 Bg   14 Bu   15 Bu   15 Ag   16 Ag   16 Bu                 
  0.757   0.814   0.824   0.889   0.941   1.048   1.081   1.127
  5 Au   17 Bu    5 Bg    6 Au   17 Ag   18 Ag   19 Ag    6 Bg                 
  1.147   1.426   1.667   1.677   1.694   1.719   1.819   1.823
 18 Bu   19 Bu   20 Bu    7 Bg    7 Au   20 Ag   21 Bu    8 Au                 
  1.895   1.931   2.021   2.032   2.344   2.348   2.892   2.936
  8 Bg   21 Ag   22 Ag   22 Bu   23 Ag   23 Bu   24 Ag   24 Bu                 
  7.351   7.529  14.775  14.803  14.821  14.836  14.862  14.914
 25 Ag   25 Bu    9 Au    9 Bg   26 Bu   27 Bu   26 Ag   27 Ag                 
165.972 166.160
 28 Ag   28 Bu                                                                 

 Beta MOs, Restricted
 -- Occupied --                  
-79.973 -79.973  -7.515  -7.515  -5.408  -5.408  -5.408  -5.407
  1 Ag    1 Bu    2 Ag    2 Bu    3 Ag    3 Bu    1 Au    1 Bg                 
 -5.407  -5.407  -0.916  -0.724  -0.494  -0.490  -0.371  -0.354
  4 Ag    4 Bu    5 Ag    5 Bu    6 Bu    6 Ag    7 Ag    2 Au                 
 -- Virtual --                   
 -0.003   0.053   0.060   0.077   0.083   0.092   0.108   0.118
  2 Bg    8 Ag    7 Bu    8 Bu    3 Au    9 Ag   10 Ag    3 Bg                 
  0.121   0.125   0.172   0.180   0.186   0.230   0.339   0.387
 11 Ag    9 Bu   10 Bu   11 Bu   12 Ag   12 Bu   13 Ag   13 Bu                 
  0.404   0.405   0.444   0.473   0.566   0.567   0.726   0.745
  4 Au   14 Ag    4 Bg   14 Bu   15 Bu   15 Ag   16 Ag   16 Bu                 
  0.757   0.814   0.824   0.889   0.941   1.048   1.081   1.127
  5 Au   17 Bu    5 Bg    6 Au   17 Ag   18 Ag   19 Ag    6 Bg                 
  1.147   1.426   1.667   1.677   1.694   1.719   1.819   1.823
 18 Bu   19 Bu   20 Bu    7 Bg    7 Au   20 Ag   21 Bu    8 Au                 
  1.895   1.931   2.021   2.032   2.344   2.348   2.892   2.936
  8 Bg   21 Ag   22 Ag   22 Bu   23 Ag   23 Bu   24 Ag   24 Bu                 
  7.351   7.529  14.775  14.803  14.821  14.836  14.862  14.914
 25 Ag   25 Bu    9 Au    9 Bg   26 Bu   27 Bu   26 Ag   27 Ag                 
165.972 166.160
 28 Ag   28 Bu                                                                 

 Occupation and symmetry of molecular orbitals

 Point group: C2h (4 irreducible representations).

                           Ag   Bg   Au   Bu    All 
 ----------------------------------------------------
 All molecular orbitals:
  - Alpha                  28   9    9    28    74  
  - Beta                   28   9    9    28    74  
 ----------------------------------------------------
 Alpha orbitals:
  - Frozen occupied        4    1    1    4     10  
  - Active occupied        3    0    1    2     6   
  - Active virtual         21   8    7    22    58  
  - Frozen virtual         0    0    0    0     0   
 ----------------------------------------------------
 Beta orbitals:
  - Frozen occupied        4    1    1    4     10  
  - Active occupied        3    0    1    2     6   
  - Active virtual         21   8    7    22    58  
  - Frozen virtual         0    0    0    0     0   
 ----------------------------------------------------

 Import integrals:   CPU 0.00 s  wall 0.02 s

 Import integrals:   CPU 4.00 s  wall 10.09 s

 MP2 amplitudes:   CPU 0.26 s  wall 0.53 s

Running a double precision version
           CCSD T amplitudes will be solved using DIIS.

           Start     Size      MaxIter   EConv     TConv     
           3         7         100       1.00e-07  1.00e-05  
 ------------------------------------------------------------------------------
           Energy (a.u.)   Ediff      Tdiff       Comment
 ------------------------------------------------------------------------------
          -682.85165197                           
     1    -682.87144432   1.98e-02   5.76e-01     
     2    -682.88055752   9.11e-03   7.82e-02     
     3    -682.88265991   2.10e-03   3.19e-02     
     4    -682.88437099   1.71e-03   1.83e-02     Switched to DIIS steps.
     5    -682.88460586   2.35e-04   6.19e-03     
     6    -682.88459718   8.68e-06   2.12e-03     
     7    -682.88459585   1.33e-06   3.05e-04     
     8    -682.88459615   2.98e-07   1.05e-04     
     9    -682.88459584   3.10e-07   2.55e-05     
    10    -682.88459590   6.41e-08   7.92e-06     
 ------------------------------------------------------------------------------
          -682.88459590                           CCSD T converged.

End of double precision
 SCF energy                 = -682.61428208
 MP2 energy                 = -682.85165197
 CCSD correlation energy     =   -0.27031383
 CCSD total energy           = -682.88459590

 CCSD  T1^2 = 0.0056  T2^2 = 0.1808  Leading amplitudes:

 Amplitude    Orbitals with energies
 -0.0258       2 (Au) A                  ->    4 (Au) A                   
              -0.3536                          0.4041                     
 -0.0258       2 (Au) B                  ->    4 (Au) B                   
              -0.3536                          0.4041                     
  0.0163       2 (Au) A                  ->    5 (Au) A                   
              -0.3536                          0.7566                     
  0.0163       2 (Au) B                  ->    5 (Au) B                   
              -0.3536                          0.7566                     

 Amplitude    Orbitals with energies
 -0.1658       2 (Au) A      2 (Au) B    ->    2 (Bg) A      2 (Bg) B     
              -0.3536       -0.3536           -0.0031       -0.0031       
  0.1658       2 (Au) A      2 (Au) B    ->    2 (Bg) B      2 (Bg) A     
              -0.3536       -0.3536           -0.0031       -0.0031       
  0.1658       2 (Au) B      2 (Au) A    ->    2 (Bg) A      2 (Bg) B     
              -0.3536       -0.3536           -0.0031       -0.0031       
 -0.1658       2 (Au) B      2 (Au) A    ->    2 (Bg) B      2 (Bg) A     
              -0.3536       -0.3536           -0.0031       -0.0031       

 Computing CCSD intemediates for later calculations in double precision
 Finished.

Running a double precision version
           CCSD Lambda amplitudes will be solved using DIIS.
           Start     Size      MaxIter   EConv     LConv     
           3         7         100       1.00e-07  1.00e-05  
 ------------------------------------------------------------------------------
            Enorm      Ldiff       Comment
 ------------------------------------------------------------------------------
     1     4.86e-02   4.18e-02     
     2     9.42e-03   4.86e-03     
     3     4.27e-03   2.57e-03     
     4     1.23e-03   1.43e-03     Switched to DIIS steps.
     5     5.16e-04   4.11e-04     
     6     9.75e-05   1.66e-04     
     7     2.75e-05   1.49e-05     
     8     8.52e-06   1.47e-06     
     9     2.99e-06   8.40e-08     
    10     1.09e-06   6.92e-08     
    11     3.90e-07   7.06e-08     
    12     1.01e-07   3.07e-08     
    13     2.95e-08   6.24e-09     
 ------------------------------------------------------------------------------
                                   CCSD Lambda converged.

 Computing density matrices in double precision...
           Orbital response amplitudes will be solved using DIIS.
           Start     Size      MaxIter   EConv     LConv     
           3         7         100       1.00e-06  1.00e-06  
 ------------------------------------------------------------------------------
            Enorm      Ldiff       Comment
 ------------------------------------------------------------------------------
     1     5.22e-02   3.09e-03     
     2     2.77e-02   1.61e-02     
     3     1.72e-02   6.33e-03     
     4     1.54e-03   4.22e-03     Switched to DIIS steps.
     5     1.56e-04   7.07e-05     
     6     2.54e-05   1.48e-05     
     7     1.16e-06   4.77e-06     
     8     1.18e-07   7.97e-08     
 ------------------------------------------------------------------------------
                                   Orbital response converged.

 Computing density matrices... Done.
 CCSD calculation:   CPU 22.19 s  wall 10.39 s

Current path: /canmo/ccsd/grad/
/g1_bb_aa
/g1_bb_bb
/g1_o1o1
/g1_o1o2
/g1_o1v1
/g1_o2v1
/g1_v1v1
/g1p_bb_aa
/g1p_bb_bb
/g1s_bb_aa
/g1s_bb_bb
/g2_o1o1o1o1
/g2_o1o1o1v1
/g2_o1o1v1v1
/g2_o1v1o1v1
/g2_o1v1v1v1
/g2_v1v1v1v1
/w_bb_aa
/w_bb_bb
 Transferring MO TPDM to AO TPDM
 Transferring g2_o1o1o1o1
 Transferring g2_o1o1o1v1
 Transferring g2_o1o1v1v1
 Transferring g2_o1v1o1v1
 Transferring g2_o1v1v1v1
 Transferring g2_v1v1v1v1
 Adding separable TPDM
 Computing TPDM gradient
 --------------------------------------------------------
 2e gradient
  Atom          X               Y               Z
 --------------------------------------------------------
    1        -17.110236        4.749854        0.000000  
    2         -1.119654       -3.496939       -0.000000  
    3         17.110236       -4.749854       -0.000000  
    4          1.119654        3.496939        0.000000  
 --------------------------------------------------------
 --------------------------------------------------------
 Final gradient
  Atom          X               Y               Z
 --------------------------------------------------------
    1        -17.110236        4.749854        0.000000  
    2         -1.119654       -3.496939       -0.000000  
    3         17.110236       -4.749854       -0.000000  
    4          1.119654        3.496939        0.000000  
 --------------------------------------------------------
 Analytic gradient from two-electron contribution:   CPU 66.65 s  wall 40.01 s

 Total ccman2 time:   CPU 95.86 s  wall 67.16 s


 --------------------------------------------------------------
             Orbital Energies (a.u.) and Symmetries
 --------------------------------------------------------------

 Alpha MOs, Restricted
 -- Occupied --                  
-79.973  -7.515  -5.408  -5.407  -5.407  -5.408 -79.973  -7.515
  1 Ag    2 Ag    3 Ag    4 Ag    1 Bg    1 Au    1 Bu    2 Bu                 
 -5.408  -5.407  -0.916  -0.490  -0.371  -0.354  -0.724  -0.494
  3 Bu    4 Bu    5 Ag    6 Ag    7 Ag    2 Au    5 Bu    6 Bu                 
 -- Virtual --                   
  0.053   0.092   0.108   0.121   0.186   0.339   0.405   0.567
  8 Ag    9 Ag   10 Ag   11 Ag   12 Ag   13 Ag   14 Ag   15 Ag                 
  0.726   0.941   1.048   1.081   1.719   1.931   2.021   2.344
 16 Ag   17 Ag   18 Ag   19 Ag   20 Ag   21 Ag   22 Ag   23 Ag                 
  2.892   7.351  14.862  14.914 165.972  -0.003   0.118   0.444
 24 Ag   25 Ag   26 Ag   27 Ag   28 Ag    2 Bg    3 Bg    4 Bg                 
  0.824   1.127   1.677   1.895  14.803   0.083   0.404   0.757
  5 Bg    6 Bg    7 Bg    8 Bg    9 Bg    3 Au    4 Au    5 Au                 
  0.889   1.694   1.823  14.775   0.060   0.077   0.125   0.172
  6 Au    7 Au    8 Au    9 Au    7 Bu    8 Bu    9 Bu   10 Bu                 
  0.180   0.230   0.387   0.473   0.566   0.745   0.814   1.147
 11 Bu   12 Bu   13 Bu   14 Bu   15 Bu   16 Bu   17 Bu   18 Bu                 
  1.426   1.667   1.819   2.032   2.348   2.936   7.529  14.821
 19 Bu   20 Bu   21 Bu   22 Bu   23 Bu   24 Bu   25 Bu   26 Bu                 
 14.836 166.160
 27 Bu   28 Bu                                                                 

 Beta MOs, Restricted
 -- Occupied --                  
-79.973  -7.515  -5.408  -5.407  -5.407  -5.408 -79.973  -7.515
  1 Ag    2 Ag    3 Ag    4 Ag    1 Bg    1 Au    1 Bu    2 Bu                 
 -5.408  -5.407  -0.916  -0.490  -0.371  -0.354  -0.724  -0.494
  3 Bu    4 Bu    5 Ag    6 Ag    7 Ag    2 Au    5 Bu    6 Bu                 
 -- Virtual --                   
  0.053   0.092   0.108   0.121   0.186   0.339   0.405   0.567
  8 Ag    9 Ag   10 Ag   11 Ag   12 Ag   13 Ag   14 Ag   15 Ag                 
  0.726   0.941   1.048   1.081   1.719   1.931   2.021   2.344
 16 Ag   17 Ag   18 Ag   19 Ag   20 Ag   21 Ag   22 Ag   23 Ag                 
  2.892   7.351  14.862  14.914 165.972  -0.003   0.118   0.444
 24 Ag   25 Ag   26 Ag   27 Ag   28 Ag    2 Bg    3 Bg    4 Bg                 
  0.824   1.127   1.677   1.895  14.803   0.083   0.404   0.757
  5 Bg    6 Bg    7 Bg    8 Bg    9 Bg    3 Au    4 Au    5 Au                 
  0.889   1.694   1.823  14.775   0.060   0.077   0.125   0.172
  6 Au    7 Au    8 Au    9 Au    7 Bu    8 Bu    9 Bu   10 Bu                 
  0.180   0.230   0.387   0.473   0.566   0.745   0.814   1.147
 11 Bu   12 Bu   13 Bu   14 Bu   15 Bu   16 Bu   17 Bu   18 Bu                 
  1.426   1.667   1.819   2.032   2.348   2.936   7.529  14.821
 19 Bu   20 Bu   21 Bu   22 Bu   23 Bu   24 Bu   25 Bu   26 Bu                 
 14.836 166.160
 27 Bu   28 Bu                                                                 
 --------------------------------------------------------------

          Ground-State Mulliken Net Atomic Charges

     Atom                 Charge (a.u.)
  ----------------------------------------
      1 P                     0.097845
      2 H                    -0.097845
      3 P                     0.097845
      4 H                    -0.097845
  ----------------------------------------
  Sum of atomic charges =     0.000000

 -----------------------------------------------------------------
                    Cartesian Multipole Moments
 -----------------------------------------------------------------
    Charge (ESU x 10^10)
                -0.0000
    Dipole Moment (Debye)
         X      -0.0000      Y      -0.0000      Z      -0.0000
       Tot       0.0000
    Quadrupole Moments (Debye-Ang)
        XX     -29.2882     XY       2.4389     YY     -28.2577
        XZ      -0.0000     YZ      -0.0000     ZZ     -28.2889
    Octopole Moments (Debye-Ang^2)
       XXX      -0.0000    XXY      -0.0000    XYY      -0.0000
       YYY      -0.0000    XXZ      -0.0000    XYZ      -0.0000
       YYZ      -0.0000    XZZ      -0.0000    YZZ       0.0000
       ZZZ      -0.0000
    Hexadecapole Moments (Debye-Ang^3)
      XXXX    -230.2150   XXXY       9.6377   XXYY     -51.3816
      XYYY       3.2665   YYYY     -63.8164   XXXZ      -0.0000
      XXYZ      -0.0000   XYYZ      -0.0000   YYYZ      -0.0000
      XXZZ     -45.2478   XYZZ       1.5547   YYZZ     -18.6364
      XZZZ      -0.0000   YZZZ      -0.0000   ZZZZ     -46.7924
 -----------------------------------------------------------------
 DrvMan completing analytic gradient of the correlated energy
 Correlated dipole moment
            1
    1  -0.0000000
    2  -0.0000000
    3  -0.0000000
 Energy read as -682.884595903
 Full Analytical Gradient: (in a.u., or Hartree/Bohr)
             1             2             3             4
    1    0.00001728    0.00089145   -0.00001728   -0.00089145
    2   -0.00375853    0.00389852    0.00375853   -0.00389852
    3   -0.00000000    0.00000000   -0.00000000    0.00000000
 Gradient time:  CPU 0.24 s  wall 2.69 s
 Geometry Optimization Parameters
   NAtoms,    NIC,     NZ,  NCons,   NDum,   NFix, NCnnct, MaxDiis
        4      14       4       0       0       0       0       0


** GEOMETRY OPTIMIZATION IN DELOCALIZED INTERNAL COORDINATES **
   Searching for a Minimum

   Optimization Cycle:   1

                       Coordinates (Angstroms)
     ATOM                X               Y               Z
      1  P         1.0152668285   -0.1084719269    0.0000000000
      2  H         1.2746794248    1.2959487738    0.0000000000
      3  P        -1.0152668285    0.1084719269    0.0000000000
      4  H        -1.2746794248   -1.2959487738    0.0000000000
   Point Group: c2h   Number of degrees of freedom:     3


   Energy is   -682.884595903


 Attempting to Generate Delocalized Internal Coordinates

  3 Hessian modes will be used to form the next step
  Hessian Eigenvalues:
     0.160000    0.204590    0.301835

 Minimum Search - Taking Simple RFO Step
 Searching for Lamda that Minimizes Along All modes
 Value Taken    Lamda =  -0.00016127
 Step Taken.  Stepsize is  0.028043

                             Maximum     Tolerance    Cnvgd?
         Gradient           0.003911      0.000300      NO
         Displacement       0.017829      0.001200      NO
         Energy change     *********      0.000001      NO


 New Cartesian Coordinates Obtained by Inverse Iteration

 Displacement from previous Coordinates is:  0.030361
 ----------------------------------------------------------------
             Standard Nuclear Orientation (Angstroms)
    I     Atom           X                Y                Z
 ----------------------------------------------------------------
    1      P       1.0145761526    -0.1076041702     0.0000000000
    2      H       1.2670732739     1.2875832529     0.0000000000
    3      P      -1.0145761526     0.1076041702     0.0000000000
    4      H      -1.2670732739    -1.2875832529     0.0000000000
 ----------------------------------------------------------------
 Molecular Point Group                 C2h   NOp =  4
 Largest Abelian Subgroup              C2h   NOp =  4
 Nuclear Repulsion Energy =    75.8733715804 hartrees
 There are       16 alpha and       16 beta electrons
 Applying Cartesian multipole field
    Component          Value
    ---------          -----
     (2,0,0)        1.00000E-11
     (0,2,0)        2.00000E-11
     (0,0,2)       -3.00000E-11
 Nucleus-field energy     =     0.0000000015 hartrees
 Requested basis set is 6-311++G(d,p)
 There are 36 shells and 74 basis functions
 A cutoff of  1.0D-14 yielded    650 shell pairs
 There are      2807 function pairs (      2968 Cartesian)
 Smallest overlap matrix eigenvalue = 6.75E-04
 Guess MOs from SCF MO coefficient file

 -----------------------------------------------------------------------
  General SCF calculation program by
  Eric Jon Sundstrom, Paul Horn, Yuezhi Mao, Dmitri Zuev, Alec White,
  David Stuck, Shaama M.S., Shane Yost, Joonho Lee, David Small,
  Daniel Levine, Susi Lehtola, Hugh Burton, Evgeny Epifanovsky
 -----------------------------------------------------------------------
 Hartree-Fock
 using 4 threads for integral computing
 -------------------------------------------------------
 OpenMP Integral computing Module                
 Release: version 2.0, May 2017, Q-Chem Inc. Pleasanton 
 -------------------------------------------------------
 A restricted SCF calculation will be
 performed using DIIS
 SCF converges when DIIS error is below 1.0e-08
 ---------------------------------------
  Cycle       Energy         DIIS error
 ---------------------------------------
    1    -682.6144867477      1.83e-04  
    2    -682.6145114756      3.14e-05  
    3    -682.6145129053      7.04e-06  
    4    -682.6145130241      1.48e-06  
    5    -682.6145130305      3.02e-07  
    6    -682.6145130307      8.43e-08  
    7    -682.6145130307      1.86e-08  
    8    -682.6145130307      2.93e-09  Convergence criterion met
 ---------------------------------------
 SCF time:   CPU 1.73s  wall 2.00s 
 SCF   energy in the final basis set =     -682.6145130307
 Total energy in the final basis set =     -682.6145130307


 ------------------------------------------------------------------------------

   CCMAN2: suite of methods based on coupled cluster
           and equation of motion theories.

   Components:
   * libvmm-1.3-trunk
     by Evgeny Epifanovsky, Ilya Kaliman.
   * libtensor-2.5-trunk
     by Evgeny Epifanovsky, Michael Wormit, Dmitry Zuev, Sam Manzer, 
        Ilya Kaliman.
   * libcc-2.5-trunk
     by Evgeny Epifanovsky, Arik Landau, Tomasz Kus, Kirill Khistyaev, 
        Dmitry Zuev, Prashant Manohar, Xintian Feng, Anna Krylov, 
        Matthew Goldey, Alec White, Thomas Jagau, Kaushik Nanda, 
        Anastasia Gunina, Alexander Kunitsa, Joonho Lee.

   CCMAN original authors:
   Anna I. Krylov, C. David Sherrill, Steven R. Gwaltney,
   Edward F. C. Byrd (2000)
   Sergey V. Levchenko, Lyudmila V. Slipchenko, Tao Wang,
   Ana-Maria C. Cristian (2003)
   Piotr A. Pieniazek, C. Melania Oana, Evgeny Epifanovsky (2007)
   Prashant Manohar (2009)

 ------------------------------------------------------------------------------


 Allocating and initializing 3808MB of RAM...
 Calculation will run on 4 cores.


 Alpha MOs, Restricted
 -- Occupied --                  
-79.972 -79.972  -7.515  -7.514  -5.408  -5.407  -5.407  -5.407
  1 Ag    1 Bu    2 Ag    2 Bu    3 Ag    3 Bu    1 Au    1 Bg                 
 -5.406  -5.406  -0.918  -0.726  -0.495  -0.490  -0.371  -0.354
  4 Ag    4 Bu    5 Ag    5 Bu    6 Bu    6 Ag    7 Ag    2 Au                 
 -- Virtual --                   
 -0.003   0.053   0.060   0.078   0.083   0.093   0.108   0.118
  2 Bg    8 Ag    7 Bu    8 Bu    3 Au    9 Ag   10 Ag    3 Bg                 
  0.121   0.125   0.173   0.180   0.187   0.233   0.339   0.386
 11 Ag    9 Bu   10 Bu   11 Bu   12 Ag   12 Bu   13 Ag   13 Bu                 
  0.404   0.404   0.444   0.474   0.567   0.568   0.726   0.744
  4 Au   14 Ag    4 Bg   14 Bu   15 Bu   15 Ag   16 Ag   16 Bu                 
  0.757   0.815   0.823   0.889   0.942   1.050   1.086   1.128
  5 Au   17 Bu    5 Bg    6 Au   17 Ag   18 Ag   19 Ag    6 Bg                 
  1.152   1.427   1.672   1.681   1.698   1.722   1.816   1.823
 18 Bu   19 Bu   20 Bu    7 Bg    7 Au   20 Ag   21 Bu    8 Au                 
  1.896   1.928   2.023   2.032   2.357   2.361   2.893   2.938
  8 Bg   21 Ag   22 Ag   22 Bu   23 Ag   23 Bu   24 Ag   24 Bu                 
  7.356   7.535  14.776  14.803  14.824  14.838  14.866  14.915
 25 Ag   25 Bu    9 Au    9 Bg   26 Bu   27 Bu   26 Ag   27 Ag                 
165.978 166.167
 28 Ag   28 Bu                                                                 

 Beta MOs, Restricted
 -- Occupied --                  
-79.972 -79.972  -7.515  -7.514  -5.408  -5.407  -5.407  -5.407
  1 Ag    1 Bu    2 Ag    2 Bu    3 Ag    3 Bu    1 Au    1 Bg                 
 -5.406  -5.406  -0.918  -0.726  -0.495  -0.490  -0.371  -0.354
  4 Ag    4 Bu    5 Ag    5 Bu    6 Bu    6 Ag    7 Ag    2 Au                 
 -- Virtual --                   
 -0.003   0.053   0.060   0.078   0.083   0.093   0.108   0.118
  2 Bg    8 Ag    7 Bu    8 Bu    3 Au    9 Ag   10 Ag    3 Bg                 
  0.121   0.125   0.173   0.180   0.187   0.233   0.339   0.386
 11 Ag    9 Bu   10 Bu   11 Bu   12 Ag   12 Bu   13 Ag   13 Bu                 
  0.404   0.404   0.444   0.474   0.567   0.568   0.726   0.744
  4 Au   14 Ag    4 Bg   14 Bu   15 Bu   15 Ag   16 Ag   16 Bu                 
  0.757   0.815   0.823   0.889   0.942   1.050   1.086   1.128
  5 Au   17 Bu    5 Bg    6 Au   17 Ag   18 Ag   19 Ag    6 Bg                 
  1.152   1.427   1.672   1.681   1.698   1.722   1.816   1.823
 18 Bu   19 Bu   20 Bu    7 Bg    7 Au   20 Ag   21 Bu    8 Au                 
  1.896   1.928   2.023   2.032   2.357   2.361   2.893   2.938
  8 Bg   21 Ag   22 Ag   22 Bu   23 Ag   23 Bu   24 Ag   24 Bu                 
  7.356   7.535  14.776  14.803  14.824  14.838  14.866  14.915
 25 Ag   25 Bu    9 Au    9 Bg   26 Bu   27 Bu   26 Ag   27 Ag                 
165.978 166.167
 28 Ag   28 Bu                                                                 

 Occupation and symmetry of molecular orbitals

 Point group: C2h (4 irreducible representations).

                           Ag   Bg   Au   Bu    All 
 ----------------------------------------------------
 All molecular orbitals:
  - Alpha                  28   9    9    28    74  
  - Beta                   28   9    9    28    74  
 ----------------------------------------------------
 Alpha orbitals:
  - Frozen occupied        4    1    1    4     10  
  - Active occupied        3    0    1    2     6   
  - Active virtual         21   8    7    22    58  
  - Frozen virtual         0    0    0    0     0   
 ----------------------------------------------------
 Beta orbitals:
  - Frozen occupied        4    1    1    4     10  
  - Active occupied        3    0    1    2     6   
  - Active virtual         21   8    7    22    58  
  - Frozen virtual         0    0    0    0     0   
 ----------------------------------------------------

 Import integrals:   CPU 0.00 s  wall 0.00 s

 Import integrals:   CPU 4.07 s  wall 10.55 s

 MP2 amplitudes:   CPU 0.27 s  wall 0.53 s

Running a double precision version
           CCSD T amplitudes will be solved using DIIS.

           Start     Size      MaxIter   EConv     TConv     
           3         7         100       1.00e-07  1.00e-05  
 ------------------------------------------------------------------------------
           Energy (a.u.)   Ediff      Tdiff       Comment
 ------------------------------------------------------------------------------
          -682.85180788                           
     1    -682.87160867   1.98e-02   5.76e-01     
     2    -682.88067246   9.06e-03   7.80e-02     
     3    -682.88275921   2.09e-03   3.17e-02     
     4    -682.88445185   1.69e-03   1.81e-02     Switched to DIIS steps.
     5    -682.88468285   2.31e-04   6.15e-03     
     6    -682.88467383   9.02e-06   2.10e-03     
     7    -682.88467250   1.33e-06   3.01e-04     
     8    -682.88467279   2.86e-07   1.03e-04     
     9    -682.88467248   3.05e-07   2.51e-05     
    10    -682.88467254   6.05e-08   7.72e-06     
 ------------------------------------------------------------------------------
          -682.88467254                           CCSD T converged.

End of double precision
 SCF energy                 = -682.61451303
 MP2 energy                 = -682.85180788
 CCSD correlation energy     =   -0.27015951
 CCSD total energy           = -682.88467254

 CCSD  T1^2 = 0.0055  T2^2 = 0.1801  Leading amplitudes:

 Amplitude    Orbitals with energies
 -0.0257       2 (Au) A                  ->    4 (Au) A                   
              -0.3536                          0.4042                     
 -0.0257       2 (Au) B                  ->    4 (Au) B                   
              -0.3536                          0.4042                     
  0.0164       2 (Au) A                  ->    5 (Au) A                   
              -0.3536                          0.7567                     
  0.0164       2 (Au) B                  ->    5 (Au) B                   
              -0.3536                          0.7567                     

 Amplitude    Orbitals with energies
 -0.1654       2 (Au) A      2 (Au) B    ->    2 (Bg) A      2 (Bg) B     
              -0.3536       -0.3536           -0.0028       -0.0028       
  0.1654       2 (Au) A      2 (Au) B    ->    2 (Bg) B      2 (Bg) A     
              -0.3536       -0.3536           -0.0028       -0.0028       
  0.1654       2 (Au) B      2 (Au) A    ->    2 (Bg) A      2 (Bg) B     
              -0.3536       -0.3536           -0.0028       -0.0028       
 -0.1654       2 (Au) B      2 (Au) A    ->    2 (Bg) B      2 (Bg) A     
              -0.3536       -0.3536           -0.0028       -0.0028       

 Computing CCSD intemediates for later calculations in double precision
 Finished.

Running a double precision version
           CCSD Lambda amplitudes will be solved using DIIS.
           Start     Size      MaxIter   EConv     LConv     
           3         7         100       1.00e-07  1.00e-05  
 ------------------------------------------------------------------------------
            Enorm      Ldiff       Comment
 ------------------------------------------------------------------------------
     1     4.84e-02   4.16e-02     
     2     9.37e-03   4.83e-03     
     3     4.25e-03   2.56e-03     
     4     1.22e-03   1.42e-03     Switched to DIIS steps.
     5     5.12e-04   4.06e-04     
     6     9.64e-05   1.64e-04     
     7     2.70e-05   1.47e-05     
     8     8.34e-06   1.45e-06     
     9     2.92e-06   9.09e-08     
    10     1.06e-06   6.50e-08     
    11     3.82e-07   6.80e-08     
    12     9.89e-08   3.01e-08     
 ------------------------------------------------------------------------------
                                   CCSD Lambda converged.

 Computing density matrices in double precision...
           Orbital response amplitudes will be solved using DIIS.
           Start     Size      MaxIter   EConv     LConv     
           3         7         100       1.00e-06  1.00e-06  
 ------------------------------------------------------------------------------
            Enorm      Ldiff       Comment
 ------------------------------------------------------------------------------
     1     5.19e-02   3.17e-03     
     2     2.75e-02   1.60e-02     
     3     1.69e-02   6.23e-03     
     4     1.53e-03   4.13e-03     Switched to DIIS steps.
     5     1.55e-04   6.97e-05     
     6     2.52e-05   1.45e-05     
     7     1.17e-06   4.72e-06     
     8     1.17e-07   7.73e-08     
 ------------------------------------------------------------------------------
                                   Orbital response converged.

 Computing density matrices... Done.
 CCSD calculation:   CPU 21.52 s  wall 10.66 s

Current path: /canmo/ccsd/grad/
/g1_bb_aa
/g1_bb_bb
/g1_o1o1
/g1_o1o2
/g1_o1v1
/g1_o2v1
/g1_v1v1
/g1p_bb_aa
/g1p_bb_bb
/g1s_bb_aa
/g1s_bb_bb
/g2_o1o1o1o1
/g2_o1o1o1v1
/g2_o1o1v1v1
/g2_o1v1o1v1
/g2_o1v1v1v1
/g2_v1v1v1v1
/w_bb_aa
/w_bb_bb
 Transferring MO TPDM to AO TPDM
 Transferring g2_o1o1o1o1
 Transferring g2_o1o1o1v1
 Transferring g2_o1o1v1v1
 Transferring g2_o1v1o1v1
 Transferring g2_o1v1v1v1
 Transferring g2_v1v1v1v1
 Adding separable TPDM
 Computing TPDM gradient
 --------------------------------------------------------
 2e gradient
  Atom          X               Y               Z
 --------------------------------------------------------
    1        -17.148085        4.749960       -0.000000  
    2         -1.099488       -3.499727        0.000000  
    3         17.148085       -4.749960        0.000000  
    4          1.099488        3.499727        0.000000  
 --------------------------------------------------------
 --------------------------------------------------------
 Final gradient
  Atom          X               Y               Z
 --------------------------------------------------------
    1        -17.148085        4.749960       -0.000000  
    2         -1.099488       -3.499727        0.000000  
    3         17.148085       -4.749960        0.000000  
    4          1.099488        3.499727        0.000000  
 --------------------------------------------------------
 Analytic gradient from two-electron contribution:   CPU 67.17 s  wall 43.08 s

 Total ccman2 time:   CPU 95.77 s  wall 71.63 s


 --------------------------------------------------------------
             Orbital Energies (a.u.) and Symmetries
 --------------------------------------------------------------

 Alpha MOs, Restricted
 -- Occupied --                  
-79.972  -7.515  -5.408  -5.406  -5.407  -5.407 -79.972  -7.514
  1 Ag    2 Ag    3 Ag    4 Ag    1 Bg    1 Au    1 Bu    2 Bu                 
 -5.407  -5.406  -0.918  -0.490  -0.371  -0.354  -0.726  -0.495
  3 Bu    4 Bu    5 Ag    6 Ag    7 Ag    2 Au    5 Bu    6 Bu                 
 -- Virtual --                   
  0.053   0.093   0.108   0.121   0.187   0.339   0.404   0.568
  8 Ag    9 Ag   10 Ag   11 Ag   12 Ag   13 Ag   14 Ag   15 Ag                 
  0.726   0.942   1.050   1.086   1.722   1.928   2.023   2.357
 16 Ag   17 Ag   18 Ag   19 Ag   20 Ag   21 Ag   22 Ag   23 Ag                 
  2.893   7.356  14.866  14.915 165.978  -0.003   0.118   0.444
 24 Ag   25 Ag   26 Ag   27 Ag   28 Ag    2 Bg    3 Bg    4 Bg                 
  0.823   1.128   1.681   1.896  14.803   0.083   0.404   0.757
  5 Bg    6 Bg    7 Bg    8 Bg    9 Bg    3 Au    4 Au    5 Au                 
  0.889   1.698   1.823  14.776   0.060   0.078   0.125   0.173
  6 Au    7 Au    8 Au    9 Au    7 Bu    8 Bu    9 Bu   10 Bu                 
  0.180   0.233   0.386   0.474   0.567   0.744   0.815   1.152
 11 Bu   12 Bu   13 Bu   14 Bu   15 Bu   16 Bu   17 Bu   18 Bu                 
  1.427   1.672   1.816   2.032   2.361   2.938   7.535  14.824
 19 Bu   20 Bu   21 Bu   22 Bu   23 Bu   24 Bu   25 Bu   26 Bu                 
 14.838 166.167
 27 Bu   28 Bu                                                                 

 Beta MOs, Restricted
 -- Occupied --                  
-79.972  -7.515  -5.408  -5.406  -5.407  -5.407 -79.972  -7.514
  1 Ag    2 Ag    3 Ag    4 Ag    1 Bg    1 Au    1 Bu    2 Bu                 
 -5.407  -5.406  -0.918  -0.490  -0.371  -0.354  -0.726  -0.495
  3 Bu    4 Bu    5 Ag    6 Ag    7 Ag    2 Au    5 Bu    6 Bu                 
 -- Virtual --                   
  0.053   0.093   0.108   0.121   0.187   0.339   0.404   0.568
  8 Ag    9 Ag   10 Ag   11 Ag   12 Ag   13 Ag   14 Ag   15 Ag                 
  0.726   0.942   1.050   1.086   1.722   1.928   2.023   2.357
 16 Ag   17 Ag   18 Ag   19 Ag   20 Ag   21 Ag   22 Ag   23 Ag                 
  2.893   7.356  14.866  14.915 165.978  -0.003   0.118   0.444
 24 Ag   25 Ag   26 Ag   27 Ag   28 Ag    2 Bg    3 Bg    4 Bg                 
  0.823   1.128   1.681   1.896  14.803   0.083   0.404   0.757
  5 Bg    6 Bg    7 Bg    8 Bg    9 Bg    3 Au    4 Au    5 Au                 
  0.889   1.698   1.823  14.776   0.060   0.078   0.125   0.173
  6 Au    7 Au    8 Au    9 Au    7 Bu    8 Bu    9 Bu   10 Bu                 
  0.180   0.233   0.386   0.474   0.567   0.744   0.815   1.152
 11 Bu   12 Bu   13 Bu   14 Bu   15 Bu   16 Bu   17 Bu   18 Bu                 
  1.427   1.672   1.816   2.032   2.361   2.938   7.535  14.824
 19 Bu   20 Bu   21 Bu   22 Bu   23 Bu   24 Bu   25 Bu   26 Bu                 
 14.838 166.167
 27 Bu   28 Bu                                                                 
 --------------------------------------------------------------

          Ground-State Mulliken Net Atomic Charges

     Atom                 Charge (a.u.)
  ----------------------------------------
      1 P                     0.097825
      2 H                    -0.097825
      3 P                     0.097825
      4 H                    -0.097825
  ----------------------------------------
  Sum of atomic charges =     0.000000

 -----------------------------------------------------------------
                    Cartesian Multipole Moments
 -----------------------------------------------------------------
    Charge (ESU x 10^10)
                -0.0000
    Dipole Moment (Debye)
         X       0.0000      Y       0.0000      Z      -0.0000
       Tot       0.0000
    Quadrupole Moments (Debye-Ang)
        XX     -29.2715     XY       2.4604     YY     -28.2245
        XZ      -0.0000     YZ       0.0000     ZZ     -28.2677
    Octopole Moments (Debye-Ang^2)
       XXX       0.0000    XXY      -0.0000    XYY       0.0000
       YYY       0.0000    XXZ       0.0000    XYZ      -0.0000
       YYZ      -0.0000    XZZ      -0.0000    YZZ       0.0000
       ZZZ      -0.0000
    Hexadecapole Moments (Debye-Ang^3)
      XXXX    -229.6289   XXXY       9.8161   XXYY     -51.1865
      XYYY       3.3989   YYYY     -63.3189   XXXZ      -0.0000
      XXYZ       0.0000   XYYZ      -0.0000   YYYZ       0.0000
      XXZZ     -45.1391   XYZZ       1.6148   YYZZ     -18.5391
      XZZZ       0.0000   YZZZ       0.0000   ZZZZ     -46.7643
 -----------------------------------------------------------------
 DrvMan completing analytic gradient of the correlated energy
 Correlated dipole moment
            1
    1   0.0000000
    2   0.0000000
    3  -0.0000000
 Energy read as -682.884672543
 Full Analytical Gradient: (in a.u., or Hartree/Bohr)
             1             2             3             4
    1    0.00024802   -0.00020247   -0.00024802    0.00020247
    2   -0.00011451   -0.00013509    0.00011451    0.00013509
    3    0.00000000   -0.00000000   -0.00000000    0.00000000
 Gradient time:  CPU 0.23 s  wall 2.40 s
 Geometry Optimization Parameters
   NAtoms,    NIC,     NZ,  NCons,   NDum,   NFix, NCnnct, MaxDiis
        4      14       4       0       0       0       0       0

 Cartesian Hessian Update
 Hessian Updated using BFGS Update


** GEOMETRY OPTIMIZATION IN DELOCALIZED INTERNAL COORDINATES **
   Searching for a Minimum

   Optimization Cycle:   2

                       Coordinates (Angstroms)
     ATOM                X               Y               Z
      1  P         1.0145761526   -0.1076041702    0.0000000000
      2  H         1.2670732739    1.2875832529    0.0000000000
      3  P        -1.0145761526    0.1076041702    0.0000000000
      4  H        -1.2670732739   -1.2875832529    0.0000000000
   Point Group: c2h   Number of degrees of freedom:     3


   Energy is   -682.884672543

 Hessian Updated using BFGS Update

  3 Hessian modes will be used to form the next step
  Hessian Eigenvalues:
     0.157608    0.220155    0.300980

 Minimum Search - Taking Simple RFO Step
 Searching for Lamda that Minimizes Along All modes
 Value Taken    Lamda =  -0.00000276
 Step Taken.  Stepsize is  0.003945

                             Maximum     Tolerance    Cnvgd?
         Gradient           0.000654      0.000300      NO
         Displacement       0.003663      0.001200      NO
         Energy change     -0.000077      0.000001      NO


 New Cartesian Coordinates Obtained by Inverse Iteration

 Displacement from previous Coordinates is:  0.007444
 ----------------------------------------------------------------
             Standard Nuclear Orientation (Angstroms)
    I     Atom           X                Y                Z
 ----------------------------------------------------------------
    1      P       1.0146407863    -0.1063187697     0.0000000000
    2      H       1.2692467710     1.2887571924     0.0000000000
    3      P      -1.0146407863     0.1063187697     0.0000000000
    4      H      -1.2692467710    -1.2887571924     0.0000000000
 ----------------------------------------------------------------
 Molecular Point Group                 C2h   NOp =  4
 Largest Abelian Subgroup              C2h   NOp =  4
 Nuclear Repulsion Energy =    75.8676074992 hartrees
 There are       16 alpha and       16 beta electrons
 Applying Cartesian multipole field
    Component          Value
    ---------          -----
     (2,0,0)        1.00000E-11
     (0,2,0)        2.00000E-11
     (0,0,2)       -3.00000E-11
 Nucleus-field energy     =     0.0000000015 hartrees
 Requested basis set is 6-311++G(d,p)
 There are 36 shells and 74 basis functions
 A cutoff of  1.0D-14 yielded    650 shell pairs
 There are      2807 function pairs (      2968 Cartesian)
 Smallest overlap matrix eigenvalue = 6.76E-04
 Guess MOs from SCF MO coefficient file

 -----------------------------------------------------------------------
  General SCF calculation program by
  Eric Jon Sundstrom, Paul Horn, Yuezhi Mao, Dmitri Zuev, Alec White,
  David Stuck, Shaama M.S., Shane Yost, Joonho Lee, David Small,
  Daniel Levine, Susi Lehtola, Hugh Burton, Evgeny Epifanovsky
 -----------------------------------------------------------------------
 Hartree-Fock
 using 4 threads for integral computing
 -------------------------------------------------------
 OpenMP Integral computing Module                
 Release: version 2.0, May 2017, Q-Chem Inc. Pleasanton 
 -------------------------------------------------------
 A restricted SCF calculation will be
 performed using DIIS
 SCF converges when DIIS error is below 1.0e-08
 ---------------------------------------
  Cycle       Energy         DIIS error
 ---------------------------------------
    1    -682.6145523929      2.33e-05  
    2    -682.6145529695      4.73e-06  
    3    -682.6145530107      1.09e-06  
    4    -682.6145530130      2.88e-07  
    5    -682.6145530132      7.05e-08  
    6    -682.6145530132      1.40e-08  
    7    -682.6145530132      2.83e-09  Convergence criterion met
 ---------------------------------------
 SCF time:   CPU 1.60s  wall 3.00s 
 SCF   energy in the final basis set =     -682.6145530132
 Total energy in the final basis set =     -682.6145530132


 ------------------------------------------------------------------------------

   CCMAN2: suite of methods based on coupled cluster
           and equation of motion theories.

   Components:
   * libvmm-1.3-trunk
     by Evgeny Epifanovsky, Ilya Kaliman.
   * libtensor-2.5-trunk
     by Evgeny Epifanovsky, Michael Wormit, Dmitry Zuev, Sam Manzer, 
        Ilya Kaliman.
   * libcc-2.5-trunk
     by Evgeny Epifanovsky, Arik Landau, Tomasz Kus, Kirill Khistyaev, 
        Dmitry Zuev, Prashant Manohar, Xintian Feng, Anna Krylov, 
        Matthew Goldey, Alec White, Thomas Jagau, Kaushik Nanda, 
        Anastasia Gunina, Alexander Kunitsa, Joonho Lee.

   CCMAN original authors:
   Anna I. Krylov, C. David Sherrill, Steven R. Gwaltney,
   Edward F. C. Byrd (2000)
   Sergey V. Levchenko, Lyudmila V. Slipchenko, Tao Wang,
   Ana-Maria C. Cristian (2003)
   Piotr A. Pieniazek, C. Melania Oana, Evgeny Epifanovsky (2007)
   Prashant Manohar (2009)

 ------------------------------------------------------------------------------


 Allocating and initializing 3808MB of RAM...
 Calculation will run on 4 cores.


 Alpha MOs, Restricted
 -- Occupied --                  
-79.972 -79.972  -7.515  -7.514  -5.408  -5.407  -5.407  -5.407
  1 Ag    1 Bu    2 Ag    2 Bu    3 Ag    3 Bu    1 Au    1 Bg                 
 -5.406  -5.406  -0.918  -0.726  -0.495  -0.491  -0.371  -0.354
  4 Ag    4 Bu    5 Ag    5 Bu    6 Bu    6 Ag    7 Ag    2 Au                 
 -- Virtual --                   
 -0.003   0.053   0.060   0.078   0.083   0.093   0.108   0.118
  2 Bg    8 Ag    7 Bu    8 Bu    3 Au    9 Ag   10 Ag    3 Bg                 
  0.121   0.125   0.173   0.180   0.187   0.233   0.339   0.386
 11 Ag    9 Bu   10 Bu   11 Bu   12 Ag   12 Bu   13 Ag   13 Bu                 
  0.404   0.404   0.444   0.473   0.567   0.568   0.727   0.745
  4 Au   14 Ag    4 Bg   14 Bu   15 Bu   15 Ag   16 Ag   16 Bu                 
  0.757   0.815   0.823   0.889   0.942   1.050   1.085   1.128
  5 Au   17 Bu    5 Bg    6 Au   17 Ag   18 Ag   19 Ag    6 Bg                 
  1.152   1.427   1.671   1.681   1.698   1.722   1.817   1.823
 18 Bu   19 Bu   20 Bu    7 Bg    7 Au   20 Ag   21 Bu    8 Au                 
  1.896   1.929   2.023   2.032   2.356   2.361   2.893   2.938
  8 Bg   21 Ag   22 Ag   22 Bu   23 Ag   23 Bu   24 Ag   24 Bu                 
  7.356   7.534  14.776  14.803  14.824  14.839  14.865  14.914
 25 Ag   25 Bu    9 Au    9 Bg   26 Bu   27 Bu   26 Ag   27 Ag                 
165.978 166.167
 28 Ag   28 Bu                                                                 

 Beta MOs, Restricted
 -- Occupied --                  
-79.972 -79.972  -7.515  -7.514  -5.408  -5.407  -5.407  -5.407
  1 Ag    1 Bu    2 Ag    2 Bu    3 Ag    3 Bu    1 Au    1 Bg                 
 -5.406  -5.406  -0.918  -0.726  -0.495  -0.491  -0.371  -0.354
  4 Ag    4 Bu    5 Ag    5 Bu    6 Bu    6 Ag    7 Ag    2 Au                 
 -- Virtual --                   
 -0.003   0.053   0.060   0.078   0.083   0.093   0.108   0.118
  2 Bg    8 Ag    7 Bu    8 Bu    3 Au    9 Ag   10 Ag    3 Bg                 
  0.121   0.125   0.173   0.180   0.187   0.233   0.339   0.386
 11 Ag    9 Bu   10 Bu   11 Bu   12 Ag   12 Bu   13 Ag   13 Bu                 
  0.404   0.404   0.444   0.473   0.567   0.568   0.727   0.745
  4 Au   14 Ag    4 Bg   14 Bu   15 Bu   15 Ag   16 Ag   16 Bu                 
  0.757   0.815   0.823   0.889   0.942   1.050   1.085   1.128
  5 Au   17 Bu    5 Bg    6 Au   17 Ag   18 Ag   19 Ag    6 Bg                 
  1.152   1.427   1.671   1.681   1.698   1.722   1.817   1.823
 18 Bu   19 Bu   20 Bu    7 Bg    7 Au   20 Ag   21 Bu    8 Au                 
  1.896   1.929   2.023   2.032   2.356   2.361   2.893   2.938
  8 Bg   21 Ag   22 Ag   22 Bu   23 Ag   23 Bu   24 Ag   24 Bu                 
  7.356   7.534  14.776  14.803  14.824  14.839  14.865  14.914
 25 Ag   25 Bu    9 Au    9 Bg   26 Bu   27 Bu   26 Ag   27 Ag                 
165.978 166.167
 28 Ag   28 Bu                                                                 

 Occupation and symmetry of molecular orbitals

 Point group: C2h (4 irreducible representations).

                           Ag   Bg   Au   Bu    All 
 ----------------------------------------------------
 All molecular orbitals:
  - Alpha                  28   9    9    28    74  
  - Beta                   28   9    9    28    74  
 ----------------------------------------------------
 Alpha orbitals:
  - Frozen occupied        4    1    1    4     10  
  - Active occupied        3    0    1    2     6   
  - Active virtual         21   8    7    22    58  
  - Frozen virtual         0    0    0    0     0   
 ----------------------------------------------------
 Beta orbitals:
  - Frozen occupied        4    1    1    4     10  
  - Active occupied        3    0    1    2     6   
  - Active virtual         21   8    7    22    58  
  - Frozen virtual         0    0    0    0     0   
 ----------------------------------------------------

 Import integrals:   CPU 0.00 s  wall 0.00 s

 Import integrals:   CPU 4.02 s  wall 9.76 s

 MP2 amplitudes:   CPU 0.26 s  wall 0.48 s

Running a double precision version
           CCSD T amplitudes will be solved using DIIS.

           Start     Size      MaxIter   EConv     TConv     
           3         7         100       1.00e-07  1.00e-05  
 ------------------------------------------------------------------------------
           Energy (a.u.)   Ediff      Tdiff       Comment
 ------------------------------------------------------------------------------
          -682.85179650                           
     1    -682.87160932   1.98e-02   5.76e-01     
     2    -682.88067216   9.06e-03   7.80e-02     
     3    -682.88275984   2.09e-03   3.17e-02     
     4    -682.88445279   1.69e-03   1.82e-02     Switched to DIIS steps.
     5    -682.88468369   2.31e-04   6.14e-03     
     6    -682.88467468   9.01e-06   2.10e-03     
     7    -682.88467335   1.33e-06   3.01e-04     
     8    -682.88467364   2.88e-07   1.03e-04     
     9    -682.88467334   3.04e-07   2.51e-05     
    10    -682.88467340   6.04e-08   7.74e-06     
 ------------------------------------------------------------------------------
          -682.88467340                           CCSD T converged.

End of double precision
 SCF energy                 = -682.61455301
 MP2 energy                 = -682.85179650
 CCSD correlation energy     =   -0.27012039
 CCSD total energy           = -682.88467340

 CCSD  T1^2 = 0.0055  T2^2 = 0.1801  Leading amplitudes:

 Amplitude    Orbitals with energies
  0.0257       2 (Au) A                  ->    4 (Au) A                   
              -0.3537                          0.4041                     
  0.0257       2 (Au) B                  ->    4 (Au) B                   
              -0.3537                          0.4041                     
 -0.0164       2 (Au) A                  ->    5 (Au) A                   
              -0.3537                          0.7566                     
 -0.0164       2 (Au) B                  ->    5 (Au) B                   
              -0.3537                          0.7566                     

 Amplitude    Orbitals with energies
 -0.1654       2 (Au) A      2 (Au) B    ->    2 (Bg) A      2 (Bg) B     
              -0.3537       -0.3537           -0.0028       -0.0028       
  0.1654       2 (Au) A      2 (Au) B    ->    2 (Bg) B      2 (Bg) A     
              -0.3537       -0.3537           -0.0028       -0.0028       
  0.1654       2 (Au) B      2 (Au) A    ->    2 (Bg) A      2 (Bg) B     
              -0.3537       -0.3537           -0.0028       -0.0028       
 -0.1654       2 (Au) B      2 (Au) A    ->    2 (Bg) B      2 (Bg) A     
              -0.3537       -0.3537           -0.0028       -0.0028       

 Computing CCSD intemediates for later calculations in double precision
 Finished.

Running a double precision version
           CCSD Lambda amplitudes will be solved using DIIS.
           Start     Size      MaxIter   EConv     LConv     
           3         7         100       1.00e-07  1.00e-05  
 ------------------------------------------------------------------------------
            Enorm      Ldiff       Comment
 ------------------------------------------------------------------------------
     1     4.84e-02   4.16e-02     
     2     9.37e-03   4.83e-03     
     3     4.25e-03   2.56e-03     
     4     1.22e-03   1.42e-03     Switched to DIIS steps.
     5     5.12e-04   4.06e-04     
     6     9.64e-05   1.64e-04     
     7     2.70e-05   1.47e-05     
     8     8.36e-06   1.44e-06     
     9     2.93e-06   8.89e-08     
    10     1.07e-06   6.61e-08     
    11     3.82e-07   6.83e-08     
    12     9.90e-08   3.02e-08     
 ------------------------------------------------------------------------------
                                   CCSD Lambda converged.

 Computing density matrices in double precision...
           Orbital response amplitudes will be solved using DIIS.
           Start     Size      MaxIter   EConv     LConv     
           3         7         100       1.00e-06  1.00e-06  
 ------------------------------------------------------------------------------
            Enorm      Ldiff       Comment
 ------------------------------------------------------------------------------
     1     5.19e-02   3.17e-03     
     2     2.75e-02   1.60e-02     
     3     1.70e-02   6.23e-03     
     4     1.53e-03   4.14e-03     Switched to DIIS steps.
     5     1.55e-04   6.95e-05     
     6     2.52e-05   1.46e-05     
     7     1.16e-06   4.71e-06     
     8     1.18e-07   7.71e-08     
 ------------------------------------------------------------------------------
                                   Orbital response converged.

 Computing density matrices... Done.
 CCSD calculation:   CPU 22.22 s  wall 10.22 s

Current path: /canmo/ccsd/grad/
/g1_bb_aa
/g1_bb_bb
/g1_o1o1
/g1_o1o2
/g1_o1v1
/g1_o2v1
/g1_v1v1
/g1p_bb_aa
/g1p_bb_bb
/g1s_bb_aa
/g1s_bb_bb
/g2_o1o1o1o1
/g2_o1o1o1v1
/g2_o1o1v1v1
/g2_o1v1o1v1
/g2_o1v1v1v1
/g2_v1v1v1v1
/w_bb_aa
/w_bb_bb
 Transferring MO TPDM to AO TPDM
 Transferring g2_o1o1o1o1
 Transferring g2_o1o1o1v1
 Transferring g2_o1o1v1v1
 Transferring g2_o1v1o1v1
 Transferring g2_o1v1v1v1
 Transferring g2_v1v1v1v1
 Adding separable TPDM
 Computing TPDM gradient
 --------------------------------------------------------
 2e gradient
  Atom          X               Y               Z
 --------------------------------------------------------
    1        -17.145207        4.718311       -0.000000  
    2         -1.112658       -3.498223        0.000000  
    3         17.145207       -4.718311        0.000000  
    4          1.112658        3.498223       -0.000000  
 --------------------------------------------------------
 --------------------------------------------------------
 Final gradient
  Atom          X               Y               Z
 --------------------------------------------------------
    1        -17.145207        4.718311       -0.000000  
    2         -1.112658       -3.498223        0.000000  
    3         17.145207       -4.718311        0.000000  
    4          1.112658        3.498223       -0.000000  
 --------------------------------------------------------
 Analytic gradient from two-electron contribution:   CPU 67.42 s  wall 45.98 s

 Total ccman2 time:   CPU 96.81 s  wall 73.27 s


 --------------------------------------------------------------
             Orbital Energies (a.u.) and Symmetries
 --------------------------------------------------------------

 Alpha MOs, Restricted
 -- Occupied --                  
-79.972  -7.515  -5.408  -5.406  -5.407  -5.407 -79.972  -7.514
  1 Ag    2 Ag    3 Ag    4 Ag    1 Bg    1 Au    1 Bu    2 Bu                 
 -5.407  -5.406  -0.918  -0.491  -0.371  -0.354  -0.726  -0.495
  3 Bu    4 Bu    5 Ag    6 Ag    7 Ag    2 Au    5 Bu    6 Bu                 
 -- Virtual --                   
  0.053   0.093   0.108   0.121   0.187   0.339   0.404   0.568
  8 Ag    9 Ag   10 Ag   11 Ag   12 Ag   13 Ag   14 Ag   15 Ag                 
  0.727   0.942   1.050   1.085   1.722   1.929   2.023   2.356
 16 Ag   17 Ag   18 Ag   19 Ag   20 Ag   21 Ag   22 Ag   23 Ag                 
  2.893   7.356  14.865  14.914 165.978  -0.003   0.118   0.444
 24 Ag   25 Ag   26 Ag   27 Ag   28 Ag    2 Bg    3 Bg    4 Bg                 
  0.823   1.128   1.681   1.896  14.803   0.083   0.404   0.757
  5 Bg    6 Bg    7 Bg    8 Bg    9 Bg    3 Au    4 Au    5 Au                 
  0.889   1.698   1.823  14.776   0.060   0.078   0.125   0.173
  6 Au    7 Au    8 Au    9 Au    7 Bu    8 Bu    9 Bu   10 Bu                 
  0.180   0.233   0.386   0.473   0.567   0.745   0.815   1.152
 11 Bu   12 Bu   13 Bu   14 Bu   15 Bu   16 Bu   17 Bu   18 Bu                 
  1.427   1.671   1.817   2.032   2.361   2.938   7.534  14.824
 19 Bu   20 Bu   21 Bu   22 Bu   23 Bu   24 Bu   25 Bu   26 Bu                 
 14.839 166.167
 27 Bu   28 Bu                                                                 

 Beta MOs, Restricted
 -- Occupied --                  
-79.972  -7.515  -5.408  -5.406  -5.407  -5.407 -79.972  -7.514
  1 Ag    2 Ag    3 Ag    4 Ag    1 Bg    1 Au    1 Bu    2 Bu                 
 -5.407  -5.406  -0.918  -0.491  -0.371  -0.354  -0.726  -0.495
  3 Bu    4 Bu    5 Ag    6 Ag    7 Ag    2 Au    5 Bu    6 Bu                 
 -- Virtual --                   
  0.053   0.093   0.108   0.121   0.187   0.339   0.404   0.568
  8 Ag    9 Ag   10 Ag   11 Ag   12 Ag   13 Ag   14 Ag   15 Ag                 
  0.727   0.942   1.050   1.085   1.722   1.929   2.023   2.356
 16 Ag   17 Ag   18 Ag   19 Ag   20 Ag   21 Ag   22 Ag   23 Ag                 
  2.893   7.356  14.865  14.914 165.978  -0.003   0.118   0.444
 24 Ag   25 Ag   26 Ag   27 Ag   28 Ag    2 Bg    3 Bg    4 Bg                 
  0.823   1.128   1.681   1.896  14.803   0.083   0.404   0.757
  5 Bg    6 Bg    7 Bg    8 Bg    9 Bg    3 Au    4 Au    5 Au                 
  0.889   1.698   1.823  14.776   0.060   0.078   0.125   0.173
  6 Au    7 Au    8 Au    9 Au    7 Bu    8 Bu    9 Bu   10 Bu                 
  0.180   0.233   0.386   0.473   0.567   0.745   0.815   1.152
 11 Bu   12 Bu   13 Bu   14 Bu   15 Bu   16 Bu   17 Bu   18 Bu                 
  1.427   1.671   1.817   2.032   2.361   2.938   7.534  14.824
 19 Bu   20 Bu   21 Bu   22 Bu   23 Bu   24 Bu   25 Bu   26 Bu                 
 14.839 166.167
 27 Bu   28 Bu                                                                 
 --------------------------------------------------------------

          Ground-State Mulliken Net Atomic Charges

     Atom                 Charge (a.u.)
  ----------------------------------------
      1 P                     0.097505
      2 H                    -0.097505
      3 P                     0.097505
      4 H                    -0.097505
  ----------------------------------------
  Sum of atomic charges =     0.000000

 -----------------------------------------------------------------
                    Cartesian Multipole Moments
 -----------------------------------------------------------------
    Charge (ESU x 10^10)
                -0.0000
    Dipole Moment (Debye)
         X       0.0000      Y       0.0000      Z       0.0000
       Tot       0.0000
    Quadrupole Moments (Debye-Ang)
        XX     -29.2746     XY       2.4762     YY     -28.2237
        XZ      -0.0000     YZ      -0.0000     ZZ     -28.2677
    Octopole Moments (Debye-Ang^2)
       XXX       0.0000    XXY       0.0000    XYY       0.0000
       YYY       0.0000    XXZ       0.0000    XYZ       0.0000
       YYZ       0.0000    XZZ      -0.0000    YZZ       0.0000
       ZZZ       0.0000
    Hexadecapole Moments (Debye-Ang^3)
      XXXX    -229.7427   XXXY       9.7544   XXYY     -51.1829
      XYYY       3.3016   YYYY     -63.3116   XXXZ      -0.0000
      XXYZ      -0.0000   XYYZ      -0.0000   YYYZ      -0.0000
      XXZZ     -45.1567   XYZZ       1.5802   YYZZ     -18.5376
      XZZZ       0.0000   YZZZ       0.0000   ZZZZ     -46.7640
 -----------------------------------------------------------------
 DrvMan completing analytic gradient of the correlated energy
 Correlated dipole moment
            1
    1   0.0000000
    2   0.0000000
    3   0.0000000
 Energy read as -682.884673398
 Full Analytical Gradient: (in a.u., or Hartree/Bohr)
             1             2             3             4
    1    0.00005762    0.00006799   -0.00005762   -0.00006799
    2    0.00014049   -0.00004807   -0.00014049    0.00004807
    3   -0.00000000    0.00000000    0.00000000    0.00000000
 Gradient time:  CPU 0.24 s  wall 3.13 s
 Geometry Optimization Parameters
   NAtoms,    NIC,     NZ,  NCons,   NDum,   NFix, NCnnct, MaxDiis
        4      14       4       0       0       0       0       0

 Cartesian Hessian Update
 Hessian Updated using BFGS Update


** GEOMETRY OPTIMIZATION IN DELOCALIZED INTERNAL COORDINATES **
   Searching for a Minimum

   Optimization Cycle:   3

                       Coordinates (Angstroms)
     ATOM                X               Y               Z
      1  P         1.0146407863   -0.1063187697    0.0000000000
      2  H         1.2692467710    1.2887571924    0.0000000000
      3  P        -1.0146407863    0.1063187697    0.0000000000
      4  H        -1.2692467710   -1.2887571924    0.0000000000
   Point Group: c2h   Number of degrees of freedom:     3


   Energy is   -682.884673398

 Hessian Updated using BFGS Update

  3 Hessian modes will be used to form the next step
  Hessian Eigenvalues:
     0.195899    0.233608    0.314384

 Minimum Search - Taking Simple RFO Step
 Searching for Lamda that Minimizes Along All modes
 Value Taken    Lamda =   0.00000000
 Step Taken.  Stepsize is  0.001227

                             Maximum     Tolerance    Cnvgd?
         Gradient           0.000281      0.000300     YES
         Displacement       0.001035      0.001200     YES
         Energy change     -0.000001      0.000001     YES


                       Distance Matrix (Angstroms)
             P (  1)   H (  2)   P (  3)
   H (  2)  1.418119
   P (  3)  2.040392  2.571829
   H (  4)  2.571829  3.617669  1.418119

 Final energy is   -682.88467339825809     


 ******************************
 **  OPTIMIZATION CONVERGED  **
 ******************************

                       Coordinates (Angstroms)
     ATOM                X               Y               Z
      1  P         1.0146407863   -0.1063187697    0.0000000000
      2  H         1.2692467710    1.2887571924    0.0000000000
      3  P        -1.0146407863    0.1063187697    0.0000000000
      4  H        -1.2692467710   -1.2887571924    0.0000000000

Z-matrix Print:
$molecule
0 1
P 
H  1 1.418119
P  1 2.040392 2 94.360953
H  3 1.418119 1 94.360953 2 -180.000000 0
$end


 --------------------------------------------------------------
             Orbital Energies (a.u.) and Symmetries
 --------------------------------------------------------------

 Alpha MOs, Restricted
 -- Occupied --                  
-79.972  -7.515  -5.408  -5.406  -5.407  -5.407 -79.972  -7.514
  1 Ag    2 Ag    3 Ag    4 Ag    1 Bg    1 Au    1 Bu    2 Bu                 
 -5.407  -5.406  -0.918  -0.491  -0.371  -0.354  -0.726  -0.495
  3 Bu    4 Bu    5 Ag    6 Ag    7 Ag    2 Au    5 Bu    6 Bu                 
 -- Virtual --                   
  0.053   0.093   0.108   0.121   0.187   0.339   0.404   0.568
  8 Ag    9 Ag   10 Ag   11 Ag   12 Ag   13 Ag   14 Ag   15 Ag                 
  0.727   0.942   1.050   1.085   1.722   1.929   2.023   2.356
 16 Ag   17 Ag   18 Ag   19 Ag   20 Ag   21 Ag   22 Ag   23 Ag                 
  2.893   7.356  14.865  14.914 165.978  -0.003   0.118   0.444
 24 Ag   25 Ag   26 Ag   27 Ag   28 Ag    2 Bg    3 Bg    4 Bg                 
  0.823   1.128   1.681   1.896  14.803   0.083   0.404   0.757
  5 Bg    6 Bg    7 Bg    8 Bg    9 Bg    3 Au    4 Au    5 Au                 
  0.889   1.698   1.823  14.776   0.060   0.078   0.125   0.173
  6 Au    7 Au    8 Au    9 Au    7 Bu    8 Bu    9 Bu   10 Bu                 
  0.180   0.233   0.386   0.473   0.567   0.745   0.815   1.152
 11 Bu   12 Bu   13 Bu   14 Bu   15 Bu   16 Bu   17 Bu   18 Bu                 
  1.427   1.671   1.817   2.032   2.361   2.938   7.534  14.824
 19 Bu   20 Bu   21 Bu   22 Bu   23 Bu   24 Bu   25 Bu   26 Bu                 
 14.839 166.167
 27 Bu   28 Bu                                                                 

 Beta MOs, Restricted
 -- Occupied --                  
-79.972  -7.515  -5.408  -5.406  -5.407  -5.407 -79.972  -7.514
  1 Ag    2 Ag    3 Ag    4 Ag    1 Bg    1 Au    1 Bu    2 Bu                 
 -5.407  -5.406  -0.918  -0.491  -0.371  -0.354  -0.726  -0.495
  3 Bu    4 Bu    5 Ag    6 Ag    7 Ag    2 Au    5 Bu    6 Bu                 
 -- Virtual --                   
  0.053   0.093   0.108   0.121   0.187   0.339   0.404   0.568
  8 Ag    9 Ag   10 Ag   11 Ag   12 Ag   13 Ag   14 Ag   15 Ag                 
  0.727   0.942   1.050   1.085   1.722   1.929   2.023   2.356
 16 Ag   17 Ag   18 Ag   19 Ag   20 Ag   21 Ag   22 Ag   23 Ag                 
  2.893   7.356  14.865  14.914 165.978  -0.003   0.118   0.444
 24 Ag   25 Ag   26 Ag   27 Ag   28 Ag    2 Bg    3 Bg    4 Bg                 
  0.823   1.128   1.681   1.896  14.803   0.083   0.404   0.757
  5 Bg    6 Bg    7 Bg    8 Bg    9 Bg    3 Au    4 Au    5 Au                 
  0.889   1.698   1.823  14.776   0.060   0.078   0.125   0.173
  6 Au    7 Au    8 Au    9 Au    7 Bu    8 Bu    9 Bu   10 Bu                 
  0.180   0.233   0.386   0.473   0.567   0.745   0.815   1.152
 11 Bu   12 Bu   13 Bu   14 Bu   15 Bu   16 Bu   17 Bu   18 Bu                 
  1.427   1.671   1.817   2.032   2.361   2.938   7.534  14.824
 19 Bu   20 Bu   21 Bu   22 Bu   23 Bu   24 Bu   25 Bu   26 Bu                 
 14.839 166.167
 27 Bu   28 Bu                                                                 
 --------------------------------------------------------------

          Ground-State Mulliken Net Atomic Charges

     Atom                 Charge (a.u.)
  ----------------------------------------
      1 P                     0.097505
      2 H                    -0.097505
      3 P                     0.097505
      4 H                    -0.097505
  ----------------------------------------
  Sum of atomic charges =     0.000000

 -----------------------------------------------------------------
                    Cartesian Multipole Moments
 -----------------------------------------------------------------
    Charge (ESU x 10^10)
                -0.0000
    Dipole Moment (Debye)
         X       0.0000      Y       0.0000      Z       0.0000
       Tot       0.0000
    Quadrupole Moments (Debye-Ang)
        XX     -29.2746     XY       2.4762     YY     -28.2237
        XZ      -0.0000     YZ      -0.0000     ZZ     -28.2677
    Octopole Moments (Debye-Ang^2)
       XXX       0.0000    XXY       0.0000    XYY       0.0000
       YYY       0.0000    XXZ       0.0000    XYZ       0.0000
       YYZ       0.0000    XZZ      -0.0000    YZZ       0.0000
       ZZZ       0.0000
    Hexadecapole Moments (Debye-Ang^3)
      XXXX    -229.7427   XXXY       9.7544   XXYY     -51.1829
      XYYY       3.3016   YYYY     -63.3116   XXXZ      -0.0000
      XXYZ      -0.0000   XYYZ      -0.0000   YYYZ      -0.0000
      XXZZ     -45.1567   XYZZ       1.5802   YYZZ     -18.5376
      XZZZ       0.0000   YZZZ       0.0000   ZZZZ     -46.7640
 -----------------------------------------------------------------
Archival summary:
1\1\TWL01\OPT\ProcedureUnspecified\BasisUnspecified\22\taweetha\SunNov408:51:352018SunNov408:51:352018\0\\#,OPT,ProcedureUnspecified,BasisUnspecified,\\0,1\P\H,1,1.41812\P,1,2.04039,2,94.361\H,3,1.41812,1,94.361,2,-180,0\\HF=-682.614553\\@

 Total job time:  259.30s(wall), 298.57s(cpu) 
 Sun Nov  4 08:51:35 2018

        *************************************************************
        *                                                           *
        *  Thank you very much for using Q-Chem.  Have a nice day.  *
        *                                                           *
        *************************************************************
