# Supplementary material for: Geometric and energetic data from ab initio calculations of haloethene, haloimine, halomethylenephosphine, haloiminophosphine, halodiazene, halodiphosphene and halocyclopropane
Source: Data Brief. 2019 Nov 2;27:104738. doi: 10.1016/j.dib.2019.104738 (PMC6861602; doi:10.1016/j.dib.2019.104738)
Supplement: Multimedia component 8 [file mmc8.zip › PP/CCSD/HEPPEI.out]

Q-Chem Developer Version!
                  Welcome to Q-Chem
     A Quantum Leap Into The Future Of Chemistry


 Q-Chem 5.1, Q-Chem, Inc., Pleasanton, CA (2018)

 Yihan Shao,  Zhengting Gan,  E. Epifanovsky,  A. T. B. Gilbert,  M. Wormit,  
 J. Kussmann,  A. W. Lange,  A. Behn,  Jia Deng,  Xintian Feng,  D. Ghosh,  
 M. Goldey,  P. R. Horn,  L. D. Jacobson,  I. Kaliman,  T. Kus,  A. Landau,  
 Jie Liu,  E. I. Proynov,  R. M. Richard,  R. P. Steele,  E. J. Sundstrom,  
 H. L. Woodcock III,  P. M. Zimmerman,  D. Zuev,  B. Albrecht,  E. Alguire,  
 S. A. Baeppler,  D. Barton,  Z. Benda,  Y. A. Bernard,  E. J. Berquist,  
 K. B. Bravaya,  H. Burton,  D. Casanova,  Chun-Min Chang,  Yunqing Chen,  
 A. Chien,  K. D. Closser,  M. P. Coons,  S. Coriani,  S. Dasgupta,  
 A. L. Dempwolff,  M. Diedenhofen,  Hainam Do,  R. G. Edgar,  Po-Tung Fang,  
 S. Faraji,  S. Fatehi,  Qingguo Feng,  K. D. Fenk,  J. Fosso-Tande,  
 Qinghui Ge,  A. Ghysels,  G. Gidofalvi,  J. Gomes,  J. Gonthier,  A. Gunina,  
 D. Hait,  M. W. D. Hanson-Heine,  P. H. P. Harbach,  A. W. Hauser,  
 J. E. Herr,  E. G. Hohenstein,  Z. C. Holden,  Kerwin Hui,  B. C. Huynh,  
 T.-C. Jagau,  Hyunjun Ji,  B. Kaduk,  K. Khistyaev,  Jaehoon Kim,  
 P. Klunzinger,  K. Koh,  D. Kosenkov,  L. Koulias,  T. Kowalczyk,  
 C. M. Krauter,  A. Kunitsa,  Ka Un Lao,  A. Laurent,  K. V. Lawler,  
 Joonho Lee,  D. Lefrancois,  S. Lehtola,  D. S. Levine,  Yi-Pei Li,  
 You-Sheng Lin,  Fenglai Liu,  E. Livshits,  A. Luenser,  P. Manohar,  
 E. Mansoor,  S. F. Manzer,  Shan-Ping Mao,  Yuezhi Mao,  N. Mardirossian,  
 A. V. Marenich,  T. Markovich,  L. A. Martinez-Martinez,  S. A. Maurer,  
 N. J. Mayhall,  S. C. McKenzie,  J.-M. Mewes,  A. F. Morrison,  
 J. W. Mullinax,  K. Nanda,  T. S. Nguyen-Beck,  R. Olivares-Amaya,  
 J. A. Parkhill,  T. M. Perrine,  F. Plasser,  P. Pokhilko,  S. Prager,  
 A. Prociuk,  E. Ramos,  D. R. Rehn,  F. Rob,  M. Schneider,  N. Sergueev,  
 S. M. Sharada,  S. Sharma,  D. W. Small,  T. Stauch,  T. Stein,  
 Yu-Chuan Su,  A. J. W. Thom,  A. Tkatchenko,  T. Tsuchimochi,  N. M. Tubman,  
 L. Vogt,  M. L. Vidal,  O. Vydrov,  M. A. Watson,  J. Wenzel,  
 M. de Wergifosse,  T. A. Wesolowski,  A. White,  J. Witte,  A. Yamada,  
 Jun Yang,  K. Yao,  S. Yeganeh,  S. R. Yost,  Zhi-Qiang You,  A. Zech,  
 Igor Ying Zhang,  Xing Zhang,  Yan Zhao,  Ying Zhu,  B. R. Brooks,  
 G. K. L. Chan,  C. J. Cramer,  M. S. Gordon,  W. J. Hehre,  A. Klamt,  
 M. W. Schmidt,  C. D. Sherrill,  D. G. Truhlar,  A. Aspuru-Guzik,  R. Baer,  
 A. T. Bell,  N. A. Besley,  Jeng-Da Chai,  A. E. DePrince, III,  
 R. A. DiStasio Jr.,  A. Dreuw,  B. D. Dunietz,  T. R. Furlani,  
 Chao-Ping Hsu,  Yousung Jung,  Jing Kong,  D. S. Lambrecht,  WanZhen Liang,  
 C. Ochsenfeld,  V. A. Rassolov,  L. V. Slipchenko,  J. E. Subotnik,  
 T. Van Voorhis,  J. M. Herbert,  A. I. Krylov,  P. M. W. Gill,  M. Head-Gordon

 Contributors to earlier versions of Q-Chem not listed above: 
 R. D. Adamson,  B. Austin,  J. Baker,  G. J. O. Beran,  K. Brandhorst,  
 S. T. Brown,  E. F. C. Byrd,  A. K. Chakraborty,  C.-L. Cheng,  
 Siu Hung Chien,  D. M. Chipman,  D. L. Crittenden,  H. Dachsel,  
 R. J. Doerksen,  A. D. Dutoi,  L. Fusti-Molnar,  W. A. Goddard III,  
 A. Golubeva-Zadorozhnaya,  S. R. Gwaltney,  G. Hawkins,  A. Heyden,  
 S. Hirata,  G. Kedziora,  F. J. Keil,  C. Kelley,  Jihan Kim,  R. A. King,  
 R. Z. Khaliullin,  P. P. Korambath,  W. Kurlancheek,  A. M. Lee,  M. S. Lee,  
 S. V. Levchenko,  Ching Yeh Lin,  D. Liotard,  R. C. Lochan,  I. Lotan,  
 P. E. Maslen,  N. Nair,  D. P. O'Neill,  D. Neuhauser,  E. Neuscamman,  
 C. M. Oana,  R. Olson,  B. Peters,  R. Peverati,  P. A. Pieniazek,  
 Y. M. Rhee,  J. Ritchie,  M. A. Rohrdanz,  E. Rosta,  N. J. Russ,  
 H. F. Schaefer III,  N. E. Schultz,  N. Shenvi,  A. C. Simmonett,  A. Sodt,  
 D. Stuck,  K. S. Thanthiriwatte,  V. Vanovschi,  Tao Wang,  A. Warshel,  
 C. F. Williams,  Q. Wu,  X. Xu,  W. Zhang

 Please cite Q-Chem as follows:
 Y. Shao et al., Mol. Phys. 113, 184-215 (2015)
 DOI: 10.1080/00268976.2014.952696

 Q-Chem 5.1.1 for Intel X86 EM64T Linux

 Parts of Q-Chem use Armadillo 8.300.2 (Tropical Shenanigans).
 http://arma.sourceforge.net/

 Q-Chem begins on Sun Nov  4 09:34:32 2018  

Host: 
0

     Scratch files written to /scratch/taweetham/qchem51432//
Input Ideriv = 1
Curr. Ideriv = -1
Max.  Ideriv = 1

Checking the input file for inconsistencies... 	...done.

--------------------------------------------------------------
User input:
--------------------------------------------------------------
H=I_t.out
$molecule
0 1
I 
P  1 2.499380
P  2 2.041029 1 103.705760
H  3 1.432320 2 89.108372 1 -180.000000 0
$end

$rem
   JOB_TYPE	OPTIMIZATION
   BASIS	6-311++G**
   METHOD	ccsd
   MEM_TOTAL	4000
   N_FROZEN_CORE      FC
$end


--------------------------------------------------------------
 ----------------------------------------------------------------
             Standard Nuclear Orientation (Angstroms)
    I     Atom           X                Y                Z
 ----------------------------------------------------------------
    1      I       1.0923368435    -0.0959031513     0.0000000000
    2      P      -1.1742253383     0.9574706003    -0.0000000000
    3      P      -2.4484773735    -0.6369199195     0.0000000000
    4      H      -3.5533120271     0.2746068056    -0.0000000000
 ----------------------------------------------------------------
 Molecular Point Group                 Cs    NOp =  2
 Largest Abelian Subgroup              Cs    NOp =  2
 Nuclear Repulsion Energy =   358.8728110884 hartrees
 There are       42 alpha and       42 beta electrons
 Requested basis set is 6-311++G(d,p)
 There are 55 shells and 129 basis functions
 Total memory of 4000MB is distributed as follows: 
   QALLOC including MEM_STATIC uses 192MB
   MEM_STATIC is set to 192MB
   CCMAN JOB total memory use is  3808MB
 Warning: actual memory use might exceed 4000MB

 Total QAlloc Memory Limit    192 MB
 Mega-Array Size       188 MB
 MEM_STATIC part       192 MB
 A cutoff of  1.0D-14 yielded   1307 shell pairs
 There are      7598 function pairs (      8494 Cartesian)

 -------------------------------------------------------
 OpenMP Integral Computing Module                       
 Release: version 1.0, May 2013, Q-Chem Inc. Pittsburgh 
 -------------------------------------------------------
 Integral Job Info:
 Integral job number is                      11
 Integral operator is                         1
 short-range coefficients                     0
 long-range coefficients              100000000
 Omega coefficients                           0
 if combine SR and LR in K                    0
 Integral screening is                        0
 Integral computing path is                   2
 max size of driver memory is            800000
 size of driver memory is                593474
 size of scratch memory is             11861008
 max col of scratch BK array               1296
 max len of scratch array in speh3          155
 max len of scratch index in speh4           18
 max int batch size is                      520
 min int batch size is                       52
 fixed nKL is                                52
 max L of basis functions is                  2
 order of int derivative is                   0
 number of shells is                         55
 number of basis is                         136
 number of cartesian basis is               136
 number of contracted shell pairs          1307
 number of primitive shell pairs           2806
 maxK2 (contraction) of shell pair           36
 max number of K2 of shell pair               1
 max number of CS2 of shell pair            266
 max number of PS2 of shell pair            266
 mem total for path MDJ                  523452
 -------------------------------------------------------
 Smallest overlap matrix eigenvalue = 9.07E-04

 Scale SEOQF with 1.000000e-01/1.000000e-01/1.000000e-01

 Standard Electronic Orientation quadrupole field applied
 Nucleus-field energy     =     0.0000000081 hartrees
 Guess from superposition of atomic densities
 Warning:  Energy on first SCF cycle will be non-variational
 SAD guess density has 84.000000 electrons

 -----------------------------------------------------------------------
  General SCF calculation program by
  Eric Jon Sundstrom, Paul Horn, Yuezhi Mao, Dmitri Zuev, Alec White,
  David Stuck, Shaama M.S., Shane Yost, Joonho Lee, David Small,
  Daniel Levine, Susi Lehtola, Hugh Burton, Evgeny Epifanovsky
 -----------------------------------------------------------------------
 Hartree-Fock
 using 4 threads for integral computing
 -------------------------------------------------------
 OpenMP Integral computing Module                
 Release: version 2.0, May 2017, Q-Chem Inc. Pleasanton 
 -------------------------------------------------------
 A restricted SCF calculation will be
 performed using DIIS
 SCF converges when DIIS error is below 1.0e-08
 ---------------------------------------
  Cycle       Energy         DIIS error
 ---------------------------------------
    1   -7598.9967267078      3.65e-02  
    2   -7598.8323880419      3.29e-03  
    3   -7598.8611102292      1.93e-03  
    4   -7598.8709158716      4.63e-04  
    5   -7598.8719566728      2.11e-04  
    6   -7598.8721510375      5.27e-05  
    7   -7598.8721837300      2.20e-05  
    8   -7598.8721891390      8.87e-06  
    9   -7598.8721897677      3.87e-06  
   10   -7598.8721899142      1.24e-06  
   11   -7598.8721899378      4.86e-07  
   12   -7598.8721899413      1.63e-07  
   13   -7598.8721899417      5.31e-08  
   14   -7598.8721899417      1.32e-08  
   15   -7598.8721899416      3.68e-09  Convergence criterion met
 ---------------------------------------
 SCF time:   CPU 13.07s  wall 5.00s 
 SCF   energy in the final basis set =    -7598.8721899416
 Total energy in the final basis set =    -7598.8721899416


 ------------------------------------------------------------------------------

   CCMAN2: suite of methods based on coupled cluster
           and equation of motion theories.

   Components:
   * libvmm-1.3-trunk
     by Evgeny Epifanovsky, Ilya Kaliman.
   * libtensor-2.5-trunk
     by Evgeny Epifanovsky, Michael Wormit, Dmitry Zuev, Sam Manzer, 
        Ilya Kaliman.
   * libcc-2.5-trunk
     by Evgeny Epifanovsky, Arik Landau, Tomasz Kus, Kirill Khistyaev, 
        Dmitry Zuev, Prashant Manohar, Xintian Feng, Anna Krylov, 
        Matthew Goldey, Alec White, Thomas Jagau, Kaushik Nanda, 
        Anastasia Gunina, Alexander Kunitsa, Joonho Lee.

   CCMAN original authors:
   Anna I. Krylov, C. David Sherrill, Steven R. Gwaltney,
   Edward F. C. Byrd (2000)
   Sergey V. Levchenko, Lyudmila V. Slipchenko, Tao Wang,
   Ana-Maria C. Cristian (2003)
   Piotr A. Pieniazek, C. Melania Oana, Evgeny Epifanovsky (2007)
   Prashant Manohar (2009)

 ------------------------------------------------------------------------------


 Allocating and initializing 3808MB of RAM...
 Calculation will run on 4 cores.


 Alpha MOs, Restricted
 -- Occupied --                  
******* -180.87 -169.67 -169.67 -169.67  -80.02  -79.99  -37.92
  1 A'    2 A'    3 A'    1 A"    4 A'    5 A'    6 A'    7 A'                 
-33.110 -33.106 -33.106 -24.294 -24.293 -24.292 -24.289 -24.289
  8 A'    2 A"    9 A'   10 A'    3 A"   11 A'    4 A"   12 A'                 
 -7.560  -7.534  -7.239  -5.471  -5.461  -5.461  -5.452  -5.451
 13 A'   14 A'   15 A'   16 A'    5 A"   17 A'   18 A'    6 A"                 
 -5.451  -5.426  -5.426  -5.425  -2.394  -2.390  -2.389  -2.378
 19 A'   20 A'    7 A"   21 A'   22 A'    8 A"   23 A'    9 A"                 
 -2.378  -0.948  -0.843  -0.687  -0.519  -0.463  -0.417  -0.397
 24 A'   25 A'   26 A'   27 A'   28 A'   29 A'   10 A"   30 A'                 
 -0.362  -0.345
 31 A'   11 A"                                                                 
 -- Virtual --                   
 -0.019   0.040   0.053   0.069   0.082   0.086   0.102   0.111
 12 A"   32 A'   33 A'   34 A'   13 A"   35 A'   36 A'   37 A'                 
  0.112   0.119   0.154   0.171   0.185   0.285   0.322   0.331
 14 A"   38 A'   39 A'   40 A'   41 A'   42 A'   43 A'   15 A"                 
  0.369   0.386   0.393   0.400   0.432   0.444   0.539   0.554
 44 A'   45 A'   16 A"   46 A'   17 A"   47 A'   48 A'   18 A"                 
  0.559   0.582   0.584   0.608   0.695   0.716   0.738   0.797
 49 A'   50 A'   19 A"   51 A'   52 A'   53 A'   20 A"   54 A'                 
  0.800   0.834   0.913   0.944   1.061   1.093   1.103   1.155
 55 A'   21 A"   56 A'   22 A"   57 A'   58 A'   23 A"   59 A'                 
  1.407   1.547   1.575   1.632   1.664   1.684   1.790   1.834
 60 A'   24 A"   61 A'   62 A'   25 A"   63 A'   26 A"   64 A'                 
  1.864   1.929   1.960   2.014   2.318   2.890   4.488   4.496
 27 A"   65 A'   66 A'   67 A'   68 A'   69 A'   28 A"   70 A'                 
  4.501   4.521   4.641   4.762   6.537   6.560   6.575   7.239
 29 A"   71 A'   72 A'   73 A'   30 A"   74 A'   75 A'   76 A'                 
  7.487  14.740  14.777  14.784  14.803  14.847  14.897  28.874
 77 A'   31 A"   32 A"   78 A'   79 A'   80 A'   81 A'   82 A'                 
 29.535  29.553  29.568  29.883  29.887  29.888  29.897  29.966
 33 A"   83 A'   84 A'   34 A"   85 A'   35 A"   86 A'   87 A'                 
130.596 130.609 130.627 154.273 165.853 166.1161912.191
 36 A"   88 A'   89 A'   90 A'   91 A'   92 A'   93 A'                         

 Beta MOs, Restricted
 -- Occupied --                  
******* -180.87 -169.67 -169.67 -169.67  -80.02  -79.99  -37.92
  1 A'    2 A'    3 A'    1 A"    4 A'    5 A'    6 A'    7 A'                 
-33.110 -33.106 -33.106 -24.294 -24.293 -24.292 -24.289 -24.289
  8 A'    2 A"    9 A'   10 A'    3 A"   11 A'    4 A"   12 A'                 
 -7.560  -7.534  -7.239  -5.471  -5.461  -5.461  -5.452  -5.451
 13 A'   14 A'   15 A'   16 A'    5 A"   17 A'   18 A'    6 A"                 
 -5.451  -5.426  -5.426  -5.425  -2.394  -2.390  -2.389  -2.378
 19 A'   20 A'    7 A"   21 A'   22 A'    8 A"   23 A'    9 A"                 
 -2.378  -0.948  -0.843  -0.687  -0.519  -0.463  -0.417  -0.397
 24 A'   25 A'   26 A'   27 A'   28 A'   29 A'   10 A"   30 A'                 
 -0.362  -0.345
 31 A'   11 A"                                                                 
 -- Virtual --                   
 -0.019   0.040   0.053   0.069   0.082   0.086   0.102   0.111
 12 A"   32 A'   33 A'   34 A'   13 A"   35 A'   36 A'   37 A'                 
  0.112   0.119   0.154   0.171   0.185   0.285   0.322   0.331
 14 A"   38 A'   39 A'   40 A'   41 A'   42 A'   43 A'   15 A"                 
  0.369   0.386   0.393   0.400   0.432   0.444   0.539   0.554
 44 A'   45 A'   16 A"   46 A'   17 A"   47 A'   48 A'   18 A"                 
  0.559   0.582   0.584   0.608   0.695   0.716   0.738   0.797
 49 A'   50 A'   19 A"   51 A'   52 A'   53 A'   20 A"   54 A'                 
  0.800   0.834   0.913   0.944   1.061   1.093   1.103   1.155
 55 A'   21 A"   56 A'   22 A"   57 A'   58 A'   23 A"   59 A'                 
  1.407   1.547   1.575   1.632   1.664   1.684   1.790   1.834
 60 A'   24 A"   61 A'   62 A'   25 A"   63 A'   26 A"   64 A'                 
  1.864   1.929   1.960   2.014   2.318   2.890   4.488   4.496
 27 A"   65 A'   66 A'   67 A'   68 A'   69 A'   28 A"   70 A'                 
  4.501   4.521   4.641   4.762   6.537   6.560   6.575   7.239
 29 A"   71 A'   72 A'   73 A'   30 A"   74 A'   75 A'   76 A'                 
  7.487  14.740  14.777  14.784  14.803  14.847  14.897  28.874
 77 A'   31 A"   32 A"   78 A'   79 A'   80 A'   81 A'   82 A'                 
 29.535  29.553  29.568  29.883  29.887  29.888  29.897  29.966
 33 A"   83 A'   84 A'   34 A"   85 A'   35 A"   86 A'   87 A'                 
130.596 130.609 130.627 154.273 165.853 166.1161912.191
 36 A"   88 A'   89 A'   90 A'   91 A'   92 A'   93 A'                         

 Occupation and symmetry of molecular orbitals

 Point group: Cs (2 irreducible representations).

                           A'   A"    All 
 ------------------------------------------
 All molecular orbitals:
  - Alpha                  93   36    129 
  - Beta                   93   36    129 
 ------------------------------------------
 Alpha orbitals:
  - Frozen occupied        21   7     28  
  - Active occupied        10   4     14  
  - Active virtual         62   25    87  
  - Frozen virtual         0    0     0   
 ------------------------------------------
 Beta orbitals:
  - Frozen occupied        21   7     28  
  - Active occupied        10   4     14  
  - Active virtual         62   25    87  
  - Frozen virtual         0    0     0   
 ------------------------------------------

 Import integrals:   CPU 0.00 s  wall 0.01 s

 Import integrals:   CPU 47.34 s  wall 37.67 s

 MP2 amplitudes:   CPU 0.15 s  wall 0.67 s

Running a double precision version
           CCSD T amplitudes will be solved using DIIS.

           Start     Size      MaxIter   EConv     TConv     
           3         7         100       1.00e-07  1.00e-05  
 ------------------------------------------------------------------------------
           Energy (a.u.)   Ediff      Tdiff       Comment
 ------------------------------------------------------------------------------
         -7599.30893093                           
     1   -7599.31923964   1.03e-02   7.28e-01     
     2   -7599.33205803   1.28e-02   9.27e-02     
     3   -7599.33375652   1.70e-03   3.75e-02     
     4   -7599.33547294   1.72e-03   1.47e-02     Switched to DIIS steps.
     5   -7599.33591725   4.44e-04   9.89e-03     
     6   -7599.33593373   1.65e-05   2.30e-03     
     7   -7599.33592802   5.70e-06   8.77e-04     
     8   -7599.33592960   1.58e-06   2.43e-04     
     9   -7599.33593014   5.36e-07   1.06e-04     
    10   -7599.33593036   2.17e-07   5.19e-05     
    11   -7599.33593045   9.43e-08   2.68e-05     
    12   -7599.33593043   1.80e-08   5.23e-06     
 ------------------------------------------------------------------------------
         -7599.33593043                           CCSD T converged.

End of double precision
 SCF energy                 = -7598.87218994
 MP2 energy                 = -7599.30893093
 CCSD correlation energy     =    -0.46374049
 CCSD total energy           = -7599.33593043

 CCSD  T1^2 = 0.0082  T2^2 = 0.2498  Leading amplitudes:

 Amplitude    Orbitals with energies
 -0.0186       11 (A") A                 ->    16 (A") A                  
              -0.3451                          0.3928                     
 -0.0186       11 (A") B                 ->    16 (A") B                  
              -0.3451                          0.3928                     
  0.0157       11 (A") A                 ->    12 (A") A                  
              -0.3451                         -0.0192                     
  0.0157       11 (A") B                 ->    12 (A") B                  
              -0.3451                         -0.0192                     

 Amplitude    Orbitals with energies
 -0.1115       11 (A") A     11 (A") B   ->    12 (A") A     12 (A") B    
              -0.3451       -0.3451           -0.0192       -0.0192       
  0.1115       11 (A") A     11 (A") B   ->    12 (A") B     12 (A") A    
              -0.3451       -0.3451           -0.0192       -0.0192       
  0.1115       11 (A") B     11 (A") A   ->    12 (A") A     12 (A") B    
              -0.3451       -0.3451           -0.0192       -0.0192       
 -0.1115       11 (A") B     11 (A") A   ->    12 (A") B     12 (A") A    
              -0.3451       -0.3451           -0.0192       -0.0192       

 Computing CCSD intemediates for later calculations in double precision
 Finished.

Running a double precision version
           CCSD Lambda amplitudes will be solved using DIIS.
           Start     Size      MaxIter   EConv     LConv     
           3         7         100       1.00e-07  1.00e-05  
 ------------------------------------------------------------------------------
            Enorm      Ldiff       Comment
 ------------------------------------------------------------------------------
     1     5.62e-02   4.64e-02     
     2     1.18e-02   4.85e-03     
     3     5.14e-03   2.57e-03     
     4     2.29e-03   1.27e-03     Switched to DIIS steps.
     5     8.86e-04   5.08e-04     
     6     4.09e-04   1.56e-04     
     7     1.57e-04   3.99e-05     
     8     6.14e-05   5.45e-06     
     9     2.24e-05   5.55e-06     
    10     7.61e-06   1.82e-06     
    11     2.19e-06   6.45e-07     
    12     9.80e-07   1.89e-07     
    13     4.62e-07   8.63e-08     
    14     2.17e-07   1.75e-08     
    15     1.06e-07   1.43e-08     
    16     3.82e-08   1.01e-10     
 ------------------------------------------------------------------------------
                                   CCSD Lambda converged.

 Computing density matrices in double precision...
           Orbital response amplitudes will be solved using DIIS.
           Start     Size      MaxIter   EConv     LConv     
           3         7         100       1.00e-06  1.00e-06  
 ------------------------------------------------------------------------------
            Enorm      Ldiff       Comment
 ------------------------------------------------------------------------------
     1     7.48e-02   1.22e-02     
     2     4.68e-02   1.49e-02     
     3     4.75e-02   1.25e-02     
     4     1.46e-02   1.34e-02     Switched to DIIS steps.
     5     1.61e-03   3.56e-03     
     6     3.67e-04   9.91e-05     
     7     1.30e-04   7.93e-05     
     8     4.27e-05   2.07e-05     
     9     1.51e-05   6.78e-07     
    10     6.32e-06   6.45e-07     
    11     1.80e-06   5.32e-07     
    12     2.09e-07   1.31e-08     
 ------------------------------------------------------------------------------
                                   Orbital response converged.

 Computing density matrices... Done.
 CCSD calculation:   CPU 305.52 s  wall 196.66 s

Current path: /canmo/ccsd/grad/
/g1_bb_aa
/g1_bb_bb
/g1_o1o1
/g1_o1o2
/g1_o1v1
/g1_o2v1
/g1_v1v1
/g1p_bb_aa
/g1p_bb_bb
/g1s_bb_aa
/g1s_bb_bb
/g2_o1o1o1o1
/g2_o1o1o1v1
/g2_o1o1v1v1
/g2_o1v1o1v1
/g2_o1v1v1v1
/g2_v1v1v1v1
/w_bb_aa
/w_bb_bb
 Transferring MO TPDM to AO TPDM
 Transferring g2_o1o1o1o1
 Transferring g2_o1o1o1v1
 Transferring g2_o1o1v1v1
 Transferring g2_o1v1o1v1
 Transferring g2_o1v1v1v1
 Transferring g2_v1v1v1v1
 Adding separable TPDM
 Computing TPDM gradient
 --------------------------------------------------------
 2e gradient
  Atom          X               Y               Z
 --------------------------------------------------------
    1        -50.625102       12.798222        0.000000  
    2         20.278179      -30.915381       -0.000000  
    3         25.816791       20.629431        0.000000  
    4          4.530133       -2.512271        0.000000  
 --------------------------------------------------------
 --------------------------------------------------------
 Final gradient
  Atom          X               Y               Z
 --------------------------------------------------------
    1        -50.625102       12.798222        0.000000  
    2         20.278179      -30.915381       -0.000000  
    3         25.816791       20.629431        0.000000  
    4          4.530133       -2.512271        0.000000  
 --------------------------------------------------------
 Analytic gradient from two-electron contribution:   CPU 649.51 s  wall 345.07 s

 Total ccman2 time:   CPU 1007.15 s  wall 588.70 s


 --------------------------------------------------------------
             Orbital Energies (a.u.) and Symmetries
 --------------------------------------------------------------

 Alpha MOs, Restricted
 -- Occupied --                  
******* -180.87 -169.67 -169.67  -80.02  -79.99  -37.92  -33.11
  1 A'    2 A'    3 A'    4 A'    5 A'    6 A'    7 A'    8 A'                 
-33.106 -24.294 -24.292 -24.289  -7.560  -7.534  -7.239  -5.471
  9 A'   10 A'   11 A'   12 A'   13 A'   14 A'   15 A'   16 A'                 
 -5.461  -5.452  -5.451  -5.426  -5.425-169.674 -33.106 -24.293
 17 A'   18 A'   19 A'   20 A'   21 A'    1 A"    2 A"    3 A"                 
-24.289  -5.461  -5.451  -5.426  -2.394  -2.389  -2.378  -0.948
  4 A"    5 A"    6 A"    7 A"   22 A'   23 A'   24 A'   25 A'                 
 -0.843  -0.687  -0.519  -0.463  -0.397  -0.362  -2.390  -2.378
 26 A'   27 A'   28 A'   29 A'   30 A'   31 A'    8 A"    9 A"                 
 -0.417  -0.345
 10 A"   11 A"                                                                 
 -- Virtual --                   
  0.040   0.053   0.069   0.086   0.102   0.111   0.119   0.154
 32 A'   33 A'   34 A'   35 A'   36 A'   37 A'   38 A'   39 A'                 
  0.171   0.185   0.285   0.322   0.369   0.386   0.400   0.444
 40 A'   41 A'   42 A'   43 A'   44 A'   45 A'   46 A'   47 A'                 
  0.539   0.559   0.582   0.608   0.695   0.716   0.797   0.800
 48 A'   49 A'   50 A'   51 A'   52 A'   53 A'   54 A'   55 A'                 
  0.913   1.061   1.093   1.155   1.407   1.575   1.632   1.684
 56 A'   57 A'   58 A'   59 A'   60 A'   61 A'   62 A'   63 A'                 
  1.834   1.929   1.960   2.014   2.318   2.890   4.496   4.521
 64 A'   65 A'   66 A'   67 A'   68 A'   69 A'   70 A'   71 A'                 
  4.641   4.762   6.560   6.575   7.239   7.487  14.784  14.803
 72 A'   73 A'   74 A'   75 A'   76 A'   77 A'   78 A'   79 A'                 
 14.847  14.897  28.874  29.553  29.568  29.887  29.897  29.966
 80 A'   81 A'   82 A'   83 A'   84 A'   85 A'   86 A'   87 A'                 
130.609 130.627 154.273 165.853 166.1161912.191  -0.019   0.082
 88 A'   89 A'   90 A'   91 A'   92 A'   93 A'   12 A"   13 A"                 
  0.112   0.331   0.393   0.432   0.554   0.584   0.738   0.834
 14 A"   15 A"   16 A"   17 A"   18 A"   19 A"   20 A"   21 A"                 
  0.944   1.103   1.547   1.664   1.790   1.864   4.488   4.501
 22 A"   23 A"   24 A"   25 A"   26 A"   27 A"   28 A"   29 A"                 
  6.537  14.740  14.777  29.535  29.883  29.888 130.596
 30 A"   31 A"   32 A"   33 A"   34 A"   35 A"   36 A"                         

 Beta MOs, Restricted
 -- Occupied --                  
******* -180.87 -169.67 -169.67  -80.02  -79.99  -37.92  -33.11
  1 A'    2 A'    3 A'    4 A'    5 A'    6 A'    7 A'    8 A'                 
-33.106 -24.294 -24.292 -24.289  -7.560  -7.534  -7.239  -5.471
  9 A'   10 A'   11 A'   12 A'   13 A'   14 A'   15 A'   16 A'                 
 -5.461  -5.452  -5.451  -5.426  -5.425-169.674 -33.106 -24.293
 17 A'   18 A'   19 A'   20 A'   21 A'    1 A"    2 A"    3 A"                 
-24.289  -5.461  -5.451  -5.426  -2.394  -2.389  -2.378  -0.948
  4 A"    5 A"    6 A"    7 A"   22 A'   23 A'   24 A'   25 A'                 
 -0.843  -0.687  -0.519  -0.463  -0.397  -0.362  -2.390  -2.378
 26 A'   27 A'   28 A'   29 A'   30 A'   31 A'    8 A"    9 A"                 
 -0.417  -0.345
 10 A"   11 A"                                                                 
 -- Virtual --                   
  0.040   0.053   0.069   0.086   0.102   0.111   0.119   0.154
 32 A'   33 A'   34 A'   35 A'   36 A'   37 A'   38 A'   39 A'                 
  0.171   0.185   0.285   0.322   0.369   0.386   0.400   0.444
 40 A'   41 A'   42 A'   43 A'   44 A'   45 A'   46 A'   47 A'                 
  0.539   0.559   0.582   0.608   0.695   0.716   0.797   0.800
 48 A'   49 A'   50 A'   51 A'   52 A'   53 A'   54 A'   55 A'                 
  0.913   1.061   1.093   1.155   1.407   1.575   1.632   1.684
 56 A'   57 A'   58 A'   59 A'   60 A'   61 A'   62 A'   63 A'                 
  1.834   1.929   1.960   2.014   2.318   2.890   4.496   4.521
 64 A'   65 A'   66 A'   67 A'   68 A'   69 A'   70 A'   71 A'                 
  4.641   4.762   6.560   6.575   7.239   7.487  14.784  14.803
 72 A'   73 A'   74 A'   75 A'   76 A'   77 A'   78 A'   79 A'                 
 14.847  14.897  28.874  29.553  29.568  29.887  29.897  29.966
 80 A'   81 A'   82 A'   83 A'   84 A'   85 A'   86 A'   87 A'                 
130.609 130.627 154.273 165.853 166.1161912.191  -0.019   0.082
 88 A'   89 A'   90 A'   91 A'   92 A'   93 A'   12 A"   13 A"                 
  0.112   0.331   0.393   0.432   0.554   0.584   0.738   0.834
 14 A"   15 A"   16 A"   17 A"   18 A"   19 A"   20 A"   21 A"                 
  0.944   1.103   1.547   1.664   1.790   1.864   4.488   4.501
 22 A"   23 A"   24 A"   25 A"   26 A"   27 A"   28 A"   29 A"                 
  6.537  14.740  14.777  29.535  29.883  29.888 130.596
 30 A"   31 A"   32 A"   33 A"   34 A"   35 A"   36 A"                         
 --------------------------------------------------------------

          Ground-State Mulliken Net Atomic Charges

     Atom                 Charge (a.u.)
  ----------------------------------------
      1 I                    -0.175513
      2 P                     0.153627
      3 P                     0.125511
      4 H                    -0.103624
  ----------------------------------------
  Sum of atomic charges =    -0.000000

 -----------------------------------------------------------------
                    Cartesian Multipole Moments
 -----------------------------------------------------------------
    Charge (ESU x 10^10)
                 0.0000
    Dipole Moment (Debye)
         X      -1.6527      Y       0.3293      Z      -0.0000
       Tot       1.6852
    Quadrupole Moments (Debye-Ang)
        XX     -51.4162     XY      -1.5574     YY     -58.1619
        XZ       0.0000     YZ      -0.0000     ZZ     -56.6722
    Octopole Moments (Debye-Ang^2)
       XXX      46.0820    XXY      -2.2103    XYY      22.0046
       YYY      -4.9491    XXZ      -0.0000    XYZ       0.0000
       YYZ      -0.0000    XZZ      17.7816    YZZ      -1.3025
       ZZZ      -0.0000
    Hexadecapole Moments (Debye-Ang^3)
      XXXX    -862.5717   XXXY     -16.8527   XXYY    -192.8991
      XYYY      -8.4746   YYYY    -204.5844   XXXZ       0.0000
      XXYZ      -0.0000   XYYZ       0.0000   YYYZ      -0.0000
      XXZZ    -170.7071   XYZZ      -2.1170   YYZZ     -47.4638
      XZZZ       0.0000   YZZZ      -0.0000   ZZZZ     -88.0550
 -----------------------------------------------------------------
 DrvMan completing analytic gradient of the correlated energy
 Correlated dipole moment
            1
    1  -0.6502156
    2   0.1295626
    3  -0.0000000
 Energy read as -7599.335930432
 Full Analytical Gradient: (in a.u., or Hartree/Bohr)
             1             2             3             4
    1    0.00142998    0.00115909    0.00109087   -0.00367994
    2    0.00053539    0.00028115   -0.00351566    0.00269913
    3   -0.00000000   -0.00000000    0.00000000   -0.00000000
 Gradient time:  CPU 0.26 s  wall 3.47 s
 Geometry Optimization Parameters
   NAtoms,    NIC,     NZ,  NCons,   NDum,   NFix, NCnnct, MaxDiis
        4      14       4       0       0       0       0       0


** GEOMETRY OPTIMIZATION IN DELOCALIZED INTERNAL COORDINATES **
   Searching for a Minimum

   Optimization Cycle:   1

                       Coordinates (Angstroms)
     ATOM                X               Y               Z
      1  I         1.0923368435   -0.0959031513    0.0000000000
      2  P        -1.1742253383    0.9574706003    0.0000000000
      3  P        -2.4484773735   -0.6369199195    0.0000000000
      4  H        -3.5533120271    0.2746068056    0.0000000000
   Point Group: cs    Number of degrees of freedom:     5


   Energy is  -7599.335930432


 Attempting to Generate Delocalized Internal Coordinates

  5 Hessian modes will be used to form the next step
  Hessian Eigenvalues:
     0.092637    0.160000    0.202251    0.250000    0.302851

 Minimum Search - Taking Simple RFO Step
 Searching for Lamda that Minimizes Along All modes
 Value Taken    Lamda =  -0.00024040
 Step Taken.  Stepsize is  0.033692

                             Maximum     Tolerance    Cnvgd?
         Gradient           0.005525      0.000300      NO
         Displacement       0.022843      0.001200      NO
         Energy change     *********      0.000001      NO


 New Cartesian Coordinates Obtained by Inverse Iteration

 Displacement from previous Coordinates is:  0.068885
 ----------------------------------------------------------------
             Standard Nuclear Orientation (Angstroms)
    I     Atom           X                Y                Z
 ----------------------------------------------------------------
    1      I       1.0694129600    -0.1051116138     0.0000000000
    2      P      -1.1797843930     0.9707756539     0.0000000000
    3      P      -2.4365674016    -0.6324242498     0.0000000000
    4      H      -3.5367390609     0.2660145448     0.0000000000
 ----------------------------------------------------------------
 Molecular Point Group                 Cs    NOp =  2
 Largest Abelian Subgroup              Cs    NOp =  2
 Nuclear Repulsion Energy =   360.7239000549 hartrees
 There are       42 alpha and       42 beta electrons
 Applying Cartesian multipole field
    Component          Value
    ---------          -----
     (2,0,0)        1.00000E-11
     (0,2,0)        2.00000E-11
     (0,0,2)       -3.00000E-11
 Nucleus-field energy     =     0.0000000080 hartrees
 Requested basis set is 6-311++G(d,p)
 There are 55 shells and 129 basis functions
 A cutoff of  1.0D-14 yielded   1307 shell pairs
 There are      7598 function pairs (      8494 Cartesian)
 Smallest overlap matrix eigenvalue = 8.97E-04
 Guess MOs from SCF MO coefficient file

 -----------------------------------------------------------------------
  General SCF calculation program by
  Eric Jon Sundstrom, Paul Horn, Yuezhi Mao, Dmitri Zuev, Alec White,
  David Stuck, Shaama M.S., Shane Yost, Joonho Lee, David Small,
  Daniel Levine, Susi Lehtola, Hugh Burton, Evgeny Epifanovsky
 -----------------------------------------------------------------------
 Hartree-Fock
 using 4 threads for integral computing
 -------------------------------------------------------
 OpenMP Integral computing Module                
 Release: version 2.0, May 2017, Q-Chem Inc. Pleasanton 
 -------------------------------------------------------
 A restricted SCF calculation will be
 performed using DIIS
 SCF converges when DIIS error is below 1.0e-08
 ---------------------------------------
  Cycle       Energy         DIIS error
 ---------------------------------------
    1   -7598.8723319512      1.50e-04  
    2   -7598.8724100934      3.83e-05  
    3   -7598.8724206640      1.73e-05  
    4   -7598.8724227299      9.09e-06  
    5   -7598.8724234343      2.84e-06  
    6   -7598.8724235217      8.97e-07  
    7   -7598.8724235300      3.58e-07  
    8   -7598.8724235314      1.22e-07  
    9   -7598.8724235314      4.95e-08  
   10   -7598.8724235315      1.42e-08  
   11   -7598.8724235314      5.97e-09  Convergence criterion met
 ---------------------------------------
 SCF time:   CPU 9.26s  wall 7.00s 
 SCF   energy in the final basis set =    -7598.8724235314
 Total energy in the final basis set =    -7598.8724235314


 ------------------------------------------------------------------------------

   CCMAN2: suite of methods based on coupled cluster
           and equation of motion theories.

   Components:
   * libvmm-1.3-trunk
     by Evgeny Epifanovsky, Ilya Kaliman.
   * libtensor-2.5-trunk
     by Evgeny Epifanovsky, Michael Wormit, Dmitry Zuev, Sam Manzer, 
        Ilya Kaliman.
   * libcc-2.5-trunk
     by Evgeny Epifanovsky, Arik Landau, Tomasz Kus, Kirill Khistyaev, 
        Dmitry Zuev, Prashant Manohar, Xintian Feng, Anna Krylov, 
        Matthew Goldey, Alec White, Thomas Jagau, Kaushik Nanda, 
        Anastasia Gunina, Alexander Kunitsa, Joonho Lee.

   CCMAN original authors:
   Anna I. Krylov, C. David Sherrill, Steven R. Gwaltney,
   Edward F. C. Byrd (2000)
   Sergey V. Levchenko, Lyudmila V. Slipchenko, Tao Wang,
   Ana-Maria C. Cristian (2003)
   Piotr A. Pieniazek, C. Melania Oana, Evgeny Epifanovsky (2007)
   Prashant Manohar (2009)

 ------------------------------------------------------------------------------


 Allocating and initializing 3808MB of RAM...
 Calculation will run on 4 cores.


 Alpha MOs, Restricted
 -- Occupied --                  
******* -180.87 -169.67 -169.67 -169.67  -80.02  -79.99  -37.92
  1 A'    2 A'    3 A'    1 A"    4 A'    5 A'    6 A'    7 A'                 
-33.109 -33.106 -33.105 -24.293 -24.292 -24.292 -24.289 -24.289
  8 A'    2 A"    9 A'   10 A'    3 A"   11 A'    4 A"   12 A'                 
 -7.559  -7.532  -7.238  -5.471  -5.461  -5.461  -5.452  -5.450
 13 A'   14 A'   15 A'   16 A'    5 A"   17 A'   18 A'    6 A"                 
 -5.450  -5.425  -5.424  -5.424  -2.394  -2.390  -2.389  -2.378
 19 A'   20 A'    7 A"   21 A'   22 A'    8 A"   23 A'    9 A"                 
 -2.378  -0.950  -0.844  -0.688  -0.521  -0.462  -0.418  -0.397
 24 A'   25 A'   26 A'   27 A'   28 A'   29 A'   10 A"   30 A'                 
 -0.363  -0.345
 31 A'   11 A"                                                                 
 -- Virtual --                   
 -0.019   0.040   0.054   0.069   0.082   0.086   0.103   0.111
 12 A"   32 A'   33 A'   34 A'   13 A"   35 A'   36 A'   37 A'                 
  0.112   0.119   0.154   0.172   0.187   0.286   0.322   0.330
 14 A"   38 A'   39 A'   40 A'   41 A'   42 A'   43 A'   15 A"                 
  0.368   0.386   0.393   0.401   0.432   0.445   0.540   0.554
 44 A'   45 A'   16 A"   46 A'   17 A"   47 A'   48 A'   18 A"                 
  0.558   0.580   0.584   0.609   0.695   0.718   0.738   0.798
 49 A'   50 A'   19 A"   51 A'   52 A'   53 A'   20 A"   54 A'                 
  0.801   0.834   0.915   0.945   1.063   1.100   1.105   1.156
 55 A'   21 A"   56 A'   22 A"   57 A'   58 A'   23 A"   59 A'                 
  1.410   1.548   1.576   1.633   1.670   1.688   1.790   1.834
 60 A'   24 A"   61 A'   62 A'   25 A"   63 A'   26 A"   64 A'                 
  1.865   1.930   1.956   2.015   2.333   2.893   4.489   4.497
 27 A"   65 A'   66 A'   67 A'   68 A'   69 A'   28 A"   70 A'                 
  4.502   4.522   4.643   4.764   6.537   6.561   6.575   7.241
 29 A"   71 A'   72 A'   73 A'   30 A"   74 A'   75 A'   76 A'                 
  7.494  14.741  14.778  14.787  14.806  14.851  14.896  28.876
 77 A'   31 A"   32 A"   78 A'   79 A'   80 A'   81 A'   82 A'                 
 29.535  29.554  29.569  29.883  29.887  29.888  29.898  29.968
 33 A"   83 A'   84 A'   34 A"   85 A'   35 A"   86 A'   87 A'                 
130.596 130.610 130.627 154.275 165.855 166.1241912.192
 36 A"   88 A'   89 A'   90 A'   91 A'   92 A'   93 A'                         

 Beta MOs, Restricted
 -- Occupied --                  
******* -180.87 -169.67 -169.67 -169.67  -80.02  -79.99  -37.92
  1 A'    2 A'    3 A'    1 A"    4 A'    5 A'    6 A'    7 A'                 
-33.109 -33.106 -33.105 -24.293 -24.292 -24.292 -24.289 -24.289
  8 A'    2 A"    9 A'   10 A'    3 A"   11 A'    4 A"   12 A'                 
 -7.559  -7.532  -7.238  -5.471  -5.461  -5.461  -5.452  -5.450
 13 A'   14 A'   15 A'   16 A'    5 A"   17 A'   18 A'    6 A"                 
 -5.450  -5.425  -5.424  -5.424  -2.394  -2.390  -2.389  -2.378
 19 A'   20 A'    7 A"   21 A'   22 A'    8 A"   23 A'    9 A"                 
 -2.378  -0.950  -0.844  -0.688  -0.521  -0.462  -0.418  -0.397
 24 A'   25 A'   26 A'   27 A'   28 A'   29 A'   10 A"   30 A'                 
 -0.363  -0.345
 31 A'   11 A"                                                                 
 -- Virtual --                   
 -0.019   0.040   0.054   0.069   0.082   0.086   0.103   0.111
 12 A"   32 A'   33 A'   34 A'   13 A"   35 A'   36 A'   37 A'                 
  0.112   0.119   0.154   0.172   0.187   0.286   0.322   0.330
 14 A"   38 A'   39 A'   40 A'   41 A'   42 A'   43 A'   15 A"                 
  0.368   0.386   0.393   0.401   0.432   0.445   0.540   0.554
 44 A'   45 A'   16 A"   46 A'   17 A"   47 A'   48 A'   18 A"                 
  0.558   0.580   0.584   0.609   0.695   0.718   0.738   0.798
 49 A'   50 A'   19 A"   51 A'   52 A'   53 A'   20 A"   54 A'                 
  0.801   0.834   0.915   0.945   1.063   1.100   1.105   1.156
 55 A'   21 A"   56 A'   22 A"   57 A'   58 A'   23 A"   59 A'                 
  1.410   1.548   1.576   1.633   1.670   1.688   1.790   1.834
 60 A'   24 A"   61 A'   62 A'   25 A"   63 A'   26 A"   64 A'                 
  1.865   1.930   1.956   2.015   2.333   2.893   4.489   4.497
 27 A"   65 A'   66 A'   67 A'   68 A'   69 A'   28 A"   70 A'                 
  4.502   4.522   4.643   4.764   6.537   6.561   6.575   7.241
 29 A"   71 A'   72 A'   73 A'   30 A"   74 A'   75 A'   76 A'                 
  7.494  14.741  14.778  14.787  14.806  14.851  14.896  28.876
 77 A'   31 A"   32 A"   78 A'   79 A'   80 A'   81 A'   82 A'                 
 29.535  29.554  29.569  29.883  29.887  29.888  29.898  29.968
 33 A"   83 A'   84 A'   34 A"   85 A'   35 A"   86 A'   87 A'                 
130.596 130.610 130.627 154.275 165.855 166.1241912.192
 36 A"   88 A'   89 A'   90 A'   91 A'   92 A'   93 A'                         

 Occupation and symmetry of molecular orbitals

 Point group: Cs (2 irreducible representations).

                           A'   A"    All 
 ------------------------------------------
 All molecular orbitals:
  - Alpha                  93   36    129 
  - Beta                   93   36    129 
 ------------------------------------------
 Alpha orbitals:
  - Frozen occupied        21   7     28  
  - Active occupied        10   4     14  
  - Active virtual         62   25    87  
  - Frozen virtual         0    0     0   
 ------------------------------------------
 Beta orbitals:
  - Frozen occupied        21   7     28  
  - Active occupied        10   4     14  
  - Active virtual         62   25    87  
  - Frozen virtual         0    0     0   
 ------------------------------------------

 Import integrals:   CPU 0.00 s  wall 0.00 s

 Import integrals:   CPU 46.93 s  wall 44.40 s

 MP2 amplitudes:   CPU 0.14 s  wall 0.46 s

Running a double precision version
           CCSD T amplitudes will be solved using DIIS.

           Start     Size      MaxIter   EConv     TConv     
           3         7         100       1.00e-07  1.00e-05  
 ------------------------------------------------------------------------------
           Energy (a.u.)   Ediff      Tdiff       Comment
 ------------------------------------------------------------------------------
         -7599.30914985                           
     1   -7599.31945231   1.03e-02   7.28e-01     
     2   -7599.33220047   1.27e-02   9.25e-02     
     3   -7599.33389365   1.69e-03   3.72e-02     
     4   -7599.33559491   1.70e-03   1.46e-02     Switched to DIIS steps.
     5   -7599.33602901   4.34e-04   9.74e-03     
     6   -7599.33604450   1.55e-05   2.28e-03     
     7   -7599.33603888   5.62e-06   8.58e-04     
     8   -7599.33604043   1.54e-06   2.39e-04     
     9   -7599.33604093   5.00e-07   1.03e-04     
    10   -7599.33604114   2.13e-07   5.05e-05     
    11   -7599.33604123   8.81e-08   2.57e-05     
    12   -7599.33604121   1.67e-08   5.01e-06     
 ------------------------------------------------------------------------------
         -7599.33604121                           CCSD T converged.

End of double precision
 SCF energy                 = -7598.87242353
 MP2 energy                 = -7599.30914985
 CCSD correlation energy     =    -0.46361768
 CCSD total energy           = -7599.33604121

 CCSD  T1^2 = 0.0082  T2^2 = 0.2489  Leading amplitudes:

 Amplitude    Orbitals with energies
 -0.0184       11 (A") A                 ->    16 (A") A                  
              -0.3447                          0.3928                     
 -0.0184       11 (A") B                 ->    16 (A") B                  
              -0.3447                          0.3928                     
  0.0159       11 (A") A                 ->    12 (A") A                  
              -0.3447                         -0.0188                     
  0.0159       11 (A") B                 ->    12 (A") B                  
              -0.3447                         -0.0188                     

 Amplitude    Orbitals with energies
 -0.1104       11 (A") A     11 (A") B   ->    12 (A") A     12 (A") B    
              -0.3447       -0.3447           -0.0188       -0.0188       
  0.1104       11 (A") A     11 (A") B   ->    12 (A") B     12 (A") A    
              -0.3447       -0.3447           -0.0188       -0.0188       
  0.1104       11 (A") B     11 (A") A   ->    12 (A") A     12 (A") B    
              -0.3447       -0.3447           -0.0188       -0.0188       
 -0.1104       11 (A") B     11 (A") A   ->    12 (A") B     12 (A") A    
              -0.3447       -0.3447           -0.0188       -0.0188       

 Computing CCSD intemediates for later calculations in double precision
 Finished.

Running a double precision version
           CCSD Lambda amplitudes will be solved using DIIS.
           Start     Size      MaxIter   EConv     LConv     
           3         7         100       1.00e-07  1.00e-05  
 ------------------------------------------------------------------------------
            Enorm      Ldiff       Comment
 ------------------------------------------------------------------------------
     1     5.58e-02   4.61e-02     
     2     1.17e-02   4.80e-03     
     3     5.10e-03   2.54e-03     
     4     2.25e-03   1.26e-03     Switched to DIIS steps.
     5     8.74e-04   4.99e-04     
     6     4.01e-04   1.53e-04     
     7     1.54e-04   3.86e-05     
     8     6.00e-05   5.43e-06     
     9     2.19e-05   5.40e-06     
    10     7.37e-06   1.77e-06     
    11     2.09e-06   6.31e-07     
    12     9.15e-07   1.90e-07     
    13     4.24e-07   8.57e-08     
    14     2.00e-07   1.94e-08     
    15     9.67e-08   1.52e-08     
 ------------------------------------------------------------------------------
                                   CCSD Lambda converged.

 Computing density matrices in double precision...
           Orbital response amplitudes will be solved using DIIS.
           Start     Size      MaxIter   EConv     LConv     
           3         7         100       1.00e-06  1.00e-06  
 ------------------------------------------------------------------------------
            Enorm      Ldiff       Comment
 ------------------------------------------------------------------------------
     1     7.44e-02   1.25e-02     
     2     4.60e-02   1.49e-02     
     3     4.63e-02   1.21e-02     
     4     1.44e-02   1.28e-02     Switched to DIIS steps.
     5     1.59e-03   3.50e-03     
     6     3.52e-04   9.18e-05     
     7     1.23e-04   7.45e-05     
     8     4.28e-05   2.10e-05     
     9     1.50e-05   1.45e-06     
    10     6.25e-06   7.56e-07     
    11     1.76e-06   5.30e-07     
    12     2.03e-07   1.55e-08     
 ------------------------------------------------------------------------------
                                   Orbital response converged.

 Computing density matrices... Done.
 CCSD calculation:   CPU 302.88 s  wall 165.35 s

Current path: /canmo/ccsd/grad/
/g1_bb_aa
/g1_bb_bb
/g1_o1o1
/g1_o1o2
/g1_o1v1
/g1_o2v1
/g1_v1v1
/g1p_bb_aa
/g1p_bb_bb
/g1s_bb_aa
/g1s_bb_bb
/g2_o1o1o1o1
/g2_o1o1o1v1
/g2_o1o1v1v1
/g2_o1v1o1v1
/g2_o1v1v1v1
/g2_v1v1v1v1
/w_bb_aa
/w_bb_bb
 Transferring MO TPDM to AO TPDM
 Transferring g2_o1o1o1o1
 Transferring g2_o1o1o1v1
 Transferring g2_o1o1v1v1
 Transferring g2_o1v1o1v1
 Transferring g2_o1v1v1v1
 Transferring g2_v1v1v1v1
 Adding separable TPDM
 Computing TPDM gradient
 --------------------------------------------------------
 2e gradient
  Atom          X               Y               Z
 --------------------------------------------------------
    1        -50.844648       13.268942        0.000000  
    2         20.375581      -31.601509       -0.000000  
    3         25.965593       20.827591        0.000000  
    4          4.503474       -2.495023       -0.000000  
 --------------------------------------------------------
 --------------------------------------------------------
 Final gradient
  Atom          X               Y               Z
 --------------------------------------------------------
    1        -50.844648       13.268942        0.000000  
    2         20.375581      -31.601509       -0.000000  
    3         25.965593       20.827591        0.000000  
    4          4.503474       -2.495023       -0.000000  
 --------------------------------------------------------
 Analytic gradient from two-electron contribution:   CPU 650.50 s  wall 322.79 s

 Total ccman2 time:   CPU 1004.96 s  wall 543.98 s


 --------------------------------------------------------------
             Orbital Energies (a.u.) and Symmetries
 --------------------------------------------------------------

 Alpha MOs, Restricted
 -- Occupied --                  
******* -180.87 -169.67 -169.67  -80.02  -79.99  -37.92  -33.11
  1 A'    2 A'    3 A'    4 A'    5 A'    6 A'    7 A'    8 A'                 
-33.105 -24.293 -24.292 -24.289  -7.559  -7.532  -7.238  -5.471
  9 A'   10 A'   11 A'   12 A'   13 A'   14 A'   15 A'   16 A'                 
 -5.461  -5.452  -5.450  -5.425  -5.424-169.673 -33.106 -24.292
 17 A'   18 A'   19 A'   20 A'   21 A'    1 A"    2 A"    3 A"                 
-24.289  -5.461  -5.450  -5.424  -2.394  -2.389  -2.378  -0.950
  4 A"    5 A"    6 A"    7 A"   22 A'   23 A'   24 A'   25 A'                 
 -0.844  -0.688  -0.521  -0.462  -0.397  -0.363  -2.390  -2.378
 26 A'   27 A'   28 A'   29 A'   30 A'   31 A'    8 A"    9 A"                 
 -0.418  -0.345
 10 A"   11 A"                                                                 
 -- Virtual --                   
  0.040   0.054   0.069   0.086   0.103   0.111   0.119   0.154
 32 A'   33 A'   34 A'   35 A'   36 A'   37 A'   38 A'   39 A'                 
  0.172   0.187   0.286   0.322   0.368   0.386   0.401   0.445
 40 A'   41 A'   42 A'   43 A'   44 A'   45 A'   46 A'   47 A'                 
  0.540   0.558   0.580   0.609   0.695   0.718   0.798   0.801
 48 A'   49 A'   50 A'   51 A'   52 A'   53 A'   54 A'   55 A'                 
  0.915   1.063   1.100   1.156   1.410   1.576   1.633   1.688
 56 A'   57 A'   58 A'   59 A'   60 A'   61 A'   62 A'   63 A'                 
  1.834   1.930   1.956   2.015   2.333   2.893   4.497   4.522
 64 A'   65 A'   66 A'   67 A'   68 A'   69 A'   70 A'   71 A'                 
  4.643   4.764   6.561   6.575   7.241   7.494  14.787  14.806
 72 A'   73 A'   74 A'   75 A'   76 A'   77 A'   78 A'   79 A'                 
 14.851  14.896  28.876  29.554  29.569  29.887  29.898  29.968
 80 A'   81 A'   82 A'   83 A'   84 A'   85 A'   86 A'   87 A'                 
130.610 130.627 154.275 165.855 166.1241912.192  -0.019   0.082
 88 A'   89 A'   90 A'   91 A'   92 A'   93 A'   12 A"   13 A"                 
  0.112   0.330   0.393   0.432   0.554   0.584   0.738   0.834
 14 A"   15 A"   16 A"   17 A"   18 A"   19 A"   20 A"   21 A"                 
  0.945   1.105   1.548   1.670   1.790   1.865   4.489   4.502
 22 A"   23 A"   24 A"   25 A"   26 A"   27 A"   28 A"   29 A"                 
  6.537  14.741  14.778  29.535  29.883  29.888 130.596
 30 A"   31 A"   32 A"   33 A"   34 A"   35 A"   36 A"                         

 Beta MOs, Restricted
 -- Occupied --                  
******* -180.87 -169.67 -169.67  -80.02  -79.99  -37.92  -33.11
  1 A'    2 A'    3 A'    4 A'    5 A'    6 A'    7 A'    8 A'                 
-33.105 -24.293 -24.292 -24.289  -7.559  -7.532  -7.238  -5.471
  9 A'   10 A'   11 A'   12 A'   13 A'   14 A'   15 A'   16 A'                 
 -5.461  -5.452  -5.450  -5.425  -5.424-169.673 -33.106 -24.292
 17 A'   18 A'   19 A'   20 A'   21 A'    1 A"    2 A"    3 A"                 
-24.289  -5.461  -5.450  -5.424  -2.394  -2.389  -2.378  -0.950
  4 A"    5 A"    6 A"    7 A"   22 A'   23 A'   24 A'   25 A'                 
 -0.844  -0.688  -0.521  -0.462  -0.397  -0.363  -2.390  -2.378
 26 A'   27 A'   28 A'   29 A'   30 A'   31 A'    8 A"    9 A"                 
 -0.418  -0.345
 10 A"   11 A"                                                                 
 -- Virtual --                   
  0.040   0.054   0.069   0.086   0.103   0.111   0.119   0.154
 32 A'   33 A'   34 A'   35 A'   36 A'   37 A'   38 A'   39 A'                 
  0.172   0.187   0.286   0.322   0.368   0.386   0.401   0.445
 40 A'   41 A'   42 A'   43 A'   44 A'   45 A'   46 A'   47 A'                 
  0.540   0.558   0.580   0.609   0.695   0.718   0.798   0.801
 48 A'   49 A'   50 A'   51 A'   52 A'   53 A'   54 A'   55 A'                 
  0.915   1.063   1.100   1.156   1.410   1.576   1.633   1.688
 56 A'   57 A'   58 A'   59 A'   60 A'   61 A'   62 A'   63 A'                 
  1.834   1.930   1.956   2.015   2.333   2.893   4.497   4.522
 64 A'   65 A'   66 A'   67 A'   68 A'   69 A'   70 A'   71 A'                 
  4.643   4.764   6.561   6.575   7.241   7.494  14.787  14.806
 72 A'   73 A'   74 A'   75 A'   76 A'   77 A'   78 A'   79 A'                 
 14.851  14.896  28.876  29.554  29.569  29.887  29.898  29.968
 80 A'   81 A'   82 A'   83 A'   84 A'   85 A'   86 A'   87 A'                 
130.610 130.627 154.275 165.855 166.1241912.192  -0.019   0.082
 88 A'   89 A'   90 A'   91 A'   92 A'   93 A'   12 A"   13 A"                 
  0.112   0.330   0.393   0.432   0.554   0.584   0.738   0.834
 14 A"   15 A"   16 A"   17 A"   18 A"   19 A"   20 A"   21 A"                 
  0.945   1.105   1.548   1.670   1.790   1.865   4.489   4.502
 22 A"   23 A"   24 A"   25 A"   26 A"   27 A"   28 A"   29 A"                 
  6.537  14.741  14.778  29.535  29.883  29.888 130.596
 30 A"   31 A"   32 A"   33 A"   34 A"   35 A"   36 A"                         
 --------------------------------------------------------------

          Ground-State Mulliken Net Atomic Charges

     Atom                 Charge (a.u.)
  ----------------------------------------
      1 I                    -0.176915
      2 P                     0.156123
      3 P                     0.126785
      4 H                    -0.105993
  ----------------------------------------
  Sum of atomic charges =     0.000000

 -----------------------------------------------------------------
                    Cartesian Multipole Moments
 -----------------------------------------------------------------
    Charge (ESU x 10^10)
                 0.0000
    Dipole Moment (Debye)
         X      -1.6606      Y       0.3449      Z       0.0000
       Tot       1.6960
    Quadrupole Moments (Debye-Ang)
        XX     -51.4404     XY      -1.5799     YY     -58.0634
        XZ      -0.0000     YZ      -0.0000     ZZ     -56.6360
    Octopole Moments (Debye-Ang^2)
       XXX      47.5265    XXY      -2.2941    XYY      22.5101
       YYY      -4.8058    XXZ       0.0000    XYZ      -0.0000
       YYZ       0.0000    XZZ      18.2734    YZZ      -1.2459
       ZZZ       0.0000
    Hexadecapole Moments (Debye-Ang^3)
      XXXX    -851.0234   XXXY     -14.4870   XXYY    -190.4714
      XYYY      -6.3391   YYYY    -206.1534   XXXZ      -0.0000
      XXYZ       0.0000   XYYZ      -0.0000   YYYZ       0.0000
      XXZZ    -168.3428   XYZZ      -1.4167   YYZZ     -47.6980
      XZZZ      -0.0000   YZZZ       0.0000   ZZZZ     -87.9412
 -----------------------------------------------------------------
 DrvMan completing analytic gradient of the correlated energy
 Correlated dipole moment
            1
    1  -0.6533306
    2   0.1357038
    3   0.0000000
 Energy read as -7599.336041210
 Full Analytical Gradient: (in a.u., or Hartree/Bohr)
             1             2             3             4
    1   -0.00060471    0.00047776   -0.00047754    0.00060448
    2    0.00027660    0.00016759   -0.00061291    0.00016872
    3    0.00000000   -0.00000000   -0.00000000    0.00000000
 Gradient time:  CPU 0.26 s  wall 1.97 s
 Geometry Optimization Parameters
   NAtoms,    NIC,     NZ,  NCons,   NDum,   NFix, NCnnct, MaxDiis
        4      14       4       0       0       0       0       0

 Cartesian Hessian Update
 Hessian Updated using BFGS Update


** GEOMETRY OPTIMIZATION IN DELOCALIZED INTERNAL COORDINATES **
   Searching for a Minimum

   Optimization Cycle:   2

                       Coordinates (Angstroms)
     ATOM                X               Y               Z
      1  I         1.0694129600   -0.1051116138    0.0000000000
      2  P        -1.1797843930    0.9707756539    0.0000000000
      3  P        -2.4365674016   -0.6324242498    0.0000000000
      4  H        -3.5367390609    0.2660145448    0.0000000000
   Point Group: cs    Number of degrees of freedom:     5


   Energy is  -7599.336041210

 Hessian Updated using BFGS Update

  5 Hessian modes will be used to form the next step
  Hessian Eigenvalues:
     0.096569    0.153364    0.218525    0.255691    0.298606

 Minimum Search - Taking Simple RFO Step
 Searching for Lamda that Minimizes Along All modes
 Value Taken    Lamda =  -0.00001497
 Step Taken.  Stepsize is  0.009847

                             Maximum     Tolerance    Cnvgd?
         Gradient           0.001404      0.000300      NO
         Displacement       0.007853      0.001200      NO
         Energy change     -0.000111      0.000001      NO


 New Cartesian Coordinates Obtained by Inverse Iteration

 Displacement from previous Coordinates is:  0.017136
 ----------------------------------------------------------------
             Standard Nuclear Orientation (Angstroms)
    I     Atom           X                Y                Z
 ----------------------------------------------------------------
    1      I       1.0722107177    -0.1074593548     0.0000000000
    2      P      -1.1781675899     0.9732546964     0.0000000000
    3      P      -2.4355338001    -0.6286581047     0.0000000000
    4      H      -3.5421872232     0.2621170982     0.0000000000
 ----------------------------------------------------------------
 Molecular Point Group                 Cs    NOp =  2
 Largest Abelian Subgroup              Cs    NOp =  2
 Nuclear Repulsion Energy =   360.4788441765 hartrees
 There are       42 alpha and       42 beta electrons
 Applying Cartesian multipole field
    Component          Value
    ---------          -----
     (2,0,0)        1.00000E-11
     (0,2,0)        2.00000E-11
     (0,0,2)       -3.00000E-11
 Nucleus-field energy     =     0.0000000080 hartrees
 Requested basis set is 6-311++G(d,p)
 There are 55 shells and 129 basis functions
 A cutoff of  1.0D-14 yielded   1307 shell pairs
 There are      7598 function pairs (      8494 Cartesian)
 Smallest overlap matrix eigenvalue = 8.95E-04
 Guess MOs from SCF MO coefficient file

 -----------------------------------------------------------------------
  General SCF calculation program by
  Eric Jon Sundstrom, Paul Horn, Yuezhi Mao, Dmitri Zuev, Alec White,
  David Stuck, Shaama M.S., Shane Yost, Joonho Lee, David Small,
  Daniel Levine, Susi Lehtola, Hugh Burton, Evgeny Epifanovsky
 -----------------------------------------------------------------------
 Hartree-Fock
 using 4 threads for integral computing
 -------------------------------------------------------
 OpenMP Integral computing Module                
 Release: version 2.0, May 2017, Q-Chem Inc. Pleasanton 
 -------------------------------------------------------
 A restricted SCF calculation will be
 performed using DIIS
 SCF converges when DIIS error is below 1.0e-08
 ---------------------------------------
  Cycle       Energy         DIIS error
 ---------------------------------------
    1   -7598.8724805315      4.13e-05  
    2   -7598.8724867984      1.08e-05  
    3   -7598.8724875881      3.31e-06  
    4   -7598.8724876742      1.46e-06  
    5   -7598.8724876857      5.45e-07  
    6   -7598.8724876874      1.67e-07  
    7   -7598.8724876876      5.98e-08  
    8   -7598.8724876877      3.78e-08  
    9   -7598.8724876877      1.27e-08  
   10   -7598.8724876877      4.17e-09  Convergence criterion met
 ---------------------------------------
 SCF time:   CPU 8.41s  wall 8.00s 
 SCF   energy in the final basis set =    -7598.8724876877
 Total energy in the final basis set =    -7598.8724876877


 ------------------------------------------------------------------------------

   CCMAN2: suite of methods based on coupled cluster
           and equation of motion theories.

   Components:
   * libvmm-1.3-trunk
     by Evgeny Epifanovsky, Ilya Kaliman.
   * libtensor-2.5-trunk
     by Evgeny Epifanovsky, Michael Wormit, Dmitry Zuev, Sam Manzer, 
        Ilya Kaliman.
   * libcc-2.5-trunk
     by Evgeny Epifanovsky, Arik Landau, Tomasz Kus, Kirill Khistyaev, 
        Dmitry Zuev, Prashant Manohar, Xintian Feng, Anna Krylov, 
        Matthew Goldey, Alec White, Thomas Jagau, Kaushik Nanda, 
        Anastasia Gunina, Alexander Kunitsa, Joonho Lee.

   CCMAN original authors:
   Anna I. Krylov, C. David Sherrill, Steven R. Gwaltney,
   Edward F. C. Byrd (2000)
   Sergey V. Levchenko, Lyudmila V. Slipchenko, Tao Wang,
   Ana-Maria C. Cristian (2003)
   Piotr A. Pieniazek, C. Melania Oana, Evgeny Epifanovsky (2007)
   Prashant Manohar (2009)

 ------------------------------------------------------------------------------


 Allocating and initializing 3808MB of RAM...
 Calculation will run on 4 cores.


 Alpha MOs, Restricted
 -- Occupied --                  
******* -180.87 -169.67 -169.67 -169.67  -80.02  -79.99  -37.92
  1 A'    2 A'    3 A'    1 A"    4 A'    5 A'    6 A'    7 A'                 
-33.109 -33.106 -33.105 -24.293 -24.292 -24.292 -24.289 -24.289
  8 A'    2 A"    9 A'   10 A'    3 A"   11 A'    4 A"   12 A'                 
 -7.560  -7.532  -7.238  -5.471  -5.461  -5.461  -5.452  -5.450
 13 A'   14 A'   15 A'   16 A'    5 A"   17 A'   18 A'    6 A"                 
 -5.450  -5.425  -5.424  -5.424  -2.394  -2.390  -2.389  -2.378
 19 A'   20 A'    7 A"   21 A'   22 A'    8 A"   23 A'    9 A"                 
 -2.378  -0.950  -0.843  -0.688  -0.521  -0.462  -0.418  -0.396
 24 A'   25 A'   26 A'   27 A'   28 A'   29 A'   10 A"   30 A'                 
 -0.363  -0.345
 31 A'   11 A"                                                                 
 -- Virtual --                   
 -0.019   0.040   0.054   0.069   0.082   0.086   0.103   0.111
 12 A"   32 A'   33 A'   34 A'   13 A"   35 A'   36 A'   37 A'                 
  0.112   0.118   0.154   0.172   0.187   0.286   0.322   0.330
 14 A"   38 A'   39 A'   40 A'   41 A'   42 A'   43 A'   15 A"                 
  0.368   0.386   0.393   0.401   0.432   0.445   0.540   0.554
 44 A'   45 A'   16 A"   46 A'   17 A"   47 A'   48 A'   18 A"                 
  0.557   0.581   0.585   0.609   0.694   0.718   0.737   0.798
 49 A'   50 A'   19 A"   51 A'   52 A'   53 A'   20 A"   54 A'                 
  0.801   0.833   0.915   0.944   1.064   1.099   1.105   1.155
 55 A'   21 A"   56 A'   22 A"   57 A'   58 A'   23 A"   59 A'                 
  1.411   1.547   1.576   1.632   1.669   1.688   1.790   1.834
 60 A'   24 A"   61 A'   62 A'   25 A"   63 A'   26 A"   64 A'                 
  1.864   1.930   1.957   2.014   2.333   2.893   4.489   4.497
 27 A"   65 A'   66 A'   67 A'   68 A'   69 A'   28 A"   70 A'                 
  4.501   4.522   4.642   4.763   6.537   6.561   6.575   7.241
 29 A"   71 A'   72 A'   73 A'   30 A"   74 A'   75 A'   76 A'                 
  7.493  14.740  14.778  14.787  14.806  14.850  14.895  28.875
 77 A'   31 A"   32 A"   78 A'   79 A'   80 A'   81 A'   82 A'                 
 29.535  29.554  29.569  29.884  29.887  29.888  29.898  29.967
 33 A"   83 A'   84 A'   34 A"   85 A'   35 A"   86 A'   87 A'                 
130.596 130.610 130.627 154.274 165.855 166.1241912.192
 36 A"   88 A'   89 A'   90 A'   91 A'   92 A'   93 A'                         

 Beta MOs, Restricted
 -- Occupied --                  
******* -180.87 -169.67 -169.67 -169.67  -80.02  -79.99  -37.92
  1 A'    2 A'    3 A'    1 A"    4 A'    5 A'    6 A'    7 A'                 
-33.109 -33.106 -33.105 -24.293 -24.292 -24.292 -24.289 -24.289
  8 A'    2 A"    9 A'   10 A'    3 A"   11 A'    4 A"   12 A'                 
 -7.560  -7.532  -7.238  -5.471  -5.461  -5.461  -5.452  -5.450
 13 A'   14 A'   15 A'   16 A'    5 A"   17 A'   18 A'    6 A"                 
 -5.450  -5.425  -5.424  -5.424  -2.394  -2.390  -2.389  -2.378
 19 A'   20 A'    7 A"   21 A'   22 A'    8 A"   23 A'    9 A"                 
 -2.378  -0.950  -0.843  -0.688  -0.521  -0.462  -0.418  -0.396
 24 A'   25 A'   26 A'   27 A'   28 A'   29 A'   10 A"   30 A'                 
 -0.363  -0.345
 31 A'   11 A"                                                                 
 -- Virtual --                   
 -0.019   0.040   0.054   0.069   0.082   0.086   0.103   0.111
 12 A"   32 A'   33 A'   34 A'   13 A"   35 A'   36 A'   37 A'                 
  0.112   0.118   0.154   0.172   0.187   0.286   0.322   0.330
 14 A"   38 A'   39 A'   40 A'   41 A'   42 A'   43 A'   15 A"                 
  0.368   0.386   0.393   0.401   0.432   0.445   0.540   0.554
 44 A'   45 A'   16 A"   46 A'   17 A"   47 A'   48 A'   18 A"                 
  0.557   0.581   0.585   0.609   0.694   0.718   0.737   0.798
 49 A'   50 A'   19 A"   51 A'   52 A'   53 A'   20 A"   54 A'                 
  0.801   0.833   0.915   0.944   1.064   1.099   1.105   1.155
 55 A'   21 A"   56 A'   22 A"   57 A'   58 A'   23 A"   59 A'                 
  1.411   1.547   1.576   1.632   1.669   1.688   1.790   1.834
 60 A'   24 A"   61 A'   62 A'   25 A"   63 A'   26 A"   64 A'                 
  1.864   1.930   1.957   2.014   2.333   2.893   4.489   4.497
 27 A"   65 A'   66 A'   67 A'   68 A'   69 A'   28 A"   70 A'                 
  4.501   4.522   4.642   4.763   6.537   6.561   6.575   7.241
 29 A"   71 A'   72 A'   73 A'   30 A"   74 A'   75 A'   76 A'                 
  7.493  14.740  14.778  14.787  14.806  14.850  14.895  28.875
 77 A'   31 A"   32 A"   78 A'   79 A'   80 A'   81 A'   82 A'                 
 29.535  29.554  29.569  29.884  29.887  29.888  29.898  29.967
 33 A"   83 A'   84 A'   34 A"   85 A'   35 A"   86 A'   87 A'                 
130.596 130.610 130.627 154.274 165.855 166.1241912.192
 36 A"   88 A'   89 A'   90 A'   91 A'   92 A'   93 A'                         

 Occupation and symmetry of molecular orbitals

 Point group: Cs (2 irreducible representations).

                           A'   A"    All 
 ------------------------------------------
 All molecular orbitals:
  - Alpha                  93   36    129 
  - Beta                   93   36    129 
 ------------------------------------------
 Alpha orbitals:
  - Frozen occupied        21   7     28  
  - Active occupied        10   4     14  
  - Active virtual         62   25    87  
  - Frozen virtual         0    0     0   
 ------------------------------------------
 Beta orbitals:
  - Frozen occupied        21   7     28  
  - Active occupied        10   4     14  
  - Active virtual         62   25    87  
  - Frozen virtual         0    0     0   
 ------------------------------------------

 Import integrals:   CPU 0.00 s  wall 0.00 s

 Import integrals:   CPU 46.55 s  wall 37.84 s

 MP2 amplitudes:   CPU 0.14 s  wall 0.35 s

Running a double precision version
           CCSD T amplitudes will be solved using DIIS.

           Start     Size      MaxIter   EConv     TConv     
           3         7         100       1.00e-07  1.00e-05  
 ------------------------------------------------------------------------------
           Energy (a.u.)   Ediff      Tdiff       Comment
 ------------------------------------------------------------------------------
         -7599.30910261                           
     1   -7599.31945418   1.04e-02   7.28e-01     
     2   -7599.33220094   1.27e-02   9.25e-02     
     3   -7599.33389906   1.70e-03   3.72e-02     
     4   -7599.33560241   1.70e-03   1.46e-02     Switched to DIIS steps.
     5   -7599.33603698   4.35e-04   9.75e-03     
     6   -7599.33605257   1.56e-05   2.28e-03     
     7   -7599.33604697   5.60e-06   8.58e-04     
     8   -7599.33604853   1.57e-06   2.41e-04     
     9   -7599.33604905   5.14e-07   1.05e-04     
    10   -7599.33604926   2.17e-07   5.12e-05     
    11   -7599.33604935   8.80e-08   2.60e-05     
    12   -7599.33604933   1.75e-08   5.06e-06     
 ------------------------------------------------------------------------------
         -7599.33604933                           CCSD T converged.

End of double precision
 SCF energy                 = -7598.87248769
 MP2 energy                 = -7599.30910261
 CCSD correlation energy     =    -0.46356165
 CCSD total energy           = -7599.33604933

 CCSD  T1^2 = 0.0082  T2^2 = 0.2489  Leading amplitudes:

 Amplitude    Orbitals with energies
 -0.0184       11 (A") A                 ->    16 (A") A                  
              -0.3448                          0.3927                     
 -0.0184       11 (A") B                 ->    16 (A") B                  
              -0.3448                          0.3927                     
 -0.0161       11 (A") A                 ->    12 (A") A                  
              -0.3448                         -0.0188                     
 -0.0161       11 (A") B                 ->    12 (A") B                  
              -0.3448                         -0.0188                     

 Amplitude    Orbitals with energies
 -0.1100       11 (A") A     11 (A") B   ->    12 (A") A     12 (A") B    
              -0.3448       -0.3448           -0.0188       -0.0188       
  0.1100       11 (A") A     11 (A") B   ->    12 (A") B     12 (A") A    
              -0.3448       -0.3448           -0.0188       -0.0188       
  0.1100       11 (A") B     11 (A") A   ->    12 (A") A     12 (A") B    
              -0.3448       -0.3448           -0.0188       -0.0188       
 -0.1100       11 (A") B     11 (A") A   ->    12 (A") B     12 (A") A    
              -0.3448       -0.3448           -0.0188       -0.0188       

 Computing CCSD intemediates for later calculations in double precision
 Finished.

Running a double precision version
           CCSD Lambda amplitudes will be solved using DIIS.
           Start     Size      MaxIter   EConv     LConv     
           3         7         100       1.00e-07  1.00e-05  
 ------------------------------------------------------------------------------
            Enorm      Ldiff       Comment
 ------------------------------------------------------------------------------
     1     5.58e-02   4.61e-02     
     2     1.17e-02   4.82e-03     
     3     5.10e-03   2.54e-03     
     4     2.26e-03   1.26e-03     Switched to DIIS steps.
     5     8.77e-04   5.00e-04     
     6     4.03e-04   1.54e-04     
     7     1.55e-04   3.88e-05     
     8     6.04e-05   5.43e-06     
     9     2.20e-05   5.42e-06     
    10     7.39e-06   1.76e-06     
    11     2.09e-06   6.26e-07     
    12     9.20e-07   1.88e-07     
    13     4.28e-07   8.53e-08     
    14     2.03e-07   1.91e-08     
    15     9.87e-08   1.50e-08     
 ------------------------------------------------------------------------------
                                   CCSD Lambda converged.

 Computing density matrices in double precision...
           Orbital response amplitudes will be solved using DIIS.
           Start     Size      MaxIter   EConv     LConv     
           3         7         100       1.00e-06  1.00e-06  
 ------------------------------------------------------------------------------
            Enorm      Ldiff       Comment
 ------------------------------------------------------------------------------
     1     7.44e-02   1.24e-02     
     2     4.61e-02   1.48e-02     
     3     4.66e-02   1.21e-02     
     4     1.44e-02   1.30e-02     Switched to DIIS steps.
     5     1.60e-03   3.48e-03     
     6     3.53e-04   9.29e-05     
     7     1.24e-04   7.51e-05     
     8     4.23e-05   2.09e-05     
     9     1.47e-05   1.31e-06     
    10     6.16e-06   7.45e-07     
    11     1.75e-06   5.20e-07     
    12     2.03e-07   1.48e-08     
 ------------------------------------------------------------------------------
                                   Orbital response converged.

 Computing density matrices... Done.
 CCSD calculation:   CPU 298.95 s  wall 169.35 s

Current path: /canmo/ccsd/grad/
/g1_bb_aa
/g1_bb_bb
/g1_o1o1
/g1_o1o2
/g1_o1v1
/g1_o2v1
/g1_v1v1
/g1p_bb_aa
/g1p_bb_bb
/g1s_bb_aa
/g1s_bb_bb
/g2_o1o1o1o1
/g2_o1o1o1v1
/g2_o1o1v1v1
/g2_o1v1o1v1
/g2_o1v1v1v1
/g2_v1v1v1v1
/w_bb_aa
/w_bb_bb
 Transferring MO TPDM to AO TPDM
 Transferring g2_o1o1o1o1
 Transferring g2_o1o1o1v1
 Transferring g2_o1o1v1v1
 Transferring g2_o1v1o1v1
 Transferring g2_o1v1v1v1
 Transferring g2_v1v1v1v1
 Adding separable TPDM
 Computing TPDM gradient
 --------------------------------------------------------
 2e gradient
  Atom          X               Y               Z
 --------------------------------------------------------
    1        -50.758654       13.317984        0.000000  
    2         20.255704      -31.613466       -0.000000  
    3         25.966114       20.739957        0.000000  
    4          4.536835       -2.444475       -0.000000  
 --------------------------------------------------------
 --------------------------------------------------------
 Final gradient
  Atom          X               Y               Z
 --------------------------------------------------------
    1        -50.758654       13.317984        0.000000  
    2         20.255704      -31.613466       -0.000000  
    3         25.966114       20.739957        0.000000  
    4          4.536835       -2.444475       -0.000000  
 --------------------------------------------------------
 Analytic gradient from two-electron contribution:   CPU 653.18 s  wall 341.65 s

 Total ccman2 time:   CPU 1003.40 s  wall 562.84 s


 --------------------------------------------------------------
             Orbital Energies (a.u.) and Symmetries
 --------------------------------------------------------------

 Alpha MOs, Restricted
 -- Occupied --                  
******* -180.87 -169.67 -169.67  -80.02  -79.99  -37.92  -33.11
  1 A'    2 A'    3 A'    4 A'    5 A'    6 A'    7 A'    8 A'                 
-33.105 -24.293 -24.292 -24.289  -7.560  -7.532  -7.238  -5.471
  9 A'   10 A'   11 A'   12 A'   13 A'   14 A'   15 A'   16 A'                 
 -5.461  -5.452  -5.450  -5.425  -5.424-169.673 -33.106 -24.292
 17 A'   18 A'   19 A'   20 A'   21 A'    1 A"    2 A"    3 A"                 
-24.289  -5.461  -5.450  -5.424  -2.394  -2.389  -2.378  -0.950
  4 A"    5 A"    6 A"    7 A"   22 A'   23 A'   24 A'   25 A'                 
 -0.843  -0.688  -0.521  -0.462  -0.396  -0.363  -2.390  -2.378
 26 A'   27 A'   28 A'   29 A'   30 A'   31 A'    8 A"    9 A"                 
 -0.418  -0.345
 10 A"   11 A"                                                                 
 -- Virtual --                   
  0.040   0.054   0.069   0.086   0.103   0.111   0.118   0.154
 32 A'   33 A'   34 A'   35 A'   36 A'   37 A'   38 A'   39 A'                 
  0.172   0.187   0.286   0.322   0.368   0.386   0.401   0.445
 40 A'   41 A'   42 A'   43 A'   44 A'   45 A'   46 A'   47 A'                 
  0.540   0.557   0.581   0.609   0.694   0.718   0.798   0.801
 48 A'   49 A'   50 A'   51 A'   52 A'   53 A'   54 A'   55 A'                 
  0.915   1.064   1.099   1.155   1.411   1.576   1.632   1.688
 56 A'   57 A'   58 A'   59 A'   60 A'   61 A'   62 A'   63 A'                 
  1.834   1.930   1.957   2.014   2.333   2.893   4.497   4.522
 64 A'   65 A'   66 A'   67 A'   68 A'   69 A'   70 A'   71 A'                 
  4.642   4.763   6.561   6.575   7.241   7.493  14.787  14.806
 72 A'   73 A'   74 A'   75 A'   76 A'   77 A'   78 A'   79 A'                 
 14.850  14.895  28.875  29.554  29.569  29.887  29.898  29.967
 80 A'   81 A'   82 A'   83 A'   84 A'   85 A'   86 A'   87 A'                 
130.610 130.627 154.274 165.855 166.1241912.192  -0.019   0.082
 88 A'   89 A'   90 A'   91 A'   92 A'   93 A'   12 A"   13 A"                 
  0.112   0.330   0.393   0.432   0.554   0.585   0.737   0.833
 14 A"   15 A"   16 A"   17 A"   18 A"   19 A"   20 A"   21 A"                 
  0.944   1.105   1.547   1.669   1.790   1.864   4.489   4.501
 22 A"   23 A"   24 A"   25 A"   26 A"   27 A"   28 A"   29 A"                 
  6.537  14.740  14.778  29.535  29.884  29.888 130.596
 30 A"   31 A"   32 A"   33 A"   34 A"   35 A"   36 A"                         

 Beta MOs, Restricted
 -- Occupied --                  
******* -180.87 -169.67 -169.67  -80.02  -79.99  -37.92  -33.11
  1 A'    2 A'    3 A'    4 A'    5 A'    6 A'    7 A'    8 A'                 
-33.105 -24.293 -24.292 -24.289  -7.560  -7.532  -7.238  -5.471
  9 A'   10 A'   11 A'   12 A'   13 A'   14 A'   15 A'   16 A'                 
 -5.461  -5.452  -5.450  -5.425  -5.424-169.673 -33.106 -24.292
 17 A'   18 A'   19 A'   20 A'   21 A'    1 A"    2 A"    3 A"                 
-24.289  -5.461  -5.450  -5.424  -2.394  -2.389  -2.378  -0.950
  4 A"    5 A"    6 A"    7 A"   22 A'   23 A'   24 A'   25 A'                 
 -0.843  -0.688  -0.521  -0.462  -0.396  -0.363  -2.390  -2.378
 26 A'   27 A'   28 A'   29 A'   30 A'   31 A'    8 A"    9 A"                 
 -0.418  -0.345
 10 A"   11 A"                                                                 
 -- Virtual --                   
  0.040   0.054   0.069   0.086   0.103   0.111   0.118   0.154
 32 A'   33 A'   34 A'   35 A'   36 A'   37 A'   38 A'   39 A'                 
  0.172   0.187   0.286   0.322   0.368   0.386   0.401   0.445
 40 A'   41 A'   42 A'   43 A'   44 A'   45 A'   46 A'   47 A'                 
  0.540   0.557   0.581   0.609   0.694   0.718   0.798   0.801
 48 A'   49 A'   50 A'   51 A'   52 A'   53 A'   54 A'   55 A'                 
  0.915   1.064   1.099   1.155   1.411   1.576   1.632   1.688
 56 A'   57 A'   58 A'   59 A'   60 A'   61 A'   62 A'   63 A'                 
  1.834   1.930   1.957   2.014   2.333   2.893   4.497   4.522
 64 A'   65 A'   66 A'   67 A'   68 A'   69 A'   70 A'   71 A'                 
  4.642   4.763   6.561   6.575   7.241   7.493  14.787  14.806
 72 A'   73 A'   74 A'   75 A'   76 A'   77 A'   78 A'   79 A'                 
 14.850  14.895  28.875  29.554  29.569  29.887  29.898  29.967
 80 A'   81 A'   82 A'   83 A'   84 A'   85 A'   86 A'   87 A'                 
130.610 130.627 154.274 165.855 166.1241912.192  -0.019   0.082
 88 A'   89 A'   90 A'   91 A'   92 A'   93 A'   12 A"   13 A"                 
  0.112   0.330   0.393   0.432   0.554   0.585   0.737   0.833
 14 A"   15 A"   16 A"   17 A"   18 A"   19 A"   20 A"   21 A"                 
  0.944   1.105   1.547   1.669   1.790   1.864   4.489   4.501
 22 A"   23 A"   24 A"   25 A"   26 A"   27 A"   28 A"   29 A"                 
  6.537  14.740  14.778  29.535  29.884  29.888 130.596
 30 A"   31 A"   32 A"   33 A"   34 A"   35 A"   36 A"                         
 --------------------------------------------------------------

          Ground-State Mulliken Net Atomic Charges

     Atom                 Charge (a.u.)
  ----------------------------------------
      1 I                    -0.176728
      2 P                     0.156188
      3 P                     0.126031
      4 H                    -0.105492
  ----------------------------------------
  Sum of atomic charges =    -0.000000

 -----------------------------------------------------------------
                    Cartesian Multipole Moments
 -----------------------------------------------------------------
    Charge (ESU x 10^10)
                 0.0000
    Dipole Moment (Debye)
         X      -1.6696      Y       0.3545      Z      -0.0000
       Tot       1.7069
    Quadrupole Moments (Debye-Ang)
        XX     -51.4013     XY      -1.6003     YY     -58.0764
        XZ       0.0000     YZ      -0.0000     ZZ     -56.6384
    Octopole Moments (Debye-Ang^2)
       XXX      47.0311    XXY      -2.2923    XYY      22.4163
       YYY      -4.8097    XXZ      -0.0000    XYZ       0.0000
       YYZ      -0.0000    XZZ      18.1431    YZZ      -1.2527
       ZZZ      -0.0000
    Hexadecapole Moments (Debye-Ang^3)
      XXXX    -850.8147   XXXY     -13.9189   XXYY    -190.5621
      XYYY      -5.7694   YYYY    -206.2954   XXXZ       0.0000
      XXYZ      -0.0000   XYYZ      -0.0000   YYYZ      -0.0000
      XXZZ    -168.3987   XYZZ      -1.2024   YYZZ     -47.7187
      XZZZ       0.0000   YZZZ      -0.0000   ZZZZ     -87.9474
 -----------------------------------------------------------------
 DrvMan completing analytic gradient of the correlated energy
 Correlated dipole moment
            1
    1  -0.6568895
    2   0.1394867
    3  -0.0000000
 Energy read as -7599.336049334
 Full Analytical Gradient: (in a.u., or Hartree/Bohr)
             1             2             3             4
    1    0.00003191    0.00004427   -0.00029512    0.00021894
    2    0.00005094   -0.00001804    0.00008564   -0.00011853
    3   -0.00000000   -0.00000000    0.00000000    0.00000000
 Gradient time:  CPU 0.26 s  wall 2.16 s
 Geometry Optimization Parameters
   NAtoms,    NIC,     NZ,  NCons,   NDum,   NFix, NCnnct, MaxDiis
        4      14       4       0       0       0       0       0

 Cartesian Hessian Update
 Hessian Updated using BFGS Update


** GEOMETRY OPTIMIZATION IN DELOCALIZED INTERNAL COORDINATES **
   Searching for a Minimum

   Optimization Cycle:   3

                       Coordinates (Angstroms)
     ATOM                X               Y               Z
      1  I         1.0722107177   -0.1074593548    0.0000000000
      2  P        -1.1781675899    0.9732546964    0.0000000000
      3  P        -2.4355338001   -0.6286581047    0.0000000000
      4  H        -3.5421872232    0.2621170982    0.0000000000
   Point Group: cs    Number of degrees of freedom:     5


   Energy is  -7599.336049334

 Hessian Updated using BFGS Update

  5 Hessian modes will be used to form the next step
  Hessian Eigenvalues:
     0.098322    0.136806    0.200745    0.279445    0.298207

 Minimum Search - Taking Simple RFO Step
 Searching for Lamda that Minimizes Along All modes
 Value Taken    Lamda =   0.00000000
 Step Taken.  Stepsize is  0.002231

                             Maximum     Tolerance    Cnvgd?
         Gradient           0.000275      0.000300     YES
         Displacement       0.001493      0.001200      NO
         Energy change     -0.000008      0.000001      NO


 New Cartesian Coordinates Obtained by Inverse Iteration

 Displacement from previous Coordinates is:  0.004530
 ----------------------------------------------------------------
             Standard Nuclear Orientation (Angstroms)
    I     Atom           X                Y                Z
 ----------------------------------------------------------------
    1      I       1.0715822470    -0.1083277568     0.0000000000
    2      P      -1.1779209119     0.9743780852     0.0000000000
    3      P      -2.4343309968    -0.6280366815     0.0000000000
    4      H      -3.5430082338     0.2612406883     0.0000000000
 ----------------------------------------------------------------
 Molecular Point Group                 Cs    NOp =  2
 Largest Abelian Subgroup              Cs    NOp =  2
 Nuclear Repulsion Energy =   360.5425400916 hartrees
 There are       42 alpha and       42 beta electrons
 Applying Cartesian multipole field
    Component          Value
    ---------          -----
     (2,0,0)        1.00000E-11
     (0,2,0)        2.00000E-11
     (0,0,2)       -3.00000E-11
 Nucleus-field energy     =     0.0000000080 hartrees
 Requested basis set is 6-311++G(d,p)
 There are 55 shells and 129 basis functions
 A cutoff of  1.0D-14 yielded   1307 shell pairs
 There are      7598 function pairs (      8494 Cartesian)
 Smallest overlap matrix eigenvalue = 8.94E-04
 Guess MOs from SCF MO coefficient file

 -----------------------------------------------------------------------
  General SCF calculation program by
  Eric Jon Sundstrom, Paul Horn, Yuezhi Mao, Dmitri Zuev, Alec White,
  David Stuck, Shaama M.S., Shane Yost, Joonho Lee, David Small,
  Daniel Levine, Susi Lehtola, Hugh Burton, Evgeny Epifanovsky
 -----------------------------------------------------------------------
 Hartree-Fock
 using 4 threads for integral computing
 -------------------------------------------------------
 OpenMP Integral computing Module                
 Release: version 2.0, May 2017, Q-Chem Inc. Pleasanton 
 -------------------------------------------------------
 A restricted SCF calculation will be
 performed using DIIS
 SCF converges when DIIS error is below 1.0e-08
 ---------------------------------------
  Cycle       Energy         DIIS error
 ---------------------------------------
    1   -7598.8724909979      1.24e-05  
    2   -7598.8724915970      3.65e-06  
    3   -7598.8724916800      1.51e-06  
    4   -7598.8724916919      7.16e-07  
    5   -7598.8724916949      1.55e-07  
    6   -7598.8724916951      5.37e-08  
    7   -7598.8724916952      2.17e-08  
    8   -7598.8724916952      7.57e-09  Convergence criterion met
 ---------------------------------------
 SCF time:   CPU 6.90s  wall 6.00s 
 SCF   energy in the final basis set =    -7598.8724916952
 Total energy in the final basis set =    -7598.8724916952


 ------------------------------------------------------------------------------

   CCMAN2: suite of methods based on coupled cluster
           and equation of motion theories.

   Components:
   * libvmm-1.3-trunk
     by Evgeny Epifanovsky, Ilya Kaliman.
   * libtensor-2.5-trunk
     by Evgeny Epifanovsky, Michael Wormit, Dmitry Zuev, Sam Manzer, 
        Ilya Kaliman.
   * libcc-2.5-trunk
     by Evgeny Epifanovsky, Arik Landau, Tomasz Kus, Kirill Khistyaev, 
        Dmitry Zuev, Prashant Manohar, Xintian Feng, Anna Krylov, 
        Matthew Goldey, Alec White, Thomas Jagau, Kaushik Nanda, 
        Anastasia Gunina, Alexander Kunitsa, Joonho Lee.

   CCMAN original authors:
   Anna I. Krylov, C. David Sherrill, Steven R. Gwaltney,
   Edward F. C. Byrd (2000)
   Sergey V. Levchenko, Lyudmila V. Slipchenko, Tao Wang,
   Ana-Maria C. Cristian (2003)
   Piotr A. Pieniazek, C. Melania Oana, Evgeny Epifanovsky (2007)
   Prashant Manohar (2009)

 ------------------------------------------------------------------------------


 Allocating and initializing 3808MB of RAM...
 Calculation will run on 4 cores.


 Alpha MOs, Restricted
 -- Occupied --                  
******* -180.87 -169.67 -169.67 -169.67  -80.02  -79.99  -37.92
  1 A'    2 A'    3 A'    1 A"    4 A'    5 A'    6 A'    7 A'                 
-33.109 -33.106 -33.105 -24.293 -24.292 -24.292 -24.289 -24.289
  8 A'    2 A"    9 A'   10 A'    3 A"   11 A'    4 A"   12 A'                 
 -7.560  -7.532  -7.238  -5.471  -5.461  -5.461  -5.452  -5.450
 13 A'   14 A'   15 A'   16 A'    5 A"   17 A'   18 A'    6 A"                 
 -5.450  -5.425  -5.424  -5.424  -2.394  -2.390  -2.389  -2.378
 19 A'   20 A'    7 A"   21 A'   22 A'    8 A"   23 A'    9 A"                 
 -2.378  -0.950  -0.843  -0.688  -0.521  -0.462  -0.418  -0.396
 24 A'   25 A'   26 A'   27 A'   28 A'   29 A'   10 A"   30 A'                 
 -0.363  -0.345
 31 A'   11 A"                                                                 
 -- Virtual --                   
 -0.019   0.040   0.054   0.069   0.082   0.086   0.103   0.111
 12 A"   32 A'   33 A'   34 A'   13 A"   35 A'   36 A'   37 A'                 
  0.112   0.118   0.154   0.172   0.187   0.286   0.322   0.330
 14 A"   38 A'   39 A'   40 A'   41 A'   42 A'   43 A'   15 A"                 
  0.368   0.386   0.393   0.401   0.432   0.445   0.540   0.554
 44 A'   45 A'   16 A"   46 A'   17 A"   47 A'   48 A'   18 A"                 
  0.557   0.581   0.585   0.609   0.694   0.718   0.737   0.798
 49 A'   50 A'   19 A"   51 A'   52 A'   53 A'   20 A"   54 A'                 
  0.801   0.834   0.915   0.944   1.064   1.099   1.105   1.155
 55 A'   21 A"   56 A'   22 A"   57 A'   58 A'   23 A"   59 A'                 
  1.411   1.547   1.576   1.632   1.669   1.687   1.790   1.834
 60 A'   24 A"   61 A'   62 A'   25 A"   63 A'   26 A"   64 A'                 
  1.864   1.930   1.957   2.014   2.332   2.893   4.489   4.497
 27 A"   65 A'   66 A'   67 A'   68 A'   69 A'   28 A"   70 A'                 
  4.501   4.522   4.642   4.763   6.537   6.561   6.575   7.241
 29 A"   71 A'   72 A'   73 A'   30 A"   74 A'   75 A'   76 A'                 
  7.493  14.740  14.778  14.787  14.806  14.850  14.895  28.875
 77 A'   31 A"   32 A"   78 A'   79 A'   80 A'   81 A'   82 A'                 
 29.535  29.554  29.569  29.884  29.887  29.888  29.898  29.967
 33 A"   83 A'   84 A'   34 A"   85 A'   35 A"   86 A'   87 A'                 
130.596 130.610 130.627 154.274 165.855 166.1231912.192
 36 A"   88 A'   89 A'   90 A'   91 A'   92 A'   93 A'                         

 Beta MOs, Restricted
 -- Occupied --                  
******* -180.87 -169.67 -169.67 -169.67  -80.02  -79.99  -37.92
  1 A'    2 A'    3 A'    1 A"    4 A'    5 A'    6 A'    7 A'                 
-33.109 -33.106 -33.105 -24.293 -24.292 -24.292 -24.289 -24.289
  8 A'    2 A"    9 A'   10 A'    3 A"   11 A'    4 A"   12 A'                 
 -7.560  -7.532  -7.238  -5.471  -5.461  -5.461  -5.452  -5.450
 13 A'   14 A'   15 A'   16 A'    5 A"   17 A'   18 A'    6 A"                 
 -5.450  -5.425  -5.424  -5.424  -2.394  -2.390  -2.389  -2.378
 19 A'   20 A'    7 A"   21 A'   22 A'    8 A"   23 A'    9 A"                 
 -2.378  -0.950  -0.843  -0.688  -0.521  -0.462  -0.418  -0.396
 24 A'   25 A'   26 A'   27 A'   28 A'   29 A'   10 A"   30 A'                 
 -0.363  -0.345
 31 A'   11 A"                                                                 
 -- Virtual --                   
 -0.019   0.040   0.054   0.069   0.082   0.086   0.103   0.111
 12 A"   32 A'   33 A'   34 A'   13 A"   35 A'   36 A'   37 A'                 
  0.112   0.118   0.154   0.172   0.187   0.286   0.322   0.330
 14 A"   38 A'   39 A'   40 A'   41 A'   42 A'   43 A'   15 A"                 
  0.368   0.386   0.393   0.401   0.432   0.445   0.540   0.554
 44 A'   45 A'   16 A"   46 A'   17 A"   47 A'   48 A'   18 A"                 
  0.557   0.581   0.585   0.609   0.694   0.718   0.737   0.798
 49 A'   50 A'   19 A"   51 A'   52 A'   53 A'   20 A"   54 A'                 
  0.801   0.834   0.915   0.944   1.064   1.099   1.105   1.155
 55 A'   21 A"   56 A'   22 A"   57 A'   58 A'   23 A"   59 A'                 
  1.411   1.547   1.576   1.632   1.669   1.687   1.790   1.834
 60 A'   24 A"   61 A'   62 A'   25 A"   63 A'   26 A"   64 A'                 
  1.864   1.930   1.957   2.014   2.332   2.893   4.489   4.497
 27 A"   65 A'   66 A'   67 A'   68 A'   69 A'   28 A"   70 A'                 
  4.501   4.522   4.642   4.763   6.537   6.561   6.575   7.241
 29 A"   71 A'   72 A'   73 A'   30 A"   74 A'   75 A'   76 A'                 
  7.493  14.740  14.778  14.787  14.806  14.850  14.895  28.875
 77 A'   31 A"   32 A"   78 A'   79 A'   80 A'   81 A'   82 A'                 
 29.535  29.554  29.569  29.884  29.887  29.888  29.898  29.967
 33 A"   83 A'   84 A'   34 A"   85 A'   35 A"   86 A'   87 A'                 
130.596 130.610 130.627 154.274 165.855 166.1231912.192
 36 A"   88 A'   89 A'   90 A'   91 A'   92 A'   93 A'                         

 Occupation and symmetry of molecular orbitals

 Point group: Cs (2 irreducible representations).

                           A'   A"    All 
 ------------------------------------------
 All molecular orbitals:
  - Alpha                  93   36    129 
  - Beta                   93   36    129 
 ------------------------------------------
 Alpha orbitals:
  - Frozen occupied        21   7     28  
  - Active occupied        10   4     14  
  - Active virtual         62   25    87  
  - Frozen virtual         0    0     0   
 ------------------------------------------
 Beta orbitals:
  - Frozen occupied        21   7     28  
  - Active occupied        10   4     14  
  - Active virtual         62   25    87  
  - Frozen virtual         0    0     0   
 ------------------------------------------

 Import integrals:   CPU 0.00 s  wall 0.00 s

 Import integrals:   CPU 46.59 s  wall 35.78 s

 MP2 amplitudes:   CPU 0.15 s  wall 0.35 s

Running a double precision version
           CCSD T amplitudes will be solved using DIIS.

           Start     Size      MaxIter   EConv     TConv     
           3         7         100       1.00e-07  1.00e-05  
 ------------------------------------------------------------------------------
           Energy (a.u.)   Ediff      Tdiff       Comment
 ------------------------------------------------------------------------------
         -7599.30909789                           
     1   -7599.31945388   1.04e-02   7.28e-01     
     2   -7599.33219999   1.27e-02   9.25e-02     
     3   -7599.33389923   1.70e-03   3.72e-02     
     4   -7599.33560302   1.70e-03   1.46e-02     Switched to DIIS steps.
     5   -7599.33603744   4.34e-04   9.74e-03     
     6   -7599.33605301   1.56e-05   2.28e-03     
     7   -7599.33604742   5.59e-06   8.57e-04     
     8   -7599.33604898   1.57e-06   2.41e-04     
     9   -7599.33604950   5.13e-07   1.05e-04     
    10   -7599.33604971   2.17e-07   5.12e-05     
    11   -7599.33604980   8.79e-08   2.59e-05     
    12   -7599.33604978   1.76e-08   5.05e-06     
 ------------------------------------------------------------------------------
         -7599.33604978                           CCSD T converged.

End of double precision
 SCF energy                 = -7598.87249170
 MP2 energy                 = -7599.30909789
 CCSD correlation energy     =    -0.46355809
 CCSD total energy           = -7599.33604978

 CCSD  T1^2 = 0.0082  T2^2 = 0.2489  Leading amplitudes:

 Amplitude    Orbitals with energies
  0.0183       11 (A") A                 ->    16 (A") A                  
              -0.3448                          0.3927                     
  0.0183       11 (A") B                 ->    16 (A") B                  
              -0.3448                          0.3927                     
 -0.0161       11 (A") A                 ->    12 (A") A                  
              -0.3448                         -0.0188                     
 -0.0161       11 (A") B                 ->    12 (A") B                  
              -0.3448                         -0.0188                     

 Amplitude    Orbitals with energies
 -0.1100       11 (A") A     11 (A") B   ->    12 (A") A     12 (A") B    
              -0.3448       -0.3448           -0.0188       -0.0188       
  0.1100       11 (A") A     11 (A") B   ->    12 (A") B     12 (A") A    
              -0.3448       -0.3448           -0.0188       -0.0188       
  0.1100       11 (A") B     11 (A") A   ->    12 (A") A     12 (A") B    
              -0.3448       -0.3448           -0.0188       -0.0188       
 -0.1100       11 (A") B     11 (A") A   ->    12 (A") B     12 (A") A    
              -0.3448       -0.3448           -0.0188       -0.0188       

 Computing CCSD intemediates for later calculations in double precision
 Finished.

Running a double precision version
           CCSD Lambda amplitudes will be solved using DIIS.
           Start     Size      MaxIter   EConv     LConv     
           3         7         100       1.00e-07  1.00e-05  
 ------------------------------------------------------------------------------
            Enorm      Ldiff       Comment
 ------------------------------------------------------------------------------
     1     5.58e-02   4.61e-02     
     2     1.17e-02   4.82e-03     
     3     5.10e-03   2.54e-03     
     4     2.26e-03   1.26e-03     Switched to DIIS steps.
     5     8.77e-04   5.00e-04     
     6     4.03e-04   1.54e-04     
     7     1.55e-04   3.88e-05     
     8     6.04e-05   5.43e-06     
     9     2.20e-05   5.42e-06     
    10     7.38e-06   1.76e-06     
    11     2.09e-06   6.26e-07     
    12     9.18e-07   1.88e-07     
    13     4.27e-07   8.52e-08     
    14     2.02e-07   1.91e-08     
    15     9.85e-08   1.50e-08     
 ------------------------------------------------------------------------------
                                   CCSD Lambda converged.

 Computing density matrices in double precision...
           Orbital response amplitudes will be solved using DIIS.
           Start     Size      MaxIter   EConv     LConv     
           3         7         100       1.00e-06  1.00e-06  
 ------------------------------------------------------------------------------
            Enorm      Ldiff       Comment
 ------------------------------------------------------------------------------
     1     7.44e-02   1.24e-02     
     2     4.61e-02   1.49e-02     
     3     4.65e-02   1.21e-02     
     4     1.43e-02   1.30e-02     Switched to DIIS steps.
     5     1.60e-03   3.47e-03     
     6     3.53e-04   9.30e-05     
     7     1.23e-04   7.51e-05     
     8     4.22e-05   2.09e-05     
     9     1.47e-05   1.32e-06     
    10     6.14e-06   7.48e-07     
    11     1.75e-06   5.18e-07     
    12     2.02e-07   1.46e-08     
 ------------------------------------------------------------------------------
                                   Orbital response converged.

 Computing density matrices... Done.
 CCSD calculation:   CPU 303.63 s  wall 179.37 s

Current path: /canmo/ccsd/grad/
/g1_bb_aa
/g1_bb_bb
/g1_o1o1
/g1_o1o2
/g1_o1v1
/g1_o2v1
/g1_v1v1
/g1p_bb_aa
/g1p_bb_bb
/g1s_bb_aa
/g1s_bb_bb
/g2_o1o1o1o1
/g2_o1o1o1v1
/g2_o1o1v1v1
/g2_o1v1o1v1
/g2_o1v1v1v1
/g2_v1v1v1v1
/w_bb_aa
/w_bb_bb
 Transferring MO TPDM to AO TPDM
 Transferring g2_o1o1o1o1
 Transferring g2_o1o1o1v1
 Transferring g2_o1o1v1v1
 Transferring g2_o1v1o1v1
 Transferring g2_o1v1v1v1
 Transferring g2_v1v1v1v1
 Adding separable TPDM
 Computing TPDM gradient
 --------------------------------------------------------
 2e gradient
  Atom          X               Y               Z
 --------------------------------------------------------
    1        -50.759023       13.351534        0.000000  
    2         20.245618      -31.654248       -0.000000  
    3         25.970173       20.738372        0.000000  
    4          4.543232       -2.435657       -0.000000  
 --------------------------------------------------------
 --------------------------------------------------------
 Final gradient
  Atom          X               Y               Z
 --------------------------------------------------------
    1        -50.759023       13.351534        0.000000  
    2         20.245618      -31.654248       -0.000000  
    3         25.970173       20.738372        0.000000  
    4          4.543232       -2.435657       -0.000000  
 --------------------------------------------------------
 Analytic gradient from two-electron contribution:   CPU 650.50 s  wall 339.33 s

 Total ccman2 time:   CPU 1005.08 s  wall 565.93 s


 --------------------------------------------------------------
             Orbital Energies (a.u.) and Symmetries
 --------------------------------------------------------------

 Alpha MOs, Restricted
 -- Occupied --                  
******* -180.87 -169.67 -169.67  -80.02  -79.99  -37.92  -33.11
  1 A'    2 A'    3 A'    4 A'    5 A'    6 A'    7 A'    8 A'                 
-33.105 -24.293 -24.292 -24.289  -7.560  -7.532  -7.238  -5.471
  9 A'   10 A'   11 A'   12 A'   13 A'   14 A'   15 A'   16 A'                 
 -5.461  -5.452  -5.450  -5.425  -5.424-169.673 -33.106 -24.292
 17 A'   18 A'   19 A'   20 A'   21 A'    1 A"    2 A"    3 A"                 
-24.289  -5.461  -5.450  -5.424  -2.394  -2.389  -2.378  -0.950
  4 A"    5 A"    6 A"    7 A"   22 A'   23 A'   24 A'   25 A'                 
 -0.843  -0.688  -0.521  -0.462  -0.396  -0.363  -2.390  -2.378
 26 A'   27 A'   28 A'   29 A'   30 A'   31 A'    8 A"    9 A"                 
 -0.418  -0.345
 10 A"   11 A"                                                                 
 -- Virtual --                   
  0.040   0.054   0.069   0.086   0.103   0.111   0.118   0.154
 32 A'   33 A'   34 A'   35 A'   36 A'   37 A'   38 A'   39 A'                 
  0.172   0.187   0.286   0.322   0.368   0.386   0.401   0.445
 40 A'   41 A'   42 A'   43 A'   44 A'   45 A'   46 A'   47 A'                 
  0.540   0.557   0.581   0.609   0.694   0.718   0.798   0.801
 48 A'   49 A'   50 A'   51 A'   52 A'   53 A'   54 A'   55 A'                 
  0.915   1.064   1.099   1.155   1.411   1.576   1.632   1.687
 56 A'   57 A'   58 A'   59 A'   60 A'   61 A'   62 A'   63 A'                 
  1.834   1.930   1.957   2.014   2.332   2.893   4.497   4.522
 64 A'   65 A'   66 A'   67 A'   68 A'   69 A'   70 A'   71 A'                 
  4.642   4.763   6.561   6.575   7.241   7.493  14.787  14.806
 72 A'   73 A'   74 A'   75 A'   76 A'   77 A'   78 A'   79 A'                 
 14.850  14.895  28.875  29.554  29.569  29.887  29.898  29.967
 80 A'   81 A'   82 A'   83 A'   84 A'   85 A'   86 A'   87 A'                 
130.610 130.627 154.274 165.855 166.1231912.192  -0.019   0.082
 88 A'   89 A'   90 A'   91 A'   92 A'   93 A'   12 A"   13 A"                 
  0.112   0.330   0.393   0.432   0.554   0.585   0.737   0.834
 14 A"   15 A"   16 A"   17 A"   18 A"   19 A"   20 A"   21 A"                 
  0.944   1.105   1.547   1.669   1.790   1.864   4.489   4.501
 22 A"   23 A"   24 A"   25 A"   26 A"   27 A"   28 A"   29 A"                 
  6.537  14.740  14.778  29.535  29.884  29.888 130.596
 30 A"   31 A"   32 A"   33 A"   34 A"   35 A"   36 A"                         

 Beta MOs, Restricted
 -- Occupied --                  
******* -180.87 -169.67 -169.67  -80.02  -79.99  -37.92  -33.11
  1 A'    2 A'    3 A'    4 A'    5 A'    6 A'    7 A'    8 A'                 
-33.105 -24.293 -24.292 -24.289  -7.560  -7.532  -7.238  -5.471
  9 A'   10 A'   11 A'   12 A'   13 A'   14 A'   15 A'   16 A'                 
 -5.461  -5.452  -5.450  -5.425  -5.424-169.673 -33.106 -24.292
 17 A'   18 A'   19 A'   20 A'   21 A'    1 A"    2 A"    3 A"                 
-24.289  -5.461  -5.450  -5.424  -2.394  -2.389  -2.378  -0.950
  4 A"    5 A"    6 A"    7 A"   22 A'   23 A'   24 A'   25 A'                 
 -0.843  -0.688  -0.521  -0.462  -0.396  -0.363  -2.390  -2.378
 26 A'   27 A'   28 A'   29 A'   30 A'   31 A'    8 A"    9 A"                 
 -0.418  -0.345
 10 A"   11 A"                                                                 
 -- Virtual --                   
  0.040   0.054   0.069   0.086   0.103   0.111   0.118   0.154
 32 A'   33 A'   34 A'   35 A'   36 A'   37 A'   38 A'   39 A'                 
  0.172   0.187   0.286   0.322   0.368   0.386   0.401   0.445
 40 A'   41 A'   42 A'   43 A'   44 A'   45 A'   46 A'   47 A'                 
  0.540   0.557   0.581   0.609   0.694   0.718   0.798   0.801
 48 A'   49 A'   50 A'   51 A'   52 A'   53 A'   54 A'   55 A'                 
  0.915   1.064   1.099   1.155   1.411   1.576   1.632   1.687
 56 A'   57 A'   58 A'   59 A'   60 A'   61 A'   62 A'   63 A'                 
  1.834   1.930   1.957   2.014   2.332   2.893   4.497   4.522
 64 A'   65 A'   66 A'   67 A'   68 A'   69 A'   70 A'   71 A'                 
  4.642   4.763   6.561   6.575   7.241   7.493  14.787  14.806
 72 A'   73 A'   74 A'   75 A'   76 A'   77 A'   78 A'   79 A'                 
 14.850  14.895  28.875  29.554  29.569  29.887  29.898  29.967
 80 A'   81 A'   82 A'   83 A'   84 A'   85 A'   86 A'   87 A'                 
130.610 130.627 154.274 165.855 166.1231912.192  -0.019   0.082
 88 A'   89 A'   90 A'   91 A'   92 A'   93 A'   12 A"   13 A"                 
  0.112   0.330   0.393   0.432   0.554   0.585   0.737   0.834
 14 A"   15 A"   16 A"   17 A"   18 A"   19 A"   20 A"   21 A"                 
  0.944   1.105   1.547   1.669   1.790   1.864   4.489   4.501
 22 A"   23 A"   24 A"   25 A"   26 A"   27 A"   28 A"   29 A"                 
  6.537  14.740  14.778  29.535  29.884  29.888 130.596
 30 A"   31 A"   32 A"   33 A"   34 A"   35 A"   36 A"                         
 --------------------------------------------------------------

          Ground-State Mulliken Net Atomic Charges

     Atom                 Charge (a.u.)
  ----------------------------------------
      1 I                    -0.176733
      2 P                     0.156253
      3 P                     0.125981
      4 H                    -0.105501
  ----------------------------------------
  Sum of atomic charges =    -0.000000

 -----------------------------------------------------------------
                    Cartesian Multipole Moments
 -----------------------------------------------------------------
    Charge (ESU x 10^10)
                -0.0000
    Dipole Moment (Debye)
         X      -1.6697      Y       0.3563      Z       0.0000
       Tot       1.7073
    Quadrupole Moments (Debye-Ang)
        XX     -51.4051     XY      -1.6027     YY     -58.0729
        XZ      -0.0000     YZ      -0.0000     ZZ     -56.6380
    Octopole Moments (Debye-Ang^2)
       XXX      47.0362    XXY      -2.2997    XYY      22.4171
       YYY      -4.7960    XXZ       0.0000    XYZ      -0.0000
       YYZ       0.0000    XZZ      18.1416    YZZ      -1.2489
       ZZZ       0.0000
    Hexadecapole Moments (Debye-Ang^3)
      XXXX    -850.2584   XXXY     -13.7041   XXYY    -190.4376
      XYYY      -5.5770   YYYY    -206.4269   XXXZ      -0.0000
      XXYZ      -0.0000   XYYZ      -0.0000   YYYZ      -0.0000
      XXZZ    -168.2824   XYZZ      -1.1344   YYZZ     -47.7389
      XZZZ      -0.0000   YZZZ      -0.0000   ZZZZ     -87.9436
 -----------------------------------------------------------------
 DrvMan completing analytic gradient of the correlated energy
 Correlated dipole moment
            1
    1  -0.6569137
    2   0.1401723
    3   0.0000000
 Energy read as -7599.336049783
 Full Analytical Gradient: (in a.u., or Hartree/Bohr)
             1             2             3             4
    1    0.00000083   -0.00000274    0.00001159   -0.00000967
    2    0.00001048   -0.00003112    0.00001558    0.00000506
    3    0.00000000   -0.00000000    0.00000000    0.00000000
 Gradient time:  CPU 0.25 s  wall 1.97 s
 Geometry Optimization Parameters
   NAtoms,    NIC,     NZ,  NCons,   NDum,   NFix, NCnnct, MaxDiis
        4      14       4       0       0       0       0       0

 Cartesian Hessian Update
 Hessian Updated using BFGS Update


** GEOMETRY OPTIMIZATION IN DELOCALIZED INTERNAL COORDINATES **
   Searching for a Minimum

   Optimization Cycle:   4

                       Coordinates (Angstroms)
     ATOM                X               Y               Z
      1  I         1.0715822470   -0.1083277568    0.0000000000
      2  P        -1.1779209119    0.9743780852    0.0000000000
      3  P        -2.4343309968   -0.6280366815    0.0000000000
      4  H        -3.5430082338    0.2612406883    0.0000000000
   Point Group: cs    Number of degrees of freedom:     5


   Energy is  -7599.336049783

 Hessian Updated using BFGS Update

  5 Hessian modes will be used to form the next step
  Hessian Eigenvalues:
     0.097457    0.132141    0.208051    0.267709    0.301115

 Minimum Search - Taking Simple RFO Step
 Searching for Lamda that Minimizes Along All modes
 Value Taken    Lamda =   0.00000000
 Step Taken.  Stepsize is  0.000226

                             Maximum     Tolerance    Cnvgd?
         Gradient           0.000039      0.000300     YES
         Displacement       0.000190      0.001200     YES
         Energy change     -0.000000      0.000001     YES


                       Distance Matrix (Angstroms)
             I (  1)   P (  2)   P (  3)
   P (  2)  2.496501
   P (  3)  3.544224  2.036246
   H (  4)  4.629366  2.470264  1.421260

 Final energy is   -7599.3360497833601     


 ******************************
 **  OPTIMIZATION CONVERGED  **
 ******************************

                       Coordinates (Angstroms)
     ATOM                X               Y               Z
      1  I         1.0715822470   -0.1083277568    0.0000000000
      2  P        -1.1779209119    0.9743780852    0.0000000000
      3  P        -2.4343309968   -0.6280366815    0.0000000000
      4  H        -3.5430082338    0.2612406883    0.0000000000

Z-matrix Print:
$molecule
0 1
I 
P  1 2.496501
P  2 2.036246 1 102.397110
H  3 1.421260 2 89.365704 1 -180.000000 0
$end


 --------------------------------------------------------------
             Orbital Energies (a.u.) and Symmetries
 --------------------------------------------------------------

 Alpha MOs, Restricted
 -- Occupied --                  
******* -180.87 -169.67 -169.67  -80.02  -79.99  -37.92  -33.11
  1 A'    2 A'    3 A'    4 A'    5 A'    6 A'    7 A'    8 A'                 
-33.105 -24.293 -24.292 -24.289  -7.560  -7.532  -7.238  -5.471
  9 A'   10 A'   11 A'   12 A'   13 A'   14 A'   15 A'   16 A'                 
 -5.461  -5.452  -5.450  -5.425  -5.424-169.673 -33.106 -24.292
 17 A'   18 A'   19 A'   20 A'   21 A'    1 A"    2 A"    3 A"                 
-24.289  -5.461  -5.450  -5.424  -2.394  -2.389  -2.378  -0.950
  4 A"    5 A"    6 A"    7 A"   22 A'   23 A'   24 A'   25 A'                 
 -0.843  -0.688  -0.521  -0.462  -0.396  -0.363  -2.390  -2.378
 26 A'   27 A'   28 A'   29 A'   30 A'   31 A'    8 A"    9 A"                 
 -0.418  -0.345
 10 A"   11 A"                                                                 
 -- Virtual --                   
  0.040   0.054   0.069   0.086   0.103   0.111   0.118   0.154
 32 A'   33 A'   34 A'   35 A'   36 A'   37 A'   38 A'   39 A'                 
  0.172   0.187   0.286   0.322   0.368   0.386   0.401   0.445
 40 A'   41 A'   42 A'   43 A'   44 A'   45 A'   46 A'   47 A'                 
  0.540   0.557   0.581   0.609   0.694   0.718   0.798   0.801
 48 A'   49 A'   50 A'   51 A'   52 A'   53 A'   54 A'   55 A'                 
  0.915   1.064   1.099   1.155   1.411   1.576   1.632   1.687
 56 A'   57 A'   58 A'   59 A'   60 A'   61 A'   62 A'   63 A'                 
  1.834   1.930   1.957   2.014   2.332   2.893   4.497   4.522
 64 A'   65 A'   66 A'   67 A'   68 A'   69 A'   70 A'   71 A'                 
  4.642   4.763   6.561   6.575   7.241   7.493  14.787  14.806
 72 A'   73 A'   74 A'   75 A'   76 A'   77 A'   78 A'   79 A'                 
 14.850  14.895  28.875  29.554  29.569  29.887  29.898  29.967
 80 A'   81 A'   82 A'   83 A'   84 A'   85 A'   86 A'   87 A'                 
130.610 130.627 154.274 165.855 166.1231912.192  -0.019   0.082
 88 A'   89 A'   90 A'   91 A'   92 A'   93 A'   12 A"   13 A"                 
  0.112   0.330   0.393   0.432   0.554   0.585   0.737   0.834
 14 A"   15 A"   16 A"   17 A"   18 A"   19 A"   20 A"   21 A"                 
  0.944   1.105   1.547   1.669   1.790   1.864   4.489   4.501
 22 A"   23 A"   24 A"   25 A"   26 A"   27 A"   28 A"   29 A"                 
  6.537  14.740  14.778  29.535  29.884  29.888 130.596
 30 A"   31 A"   32 A"   33 A"   34 A"   35 A"   36 A"                         

 Beta MOs, Restricted
 -- Occupied --                  
******* -180.87 -169.67 -169.67  -80.02  -79.99  -37.92  -33.11
  1 A'    2 A'    3 A'    4 A'    5 A'    6 A'    7 A'    8 A'                 
-33.105 -24.293 -24.292 -24.289  -7.560  -7.532  -7.238  -5.471
  9 A'   10 A'   11 A'   12 A'   13 A'   14 A'   15 A'   16 A'                 
 -5.461  -5.452  -5.450  -5.425  -5.424-169.673 -33.106 -24.292
 17 A'   18 A'   19 A'   20 A'   21 A'    1 A"    2 A"    3 A"                 
-24.289  -5.461  -5.450  -5.424  -2.394  -2.389  -2.378  -0.950
  4 A"    5 A"    6 A"    7 A"   22 A'   23 A'   24 A'   25 A'                 
 -0.843  -0.688  -0.521  -0.462  -0.396  -0.363  -2.390  -2.378
 26 A'   27 A'   28 A'   29 A'   30 A'   31 A'    8 A"    9 A"                 
 -0.418  -0.345
 10 A"   11 A"                                                                 
 -- Virtual --                   
  0.040   0.054   0.069   0.086   0.103   0.111   0.118   0.154
 32 A'   33 A'   34 A'   35 A'   36 A'   37 A'   38 A'   39 A'                 
  0.172   0.187   0.286   0.322   0.368   0.386   0.401   0.445
 40 A'   41 A'   42 A'   43 A'   44 A'   45 A'   46 A'   47 A'                 
  0.540   0.557   0.581   0.609   0.694   0.718   0.798   0.801
 48 A'   49 A'   50 A'   51 A'   52 A'   53 A'   54 A'   55 A'                 
  0.915   1.064   1.099   1.155   1.411   1.576   1.632   1.687
 56 A'   57 A'   58 A'   59 A'   60 A'   61 A'   62 A'   63 A'                 
  1.834   1.930   1.957   2.014   2.332   2.893   4.497   4.522
 64 A'   65 A'   66 A'   67 A'   68 A'   69 A'   70 A'   71 A'                 
  4.642   4.763   6.561   6.575   7.241   7.493  14.787  14.806
 72 A'   73 A'   74 A'   75 A'   76 A'   77 A'   78 A'   79 A'                 
 14.850  14.895  28.875  29.554  29.569  29.887  29.898  29.967
 80 A'   81 A'   82 A'   83 A'   84 A'   85 A'   86 A'   87 A'                 
130.610 130.627 154.274 165.855 166.1231912.192  -0.019   0.082
 88 A'   89 A'   90 A'   91 A'   92 A'   93 A'   12 A"   13 A"                 
  0.112   0.330   0.393   0.432   0.554   0.585   0.737   0.834
 14 A"   15 A"   16 A"   17 A"   18 A"   19 A"   20 A"   21 A"                 
  0.944   1.105   1.547   1.669   1.790   1.864   4.489   4.501
 22 A"   23 A"   24 A"   25 A"   26 A"   27 A"   28 A"   29 A"                 
  6.537  14.740  14.778  29.535  29.884  29.888 130.596
 30 A"   31 A"   32 A"   33 A"   34 A"   35 A"   36 A"                         
 --------------------------------------------------------------

          Ground-State Mulliken Net Atomic Charges

     Atom                 Charge (a.u.)
  ----------------------------------------
      1 I                    -0.176733
      2 P                     0.156253
      3 P                     0.125981
      4 H                    -0.105501
  ----------------------------------------
  Sum of atomic charges =    -0.000000

 -----------------------------------------------------------------
                    Cartesian Multipole Moments
 -----------------------------------------------------------------
    Charge (ESU x 10^10)
                -0.0000
    Dipole Moment (Debye)
         X      -1.6697      Y       0.3563      Z       0.0000
       Tot       1.7073
    Quadrupole Moments (Debye-Ang)
        XX     -51.4051     XY      -1.6027     YY     -58.0729
        XZ      -0.0000     YZ      -0.0000     ZZ     -56.6380
    Octopole Moments (Debye-Ang^2)
       XXX      47.0362    XXY      -2.2997    XYY      22.4171
       YYY      -4.7960    XXZ       0.0000    XYZ      -0.0000
       YYZ       0.0000    XZZ      18.1416    YZZ      -1.2489
       ZZZ       0.0000
    Hexadecapole Moments (Debye-Ang^3)
      XXXX    -850.2584   XXXY     -13.7041   XXYY    -190.4376
      XYYY      -5.5770   YYYY    -206.4269   XXXZ      -0.0000
      XXYZ      -0.0000   XYYZ      -0.0000   YYYZ      -0.0000
      XXZZ    -168.2824   XYZZ      -1.1344   YYZZ     -47.7389
      XZZZ      -0.0000   YZZZ      -0.0000   ZZZZ     -87.9436
 -----------------------------------------------------------------
Archival summary:
1\1\TWL01\OPT\ProcedureUnspecified\BasisUnspecified\121\taweetha\SunNov410:13:552018SunNov410:13:552018\0\\#,OPT,ProcedureUnspecified,BasisUnspecified,\\0,1\I\P,1,2.4965\P,2,2.03625,1,102.397\H,3,1.42126,2,89.3657,1,-180,0\\HF=-7598.87249\\@

 Total job time:  2363.22s(wall), 4065.35s(cpu) 
 Sun Nov  4 10:13:56 2018

        *************************************************************
        *                                                           *
        *  Thank you very much for using Q-Chem.  Have a nice day.  *
        *                                                           *
        *************************************************************
