# Supplementary material for: Geometric and energetic data from ab initio calculations of haloethene, haloimine, halomethylenephosphine, haloiminophosphine, halodiazene, halodiphosphene and halocyclopropane
Source: Data Brief. 2019 Nov 2;27:104738. doi: 10.1016/j.dib.2019.104738 (PMC6861602; doi:10.1016/j.dib.2019.104738)
Supplement: Multimedia component 8 [file mmc8.zip › PP/CCSD/HEPPFE.out]

Q-Chem Developer Version!
                  Welcome to Q-Chem
     A Quantum Leap Into The Future Of Chemistry


 Q-Chem 5.1, Q-Chem, Inc., Pleasanton, CA (2018)

 Yihan Shao,  Zhengting Gan,  E. Epifanovsky,  A. T. B. Gilbert,  M. Wormit,  
 J. Kussmann,  A. W. Lange,  A. Behn,  Jia Deng,  Xintian Feng,  D. Ghosh,  
 M. Goldey,  P. R. Horn,  L. D. Jacobson,  I. Kaliman,  T. Kus,  A. Landau,  
 Jie Liu,  E. I. Proynov,  R. M. Richard,  R. P. Steele,  E. J. Sundstrom,  
 H. L. Woodcock III,  P. M. Zimmerman,  D. Zuev,  B. Albrecht,  E. Alguire,  
 S. A. Baeppler,  D. Barton,  Z. Benda,  Y. A. Bernard,  E. J. Berquist,  
 K. B. Bravaya,  H. Burton,  D. Casanova,  Chun-Min Chang,  Yunqing Chen,  
 A. Chien,  K. D. Closser,  M. P. Coons,  S. Coriani,  S. Dasgupta,  
 A. L. Dempwolff,  M. Diedenhofen,  Hainam Do,  R. G. Edgar,  Po-Tung Fang,  
 S. Faraji,  S. Fatehi,  Qingguo Feng,  K. D. Fenk,  J. Fosso-Tande,  
 Qinghui Ge,  A. Ghysels,  G. Gidofalvi,  J. Gomes,  J. Gonthier,  A. Gunina,  
 D. Hait,  M. W. D. Hanson-Heine,  P. H. P. Harbach,  A. W. Hauser,  
 J. E. Herr,  E. G. Hohenstein,  Z. C. Holden,  Kerwin Hui,  B. C. Huynh,  
 T.-C. Jagau,  Hyunjun Ji,  B. Kaduk,  K. Khistyaev,  Jaehoon Kim,  
 P. Klunzinger,  K. Koh,  D. Kosenkov,  L. Koulias,  T. Kowalczyk,  
 C. M. Krauter,  A. Kunitsa,  Ka Un Lao,  A. Laurent,  K. V. Lawler,  
 Joonho Lee,  D. Lefrancois,  S. Lehtola,  D. S. Levine,  Yi-Pei Li,  
 You-Sheng Lin,  Fenglai Liu,  E. Livshits,  A. Luenser,  P. Manohar,  
 E. Mansoor,  S. F. Manzer,  Shan-Ping Mao,  Yuezhi Mao,  N. Mardirossian,  
 A. V. Marenich,  T. Markovich,  L. A. Martinez-Martinez,  S. A. Maurer,  
 N. J. Mayhall,  S. C. McKenzie,  J.-M. Mewes,  A. F. Morrison,  
 J. W. Mullinax,  K. Nanda,  T. S. Nguyen-Beck,  R. Olivares-Amaya,  
 J. A. Parkhill,  T. M. Perrine,  F. Plasser,  P. Pokhilko,  S. Prager,  
 A. Prociuk,  E. Ramos,  D. R. Rehn,  F. Rob,  M. Schneider,  N. Sergueev,  
 S. M. Sharada,  S. Sharma,  D. W. Small,  T. Stauch,  T. Stein,  
 Yu-Chuan Su,  A. J. W. Thom,  A. Tkatchenko,  T. Tsuchimochi,  N. M. Tubman,  
 L. Vogt,  M. L. Vidal,  O. Vydrov,  M. A. Watson,  J. Wenzel,  
 M. de Wergifosse,  T. A. Wesolowski,  A. White,  J. Witte,  A. Yamada,  
 Jun Yang,  K. Yao,  S. Yeganeh,  S. R. Yost,  Zhi-Qiang You,  A. Zech,  
 Igor Ying Zhang,  Xing Zhang,  Yan Zhao,  Ying Zhu,  B. R. Brooks,  
 G. K. L. Chan,  C. J. Cramer,  M. S. Gordon,  W. J. Hehre,  A. Klamt,  
 M. W. Schmidt,  C. D. Sherrill,  D. G. Truhlar,  A. Aspuru-Guzik,  R. Baer,  
 A. T. Bell,  N. A. Besley,  Jeng-Da Chai,  A. E. DePrince, III,  
 R. A. DiStasio Jr.,  A. Dreuw,  B. D. Dunietz,  T. R. Furlani,  
 Chao-Ping Hsu,  Yousung Jung,  Jing Kong,  D. S. Lambrecht,  WanZhen Liang,  
 C. Ochsenfeld,  V. A. Rassolov,  L. V. Slipchenko,  J. E. Subotnik,  
 T. Van Voorhis,  J. M. Herbert,  A. I. Krylov,  P. M. W. Gill,  M. Head-Gordon

 Contributors to earlier versions of Q-Chem not listed above: 
 R. D. Adamson,  B. Austin,  J. Baker,  G. J. O. Beran,  K. Brandhorst,  
 S. T. Brown,  E. F. C. Byrd,  A. K. Chakraborty,  C.-L. Cheng,  
 Siu Hung Chien,  D. M. Chipman,  D. L. Crittenden,  H. Dachsel,  
 R. J. Doerksen,  A. D. Dutoi,  L. Fusti-Molnar,  W. A. Goddard III,  
 A. Golubeva-Zadorozhnaya,  S. R. Gwaltney,  G. Hawkins,  A. Heyden,  
 S. Hirata,  G. Kedziora,  F. J. Keil,  C. Kelley,  Jihan Kim,  R. A. King,  
 R. Z. Khaliullin,  P. P. Korambath,  W. Kurlancheek,  A. M. Lee,  M. S. Lee,  
 S. V. Levchenko,  Ching Yeh Lin,  D. Liotard,  R. C. Lochan,  I. Lotan,  
 P. E. Maslen,  N. Nair,  D. P. O'Neill,  D. Neuhauser,  E. Neuscamman,  
 C. M. Oana,  R. Olson,  B. Peters,  R. Peverati,  P. A. Pieniazek,  
 Y. M. Rhee,  J. Ritchie,  M. A. Rohrdanz,  E. Rosta,  N. J. Russ,  
 H. F. Schaefer III,  N. E. Schultz,  N. Shenvi,  A. C. Simmonett,  A. Sodt,  
 D. Stuck,  K. S. Thanthiriwatte,  V. Vanovschi,  Tao Wang,  A. Warshel,  
 C. F. Williams,  Q. Wu,  X. Xu,  W. Zhang

 Please cite Q-Chem as follows:
 Y. Shao et al., Mol. Phys. 113, 184-215 (2015)
 DOI: 10.1080/00268976.2014.952696

 Q-Chem 5.1.1 for Intel X86 EM64T Linux

 Parts of Q-Chem use Armadillo 8.300.2 (Tropical Shenanigans).
 http://arma.sourceforge.net/

 Q-Chem begins on Sun Nov  4 08:27:33 2018  

Host: 
0

     Scratch files written to /scratch/taweetham/qchem42189//
Input Ideriv = 1
Curr. Ideriv = -1
Max.  Ideriv = 1

Checking the input file for inconsistencies... 	...done.

--------------------------------------------------------------
User input:
--------------------------------------------------------------
H=F_c.out
$molecule
0 1
P 
F  1 1.646839
P  1 2.038075 2 106.590774
H  3 1.426606 1 95.277773 2 -0.000000 0
$end

$rem
   JOB_TYPE	OPTIMIZATION
   BASIS	6-311++G**
   METHOD	ccsd
   MEM_TOTAL	4000
   N_FROZEN_CORE      FC
$end


--------------------------------------------------------------
 ----------------------------------------------------------------
             Standard Nuclear Orientation (Angstroms)
    I     Atom           X                Y                Z
 ----------------------------------------------------------------
    1      P      -0.5136341088    -0.6298599756     0.0000000000
    2      F      -1.5425871407     0.6559605213    -0.0000000000
    3      P       1.3750071367     0.1361582693    -0.0000000000
    4      H       0.9626888481     1.5018809016    -0.0000000000
 ----------------------------------------------------------------
 Molecular Point Group                 Cs    NOp =  2
 Largest Abelian Subgroup              Cs    NOp =  2
 Nuclear Repulsion Energy =   136.3319296765 hartrees
 There are       20 alpha and       20 beta electrons
 Requested basis set is 6-311++G(d,p)
 There are 37 shells and 89 basis functions
 Total memory of 4000MB is distributed as follows: 
   QALLOC including MEM_STATIC uses 192MB
   MEM_STATIC is set to 192MB
   CCMAN JOB total memory use is  3808MB
 Warning: actual memory use might exceed 4000MB

 Total QAlloc Memory Limit    192 MB
 Mega-Array Size       188 MB
 MEM_STATIC part       192 MB
 A cutoff of  1.0D-14 yielded    667 shell pairs
 There are      3978 function pairs (      4260 Cartesian)

 -------------------------------------------------------
 OpenMP Integral Computing Module                       
 Release: version 1.0, May 2013, Q-Chem Inc. Pittsburgh 
 -------------------------------------------------------
 Integral Job Info:
 Integral job number is                      11
 Integral operator is                         1
 short-range coefficients                     0
 long-range coefficients              100000000
 Omega coefficients                           0
 if combine SR and LR in K                    0
 Integral screening is                        0
 Integral computing path is                   2
 max size of driver memory is            800000
 size of driver memory is                593474
 size of scratch memory is              4204008
 max col of scratch BK array               1296
 max len of scratch array in speh3          155
 max len of scratch index in speh4           18
 max int batch size is                      520
 min int batch size is                       52
 fixed nKL is                                52
 max L of basis functions is                  2
 order of int derivative is                   0
 number of shells is                         37
 number of basis is                          92
 number of cartesian basis is                92
 number of contracted shell pairs           667
 number of primitive shell pairs           1826
 maxK2 (contraction) of shell pair           36
 max number of K2 of shell pair               1
 max number of CS2 of shell pair             78
 max number of PS2 of shell pair            186
 mem total for path MDJ                  511250
 -------------------------------------------------------
 Smallest overlap matrix eigenvalue = 8.86E-04

 Scale SEOQF with 1.000000e-01/1.000000e-01/1.000000e-01

 Standard Electronic Orientation quadrupole field applied
 Nucleus-field energy     =     0.0000000028 hartrees
 Guess from superposition of atomic densities
 Warning:  Energy on first SCF cycle will be non-variational
 SAD guess density has 40.000000 electrons

 -----------------------------------------------------------------------
  General SCF calculation program by
  Eric Jon Sundstrom, Paul Horn, Yuezhi Mao, Dmitri Zuev, Alec White,
  David Stuck, Shaama M.S., Shane Yost, Joonho Lee, David Small,
  Daniel Levine, Susi Lehtola, Hugh Burton, Evgeny Epifanovsky
 -----------------------------------------------------------------------
 Hartree-Fock
 using 4 threads for integral computing
 -------------------------------------------------------
 OpenMP Integral computing Module                
 Release: version 2.0, May 2017, Q-Chem Inc. Pleasanton 
 -------------------------------------------------------
 A restricted SCF calculation will be
 performed using DIIS
 SCF converges when DIIS error is below 1.0e-08
 ---------------------------------------
  Cycle       Energy         DIIS error
 ---------------------------------------
    1    -781.5904505184      4.96e-02  
    2    -781.4652204999      6.68e-03  
    3    -781.5009005809      4.37e-03  
    4    -781.5134025274      6.60e-04  
    5    -781.5143668024      2.15e-04  
    6    -781.5145043562      7.16e-05  
    7    -781.5145166762      2.58e-05  
    8    -781.5145191640      1.23e-05  
    9    -781.5145197234      4.57e-06  
   10    -781.5145198595      1.68e-06  
   11    -781.5145198782      4.41e-07  
   12    -781.5145198794      1.05e-07  
   13    -781.5145198794      2.14e-08  
   14    -781.5145198794      4.99e-09  Convergence criterion met
 ---------------------------------------
 SCF time:   CPU 4.43s  wall 2.00s 
 SCF   energy in the final basis set =     -781.5145198794
 Total energy in the final basis set =     -781.5145198794


 ------------------------------------------------------------------------------

   CCMAN2: suite of methods based on coupled cluster
           and equation of motion theories.

   Components:
   * libvmm-1.3-trunk
     by Evgeny Epifanovsky, Ilya Kaliman.
   * libtensor-2.5-trunk
     by Evgeny Epifanovsky, Michael Wormit, Dmitry Zuev, Sam Manzer, 
        Ilya Kaliman.
   * libcc-2.5-trunk
     by Evgeny Epifanovsky, Arik Landau, Tomasz Kus, Kirill Khistyaev, 
        Dmitry Zuev, Prashant Manohar, Xintian Feng, Anna Krylov, 
        Matthew Goldey, Alec White, Thomas Jagau, Kaushik Nanda, 
        Anastasia Gunina, Alexander Kunitsa, Joonho Lee.

   CCMAN original authors:
   Anna I. Krylov, C. David Sherrill, Steven R. Gwaltney,
   Edward F. C. Byrd (2000)
   Sergey V. Levchenko, Lyudmila V. Slipchenko, Tao Wang,
   Ana-Maria C. Cristian (2003)
   Piotr A. Pieniazek, C. Melania Oana, Evgeny Epifanovsky (2007)
   Prashant Manohar (2009)

 ------------------------------------------------------------------------------


 Allocating and initializing 3808MB of RAM...
 Calculation will run on 4 cores.


 Alpha MOs, Restricted
 -- Occupied --                  
-80.045 -79.979 -26.311  -7.581  -7.523  -5.474  -5.472  -5.472
  1 A'    2 A'    3 A'    4 A'    5 A'    6 A'    1 A"    7 A'                 
 -5.416  -5.415  -5.414  -1.606  -0.930  -0.776  -0.681  -0.679
  8 A'    2 A"    9 A'   10 A'   11 A'   12 A'   13 A'    3 A"                 
 -0.623  -0.462  -0.406  -0.363
 14 A'   15 A'   16 A'    4 A"                                                 
 -- Virtual --                   
 -0.007   0.055   0.062   0.068   0.080   0.084   0.099   0.113
  5 A"   17 A'   18 A'   19 A'    6 A"   20 A'   21 A'   22 A'                 
  0.114   0.144   0.163   0.180   0.224   0.332   0.333   0.360
  7 A"   23 A'   24 A'   25 A'   26 A'    8 A"   27 A'   28 A'                 
  0.368   0.388   0.392   0.414   0.431   0.445   0.521   0.572
 29 A'   30 A'    9 A"   31 A'   10 A"   32 A'   33 A'   34 A'                 
  0.702   0.731   0.783   0.795   0.841   0.910   0.922   1.039
 35 A'   11 A"   36 A'   37 A'   12 A"   13 A"   38 A'   39 A'                 
  1.103   1.107   1.149   1.407   1.580   1.612   1.646   1.675
 14 A"   40 A'   41 A'   42 A'   15 A"   43 A'   44 A'   16 A"                 
  1.709   1.787   1.822   1.866   1.932   1.961   2.032   2.250
 45 A'   17 A"   46 A'   18 A"   47 A'   48 A'   49 A'   50 A'                 
  2.341   2.896   4.203   4.206   4.232   4.245   4.510   6.906
 51 A'   52 A'   19 A"   53 A'   20 A"   54 A'   55 A'   21 A"                 
  6.933   6.959   7.338   7.504  14.725  14.778  14.785  14.793
 56 A'   57 A'   58 A'   59 A'   22 A"   60 A'   23 A"   61 A'                 
 14.850  14.895  68.743 165.934 166.125
 62 A'   63 A'   64 A'   65 A'   66 A'                                         

 Beta MOs, Restricted
 -- Occupied --                  
-80.045 -79.979 -26.311  -7.581  -7.523  -5.474  -5.472  -5.472
  1 A'    2 A'    3 A'    4 A'    5 A'    6 A'    1 A"    7 A'                 
 -5.416  -5.415  -5.414  -1.606  -0.930  -0.776  -0.681  -0.679
  8 A'    2 A"    9 A'   10 A'   11 A'   12 A'   13 A'    3 A"                 
 -0.623  -0.462  -0.406  -0.363
 14 A'   15 A'   16 A'    4 A"                                                 
 -- Virtual --                   
 -0.007   0.055   0.062   0.068   0.080   0.084   0.099   0.113
  5 A"   17 A'   18 A'   19 A'    6 A"   20 A'   21 A'   22 A'                 
  0.114   0.144   0.163   0.180   0.224   0.332   0.333   0.360
  7 A"   23 A'   24 A'   25 A'   26 A'    8 A"   27 A'   28 A'                 
  0.368   0.388   0.392   0.414   0.431   0.445   0.521   0.572
 29 A'   30 A'    9 A"   31 A'   10 A"   32 A'   33 A'   34 A'                 
  0.702   0.731   0.783   0.795   0.841   0.910   0.922   1.039
 35 A'   11 A"   36 A'   37 A'   12 A"   13 A"   38 A'   39 A'                 
  1.103   1.107   1.149   1.407   1.580   1.612   1.646   1.675
 14 A"   40 A'   41 A'   42 A'   15 A"   43 A'   44 A'   16 A"                 
  1.709   1.787   1.822   1.866   1.932   1.961   2.032   2.250
 45 A'   17 A"   46 A'   18 A"   47 A'   48 A'   49 A'   50 A'                 
  2.341   2.896   4.203   4.206   4.232   4.245   4.510   6.906
 51 A'   52 A'   19 A"   53 A'   20 A"   54 A'   55 A'   21 A"                 
  6.933   6.959   7.338   7.504  14.725  14.778  14.785  14.793
 56 A'   57 A'   58 A'   59 A'   22 A"   60 A'   23 A"   61 A'                 
 14.850  14.895  68.743 165.934 166.125
 62 A'   63 A'   64 A'   65 A'   66 A'                                         

 Occupation and symmetry of molecular orbitals

 Point group: Cs (2 irreducible representations).

                           A'   A"    All 
 ------------------------------------------
 All molecular orbitals:
  - Alpha                  66   23    89  
  - Beta                   66   23    89  
 ------------------------------------------
 Alpha orbitals:
  - Frozen occupied        9    2     11  
  - Active occupied        7    2     9   
  - Active virtual         50   19    69  
  - Frozen virtual         0    0     0   
 ------------------------------------------
 Beta orbitals:
  - Frozen occupied        9    2     11  
  - Active occupied        7    2     9   
  - Active virtual         50   19    69  
  - Frozen virtual         0    0     0   
 ------------------------------------------

 Import integrals:   CPU 0.00 s  wall 0.04 s

 Import integrals:   CPU 8.60 s  wall 19.79 s

 MP2 amplitudes:   CPU 0.12 s  wall 0.45 s

Running a double precision version
           CCSD T amplitudes will be solved using DIIS.

           Start     Size      MaxIter   EConv     TConv     
           3         7         100       1.00e-07  1.00e-05  
 ------------------------------------------------------------------------------
           Energy (a.u.)   Ediff      Tdiff       Comment
 ------------------------------------------------------------------------------
          -781.95464751                           
     1    -781.96091925   6.27e-03   6.49e-01     
     2    -781.97688915   1.60e-02   8.93e-02     
     3    -781.97729533   4.06e-04   3.97e-02     
     4    -781.97928396   1.99e-03   1.53e-02     Switched to DIIS steps.
     5    -781.98007101   7.87e-04   1.36e-02     
     6    -781.98010529   3.43e-05   2.56e-03     
     7    -781.98009935   5.93e-06   1.27e-03     
     8    -781.98009748   1.88e-06   2.23e-04     
     9    -781.98009797   4.89e-07   1.01e-04     
    10    -781.98009794   2.63e-08   2.76e-05     
    11    -781.98009802   7.55e-08   1.25e-05     
    12    -781.98009808   6.26e-08   7.01e-06     
 ------------------------------------------------------------------------------
          -781.98009808                           CCSD T converged.

End of double precision
 SCF energy                 = -781.51451988
 MP2 energy                 = -781.95464751
 CCSD correlation energy     =   -0.46557820
 CCSD total energy           = -781.98009808

 CCSD  T1^2 = 0.0106  T2^2 = 0.2116  Leading amplitudes:

 Amplitude    Orbitals with energies
 -0.0253       3 (A") A                  ->    5 (A") A                   
              -0.6788                         -0.0072                     
 -0.0253       3 (A") B                  ->    5 (A") B                   
              -0.6788                         -0.0072                     
  0.0233       4 (A") A                  ->    9 (A") A                   
              -0.3627                          0.3917                     
  0.0233       4 (A") B                  ->    9 (A") B                   
              -0.3627                          0.3917                     

 Amplitude    Orbitals with energies
 -0.1606       4 (A") A      4 (A") B    ->    5 (A") A      5 (A") B     
              -0.3627       -0.3627           -0.0072       -0.0072       
  0.1606       4 (A") A      4 (A") B    ->    5 (A") B      5 (A") A     
              -0.3627       -0.3627           -0.0072       -0.0072       
  0.1606       4 (A") B      4 (A") A    ->    5 (A") A      5 (A") B     
              -0.3627       -0.3627           -0.0072       -0.0072       
 -0.1606       4 (A") B      4 (A") A    ->    5 (A") B      5 (A") A     
              -0.3627       -0.3627           -0.0072       -0.0072       

 Computing CCSD intemediates for later calculations in double precision
 Finished.

Running a double precision version
           CCSD Lambda amplitudes will be solved using DIIS.
           Start     Size      MaxIter   EConv     LConv     
           3         7         100       1.00e-07  1.00e-05  
 ------------------------------------------------------------------------------
            Enorm      Ldiff       Comment
 ------------------------------------------------------------------------------
     1     5.64e-02   4.13e-02     
     2     1.58e-02   7.63e-03     
     3     6.70e-03   1.93e-03     
     4     3.66e-03   1.33e-03     Switched to DIIS steps.
     5     9.70e-04   8.20e-04     
     6     4.70e-04   1.62e-04     
     7     1.37e-04   4.69e-05     
     8     6.58e-05   2.96e-06     
     9     2.42e-05   4.99e-06     
    10     1.01e-05   2.60e-06     
    11     3.77e-06   8.84e-07     
    12     1.29e-06   3.69e-07     
    13     6.13e-07   5.11e-08     
    14     2.57e-07   5.26e-08     
    15     1.10e-07   1.74e-08     
    16     5.08e-08   6.11e-09     
 ------------------------------------------------------------------------------
                                   CCSD Lambda converged.

 Computing density matrices in double precision...
           Orbital response amplitudes will be solved using DIIS.
           Start     Size      MaxIter   EConv     LConv     
           3         7         100       1.00e-06  1.00e-06  
 ------------------------------------------------------------------------------
            Enorm      Ldiff       Comment
 ------------------------------------------------------------------------------
     1     7.32e-02   7.34e-04     
     2     4.38e-02   2.07e-02     
     3     4.11e-02   1.71e-02     
     4     8.50e-03   1.42e-02     Switched to DIIS steps.
     5     2.19e-03   1.03e-03     
     6     9.60e-04   5.87e-04     
     7     2.86e-04   1.15e-04     
     8     7.17e-05   2.18e-05     
     9     1.04e-05   5.95e-06     
    10     3.10e-06   9.60e-08     
    11     9.61e-07   6.28e-08     
 ------------------------------------------------------------------------------
                                   Orbital response converged.

 Computing density matrices... Done.
 CCSD calculation:   CPU 82.04 s  wall 27.64 s

Current path: /canmo/ccsd/grad/
/g1_bb_aa
/g1_bb_bb
/g1_o1o1
/g1_o1o2
/g1_o1v1
/g1_o2v1
/g1_v1v1
/g1p_bb_aa
/g1p_bb_bb
/g1s_bb_aa
/g1s_bb_bb
/g2_o1o1o1o1
/g2_o1o1o1v1
/g2_o1o1v1v1
/g2_o1v1o1v1
/g2_o1v1v1v1
/g2_v1v1v1v1
/w_bb_aa
/w_bb_bb
 Transferring MO TPDM to AO TPDM
 Transferring g2_o1o1o1o1
 Transferring g2_o1o1o1v1
 Transferring g2_o1o1v1v1
 Transferring g2_o1v1o1v1
 Transferring g2_o1v1v1v1
 Transferring g2_v1v1v1v1
 Adding separable TPDM
 Computing TPDM gradient
 --------------------------------------------------------
 2e gradient
  Atom          X               Y               Z
 --------------------------------------------------------
    1          9.042639       17.117276        0.000000  
    2         12.542204      -10.782080       -0.000000  
    3        -21.911879       -2.064268       -0.000000  
    4          0.327037       -4.270929        0.000000  
 --------------------------------------------------------
 --------------------------------------------------------
 Final gradient
  Atom          X               Y               Z
 --------------------------------------------------------
    1          9.042639       17.117276        0.000000  
    2         12.542204      -10.782080       -0.000000  
    3        -21.911879       -2.064268       -0.000000  
    4          0.327037       -4.270929        0.000000  
 --------------------------------------------------------
 Analytic gradient from two-electron contribution:   CPU 144.74 s  wall 123.11 s

 Total ccman2 time:   CPU 239.68 s  wall 180.17 s


 --------------------------------------------------------------
             Orbital Energies (a.u.) and Symmetries
 --------------------------------------------------------------

 Alpha MOs, Restricted
 -- Occupied --                  
-80.045 -79.979 -26.311  -7.581  -7.523  -5.474  -5.472  -5.416
  1 A'    2 A'    3 A'    4 A'    5 A'    6 A'    7 A'    8 A'                 
 -5.414  -5.472  -5.415  -1.606  -0.930  -0.776  -0.681  -0.623
  9 A'    1 A"    2 A"   10 A'   11 A'   12 A'   13 A'   14 A'                 
 -0.462  -0.406  -0.679  -0.363
 15 A'   16 A'    3 A"    4 A"                                                 
 -- Virtual --                   
  0.055   0.062   0.068   0.084   0.099   0.113   0.144   0.163
 17 A'   18 A'   19 A'   20 A'   21 A'   22 A'   23 A'   24 A'                 
  0.180   0.224   0.333   0.360   0.368   0.388   0.414   0.445
 25 A'   26 A'   27 A'   28 A'   29 A'   30 A'   31 A'   32 A'                 
  0.521   0.572   0.702   0.783   0.795   0.922   1.039   1.107
 33 A'   34 A'   35 A'   36 A'   37 A'   38 A'   39 A'   40 A'                 
  1.149   1.407   1.612   1.646   1.709   1.822   1.932   1.961
 41 A'   42 A'   43 A'   44 A'   45 A'   46 A'   47 A'   48 A'                 
  2.032   2.250   2.341   2.896   4.206   4.245   4.510   6.933
 49 A'   50 A'   51 A'   52 A'   53 A'   54 A'   55 A'   56 A'                 
  6.959   7.338   7.504  14.778  14.793  14.850  14.895  68.743
 57 A'   58 A'   59 A'   60 A'   61 A'   62 A'   63 A'   64 A'                 
165.934 166.125  -0.007   0.080   0.114   0.332   0.392   0.431
 65 A'   66 A'    5 A"    6 A"    7 A"    8 A"    9 A"   10 A"                 
  0.731   0.841   0.910   1.103   1.580   1.675   1.787   1.866
 11 A"   12 A"   13 A"   14 A"   15 A"   16 A"   17 A"   18 A"                 
  4.203   4.232   6.906  14.725  14.785
 19 A"   20 A"   21 A"   22 A"   23 A"                                         

 Beta MOs, Restricted
 -- Occupied --                  
-80.045 -79.979 -26.311  -7.581  -7.523  -5.474  -5.472  -5.416
  1 A'    2 A'    3 A'    4 A'    5 A'    6 A'    7 A'    8 A'                 
 -5.414  -5.472  -5.415  -1.606  -0.930  -0.776  -0.681  -0.623
  9 A'    1 A"    2 A"   10 A'   11 A'   12 A'   13 A'   14 A'                 
 -0.462  -0.406  -0.679  -0.363
 15 A'   16 A'    3 A"    4 A"                                                 
 -- Virtual --                   
  0.055   0.062   0.068   0.084   0.099   0.113   0.144   0.163
 17 A'   18 A'   19 A'   20 A'   21 A'   22 A'   23 A'   24 A'                 
  0.180   0.224   0.333   0.360   0.368   0.388   0.414   0.445
 25 A'   26 A'   27 A'   28 A'   29 A'   30 A'   31 A'   32 A'                 
  0.521   0.572   0.702   0.783   0.795   0.922   1.039   1.107
 33 A'   34 A'   35 A'   36 A'   37 A'   38 A'   39 A'   40 A'                 
  1.149   1.407   1.612   1.646   1.709   1.822   1.932   1.961
 41 A'   42 A'   43 A'   44 A'   45 A'   46 A'   47 A'   48 A'                 
  2.032   2.250   2.341   2.896   4.206   4.245   4.510   6.933
 49 A'   50 A'   51 A'   52 A'   53 A'   54 A'   55 A'   56 A'                 
  6.959   7.338   7.504  14.778  14.793  14.850  14.895  68.743
 57 A'   58 A'   59 A'   60 A'   61 A'   62 A'   63 A'   64 A'                 
165.934 166.125  -0.007   0.080   0.114   0.332   0.392   0.431
 65 A'   66 A'    5 A"    6 A"    7 A"    8 A"    9 A"   10 A"                 
  0.731   0.841   0.910   1.103   1.580   1.675   1.787   1.866
 11 A"   12 A"   13 A"   14 A"   15 A"   16 A"   17 A"   18 A"                 
  4.203   4.232   6.906  14.725  14.785
 19 A"   20 A"   21 A"   22 A"   23 A"                                         
 --------------------------------------------------------------

          Ground-State Mulliken Net Atomic Charges

     Atom                 Charge (a.u.)
  ----------------------------------------
      1 P                     0.173675
      2 F                    -0.232311
      3 P                     0.123375
      4 H                    -0.064739
  ----------------------------------------
  Sum of atomic charges =     0.000000

 -----------------------------------------------------------------
                    Cartesian Multipole Moments
 -----------------------------------------------------------------
    Charge (ESU x 10^10)
                 0.0000
    Dipole Moment (Debye)
         X       1.0201      Y      -0.2239      Z      -0.0000
       Tot       1.0444
    Quadrupole Moments (Debye-Ang)
        XX     -35.4192     XY       2.2676     YY     -32.1164
        XZ       0.0000     YZ       0.0000     ZZ     -31.8448
    Octopole Moments (Debye-Ang^2)
       XXX     -13.5174    XXY       1.4643    XYY      -0.6748
       YYY       7.3685    XXZ       0.0000    XYZ       0.0000
       YYZ      -0.0000    XZZ      -5.5721    YZZ       2.6467
       ZZZ      -0.0000
    Hexadecapole Moments (Debye-Ang^3)
      XXXX    -309.2161   XXXY       1.2961   XXYY     -66.8444
      XYYY      -9.2107   YYYY    -102.8956   XXXZ       0.0000
      XXYZ       0.0000   XYYZ       0.0000   YYYZ       0.0000
      XXZZ     -56.6752   XYZZ      -2.1109   YYZZ     -25.3268
      XZZZ       0.0000   YZZZ       0.0000   ZZZZ     -47.4722
 -----------------------------------------------------------------
 DrvMan completing analytic gradient of the correlated energy
 Correlated dipole moment
            1
    1   0.4013476
    2  -0.0880888
    3  -0.0000000
 Energy read as -781.980098079
 Full Analytical Gradient: (in a.u., or Hartree/Bohr)
             1             2             3             4
    1    0.00241220   -0.00582361    0.00466003   -0.00124862
    2   -0.00330216    0.00389238   -0.00413150    0.00354128
    3    0.00000000    0.00000000   -0.00000000    0.00000000
 Gradient time:  CPU 0.24 s  wall 1.56 s
 Geometry Optimization Parameters
   NAtoms,    NIC,     NZ,  NCons,   NDum,   NFix, NCnnct, MaxDiis
        4      14       4       0       0       0       0       0


** GEOMETRY OPTIMIZATION IN DELOCALIZED INTERNAL COORDINATES **
   Searching for a Minimum

   Optimization Cycle:   1

                       Coordinates (Angstroms)
     ATOM                X               Y               Z
      1  P        -0.5136341088   -0.6298599756    0.0000000000
      2  F        -1.5425871407    0.6559605213    0.0000000000
      3  P         1.3750071367    0.1361582693    0.0000000000
      4  H         0.9626888481    1.5018809016    0.0000000000
   Point Group: cs    Number of degrees of freedom:     5


   Energy is   -781.980098079


 Attempting to Generate Delocalized Internal Coordinates

  5 Hessian modes will be used to form the next step
  Hessian Eigenvalues:
     0.160000    0.205486    0.250000    0.305703    0.431317

 Minimum Search - Taking Simple RFO Step
 Searching for Lamda that Minimizes Along All modes
 Value Taken    Lamda =  -0.00037475
 Step Taken.  Stepsize is  0.036918

                             Maximum     Tolerance    Cnvgd?
         Gradient           0.006508      0.000300      NO
         Displacement       0.020230      0.001200      NO
         Energy change     *********      0.000001      NO


 New Cartesian Coordinates Obtained by Inverse Iteration

 Displacement from previous Coordinates is:  0.068152
 ----------------------------------------------------------------
             Standard Nuclear Orientation (Angstroms)
    I     Atom           X                Y                Z
 ----------------------------------------------------------------
    1      P      -0.5150827683    -0.6362027505     0.0000000000
    2      F      -1.5144220474     0.6624525253     0.0000000000
    3      P       1.3632343094     0.1416054094     0.0000000000
    4      H       0.9477452415     1.4962845325     0.0000000000
 ----------------------------------------------------------------
 Molecular Point Group                 Cs    NOp =  2
 Largest Abelian Subgroup              Cs    NOp =  2
 Nuclear Repulsion Energy =   137.0943450438 hartrees
 There are       20 alpha and       20 beta electrons
 Applying Cartesian multipole field
    Component          Value
    ---------          -----
     (2,0,0)        1.00000E-11
     (0,2,0)        2.00000E-11
     (0,0,2)       -3.00000E-11
 Nucleus-field energy     =     0.0000000028 hartrees
 Requested basis set is 6-311++G(d,p)
 There are 37 shells and 89 basis functions
 A cutoff of  1.0D-14 yielded    669 shell pairs
 There are      3986 function pairs (      4268 Cartesian)
 Smallest overlap matrix eigenvalue = 8.73E-04
 Guess MOs from SCF MO coefficient file

 -----------------------------------------------------------------------
  General SCF calculation program by
  Eric Jon Sundstrom, Paul Horn, Yuezhi Mao, Dmitri Zuev, Alec White,
  David Stuck, Shaama M.S., Shane Yost, Joonho Lee, David Small,
  Daniel Levine, Susi Lehtola, Hugh Burton, Evgeny Epifanovsky
 -----------------------------------------------------------------------
 Hartree-Fock
 using 4 threads for integral computing
 -------------------------------------------------------
 OpenMP Integral computing Module                
 Release: version 2.0, May 2017, Q-Chem Inc. Pleasanton 
 -------------------------------------------------------
 A restricted SCF calculation will be
 performed using DIIS
 SCF converges when DIIS error is below 1.0e-08
 ---------------------------------------
  Cycle       Energy         DIIS error
 ---------------------------------------
    1    -781.5150789248      3.67e-04  
    2    -781.5152556946      9.34e-05  
    3    -781.5152745452      3.38e-05  
    4    -781.5152763910      1.53e-05  
    5    -781.5152767948      3.55e-06  
    6    -781.5152768397      1.16e-06  
    7    -781.5152768469      5.62e-07  
    8    -781.5152768485      2.42e-07  
    9    -781.5152768489      1.27e-07  
   10    -781.5152768490      2.27e-08  
   11    -781.5152768490      5.18e-09  Convergence criterion met
 ---------------------------------------
 SCF time:   CPU 3.49s  wall 5.00s 
 SCF   energy in the final basis set =     -781.5152768490
 Total energy in the final basis set =     -781.5152768490


 ------------------------------------------------------------------------------

   CCMAN2: suite of methods based on coupled cluster
           and equation of motion theories.

   Components:
   * libvmm-1.3-trunk
     by Evgeny Epifanovsky, Ilya Kaliman.
   * libtensor-2.5-trunk
     by Evgeny Epifanovsky, Michael Wormit, Dmitry Zuev, Sam Manzer, 
        Ilya Kaliman.
   * libcc-2.5-trunk
     by Evgeny Epifanovsky, Arik Landau, Tomasz Kus, Kirill Khistyaev, 
        Dmitry Zuev, Prashant Manohar, Xintian Feng, Anna Krylov, 
        Matthew Goldey, Alec White, Thomas Jagau, Kaushik Nanda, 
        Anastasia Gunina, Alexander Kunitsa, Joonho Lee.

   CCMAN original authors:
   Anna I. Krylov, C. David Sherrill, Steven R. Gwaltney,
   Edward F. C. Byrd (2000)
   Sergey V. Levchenko, Lyudmila V. Slipchenko, Tao Wang,
   Ana-Maria C. Cristian (2003)
   Piotr A. Pieniazek, C. Melania Oana, Evgeny Epifanovsky (2007)
   Prashant Manohar (2009)

 ------------------------------------------------------------------------------


 Allocating and initializing 3808MB of RAM...
 Calculation will run on 4 cores.


 Alpha MOs, Restricted
 -- Occupied --                  
-80.043 -79.976 -26.311  -7.580  -7.520  -5.473  -5.471  -5.471
  1 A'    2 A'    3 A'    4 A'    5 A'    6 A'    1 A"    7 A'                 
 -5.414  -5.413  -5.412  -1.609  -0.931  -0.778  -0.683  -0.681
  8 A'    2 A"    9 A'   10 A'   11 A'   12 A'   13 A'    3 A"                 
 -0.624  -0.462  -0.406  -0.362
 14 A'   15 A'   16 A'    4 A"                                                 
 -- Virtual --                   
 -0.006   0.056   0.063   0.068   0.080   0.085   0.099   0.113
  5 A"   17 A'   18 A'   19 A'    6 A"   20 A'   21 A'   22 A'                 
  0.114   0.145   0.162   0.181   0.227   0.331   0.332   0.360
  7 A"   23 A'   24 A'   25 A'   26 A'    8 A"   27 A'   28 A'                 
  0.368   0.389   0.392   0.417   0.432   0.446   0.523   0.572
 29 A'   30 A'    9 A"   31 A'   10 A"   32 A'   33 A'   34 A'                 
  0.703   0.731   0.782   0.797   0.842   0.911   0.926   1.045
 35 A'   11 A"   36 A'   37 A'   12 A"   13 A"   38 A'   39 A'                 
  1.106   1.111   1.153   1.413   1.579   1.614   1.639   1.680
 14 A"   40 A'   41 A'   42 A'   15 A"   43 A'   44 A'   16 A"                 
  1.715   1.788   1.821   1.868   1.935   1.959   2.035   2.251
 45 A'   17 A"   46 A'   18 A"   47 A'   48 A'   49 A'   50 A'                 
  2.354   2.898   4.201   4.205   4.232   4.246   4.516   6.904
 51 A'   52 A'   19 A"   53 A'   20 A"   54 A'   55 A'   21 A"                 
  6.932   6.956   7.343   7.513  14.726  14.780  14.787  14.799
 56 A'   57 A'   58 A'   59 A'   22 A"   60 A'   23 A"   61 A'                 
 14.854  14.895  68.743 165.938 166.135
 62 A'   63 A'   64 A'   65 A'   66 A'                                         

 Beta MOs, Restricted
 -- Occupied --                  
-80.043 -79.976 -26.311  -7.580  -7.520  -5.473  -5.471  -5.471
  1 A'    2 A'    3 A'    4 A'    5 A'    6 A'    1 A"    7 A'                 
 -5.414  -5.413  -5.412  -1.609  -0.931  -0.778  -0.683  -0.681
  8 A'    2 A"    9 A'   10 A'   11 A'   12 A'   13 A'    3 A"                 
 -0.624  -0.462  -0.406  -0.362
 14 A'   15 A'   16 A'    4 A"                                                 
 -- Virtual --                   
 -0.006   0.056   0.063   0.068   0.080   0.085   0.099   0.113
  5 A"   17 A'   18 A'   19 A'    6 A"   20 A'   21 A'   22 A'                 
  0.114   0.145   0.162   0.181   0.227   0.331   0.332   0.360
  7 A"   23 A'   24 A'   25 A'   26 A'    8 A"   27 A'   28 A'                 
  0.368   0.389   0.392   0.417   0.432   0.446   0.523   0.572
 29 A'   30 A'    9 A"   31 A'   10 A"   32 A'   33 A'   34 A'                 
  0.703   0.731   0.782   0.797   0.842   0.911   0.926   1.045
 35 A'   11 A"   36 A'   37 A'   12 A"   13 A"   38 A'   39 A'                 
  1.106   1.111   1.153   1.413   1.579   1.614   1.639   1.680
 14 A"   40 A'   41 A'   42 A'   15 A"   43 A'   44 A'   16 A"                 
  1.715   1.788   1.821   1.868   1.935   1.959   2.035   2.251
 45 A'   17 A"   46 A'   18 A"   47 A'   48 A'   49 A'   50 A'                 
  2.354   2.898   4.201   4.205   4.232   4.246   4.516   6.904
 51 A'   52 A'   19 A"   53 A'   20 A"   54 A'   55 A'   21 A"                 
  6.932   6.956   7.343   7.513  14.726  14.780  14.787  14.799
 56 A'   57 A'   58 A'   59 A'   22 A"   60 A'   23 A"   61 A'                 
 14.854  14.895  68.743 165.938 166.135
 62 A'   63 A'   64 A'   65 A'   66 A'                                         

 Occupation and symmetry of molecular orbitals

 Point group: Cs (2 irreducible representations).

                           A'   A"    All 
 ------------------------------------------
 All molecular orbitals:
  - Alpha                  66   23    89  
  - Beta                   66   23    89  
 ------------------------------------------
 Alpha orbitals:
  - Frozen occupied        9    2     11  
  - Active occupied        7    2     9   
  - Active virtual         50   19    69  
  - Frozen virtual         0    0     0   
 ------------------------------------------
 Beta orbitals:
  - Frozen occupied        9    2     11  
  - Active occupied        7    2     9   
  - Active virtual         50   19    69  
  - Frozen virtual         0    0     0   
 ------------------------------------------

 Import integrals:   CPU 0.00 s  wall 0.00 s

 Import integrals:   CPU 8.75 s  wall 20.71 s

 MP2 amplitudes:   CPU 0.12 s  wall 0.31 s

Running a double precision version
           CCSD T amplitudes will be solved using DIIS.

           Start     Size      MaxIter   EConv     TConv     
           3         7         100       1.00e-07  1.00e-05  
 ------------------------------------------------------------------------------
           Energy (a.u.)   Ediff      Tdiff       Comment
 ------------------------------------------------------------------------------
          -781.95471440                           
     1    -781.96130416   6.59e-03   6.48e-01     
     2    -781.97706992   1.58e-02   8.90e-02     
     3    -781.97753560   4.66e-04   3.93e-02     
     4    -781.97949235   1.96e-03   1.50e-02     Switched to DIIS steps.
     5    -781.98026006   7.68e-04   1.34e-02     
     6    -781.98029207   3.20e-05   2.50e-03     
     7    -781.98028601   6.07e-06   1.24e-03     
     8    -781.98028418   1.83e-06   2.16e-04     
     9    -781.98028463   4.53e-07   9.79e-05     
    10    -781.98028461   2.29e-08   2.72e-05     
    11    -781.98028468   7.29e-08   1.28e-05     
    12    -781.98028474   6.15e-08   7.17e-06     
 ------------------------------------------------------------------------------
          -781.98028474                           CCSD T converged.

End of double precision
 SCF energy                 = -781.51527685
 MP2 energy                 = -781.95471440
 CCSD correlation energy     =   -0.46500789
 CCSD total energy           = -781.98028474

 CCSD  T1^2 = 0.0104  T2^2 = 0.2105  Leading amplitudes:

 Amplitude    Orbitals with energies
 -0.0249       3 (A") A                  ->    5 (A") A                   
              -0.6810                         -0.0062                     
 -0.0249       3 (A") B                  ->    5 (A") B                   
              -0.6810                         -0.0062                     
  0.0230       4 (A") A                  ->    9 (A") A                   
              -0.3623                          0.3916                     
  0.0230       4 (A") B                  ->    9 (A") B                   
              -0.3623                          0.3916                     

 Amplitude    Orbitals with energies
 -0.1597       4 (A") A      4 (A") B    ->    5 (A") A      5 (A") B     
              -0.3623       -0.3623           -0.0062       -0.0062       
  0.1597       4 (A") A      4 (A") B    ->    5 (A") B      5 (A") A     
              -0.3623       -0.3623           -0.0062       -0.0062       
  0.1597       4 (A") B      4 (A") A    ->    5 (A") A      5 (A") B     
              -0.3623       -0.3623           -0.0062       -0.0062       
 -0.1597       4 (A") B      4 (A") A    ->    5 (A") B      5 (A") A     
              -0.3623       -0.3623           -0.0062       -0.0062       

 Computing CCSD intemediates for later calculations in double precision
 Finished.

Running a double precision version
           CCSD Lambda amplitudes will be solved using DIIS.
           Start     Size      MaxIter   EConv     LConv     
           3         7         100       1.00e-07  1.00e-05  
 ------------------------------------------------------------------------------
            Enorm      Ldiff       Comment
 ------------------------------------------------------------------------------
     1     5.58e-02   4.09e-02     
     2     1.55e-02   7.53e-03     
     3     6.56e-03   1.92e-03     
     4     3.58e-03   1.31e-03     Switched to DIIS steps.
     5     9.48e-04   8.04e-04     
     6     4.59e-04   1.57e-04     
     7     1.34e-04   4.55e-05     
     8     6.45e-05   2.69e-06     
     9     2.37e-05   4.93e-06     
    10     9.82e-06   2.51e-06     
    11     3.64e-06   8.52e-07     
    12     1.24e-06   3.40e-07     
    13     5.91e-07   4.61e-08     
    14     2.46e-07   4.74e-08     
    15     1.05e-07   1.56e-08     
    16     4.83e-08   5.30e-09     
 ------------------------------------------------------------------------------
                                   CCSD Lambda converged.

 Computing density matrices in double precision...
           Orbital response amplitudes will be solved using DIIS.
           Start     Size      MaxIter   EConv     LConv     
           3         7         100       1.00e-06  1.00e-06  
 ------------------------------------------------------------------------------
            Enorm      Ldiff       Comment
 ------------------------------------------------------------------------------
     1     7.25e-02   4.25e-04     
     2     4.30e-02   2.06e-02     
     3     3.97e-02   1.67e-02     
     4     7.86e-03   1.38e-02     Switched to DIIS steps.
     5     2.05e-03   8.08e-04     
     6     9.53e-04   5.51e-04     
     7     2.72e-04   1.18e-04     
     8     6.97e-05   2.10e-05     
     9     1.01e-05   5.88e-06     
    10     2.89e-06   6.85e-08     
    11     8.75e-07   6.07e-08     
 ------------------------------------------------------------------------------
                                   Orbital response converged.

 Computing density matrices... Done.
 CCSD calculation:   CPU 81.42 s  wall 28.18 s

Current path: /canmo/ccsd/grad/
/g1_bb_aa
/g1_bb_bb
/g1_o1o1
/g1_o1o2
/g1_o1v1
/g1_o2v1
/g1_v1v1
/g1p_bb_aa
/g1p_bb_bb
/g1s_bb_aa
/g1s_bb_bb
/g2_o1o1o1o1
/g2_o1o1o1v1
/g2_o1o1v1v1
/g2_o1v1o1v1
/g2_o1v1v1v1
/g2_v1v1v1v1
/w_bb_aa
/w_bb_bb
 Transferring MO TPDM to AO TPDM
 Transferring g2_o1o1o1o1
 Transferring g2_o1o1o1v1
 Transferring g2_o1o1v1v1
 Transferring g2_o1v1o1v1
 Transferring g2_o1v1v1v1
 Transferring g2_v1v1v1v1
 Adding separable TPDM
 Computing TPDM gradient
 --------------------------------------------------------
 2e gradient
  Atom          X               Y               Z
 --------------------------------------------------------
    1          9.211958       17.569052        0.000000  
    2         12.470232      -11.038552       -0.000000  
    3        -22.000764       -2.240473       -0.000000  
    4          0.318573       -4.290027        0.000000  
 --------------------------------------------------------
 --------------------------------------------------------
 Final gradient
  Atom          X               Y               Z
 --------------------------------------------------------
    1          9.211958       17.569052        0.000000  
    2         12.470232      -11.038552       -0.000000  
    3        -22.000764       -2.240473       -0.000000  
    4          0.318573       -4.290027        0.000000  
 --------------------------------------------------------
 Analytic gradient from two-electron contribution:   CPU 145.26 s  wall 110.51 s

 Total ccman2 time:   CPU 239.80 s  wall 169.28 s


 --------------------------------------------------------------
             Orbital Energies (a.u.) and Symmetries
 --------------------------------------------------------------

 Alpha MOs, Restricted
 -- Occupied --                  
-80.043 -79.976 -26.311  -7.580  -7.520  -5.473  -5.471  -5.414
  1 A'    2 A'    3 A'    4 A'    5 A'    6 A'    7 A'    8 A'                 
 -5.412  -5.471  -5.413  -1.609  -0.931  -0.778  -0.683  -0.624
  9 A'    1 A"    2 A"   10 A'   11 A'   12 A'   13 A'   14 A'                 
 -0.462  -0.406  -0.681  -0.362
 15 A'   16 A'    3 A"    4 A"                                                 
 -- Virtual --                   
  0.056   0.063   0.068   0.085   0.099   0.113   0.145   0.162
 17 A'   18 A'   19 A'   20 A'   21 A'   22 A'   23 A'   24 A'                 
  0.181   0.227   0.332   0.360   0.368   0.389   0.417   0.446
 25 A'   26 A'   27 A'   28 A'   29 A'   30 A'   31 A'   32 A'                 
  0.523   0.572   0.703   0.782   0.797   0.926   1.045   1.111
 33 A'   34 A'   35 A'   36 A'   37 A'   38 A'   39 A'   40 A'                 
  1.153   1.413   1.614   1.639   1.715   1.821   1.935   1.959
 41 A'   42 A'   43 A'   44 A'   45 A'   46 A'   47 A'   48 A'                 
  2.035   2.251   2.354   2.898   4.205   4.246   4.516   6.932
 49 A'   50 A'   51 A'   52 A'   53 A'   54 A'   55 A'   56 A'                 
  6.956   7.343   7.513  14.780  14.799  14.854  14.895  68.743
 57 A'   58 A'   59 A'   60 A'   61 A'   62 A'   63 A'   64 A'                 
165.938 166.135  -0.006   0.080   0.114   0.331   0.392   0.432
 65 A'   66 A'    5 A"    6 A"    7 A"    8 A"    9 A"   10 A"                 
  0.731   0.842   0.911   1.106   1.579   1.680   1.788   1.868
 11 A"   12 A"   13 A"   14 A"   15 A"   16 A"   17 A"   18 A"                 
  4.201   4.232   6.904  14.726  14.787
 19 A"   20 A"   21 A"   22 A"   23 A"                                         

 Beta MOs, Restricted
 -- Occupied --                  
-80.043 -79.976 -26.311  -7.580  -7.520  -5.473  -5.471  -5.414
  1 A'    2 A'    3 A'    4 A'    5 A'    6 A'    7 A'    8 A'                 
 -5.412  -5.471  -5.413  -1.609  -0.931  -0.778  -0.683  -0.624
  9 A'    1 A"    2 A"   10 A'   11 A'   12 A'   13 A'   14 A'                 
 -0.462  -0.406  -0.681  -0.362
 15 A'   16 A'    3 A"    4 A"                                                 
 -- Virtual --                   
  0.056   0.063   0.068   0.085   0.099   0.113   0.145   0.162
 17 A'   18 A'   19 A'   20 A'   21 A'   22 A'   23 A'   24 A'                 
  0.181   0.227   0.332   0.360   0.368   0.389   0.417   0.446
 25 A'   26 A'   27 A'   28 A'   29 A'   30 A'   31 A'   32 A'                 
  0.523   0.572   0.703   0.782   0.797   0.926   1.045   1.111
 33 A'   34 A'   35 A'   36 A'   37 A'   38 A'   39 A'   40 A'                 
  1.153   1.413   1.614   1.639   1.715   1.821   1.935   1.959
 41 A'   42 A'   43 A'   44 A'   45 A'   46 A'   47 A'   48 A'                 
  2.035   2.251   2.354   2.898   4.205   4.246   4.516   6.932
 49 A'   50 A'   51 A'   52 A'   53 A'   54 A'   55 A'   56 A'                 
  6.956   7.343   7.513  14.780  14.799  14.854  14.895  68.743
 57 A'   58 A'   59 A'   60 A'   61 A'   62 A'   63 A'   64 A'                 
165.938 166.135  -0.006   0.080   0.114   0.331   0.392   0.432
 65 A'   66 A'    5 A"    6 A"    7 A"    8 A"    9 A"   10 A"                 
  0.731   0.842   0.911   1.106   1.579   1.680   1.788   1.868
 11 A"   12 A"   13 A"   14 A"   15 A"   16 A"   17 A"   18 A"                 
  4.201   4.232   6.904  14.726  14.787
 19 A"   20 A"   21 A"   22 A"   23 A"                                         
 --------------------------------------------------------------

          Ground-State Mulliken Net Atomic Charges

     Atom                 Charge (a.u.)
  ----------------------------------------
      1 P                     0.172681
      2 F                    -0.228782
      3 P                     0.119989
      4 H                    -0.063888
  ----------------------------------------
  Sum of atomic charges =     0.000000

 -----------------------------------------------------------------
                    Cartesian Multipole Moments
 -----------------------------------------------------------------
    Charge (ESU x 10^10)
                 0.0000
    Dipole Moment (Debye)
         X       0.9172      Y      -0.2355      Z      -0.0000
       Tot       0.9469
    Quadrupole Moments (Debye-Ang)
        XX     -35.3724     XY       2.2609     YY     -32.0506
        XZ       0.0000     YZ       0.0000     ZZ     -31.8184
    Octopole Moments (Debye-Ang^2)
       XXX     -14.1204    XXY       1.5394    XYY      -0.6263
       YYY       7.3210    XXZ       0.0000    XYZ       0.0000
       YYZ       0.0000    XZZ      -5.5574    YZZ       2.6568
       ZZZ      -0.0000
    Hexadecapole Moments (Debye-Ang^3)
      XXXX    -304.0791   XXXY       0.6611   XXYY     -66.0575
      XYYY      -9.6305   YYYY    -103.4087   XXXZ       0.0000
      XXYZ       0.0000   XYYZ       0.0000   YYYZ       0.0000
      XXZZ     -55.8228   XYZZ      -2.2529   YYZZ     -25.4143
      XZZZ       0.0000   YZZZ       0.0000   ZZZZ     -47.4296
 -----------------------------------------------------------------
 DrvMan completing analytic gradient of the correlated energy
 Correlated dipole moment
            1
    1   0.3608405
    2  -0.0926385
    3  -0.0000000
 Energy read as -781.980284740
 Full Analytical Gradient: (in a.u., or Hartree/Bohr)
             1             2             3             4
    1    0.00091320   -0.00075930   -0.00038632    0.00023241
    2   -0.00205037    0.00159834    0.00035003    0.00010199
    3   -0.00000000    0.00000000    0.00000000   -0.00000000
 Gradient time:  CPU 0.24 s  wall 1.42 s
 Geometry Optimization Parameters
   NAtoms,    NIC,     NZ,  NCons,   NDum,   NFix, NCnnct, MaxDiis
        4      14       4       0       0       0       0       0

 Cartesian Hessian Update
 Hessian Updated using BFGS Update


** GEOMETRY OPTIMIZATION IN DELOCALIZED INTERNAL COORDINATES **
   Searching for a Minimum

   Optimization Cycle:   2

                       Coordinates (Angstroms)
     ATOM                X               Y               Z
      1  P        -0.5150827683   -0.6362027505    0.0000000000
      2  F        -1.5144220474    0.6624525253    0.0000000000
      3  P         1.3632343094    0.1416054094    0.0000000000
      4  H         0.9477452415    1.4962845325    0.0000000000
   Point Group: cs    Number of degrees of freedom:     5


   Energy is   -781.980284740

 Hessian Updated using BFGS Update

  5 Hessian modes will be used to form the next step
  Hessian Eigenvalues:
     0.159748    0.202524    0.289786    0.304408    0.385071

 Minimum Search - Taking Simple RFO Step
 Searching for Lamda that Minimizes Along All modes
 Value Taken    Lamda =  -0.00001476
 Step Taken.  Stepsize is  0.007121

                             Maximum     Tolerance    Cnvgd?
         Gradient           0.001348      0.000300      NO
         Displacement       0.004368      0.001200      NO
         Energy change     -0.000187      0.000001      NO


 New Cartesian Coordinates Obtained by Inverse Iteration

 Displacement from previous Coordinates is:  0.007924
 ----------------------------------------------------------------
             Standard Nuclear Orientation (Angstroms)
    I     Atom           X                Y                Z
 ----------------------------------------------------------------
    1      P      -0.5146651185    -0.6332534697     0.0000000000
    2      F      -1.5148673437     0.6616837491     0.0000000000
    3      P       1.3647574011     0.1412174361     0.0000000000
    4      H       0.9462497963     1.4944920012     0.0000000000
 ----------------------------------------------------------------
 Molecular Point Group                 Cs    NOp =  2
 Largest Abelian Subgroup              Cs    NOp =  2
 Nuclear Repulsion Energy =   137.1590963839 hartrees
 There are       20 alpha and       20 beta electrons
 Applying Cartesian multipole field
    Component          Value
    ---------          -----
     (2,0,0)        1.00000E-11
     (0,2,0)        2.00000E-11
     (0,0,2)       -3.00000E-11
 Nucleus-field energy     =     0.0000000028 hartrees
 Requested basis set is 6-311++G(d,p)
 There are 37 shells and 89 basis functions
 A cutoff of  1.0D-14 yielded    669 shell pairs
 There are      3986 function pairs (      4268 Cartesian)
 Smallest overlap matrix eigenvalue = 8.73E-04
 Guess MOs from SCF MO coefficient file

 -----------------------------------------------------------------------
  General SCF calculation program by
  Eric Jon Sundstrom, Paul Horn, Yuezhi Mao, Dmitri Zuev, Alec White,
  David Stuck, Shaama M.S., Shane Yost, Joonho Lee, David Small,
  Daniel Levine, Susi Lehtola, Hugh Burton, Evgeny Epifanovsky
 -----------------------------------------------------------------------
 Hartree-Fock
 using 4 threads for integral computing
 -------------------------------------------------------
 OpenMP Integral computing Module                
 Release: version 2.0, May 2017, Q-Chem Inc. Pleasanton 
 -------------------------------------------------------
 A restricted SCF calculation will be
 performed using DIIS
 SCF converges when DIIS error is below 1.0e-08
 ---------------------------------------
  Cycle       Energy         DIIS error
 ---------------------------------------
    1    -781.5153539080      6.23e-05  
    2    -781.5153583138      1.79e-05  
    3    -781.5153586896      9.39e-06  
    4    -781.5153587738      2.34e-06  
    5    -781.5153587895      8.45e-07  
    6    -781.5153587932      3.29e-07  
    7    -781.5153587938      1.85e-07  
    8    -781.5153587940      5.04e-08  
    9    -781.5153587940      2.20e-08  
   10    -781.5153587940      5.26e-09  Convergence criterion met
 ---------------------------------------
 SCF time:   CPU 3.25s  wall 4.00s 
 SCF   energy in the final basis set =     -781.5153587940
 Total energy in the final basis set =     -781.5153587940


 ------------------------------------------------------------------------------

   CCMAN2: suite of methods based on coupled cluster
           and equation of motion theories.

   Components:
   * libvmm-1.3-trunk
     by Evgeny Epifanovsky, Ilya Kaliman.
   * libtensor-2.5-trunk
     by Evgeny Epifanovsky, Michael Wormit, Dmitry Zuev, Sam Manzer, 
        Ilya Kaliman.
   * libcc-2.5-trunk
     by Evgeny Epifanovsky, Arik Landau, Tomasz Kus, Kirill Khistyaev, 
        Dmitry Zuev, Prashant Manohar, Xintian Feng, Anna Krylov, 
        Matthew Goldey, Alec White, Thomas Jagau, Kaushik Nanda, 
        Anastasia Gunina, Alexander Kunitsa, Joonho Lee.

   CCMAN original authors:
   Anna I. Krylov, C. David Sherrill, Steven R. Gwaltney,
   Edward F. C. Byrd (2000)
   Sergey V. Levchenko, Lyudmila V. Slipchenko, Tao Wang,
   Ana-Maria C. Cristian (2003)
   Piotr A. Pieniazek, C. Melania Oana, Evgeny Epifanovsky (2007)
   Prashant Manohar (2009)

 ------------------------------------------------------------------------------


 Allocating and initializing 3808MB of RAM...
 Calculation will run on 4 cores.


 Alpha MOs, Restricted
 -- Occupied --                  
-80.043 -79.976 -26.312  -7.580  -7.520  -5.473  -5.471  -5.470
  1 A'    2 A'    3 A'    4 A'    5 A'    6 A'    1 A"    7 A'                 
 -5.413  -5.412  -5.412  -1.610  -0.932  -0.778  -0.684  -0.682
  8 A'    2 A"    9 A'   10 A'   11 A'   12 A'   13 A'    3 A"                 
 -0.624  -0.462  -0.405  -0.362
 14 A'   15 A'   16 A'    4 A"                                                 
 -- Virtual --                   
 -0.006   0.056   0.063   0.068   0.080   0.085   0.099   0.113
  5 A"   17 A'   18 A'   19 A'    6 A"   20 A'   21 A'   22 A'                 
  0.114   0.145   0.162   0.181   0.227   0.330   0.333   0.360
  7 A"   23 A'   24 A'   25 A'   26 A'    8 A"   27 A'   28 A'                 
  0.368   0.389   0.392   0.417   0.432   0.446   0.524   0.572
 29 A'   30 A'    9 A"   31 A'   10 A"   32 A'   33 A'   34 A'                 
  0.703   0.731   0.782   0.797   0.842   0.911   0.926   1.044
 35 A'   11 A"   36 A'   37 A'   12 A"   13 A"   38 A'   39 A'                 
  1.106   1.112   1.154   1.414   1.579   1.614   1.638   1.680
 14 A"   40 A'   41 A'   42 A'   15 A"   43 A'   44 A'   16 A"                 
  1.715   1.789   1.822   1.868   1.934   1.960   2.035   2.251
 45 A'   17 A"   46 A'   18 A"   47 A'   48 A'   49 A'   50 A'                 
  2.354   2.898   4.200   4.204   4.232   4.246   4.518   6.904
 51 A'   52 A'   19 A"   53 A'   20 A"   54 A'   55 A'   21 A"                 
  6.931   6.955   7.344   7.514  14.726  14.780  14.787  14.799
 56 A'   57 A'   58 A'   59 A'   22 A"   60 A'   23 A"   61 A'                 
 14.855  14.895  68.743 165.939 166.136
 62 A'   63 A'   64 A'   65 A'   66 A'                                         

 Beta MOs, Restricted
 -- Occupied --                  
-80.043 -79.976 -26.312  -7.580  -7.520  -5.473  -5.471  -5.470
  1 A'    2 A'    3 A'    4 A'    5 A'    6 A'    1 A"    7 A'                 
 -5.413  -5.412  -5.412  -1.610  -0.932  -0.778  -0.684  -0.682
  8 A'    2 A"    9 A'   10 A'   11 A'   12 A'   13 A'    3 A"                 
 -0.624  -0.462  -0.405  -0.362
 14 A'   15 A'   16 A'    4 A"                                                 
 -- Virtual --                   
 -0.006   0.056   0.063   0.068   0.080   0.085   0.099   0.113
  5 A"   17 A'   18 A'   19 A'    6 A"   20 A'   21 A'   22 A'                 
  0.114   0.145   0.162   0.181   0.227   0.330   0.333   0.360
  7 A"   23 A'   24 A'   25 A'   26 A'    8 A"   27 A'   28 A'                 
  0.368   0.389   0.392   0.417   0.432   0.446   0.524   0.572
 29 A'   30 A'    9 A"   31 A'   10 A"   32 A'   33 A'   34 A'                 
  0.703   0.731   0.782   0.797   0.842   0.911   0.926   1.044
 35 A'   11 A"   36 A'   37 A'   12 A"   13 A"   38 A'   39 A'                 
  1.106   1.112   1.154   1.414   1.579   1.614   1.638   1.680
 14 A"   40 A'   41 A'   42 A'   15 A"   43 A'   44 A'   16 A"                 
  1.715   1.789   1.822   1.868   1.934   1.960   2.035   2.251
 45 A'   17 A"   46 A'   18 A"   47 A'   48 A'   49 A'   50 A'                 
  2.354   2.898   4.200   4.204   4.232   4.246   4.518   6.904
 51 A'   52 A'   19 A"   53 A'   20 A"   54 A'   55 A'   21 A"                 
  6.931   6.955   7.344   7.514  14.726  14.780  14.787  14.799
 56 A'   57 A'   58 A'   59 A'   22 A"   60 A'   23 A"   61 A'                 
 14.855  14.895  68.743 165.939 166.136
 62 A'   63 A'   64 A'   65 A'   66 A'                                         

 Occupation and symmetry of molecular orbitals

 Point group: Cs (2 irreducible representations).

                           A'   A"    All 
 ------------------------------------------
 All molecular orbitals:
  - Alpha                  66   23    89  
  - Beta                   66   23    89  
 ------------------------------------------
 Alpha orbitals:
  - Frozen occupied        9    2     11  
  - Active occupied        7    2     9   
  - Active virtual         50   19    69  
  - Frozen virtual         0    0     0   
 ------------------------------------------
 Beta orbitals:
  - Frozen occupied        9    2     11  
  - Active occupied        7    2     9   
  - Active virtual         50   19    69  
  - Frozen virtual         0    0     0   
 ------------------------------------------

 Import integrals:   CPU 0.00 s  wall 0.00 s

 Import integrals:   CPU 8.52 s  wall 29.59 s

 MP2 amplitudes:   CPU 0.12 s  wall 0.34 s

Running a double precision version
           CCSD T amplitudes will be solved using DIIS.

           Start     Size      MaxIter   EConv     TConv     
           3         7         100       1.00e-07  1.00e-05  
 ------------------------------------------------------------------------------
           Energy (a.u.)   Ediff      Tdiff       Comment
 ------------------------------------------------------------------------------
          -781.95473913                           
     1    -781.96134108   6.60e-03   6.48e-01     
     2    -781.97708274   1.57e-02   8.89e-02     
     3    -781.97755236   4.70e-04   3.93e-02     
     4    -781.97950493   1.95e-03   1.50e-02     Switched to DIIS steps.
     5    -781.98026937   7.64e-04   1.34e-02     
     6    -781.98030122   3.19e-05   2.49e-03     
     7    -781.98029518   6.04e-06   1.24e-03     
     8    -781.98029338   1.80e-06   2.16e-04     
     9    -781.98029384   4.60e-07   9.76e-05     
    10    -781.98029382   2.17e-08   2.71e-05     
    11    -781.98029389   7.28e-08   1.26e-05     
    12    -781.98029395   5.99e-08   7.03e-06     
 ------------------------------------------------------------------------------
          -781.98029395                           CCSD T converged.

End of double precision
 SCF energy                 = -781.51535879
 MP2 energy                 = -781.95473913
 CCSD correlation energy     =   -0.46493516
 CCSD total energy           = -781.98029395

 CCSD  T1^2 = 0.0104  T2^2 = 0.2103  Leading amplitudes:

 Amplitude    Orbitals with energies
 -0.0249       3 (A") A                  ->    5 (A") A                   
              -0.6820                         -0.0060                     
 -0.0249       3 (A") B                  ->    5 (A") B                   
              -0.6820                         -0.0060                     
  0.0230       4 (A") A                  ->    9 (A") A                   
              -0.3622                          0.3916                     
  0.0230       4 (A") B                  ->    9 (A") B                   
              -0.3622                          0.3916                     

 Amplitude    Orbitals with energies
 -0.1594       4 (A") A      4 (A") B    ->    5 (A") A      5 (A") B     
              -0.3622       -0.3622           -0.0060       -0.0060       
  0.1594       4 (A") A      4 (A") B    ->    5 (A") B      5 (A") A     
              -0.3622       -0.3622           -0.0060       -0.0060       
  0.1594       4 (A") B      4 (A") A    ->    5 (A") A      5 (A") B     
              -0.3622       -0.3622           -0.0060       -0.0060       
 -0.1594       4 (A") B      4 (A") A    ->    5 (A") B      5 (A") A     
              -0.3622       -0.3622           -0.0060       -0.0060       

 Computing CCSD intemediates for later calculations in double precision
 Finished.

Running a double precision version
           CCSD Lambda amplitudes will be solved using DIIS.
           Start     Size      MaxIter   EConv     LConv     
           3         7         100       1.00e-07  1.00e-05  
 ------------------------------------------------------------------------------
            Enorm      Ldiff       Comment
 ------------------------------------------------------------------------------
     1     5.57e-02   4.08e-02     
     2     1.55e-02   7.51e-03     
     3     6.53e-03   1.92e-03     
     4     3.56e-03   1.30e-03     Switched to DIIS steps.
     5     9.42e-04   8.00e-04     
     6     4.55e-04   1.56e-04     
     7     1.33e-04   4.52e-05     
     8     6.36e-05   2.66e-06     
     9     2.34e-05   4.85e-06     
    10     9.70e-06   2.47e-06     
    11     3.59e-06   8.48e-07     
    12     1.23e-06   3.40e-07     
    13     5.84e-07   4.78e-08     
    14     2.41e-07   4.82e-08     
    15     1.03e-07   1.59e-08     
    16     4.74e-08   5.47e-09     
 ------------------------------------------------------------------------------
                                   CCSD Lambda converged.

 Computing density matrices in double precision...
           Orbital response amplitudes will be solved using DIIS.
           Start     Size      MaxIter   EConv     LConv     
           3         7         100       1.00e-06  1.00e-06  
 ------------------------------------------------------------------------------
            Enorm      Ldiff       Comment
 ------------------------------------------------------------------------------
     1     7.24e-02   3.70e-04     
     2     4.29e-02   2.05e-02     
     3     3.97e-02   1.66e-02     
     4     7.90e-03   1.38e-02     Switched to DIIS steps.
     5     2.05e-03   8.33e-04     
     6     9.50e-04   5.52e-04     
     7     2.73e-04   1.17e-04     
     8     6.98e-05   2.09e-05     
     9     1.01e-05   5.86e-06     
    10     2.88e-06   6.10e-08     
    11     8.68e-07   6.10e-08     
 ------------------------------------------------------------------------------
                                   Orbital response converged.

 Computing density matrices... Done.
 CCSD calculation:   CPU 82.35 s  wall 28.27 s

Current path: /canmo/ccsd/grad/
/g1_bb_aa
/g1_bb_bb
/g1_o1o1
/g1_o1o2
/g1_o1v1
/g1_o2v1
/g1_v1v1
/g1p_bb_aa
/g1p_bb_bb
/g1s_bb_aa
/g1s_bb_bb
/g2_o1o1o1o1
/g2_o1o1o1v1
/g2_o1o1v1v1
/g2_o1v1o1v1
/g2_o1v1v1v1
/g2_v1v1v1v1
/w_bb_aa
/w_bb_bb
 Transferring MO TPDM to AO TPDM
 Transferring g2_o1o1o1o1
 Transferring g2_o1o1o1v1
 Transferring g2_o1o1v1v1
 Transferring g2_o1v1o1v1
 Transferring g2_o1v1v1v1
 Transferring g2_v1v1v1v1
 Adding separable TPDM
 Computing TPDM gradient
 --------------------------------------------------------
 2e gradient
  Atom          X               Y               Z
 --------------------------------------------------------
    1          9.184981       17.534045       -0.000000  
    2         12.509730      -11.044684       -0.000000  
    3        -22.027822       -2.206292        0.000000  
    4          0.333112       -4.283069        0.000000  
 --------------------------------------------------------
 --------------------------------------------------------
 Final gradient
  Atom          X               Y               Z
 --------------------------------------------------------
    1          9.184981       17.534045       -0.000000  
    2         12.509730      -11.044684       -0.000000  
    3        -22.027822       -2.206292        0.000000  
    4          0.333112       -4.283069        0.000000  
 --------------------------------------------------------
 Analytic gradient from two-electron contribution:   CPU 145.18 s  wall 117.95 s

 Total ccman2 time:   CPU 240.27 s  wall 186.75 s


 --------------------------------------------------------------
             Orbital Energies (a.u.) and Symmetries
 --------------------------------------------------------------

 Alpha MOs, Restricted
 -- Occupied --                  
-80.043 -79.976 -26.312  -7.580  -7.520  -5.473  -5.470  -5.413
  1 A'    2 A'    3 A'    4 A'    5 A'    6 A'    7 A'    8 A'                 
 -5.412  -5.471  -5.412  -1.610  -0.932  -0.778  -0.684  -0.624
  9 A'    1 A"    2 A"   10 A'   11 A'   12 A'   13 A'   14 A'                 
 -0.462  -0.405  -0.682  -0.362
 15 A'   16 A'    3 A"    4 A"                                                 
 -- Virtual --                   
  0.056   0.063   0.068   0.085   0.099   0.113   0.145   0.162
 17 A'   18 A'   19 A'   20 A'   21 A'   22 A'   23 A'   24 A'                 
  0.181   0.227   0.333   0.360   0.368   0.389   0.417   0.446
 25 A'   26 A'   27 A'   28 A'   29 A'   30 A'   31 A'   32 A'                 
  0.524   0.572   0.703   0.782   0.797   0.926   1.044   1.112
 33 A'   34 A'   35 A'   36 A'   37 A'   38 A'   39 A'   40 A'                 
  1.154   1.414   1.614   1.638   1.715   1.822   1.934   1.960
 41 A'   42 A'   43 A'   44 A'   45 A'   46 A'   47 A'   48 A'                 
  2.035   2.251   2.354   2.898   4.204   4.246   4.518   6.931
 49 A'   50 A'   51 A'   52 A'   53 A'   54 A'   55 A'   56 A'                 
  6.955   7.344   7.514  14.780  14.799  14.855  14.895  68.743
 57 A'   58 A'   59 A'   60 A'   61 A'   62 A'   63 A'   64 A'                 
165.939 166.136  -0.006   0.080   0.114   0.330   0.392   0.432
 65 A'   66 A'    5 A"    6 A"    7 A"    8 A"    9 A"   10 A"                 
  0.731   0.842   0.911   1.106   1.579   1.680   1.789   1.868
 11 A"   12 A"   13 A"   14 A"   15 A"   16 A"   17 A"   18 A"                 
  4.200   4.232   6.904  14.726  14.787
 19 A"   20 A"   21 A"   22 A"   23 A"                                         

 Beta MOs, Restricted
 -- Occupied --                  
-80.043 -79.976 -26.312  -7.580  -7.520  -5.473  -5.470  -5.413
  1 A'    2 A'    3 A'    4 A'    5 A'    6 A'    7 A'    8 A'                 
 -5.412  -5.471  -5.412  -1.610  -0.932  -0.778  -0.684  -0.624
  9 A'    1 A"    2 A"   10 A'   11 A'   12 A'   13 A'   14 A'                 
 -0.462  -0.405  -0.682  -0.362
 15 A'   16 A'    3 A"    4 A"                                                 
 -- Virtual --                   
  0.056   0.063   0.068   0.085   0.099   0.113   0.145   0.162
 17 A'   18 A'   19 A'   20 A'   21 A'   22 A'   23 A'   24 A'                 
  0.181   0.227   0.333   0.360   0.368   0.389   0.417   0.446
 25 A'   26 A'   27 A'   28 A'   29 A'   30 A'   31 A'   32 A'                 
  0.524   0.572   0.703   0.782   0.797   0.926   1.044   1.112
 33 A'   34 A'   35 A'   36 A'   37 A'   38 A'   39 A'   40 A'                 
  1.154   1.414   1.614   1.638   1.715   1.822   1.934   1.960
 41 A'   42 A'   43 A'   44 A'   45 A'   46 A'   47 A'   48 A'                 
  2.035   2.251   2.354   2.898   4.204   4.246   4.518   6.931
 49 A'   50 A'   51 A'   52 A'   53 A'   54 A'   55 A'   56 A'                 
  6.955   7.344   7.514  14.780  14.799  14.855  14.895  68.743
 57 A'   58 A'   59 A'   60 A'   61 A'   62 A'   63 A'   64 A'                 
165.939 166.136  -0.006   0.080   0.114   0.330   0.392   0.432
 65 A'   66 A'    5 A"    6 A"    7 A"    8 A"    9 A"   10 A"                 
  0.731   0.842   0.911   1.106   1.579   1.680   1.789   1.868
 11 A"   12 A"   13 A"   14 A"   15 A"   16 A"   17 A"   18 A"                 
  4.200   4.232   6.904  14.726  14.787
 19 A"   20 A"   21 A"   22 A"   23 A"                                         
 --------------------------------------------------------------

          Ground-State Mulliken Net Atomic Charges

     Atom                 Charge (a.u.)
  ----------------------------------------
      1 P                     0.170726
      2 F                    -0.226491
      3 P                     0.120156
      4 H                    -0.064392
  ----------------------------------------
  Sum of atomic charges =    -0.000000

 -----------------------------------------------------------------
                    Cartesian Multipole Moments
 -----------------------------------------------------------------
    Charge (ESU x 10^10)
                -0.0000
    Dipole Moment (Debye)
         X       0.9122      Y      -0.2232      Z       0.0000
       Tot       0.9391
    Quadrupole Moments (Debye-Ang)
        XX     -35.3539     XY       2.2321     YY     -32.0659
        XZ       0.0000     YZ       0.0000     ZZ     -31.8200
    Octopole Moments (Debye-Ang^2)
       XXX     -14.1772    XXY       1.5197    XYY      -0.6582
       YYY       7.2563    XXZ       0.0000    XYZ      -0.0000
       YYZ      -0.0000    XZZ      -5.5897    YZZ       2.6351
       ZZZ       0.0000
    Hexadecapole Moments (Debye-Ang^3)
      XXXX    -304.2346   XXXY       0.6504   XXYY     -66.0589
      XYYY      -9.6116   YYYY    -103.1306   XXXZ       0.0000
      XXYZ       0.0000   XYYZ       0.0000   YYYZ       0.0000
      XXZZ     -55.8721   XYZZ      -2.2440   YYZZ     -25.3631
      XZZZ       0.0000   YZZZ       0.0000   ZZZZ     -47.4455
 -----------------------------------------------------------------
 DrvMan completing analytic gradient of the correlated energy
 Correlated dipole moment
            1
    1   0.3588950
    2  -0.0878216
    3   0.0000000
 Energy read as -781.980293950
 Full Analytical Gradient: (in a.u., or Hartree/Bohr)
             1             2             3             4
    1    0.00047654   -0.00035645   -0.00018290    0.00006280
    2   -0.00059499    0.00058024    0.00021390   -0.00019914
    3    0.00000000   -0.00000000    0.00000000   -0.00000000
 Gradient time:  CPU 0.29 s  wall 3.24 s
 Geometry Optimization Parameters
   NAtoms,    NIC,     NZ,  NCons,   NDum,   NFix, NCnnct, MaxDiis
        4      14       4       0       0       0       0       0

 Cartesian Hessian Update
 Hessian Updated using BFGS Update


** GEOMETRY OPTIMIZATION IN DELOCALIZED INTERNAL COORDINATES **
   Searching for a Minimum

   Optimization Cycle:   3

                       Coordinates (Angstroms)
     ATOM                X               Y               Z
      1  P        -0.5146651185   -0.6332534697    0.0000000000
      2  F        -1.5148673437    0.6616837491    0.0000000000
      3  P         1.3647574011    0.1412174361    0.0000000000
      4  H         0.9462497963    1.4944920012    0.0000000000
   Point Group: cs    Number of degrees of freedom:     5


   Energy is   -781.980293950

 Hessian Updated using BFGS Update

  5 Hessian modes will be used to form the next step
  Hessian Eigenvalues:
     0.165978    0.209101    0.246998    0.304410    0.316415

 Minimum Search - Taking Simple RFO Step
 Searching for Lamda that Minimizes Along All modes
 Value Taken    Lamda =  -0.00000227
 Step Taken.  Stepsize is  0.003054

                             Maximum     Tolerance    Cnvgd?
         Gradient           0.000513      0.000300      NO
         Displacement       0.001945      0.001200      NO
         Energy change     -0.000009      0.000001      NO


 New Cartesian Coordinates Obtained by Inverse Iteration

 Displacement from previous Coordinates is:  0.002659
 ----------------------------------------------------------------
             Standard Nuclear Orientation (Angstroms)
    I     Atom           X                Y                Z
 ----------------------------------------------------------------
    1      P      -0.5150837843    -0.6324909616     0.0000000000
    2      F      -1.5150940764     0.6608457506     0.0000000000
    3      P       1.3649457371     0.1409218988     0.0000000000
    4      H       0.9467068587     1.4948630288     0.0000000000
 ----------------------------------------------------------------
 Molecular Point Group                 Cs    NOp =  2
 Largest Abelian Subgroup              Cs    NOp =  2
 Nuclear Repulsion Energy =   137.1857419749 hartrees
 There are       20 alpha and       20 beta electrons
 Applying Cartesian multipole field
    Component          Value
    ---------          -----
     (2,0,0)        1.00000E-11
     (0,2,0)        2.00000E-11
     (0,0,2)       -3.00000E-11
 Nucleus-field energy     =     0.0000000028 hartrees
 Requested basis set is 6-311++G(d,p)
 There are 37 shells and 89 basis functions
 A cutoff of  1.0D-14 yielded    669 shell pairs
 There are      3986 function pairs (      4268 Cartesian)
 Smallest overlap matrix eigenvalue = 8.73E-04
 Guess MOs from SCF MO coefficient file

 -----------------------------------------------------------------------
  General SCF calculation program by
  Eric Jon Sundstrom, Paul Horn, Yuezhi Mao, Dmitri Zuev, Alec White,
  David Stuck, Shaama M.S., Shane Yost, Joonho Lee, David Small,
  Daniel Levine, Susi Lehtola, Hugh Burton, Evgeny Epifanovsky
 -----------------------------------------------------------------------
 Hartree-Fock
 using 4 threads for integral computing
 -------------------------------------------------------
 OpenMP Integral computing Module                
 Release: version 2.0, May 2017, Q-Chem Inc. Pleasanton 
 -------------------------------------------------------
 A restricted SCF calculation will be
 performed using DIIS
 SCF converges when DIIS error is below 1.0e-08
 ---------------------------------------
  Cycle       Energy         DIIS error
 ---------------------------------------
    1    -781.5153953474      3.07e-05  
    2    -781.5153962962      8.98e-06  
    3    -781.5153963747      4.80e-06  
    4    -781.5153963938      9.52e-07  
    5    -781.5153963962      3.18e-07  
    6    -781.5153963967      1.24e-07  
    7    -781.5153963969      6.42e-08  
    8    -781.5153963969      1.86e-08  
    9    -781.5153963969      8.09e-09  Convergence criterion met
 ---------------------------------------
 SCF time:   CPU 3.00s  wall 7.00s 
 SCF   energy in the final basis set =     -781.5153963969
 Total energy in the final basis set =     -781.5153963969


 ------------------------------------------------------------------------------

   CCMAN2: suite of methods based on coupled cluster
           and equation of motion theories.

   Components:
   * libvmm-1.3-trunk
     by Evgeny Epifanovsky, Ilya Kaliman.
   * libtensor-2.5-trunk
     by Evgeny Epifanovsky, Michael Wormit, Dmitry Zuev, Sam Manzer, 
        Ilya Kaliman.
   * libcc-2.5-trunk
     by Evgeny Epifanovsky, Arik Landau, Tomasz Kus, Kirill Khistyaev, 
        Dmitry Zuev, Prashant Manohar, Xintian Feng, Anna Krylov, 
        Matthew Goldey, Alec White, Thomas Jagau, Kaushik Nanda, 
        Anastasia Gunina, Alexander Kunitsa, Joonho Lee.

   CCMAN original authors:
   Anna I. Krylov, C. David Sherrill, Steven R. Gwaltney,
   Edward F. C. Byrd (2000)
   Sergey V. Levchenko, Lyudmila V. Slipchenko, Tao Wang,
   Ana-Maria C. Cristian (2003)
   Piotr A. Pieniazek, C. Melania Oana, Evgeny Epifanovsky (2007)
   Prashant Manohar (2009)

 ------------------------------------------------------------------------------


 Allocating and initializing 3808MB of RAM...
 Calculation will run on 4 cores.


 Alpha MOs, Restricted
 -- Occupied --                  
-80.043 -79.976 -26.312  -7.580  -7.520  -5.473  -5.471  -5.470
  1 A'    2 A'    3 A'    4 A'    5 A'    6 A'    1 A"    7 A'                 
 -5.413  -5.412  -5.412  -1.611  -0.931  -0.779  -0.684  -0.682
  8 A'    2 A"    9 A'   10 A'   11 A'   12 A'   13 A'    3 A"                 
 -0.624  -0.461  -0.405  -0.362
 14 A'   15 A'   16 A'    4 A"                                                 
 -- Virtual --                   
 -0.006   0.056   0.063   0.068   0.080   0.085   0.099   0.113
  5 A"   17 A'   18 A'   19 A'    6 A"   20 A'   21 A'   22 A'                 
  0.114   0.145   0.162   0.181   0.227   0.330   0.333   0.360
  7 A"   23 A'   24 A'   25 A'   26 A'    8 A"   27 A'   28 A'                 
  0.368   0.389   0.392   0.417   0.432   0.446   0.524   0.572
 29 A'   30 A'    9 A"   31 A'   10 A"   32 A'   33 A'   34 A'                 
  0.703   0.731   0.782   0.797   0.842   0.911   0.926   1.044
 35 A'   11 A"   36 A'   37 A'   12 A"   13 A"   38 A'   39 A'                 
  1.106   1.112   1.155   1.413   1.579   1.614   1.638   1.680
 14 A"   40 A'   41 A'   42 A'   15 A"   43 A'   44 A'   16 A"                 
  1.715   1.789   1.822   1.868   1.934   1.960   2.035   2.250
 45 A'   17 A"   46 A'   18 A"   47 A'   48 A'   49 A'   50 A'                 
  2.354   2.898   4.200   4.203   4.232   4.246   4.519   6.903
 51 A'   52 A'   19 A"   53 A'   20 A"   54 A'   55 A'   21 A"                 
  6.931   6.954   7.345   7.514  14.727  14.780  14.787  14.799
 56 A'   57 A'   58 A'   59 A'   22 A"   60 A'   23 A"   61 A'                 
 14.854  14.896  68.743 165.940 166.135
 62 A'   63 A'   64 A'   65 A'   66 A'                                         

 Beta MOs, Restricted
 -- Occupied --                  
-80.043 -79.976 -26.312  -7.580  -7.520  -5.473  -5.471  -5.470
  1 A'    2 A'    3 A'    4 A'    5 A'    6 A'    1 A"    7 A'                 
 -5.413  -5.412  -5.412  -1.611  -0.931  -0.779  -0.684  -0.682
  8 A'    2 A"    9 A'   10 A'   11 A'   12 A'   13 A'    3 A"                 
 -0.624  -0.461  -0.405  -0.362
 14 A'   15 A'   16 A'    4 A"                                                 
 -- Virtual --                   
 -0.006   0.056   0.063   0.068   0.080   0.085   0.099   0.113
  5 A"   17 A'   18 A'   19 A'    6 A"   20 A'   21 A'   22 A'                 
  0.114   0.145   0.162   0.181   0.227   0.330   0.333   0.360
  7 A"   23 A'   24 A'   25 A'   26 A'    8 A"   27 A'   28 A'                 
  0.368   0.389   0.392   0.417   0.432   0.446   0.524   0.572
 29 A'   30 A'    9 A"   31 A'   10 A"   32 A'   33 A'   34 A'                 
  0.703   0.731   0.782   0.797   0.842   0.911   0.926   1.044
 35 A'   11 A"   36 A'   37 A'   12 A"   13 A"   38 A'   39 A'                 
  1.106   1.112   1.155   1.413   1.579   1.614   1.638   1.680
 14 A"   40 A'   41 A'   42 A'   15 A"   43 A'   44 A'   16 A"                 
  1.715   1.789   1.822   1.868   1.934   1.960   2.035   2.250
 45 A'   17 A"   46 A'   18 A"   47 A'   48 A'   49 A'   50 A'                 
  2.354   2.898   4.200   4.203   4.232   4.246   4.519   6.903
 51 A'   52 A'   19 A"   53 A'   20 A"   54 A'   55 A'   21 A"                 
  6.931   6.954   7.345   7.514  14.727  14.780  14.787  14.799
 56 A'   57 A'   58 A'   59 A'   22 A"   60 A'   23 A"   61 A'                 
 14.854  14.896  68.743 165.940 166.135
 62 A'   63 A'   64 A'   65 A'   66 A'                                         

 Occupation and symmetry of molecular orbitals

 Point group: Cs (2 irreducible representations).

                           A'   A"    All 
 ------------------------------------------
 All molecular orbitals:
  - Alpha                  66   23    89  
  - Beta                   66   23    89  
 ------------------------------------------
 Alpha orbitals:
  - Frozen occupied        9    2     11  
  - Active occupied        7    2     9   
  - Active virtual         50   19    69  
  - Frozen virtual         0    0     0   
 ------------------------------------------
 Beta orbitals:
  - Frozen occupied        9    2     11  
  - Active occupied        7    2     9   
  - Active virtual         50   19    69  
  - Frozen virtual         0    0     0   
 ------------------------------------------

 Import integrals:   CPU 0.00 s  wall 0.03 s

 Import integrals:   CPU 8.70 s  wall 19.01 s

 MP2 amplitudes:   CPU 0.12 s  wall 0.34 s

Running a double precision version
           CCSD T amplitudes will be solved using DIIS.

           Start     Size      MaxIter   EConv     TConv     
           3         7         100       1.00e-07  1.00e-05  
 ------------------------------------------------------------------------------
           Energy (a.u.)   Ediff      Tdiff       Comment
 ------------------------------------------------------------------------------
          -781.95473834                           
     1    -781.96135251   6.61e-03   6.48e-01     
     2    -781.97708283   1.57e-02   8.89e-02     
     3    -781.97755634   4.74e-04   3.93e-02     
     4    -781.97950750   1.95e-03   1.50e-02     Switched to DIIS steps.
     5    -781.98027062   7.63e-04   1.34e-02     
     6    -781.98030240   3.18e-05   2.49e-03     
     7    -781.98029636   6.05e-06   1.24e-03     
     8    -781.98029457   1.79e-06   2.15e-04     
     9    -781.98029503   4.62e-07   9.75e-05     
    10    -781.98029501   2.16e-08   2.71e-05     
    11    -781.98029508   7.27e-08   1.26e-05     
    12    -781.98029514   5.92e-08   6.99e-06     
 ------------------------------------------------------------------------------
          -781.98029514                           CCSD T converged.

End of double precision
 SCF energy                 = -781.51539640
 MP2 energy                 = -781.95473834
 CCSD correlation energy     =   -0.46489874
 CCSD total energy           = -781.98029514

 CCSD  T1^2 = 0.0104  T2^2 = 0.2103  Leading amplitudes:

 Amplitude    Orbitals with energies
 -0.0249       3 (A") A                  ->    5 (A") A                   
              -0.6825                         -0.0059                     
 -0.0249       3 (A") B                  ->    5 (A") B                   
              -0.6825                         -0.0059                     
  0.0230       4 (A") A                  ->    9 (A") A                   
              -0.3621                          0.3916                     
  0.0230       4 (A") B                  ->    9 (A") B                   
              -0.3621                          0.3916                     

 Amplitude    Orbitals with energies
 -0.1594       4 (A") A      4 (A") B    ->    5 (A") A      5 (A") B     
              -0.3621       -0.3621           -0.0059       -0.0059       
  0.1594       4 (A") A      4 (A") B    ->    5 (A") B      5 (A") A     
              -0.3621       -0.3621           -0.0059       -0.0059       
  0.1594       4 (A") B      4 (A") A    ->    5 (A") A      5 (A") B     
              -0.3621       -0.3621           -0.0059       -0.0059       
 -0.1594       4 (A") B      4 (A") A    ->    5 (A") B      5 (A") A     
              -0.3621       -0.3621           -0.0059       -0.0059       

 Computing CCSD intemediates for later calculations in double precision
 Finished.

Running a double precision version
           CCSD Lambda amplitudes will be solved using DIIS.
           Start     Size      MaxIter   EConv     LConv     
           3         7         100       1.00e-07  1.00e-05  
 ------------------------------------------------------------------------------
            Enorm      Ldiff       Comment
 ------------------------------------------------------------------------------
     1     5.57e-02   4.08e-02     
     2     1.54e-02   7.50e-03     
     3     6.51e-03   1.92e-03     
     4     3.55e-03   1.30e-03     Switched to DIIS steps.
     5     9.39e-04   7.98e-04     
     6     4.53e-04   1.55e-04     
     7     1.32e-04   4.51e-05     
     8     6.32e-05   2.66e-06     
     9     2.32e-05   4.80e-06     
    10     9.65e-06   2.45e-06     
    11     3.57e-06   8.48e-07     
    12     1.22e-06   3.39e-07     
    13     5.80e-07   4.86e-08     
    14     2.40e-07   4.85e-08     
    15     1.02e-07   1.60e-08     
    16     4.70e-08   5.53e-09     
 ------------------------------------------------------------------------------
                                   CCSD Lambda converged.

 Computing density matrices in double precision...
           Orbital response amplitudes will be solved using DIIS.
           Start     Size      MaxIter   EConv     LConv     
           3         7         100       1.00e-06  1.00e-06  
 ------------------------------------------------------------------------------
            Enorm      Ldiff       Comment
 ------------------------------------------------------------------------------
     1     7.23e-02   3.42e-04     
     2     4.28e-02   2.05e-02     
     3     3.96e-02   1.66e-02     
     4     7.91e-03   1.37e-02     Switched to DIIS steps.
     5     2.05e-03   8.39e-04     
     6     9.50e-04   5.51e-04     
     7     2.73e-04   1.17e-04     
     8     7.00e-05   2.09e-05     
     9     1.01e-05   5.85e-06     
    10     2.88e-06   5.67e-08     
    11     8.65e-07   6.15e-08     
 ------------------------------------------------------------------------------
                                   Orbital response converged.

 Computing density matrices... Done.
 CCSD calculation:   CPU 80.65 s  wall 29.87 s

Current path: /canmo/ccsd/grad/
/g1_bb_aa
/g1_bb_bb
/g1_o1o1
/g1_o1o2
/g1_o1v1
/g1_o2v1
/g1_v1v1
/g1p_bb_aa
/g1p_bb_bb
/g1s_bb_aa
/g1s_bb_bb
/g2_o1o1o1o1
/g2_o1o1o1v1
/g2_o1o1v1v1
/g2_o1v1o1v1
/g2_o1v1v1v1
/g2_v1v1v1v1
/w_bb_aa
/w_bb_bb
 Transferring MO TPDM to AO TPDM
 Transferring g2_o1o1o1o1
 Transferring g2_o1o1o1v1
 Transferring g2_o1o1v1v1
 Transferring g2_o1v1o1v1
 Transferring g2_o1v1v1v1
 Transferring g2_v1v1v1v1
 Adding separable TPDM
 Computing TPDM gradient
 --------------------------------------------------------
 2e gradient
  Atom          X               Y               Z
 --------------------------------------------------------
    1          9.171476       17.528532        0.000000  
    2         12.525160      -11.052541       -0.000000  
    3        -22.029027       -2.193981       -0.000000  
    4          0.332391       -4.282009        0.000000  
 --------------------------------------------------------
 --------------------------------------------------------
 Final gradient
  Atom          X               Y               Z
 --------------------------------------------------------
    1          9.171476       17.528532        0.000000  
    2         12.525160      -11.052541       -0.000000  
    3        -22.029027       -2.193981       -0.000000  
    4          0.332391       -4.282009        0.000000  
 --------------------------------------------------------
 Analytic gradient from two-electron contribution:   CPU 145.46 s  wall 119.23 s

 Total ccman2 time:   CPU 239.32 s  wall 181.66 s


 --------------------------------------------------------------
             Orbital Energies (a.u.) and Symmetries
 --------------------------------------------------------------

 Alpha MOs, Restricted
 -- Occupied --                  
-80.043 -79.976 -26.312  -7.580  -7.520  -5.473  -5.470  -5.413
  1 A'    2 A'    3 A'    4 A'    5 A'    6 A'    7 A'    8 A'                 
 -5.412  -5.471  -5.412  -1.611  -0.931  -0.779  -0.684  -0.624
  9 A'    1 A"    2 A"   10 A'   11 A'   12 A'   13 A'   14 A'                 
 -0.461  -0.405  -0.682  -0.362
 15 A'   16 A'    3 A"    4 A"                                                 
 -- Virtual --                   
  0.056   0.063   0.068   0.085   0.099   0.113   0.145   0.162
 17 A'   18 A'   19 A'   20 A'   21 A'   22 A'   23 A'   24 A'                 
  0.181   0.227   0.333   0.360   0.368   0.389   0.417   0.446
 25 A'   26 A'   27 A'   28 A'   29 A'   30 A'   31 A'   32 A'                 
  0.524   0.572   0.703   0.782   0.797   0.926   1.044   1.112
 33 A'   34 A'   35 A'   36 A'   37 A'   38 A'   39 A'   40 A'                 
  1.155   1.413   1.614   1.638   1.715   1.822   1.934   1.960
 41 A'   42 A'   43 A'   44 A'   45 A'   46 A'   47 A'   48 A'                 
  2.035   2.250   2.354   2.898   4.203   4.246   4.519   6.931
 49 A'   50 A'   51 A'   52 A'   53 A'   54 A'   55 A'   56 A'                 
  6.954   7.345   7.514  14.780  14.799  14.854  14.896  68.743
 57 A'   58 A'   59 A'   60 A'   61 A'   62 A'   63 A'   64 A'                 
165.940 166.135  -0.006   0.080   0.114   0.330   0.392   0.432
 65 A'   66 A'    5 A"    6 A"    7 A"    8 A"    9 A"   10 A"                 
  0.731   0.842   0.911   1.106   1.579   1.680   1.789   1.868
 11 A"   12 A"   13 A"   14 A"   15 A"   16 A"   17 A"   18 A"                 
  4.200   4.232   6.903  14.727  14.787
 19 A"   20 A"   21 A"   22 A"   23 A"                                         

 Beta MOs, Restricted
 -- Occupied --                  
-80.043 -79.976 -26.312  -7.580  -7.520  -5.473  -5.470  -5.413
  1 A'    2 A'    3 A'    4 A'    5 A'    6 A'    7 A'    8 A'                 
 -5.412  -5.471  -5.412  -1.611  -0.931  -0.779  -0.684  -0.624
  9 A'    1 A"    2 A"   10 A'   11 A'   12 A'   13 A'   14 A'                 
 -0.461  -0.405  -0.682  -0.362
 15 A'   16 A'    3 A"    4 A"                                                 
 -- Virtual --                   
  0.056   0.063   0.068   0.085   0.099   0.113   0.145   0.162
 17 A'   18 A'   19 A'   20 A'   21 A'   22 A'   23 A'   24 A'                 
  0.181   0.227   0.333   0.360   0.368   0.389   0.417   0.446
 25 A'   26 A'   27 A'   28 A'   29 A'   30 A'   31 A'   32 A'                 
  0.524   0.572   0.703   0.782   0.797   0.926   1.044   1.112
 33 A'   34 A'   35 A'   36 A'   37 A'   38 A'   39 A'   40 A'                 
  1.155   1.413   1.614   1.638   1.715   1.822   1.934   1.960
 41 A'   42 A'   43 A'   44 A'   45 A'   46 A'   47 A'   48 A'                 
  2.035   2.250   2.354   2.898   4.203   4.246   4.519   6.931
 49 A'   50 A'   51 A'   52 A'   53 A'   54 A'   55 A'   56 A'                 
  6.954   7.345   7.514  14.780  14.799  14.854  14.896  68.743
 57 A'   58 A'   59 A'   60 A'   61 A'   62 A'   63 A'   64 A'                 
165.940 166.135  -0.006   0.080   0.114   0.330   0.392   0.432
 65 A'   66 A'    5 A"    6 A"    7 A"    8 A"    9 A"   10 A"                 
  0.731   0.842   0.911   1.106   1.579   1.680   1.789   1.868
 11 A"   12 A"   13 A"   14 A"   15 A"   16 A"   17 A"   18 A"                 
  4.200   4.232   6.903  14.727  14.787
 19 A"   20 A"   21 A"   22 A"   23 A"                                         
 --------------------------------------------------------------

          Ground-State Mulliken Net Atomic Charges

     Atom                 Charge (a.u.)
  ----------------------------------------
      1 P                     0.169749
      2 F                    -0.225276
      3 P                     0.120087
      4 H                    -0.064560
  ----------------------------------------
  Sum of atomic charges =    -0.000000

 -----------------------------------------------------------------
                    Cartesian Multipole Moments
 -----------------------------------------------------------------
    Charge (ESU x 10^10)
                -0.0000
    Dipole Moment (Debye)
         X       0.9059      Y      -0.2172      Z       0.0000
       Tot       0.9316
    Quadrupole Moments (Debye-Ang)
        XX     -35.3461     XY       2.2224     YY     -32.0716
        XZ       0.0000     YZ       0.0000     ZZ     -31.8224
    Octopole Moments (Debye-Ang^2)
       XXX     -14.1866    XXY       1.5269    XYY      -0.6639
       YYY       7.2611    XXZ       0.0000    XYZ       0.0000
       YYZ       0.0000    XZZ      -5.5941    YZZ       2.6359
       ZZZ       0.0000
    Hexadecapole Moments (Debye-Ang^3)
      XXXX    -304.2784   XXXY       0.6225   XXYY     -66.0615
      XYYY      -9.6355   YYYY    -103.0596   XXXZ       0.0000
      XXYZ       0.0000   XYYZ       0.0000   YYYZ       0.0000
      XXZZ     -55.8879   XYZZ      -2.2510   YYZZ     -25.3524
      XZZZ       0.0000   YZZZ       0.0000   ZZZZ     -47.4585
 -----------------------------------------------------------------
 DrvMan completing analytic gradient of the correlated energy
 Correlated dipole moment
            1
    1   0.3564113
    2  -0.0854650
    3   0.0000000
 Energy read as -781.980295138
 Full Analytical Gradient: (in a.u., or Hartree/Bohr)
             1             2             3             4
    1    0.00005661   -0.00001923   -0.00001575   -0.00002163
    2   -0.00000215    0.00002981   -0.00002992    0.00000226
    3    0.00000000   -0.00000000   -0.00000000   -0.00000000
 Gradient time:  CPU 0.26 s  wall 1.60 s
 Geometry Optimization Parameters
   NAtoms,    NIC,     NZ,  NCons,   NDum,   NFix, NCnnct, MaxDiis
        4      14       4       0       0       0       0       0

 Cartesian Hessian Update
 Hessian Updated using BFGS Update


** GEOMETRY OPTIMIZATION IN DELOCALIZED INTERNAL COORDINATES **
   Searching for a Minimum

   Optimization Cycle:   4

                       Coordinates (Angstroms)
     ATOM                X               Y               Z
      1  P        -0.5150837843   -0.6324909616    0.0000000000
      2  F        -1.5150940764    0.6608457506    0.0000000000
      3  P         1.3649457371    0.1409218988    0.0000000000
      4  H         0.9467068587    1.4948630288    0.0000000000
   Point Group: cs    Number of degrees of freedom:     5


   Energy is   -781.980295138

 Hessian Updated using BFGS Update

  5 Hessian modes will be used to form the next step
  Hessian Eigenvalues:
     0.168923    0.211151    0.235023    0.304852    0.309894

 Minimum Search - Taking Simple RFO Step
 Searching for Lamda that Minimizes Along All modes
 Value Taken    Lamda =   0.00000000
 Step Taken.  Stepsize is  0.000388

                             Maximum     Tolerance    Cnvgd?
         Gradient           0.000051      0.000300     YES
         Displacement       0.000292      0.001200     YES
         Energy change     -0.000001      0.000001      NO


                       Distance Matrix (Angstroms)
             P (  1)   F (  2)   P (  3)
   F (  2)  1.634852
   P (  3)  2.032899  2.926594
   H (  4)  2.581175  2.599240  1.417068

 Final energy is   -781.98029513807489     


 ******************************
 **  OPTIMIZATION CONVERGED  **
 ******************************

                       Coordinates (Angstroms)
     ATOM                X               Y               Z
      1  P        -0.5150837843   -0.6324909616    0.0000000000
      2  F        -1.5150940764    0.6608457506    0.0000000000
      3  P         1.3649457371    0.1409218988    0.0000000000
      4  H         0.9467068587    1.4948630288    0.0000000000

Z-matrix Print:
$molecule
0 1
P 
F  1 1.634852
P  1 2.032899 2 105.349810
H  3 1.417068 1 95.195282 2 -0.000000 0
$end


 --------------------------------------------------------------
             Orbital Energies (a.u.) and Symmetries
 --------------------------------------------------------------

 Alpha MOs, Restricted
 -- Occupied --                  
-80.043 -79.976 -26.312  -7.580  -7.520  -5.473  -5.470  -5.413
  1 A'    2 A'    3 A'    4 A'    5 A'    6 A'    7 A'    8 A'                 
 -5.412  -5.471  -5.412  -1.611  -0.931  -0.779  -0.684  -0.624
  9 A'    1 A"    2 A"   10 A'   11 A'   12 A'   13 A'   14 A'                 
 -0.461  -0.405  -0.682  -0.362
 15 A'   16 A'    3 A"    4 A"                                                 
 -- Virtual --                   
  0.056   0.063   0.068   0.085   0.099   0.113   0.145   0.162
 17 A'   18 A'   19 A'   20 A'   21 A'   22 A'   23 A'   24 A'                 
  0.181   0.227   0.333   0.360   0.368   0.389   0.417   0.446
 25 A'   26 A'   27 A'   28 A'   29 A'   30 A'   31 A'   32 A'                 
  0.524   0.572   0.703   0.782   0.797   0.926   1.044   1.112
 33 A'   34 A'   35 A'   36 A'   37 A'   38 A'   39 A'   40 A'                 
  1.155   1.413   1.614   1.638   1.715   1.822   1.934   1.960
 41 A'   42 A'   43 A'   44 A'   45 A'   46 A'   47 A'   48 A'                 
  2.035   2.250   2.354   2.898   4.203   4.246   4.519   6.931
 49 A'   50 A'   51 A'   52 A'   53 A'   54 A'   55 A'   56 A'                 
  6.954   7.345   7.514  14.780  14.799  14.854  14.896  68.743
 57 A'   58 A'   59 A'   60 A'   61 A'   62 A'   63 A'   64 A'                 
165.940 166.135  -0.006   0.080   0.114   0.330   0.392   0.432
 65 A'   66 A'    5 A"    6 A"    7 A"    8 A"    9 A"   10 A"                 
  0.731   0.842   0.911   1.106   1.579   1.680   1.789   1.868
 11 A"   12 A"   13 A"   14 A"   15 A"   16 A"   17 A"   18 A"                 
  4.200   4.232   6.903  14.727  14.787
 19 A"   20 A"   21 A"   22 A"   23 A"                                         

 Beta MOs, Restricted
 -- Occupied --                  
-80.043 -79.976 -26.312  -7.580  -7.520  -5.473  -5.470  -5.413
  1 A'    2 A'    3 A'    4 A'    5 A'    6 A'    7 A'    8 A'                 
 -5.412  -5.471  -5.412  -1.611  -0.931  -0.779  -0.684  -0.624
  9 A'    1 A"    2 A"   10 A'   11 A'   12 A'   13 A'   14 A'                 
 -0.461  -0.405  -0.682  -0.362
 15 A'   16 A'    3 A"    4 A"                                                 
 -- Virtual --                   
  0.056   0.063   0.068   0.085   0.099   0.113   0.145   0.162
 17 A'   18 A'   19 A'   20 A'   21 A'   22 A'   23 A'   24 A'                 
  0.181   0.227   0.333   0.360   0.368   0.389   0.417   0.446
 25 A'   26 A'   27 A'   28 A'   29 A'   30 A'   31 A'   32 A'                 
  0.524   0.572   0.703   0.782   0.797   0.926   1.044   1.112
 33 A'   34 A'   35 A'   36 A'   37 A'   38 A'   39 A'   40 A'                 
  1.155   1.413   1.614   1.638   1.715   1.822   1.934   1.960
 41 A'   42 A'   43 A'   44 A'   45 A'   46 A'   47 A'   48 A'                 
  2.035   2.250   2.354   2.898   4.203   4.246   4.519   6.931
 49 A'   50 A'   51 A'   52 A'   53 A'   54 A'   55 A'   56 A'                 
  6.954   7.345   7.514  14.780  14.799  14.854  14.896  68.743
 57 A'   58 A'   59 A'   60 A'   61 A'   62 A'   63 A'   64 A'                 
165.940 166.135  -0.006   0.080   0.114   0.330   0.392   0.432
 65 A'   66 A'    5 A"    6 A"    7 A"    8 A"    9 A"   10 A"                 
  0.731   0.842   0.911   1.106   1.579   1.680   1.789   1.868
 11 A"   12 A"   13 A"   14 A"   15 A"   16 A"   17 A"   18 A"                 
  4.200   4.232   6.903  14.727  14.787
 19 A"   20 A"   21 A"   22 A"   23 A"                                         
 --------------------------------------------------------------

          Ground-State Mulliken Net Atomic Charges

     Atom                 Charge (a.u.)
  ----------------------------------------
      1 P                     0.169749
      2 F                    -0.225276
      3 P                     0.120087
      4 H                    -0.064560
  ----------------------------------------
  Sum of atomic charges =    -0.000000

 -----------------------------------------------------------------
                    Cartesian Multipole Moments
 -----------------------------------------------------------------
    Charge (ESU x 10^10)
                -0.0000
    Dipole Moment (Debye)
         X       0.9059      Y      -0.2172      Z       0.0000
       Tot       0.9316
    Quadrupole Moments (Debye-Ang)
        XX     -35.3461     XY       2.2224     YY     -32.0716
        XZ       0.0000     YZ       0.0000     ZZ     -31.8224
    Octopole Moments (Debye-Ang^2)
       XXX     -14.1866    XXY       1.5269    XYY      -0.6639
       YYY       7.2611    XXZ       0.0000    XYZ       0.0000
       YYZ       0.0000    XZZ      -5.5941    YZZ       2.6359
       ZZZ       0.0000
    Hexadecapole Moments (Debye-Ang^3)
      XXXX    -304.2784   XXXY       0.6225   XXYY     -66.0615
      XYYY      -9.6355   YYYY    -103.0596   XXXZ       0.0000
      XXYZ       0.0000   XYYZ       0.0000   YYYZ       0.0000
      XXZZ     -55.8879   XYZZ      -2.2510   YYZZ     -25.3524
      XZZZ       0.0000   YZZZ       0.0000   ZZZZ     -47.4585
 -----------------------------------------------------------------
Archival summary:
1\1\TWL02\OPT\ProcedureUnspecified\BasisUnspecified\211\taweetha\SunNov408:40:532018SunNov408:40:532018\0\\#,OPT,ProcedureUnspecified,BasisUnspecified,\\0,1\P\F,1,1.63485\P,1,2.0329,2,105.35\H,3,1.41707,1,95.1953,2,-0,0\\HF=-781.515396\\@

 Total job time:  800.48s(wall), 980.40s(cpu) 
 Sun Nov  4 08:40:53 2018

        *************************************************************
        *                                                           *
        *  Thank you very much for using Q-Chem.  Have a nice day.  *
        *                                                           *
        *************************************************************
