# Supplementary material for: Geometric and energetic data from ab initio calculations of haloethene, haloimine, halomethylenephosphine, haloiminophosphine, halodiazene, halodiphosphene and halocyclopropane
Source: Data Brief. 2019 Nov 2;27:104738. doi: 10.1016/j.dib.2019.104738 (PMC6861602; doi:10.1016/j.dib.2019.104738)
Supplement: Multimedia component 8 [file mmc8.zip › PP/CCSD/HEPPHE.out]

Q-Chem Developer Version!
                  Welcome to Q-Chem
     A Quantum Leap Into The Future Of Chemistry


 Q-Chem 5.1, Q-Chem, Inc., Pleasanton, CA (2018)

 Yihan Shao,  Zhengting Gan,  E. Epifanovsky,  A. T. B. Gilbert,  M. Wormit,  
 J. Kussmann,  A. W. Lange,  A. Behn,  Jia Deng,  Xintian Feng,  D. Ghosh,  
 M. Goldey,  P. R. Horn,  L. D. Jacobson,  I. Kaliman,  T. Kus,  A. Landau,  
 Jie Liu,  E. I. Proynov,  R. M. Richard,  R. P. Steele,  E. J. Sundstrom,  
 H. L. Woodcock III,  P. M. Zimmerman,  D. Zuev,  B. Albrecht,  E. Alguire,  
 S. A. Baeppler,  D. Barton,  Z. Benda,  Y. A. Bernard,  E. J. Berquist,  
 K. B. Bravaya,  H. Burton,  D. Casanova,  Chun-Min Chang,  Yunqing Chen,  
 A. Chien,  K. D. Closser,  M. P. Coons,  S. Coriani,  S. Dasgupta,  
 A. L. Dempwolff,  M. Diedenhofen,  Hainam Do,  R. G. Edgar,  Po-Tung Fang,  
 S. Faraji,  S. Fatehi,  Qingguo Feng,  K. D. Fenk,  J. Fosso-Tande,  
 Qinghui Ge,  A. Ghysels,  G. Gidofalvi,  J. Gomes,  J. Gonthier,  A. Gunina,  
 D. Hait,  M. W. D. Hanson-Heine,  P. H. P. Harbach,  A. W. Hauser,  
 J. E. Herr,  E. G. Hohenstein,  Z. C. Holden,  Kerwin Hui,  B. C. Huynh,  
 T.-C. Jagau,  Hyunjun Ji,  B. Kaduk,  K. Khistyaev,  Jaehoon Kim,  
 P. Klunzinger,  K. Koh,  D. Kosenkov,  L. Koulias,  T. Kowalczyk,  
 C. M. Krauter,  A. Kunitsa,  Ka Un Lao,  A. Laurent,  K. V. Lawler,  
 Joonho Lee,  D. Lefrancois,  S. Lehtola,  D. S. Levine,  Yi-Pei Li,  
 You-Sheng Lin,  Fenglai Liu,  E. Livshits,  A. Luenser,  P. Manohar,  
 E. Mansoor,  S. F. Manzer,  Shan-Ping Mao,  Yuezhi Mao,  N. Mardirossian,  
 A. V. Marenich,  T. Markovich,  L. A. Martinez-Martinez,  S. A. Maurer,  
 N. J. Mayhall,  S. C. McKenzie,  J.-M. Mewes,  A. F. Morrison,  
 J. W. Mullinax,  K. Nanda,  T. S. Nguyen-Beck,  R. Olivares-Amaya,  
 J. A. Parkhill,  T. M. Perrine,  F. Plasser,  P. Pokhilko,  S. Prager,  
 A. Prociuk,  E. Ramos,  D. R. Rehn,  F. Rob,  M. Schneider,  N. Sergueev,  
 S. M. Sharada,  S. Sharma,  D. W. Small,  T. Stauch,  T. Stein,  
 Yu-Chuan Su,  A. J. W. Thom,  A. Tkatchenko,  T. Tsuchimochi,  N. M. Tubman,  
 L. Vogt,  M. L. Vidal,  O. Vydrov,  M. A. Watson,  J. Wenzel,  
 M. de Wergifosse,  T. A. Wesolowski,  A. White,  J. Witte,  A. Yamada,  
 Jun Yang,  K. Yao,  S. Yeganeh,  S. R. Yost,  Zhi-Qiang You,  A. Zech,  
 Igor Ying Zhang,  Xing Zhang,  Yan Zhao,  Ying Zhu,  B. R. Brooks,  
 G. K. L. Chan,  C. J. Cramer,  M. S. Gordon,  W. J. Hehre,  A. Klamt,  
 M. W. Schmidt,  C. D. Sherrill,  D. G. Truhlar,  A. Aspuru-Guzik,  R. Baer,  
 A. T. Bell,  N. A. Besley,  Jeng-Da Chai,  A. E. DePrince, III,  
 R. A. DiStasio Jr.,  A. Dreuw,  B. D. Dunietz,  T. R. Furlani,  
 Chao-Ping Hsu,  Yousung Jung,  Jing Kong,  D. S. Lambrecht,  WanZhen Liang,  
 C. Ochsenfeld,  V. A. Rassolov,  L. V. Slipchenko,  J. E. Subotnik,  
 T. Van Voorhis,  J. M. Herbert,  A. I. Krylov,  P. M. W. Gill,  M. Head-Gordon

 Contributors to earlier versions of Q-Chem not listed above: 
 R. D. Adamson,  B. Austin,  J. Baker,  G. J. O. Beran,  K. Brandhorst,  
 S. T. Brown,  E. F. C. Byrd,  A. K. Chakraborty,  C.-L. Cheng,  
 Siu Hung Chien,  D. M. Chipman,  D. L. Crittenden,  H. Dachsel,  
 R. J. Doerksen,  A. D. Dutoi,  L. Fusti-Molnar,  W. A. Goddard III,  
 A. Golubeva-Zadorozhnaya,  S. R. Gwaltney,  G. Hawkins,  A. Heyden,  
 S. Hirata,  G. Kedziora,  F. J. Keil,  C. Kelley,  Jihan Kim,  R. A. King,  
 R. Z. Khaliullin,  P. P. Korambath,  W. Kurlancheek,  A. M. Lee,  M. S. Lee,  
 S. V. Levchenko,  Ching Yeh Lin,  D. Liotard,  R. C. Lochan,  I. Lotan,  
 P. E. Maslen,  N. Nair,  D. P. O'Neill,  D. Neuhauser,  E. Neuscamman,  
 C. M. Oana,  R. Olson,  B. Peters,  R. Peverati,  P. A. Pieniazek,  
 Y. M. Rhee,  J. Ritchie,  M. A. Rohrdanz,  E. Rosta,  N. J. Russ,  
 H. F. Schaefer III,  N. E. Schultz,  N. Shenvi,  A. C. Simmonett,  A. Sodt,  
 D. Stuck,  K. S. Thanthiriwatte,  V. Vanovschi,  Tao Wang,  A. Warshel,  
 C. F. Williams,  Q. Wu,  X. Xu,  W. Zhang

 Please cite Q-Chem as follows:
 Y. Shao et al., Mol. Phys. 113, 184-215 (2015)
 DOI: 10.1080/00268976.2014.952696

 Q-Chem 5.1.1 for Intel X86 EM64T Linux

 Parts of Q-Chem use Armadillo 8.300.2 (Tropical Shenanigans).
 http://arma.sourceforge.net/

 Q-Chem begins on Sun Nov  4 08:23:54 2018  

Host: 
0

     Scratch files written to /scratch/taweetham/qchem42118//
Input Ideriv = 1
Curr. Ideriv = -1
Max.  Ideriv = 1

Checking the input file for inconsistencies... 	...done.

--------------------------------------------------------------
User input:
--------------------------------------------------------------
H=H_c.out
$molecule
0 1
P 
H  1 1.428323
P  1 2.051388 2 99.908486
H  3 1.428323 1 99.908486 2 -0.000000 0
$end

$rem
   JOB_TYPE	OPTIMIZATION
   BASIS	6-311++G**
   METHOD	ccsd
   MEM_TOTAL	4000
   N_FROZEN_CORE      FC
$end


--------------------------------------------------------------
 ----------------------------------------------------------------
             Standard Nuclear Orientation (Angstroms)
    I     Atom           X                Y                Z
 ----------------------------------------------------------------
    1      P       1.0256940000    -0.0000000000     0.0879386201
    2      H       1.2714726825     0.0000000000    -1.3190793015
    3      P      -1.0256940000    -0.0000000000     0.0879386201
    4      H      -1.2714726825     0.0000000000    -1.3190793015
 ----------------------------------------------------------------
 Molecular Point Group                 C2v   NOp =  4
 Largest Abelian Subgroup              C2v   NOp =  4
 Nuclear Repulsion Energy =    75.2571104258 hartrees
 There are       16 alpha and       16 beta electrons
 Requested basis set is 6-311++G(d,p)
 There are 36 shells and 74 basis functions
 Total memory of 4000MB is distributed as follows: 
   QALLOC including MEM_STATIC uses 192MB
   MEM_STATIC is set to 192MB
   CCMAN JOB total memory use is  3808MB
 Warning: actual memory use might exceed 4000MB

 Total QAlloc Memory Limit    192 MB
 Mega-Array Size       188 MB
 MEM_STATIC part       192 MB
 A cutoff of  1.0D-14 yielded    650 shell pairs
 There are      2807 function pairs (      2968 Cartesian)

 -------------------------------------------------------
 OpenMP Integral Computing Module                       
 Release: version 1.0, May 2013, Q-Chem Inc. Pittsburgh 
 -------------------------------------------------------
 Integral Job Info:
 Integral job number is                      11
 Integral operator is                         1
 short-range coefficients                     0
 long-range coefficients              100000000
 Omega coefficients                           0
 if combine SR and LR in K                    0
 Integral screening is                        0
 Integral computing path is                   2
 max size of driver memory is            800000
 size of driver memory is                593474
 size of scratch memory is              4204008
 max col of scratch BK array               1296
 max len of scratch array in speh3          155
 max len of scratch index in speh4           18
 max int batch size is                      520
 min int batch size is                       52
 fixed nKL is                                52
 max L of basis functions is                  2
 order of int derivative is                   0
 number of shells is                         36
 number of basis is                          76
 number of cartesian basis is                76
 number of contracted shell pairs           650
 number of primitive shell pairs           1671
 maxK2 (contraction) of shell pair           36
 max number of K2 of shell pair               1
 max number of CS2 of shell pair            112
 max number of PS2 of shell pair            180
 mem total for path MDJ                  510984
 -------------------------------------------------------
 Smallest overlap matrix eigenvalue = 6.84E-04

 Scale SEOQF with 1.000000e-01/1.000000e-01/1.000000e-01

 Standard Electronic Orientation quadrupole field applied
 Nucleus-field energy     =     0.0000000008 hartrees
 Guess from superposition of atomic densities
 Warning:  Energy on first SCF cycle will be non-variational
 SAD guess density has 32.000000 electrons

 -----------------------------------------------------------------------
  General SCF calculation program by
  Eric Jon Sundstrom, Paul Horn, Yuezhi Mao, Dmitri Zuev, Alec White,
  David Stuck, Shaama M.S., Shane Yost, Joonho Lee, David Small,
  Daniel Levine, Susi Lehtola, Hugh Burton, Evgeny Epifanovsky
 -----------------------------------------------------------------------
 Hartree-Fock
 using 4 threads for integral computing
 -------------------------------------------------------
 OpenMP Integral computing Module                
 Release: version 2.0, May 2017, Q-Chem Inc. Pleasanton 
 -------------------------------------------------------
 A restricted SCF calculation will be
 performed using DIIS
 SCF converges when DIIS error is below 1.0e-08
 ---------------------------------------
  Cycle       Energy         DIIS error
 ---------------------------------------
    1    -682.6231836059      5.07e-02  
    2    -682.5891774664      3.60e-03  
    3    -682.6069529181      1.11e-03  
    4    -682.6086254076      3.62e-04  
    5    -682.6088580932      6.20e-05  
    6    -682.6088659617      1.81e-05  
    7    -682.6088666908      4.02e-06  
    8    -682.6088667300      5.60e-07  
    9    -682.6088667307      1.34e-07  
   10    -682.6088667308      3.94e-08  
   11    -682.6088667308      7.14e-09  Convergence criterion met
 ---------------------------------------
 SCF time:   CPU 1.71s  wall 1.00s 
 SCF   energy in the final basis set =     -682.6088667308
 Total energy in the final basis set =     -682.6088667308


 ------------------------------------------------------------------------------

   CCMAN2: suite of methods based on coupled cluster
           and equation of motion theories.

   Components:
   * libvmm-1.3-trunk
     by Evgeny Epifanovsky, Ilya Kaliman.
   * libtensor-2.5-trunk
     by Evgeny Epifanovsky, Michael Wormit, Dmitry Zuev, Sam Manzer, 
        Ilya Kaliman.
   * libcc-2.5-trunk
     by Evgeny Epifanovsky, Arik Landau, Tomasz Kus, Kirill Khistyaev, 
        Dmitry Zuev, Prashant Manohar, Xintian Feng, Anna Krylov, 
        Matthew Goldey, Alec White, Thomas Jagau, Kaushik Nanda, 
        Anastasia Gunina, Alexander Kunitsa, Joonho Lee.

   CCMAN original authors:
   Anna I. Krylov, C. David Sherrill, Steven R. Gwaltney,
   Edward F. C. Byrd (2000)
   Sergey V. Levchenko, Lyudmila V. Slipchenko, Tao Wang,
   Ana-Maria C. Cristian (2003)
   Piotr A. Pieniazek, C. Melania Oana, Evgeny Epifanovsky (2007)
   Prashant Manohar (2009)

 ------------------------------------------------------------------------------


 Allocating and initializing 3808MB of RAM...
 Calculation will run on 4 cores.


 Alpha MOs, Restricted
 -- Occupied --                  
-79.974 -79.974  -7.516  -7.516  -5.409  -5.409  -5.408  -5.408
  1 A1    1 B1    2 A1    2 B1    3 A1    3 B1    1 B2    1 A2                 
 -5.408  -5.408  -0.913  -0.722  -0.554  -0.406  -0.400  -0.352
  4 A1    4 B1    5 A1    5 B1    6 A1    6 B1    7 A1    2 B2                 
 -- Virtual --                   
 -0.005   0.048   0.060   0.083   0.083   0.091   0.105   0.117
  2 A2    8 A1    7 B1    9 A1    3 B2   10 A1    8 B1   11 A1                 
  0.117   0.128   0.168   0.175   0.185   0.256   0.337   0.389
  3 A2    9 B1   12 A1   10 B1   11 B1   12 B1   13 A1   14 A1                 
  0.403   0.405   0.444   0.471   0.488   0.622   0.727   0.754
 13 B1    4 B2    4 A2   14 B1   15 A1   15 B1   16 A1    5 B2                 
  0.763   0.815   0.830   0.888   0.935   1.046   1.071   1.122
 17 A1   16 B1    6 B2    5 A2   18 A1   17 B1   19 A1    6 A2                 
  1.138   1.416   1.678   1.686   1.690   1.693   1.799   1.822
 18 B1   19 B1    7 B2    7 A2   20 A1   20 B1   21 A1    8 B2                 
  1.892   1.939   1.999   2.061   2.308   2.383   2.896   2.933
  8 A2   21 B1   22 A1   22 B1   23 A1   23 B1   24 A1   24 B1                 
  7.352   7.517  14.774  14.802  14.820  14.830  14.865  14.915
 25 A1   25 B1    9 B2    9 A2   26 A1   26 B1   27 B1   27 A1                 
165.974 166.147
 28 A1   28 B1                                                                 

 Beta MOs, Restricted
 -- Occupied --                  
-79.974 -79.974  -7.516  -7.516  -5.409  -5.409  -5.408  -5.408
  1 A1    1 B1    2 A1    2 B1    3 A1    3 B1    1 B2    1 A2                 
 -5.408  -5.408  -0.913  -0.722  -0.554  -0.406  -0.400  -0.352
  4 A1    4 B1    5 A1    5 B1    6 A1    6 B1    7 A1    2 B2                 
 -- Virtual --                   
 -0.005   0.048   0.060   0.083   0.083   0.091   0.105   0.117
  2 A2    8 A1    7 B1    9 A1    3 B2   10 A1    8 B1   11 A1                 
  0.117   0.128   0.168   0.175   0.185   0.256   0.337   0.389
  3 A2    9 B1   12 A1   10 B1   11 B1   12 B1   13 A1   14 A1                 
  0.403   0.405   0.444   0.471   0.488   0.622   0.727   0.754
 13 B1    4 B2    4 A2   14 B1   15 A1   15 B1   16 A1    5 B2                 
  0.763   0.815   0.830   0.888   0.935   1.046   1.071   1.122
 17 A1   16 B1    6 B2    5 A2   18 A1   17 B1   19 A1    6 A2                 
  1.138   1.416   1.678   1.686   1.690   1.693   1.799   1.822
 18 B1   19 B1    7 B2    7 A2   20 A1   20 B1   21 A1    8 B2                 
  1.892   1.939   1.999   2.061   2.308   2.383   2.896   2.933
  8 A2   21 B1   22 A1   22 B1   23 A1   23 B1   24 A1   24 B1                 
  7.352   7.517  14.774  14.802  14.820  14.830  14.865  14.915
 25 A1   25 B1    9 B2    9 A2   26 A1   26 B1   27 B1   27 A1                 
165.974 166.147
 28 A1   28 B1                                                                 

 Occupation and symmetry of molecular orbitals

 Point group: C2v (4 irreducible representations).

                           A1   A2   B1   B2    All 
 ----------------------------------------------------
 All molecular orbitals:
  - Alpha                  28   9    28   9     74  
  - Beta                   28   9    28   9     74  
 ----------------------------------------------------
 Alpha orbitals:
  - Frozen occupied        4    1    4    1     10  
  - Active occupied        3    0    2    1     6   
  - Active virtual         21   8    22   7     58  
  - Frozen virtual         0    0    0    0     0   
 ----------------------------------------------------
 Beta orbitals:
  - Frozen occupied        4    1    4    1     10  
  - Active occupied        3    0    2    1     6   
  - Active virtual         21   8    22   7     58  
  - Frozen virtual         0    0    0    0     0   
 ----------------------------------------------------

 Import integrals:   CPU 0.00 s  wall 0.01 s

 Import integrals:   CPU 4.01 s  wall 15.99 s

 MP2 amplitudes:   CPU 0.26 s  wall 0.55 s

Running a double precision version
           CCSD T amplitudes will be solved using DIIS.

           Start     Size      MaxIter   EConv     TConv     
           3         7         100       1.00e-07  1.00e-05  
 ------------------------------------------------------------------------------
           Energy (a.u.)   Ediff      Tdiff       Comment
 ------------------------------------------------------------------------------
          -682.84508706                           
     1    -682.86559070   2.05e-02   5.74e-01     
     2    -682.87472744   9.14e-03   7.77e-02     
     3    -682.87693916   2.21e-03   3.21e-02     
     4    -682.87874071   1.80e-03   1.93e-02     Switched to DIIS steps.
     5    -682.87895607   2.15e-04   5.82e-03     
     6    -682.87894584   1.02e-05   2.06e-03     
     7    -682.87894572   1.22e-07   3.24e-04     
     8    -682.87894611   3.84e-07   1.12e-04     
     9    -682.87894586   2.45e-07   2.94e-05     
    10    -682.87894596   9.58e-08   8.84e-06     
 ------------------------------------------------------------------------------
          -682.87894596                           CCSD T converged.

End of double precision
 SCF energy                 = -682.60886673
 MP2 energy                 = -682.84508706
 CCSD correlation energy     =   -0.27007923
 CCSD total energy           = -682.87894596

 CCSD  T1^2 = 0.0057  T2^2 = 0.1824  Leading amplitudes:

 Amplitude    Orbitals with energies
 -0.0264       2 (B2) A                  ->    4 (B2) A                   
              -0.3522                          0.4048                     
 -0.0264       2 (B2) B                  ->    4 (B2) B                   
              -0.3522                          0.4048                     
 -0.0172       2 (B2) A                  ->    5 (B2) A                   
              -0.3522                          0.7536                     
 -0.0172       2 (B2) B                  ->    5 (B2) B                   
              -0.3522                          0.7536                     

 Amplitude    Orbitals with energies
 -0.1704       2 (B2) A      2 (B2) B    ->    2 (A2) A      2 (A2) B     
              -0.3522       -0.3522           -0.0045       -0.0045       
  0.1704       2 (B2) A      2 (B2) B    ->    2 (A2) B      2 (A2) A     
              -0.3522       -0.3522           -0.0045       -0.0045       
  0.1704       2 (B2) B      2 (B2) A    ->    2 (A2) A      2 (A2) B     
              -0.3522       -0.3522           -0.0045       -0.0045       
 -0.1704       2 (B2) B      2 (B2) A    ->    2 (A2) B      2 (A2) A     
              -0.3522       -0.3522           -0.0045       -0.0045       

 Computing CCSD intemediates for later calculations in double precision
 Finished.

Running a double precision version
           CCSD Lambda amplitudes will be solved using DIIS.
           Start     Size      MaxIter   EConv     LConv     
           3         7         100       1.00e-07  1.00e-05  
 ------------------------------------------------------------------------------
            Enorm      Ldiff       Comment
 ------------------------------------------------------------------------------
     1     4.92e-02   4.23e-02     
     2     9.52e-03   5.00e-03     
     3     4.34e-03   2.66e-03     
     4     1.24e-03   1.49e-03     Switched to DIIS steps.
     5     5.19e-04   4.31e-04     
     6     1.01e-04   1.74e-04     
     7     2.92e-05   1.67e-05     
     8     9.06e-06   2.16e-06     
     9     2.70e-06   4.10e-07     
    10     1.05e-06   3.20e-08     
    11     3.84e-07   1.66e-08     
    12     1.20e-07   1.56e-08     
    13     3.93e-08   4.39e-09     
 ------------------------------------------------------------------------------
                                   CCSD Lambda converged.

 Computing density matrices in double precision...
           Orbital response amplitudes will be solved using DIIS.
           Start     Size      MaxIter   EConv     LConv     
           3         7         100       1.00e-06  1.00e-06  
 ------------------------------------------------------------------------------
            Enorm      Ldiff       Comment
 ------------------------------------------------------------------------------
     1     5.21e-02   3.45e-03     
     2     2.83e-02   1.67e-02     
     3     1.85e-02   6.92e-03     
     4     1.79e-03   5.03e-03     Switched to DIIS steps.
     5     1.70e-04   8.17e-05     
     6     1.92e-05   2.41e-05     
     7     7.26e-06   1.90e-06     
     8     6.61e-07   2.37e-07     
 ------------------------------------------------------------------------------
                                   Orbital response converged.

 Computing density matrices... Done.
 CCSD calculation:   CPU 22.19 s  wall 10.42 s

Current path: /canmo/ccsd/grad/
/g1_bb_aa
/g1_bb_bb
/g1_o1o1
/g1_o1o2
/g1_o1v1
/g1_o2v1
/g1_v1v1
/g1p_bb_aa
/g1p_bb_bb
/g1s_bb_aa
/g1s_bb_bb
/g2_o1o1o1o1
/g2_o1o1o1v1
/g2_o1o1v1v1
/g2_o1v1o1v1
/g2_o1v1v1v1
/g2_v1v1v1v1
/w_bb_aa
/w_bb_bb
 Transferring MO TPDM to AO TPDM
 Transferring g2_o1o1o1o1
 Transferring g2_o1o1o1v1
 Transferring g2_o1o1v1v1
 Transferring g2_o1v1o1v1
 Transferring g2_o1v1v1v1
 Transferring g2_v1v1v1v1
 Adding separable TPDM
 Computing TPDM gradient
 --------------------------------------------------------
 2e gradient
  Atom          X               Y               Z
 --------------------------------------------------------
    1        -16.933592        0.000000       -3.553613  
    2         -1.070503       -0.000000        3.553613  
    3         16.933592       -0.000000       -3.553613  
    4          1.070503       -0.000000        3.553613  
 --------------------------------------------------------
 --------------------------------------------------------
 Final gradient
  Atom          X               Y               Z
 --------------------------------------------------------
    1        -16.933592        0.000000       -3.553613  
    2         -1.070503       -0.000000        3.553613  
    3         16.933592       -0.000000       -3.553613  
    4          1.070503       -0.000000        3.553613  
 --------------------------------------------------------
 Analytic gradient from two-electron contribution:   CPU 67.24 s  wall 48.34 s

 Total ccman2 time:   CPU 97.10 s  wall 85.71 s


 --------------------------------------------------------------
             Orbital Energies (a.u.) and Symmetries
 --------------------------------------------------------------

 Alpha MOs, Restricted
 -- Occupied --                  
-79.974  -7.516  -5.409  -5.408  -5.408 -79.974  -7.516  -5.409
  1 A1    2 A1    3 A1    4 A1    1 A2    1 B1    2 B1    3 B1                 
 -5.408  -5.408  -0.913  -0.554  -0.400  -0.722  -0.406  -0.352
  4 B1    1 B2    5 A1    6 A1    7 A1    5 B1    6 B1    2 B2                 
 -- Virtual --                   
  0.048   0.083   0.091   0.117   0.168   0.337   0.389   0.488
  8 A1    9 A1   10 A1   11 A1   12 A1   13 A1   14 A1   15 A1                 
  0.727   0.763   0.935   1.071   1.690   1.799   1.999   2.308
 16 A1   17 A1   18 A1   19 A1   20 A1   21 A1   22 A1   23 A1                 
  2.896   7.352  14.820  14.915 165.974  -0.005   0.117   0.444
 24 A1   25 A1   26 A1   27 A1   28 A1    2 A2    3 A2    4 A2                 
  0.888   1.122   1.686   1.892  14.802   0.060   0.105   0.128
  5 A2    6 A2    7 A2    8 A2    9 A2    7 B1    8 B1    9 B1                 
  0.175   0.185   0.256   0.403   0.471   0.622   0.815   1.046
 10 B1   11 B1   12 B1   13 B1   14 B1   15 B1   16 B1   17 B1                 
  1.138   1.416   1.693   1.939   2.061   2.383   2.933   7.517
 18 B1   19 B1   20 B1   21 B1   22 B1   23 B1   24 B1   25 B1                 
 14.830  14.865 166.147   0.083   0.405   0.754   0.830   1.678
 26 B1   27 B1   28 B1    3 B2    4 B2    5 B2    6 B2    7 B2                 
  1.822  14.774
  8 B2    9 B2                                                                 

 Beta MOs, Restricted
 -- Occupied --                  
-79.974  -7.516  -5.409  -5.408  -5.408 -79.974  -7.516  -5.409
  1 A1    2 A1    3 A1    4 A1    1 A2    1 B1    2 B1    3 B1                 
 -5.408  -5.408  -0.913  -0.554  -0.400  -0.722  -0.406  -0.352
  4 B1    1 B2    5 A1    6 A1    7 A1    5 B1    6 B1    2 B2                 
 -- Virtual --                   
  0.048   0.083   0.091   0.117   0.168   0.337   0.389   0.488
  8 A1    9 A1   10 A1   11 A1   12 A1   13 A1   14 A1   15 A1                 
  0.727   0.763   0.935   1.071   1.690   1.799   1.999   2.308
 16 A1   17 A1   18 A1   19 A1   20 A1   21 A1   22 A1   23 A1                 
  2.896   7.352  14.820  14.915 165.974  -0.005   0.117   0.444
 24 A1   25 A1   26 A1   27 A1   28 A1    2 A2    3 A2    4 A2                 
  0.888   1.122   1.686   1.892  14.802   0.060   0.105   0.128
  5 A2    6 A2    7 A2    8 A2    9 A2    7 B1    8 B1    9 B1                 
  0.175   0.185   0.256   0.403   0.471   0.622   0.815   1.046
 10 B1   11 B1   12 B1   13 B1   14 B1   15 B1   16 B1   17 B1                 
  1.138   1.416   1.693   1.939   2.061   2.383   2.933   7.517
 18 B1   19 B1   20 B1   21 B1   22 B1   23 B1   24 B1   25 B1                 
 14.830  14.865 166.147   0.083   0.405   0.754   0.830   1.678
 26 B1   27 B1   28 B1    3 B2    4 B2    5 B2    6 B2    7 B2                 
  1.822  14.774
  8 B2    9 B2                                                                 
 --------------------------------------------------------------

          Ground-State Mulliken Net Atomic Charges

     Atom                 Charge (a.u.)
  ----------------------------------------
      1 P                     0.096546
      2 H                    -0.096546
      3 P                     0.096546
      4 H                    -0.096546
  ----------------------------------------
  Sum of atomic charges =    -0.000000

 -----------------------------------------------------------------
                    Cartesian Multipole Moments
 -----------------------------------------------------------------
    Charge (ESU x 10^10)
                -0.0000
    Dipole Moment (Debye)
         X       0.0000      Y      -0.0000      Z      -1.3064
       Tot       1.3064
    Quadrupole Moments (Debye-Ang)
        XX     -29.4989     XY       0.0000     YY     -28.2536
        XZ      -0.0000     YZ       0.0000     ZZ     -28.2326
    Octopole Moments (Debye-Ang^2)
       XXX      -0.0000    XXY       0.0000    XYY      -0.0000
       YYY       0.0000    XXZ      -5.3215    XYZ      -0.0000
       YYZ      -1.0048    XZZ      -0.0000    YZZ       0.0000
       ZZZ      -1.3935
    Hexadecapole Moments (Debye-Ang^3)
      XXXX    -234.4366   XXXY       0.0000   XXYY     -45.7765
      XYYY       0.0000   YYYY     -46.4061   XXXZ      -0.0000
      XXYZ       0.0000   XYYZ       0.0000   YYYZ       0.0000
      XXZZ     -52.1745   XYZZ       0.0000   YYZZ     -18.6240
      XZZZ       0.0000   YZZZ       0.0000   ZZZZ     -63.7283
 -----------------------------------------------------------------
 DrvMan completing analytic gradient of the correlated energy
 Correlated dipole moment
            1
    1   0.0000000
    2  -0.0000000
    3  -0.5139787
 Energy read as -682.878945956
 Full Analytical Gradient: (in a.u., or Hartree/Bohr)
             1             2             3             4
    1   -0.00015910    0.00123945    0.00015910   -0.00123945
    2   -0.00000000   -0.00000000   -0.00000000    0.00000000
    3    0.00402116   -0.00402116    0.00402116   -0.00402116
 Gradient time:  CPU 0.25 s  wall 1.47 s
 Geometry Optimization Parameters
   NAtoms,    NIC,     NZ,  NCons,   NDum,   NFix, NCnnct, MaxDiis
        4      14       4       0       0       0       0       0


** GEOMETRY OPTIMIZATION IN DELOCALIZED INTERNAL COORDINATES **
   Searching for a Minimum

   Optimization Cycle:   1

                       Coordinates (Angstroms)
     ATOM                X               Y               Z
      1  P         1.0256940000    0.0000000000    0.0879386201
      2  H         1.2714726825    0.0000000000   -1.3190793015
      3  P        -1.0256940000    0.0000000000    0.0879386201
      4  H        -1.2714726825    0.0000000000   -1.3190793015
   Point Group: c2v   Number of degrees of freedom:     3


   Energy is   -682.878945956


 Attempting to Generate Delocalized Internal Coordinates

  3 Hessian modes will be used to form the next step
  Hessian Eigenvalues:
     0.160000    0.204507    0.293123

 Minimum Search - Taking Simple RFO Step
 Searching for Lamda that Minimizes Along All modes
 Value Taken    Lamda =  -0.00019989
 Step Taken.  Stepsize is  0.031688

                             Maximum     Tolerance    Cnvgd?
         Gradient           0.004964      0.000300      NO
         Displacement       0.022829      0.001200      NO
         Energy change     *********      0.000001      NO


 New Cartesian Coordinates Obtained by Inverse Iteration

 Displacement from previous Coordinates is:  0.043984
 ----------------------------------------------------------------
             Standard Nuclear Orientation (Angstroms)
    I     Atom           X                Y                Z
 ----------------------------------------------------------------
    1      P       1.0247194761     0.0000000000     0.0836828416
    2      H       1.2561853159     0.0000000000    -1.3148235230
    3      P      -1.0247194761     0.0000000000     0.0836828416
    4      H      -1.2561853159     0.0000000000    -1.3148235230
 ----------------------------------------------------------------
 Molecular Point Group                 C2v   NOp =  4
 Largest Abelian Subgroup              C2v   NOp =  4
 Nuclear Repulsion Energy =    75.4397896909 hartrees
 There are       16 alpha and       16 beta electrons
 Applying Cartesian multipole field
    Component          Value
    ---------          -----
     (2,0,0)        1.00000E-11
     (0,2,0)        2.00000E-11
     (0,0,2)       -3.00000E-11
 Nucleus-field energy     =     0.0000000008 hartrees
 Requested basis set is 6-311++G(d,p)
 There are 36 shells and 74 basis functions
 A cutoff of  1.0D-14 yielded    650 shell pairs
 There are      2807 function pairs (      2968 Cartesian)
 Smallest overlap matrix eigenvalue = 6.67E-04
 Guess MOs from SCF MO coefficient file

 -----------------------------------------------------------------------
  General SCF calculation program by
  Eric Jon Sundstrom, Paul Horn, Yuezhi Mao, Dmitri Zuev, Alec White,
  David Stuck, Shaama M.S., Shane Yost, Joonho Lee, David Small,
  Daniel Levine, Susi Lehtola, Hugh Burton, Evgeny Epifanovsky
 -----------------------------------------------------------------------
 Hartree-Fock
 using 4 threads for integral computing
 -------------------------------------------------------
 OpenMP Integral computing Module                
 Release: version 2.0, May 2017, Q-Chem Inc. Pleasanton 
 -------------------------------------------------------
 A restricted SCF calculation will be
 performed using DIIS
 SCF converges when DIIS error is below 1.0e-08
 ---------------------------------------
  Cycle       Energy         DIIS error
 ---------------------------------------
    1    -682.6091050773      2.13e-04  
    2    -682.6091435109      4.39e-05  
    3    -682.6091469088      1.29e-05  
    4    -682.6091473747      5.02e-06  
    5    -682.6091474421      9.85e-07  
    6    -682.6091474447      2.86e-07  
    7    -682.6091474449      5.45e-08  
    8    -682.6091474449      9.69e-09  Convergence criterion met
 ---------------------------------------
 SCF time:   CPU 1.77s  wall 2.00s 
 SCF   energy in the final basis set =     -682.6091474449
 Total energy in the final basis set =     -682.6091474449


 ------------------------------------------------------------------------------

   CCMAN2: suite of methods based on coupled cluster
           and equation of motion theories.

   Components:
   * libvmm-1.3-trunk
     by Evgeny Epifanovsky, Ilya Kaliman.
   * libtensor-2.5-trunk
     by Evgeny Epifanovsky, Michael Wormit, Dmitry Zuev, Sam Manzer, 
        Ilya Kaliman.
   * libcc-2.5-trunk
     by Evgeny Epifanovsky, Arik Landau, Tomasz Kus, Kirill Khistyaev, 
        Dmitry Zuev, Prashant Manohar, Xintian Feng, Anna Krylov, 
        Matthew Goldey, Alec White, Thomas Jagau, Kaushik Nanda, 
        Anastasia Gunina, Alexander Kunitsa, Joonho Lee.

   CCMAN original authors:
   Anna I. Krylov, C. David Sherrill, Steven R. Gwaltney,
   Edward F. C. Byrd (2000)
   Sergey V. Levchenko, Lyudmila V. Slipchenko, Tao Wang,
   Ana-Maria C. Cristian (2003)
   Piotr A. Pieniazek, C. Melania Oana, Evgeny Epifanovsky (2007)
   Prashant Manohar (2009)

 ------------------------------------------------------------------------------


 Allocating and initializing 3808MB of RAM...
 Calculation will run on 4 cores.


 Alpha MOs, Restricted
 -- Occupied --                  
-79.973 -79.972  -7.515  -7.515  -5.408  -5.408  -5.407  -5.407
  1 A1    1 B1    2 A1    2 B1    3 A1    3 B1    1 B2    1 A2                 
 -5.407  -5.407  -0.915  -0.724  -0.556  -0.407  -0.400  -0.352
  4 A1    4 B1    5 A1    5 B1    6 A1    6 B1    7 A1    2 B2                 
 -- Virtual --                   
 -0.004   0.048   0.060   0.083   0.083   0.091   0.106   0.117
  2 A2    8 A1    7 B1    9 A1    3 B2   10 A1    8 B1   11 A1                 
  0.117   0.128   0.170   0.175   0.185   0.259   0.337   0.388
  3 A2    9 B1   12 A1   10 B1   11 B1   12 B1   13 A1   14 A1                 
  0.403   0.405   0.444   0.472   0.489   0.623   0.728   0.754
 13 B1    4 B2    4 A2   14 B1   15 A1   15 B1   16 A1    5 B2                 
  0.761   0.816   0.829   0.887   0.937   1.046   1.078   1.123
 17 A1   16 B1    6 B2    5 A2   18 A1   17 B1   19 A1    6 A2                 
  1.143   1.418   1.682   1.690   1.692   1.700   1.796   1.822
 18 B1   19 B1    7 B2    7 A2   20 A1   20 B1   21 A1    8 B2                 
  1.893   1.936   2.001   2.062   2.323   2.395   2.894   2.938
  8 A2   21 B1   22 A1   22 B1   23 A1   23 B1   24 A1   24 B1                 
  7.356   7.524  14.775  14.802  14.825  14.831  14.869  14.915
 25 A1   25 B1    9 B2    9 A2   26 A1   26 B1   27 B1   27 A1                 
165.980 166.156
 28 A1   28 B1                                                                 

 Beta MOs, Restricted
 -- Occupied --                  
-79.973 -79.972  -7.515  -7.515  -5.408  -5.408  -5.407  -5.407
  1 A1    1 B1    2 A1    2 B1    3 A1    3 B1    1 B2    1 A2                 
 -5.407  -5.407  -0.915  -0.724  -0.556  -0.407  -0.400  -0.352
  4 A1    4 B1    5 A1    5 B1    6 A1    6 B1    7 A1    2 B2                 
 -- Virtual --                   
 -0.004   0.048   0.060   0.083   0.083   0.091   0.106   0.117
  2 A2    8 A1    7 B1    9 A1    3 B2   10 A1    8 B1   11 A1                 
  0.117   0.128   0.170   0.175   0.185   0.259   0.337   0.388
  3 A2    9 B1   12 A1   10 B1   11 B1   12 B1   13 A1   14 A1                 
  0.403   0.405   0.444   0.472   0.489   0.623   0.728   0.754
 13 B1    4 B2    4 A2   14 B1   15 A1   15 B1   16 A1    5 B2                 
  0.761   0.816   0.829   0.887   0.937   1.046   1.078   1.123
 17 A1   16 B1    6 B2    5 A2   18 A1   17 B1   19 A1    6 A2                 
  1.143   1.418   1.682   1.690   1.692   1.700   1.796   1.822
 18 B1   19 B1    7 B2    7 A2   20 A1   20 B1   21 A1    8 B2                 
  1.893   1.936   2.001   2.062   2.323   2.395   2.894   2.938
  8 A2   21 B1   22 A1   22 B1   23 A1   23 B1   24 A1   24 B1                 
  7.356   7.524  14.775  14.802  14.825  14.831  14.869  14.915
 25 A1   25 B1    9 B2    9 A2   26 A1   26 B1   27 B1   27 A1                 
165.980 166.156
 28 A1   28 B1                                                                 

 Occupation and symmetry of molecular orbitals

 Point group: C2v (4 irreducible representations).

                           A1   A2   B1   B2    All 
 ----------------------------------------------------
 All molecular orbitals:
  - Alpha                  28   9    28   9     74  
  - Beta                   28   9    28   9     74  
 ----------------------------------------------------
 Alpha orbitals:
  - Frozen occupied        4    1    4    1     10  
  - Active occupied        3    0    2    1     6   
  - Active virtual         21   8    22   7     58  
  - Frozen virtual         0    0    0    0     0   
 ----------------------------------------------------
 Beta orbitals:
  - Frozen occupied        4    1    4    1     10  
  - Active occupied        3    0    2    1     6   
  - Active virtual         21   8    22   7     58  
  - Frozen virtual         0    0    0    0     0   
 ----------------------------------------------------

 Import integrals:   CPU 0.00 s  wall 0.00 s

 Import integrals:   CPU 3.85 s  wall 13.38 s

 MP2 amplitudes:   CPU 0.26 s  wall 0.52 s

Running a double precision version
           CCSD T amplitudes will be solved using DIIS.

           Start     Size      MaxIter   EConv     TConv     
           3         7         100       1.00e-07  1.00e-05  
 ------------------------------------------------------------------------------
           Energy (a.u.)   Ediff      Tdiff       Comment
 ------------------------------------------------------------------------------
          -682.84526348                           
     1    -682.86579253   2.05e-02   5.73e-01     
     2    -682.87487029   9.08e-03   7.74e-02     
     3    -682.87706558   2.20e-03   3.19e-02     
     4    -682.87884617   1.78e-03   1.92e-02     Switched to DIIS steps.
     5    -682.87905645   2.10e-04   5.76e-03     
     6    -682.87904579   1.07e-05   2.04e-03     
     7    -682.87904570   9.08e-08   3.19e-04     
     8    -682.87904605   3.50e-07   1.08e-04     
     9    -682.87904582   2.38e-07   2.88e-05     
    10    -682.87904591   9.10e-08   8.52e-06     
 ------------------------------------------------------------------------------
          -682.87904591                           CCSD T converged.

End of double precision
 SCF energy                 = -682.60914744
 MP2 energy                 = -682.84526348
 CCSD correlation energy     =   -0.26989846
 CCSD total energy           = -682.87904591

 CCSD  T1^2 = 0.0056  T2^2 = 0.1816  Leading amplitudes:

 Amplitude    Orbitals with energies
  0.0263       2 (B2) A                  ->    4 (B2) A                   
              -0.3523                          0.4048                     
  0.0263       2 (B2) B                  ->    4 (B2) B                   
              -0.3523                          0.4048                     
 -0.0171       2 (B2) A                  ->    5 (B2) A                   
              -0.3523                          0.7537                     
 -0.0171       2 (B2) B                  ->    5 (B2) B                   
              -0.3523                          0.7537                     

 Amplitude    Orbitals with energies
 -0.1698       2 (B2) A      2 (B2) B    ->    2 (A2) A      2 (A2) B     
              -0.3523       -0.3523           -0.0041       -0.0041       
  0.1698       2 (B2) A      2 (B2) B    ->    2 (A2) B      2 (A2) A     
              -0.3523       -0.3523           -0.0041       -0.0041       
  0.1698       2 (B2) B      2 (B2) A    ->    2 (A2) A      2 (A2) B     
              -0.3523       -0.3523           -0.0041       -0.0041       
 -0.1698       2 (B2) B      2 (B2) A    ->    2 (A2) B      2 (A2) A     
              -0.3523       -0.3523           -0.0041       -0.0041       

 Computing CCSD intemediates for later calculations in double precision
 Finished.

Running a double precision version
           CCSD Lambda amplitudes will be solved using DIIS.
           Start     Size      MaxIter   EConv     LConv     
           3         7         100       1.00e-07  1.00e-05  
 ------------------------------------------------------------------------------
            Enorm      Ldiff       Comment
 ------------------------------------------------------------------------------
     1     4.89e-02   4.20e-02     
     2     9.46e-03   4.96e-03     
     3     4.31e-03   2.64e-03     
     4     1.22e-03   1.48e-03     Switched to DIIS steps.
     5     5.13e-04   4.25e-04     
     6     1.00e-04   1.71e-04     
     7     2.87e-05   1.63e-05     
     8     8.87e-06   2.08e-06     
     9     2.63e-06   3.99e-07     
    10     1.02e-06   2.69e-08     
    11     3.71e-07   1.71e-08     
    12     1.16e-07   1.56e-08     
    13     3.83e-08   4.36e-09     
 ------------------------------------------------------------------------------
                                   CCSD Lambda converged.

 Computing density matrices in double precision...
           Orbital response amplitudes will be solved using DIIS.
           Start     Size      MaxIter   EConv     LConv     
           3         7         100       1.00e-06  1.00e-06  
 ------------------------------------------------------------------------------
            Enorm      Ldiff       Comment
 ------------------------------------------------------------------------------
     1     5.18e-02   3.53e-03     
     2     2.80e-02   1.67e-02     
     3     1.82e-02   6.84e-03     
     4     1.77e-03   4.93e-03     Switched to DIIS steps.
     5     1.67e-04   8.17e-05     
     6     1.87e-05   2.36e-05     
     7     7.07e-06   1.88e-06     
     8     6.23e-07   2.21e-07     
 ------------------------------------------------------------------------------
                                   Orbital response converged.

 Computing density matrices... Done.
 CCSD calculation:   CPU 22.82 s  wall 10.60 s

Current path: /canmo/ccsd/grad/
/g1_bb_aa
/g1_bb_bb
/g1_o1o1
/g1_o1o2
/g1_o1v1
/g1_o2v1
/g1_v1v1
/g1p_bb_aa
/g1p_bb_bb
/g1s_bb_aa
/g1s_bb_bb
/g2_o1o1o1o1
/g2_o1o1o1v1
/g2_o1o1v1v1
/g2_o1v1o1v1
/g2_o1v1v1v1
/g2_v1v1v1v1
/w_bb_aa
/w_bb_bb
 Transferring MO TPDM to AO TPDM
 Transferring g2_o1o1o1o1
 Transferring g2_o1o1o1v1
 Transferring g2_o1o1v1v1
 Transferring g2_o1v1o1v1
 Transferring g2_o1v1v1v1
 Transferring g2_v1v1v1v1
 Adding separable TPDM
 Computing TPDM gradient
 --------------------------------------------------------
 2e gradient
  Atom          X               Y               Z
 --------------------------------------------------------
    1        -16.989119       -0.000000       -3.564725  
    2         -1.032957        0.000000        3.564725  
    3         16.989119        0.000000       -3.564725  
    4          1.032957       -0.000000        3.564725  
 --------------------------------------------------------
 --------------------------------------------------------
 Final gradient
  Atom          X               Y               Z
 --------------------------------------------------------
    1        -16.989119       -0.000000       -3.564725  
    2         -1.032957        0.000000        3.564725  
    3         16.989119        0.000000       -3.564725  
    4          1.032957       -0.000000        3.564725  
 --------------------------------------------------------
 Analytic gradient from two-electron contribution:   CPU 67.87 s  wall 49.29 s

 Total ccman2 time:   CPU 97.64 s  wall 82.84 s


 --------------------------------------------------------------
             Orbital Energies (a.u.) and Symmetries
 --------------------------------------------------------------

 Alpha MOs, Restricted
 -- Occupied --                  
-79.973  -7.515  -5.408  -5.407  -5.407 -79.972  -7.515  -5.408
  1 A1    2 A1    3 A1    4 A1    1 A2    1 B1    2 B1    3 B1                 
 -5.407  -5.407  -0.915  -0.556  -0.400  -0.724  -0.407  -0.352
  4 B1    1 B2    5 A1    6 A1    7 A1    5 B1    6 B1    2 B2                 
 -- Virtual --                   
  0.048   0.083   0.091   0.117   0.170   0.337   0.388   0.489
  8 A1    9 A1   10 A1   11 A1   12 A1   13 A1   14 A1   15 A1                 
  0.728   0.761   0.937   1.078   1.692   1.796   2.001   2.323
 16 A1   17 A1   18 A1   19 A1   20 A1   21 A1   22 A1   23 A1                 
  2.894   7.356  14.825  14.915 165.980  -0.004   0.117   0.444
 24 A1   25 A1   26 A1   27 A1   28 A1    2 A2    3 A2    4 A2                 
  0.887   1.123   1.690   1.893  14.802   0.060   0.106   0.128
  5 A2    6 A2    7 A2    8 A2    9 A2    7 B1    8 B1    9 B1                 
  0.175   0.185   0.259   0.403   0.472   0.623   0.816   1.046
 10 B1   11 B1   12 B1   13 B1   14 B1   15 B1   16 B1   17 B1                 
  1.143   1.418   1.700   1.936   2.062   2.395   2.938   7.524
 18 B1   19 B1   20 B1   21 B1   22 B1   23 B1   24 B1   25 B1                 
 14.831  14.869 166.156   0.083   0.405   0.754   0.829   1.682
 26 B1   27 B1   28 B1    3 B2    4 B2    5 B2    6 B2    7 B2                 
  1.822  14.775
  8 B2    9 B2                                                                 

 Beta MOs, Restricted
 -- Occupied --                  
-79.973  -7.515  -5.408  -5.407  -5.407 -79.972  -7.515  -5.408
  1 A1    2 A1    3 A1    4 A1    1 A2    1 B1    2 B1    3 B1                 
 -5.407  -5.407  -0.915  -0.556  -0.400  -0.724  -0.407  -0.352
  4 B1    1 B2    5 A1    6 A1    7 A1    5 B1    6 B1    2 B2                 
 -- Virtual --                   
  0.048   0.083   0.091   0.117   0.170   0.337   0.388   0.489
  8 A1    9 A1   10 A1   11 A1   12 A1   13 A1   14 A1   15 A1                 
  0.728   0.761   0.937   1.078   1.692   1.796   2.001   2.323
 16 A1   17 A1   18 A1   19 A1   20 A1   21 A1   22 A1   23 A1                 
  2.894   7.356  14.825  14.915 165.980  -0.004   0.117   0.444
 24 A1   25 A1   26 A1   27 A1   28 A1    2 A2    3 A2    4 A2                 
  0.887   1.123   1.690   1.893  14.802   0.060   0.106   0.128
  5 A2    6 A2    7 A2    8 A2    9 A2    7 B1    8 B1    9 B1                 
  0.175   0.185   0.259   0.403   0.472   0.623   0.816   1.046
 10 B1   11 B1   12 B1   13 B1   14 B1   15 B1   16 B1   17 B1                 
  1.143   1.418   1.700   1.936   2.062   2.395   2.938   7.524
 18 B1   19 B1   20 B1   21 B1   22 B1   23 B1   24 B1   25 B1                 
 14.831  14.869 166.156   0.083   0.405   0.754   0.829   1.682
 26 B1   27 B1   28 B1    3 B2    4 B2    5 B2    6 B2    7 B2                 
  1.822  14.775
  8 B2    9 B2                                                                 
 --------------------------------------------------------------

          Ground-State Mulliken Net Atomic Charges

     Atom                 Charge (a.u.)
  ----------------------------------------
      1 P                     0.097066
      2 H                    -0.097066
      3 P                     0.097066
      4 H                    -0.097066
  ----------------------------------------
  Sum of atomic charges =    -0.000000

 -----------------------------------------------------------------
                    Cartesian Multipole Moments
 -----------------------------------------------------------------
    Charge (ESU x 10^10)
                 0.0000
    Dipole Moment (Debye)
         X      -0.0000      Y       0.0000      Z      -1.3196
       Tot       1.3196
    Quadrupole Moments (Debye-Ang)
        XX     -29.5181     XY      -0.0000     YY     -28.2301
        XZ      -0.0000     YZ      -0.0000     ZZ     -28.1674
    Octopole Moments (Debye-Ang^2)
       XXX      -0.0000    XXY      -0.0000    XYY       0.0000
       YYY      -0.0000    XXZ      -5.2539    XYZ       0.0000
       YYZ      -0.9348    XZZ      -0.0000    YZZ       0.0000
       ZZZ      -1.1435
    Hexadecapole Moments (Debye-Ang^3)
      XXXX    -233.7919   XXXY      -0.0000   XXYY     -45.6385
      XYYY      -0.0000   YYYY     -46.3785   XXXZ      -0.0000
      XXYZ      -0.0000   XYYZ      -0.0000   YYYZ      -0.0000
      XXZZ     -51.8747   XYZZ      -0.0000   YYZZ     -18.5060
      XZZZ      -0.0000   YZZZ      -0.0000   ZZZZ     -63.1416
 -----------------------------------------------------------------
 DrvMan completing analytic gradient of the correlated energy
 Correlated dipole moment
            1
    1  -0.0000000
    2   0.0000000
    3  -0.5191690
 Energy read as -682.879045906
 Full Analytical Gradient: (in a.u., or Hartree/Bohr)
             1             2             3             4
    1   -0.00021840    0.00004361    0.00021840   -0.00004361
    2    0.00000000    0.00000000   -0.00000000   -0.00000000
    3   -0.00008924    0.00008924   -0.00008924    0.00008924
 Gradient time:  CPU 0.24 s  wall 1.41 s
 Geometry Optimization Parameters
   NAtoms,    NIC,     NZ,  NCons,   NDum,   NFix, NCnnct, MaxDiis
        4      14       4       0       0       0       0       0

 Cartesian Hessian Update
 Hessian Updated using BFGS Update


** GEOMETRY OPTIMIZATION IN DELOCALIZED INTERNAL COORDINATES **
   Searching for a Minimum

   Optimization Cycle:   2

                       Coordinates (Angstroms)
     ATOM                X               Y               Z
      1  P         1.0247194761    0.0000000000    0.0836828416
      2  H         1.2561853159    0.0000000000   -1.3148235230
      3  P        -1.0247194761    0.0000000000    0.0836828416
      4  H        -1.2561853159    0.0000000000   -1.3148235230
   Point Group: c2v   Number of degrees of freedom:     3


   Energy is   -682.879045906

 Hessian Updated using BFGS Update

  3 Hessian modes will be used to form the next step
  Hessian Eigenvalues:
     0.155172    0.210635    0.295502

 Minimum Search - Taking Simple RFO Step
 Searching for Lamda that Minimizes Along All modes
 Value Taken    Lamda =   0.00000000
 Step Taken.  Stepsize is  0.001581

                             Maximum     Tolerance    Cnvgd?
         Gradient           0.000232      0.000300     YES
         Displacement       0.001157      0.001200     YES
         Energy change     -0.000100      0.000001      NO


                       Distance Matrix (Angstroms)
             P (  1)   H (  2)   P (  3)
   H (  2)  1.417532
   P (  3)  2.049439  2.675509
   H (  4)  2.675509  2.512371  1.417532

 Final energy is   -682.87904590604262     


 ******************************
 **  OPTIMIZATION CONVERGED  **
 ******************************

                       Coordinates (Angstroms)
     ATOM                X               Y               Z
      1  P         1.0247194761    0.0000000000    0.0836828416
      2  H         1.2561853159    0.0000000000   -1.3148235230
      3  P        -1.0247194761    0.0000000000    0.0836828416
      4  H        -1.2561853159    0.0000000000   -1.3148235230

Z-matrix Print:
$molecule
0 1
P 
H  1 1.417532
P  1 2.049439 2 99.397791
H  3 1.417532 1 99.397791 2 -0.000000 0
$end


 --------------------------------------------------------------
             Orbital Energies (a.u.) and Symmetries
 --------------------------------------------------------------

 Alpha MOs, Restricted
 -- Occupied --                  
-79.973  -7.515  -5.408  -5.407  -5.407 -79.972  -7.515  -5.408
  1 A1    2 A1    3 A1    4 A1    1 A2    1 B1    2 B1    3 B1                 
 -5.407  -5.407  -0.915  -0.556  -0.400  -0.724  -0.407  -0.352
  4 B1    1 B2    5 A1    6 A1    7 A1    5 B1    6 B1    2 B2                 
 -- Virtual --                   
  0.048   0.083   0.091   0.117   0.170   0.337   0.388   0.489
  8 A1    9 A1   10 A1   11 A1   12 A1   13 A1   14 A1   15 A1                 
  0.728   0.761   0.937   1.078   1.692   1.796   2.001   2.323
 16 A1   17 A1   18 A1   19 A1   20 A1   21 A1   22 A1   23 A1                 
  2.894   7.356  14.825  14.915 165.980  -0.004   0.117   0.444
 24 A1   25 A1   26 A1   27 A1   28 A1    2 A2    3 A2    4 A2                 
  0.887   1.123   1.690   1.893  14.802   0.060   0.106   0.128
  5 A2    6 A2    7 A2    8 A2    9 A2    7 B1    8 B1    9 B1                 
  0.175   0.185   0.259   0.403   0.472   0.623   0.816   1.046
 10 B1   11 B1   12 B1   13 B1   14 B1   15 B1   16 B1   17 B1                 
  1.143   1.418   1.700   1.936   2.062   2.395   2.938   7.524
 18 B1   19 B1   20 B1   21 B1   22 B1   23 B1   24 B1   25 B1                 
 14.831  14.869 166.156   0.083   0.405   0.754   0.829   1.682
 26 B1   27 B1   28 B1    3 B2    4 B2    5 B2    6 B2    7 B2                 
  1.822  14.775
  8 B2    9 B2                                                                 

 Beta MOs, Restricted
 -- Occupied --                  
-79.973  -7.515  -5.408  -5.407  -5.407 -79.972  -7.515  -5.408
  1 A1    2 A1    3 A1    4 A1    1 A2    1 B1    2 B1    3 B1                 
 -5.407  -5.407  -0.915  -0.556  -0.400  -0.724  -0.407  -0.352
  4 B1    1 B2    5 A1    6 A1    7 A1    5 B1    6 B1    2 B2                 
 -- Virtual --                   
  0.048   0.083   0.091   0.117   0.170   0.337   0.388   0.489
  8 A1    9 A1   10 A1   11 A1   12 A1   13 A1   14 A1   15 A1                 
  0.728   0.761   0.937   1.078   1.692   1.796   2.001   2.323
 16 A1   17 A1   18 A1   19 A1   20 A1   21 A1   22 A1   23 A1                 
  2.894   7.356  14.825  14.915 165.980  -0.004   0.117   0.444
 24 A1   25 A1   26 A1   27 A1   28 A1    2 A2    3 A2    4 A2                 
  0.887   1.123   1.690   1.893  14.802   0.060   0.106   0.128
  5 A2    6 A2    7 A2    8 A2    9 A2    7 B1    8 B1    9 B1                 
  0.175   0.185   0.259   0.403   0.472   0.623   0.816   1.046
 10 B1   11 B1   12 B1   13 B1   14 B1   15 B1   16 B1   17 B1                 
  1.143   1.418   1.700   1.936   2.062   2.395   2.938   7.524
 18 B1   19 B1   20 B1   21 B1   22 B1   23 B1   24 B1   25 B1                 
 14.831  14.869 166.156   0.083   0.405   0.754   0.829   1.682
 26 B1   27 B1   28 B1    3 B2    4 B2    5 B2    6 B2    7 B2                 
  1.822  14.775
  8 B2    9 B2                                                                 
 --------------------------------------------------------------

          Ground-State Mulliken Net Atomic Charges

     Atom                 Charge (a.u.)
  ----------------------------------------
      1 P                     0.097066
      2 H                    -0.097066
      3 P                     0.097066
      4 H                    -0.097066
  ----------------------------------------
  Sum of atomic charges =    -0.000000

 -----------------------------------------------------------------
                    Cartesian Multipole Moments
 -----------------------------------------------------------------
    Charge (ESU x 10^10)
                 0.0000
    Dipole Moment (Debye)
         X      -0.0000      Y       0.0000      Z      -1.3196
       Tot       1.3196
    Quadrupole Moments (Debye-Ang)
        XX     -29.5181     XY      -0.0000     YY     -28.2301
        XZ      -0.0000     YZ      -0.0000     ZZ     -28.1674
    Octopole Moments (Debye-Ang^2)
       XXX      -0.0000    XXY      -0.0000    XYY       0.0000
       YYY      -0.0000    XXZ      -5.2539    XYZ       0.0000
       YYZ      -0.9348    XZZ      -0.0000    YZZ       0.0000
       ZZZ      -1.1435
    Hexadecapole Moments (Debye-Ang^3)
      XXXX    -233.7919   XXXY      -0.0000   XXYY     -45.6385
      XYYY      -0.0000   YYYY     -46.3785   XXXZ      -0.0000
      XXYZ      -0.0000   XYYZ      -0.0000   YYYZ      -0.0000
      XXZZ     -51.8747   XYZZ      -0.0000   YYZZ     -18.5060
      XZZZ      -0.0000   YZZZ      -0.0000   ZZZZ     -63.1416
 -----------------------------------------------------------------
Archival summary:
1\1\TWL02\OPT\ProcedureUnspecified\BasisUnspecified\22\taweetha\SunNov408:27:302018SunNov408:27:302018\0\\#,OPT,ProcedureUnspecified,BasisUnspecified,\\0,1\P\H,1,1.41753\P,1,2.04944,2,99.3978\H,3,1.41753,1,99.3978,2,-0,0\\HF=-682.609147\\@

 Total job time:  215.90s(wall), 201.79s(cpu) 
 Sun Nov  4 08:27:30 2018

        *************************************************************
        *                                                           *
        *  Thank you very much for using Q-Chem.  Have a nice day.  *
        *                                                           *
        *************************************************************
