# Supplementary material for: Geometric and energetic data from ab initio calculations of haloethene, haloimine, halomethylenephosphine, haloiminophosphine, halodiazene, halodiphosphene and halocyclopropane
Source: Data Brief. 2019 Nov 2;27:104738. doi: 10.1016/j.dib.2019.104738 (PMC6861602; doi:10.1016/j.dib.2019.104738)
Supplement: Multimedia component 8 [file mmc8.zip › PP/CCSD/HEPPIE.out]

Q-Chem Developer Version!
                  Welcome to Q-Chem
     A Quantum Leap Into The Future Of Chemistry


 Q-Chem 5.1, Q-Chem, Inc., Pleasanton, CA (2018)

 Yihan Shao,  Zhengting Gan,  E. Epifanovsky,  A. T. B. Gilbert,  M. Wormit,  
 J. Kussmann,  A. W. Lange,  A. Behn,  Jia Deng,  Xintian Feng,  D. Ghosh,  
 M. Goldey,  P. R. Horn,  L. D. Jacobson,  I. Kaliman,  T. Kus,  A. Landau,  
 Jie Liu,  E. I. Proynov,  R. M. Richard,  R. P. Steele,  E. J. Sundstrom,  
 H. L. Woodcock III,  P. M. Zimmerman,  D. Zuev,  B. Albrecht,  E. Alguire,  
 S. A. Baeppler,  D. Barton,  Z. Benda,  Y. A. Bernard,  E. J. Berquist,  
 K. B. Bravaya,  H. Burton,  D. Casanova,  Chun-Min Chang,  Yunqing Chen,  
 A. Chien,  K. D. Closser,  M. P. Coons,  S. Coriani,  S. Dasgupta,  
 A. L. Dempwolff,  M. Diedenhofen,  Hainam Do,  R. G. Edgar,  Po-Tung Fang,  
 S. Faraji,  S. Fatehi,  Qingguo Feng,  K. D. Fenk,  J. Fosso-Tande,  
 Qinghui Ge,  A. Ghysels,  G. Gidofalvi,  J. Gomes,  J. Gonthier,  A. Gunina,  
 D. Hait,  M. W. D. Hanson-Heine,  P. H. P. Harbach,  A. W. Hauser,  
 J. E. Herr,  E. G. Hohenstein,  Z. C. Holden,  Kerwin Hui,  B. C. Huynh,  
 T.-C. Jagau,  Hyunjun Ji,  B. Kaduk,  K. Khistyaev,  Jaehoon Kim,  
 P. Klunzinger,  K. Koh,  D. Kosenkov,  L. Koulias,  T. Kowalczyk,  
 C. M. Krauter,  A. Kunitsa,  Ka Un Lao,  A. Laurent,  K. V. Lawler,  
 Joonho Lee,  D. Lefrancois,  S. Lehtola,  D. S. Levine,  Yi-Pei Li,  
 You-Sheng Lin,  Fenglai Liu,  E. Livshits,  A. Luenser,  P. Manohar,  
 E. Mansoor,  S. F. Manzer,  Shan-Ping Mao,  Yuezhi Mao,  N. Mardirossian,  
 A. V. Marenich,  T. Markovich,  L. A. Martinez-Martinez,  S. A. Maurer,  
 N. J. Mayhall,  S. C. McKenzie,  J.-M. Mewes,  A. F. Morrison,  
 J. W. Mullinax,  K. Nanda,  T. S. Nguyen-Beck,  R. Olivares-Amaya,  
 J. A. Parkhill,  T. M. Perrine,  F. Plasser,  P. Pokhilko,  S. Prager,  
 A. Prociuk,  E. Ramos,  D. R. Rehn,  F. Rob,  M. Schneider,  N. Sergueev,  
 S. M. Sharada,  S. Sharma,  D. W. Small,  T. Stauch,  T. Stein,  
 Yu-Chuan Su,  A. J. W. Thom,  A. Tkatchenko,  T. Tsuchimochi,  N. M. Tubman,  
 L. Vogt,  M. L. Vidal,  O. Vydrov,  M. A. Watson,  J. Wenzel,  
 M. de Wergifosse,  T. A. Wesolowski,  A. White,  J. Witte,  A. Yamada,  
 Jun Yang,  K. Yao,  S. Yeganeh,  S. R. Yost,  Zhi-Qiang You,  A. Zech,  
 Igor Ying Zhang,  Xing Zhang,  Yan Zhao,  Ying Zhu,  B. R. Brooks,  
 G. K. L. Chan,  C. J. Cramer,  M. S. Gordon,  W. J. Hehre,  A. Klamt,  
 M. W. Schmidt,  C. D. Sherrill,  D. G. Truhlar,  A. Aspuru-Guzik,  R. Baer,  
 A. T. Bell,  N. A. Besley,  Jeng-Da Chai,  A. E. DePrince, III,  
 R. A. DiStasio Jr.,  A. Dreuw,  B. D. Dunietz,  T. R. Furlani,  
 Chao-Ping Hsu,  Yousung Jung,  Jing Kong,  D. S. Lambrecht,  WanZhen Liang,  
 C. Ochsenfeld,  V. A. Rassolov,  L. V. Slipchenko,  J. E. Subotnik,  
 T. Van Voorhis,  J. M. Herbert,  A. I. Krylov,  P. M. W. Gill,  M. Head-Gordon

 Contributors to earlier versions of Q-Chem not listed above: 
 R. D. Adamson,  B. Austin,  J. Baker,  G. J. O. Beran,  K. Brandhorst,  
 S. T. Brown,  E. F. C. Byrd,  A. K. Chakraborty,  C.-L. Cheng,  
 Siu Hung Chien,  D. M. Chipman,  D. L. Crittenden,  H. Dachsel,  
 R. J. Doerksen,  A. D. Dutoi,  L. Fusti-Molnar,  W. A. Goddard III,  
 A. Golubeva-Zadorozhnaya,  S. R. Gwaltney,  G. Hawkins,  A. Heyden,  
 S. Hirata,  G. Kedziora,  F. J. Keil,  C. Kelley,  Jihan Kim,  R. A. King,  
 R. Z. Khaliullin,  P. P. Korambath,  W. Kurlancheek,  A. M. Lee,  M. S. Lee,  
 S. V. Levchenko,  Ching Yeh Lin,  D. Liotard,  R. C. Lochan,  I. Lotan,  
 P. E. Maslen,  N. Nair,  D. P. O'Neill,  D. Neuhauser,  E. Neuscamman,  
 C. M. Oana,  R. Olson,  B. Peters,  R. Peverati,  P. A. Pieniazek,  
 Y. M. Rhee,  J. Ritchie,  M. A. Rohrdanz,  E. Rosta,  N. J. Russ,  
 H. F. Schaefer III,  N. E. Schultz,  N. Shenvi,  A. C. Simmonett,  A. Sodt,  
 D. Stuck,  K. S. Thanthiriwatte,  V. Vanovschi,  Tao Wang,  A. Warshel,  
 C. F. Williams,  Q. Wu,  X. Xu,  W. Zhang

 Please cite Q-Chem as follows:
 Y. Shao et al., Mol. Phys. 113, 184-215 (2015)
 DOI: 10.1080/00268976.2014.952696

 Q-Chem 5.1.1 for Intel X86 EM64T Linux

 Parts of Q-Chem use Armadillo 8.300.2 (Tropical Shenanigans).
 http://arma.sourceforge.net/

 Q-Chem begins on Sun Nov  4 09:21:33 2018  

Host: 
0

     Scratch files written to /scratch/taweetham/qchem42633//
Input Ideriv = 1
Curr. Ideriv = -1
Max.  Ideriv = 1

Checking the input file for inconsistencies... 	...done.

--------------------------------------------------------------
User input:
--------------------------------------------------------------
H=I_c.out
$molecule
0 1
I 
P  1 2.501630
P  2 2.041454 1 110.012147
H  3 1.424558 2 100.397836 1 -0.000000 0
$end

$rem
   JOB_TYPE	OPTIMIZATION
   BASIS	6-311++G**
   METHOD	ccsd
   MEM_TOTAL	4000
   N_FROZEN_CORE      FC
$end


--------------------------------------------------------------
 ----------------------------------------------------------------
             Standard Nuclear Orientation (Angstroms)
    I     Atom           X                Y                Z
 ----------------------------------------------------------------
    1      I       1.1024420397    -0.0976299133    -0.0000000000
    2      P      -1.1683213814     0.9520300995     0.0000000000
    3      P      -2.6073274884    -0.4960016190    -0.0000000000
    4      H      -1.7946950560    -1.6660418000    -0.0000000000
 ----------------------------------------------------------------
 Molecular Point Group                 Cs    NOp =  2
 Largest Abelian Subgroup              Cs    NOp =  2
 Nuclear Repulsion Energy =   356.2801144914 hartrees
 There are       42 alpha and       42 beta electrons
 Requested basis set is 6-311++G(d,p)
 There are 55 shells and 129 basis functions
 Total memory of 4000MB is distributed as follows: 
   QALLOC including MEM_STATIC uses 192MB
   MEM_STATIC is set to 192MB
   CCMAN JOB total memory use is  3808MB
 Warning: actual memory use might exceed 4000MB

 Total QAlloc Memory Limit    192 MB
 Mega-Array Size       188 MB
 MEM_STATIC part       192 MB
 A cutoff of  1.0D-14 yielded   1329 shell pairs
 There are      7734 function pairs (      8640 Cartesian)

 -------------------------------------------------------
 OpenMP Integral Computing Module                       
 Release: version 1.0, May 2013, Q-Chem Inc. Pittsburgh 
 -------------------------------------------------------
 Integral Job Info:
 Integral job number is                      11
 Integral operator is                         1
 short-range coefficients                     0
 long-range coefficients              100000000
 Omega coefficients                           0
 if combine SR and LR in K                    0
 Integral screening is                        0
 Integral computing path is                   2
 max size of driver memory is            800000
 size of driver memory is                593474
 size of scratch memory is             11861008
 max col of scratch BK array               1296
 max len of scratch array in speh3          155
 max len of scratch index in speh4           18
 max int batch size is                      520
 min int batch size is                       52
 fixed nKL is                                52
 max L of basis functions is                  2
 order of int derivative is                   0
 number of shells is                         55
 number of basis is                         136
 number of cartesian basis is               136
 number of contracted shell pairs          1329
 number of primitive shell pairs           2838
 maxK2 (contraction) of shell pair           36
 max number of K2 of shell pair               1
 max number of CS2 of shell pair            273
 max number of PS2 of shell pair            273
 mem total for path MDJ                  523868
 -------------------------------------------------------
 Smallest overlap matrix eigenvalue = 8.69E-04

 Scale SEOQF with 1.000000e-01/1.000000e-01/1.000000e-01

 Standard Electronic Orientation quadrupole field applied
 Nucleus-field energy     =     0.0000000083 hartrees
 Guess from superposition of atomic densities
 Warning:  Energy on first SCF cycle will be non-variational
 SAD guess density has 84.000000 electrons

 -----------------------------------------------------------------------
  General SCF calculation program by
  Eric Jon Sundstrom, Paul Horn, Yuezhi Mao, Dmitri Zuev, Alec White,
  David Stuck, Shaama M.S., Shane Yost, Joonho Lee, David Small,
  Daniel Levine, Susi Lehtola, Hugh Burton, Evgeny Epifanovsky
 -----------------------------------------------------------------------
 Hartree-Fock
 using 4 threads for integral computing
 -------------------------------------------------------
 OpenMP Integral computing Module                
 Release: version 2.0, May 2017, Q-Chem Inc. Pleasanton 
 -------------------------------------------------------
 A restricted SCF calculation will be
 performed using DIIS
 SCF converges when DIIS error is below 1.0e-08
 ---------------------------------------
  Cycle       Energy         DIIS error
 ---------------------------------------
    1   -7598.9825209425      3.59e-02  
    2   -7598.8296895337      3.23e-03  
    3   -7598.8580204752      1.82e-03  
    4   -7598.8667735964      4.59e-04  
    5   -7598.8678690550      2.10e-04  
    6   -7598.8680665991      5.28e-05  
    7   -7598.8681009172      2.16e-05  
    8   -7598.8681061936      9.42e-06  
    9   -7598.8681069301      4.37e-06  
   10   -7598.8681071136      1.34e-06  
   11   -7598.8681071399      5.67e-07  
   12   -7598.8681071448      1.88e-07  
   13   -7598.8681071453      3.61e-08  
   14   -7598.8681071452      8.00e-09  Convergence criterion met
 ---------------------------------------
 SCF time:   CPU 12.45s  wall 5.00s 
 SCF   energy in the final basis set =    -7598.8681071452
 Total energy in the final basis set =    -7598.8681071452


 ------------------------------------------------------------------------------

   CCMAN2: suite of methods based on coupled cluster
           and equation of motion theories.

   Components:
   * libvmm-1.3-trunk
     by Evgeny Epifanovsky, Ilya Kaliman.
   * libtensor-2.5-trunk
     by Evgeny Epifanovsky, Michael Wormit, Dmitry Zuev, Sam Manzer, 
        Ilya Kaliman.
   * libcc-2.5-trunk
     by Evgeny Epifanovsky, Arik Landau, Tomasz Kus, Kirill Khistyaev, 
        Dmitry Zuev, Prashant Manohar, Xintian Feng, Anna Krylov, 
        Matthew Goldey, Alec White, Thomas Jagau, Kaushik Nanda, 
        Anastasia Gunina, Alexander Kunitsa, Joonho Lee.

   CCMAN original authors:
   Anna I. Krylov, C. David Sherrill, Steven R. Gwaltney,
   Edward F. C. Byrd (2000)
   Sergey V. Levchenko, Lyudmila V. Slipchenko, Tao Wang,
   Ana-Maria C. Cristian (2003)
   Piotr A. Pieniazek, C. Melania Oana, Evgeny Epifanovsky (2007)
   Prashant Manohar (2009)

 ------------------------------------------------------------------------------


 Allocating and initializing 3808MB of RAM...
 Calculation will run on 4 cores.


 Alpha MOs, Restricted
 -- Occupied --                  
******* -180.87 -169.68 -169.68 -169.68  -80.02  -79.99  -37.93
  1 A'    2 A'    3 A'    1 A"    4 A'    5 A'    6 A'    7 A'                 
-33.114 -33.110 -33.110 -24.298 -24.297 -24.297 -24.293 -24.293
  8 A'    2 A"    9 A'   10 A'    3 A"   11 A'    4 A"   12 A'                 
 -7.560  -7.533  -7.243  -5.476  -5.466  -5.465  -5.452  -5.451
 13 A'   14 A'   15 A'   16 A'    5 A"   17 A'   18 A'    6 A"                 
 -5.450  -5.426  -5.425  -5.424  -2.398  -2.394  -2.394  -2.383
 19 A'   20 A'    7 A"   21 A'   22 A'    8 A"   23 A'    9 A"                 
 -2.383  -0.944  -0.843  -0.699  -0.529  -0.442  -0.418  -0.401
 24 A'   25 A'   26 A'   27 A'   28 A'   29 A'   10 A"   30 A'                 
 -0.366  -0.347
 31 A'   11 A"                                                                 
 -- Virtual --                   
 -0.019   0.025   0.056   0.075   0.083   0.083   0.103   0.112
 12 A"   32 A'   33 A'   34 A'   13 A"   35 A'   36 A'   37 A'                 
  0.113   0.119   0.159   0.174   0.203   0.288   0.321   0.330
 14 A"   38 A'   39 A'   40 A'   41 A'   42 A'   43 A'   15 A"                 
  0.363   0.384   0.390   0.393   0.433   0.445   0.491   0.553
 44 A'   45 A'   46 A'   16 A"   17 A"   47 A'   48 A'   18 A"                 
  0.561   0.579   0.592   0.633   0.702   0.704   0.740   0.803
 49 A'   19 A"   50 A'   51 A'   52 A'   53 A'   20 A"   54 A'                 
  0.805   0.835   0.910   0.942   1.059   1.092   1.103   1.149
 55 A'   21 A"   56 A'   22 A"   57 A'   58 A'   23 A"   59 A'                 
  1.407   1.544   1.566   1.630   1.670   1.695   1.791   1.813
 60 A'   24 A"   61 A'   62 A'   25 A"   63 A'   26 A"   64 A'                 
  1.861   1.942   1.968   2.021   2.339   2.902   4.484   4.493
 27 A"   65 A'   66 A'   67 A'   68 A'   69 A'   28 A"   70 A'                 
  4.497   4.517   4.636   4.757   6.533   6.556   6.573   7.249
 29 A"   71 A'   72 A'   73 A'   30 A"   74 A'   75 A'   76 A'                 
  7.475  14.740  14.777  14.788  14.799  14.850  14.899  28.869
 77 A'   31 A"   32 A"   78 A'   79 A'   80 A'   81 A'   82 A'                 
 29.531  29.549  29.565  29.879  29.883  29.884  29.893  29.962
 33 A"   83 A'   84 A'   34 A"   85 A'   35 A"   86 A'   87 A'                 
130.592 130.605 130.623 154.268 165.862 166.1061912.186
 36 A"   88 A'   89 A'   90 A'   91 A'   92 A'   93 A'                         

 Beta MOs, Restricted
 -- Occupied --                  
******* -180.87 -169.68 -169.68 -169.68  -80.02  -79.99  -37.93
  1 A'    2 A'    3 A'    1 A"    4 A'    5 A'    6 A'    7 A'                 
-33.114 -33.110 -33.110 -24.298 -24.297 -24.297 -24.293 -24.293
  8 A'    2 A"    9 A'   10 A'    3 A"   11 A'    4 A"   12 A'                 
 -7.560  -7.533  -7.243  -5.476  -5.466  -5.465  -5.452  -5.451
 13 A'   14 A'   15 A'   16 A'    5 A"   17 A'   18 A'    6 A"                 
 -5.450  -5.426  -5.425  -5.424  -2.398  -2.394  -2.394  -2.383
 19 A'   20 A'    7 A"   21 A'   22 A'    8 A"   23 A'    9 A"                 
 -2.383  -0.944  -0.843  -0.699  -0.529  -0.442  -0.418  -0.401
 24 A'   25 A'   26 A'   27 A'   28 A'   29 A'   10 A"   30 A'                 
 -0.366  -0.347
 31 A'   11 A"                                                                 
 -- Virtual --                   
 -0.019   0.025   0.056   0.075   0.083   0.083   0.103   0.112
 12 A"   32 A'   33 A'   34 A'   13 A"   35 A'   36 A'   37 A'                 
  0.113   0.119   0.159   0.174   0.203   0.288   0.321   0.330
 14 A"   38 A'   39 A'   40 A'   41 A'   42 A'   43 A'   15 A"                 
  0.363   0.384   0.390   0.393   0.433   0.445   0.491   0.553
 44 A'   45 A'   46 A'   16 A"   17 A"   47 A'   48 A'   18 A"                 
  0.561   0.579   0.592   0.633   0.702   0.704   0.740   0.803
 49 A'   19 A"   50 A'   51 A'   52 A'   53 A'   20 A"   54 A'                 
  0.805   0.835   0.910   0.942   1.059   1.092   1.103   1.149
 55 A'   21 A"   56 A'   22 A"   57 A'   58 A'   23 A"   59 A'                 
  1.407   1.544   1.566   1.630   1.670   1.695   1.791   1.813
 60 A'   24 A"   61 A'   62 A'   25 A"   63 A'   26 A"   64 A'                 
  1.861   1.942   1.968   2.021   2.339   2.902   4.484   4.493
 27 A"   65 A'   66 A'   67 A'   68 A'   69 A'   28 A"   70 A'                 
  4.497   4.517   4.636   4.757   6.533   6.556   6.573   7.249
 29 A"   71 A'   72 A'   73 A'   30 A"   74 A'   75 A'   76 A'                 
  7.475  14.740  14.777  14.788  14.799  14.850  14.899  28.869
 77 A'   31 A"   32 A"   78 A'   79 A'   80 A'   81 A'   82 A'                 
 29.531  29.549  29.565  29.879  29.883  29.884  29.893  29.962
 33 A"   83 A'   84 A'   34 A"   85 A'   35 A"   86 A'   87 A'                 
130.592 130.605 130.623 154.268 165.862 166.1061912.186
 36 A"   88 A'   89 A'   90 A'   91 A'   92 A'   93 A'                         

 Occupation and symmetry of molecular orbitals

 Point group: Cs (2 irreducible representations).

                           A'   A"    All 
 ------------------------------------------
 All molecular orbitals:
  - Alpha                  93   36    129 
  - Beta                   93   36    129 
 ------------------------------------------
 Alpha orbitals:
  - Frozen occupied        21   7     28  
  - Active occupied        10   4     14  
  - Active virtual         62   25    87  
  - Frozen virtual         0    0     0   
 ------------------------------------------
 Beta orbitals:
  - Frozen occupied        21   7     28  
  - Active occupied        10   4     14  
  - Active virtual         62   25    87  
  - Frozen virtual         0    0     0   
 ------------------------------------------

 Import integrals:   CPU 0.00 s  wall 0.03 s

 Import integrals:   CPU 47.95 s  wall 46.50 s

 MP2 amplitudes:   CPU 0.15 s  wall 0.47 s

Running a double precision version
           CCSD T amplitudes will be solved using DIIS.

           Start     Size      MaxIter   EConv     TConv     
           3         7         100       1.00e-07  1.00e-05  
 ------------------------------------------------------------------------------
           Energy (a.u.)   Ediff      Tdiff       Comment
 ------------------------------------------------------------------------------
         -7599.30417041                           
     1   -7599.31484371   1.07e-02   7.28e-01     
     2   -7599.32774717   1.29e-02   9.21e-02     
     3   -7599.32947656   1.73e-03   3.80e-02     
     4   -7599.33121787   1.74e-03   1.46e-02     Switched to DIIS steps.
     5   -7599.33170479   4.87e-04   1.05e-02     
     6   -7599.33172498   2.02e-05   2.39e-03     
     7   -7599.33171963   5.35e-06   9.04e-04     
     8   -7599.33172146   1.83e-06   2.50e-04     
     9   -7599.33172212   6.52e-07   1.05e-04     
    10   -7599.33172229   1.75e-07   4.74e-05     
    11   -7599.33172237   8.04e-08   2.67e-05     
    12   -7599.33172234   2.66e-08   5.68e-06     
 ------------------------------------------------------------------------------
         -7599.33172234                           CCSD T converged.

End of double precision
 SCF energy                 = -7598.86810715
 MP2 energy                 = -7599.30417041
 CCSD correlation energy     =    -0.46361520
 CCSD total energy           = -7599.33172234

 CCSD  T1^2 = 0.0091  T2^2 = 0.2510  Leading amplitudes:

 Amplitude    Orbitals with energies
 -0.0217       28 (A') A                 ->    32 (A') A                  
              -0.5290                          0.0249                     
 -0.0217       28 (A') B                 ->    32 (A') B                  
              -0.5290                          0.0249                     
  0.0194       11 (A") A                 ->    16 (A") A                  
              -0.3470                          0.3928                     
  0.0194       11 (A") B                 ->    16 (A") B                  
              -0.3470                          0.3928                     

 Amplitude    Orbitals with energies
 -0.1180       11 (A") A     11 (A") B   ->    12 (A") A     12 (A") B    
              -0.3470       -0.3470           -0.0190       -0.0190       
  0.1180       11 (A") A     11 (A") B   ->    12 (A") B     12 (A") A    
              -0.3470       -0.3470           -0.0190       -0.0190       
  0.1180       11 (A") B     11 (A") A   ->    12 (A") A     12 (A") B    
              -0.3470       -0.3470           -0.0190       -0.0190       
 -0.1180       11 (A") B     11 (A") A   ->    12 (A") B     12 (A") A    
              -0.3470       -0.3470           -0.0190       -0.0190       

 Computing CCSD intemediates for later calculations in double precision
 Finished.

Running a double precision version
           CCSD Lambda amplitudes will be solved using DIIS.
           Start     Size      MaxIter   EConv     LConv     
           3         7         100       1.00e-07  1.00e-05  
 ------------------------------------------------------------------------------
            Enorm      Ldiff       Comment
 ------------------------------------------------------------------------------
     1     5.69e-02   4.70e-02     
     2     1.20e-02   5.04e-03     
     3     5.28e-03   2.66e-03     
     4     2.36e-03   1.36e-03     Switched to DIIS steps.
     5     9.18e-04   5.34e-04     
     6     4.25e-04   1.67e-04     
     7     1.60e-04   4.42e-05     
     8     6.19e-05   5.46e-06     
     9     2.31e-05   5.69e-06     
    10     8.34e-06   1.90e-06     
    11     2.51e-06   7.60e-07     
    12     1.17e-06   2.37e-07     
    13     5.50e-07   1.11e-07     
    14     2.69e-07   2.57e-08     
    15     1.26e-07   2.09e-08     
    16     4.84e-08   4.42e-10     
 ------------------------------------------------------------------------------
                                   CCSD Lambda converged.

 Computing density matrices in double precision...
           Orbital response amplitudes will be solved using DIIS.
           Start     Size      MaxIter   EConv     LConv     
           3         7         100       1.00e-06  1.00e-06  
 ------------------------------------------------------------------------------
            Enorm      Ldiff       Comment
 ------------------------------------------------------------------------------
     1     7.56e-02   1.18e-02     
     2     4.99e-02   1.23e-02     
     3     5.47e-02   1.36e-02     
     4     1.50e-02   1.69e-02     Switched to DIIS steps.
     5     1.78e-03   3.50e-03     
     6     5.41e-04   1.73e-04     
     7     1.61e-04   8.63e-05     
     8     5.31e-05   1.12e-05     
     9     1.75e-05   5.68e-06     
    10     7.29e-06   1.50e-07     
    11     2.09e-06   4.53e-07     
    12     2.74e-07   6.21e-08     
 ------------------------------------------------------------------------------
                                   Orbital response converged.

 Computing density matrices... Done.
 CCSD calculation:   CPU 311.54 s  wall 182.12 s

Current path: /canmo/ccsd/grad/
/g1_bb_aa
/g1_bb_bb
/g1_o1o1
/g1_o1o2
/g1_o1v1
/g1_o2v1
/g1_v1v1
/g1p_bb_aa
/g1p_bb_bb
/g1s_bb_aa
/g1s_bb_bb
/g2_o1o1o1o1
/g2_o1o1o1v1
/g2_o1o1v1v1
/g2_o1v1o1v1
/g2_o1v1v1v1
/g2_v1v1v1v1
/w_bb_aa
/w_bb_bb
 Transferring MO TPDM to AO TPDM
 Transferring g2_o1o1o1o1
 Transferring g2_o1o1o1v1
 Transferring g2_o1o1v1v1
 Transferring g2_o1v1o1v1
 Transferring g2_o1v1v1v1
 Transferring g2_v1v1v1v1
 Adding separable TPDM
 Computing TPDM gradient
 --------------------------------------------------------
 2e gradient
  Atom          X               Y               Z
 --------------------------------------------------------
    1        -49.911711       13.034012        0.000000  
    2         19.294612      -29.768649       -0.000000  
    3         32.113112       11.592088        0.000000  
    4         -1.496012        5.142549        0.000000  
 --------------------------------------------------------
 --------------------------------------------------------
 Final gradient
  Atom          X               Y               Z
 --------------------------------------------------------
    1        -49.911711       13.034012        0.000000  
    2         19.294612      -29.768649       -0.000000  
    3         32.113112       11.592088        0.000000  
    4         -1.496012        5.142549        0.000000  
 --------------------------------------------------------
 Analytic gradient from two-electron contribution:   CPU 666.74 s  wall 471.98 s

 Total ccman2 time:   CPU 1030.74 s  wall 714.56 s


 --------------------------------------------------------------
             Orbital Energies (a.u.) and Symmetries
 --------------------------------------------------------------

 Alpha MOs, Restricted
 -- Occupied --                  
******* -180.87 -169.68 -169.68  -80.02  -79.99  -37.93  -33.11
  1 A'    2 A'    3 A'    4 A'    5 A'    6 A'    7 A'    8 A'                 
-33.110 -24.298 -24.297 -24.293  -7.560  -7.533  -7.243  -5.476
  9 A'   10 A'   11 A'   12 A'   13 A'   14 A'   15 A'   16 A'                 
 -5.465  -5.452  -5.450  -5.426  -5.424-169.678 -33.110 -24.297
 17 A'   18 A'   19 A'   20 A'   21 A'    1 A"    2 A"    3 A"                 
-24.293  -5.466  -5.451  -5.425  -2.398  -2.394  -2.383  -0.944
  4 A"    5 A"    6 A"    7 A"   22 A'   23 A'   24 A'   25 A'                 
 -0.843  -0.699  -0.529  -0.442  -0.401  -0.366  -2.394  -2.383
 26 A'   27 A'   28 A'   29 A'   30 A'   31 A'    8 A"    9 A"                 
 -0.418  -0.347
 10 A"   11 A"                                                                 
 -- Virtual --                   
  0.025   0.056   0.075   0.083   0.103   0.112   0.119   0.159
 32 A'   33 A'   34 A'   35 A'   36 A'   37 A'   38 A'   39 A'                 
  0.174   0.203   0.288   0.321   0.363   0.384   0.390   0.445
 40 A'   41 A'   42 A'   43 A'   44 A'   45 A'   46 A'   47 A'                 
  0.491   0.561   0.592   0.633   0.702   0.704   0.803   0.805
 48 A'   49 A'   50 A'   51 A'   52 A'   53 A'   54 A'   55 A'                 
  0.910   1.059   1.092   1.149   1.407   1.566   1.630   1.695
 56 A'   57 A'   58 A'   59 A'   60 A'   61 A'   62 A'   63 A'                 
  1.813   1.942   1.968   2.021   2.339   2.902   4.493   4.517
 64 A'   65 A'   66 A'   67 A'   68 A'   69 A'   70 A'   71 A'                 
  4.636   4.757   6.556   6.573   7.249   7.475  14.788  14.799
 72 A'   73 A'   74 A'   75 A'   76 A'   77 A'   78 A'   79 A'                 
 14.850  14.899  28.869  29.549  29.565  29.883  29.893  29.962
 80 A'   81 A'   82 A'   83 A'   84 A'   85 A'   86 A'   87 A'                 
130.605 130.623 154.268 165.862 166.1061912.186  -0.019   0.083
 88 A'   89 A'   90 A'   91 A'   92 A'   93 A'   12 A"   13 A"                 
  0.113   0.330   0.393   0.433   0.553   0.579   0.740   0.835
 14 A"   15 A"   16 A"   17 A"   18 A"   19 A"   20 A"   21 A"                 
  0.942   1.103   1.544   1.670   1.791   1.861   4.484   4.497
 22 A"   23 A"   24 A"   25 A"   26 A"   27 A"   28 A"   29 A"                 
  6.533  14.740  14.777  29.531  29.879  29.884 130.592
 30 A"   31 A"   32 A"   33 A"   34 A"   35 A"   36 A"                         

 Beta MOs, Restricted
 -- Occupied --                  
******* -180.87 -169.68 -169.68  -80.02  -79.99  -37.93  -33.11
  1 A'    2 A'    3 A'    4 A'    5 A'    6 A'    7 A'    8 A'                 
-33.110 -24.298 -24.297 -24.293  -7.560  -7.533  -7.243  -5.476
  9 A'   10 A'   11 A'   12 A'   13 A'   14 A'   15 A'   16 A'                 
 -5.465  -5.452  -5.450  -5.426  -5.424-169.678 -33.110 -24.297
 17 A'   18 A'   19 A'   20 A'   21 A'    1 A"    2 A"    3 A"                 
-24.293  -5.466  -5.451  -5.425  -2.398  -2.394  -2.383  -0.944
  4 A"    5 A"    6 A"    7 A"   22 A'   23 A'   24 A'   25 A'                 
 -0.843  -0.699  -0.529  -0.442  -0.401  -0.366  -2.394  -2.383
 26 A'   27 A'   28 A'   29 A'   30 A'   31 A'    8 A"    9 A"                 
 -0.418  -0.347
 10 A"   11 A"                                                                 
 -- Virtual --                   
  0.025   0.056   0.075   0.083   0.103   0.112   0.119   0.159
 32 A'   33 A'   34 A'   35 A'   36 A'   37 A'   38 A'   39 A'                 
  0.174   0.203   0.288   0.321   0.363   0.384   0.390   0.445
 40 A'   41 A'   42 A'   43 A'   44 A'   45 A'   46 A'   47 A'                 
  0.491   0.561   0.592   0.633   0.702   0.704   0.803   0.805
 48 A'   49 A'   50 A'   51 A'   52 A'   53 A'   54 A'   55 A'                 
  0.910   1.059   1.092   1.149   1.407   1.566   1.630   1.695
 56 A'   57 A'   58 A'   59 A'   60 A'   61 A'   62 A'   63 A'                 
  1.813   1.942   1.968   2.021   2.339   2.902   4.493   4.517
 64 A'   65 A'   66 A'   67 A'   68 A'   69 A'   70 A'   71 A'                 
  4.636   4.757   6.556   6.573   7.249   7.475  14.788  14.799
 72 A'   73 A'   74 A'   75 A'   76 A'   77 A'   78 A'   79 A'                 
 14.850  14.899  28.869  29.549  29.565  29.883  29.893  29.962
 80 A'   81 A'   82 A'   83 A'   84 A'   85 A'   86 A'   87 A'                 
130.605 130.623 154.268 165.862 166.1061912.186  -0.019   0.083
 88 A'   89 A'   90 A'   91 A'   92 A'   93 A'   12 A"   13 A"                 
  0.113   0.330   0.393   0.433   0.553   0.579   0.740   0.835
 14 A"   15 A"   16 A"   17 A"   18 A"   19 A"   20 A"   21 A"                 
  0.942   1.103   1.544   1.670   1.791   1.861   4.484   4.497
 22 A"   23 A"   24 A"   25 A"   26 A"   27 A"   28 A"   29 A"                 
  6.533  14.740  14.777  29.531  29.879  29.884 130.592
 30 A"   31 A"   32 A"   33 A"   34 A"   35 A"   36 A"                         
 --------------------------------------------------------------

          Ground-State Mulliken Net Atomic Charges

     Atom                 Charge (a.u.)
  ----------------------------------------
      1 I                    -0.174900
      2 P                     0.161881
      3 P                     0.102284
      4 H                    -0.089265
  ----------------------------------------
  Sum of atomic charges =    -0.000000

 -----------------------------------------------------------------
                    Cartesian Multipole Moments
 -----------------------------------------------------------------
    Charge (ESU x 10^10)
                -0.0000
    Dipole Moment (Debye)
         X      -0.7566      Y      -0.6452      Z      -0.0000
       Tot       0.9944
    Quadrupole Moments (Debye-Ang)
        XX     -56.8702     XY       0.5817     YY     -56.0795
        XZ       0.0000     YZ      -0.0000     ZZ     -56.6291
    Octopole Moments (Debye-Ang^2)
       XXX      73.7028    XXY      -6.0425    XYY      17.0857
       YYY      -9.9886    XXZ      -0.0000    XYZ       0.0000
       YYZ      -0.0000    XZZ      18.6008    YZZ      -1.9469
       ZZZ      -0.0000
    Hexadecapole Moments (Debye-Ang^3)
      XXXX    -998.7739   XXXY     -12.2704   XXYY    -183.5097
      XYYY       3.1300   YYYY    -197.0495   XXXZ       0.0000
      XXYZ      -0.0000   XYYZ       0.0000   YYYZ      -0.0000
      XXZZ    -176.9271   XYZZ      -0.6941   YYZZ     -46.3727
      XZZZ       0.0000   YZZZ      -0.0000   ZZZZ     -87.6456
 -----------------------------------------------------------------
 DrvMan completing analytic gradient of the correlated energy
 Correlated dipole moment
            1
    1  -0.2976724
    2  -0.2538491
    3  -0.0000000
 Energy read as -7599.331722344
 Full Analytical Gradient: (in a.u., or Hartree/Bohr)
             1             2             3             4
    1    0.00094255    0.00096189   -0.00423568    0.00233124
    2    0.00065221   -0.00066613    0.00298961   -0.00297569
    3   -0.00000000    0.00000000    0.00000000   -0.00000000
 Gradient time:  CPU 0.28 s  wall 3.36 s
 Geometry Optimization Parameters
   NAtoms,    NIC,     NZ,  NCons,   NDum,   NFix, NCnnct, MaxDiis
        4      14       4       0       0       0       0       0


** GEOMETRY OPTIMIZATION IN DELOCALIZED INTERNAL COORDINATES **
   Searching for a Minimum

   Optimization Cycle:   1

                       Coordinates (Angstroms)
     ATOM                X               Y               Z
      1  I         1.1024420397   -0.0976299133    0.0000000000
      2  P        -1.1683213814    0.9520300995    0.0000000000
      3  P        -2.6073274884   -0.4960016190    0.0000000000
      4  H        -1.7946950560   -1.6660418000    0.0000000000
   Point Group: cs    Number of degrees of freedom:     5


   Energy is  -7599.331722344


 Attempting to Generate Delocalized Internal Coordinates

  5 Hessian modes will be used to form the next step
  Hessian Eigenvalues:
     0.092193    0.160000    0.206663    0.250000    0.302443

 Minimum Search - Taking Simple RFO Step
 Searching for Lamda that Minimizes Along All modes
 Value Taken    Lamda =  -0.00016769
 Step Taken.  Stepsize is  0.027446

                             Maximum     Tolerance    Cnvgd?
         Gradient           0.004006      0.000300      NO
         Displacement       0.017811      0.001200      NO
         Energy change     *********      0.000001      NO


 New Cartesian Coordinates Obtained by Inverse Iteration

 Displacement from previous Coordinates is:  0.055683
 ----------------------------------------------------------------
             Standard Nuclear Orientation (Angstroms)
    I     Atom           X                Y                Z
 ----------------------------------------------------------------
    1      I       1.0849065306    -0.1097836012     0.0000000000
    2      P      -1.1729117243     0.9596710714     0.0000000000
    3      P      -2.5967804068    -0.4999947551     0.0000000000
    4      H      -1.7831162857    -1.6575359481     0.0000000000
 ----------------------------------------------------------------
 Molecular Point Group                 Cs    NOp =  2
 Largest Abelian Subgroup              Cs    NOp =  2
 Nuclear Repulsion Energy =   357.5836538545 hartrees
 There are       42 alpha and       42 beta electrons
 Applying Cartesian multipole field
    Component          Value
    ---------          -----
     (2,0,0)        1.00000E-11
     (0,2,0)        2.00000E-11
     (0,0,2)       -3.00000E-11
 Nucleus-field energy     =     0.0000000082 hartrees
 Requested basis set is 6-311++G(d,p)
 There are 55 shells and 129 basis functions
 A cutoff of  1.0D-14 yielded   1329 shell pairs
 There are      7734 function pairs (      8640 Cartesian)
 Smallest overlap matrix eigenvalue = 8.66E-04
 Guess MOs from SCF MO coefficient file

 -----------------------------------------------------------------------
  General SCF calculation program by
  Eric Jon Sundstrom, Paul Horn, Yuezhi Mao, Dmitri Zuev, Alec White,
  David Stuck, Shaama M.S., Shane Yost, Joonho Lee, David Small,
  Daniel Levine, Susi Lehtola, Hugh Burton, Evgeny Epifanovsky
 -----------------------------------------------------------------------
 Hartree-Fock
 using 4 threads for integral computing
 -------------------------------------------------------
 OpenMP Integral computing Module                
 Release: version 2.0, May 2017, Q-Chem Inc. Pleasanton 
 -------------------------------------------------------
 A restricted SCF calculation will be
 performed using DIIS
 SCF converges when DIIS error is below 1.0e-08
 ---------------------------------------
  Cycle       Energy         DIIS error
 ---------------------------------------
    1   -7598.8683275038      1.27e-04  
    2   -7598.8683874500      3.38e-05  
    3   -7598.8683964216      1.22e-05  
    4   -7598.8683978478      6.00e-06  
    5   -7598.8683981445      2.11e-06  
    6   -7598.8683981901      8.98e-07  
    7   -7598.8683981974      2.79e-07  
    8   -7598.8683981982      8.68e-08  
    9   -7598.8683981983      3.81e-08  
   10   -7598.8683981984      1.53e-08  
   11   -7598.8683981984      5.21e-09  Convergence criterion met
 ---------------------------------------
 SCF time:   CPU 9.62s  wall 6.00s 
 SCF   energy in the final basis set =    -7598.8683981984
 Total energy in the final basis set =    -7598.8683981984


 ------------------------------------------------------------------------------

   CCMAN2: suite of methods based on coupled cluster
           and equation of motion theories.

   Components:
   * libvmm-1.3-trunk
     by Evgeny Epifanovsky, Ilya Kaliman.
   * libtensor-2.5-trunk
     by Evgeny Epifanovsky, Michael Wormit, Dmitry Zuev, Sam Manzer, 
        Ilya Kaliman.
   * libcc-2.5-trunk
     by Evgeny Epifanovsky, Arik Landau, Tomasz Kus, Kirill Khistyaev, 
        Dmitry Zuev, Prashant Manohar, Xintian Feng, Anna Krylov, 
        Matthew Goldey, Alec White, Thomas Jagau, Kaushik Nanda, 
        Anastasia Gunina, Alexander Kunitsa, Joonho Lee.

   CCMAN original authors:
   Anna I. Krylov, C. David Sherrill, Steven R. Gwaltney,
   Edward F. C. Byrd (2000)
   Sergey V. Levchenko, Lyudmila V. Slipchenko, Tao Wang,
   Ana-Maria C. Cristian (2003)
   Piotr A. Pieniazek, C. Melania Oana, Evgeny Epifanovsky (2007)
   Prashant Manohar (2009)

 ------------------------------------------------------------------------------


 Allocating and initializing 3808MB of RAM...
 Calculation will run on 4 cores.


 Alpha MOs, Restricted
 -- Occupied --                  
******* -180.87 -169.68 -169.68 -169.68  -80.02  -79.99  -37.93
  1 A'    2 A'    3 A'    1 A"    4 A'    5 A'    6 A'    7 A'                 
-33.114 -33.110 -33.110 -24.298 -24.297 -24.296 -24.293 -24.293
  8 A'    2 A"    9 A'   10 A'    3 A"   11 A'    4 A"   12 A'                 
 -7.559  -7.532  -7.243  -5.475  -5.465  -5.465  -5.451  -5.450
 13 A'   14 A'   15 A'   16 A'    5 A"   17 A'   18 A'    6 A"                 
 -5.450  -5.425  -5.424  -5.424  -2.398  -2.394  -2.393  -2.382
 19 A'   20 A'    7 A"   21 A'   22 A'    8 A"   23 A'    9 A"                 
 -2.382  -0.946  -0.843  -0.700  -0.530  -0.442  -0.418  -0.401
 24 A'   25 A'   26 A'   27 A'   28 A'   29 A'   10 A"   30 A'                 
 -0.366  -0.347
 31 A'   11 A"                                                                 
 -- Virtual --                   
 -0.019   0.026   0.056   0.074   0.083   0.083   0.103   0.111
 12 A"   32 A'   33 A'   34 A'   13 A"   35 A'   36 A'   37 A'                 
  0.112   0.119   0.159   0.174   0.205   0.288   0.322   0.329
 14 A"   38 A'   39 A'   40 A'   41 A'   42 A'   43 A'   15 A"                 
  0.361   0.386   0.390   0.393   0.433   0.446   0.490   0.552
 44 A'   45 A'   46 A'   16 A"   17 A"   47 A'   48 A'   18 A"                 
  0.561   0.579   0.592   0.634   0.702   0.707   0.739   0.803
 49 A'   19 A"   50 A'   51 A'   52 A'   53 A'   20 A"   54 A'                 
  0.804   0.835   0.911   0.943   1.062   1.095   1.104   1.150
 55 A'   21 A"   56 A'   22 A"   57 A'   58 A'   23 A"   59 A'                 
  1.409   1.544   1.568   1.632   1.674   1.696   1.791   1.811
 60 A'   24 A"   61 A'   62 A'   25 A"   63 A'   26 A"   64 A'                 
  1.861   1.944   1.967   2.022   2.351   2.904   4.484   4.493
 27 A"   65 A'   66 A'   67 A'   68 A'   69 A'   28 A"   70 A'                 
  4.497   4.518   4.637   4.758   6.533   6.557   6.573   7.251
 29 A"   71 A'   72 A'   73 A'   30 A"   74 A'   75 A'   76 A'                 
  7.479  14.741  14.778  14.791  14.801  14.852  14.898  28.870
 77 A'   31 A"   32 A"   78 A'   79 A'   80 A'   81 A'   82 A'                 
 29.532  29.549  29.566  29.879  29.883  29.884  29.893  29.963
 33 A"   83 A'   84 A'   34 A"   85 A'   35 A"   86 A'   87 A'                 
130.592 130.606 130.624 154.269 165.865 166.1101912.186
 36 A"   88 A'   89 A'   90 A'   91 A'   92 A'   93 A'                         

 Beta MOs, Restricted
 -- Occupied --                  
******* -180.87 -169.68 -169.68 -169.68  -80.02  -79.99  -37.93
  1 A'    2 A'    3 A'    1 A"    4 A'    5 A'    6 A'    7 A'                 
-33.114 -33.110 -33.110 -24.298 -24.297 -24.296 -24.293 -24.293
  8 A'    2 A"    9 A'   10 A'    3 A"   11 A'    4 A"   12 A'                 
 -7.559  -7.532  -7.243  -5.475  -5.465  -5.465  -5.451  -5.450
 13 A'   14 A'   15 A'   16 A'    5 A"   17 A'   18 A'    6 A"                 
 -5.450  -5.425  -5.424  -5.424  -2.398  -2.394  -2.393  -2.382
 19 A'   20 A'    7 A"   21 A'   22 A'    8 A"   23 A'    9 A"                 
 -2.382  -0.946  -0.843  -0.700  -0.530  -0.442  -0.418  -0.401
 24 A'   25 A'   26 A'   27 A'   28 A'   29 A'   10 A"   30 A'                 
 -0.366  -0.347
 31 A'   11 A"                                                                 
 -- Virtual --                   
 -0.019   0.026   0.056   0.074   0.083   0.083   0.103   0.111
 12 A"   32 A'   33 A'   34 A'   13 A"   35 A'   36 A'   37 A'                 
  0.112   0.119   0.159   0.174   0.205   0.288   0.322   0.329
 14 A"   38 A'   39 A'   40 A'   41 A'   42 A'   43 A'   15 A"                 
  0.361   0.386   0.390   0.393   0.433   0.446   0.490   0.552
 44 A'   45 A'   46 A'   16 A"   17 A"   47 A'   48 A'   18 A"                 
  0.561   0.579   0.592   0.634   0.702   0.707   0.739   0.803
 49 A'   19 A"   50 A'   51 A'   52 A'   53 A'   20 A"   54 A'                 
  0.804   0.835   0.911   0.943   1.062   1.095   1.104   1.150
 55 A'   21 A"   56 A'   22 A"   57 A'   58 A'   23 A"   59 A'                 
  1.409   1.544   1.568   1.632   1.674   1.696   1.791   1.811
 60 A'   24 A"   61 A'   62 A'   25 A"   63 A'   26 A"   64 A'                 
  1.861   1.944   1.967   2.022   2.351   2.904   4.484   4.493
 27 A"   65 A'   66 A'   67 A'   68 A'   69 A'   28 A"   70 A'                 
  4.497   4.518   4.637   4.758   6.533   6.557   6.573   7.251
 29 A"   71 A'   72 A'   73 A'   30 A"   74 A'   75 A'   76 A'                 
  7.479  14.741  14.778  14.791  14.801  14.852  14.898  28.870
 77 A'   31 A"   32 A"   78 A'   79 A'   80 A'   81 A'   82 A'                 
 29.532  29.549  29.566  29.879  29.883  29.884  29.893  29.963
 33 A"   83 A'   84 A'   34 A"   85 A'   35 A"   86 A'   87 A'                 
130.592 130.606 130.624 154.269 165.865 166.1101912.186
 36 A"   88 A'   89 A'   90 A'   91 A'   92 A'   93 A'                         

 Occupation and symmetry of molecular orbitals

 Point group: Cs (2 irreducible representations).

                           A'   A"    All 
 ------------------------------------------
 All molecular orbitals:
  - Alpha                  93   36    129 
  - Beta                   93   36    129 
 ------------------------------------------
 Alpha orbitals:
  - Frozen occupied        21   7     28  
  - Active occupied        10   4     14  
  - Active virtual         62   25    87  
  - Frozen virtual         0    0     0   
 ------------------------------------------
 Beta orbitals:
  - Frozen occupied        21   7     28  
  - Active occupied        10   4     14  
  - Active virtual         62   25    87  
  - Frozen virtual         0    0     0   
 ------------------------------------------

 Import integrals:   CPU 0.00 s  wall 0.00 s

 Import integrals:   CPU 47.84 s  wall 48.66 s

 MP2 amplitudes:   CPU 0.15 s  wall 0.46 s

Running a double precision version
           CCSD T amplitudes will be solved using DIIS.

           Start     Size      MaxIter   EConv     TConv     
           3         7         100       1.00e-07  1.00e-05  
 ------------------------------------------------------------------------------
           Energy (a.u.)   Ediff      Tdiff       Comment
 ------------------------------------------------------------------------------
         -7599.30426420                           
     1   -7599.31500982   1.07e-02   7.27e-01     
     2   -7599.32784756   1.28e-02   9.19e-02     
     3   -7599.32958191   1.73e-03   3.78e-02     
     4   -7599.33131469   1.73e-03   1.46e-02     Switched to DIIS steps.
     5   -7599.33179138   4.77e-04   1.04e-02     
     6   -7599.33181073   1.94e-05   2.37e-03     
     7   -7599.33180539   5.34e-06   8.87e-04     
     8   -7599.33180722   1.83e-06   2.49e-04     
     9   -7599.33180784   6.27e-07   1.04e-04     
    10   -7599.33180802   1.82e-07   4.79e-05     
    11   -7599.33180810   7.71e-08   2.70e-05     
    12   -7599.33180808   2.62e-08   5.82e-06     
 ------------------------------------------------------------------------------
         -7599.33180808                           CCSD T converged.

End of double precision
 SCF energy                 = -7598.86839820
 MP2 energy                 = -7599.30426420
 CCSD correlation energy     =    -0.46340988
 CCSD total energy           = -7599.33180808

 CCSD  T1^2 = 0.0090  T2^2 = 0.2503  Leading amplitudes:

 Amplitude    Orbitals with energies
 -0.0215       28 (A') A                 ->    32 (A') A                  
              -0.5297                          0.0259                     
 -0.0215       28 (A') B                 ->    32 (A') B                  
              -0.5297                          0.0259                     
  0.0193       11 (A") A                 ->    16 (A") A                  
              -0.3468                          0.3927                     
  0.0193       11 (A") B                 ->    16 (A") B                  
              -0.3468                          0.3927                     

 Amplitude    Orbitals with energies
 -0.1174       11 (A") A     11 (A") B   ->    12 (A") A     12 (A") B    
              -0.3468       -0.3468           -0.0188       -0.0188       
  0.1174       11 (A") A     11 (A") B   ->    12 (A") B     12 (A") A    
              -0.3468       -0.3468           -0.0188       -0.0188       
  0.1174       11 (A") B     11 (A") A   ->    12 (A") A     12 (A") B    
              -0.3468       -0.3468           -0.0188       -0.0188       
 -0.1174       11 (A") B     11 (A") A   ->    12 (A") B     12 (A") A    
              -0.3468       -0.3468           -0.0188       -0.0188       

 Computing CCSD intemediates for later calculations in double precision
 Finished.

Running a double precision version
           CCSD Lambda amplitudes will be solved using DIIS.
           Start     Size      MaxIter   EConv     LConv     
           3         7         100       1.00e-07  1.00e-05  
 ------------------------------------------------------------------------------
            Enorm      Ldiff       Comment
 ------------------------------------------------------------------------------
     1     5.66e-02   4.68e-02     
     2     1.19e-02   5.01e-03     
     3     5.24e-03   2.64e-03     
     4     2.33e-03   1.35e-03     Switched to DIIS steps.
     5     9.08e-04   5.28e-04     
     6     4.19e-04   1.65e-04     
     7     1.58e-04   4.34e-05     
     8     6.10e-05   5.36e-06     
     9     2.29e-05   5.53e-06     
    10     8.26e-06   1.83e-06     
    11     2.54e-06   7.29e-07     
    12     1.19e-06   2.28e-07     
    13     5.71e-07   1.05e-07     
    14     2.76e-07   2.23e-08     
    15     1.28e-07   1.84e-08     
    16     4.87e-08   1.07e-09     
 ------------------------------------------------------------------------------
                                   CCSD Lambda converged.

 Computing density matrices in double precision...
           Orbital response amplitudes will be solved using DIIS.
           Start     Size      MaxIter   EConv     LConv     
           3         7         100       1.00e-06  1.00e-06  
 ------------------------------------------------------------------------------
            Enorm      Ldiff       Comment
 ------------------------------------------------------------------------------
     1     7.52e-02   1.21e-02     
     2     4.93e-02   1.24e-02     
     3     5.34e-02   1.31e-02     
     4     1.47e-02   1.63e-02     Switched to DIIS steps.
     5     1.77e-03   3.43e-03     
     6     5.17e-04   1.72e-04     
     7     1.59e-04   8.58e-05     
     8     5.08e-05   1.21e-05     
     9     1.68e-05   5.33e-06     
    10     7.08e-06   1.93e-07     
    11     2.02e-06   4.40e-07     
    12     2.65e-07   5.71e-08     
 ------------------------------------------------------------------------------
                                   Orbital response converged.

 Computing density matrices... Done.
 CCSD calculation:   CPU 312.50 s  wall 199.91 s

Current path: /canmo/ccsd/grad/
/g1_bb_aa
/g1_bb_bb
/g1_o1o1
/g1_o1o2
/g1_o1v1
/g1_o2v1
/g1_v1v1
/g1p_bb_aa
/g1p_bb_bb
/g1s_bb_aa
/g1s_bb_bb
/g2_o1o1o1o1
/g2_o1o1o1v1
/g2_o1o1v1v1
/g2_o1v1o1v1
/g2_o1v1v1v1
/g2_v1v1v1v1
/w_bb_aa
/w_bb_bb
 Transferring MO TPDM to AO TPDM
 Transferring g2_o1o1o1o1
 Transferring g2_o1o1o1v1
 Transferring g2_o1o1v1v1
 Transferring g2_o1v1o1v1
 Transferring g2_o1v1v1v1
 Transferring g2_v1v1v1v1
 Adding separable TPDM
 Computing TPDM gradient
 --------------------------------------------------------
 2e gradient
  Atom          X               Y               Z
 --------------------------------------------------------
    1        -50.049769       13.408548       -0.000000  
    2         19.349465      -30.346435        0.000000  
    3         32.201245       11.792229        0.000000  
    4         -1.500940        5.145659        0.000000  
 --------------------------------------------------------
 --------------------------------------------------------
 Final gradient
  Atom          X               Y               Z
 --------------------------------------------------------
    1        -50.049769       13.408548       -0.000000  
    2         19.349465      -30.346435        0.000000  
    3         32.201245       11.792229        0.000000  
    4         -1.500940        5.145659        0.000000  
 --------------------------------------------------------
 Analytic gradient from two-electron contribution:   CPU 664.44 s  wall 469.42 s

 Total ccman2 time:   CPU 1029.09 s  wall 729.42 s


 --------------------------------------------------------------
             Orbital Energies (a.u.) and Symmetries
 --------------------------------------------------------------

 Alpha MOs, Restricted
 -- Occupied --                  
******* -180.87 -169.68 -169.68  -80.02  -79.99  -37.93  -33.11
  1 A'    2 A'    3 A'    4 A'    5 A'    6 A'    7 A'    8 A'                 
-33.110 -24.298 -24.296 -24.293  -7.559  -7.532  -7.243  -5.475
  9 A'   10 A'   11 A'   12 A'   13 A'   14 A'   15 A'   16 A'                 
 -5.465  -5.451  -5.450  -5.425  -5.424-169.678 -33.110 -24.297
 17 A'   18 A'   19 A'   20 A'   21 A'    1 A"    2 A"    3 A"                 
-24.293  -5.465  -5.450  -5.424  -2.398  -2.393  -2.382  -0.946
  4 A"    5 A"    6 A"    7 A"   22 A'   23 A'   24 A'   25 A'                 
 -0.843  -0.700  -0.530  -0.442  -0.401  -0.366  -2.394  -2.382
 26 A'   27 A'   28 A'   29 A'   30 A'   31 A'    8 A"    9 A"                 
 -0.418  -0.347
 10 A"   11 A"                                                                 
 -- Virtual --                   
  0.026   0.056   0.074   0.083   0.103   0.111   0.119   0.159
 32 A'   33 A'   34 A'   35 A'   36 A'   37 A'   38 A'   39 A'                 
  0.174   0.205   0.288   0.322   0.361   0.386   0.390   0.446
 40 A'   41 A'   42 A'   43 A'   44 A'   45 A'   46 A'   47 A'                 
  0.490   0.561   0.592   0.634   0.702   0.707   0.803   0.804
 48 A'   49 A'   50 A'   51 A'   52 A'   53 A'   54 A'   55 A'                 
  0.911   1.062   1.095   1.150   1.409   1.568   1.632   1.696
 56 A'   57 A'   58 A'   59 A'   60 A'   61 A'   62 A'   63 A'                 
  1.811   1.944   1.967   2.022   2.351   2.904   4.493   4.518
 64 A'   65 A'   66 A'   67 A'   68 A'   69 A'   70 A'   71 A'                 
  4.637   4.758   6.557   6.573   7.251   7.479  14.791  14.801
 72 A'   73 A'   74 A'   75 A'   76 A'   77 A'   78 A'   79 A'                 
 14.852  14.898  28.870  29.549  29.566  29.883  29.893  29.963
 80 A'   81 A'   82 A'   83 A'   84 A'   85 A'   86 A'   87 A'                 
130.606 130.624 154.269 165.865 166.1101912.186  -0.019   0.083
 88 A'   89 A'   90 A'   91 A'   92 A'   93 A'   12 A"   13 A"                 
  0.112   0.329   0.393   0.433   0.552   0.579   0.739   0.835
 14 A"   15 A"   16 A"   17 A"   18 A"   19 A"   20 A"   21 A"                 
  0.943   1.104   1.544   1.674   1.791   1.861   4.484   4.497
 22 A"   23 A"   24 A"   25 A"   26 A"   27 A"   28 A"   29 A"                 
  6.533  14.741  14.778  29.532  29.879  29.884 130.592
 30 A"   31 A"   32 A"   33 A"   34 A"   35 A"   36 A"                         

 Beta MOs, Restricted
 -- Occupied --                  
******* -180.87 -169.68 -169.68  -80.02  -79.99  -37.93  -33.11
  1 A'    2 A'    3 A'    4 A'    5 A'    6 A'    7 A'    8 A'                 
-33.110 -24.298 -24.296 -24.293  -7.559  -7.532  -7.243  -5.475
  9 A'   10 A'   11 A'   12 A'   13 A'   14 A'   15 A'   16 A'                 
 -5.465  -5.451  -5.450  -5.425  -5.424-169.678 -33.110 -24.297
 17 A'   18 A'   19 A'   20 A'   21 A'    1 A"    2 A"    3 A"                 
-24.293  -5.465  -5.450  -5.424  -2.398  -2.393  -2.382  -0.946
  4 A"    5 A"    6 A"    7 A"   22 A'   23 A'   24 A'   25 A'                 
 -0.843  -0.700  -0.530  -0.442  -0.401  -0.366  -2.394  -2.382
 26 A'   27 A'   28 A'   29 A'   30 A'   31 A'    8 A"    9 A"                 
 -0.418  -0.347
 10 A"   11 A"                                                                 
 -- Virtual --                   
  0.026   0.056   0.074   0.083   0.103   0.111   0.119   0.159
 32 A'   33 A'   34 A'   35 A'   36 A'   37 A'   38 A'   39 A'                 
  0.174   0.205   0.288   0.322   0.361   0.386   0.390   0.446
 40 A'   41 A'   42 A'   43 A'   44 A'   45 A'   46 A'   47 A'                 
  0.490   0.561   0.592   0.634   0.702   0.707   0.803   0.804
 48 A'   49 A'   50 A'   51 A'   52 A'   53 A'   54 A'   55 A'                 
  0.911   1.062   1.095   1.150   1.409   1.568   1.632   1.696
 56 A'   57 A'   58 A'   59 A'   60 A'   61 A'   62 A'   63 A'                 
  1.811   1.944   1.967   2.022   2.351   2.904   4.493   4.518
 64 A'   65 A'   66 A'   67 A'   68 A'   69 A'   70 A'   71 A'                 
  4.637   4.758   6.557   6.573   7.251   7.479  14.791  14.801
 72 A'   73 A'   74 A'   75 A'   76 A'   77 A'   78 A'   79 A'                 
 14.852  14.898  28.870  29.549  29.566  29.883  29.893  29.963
 80 A'   81 A'   82 A'   83 A'   84 A'   85 A'   86 A'   87 A'                 
130.606 130.624 154.269 165.865 166.1101912.186  -0.019   0.083
 88 A'   89 A'   90 A'   91 A'   92 A'   93 A'   12 A"   13 A"                 
  0.112   0.329   0.393   0.433   0.552   0.579   0.739   0.835
 14 A"   15 A"   16 A"   17 A"   18 A"   19 A"   20 A"   21 A"                 
  0.943   1.104   1.544   1.674   1.791   1.861   4.484   4.497
 22 A"   23 A"   24 A"   25 A"   26 A"   27 A"   28 A"   29 A"                 
  6.533  14.741  14.778  29.532  29.879  29.884 130.592
 30 A"   31 A"   32 A"   33 A"   34 A"   35 A"   36 A"                         
 --------------------------------------------------------------

          Ground-State Mulliken Net Atomic Charges

     Atom                 Charge (a.u.)
  ----------------------------------------
      1 I                    -0.176119
      2 P                     0.165206
      3 P                     0.099953
      4 H                    -0.089041
  ----------------------------------------
  Sum of atomic charges =    -0.000000

 -----------------------------------------------------------------
                    Cartesian Multipole Moments
 -----------------------------------------------------------------
    Charge (ESU x 10^10)
                -0.0000
    Dipole Moment (Debye)
         X      -0.7328      Y      -0.6278      Z      -0.0000
       Tot       0.9650
    Quadrupole Moments (Debye-Ang)
        XX     -57.0360     XY       0.5150     YY     -55.9770
        XZ       0.0000     YZ      -0.0000     ZZ     -56.6047
    Octopole Moments (Debye-Ang^2)
       XXX      75.3523    XXY      -5.6204    XYY      17.5071
       YYY      -9.0994    XXZ      -0.0000    XYZ       0.0000
       YYZ      -0.0000    XZZ      18.9949    YZZ      -1.6532
       ZZZ      -0.0000
    Hexadecapole Moments (Debye-Ang^3)
      XXXX    -991.6549   XXXY     -11.7070   XXYY    -181.8776
      XYYY       4.5237   YYYY    -198.2720   XXXZ       0.0000
      XXYZ      -0.0000   XYYZ       0.0000   YYYZ      -0.0000
      XXZZ    -175.1950   XYZZ      -0.2169   YYZZ     -46.5698
      XZZZ       0.0000   YZZZ      -0.0000   ZZZZ     -87.5799
 -----------------------------------------------------------------
 DrvMan completing analytic gradient of the correlated energy
 Correlated dipole moment
            1
    1  -0.2883112
    2  -0.2470149
    3  -0.0000000
 Energy read as -7599.331808075
 Full Analytical Gradient: (in a.u., or Hartree/Bohr)
             1             2             3             4
    1   -0.00034541    0.00036365    0.00002126   -0.00003949
    2    0.00023634   -0.00027994    0.00007761   -0.00003402
    3   -0.00000000    0.00000000   -0.00000000    0.00000000
 Gradient time:  CPU 0.27 s  wall 1.78 s
 Geometry Optimization Parameters
   NAtoms,    NIC,     NZ,  NCons,   NDum,   NFix, NCnnct, MaxDiis
        4      14       4       0       0       0       0       0

 Cartesian Hessian Update
 Hessian Updated using BFGS Update


** GEOMETRY OPTIMIZATION IN DELOCALIZED INTERNAL COORDINATES **
   Searching for a Minimum

   Optimization Cycle:   2

                       Coordinates (Angstroms)
     ATOM                X               Y               Z
      1  I         1.0849065306   -0.1097836012    0.0000000000
      2  P        -1.1729117243    0.9596710714    0.0000000000
      3  P        -2.5967804068   -0.4999947551    0.0000000000
      4  H        -1.7831162857   -1.6575359481    0.0000000000
   Point Group: cs    Number of degrees of freedom:     5


   Energy is  -7599.331808075

 Hessian Updated using BFGS Update

  5 Hessian modes will be used to form the next step
  Hessian Eigenvalues:
     0.094455    0.160759    0.208308    0.236852    0.303028

 Minimum Search - Taking Simple RFO Step
 Searching for Lamda that Minimizes Along All modes
 Value Taken    Lamda =  -0.00000243
 Step Taken.  Stepsize is  0.004796

                             Maximum     Tolerance    Cnvgd?
         Gradient           0.000336      0.000300      NO
         Displacement       0.003106      0.001200      NO
         Energy change     -0.000086      0.000001      NO


 New Cartesian Coordinates Obtained by Inverse Iteration

 Displacement from previous Coordinates is:  0.005918
 ----------------------------------------------------------------
             Standard Nuclear Orientation (Angstroms)
    I     Atom           X                Y                Z
 ----------------------------------------------------------------
    1      I       1.0848852736    -0.1114603593     0.0000000000
    2      P      -1.1743425248     0.9605344678     0.0000000000
    3      P      -2.5969795790    -0.5003314776     0.0000000000
    4      H      -1.7814650560    -1.6563858638     0.0000000000
 ----------------------------------------------------------------
 Molecular Point Group                 Cs    NOp =  2
 Largest Abelian Subgroup              Cs    NOp =  2
 Nuclear Repulsion Energy =   357.4326208809 hartrees
 There are       42 alpha and       42 beta electrons
 Applying Cartesian multipole field
    Component          Value
    ---------          -----
     (2,0,0)        1.00000E-11
     (0,2,0)        2.00000E-11
     (0,0,2)       -3.00000E-11
 Nucleus-field energy     =     0.0000000082 hartrees
 Requested basis set is 6-311++G(d,p)
 There are 55 shells and 129 basis functions
 A cutoff of  1.0D-14 yielded   1329 shell pairs
 There are      7734 function pairs (      8640 Cartesian)
 Smallest overlap matrix eigenvalue = 8.66E-04
 Guess MOs from SCF MO coefficient file

 -----------------------------------------------------------------------
  General SCF calculation program by
  Eric Jon Sundstrom, Paul Horn, Yuezhi Mao, Dmitri Zuev, Alec White,
  David Stuck, Shaama M.S., Shane Yost, Joonho Lee, David Small,
  Daniel Levine, Susi Lehtola, Hugh Burton, Evgeny Epifanovsky
 -----------------------------------------------------------------------
 Hartree-Fock
 using 4 threads for integral computing
 -------------------------------------------------------
 OpenMP Integral computing Module                
 Release: version 2.0, May 2017, Q-Chem Inc. Pleasanton 
 -------------------------------------------------------
 A restricted SCF calculation will be
 performed using DIIS
 SCF converges when DIIS error is below 1.0e-08
 ---------------------------------------
  Cycle       Energy         DIIS error
 ---------------------------------------
    1   -7598.8683788732      1.79e-05  
    2   -7598.8683800352      5.03e-06  
    3   -7598.8683801756      2.49e-06  
    4   -7598.8683802016      8.58e-07  
    5   -7598.8683802073      3.07e-07  
    6   -7598.8683802082      1.23e-07  
    7   -7598.8683802084      5.69e-08  
    8   -7598.8683802085      2.45e-08  
    9   -7598.8683802084      7.53e-09  Convergence criterion met
 ---------------------------------------
 SCF time:   CPU 7.76s  wall 6.00s 
 SCF   energy in the final basis set =    -7598.8683802084
 Total energy in the final basis set =    -7598.8683802084


 ------------------------------------------------------------------------------

   CCMAN2: suite of methods based on coupled cluster
           and equation of motion theories.

   Components:
   * libvmm-1.3-trunk
     by Evgeny Epifanovsky, Ilya Kaliman.
   * libtensor-2.5-trunk
     by Evgeny Epifanovsky, Michael Wormit, Dmitry Zuev, Sam Manzer, 
        Ilya Kaliman.
   * libcc-2.5-trunk
     by Evgeny Epifanovsky, Arik Landau, Tomasz Kus, Kirill Khistyaev, 
        Dmitry Zuev, Prashant Manohar, Xintian Feng, Anna Krylov, 
        Matthew Goldey, Alec White, Thomas Jagau, Kaushik Nanda, 
        Anastasia Gunina, Alexander Kunitsa, Joonho Lee.

   CCMAN original authors:
   Anna I. Krylov, C. David Sherrill, Steven R. Gwaltney,
   Edward F. C. Byrd (2000)
   Sergey V. Levchenko, Lyudmila V. Slipchenko, Tao Wang,
   Ana-Maria C. Cristian (2003)
   Piotr A. Pieniazek, C. Melania Oana, Evgeny Epifanovsky (2007)
   Prashant Manohar (2009)

 ------------------------------------------------------------------------------


 Allocating and initializing 3808MB of RAM...
 Calculation will run on 4 cores.


 Alpha MOs, Restricted
 -- Occupied --                  
******* -180.87 -169.68 -169.68 -169.68  -80.02  -79.99  -37.93
  1 A'    2 A'    3 A'    1 A"    4 A'    5 A'    6 A'    7 A'                 
-33.114 -33.110 -33.110 -24.298 -24.296 -24.296 -24.293 -24.293
  8 A'    2 A"    9 A'   10 A'    3 A"   11 A'    4 A"   12 A'                 
 -7.559  -7.532  -7.243  -5.475  -5.465  -5.465  -5.452  -5.450
 13 A'   14 A'   15 A'   16 A'    5 A"   17 A'   18 A'    6 A"                 
 -5.450  -5.425  -5.424  -5.424  -2.398  -2.394  -2.393  -2.382
 19 A'   20 A'    7 A"   21 A'   22 A'    8 A"   23 A'    9 A"                 
 -2.382  -0.946  -0.843  -0.700  -0.530  -0.442  -0.418  -0.401
 24 A'   25 A'   26 A'   27 A'   28 A'   29 A'   10 A"   30 A'                 
 -0.366  -0.347
 31 A'   11 A"                                                                 
 -- Virtual --                   
 -0.019   0.026   0.056   0.074   0.083   0.083   0.103   0.111
 12 A"   32 A'   33 A'   34 A'   13 A"   35 A'   36 A'   37 A'                 
  0.112   0.119   0.159   0.174   0.205   0.288   0.322   0.330
 14 A"   38 A'   39 A'   40 A'   41 A'   42 A'   43 A'   15 A"                 
  0.361   0.386   0.390   0.393   0.433   0.446   0.490   0.552
 44 A'   45 A'   46 A'   16 A"   17 A"   47 A'   48 A'   18 A"                 
  0.561   0.579   0.592   0.634   0.702   0.707   0.739   0.803
 49 A'   19 A"   50 A'   51 A'   52 A'   53 A'   20 A"   54 A'                 
  0.804   0.835   0.911   0.943   1.062   1.095   1.104   1.150
 55 A'   21 A"   56 A'   22 A"   57 A'   58 A'   23 A"   59 A'                 
  1.409   1.544   1.568   1.632   1.674   1.696   1.791   1.811
 60 A'   24 A"   61 A'   62 A'   25 A"   63 A'   26 A"   64 A'                 
  1.861   1.944   1.966   2.022   2.351   2.904   4.484   4.493
 27 A"   65 A'   66 A'   67 A'   68 A'   69 A'   28 A"   70 A'                 
  4.497   4.518   4.637   4.758   6.534   6.557   6.573   7.251
 29 A"   71 A'   72 A'   73 A'   30 A"   74 A'   75 A'   76 A'                 
  7.479  14.740  14.778  14.790  14.801  14.852  14.898  28.870
 77 A'   31 A"   32 A"   78 A'   79 A'   80 A'   81 A'   82 A'                 
 29.532  29.550  29.566  29.879  29.883  29.884  29.893  29.962
 33 A"   83 A'   84 A'   34 A"   85 A'   35 A"   86 A'   87 A'                 
130.592 130.606 130.624 154.269 165.865 166.1101912.186
 36 A"   88 A'   89 A'   90 A'   91 A'   92 A'   93 A'                         

 Beta MOs, Restricted
 -- Occupied --                  
******* -180.87 -169.68 -169.68 -169.68  -80.02  -79.99  -37.93
  1 A'    2 A'    3 A'    1 A"    4 A'    5 A'    6 A'    7 A'                 
-33.114 -33.110 -33.110 -24.298 -24.296 -24.296 -24.293 -24.293
  8 A'    2 A"    9 A'   10 A'    3 A"   11 A'    4 A"   12 A'                 
 -7.559  -7.532  -7.243  -5.475  -5.465  -5.465  -5.452  -5.450
 13 A'   14 A'   15 A'   16 A'    5 A"   17 A'   18 A'    6 A"                 
 -5.450  -5.425  -5.424  -5.424  -2.398  -2.394  -2.393  -2.382
 19 A'   20 A'    7 A"   21 A'   22 A'    8 A"   23 A'    9 A"                 
 -2.382  -0.946  -0.843  -0.700  -0.530  -0.442  -0.418  -0.401
 24 A'   25 A'   26 A'   27 A'   28 A'   29 A'   10 A"   30 A'                 
 -0.366  -0.347
 31 A'   11 A"                                                                 
 -- Virtual --                   
 -0.019   0.026   0.056   0.074   0.083   0.083   0.103   0.111
 12 A"   32 A'   33 A'   34 A'   13 A"   35 A'   36 A'   37 A'                 
  0.112   0.119   0.159   0.174   0.205   0.288   0.322   0.330
 14 A"   38 A'   39 A'   40 A'   41 A'   42 A'   43 A'   15 A"                 
  0.361   0.386   0.390   0.393   0.433   0.446   0.490   0.552
 44 A'   45 A'   46 A'   16 A"   17 A"   47 A'   48 A'   18 A"                 
  0.561   0.579   0.592   0.634   0.702   0.707   0.739   0.803
 49 A'   19 A"   50 A'   51 A'   52 A'   53 A'   20 A"   54 A'                 
  0.804   0.835   0.911   0.943   1.062   1.095   1.104   1.150
 55 A'   21 A"   56 A'   22 A"   57 A'   58 A'   23 A"   59 A'                 
  1.409   1.544   1.568   1.632   1.674   1.696   1.791   1.811
 60 A'   24 A"   61 A'   62 A'   25 A"   63 A'   26 A"   64 A'                 
  1.861   1.944   1.966   2.022   2.351   2.904   4.484   4.493
 27 A"   65 A'   66 A'   67 A'   68 A'   69 A'   28 A"   70 A'                 
  4.497   4.518   4.637   4.758   6.534   6.557   6.573   7.251
 29 A"   71 A'   72 A'   73 A'   30 A"   74 A'   75 A'   76 A'                 
  7.479  14.740  14.778  14.790  14.801  14.852  14.898  28.870
 77 A'   31 A"   32 A"   78 A'   79 A'   80 A'   81 A'   82 A'                 
 29.532  29.550  29.566  29.879  29.883  29.884  29.893  29.962
 33 A"   83 A'   84 A'   34 A"   85 A'   35 A"   86 A'   87 A'                 
130.592 130.606 130.624 154.269 165.865 166.1101912.186
 36 A"   88 A'   89 A'   90 A'   91 A'   92 A'   93 A'                         

 Occupation and symmetry of molecular orbitals

 Point group: Cs (2 irreducible representations).

                           A'   A"    All 
 ------------------------------------------
 All molecular orbitals:
  - Alpha                  93   36    129 
  - Beta                   93   36    129 
 ------------------------------------------
 Alpha orbitals:
  - Frozen occupied        21   7     28  
  - Active occupied        10   4     14  
  - Active virtual         62   25    87  
  - Frozen virtual         0    0     0   
 ------------------------------------------
 Beta orbitals:
  - Frozen occupied        21   7     28  
  - Active occupied        10   4     14  
  - Active virtual         62   25    87  
  - Frozen virtual         0    0     0   
 ------------------------------------------

 Import integrals:   CPU 0.00 s  wall 0.02 s

 Import integrals:   CPU 47.89 s  wall 44.18 s

 MP2 amplitudes:   CPU 0.15 s  wall 0.40 s

Running a double precision version
           CCSD T amplitudes will be solved using DIIS.

           Start     Size      MaxIter   EConv     TConv     
           3         7         100       1.00e-07  1.00e-05  
 ------------------------------------------------------------------------------
           Energy (a.u.)   Ediff      Tdiff       Comment
 ------------------------------------------------------------------------------
         -7599.30425047                           
     1   -7599.31500391   1.08e-02   7.27e-01     
     2   -7599.32784544   1.28e-02   9.19e-02     
     3   -7599.32958109   1.74e-03   3.78e-02     
     4   -7599.33131542   1.73e-03   1.46e-02     Switched to DIIS steps.
     5   -7599.33179257   4.77e-04   1.04e-02     
     6   -7599.33181196   1.94e-05   2.37e-03     
     7   -7599.33180660   5.35e-06   8.89e-04     
     8   -7599.33180843   1.83e-06   2.49e-04     
     9   -7599.33180906   6.30e-07   1.05e-04     
    10   -7599.33180924   1.83e-07   4.82e-05     
    11   -7599.33180932   7.70e-08   2.71e-05     
    12   -7599.33180929   2.63e-08   5.86e-06     
 ------------------------------------------------------------------------------
         -7599.33180929                           CCSD T converged.

End of double precision
 SCF energy                 = -7598.86838021
 MP2 energy                 = -7599.30425047
 CCSD correlation energy     =    -0.46342908
 CCSD total energy           = -7599.33180929

 CCSD  T1^2 = 0.0090  T2^2 = 0.2504  Leading amplitudes:

 Amplitude    Orbitals with energies
 -0.0216       28 (A') A                 ->    32 (A') A                  
              -0.5296                          0.0255                     
 -0.0216       28 (A') B                 ->    32 (A') B                  
              -0.5296                          0.0255                     
  0.0192       11 (A") A                 ->    16 (A") A                  
              -0.3469                          0.3927                     
  0.0192       11 (A") B                 ->    16 (A") B                  
              -0.3469                          0.3927                     

 Amplitude    Orbitals with energies
 -0.1172       11 (A") A     11 (A") B   ->    12 (A") A     12 (A") B    
              -0.3469       -0.3469           -0.0189       -0.0189       
  0.1172       11 (A") A     11 (A") B   ->    12 (A") B     12 (A") A    
              -0.3469       -0.3469           -0.0189       -0.0189       
  0.1172       11 (A") B     11 (A") A   ->    12 (A") A     12 (A") B    
              -0.3469       -0.3469           -0.0189       -0.0189       
 -0.1172       11 (A") B     11 (A") A   ->    12 (A") B     12 (A") A    
              -0.3469       -0.3469           -0.0189       -0.0189       

 Computing CCSD intemediates for later calculations in double precision
 Finished.

Running a double precision version
           CCSD Lambda amplitudes will be solved using DIIS.
           Start     Size      MaxIter   EConv     LConv     
           3         7         100       1.00e-07  1.00e-05  
 ------------------------------------------------------------------------------
            Enorm      Ldiff       Comment
 ------------------------------------------------------------------------------
     1     5.66e-02   4.68e-02     
     2     1.20e-02   5.01e-03     
     3     5.25e-03   2.64e-03     
     4     2.33e-03   1.35e-03     Switched to DIIS steps.
     5     9.10e-04   5.29e-04     
     6     4.20e-04   1.66e-04     
     7     1.59e-04   4.36e-05     
     8     6.13e-05   5.37e-06     
     9     2.30e-05   5.56e-06     
    10     8.30e-06   1.84e-06     
    11     2.56e-06   7.31e-07     
    12     1.20e-06   2.28e-07     
    13     5.78e-07   1.05e-07     
    14     2.79e-07   2.20e-08     
    15     1.29e-07   1.83e-08     
    16     4.93e-08   1.28e-09     
 ------------------------------------------------------------------------------
                                   CCSD Lambda converged.

 Computing density matrices in double precision...
           Orbital response amplitudes will be solved using DIIS.
           Start     Size      MaxIter   EConv     LConv     
           3         7         100       1.00e-06  1.00e-06  
 ------------------------------------------------------------------------------
            Enorm      Ldiff       Comment
 ------------------------------------------------------------------------------
     1     7.52e-02   1.20e-02     
     2     4.94e-02   1.24e-02     
     3     5.36e-02   1.32e-02     
     4     1.47e-02   1.64e-02     Switched to DIIS steps.
     5     1.77e-03   3.43e-03     
     6     5.18e-04   1.72e-04     
     7     1.58e-04   8.59e-05     
     8     5.06e-05   1.20e-05     
     9     1.67e-05   5.37e-06     
    10     7.06e-06   1.96e-07     
    11     2.02e-06   4.36e-07     
    12     2.66e-07   5.69e-08     
 ------------------------------------------------------------------------------
                                   Orbital response converged.

 Computing density matrices... Done.
 CCSD calculation:   CPU 307.85 s  wall 170.59 s

Current path: /canmo/ccsd/grad/
/g1_bb_aa
/g1_bb_bb
/g1_o1o1
/g1_o1o2
/g1_o1v1
/g1_o2v1
/g1_v1v1
/g1p_bb_aa
/g1p_bb_bb
/g1s_bb_aa
/g1s_bb_bb
/g2_o1o1o1o1
/g2_o1o1o1v1
/g2_o1o1v1v1
/g2_o1v1o1v1
/g2_o1v1v1v1
/g2_v1v1v1v1
/w_bb_aa
/w_bb_bb
 Transferring MO TPDM to AO TPDM
 Transferring g2_o1o1o1o1
 Transferring g2_o1o1o1v1
 Transferring g2_o1o1v1v1
 Transferring g2_o1v1o1v1
 Transferring g2_o1v1v1v1
 Transferring g2_v1v1v1v1
 Adding separable TPDM
 Computing TPDM gradient
 --------------------------------------------------------
 2e gradient
  Atom          X               Y               Z
 --------------------------------------------------------
    1        -49.988381       13.415348       -0.000000  
    2         19.301338      -30.359974        0.000000  
    3         32.198922       11.803467        0.000000  
    4         -1.511879        5.141160       -0.000000  
 --------------------------------------------------------
 --------------------------------------------------------
 Final gradient
  Atom          X               Y               Z
 --------------------------------------------------------
    1        -49.988381       13.415348       -0.000000  
    2         19.301338      -30.359974        0.000000  
    3         32.198922       11.803467        0.000000  
    4         -1.511879        5.141160       -0.000000  
 --------------------------------------------------------
 Analytic gradient from two-electron contribution:   CPU 669.24 s  wall 464.74 s

 Total ccman2 time:   CPU 1029.74 s  wall 692.43 s


 --------------------------------------------------------------
             Orbital Energies (a.u.) and Symmetries
 --------------------------------------------------------------

 Alpha MOs, Restricted
 -- Occupied --                  
******* -180.87 -169.68 -169.68  -80.02  -79.99  -37.93  -33.11
  1 A'    2 A'    3 A'    4 A'    5 A'    6 A'    7 A'    8 A'                 
-33.110 -24.298 -24.296 -24.293  -7.559  -7.532  -7.243  -5.475
  9 A'   10 A'   11 A'   12 A'   13 A'   14 A'   15 A'   16 A'                 
 -5.465  -5.452  -5.450  -5.425  -5.424-169.678 -33.110 -24.296
 17 A'   18 A'   19 A'   20 A'   21 A'    1 A"    2 A"    3 A"                 
-24.293  -5.465  -5.450  -5.424  -2.398  -2.393  -2.382  -0.946
  4 A"    5 A"    6 A"    7 A"   22 A'   23 A'   24 A'   25 A'                 
 -0.843  -0.700  -0.530  -0.442  -0.401  -0.366  -2.394  -2.382
 26 A'   27 A'   28 A'   29 A'   30 A'   31 A'    8 A"    9 A"                 
 -0.418  -0.347
 10 A"   11 A"                                                                 
 -- Virtual --                   
  0.026   0.056   0.074   0.083   0.103   0.111   0.119   0.159
 32 A'   33 A'   34 A'   35 A'   36 A'   37 A'   38 A'   39 A'                 
  0.174   0.205   0.288   0.322   0.361   0.386   0.390   0.446
 40 A'   41 A'   42 A'   43 A'   44 A'   45 A'   46 A'   47 A'                 
  0.490   0.561   0.592   0.634   0.702   0.707   0.803   0.804
 48 A'   49 A'   50 A'   51 A'   52 A'   53 A'   54 A'   55 A'                 
  0.911   1.062   1.095   1.150   1.409   1.568   1.632   1.696
 56 A'   57 A'   58 A'   59 A'   60 A'   61 A'   62 A'   63 A'                 
  1.811   1.944   1.966   2.022   2.351   2.904   4.493   4.518
 64 A'   65 A'   66 A'   67 A'   68 A'   69 A'   70 A'   71 A'                 
  4.637   4.758   6.557   6.573   7.251   7.479  14.790  14.801
 72 A'   73 A'   74 A'   75 A'   76 A'   77 A'   78 A'   79 A'                 
 14.852  14.898  28.870  29.550  29.566  29.883  29.893  29.962
 80 A'   81 A'   82 A'   83 A'   84 A'   85 A'   86 A'   87 A'                 
130.606 130.624 154.269 165.865 166.1101912.186  -0.019   0.083
 88 A'   89 A'   90 A'   91 A'   92 A'   93 A'   12 A"   13 A"                 
  0.112   0.330   0.393   0.433   0.552   0.579   0.739   0.835
 14 A"   15 A"   16 A"   17 A"   18 A"   19 A"   20 A"   21 A"                 
  0.943   1.104   1.544   1.674   1.791   1.861   4.484   4.497
 22 A"   23 A"   24 A"   25 A"   26 A"   27 A"   28 A"   29 A"                 
  6.534  14.740  14.778  29.532  29.879  29.884 130.592
 30 A"   31 A"   32 A"   33 A"   34 A"   35 A"   36 A"                         

 Beta MOs, Restricted
 -- Occupied --                  
******* -180.87 -169.68 -169.68  -80.02  -79.99  -37.93  -33.11
  1 A'    2 A'    3 A'    4 A'    5 A'    6 A'    7 A'    8 A'                 
-33.110 -24.298 -24.296 -24.293  -7.559  -7.532  -7.243  -5.475
  9 A'   10 A'   11 A'   12 A'   13 A'   14 A'   15 A'   16 A'                 
 -5.465  -5.452  -5.450  -5.425  -5.424-169.678 -33.110 -24.296
 17 A'   18 A'   19 A'   20 A'   21 A'    1 A"    2 A"    3 A"                 
-24.293  -5.465  -5.450  -5.424  -2.398  -2.393  -2.382  -0.946
  4 A"    5 A"    6 A"    7 A"   22 A'   23 A'   24 A'   25 A'                 
 -0.843  -0.700  -0.530  -0.442  -0.401  -0.366  -2.394  -2.382
 26 A'   27 A'   28 A'   29 A'   30 A'   31 A'    8 A"    9 A"                 
 -0.418  -0.347
 10 A"   11 A"                                                                 
 -- Virtual --                   
  0.026   0.056   0.074   0.083   0.103   0.111   0.119   0.159
 32 A'   33 A'   34 A'   35 A'   36 A'   37 A'   38 A'   39 A'                 
  0.174   0.205   0.288   0.322   0.361   0.386   0.390   0.446
 40 A'   41 A'   42 A'   43 A'   44 A'   45 A'   46 A'   47 A'                 
  0.490   0.561   0.592   0.634   0.702   0.707   0.803   0.804
 48 A'   49 A'   50 A'   51 A'   52 A'   53 A'   54 A'   55 A'                 
  0.911   1.062   1.095   1.150   1.409   1.568   1.632   1.696
 56 A'   57 A'   58 A'   59 A'   60 A'   61 A'   62 A'   63 A'                 
  1.811   1.944   1.966   2.022   2.351   2.904   4.493   4.518
 64 A'   65 A'   66 A'   67 A'   68 A'   69 A'   70 A'   71 A'                 
  4.637   4.758   6.557   6.573   7.251   7.479  14.790  14.801
 72 A'   73 A'   74 A'   75 A'   76 A'   77 A'   78 A'   79 A'                 
 14.852  14.898  28.870  29.550  29.566  29.883  29.893  29.962
 80 A'   81 A'   82 A'   83 A'   84 A'   85 A'   86 A'   87 A'                 
130.606 130.624 154.269 165.865 166.1101912.186  -0.019   0.083
 88 A'   89 A'   90 A'   91 A'   92 A'   93 A'   12 A"   13 A"                 
  0.112   0.330   0.393   0.433   0.552   0.579   0.739   0.835
 14 A"   15 A"   16 A"   17 A"   18 A"   19 A"   20 A"   21 A"                 
  0.943   1.104   1.544   1.674   1.791   1.861   4.484   4.497
 22 A"   23 A"   24 A"   25 A"   26 A"   27 A"   28 A"   29 A"                 
  6.534  14.740  14.778  29.532  29.879  29.884 130.592
 30 A"   31 A"   32 A"   33 A"   34 A"   35 A"   36 A"                         
 --------------------------------------------------------------

          Ground-State Mulliken Net Atomic Charges

     Atom                 Charge (a.u.)
  ----------------------------------------
      1 I                    -0.176749
      2 P                     0.165830
      3 P                     0.099757
      4 H                    -0.088838
  ----------------------------------------
  Sum of atomic charges =     0.000000

 -----------------------------------------------------------------
                    Cartesian Multipole Moments
 -----------------------------------------------------------------
    Charge (ESU x 10^10)
                 0.0000
    Dipole Moment (Debye)
         X      -0.7434      Y      -0.6235      Z       0.0000
       Tot       0.9703
    Quadrupole Moments (Debye-Ang)
        XX     -57.0290     XY       0.5034     YY     -55.9697
        XZ      -0.0000     YZ       0.0000     ZZ     -56.6089
    Octopole Moments (Debye-Ang^2)
       XXX      75.3522    XXY      -5.5612    XYY      17.5164
       YYY      -8.9665    XXZ       0.0000    XYZ      -0.0000
       YYZ       0.0000    XZZ      19.0018    YZZ      -1.6104
       ZZZ       0.0000
    Hexadecapole Moments (Debye-Ang^3)
      XXXX    -991.9200   XXXY     -11.5939   XXYY    -181.9337
      XYYY       4.7236   YYYY    -198.4385   XXXZ      -0.0000
      XXYZ       0.0000   XYYZ      -0.0000   YYYZ      -0.0000
      XXZZ    -175.2392   XYZZ      -0.1444   YYZZ     -46.6019
      XZZZ      -0.0000   YZZZ       0.0000   ZZZZ     -87.5954
 -----------------------------------------------------------------
 DrvMan completing analytic gradient of the correlated energy
 Correlated dipole moment
            1
    1  -0.2924669
    2  -0.2453156
    3   0.0000000
 Energy read as -7599.331809293
 Full Analytical Gradient: (in a.u., or Hartree/Bohr)
             1             2             3             4
    1    0.00000946   -0.00003539    0.00005086   -0.00002493
    2    0.00000524   -0.00003770    0.00001119    0.00002127
    3   -0.00000000   -0.00000000    0.00000000    0.00000000
 Gradient time:  CPU 0.29 s  wall 2.43 s
 Geometry Optimization Parameters
   NAtoms,    NIC,     NZ,  NCons,   NDum,   NFix, NCnnct, MaxDiis
        4      14       4       0       0       0       0       0

 Cartesian Hessian Update
 Hessian Updated using BFGS Update


** GEOMETRY OPTIMIZATION IN DELOCALIZED INTERNAL COORDINATES **
   Searching for a Minimum

   Optimization Cycle:   3

                       Coordinates (Angstroms)
     ATOM                X               Y               Z
      1  I         1.0848852736   -0.1114603593    0.0000000000
      2  P        -1.1743425248    0.9605344678    0.0000000000
      3  P        -2.5969795790   -0.5003314776    0.0000000000
      4  H        -1.7814650560   -1.6563858638    0.0000000000
   Point Group: cs    Number of degrees of freedom:     5


   Energy is  -7599.331809293

 Hessian Updated using BFGS Update

  5 Hessian modes will be used to form the next step
  Hessian Eigenvalues:
     0.097526    0.158131    0.208585    0.228878    0.303219

 Minimum Search - Taking Simple RFO Step
 Searching for Lamda that Minimizes Along All modes
 Value Taken    Lamda =   0.00000000
 Step Taken.  Stepsize is  0.000310

                             Maximum     Tolerance    Cnvgd?
         Gradient           0.000042      0.000300     YES
         Displacement       0.000203      0.001200     YES
         Energy change     -0.000001      0.000001      NO


                       Distance Matrix (Angstroms)
             I (  1)   P (  2)   P (  3)
   P (  2)  2.500657
   P (  3)  3.702344  2.039124
   H (  4)  3.256188  2.686423  1.414753

 Final energy is   -7599.3318092928903     


 ******************************
 **  OPTIMIZATION CONVERGED  **
 ******************************

                       Coordinates (Angstroms)
     ATOM                X               Y               Z
      1  I         1.0848852736   -0.1114603593    0.0000000000
      2  P        -1.1743425248    0.9605344678    0.0000000000
      3  P        -2.5969795790   -0.5003314776    0.0000000000
      4  H        -1.7814650560   -1.6563858638    0.0000000000

Z-matrix Print:
$molecule
0 1
I 
P  1 2.500657
P  2 2.039124 1 108.856271
H  3 1.414753 2 100.559311 1 -0.000000 0
$end


 --------------------------------------------------------------
             Orbital Energies (a.u.) and Symmetries
 --------------------------------------------------------------

 Alpha MOs, Restricted
 -- Occupied --                  
******* -180.87 -169.68 -169.68  -80.02  -79.99  -37.93  -33.11
  1 A'    2 A'    3 A'    4 A'    5 A'    6 A'    7 A'    8 A'                 
-33.110 -24.298 -24.296 -24.293  -7.559  -7.532  -7.243  -5.475
  9 A'   10 A'   11 A'   12 A'   13 A'   14 A'   15 A'   16 A'                 
 -5.465  -5.452  -5.450  -5.425  -5.424-169.678 -33.110 -24.296
 17 A'   18 A'   19 A'   20 A'   21 A'    1 A"    2 A"    3 A"                 
-24.293  -5.465  -5.450  -5.424  -2.398  -2.393  -2.382  -0.946
  4 A"    5 A"    6 A"    7 A"   22 A'   23 A'   24 A'   25 A'                 
 -0.843  -0.700  -0.530  -0.442  -0.401  -0.366  -2.394  -2.382
 26 A'   27 A'   28 A'   29 A'   30 A'   31 A'    8 A"    9 A"                 
 -0.418  -0.347
 10 A"   11 A"                                                                 
 -- Virtual --                   
  0.026   0.056   0.074   0.083   0.103   0.111   0.119   0.159
 32 A'   33 A'   34 A'   35 A'   36 A'   37 A'   38 A'   39 A'                 
  0.174   0.205   0.288   0.322   0.361   0.386   0.390   0.446
 40 A'   41 A'   42 A'   43 A'   44 A'   45 A'   46 A'   47 A'                 
  0.490   0.561   0.592   0.634   0.702   0.707   0.803   0.804
 48 A'   49 A'   50 A'   51 A'   52 A'   53 A'   54 A'   55 A'                 
  0.911   1.062   1.095   1.150   1.409   1.568   1.632   1.696
 56 A'   57 A'   58 A'   59 A'   60 A'   61 A'   62 A'   63 A'                 
  1.811   1.944   1.966   2.022   2.351   2.904   4.493   4.518
 64 A'   65 A'   66 A'   67 A'   68 A'   69 A'   70 A'   71 A'                 
  4.637   4.758   6.557   6.573   7.251   7.479  14.790  14.801
 72 A'   73 A'   74 A'   75 A'   76 A'   77 A'   78 A'   79 A'                 
 14.852  14.898  28.870  29.550  29.566  29.883  29.893  29.962
 80 A'   81 A'   82 A'   83 A'   84 A'   85 A'   86 A'   87 A'                 
130.606 130.624 154.269 165.865 166.1101912.186  -0.019   0.083
 88 A'   89 A'   90 A'   91 A'   92 A'   93 A'   12 A"   13 A"                 
  0.112   0.330   0.393   0.433   0.552   0.579   0.739   0.835
 14 A"   15 A"   16 A"   17 A"   18 A"   19 A"   20 A"   21 A"                 
  0.943   1.104   1.544   1.674   1.791   1.861   4.484   4.497
 22 A"   23 A"   24 A"   25 A"   26 A"   27 A"   28 A"   29 A"                 
  6.534  14.740  14.778  29.532  29.879  29.884 130.592
 30 A"   31 A"   32 A"   33 A"   34 A"   35 A"   36 A"                         

 Beta MOs, Restricted
 -- Occupied --                  
******* -180.87 -169.68 -169.68  -80.02  -79.99  -37.93  -33.11
  1 A'    2 A'    3 A'    4 A'    5 A'    6 A'    7 A'    8 A'                 
-33.110 -24.298 -24.296 -24.293  -7.559  -7.532  -7.243  -5.475
  9 A'   10 A'   11 A'   12 A'   13 A'   14 A'   15 A'   16 A'                 
 -5.465  -5.452  -5.450  -5.425  -5.424-169.678 -33.110 -24.296
 17 A'   18 A'   19 A'   20 A'   21 A'    1 A"    2 A"    3 A"                 
-24.293  -5.465  -5.450  -5.424  -2.398  -2.393  -2.382  -0.946
  4 A"    5 A"    6 A"    7 A"   22 A'   23 A'   24 A'   25 A'                 
 -0.843  -0.700  -0.530  -0.442  -0.401  -0.366  -2.394  -2.382
 26 A'   27 A'   28 A'   29 A'   30 A'   31 A'    8 A"    9 A"                 
 -0.418  -0.347
 10 A"   11 A"                                                                 
 -- Virtual --                   
  0.026   0.056   0.074   0.083   0.103   0.111   0.119   0.159
 32 A'   33 A'   34 A'   35 A'   36 A'   37 A'   38 A'   39 A'                 
  0.174   0.205   0.288   0.322   0.361   0.386   0.390   0.446
 40 A'   41 A'   42 A'   43 A'   44 A'   45 A'   46 A'   47 A'                 
  0.490   0.561   0.592   0.634   0.702   0.707   0.803   0.804
 48 A'   49 A'   50 A'   51 A'   52 A'   53 A'   54 A'   55 A'                 
  0.911   1.062   1.095   1.150   1.409   1.568   1.632   1.696
 56 A'   57 A'   58 A'   59 A'   60 A'   61 A'   62 A'   63 A'                 
  1.811   1.944   1.966   2.022   2.351   2.904   4.493   4.518
 64 A'   65 A'   66 A'   67 A'   68 A'   69 A'   70 A'   71 A'                 
  4.637   4.758   6.557   6.573   7.251   7.479  14.790  14.801
 72 A'   73 A'   74 A'   75 A'   76 A'   77 A'   78 A'   79 A'                 
 14.852  14.898  28.870  29.550  29.566  29.883  29.893  29.962
 80 A'   81 A'   82 A'   83 A'   84 A'   85 A'   86 A'   87 A'                 
130.606 130.624 154.269 165.865 166.1101912.186  -0.019   0.083
 88 A'   89 A'   90 A'   91 A'   92 A'   93 A'   12 A"   13 A"                 
  0.112   0.330   0.393   0.433   0.552   0.579   0.739   0.835
 14 A"   15 A"   16 A"   17 A"   18 A"   19 A"   20 A"   21 A"                 
  0.943   1.104   1.544   1.674   1.791   1.861   4.484   4.497
 22 A"   23 A"   24 A"   25 A"   26 A"   27 A"   28 A"   29 A"                 
  6.534  14.740  14.778  29.532  29.879  29.884 130.592
 30 A"   31 A"   32 A"   33 A"   34 A"   35 A"   36 A"                         
 --------------------------------------------------------------

          Ground-State Mulliken Net Atomic Charges

     Atom                 Charge (a.u.)
  ----------------------------------------
      1 I                    -0.176749
      2 P                     0.165830
      3 P                     0.099757
      4 H                    -0.088838
  ----------------------------------------
  Sum of atomic charges =     0.000000

 -----------------------------------------------------------------
                    Cartesian Multipole Moments
 -----------------------------------------------------------------
    Charge (ESU x 10^10)
                 0.0000
    Dipole Moment (Debye)
         X      -0.7434      Y      -0.6235      Z       0.0000
       Tot       0.9703
    Quadrupole Moments (Debye-Ang)
        XX     -57.0290     XY       0.5034     YY     -55.9697
        XZ      -0.0000     YZ       0.0000     ZZ     -56.6089
    Octopole Moments (Debye-Ang^2)
       XXX      75.3522    XXY      -5.5612    XYY      17.5164
       YYY      -8.9665    XXZ       0.0000    XYZ      -0.0000
       YYZ       0.0000    XZZ      19.0018    YZZ      -1.6104
       ZZZ       0.0000
    Hexadecapole Moments (Debye-Ang^3)
      XXXX    -991.9200   XXXY     -11.5939   XXYY    -181.9337
      XYYY       4.7236   YYYY    -198.4385   XXXZ      -0.0000
      XXYZ       0.0000   XYYZ      -0.0000   YYYZ      -0.0000
      XXZZ    -175.2392   XYZZ      -0.1444   YYZZ     -46.6019
      XZZZ      -0.0000   YZZZ       0.0000   ZZZZ     -87.5954
 -----------------------------------------------------------------
Archival summary:
1\1\TWL02\OPT\ProcedureUnspecified\BasisUnspecified\121\taweetha\SunNov409:58:242018SunNov409:58:242018\0\\#,OPT,ProcedureUnspecified,BasisUnspecified,\\0,1\I\P,1,2.50066\P,2,2.03912,1,108.856\H,3,1.41475,2,100.559,1,-0,0\\HF=-7598.86838\\@

 Total job time:  2211.98s(wall), 3124.95s(cpu) 
 Sun Nov  4 09:58:25 2018

        *************************************************************
        *                                                           *
        *  Thank you very much for using Q-Chem.  Have a nice day.  *
        *                                                           *
        *************************************************************
