# Supplementary material for: Geometric and energetic data from ab initio calculations of haloethene, haloimine, halomethylenephosphine, haloiminophosphine, halodiazene, halodiphosphene and halocyclopropane
Source: Data Brief. 2019 Nov 2;27:104738. doi: 10.1016/j.dib.2019.104738 (PMC6861602; doi:10.1016/j.dib.2019.104738)
Supplement: Multimedia component 8 [file mmc8.zip › PP/CCSD/IEPPEI.out]

Q-Chem Developer Version!
                  Welcome to Q-Chem
     A Quantum Leap Into The Future Of Chemistry


 Q-Chem 5.1, Q-Chem, Inc., Pleasanton, CA (2018)

 Yihan Shao,  Zhengting Gan,  E. Epifanovsky,  A. T. B. Gilbert,  M. Wormit,  
 J. Kussmann,  A. W. Lange,  A. Behn,  Jia Deng,  Xintian Feng,  D. Ghosh,  
 M. Goldey,  P. R. Horn,  L. D. Jacobson,  I. Kaliman,  T. Kus,  A. Landau,  
 Jie Liu,  E. I. Proynov,  R. M. Richard,  R. P. Steele,  E. J. Sundstrom,  
 H. L. Woodcock III,  P. M. Zimmerman,  D. Zuev,  B. Albrecht,  E. Alguire,  
 S. A. Baeppler,  D. Barton,  Z. Benda,  Y. A. Bernard,  E. J. Berquist,  
 K. B. Bravaya,  H. Burton,  D. Casanova,  Chun-Min Chang,  Yunqing Chen,  
 A. Chien,  K. D. Closser,  M. P. Coons,  S. Coriani,  S. Dasgupta,  
 A. L. Dempwolff,  M. Diedenhofen,  Hainam Do,  R. G. Edgar,  Po-Tung Fang,  
 S. Faraji,  S. Fatehi,  Qingguo Feng,  K. D. Fenk,  J. Fosso-Tande,  
 Qinghui Ge,  A. Ghysels,  G. Gidofalvi,  J. Gomes,  J. Gonthier,  A. Gunina,  
 D. Hait,  M. W. D. Hanson-Heine,  P. H. P. Harbach,  A. W. Hauser,  
 J. E. Herr,  E. G. Hohenstein,  Z. C. Holden,  Kerwin Hui,  B. C. Huynh,  
 T.-C. Jagau,  Hyunjun Ji,  B. Kaduk,  K. Khistyaev,  Jaehoon Kim,  
 P. Klunzinger,  K. Koh,  D. Kosenkov,  L. Koulias,  T. Kowalczyk,  
 C. M. Krauter,  A. Kunitsa,  Ka Un Lao,  A. Laurent,  K. V. Lawler,  
 Joonho Lee,  D. Lefrancois,  S. Lehtola,  D. S. Levine,  Yi-Pei Li,  
 You-Sheng Lin,  Fenglai Liu,  E. Livshits,  A. Luenser,  P. Manohar,  
 E. Mansoor,  S. F. Manzer,  Shan-Ping Mao,  Yuezhi Mao,  N. Mardirossian,  
 A. V. Marenich,  T. Markovich,  L. A. Martinez-Martinez,  S. A. Maurer,  
 N. J. Mayhall,  S. C. McKenzie,  J.-M. Mewes,  A. F. Morrison,  
 J. W. Mullinax,  K. Nanda,  T. S. Nguyen-Beck,  R. Olivares-Amaya,  
 J. A. Parkhill,  T. M. Perrine,  F. Plasser,  P. Pokhilko,  S. Prager,  
 A. Prociuk,  E. Ramos,  D. R. Rehn,  F. Rob,  M. Schneider,  N. Sergueev,  
 S. M. Sharada,  S. Sharma,  D. W. Small,  T. Stauch,  T. Stein,  
 Yu-Chuan Su,  A. J. W. Thom,  A. Tkatchenko,  T. Tsuchimochi,  N. M. Tubman,  
 L. Vogt,  M. L. Vidal,  O. Vydrov,  M. A. Watson,  J. Wenzel,  
 M. de Wergifosse,  T. A. Wesolowski,  A. White,  J. Witte,  A. Yamada,  
 Jun Yang,  K. Yao,  S. Yeganeh,  S. R. Yost,  Zhi-Qiang You,  A. Zech,  
 Igor Ying Zhang,  Xing Zhang,  Yan Zhao,  Ying Zhu,  B. R. Brooks,  
 G. K. L. Chan,  C. J. Cramer,  M. S. Gordon,  W. J. Hehre,  A. Klamt,  
 M. W. Schmidt,  C. D. Sherrill,  D. G. Truhlar,  A. Aspuru-Guzik,  R. Baer,  
 A. T. Bell,  N. A. Besley,  Jeng-Da Chai,  A. E. DePrince, III,  
 R. A. DiStasio Jr.,  A. Dreuw,  B. D. Dunietz,  T. R. Furlani,  
 Chao-Ping Hsu,  Yousung Jung,  Jing Kong,  D. S. Lambrecht,  WanZhen Liang,  
 C. Ochsenfeld,  V. A. Rassolov,  L. V. Slipchenko,  J. E. Subotnik,  
 T. Van Voorhis,  J. M. Herbert,  A. I. Krylov,  P. M. W. Gill,  M. Head-Gordon

 Contributors to earlier versions of Q-Chem not listed above: 
 R. D. Adamson,  B. Austin,  J. Baker,  G. J. O. Beran,  K. Brandhorst,  
 S. T. Brown,  E. F. C. Byrd,  A. K. Chakraborty,  C.-L. Cheng,  
 Siu Hung Chien,  D. M. Chipman,  D. L. Crittenden,  H. Dachsel,  
 R. J. Doerksen,  A. D. Dutoi,  L. Fusti-Molnar,  W. A. Goddard III,  
 A. Golubeva-Zadorozhnaya,  S. R. Gwaltney,  G. Hawkins,  A. Heyden,  
 S. Hirata,  G. Kedziora,  F. J. Keil,  C. Kelley,  Jihan Kim,  R. A. King,  
 R. Z. Khaliullin,  P. P. Korambath,  W. Kurlancheek,  A. M. Lee,  M. S. Lee,  
 S. V. Levchenko,  Ching Yeh Lin,  D. Liotard,  R. C. Lochan,  I. Lotan,  
 P. E. Maslen,  N. Nair,  D. P. O'Neill,  D. Neuhauser,  E. Neuscamman,  
 C. M. Oana,  R. Olson,  B. Peters,  R. Peverati,  P. A. Pieniazek,  
 Y. M. Rhee,  J. Ritchie,  M. A. Rohrdanz,  E. Rosta,  N. J. Russ,  
 H. F. Schaefer III,  N. E. Schultz,  N. Shenvi,  A. C. Simmonett,  A. Sodt,  
 D. Stuck,  K. S. Thanthiriwatte,  V. Vanovschi,  Tao Wang,  A. Warshel,  
 C. F. Williams,  Q. Wu,  X. Xu,  W. Zhang

 Please cite Q-Chem as follows:
 Y. Shao et al., Mol. Phys. 113, 184-215 (2015)
 DOI: 10.1080/00268976.2014.952696

 Q-Chem 5.1.1 for Intel X86 EM64T Linux

 Parts of Q-Chem use Armadillo 8.300.2 (Tropical Shenanigans).
 http://arma.sourceforge.net/

 Q-Chem begins on Sun Nov  4 21:38:36 2018  

Host: 
0

     Scratch files written to /scratch/taweetham/qchem54251//
Input Ideriv = 1
Curr. Ideriv = -1
Max.  Ideriv = 1

Checking the input file for inconsistencies... 	...done.

--------------------------------------------------------------
User input:
--------------------------------------------------------------
I=I_t.out
$molecule
0 1
I 
P  1 2.505742
P  2 2.048656 1 98.353517
I  3 2.505742 2 98.353517 1 -180.000000 0
$end

$rem
   JOB_TYPE	OPTIMIZATION
   BASIS	6-311++G**
   METHOD	ccsd
   MEM_TOTAL	4000
   N_FROZEN_CORE      FC
$end


--------------------------------------------------------------
 ----------------------------------------------------------------
             Standard Nuclear Orientation (Angstroms)
    I     Atom           X                Y                Z
 ----------------------------------------------------------------
    1      I       2.8410758007    -0.0454095341    -0.0000000000
    2      P       0.5147186273     0.8856142424     0.0000000000
    3      P      -0.5147186273    -0.8856142424    -0.0000000000
    4      I      -2.8410758007     0.0454095341     0.0000000000
 ----------------------------------------------------------------
 Molecular Point Group                 C2h   NOp =  4
 Largest Abelian Subgroup              C2h   NOp =  4
 Nuclear Repulsion Energy =   898.6924822763 hartrees
 There are       68 alpha and       68 beta electrons
 Requested basis set is 6-311++G(d,p)
 There are 74 shells and 184 basis functions
 Total memory of 4000MB is distributed as follows: 
   QALLOC including MEM_STATIC uses 192MB
   MEM_STATIC is set to 192MB
   CCMAN JOB total memory use is  3808MB
 Warning: actual memory use might exceed 4000MB

 Total QAlloc Memory Limit    192 MB
 Mega-Array Size       188 MB
 MEM_STATIC part       192 MB
 A cutoff of  1.0D-14 yielded   2033 shell pairs
 There are     13362 function pairs (     15180 Cartesian)

 -------------------------------------------------------
 OpenMP Integral Computing Module                       
 Release: version 1.0, May 2013, Q-Chem Inc. Pittsburgh 
 -------------------------------------------------------
 Integral Job Info:
 Integral job number is                      11
 Integral operator is                         1
 short-range coefficients                     0
 long-range coefficients              100000000
 Omega coefficients                           0
 if combine SR and LR in K                    0
 Integral screening is                        0
 Integral computing path is                   2
 max size of driver memory is            800000
 size of driver memory is                593474
 size of scratch memory is             11861008
 max col of scratch BK array               1296
 max len of scratch array in speh3          155
 max len of scratch index in speh4           18
 max int batch size is                      520
 min int batch size is                       52
 fixed nKL is                                52
 max L of basis functions is                  2
 order of int derivative is                   0
 number of shells is                         74
 number of basis is                         196
 number of cartesian basis is               196
 number of contracted shell pairs          2033
 number of primitive shell pairs           4040
 maxK2 (contraction) of shell pair           36
 max number of K2 of shell pair               1
 max number of CS2 of shell pair            432
 max number of PS2 of shell pair            432
 mem total for path MDJ                  544252
 -------------------------------------------------------
 Smallest overlap matrix eigenvalue = 1.02E-03

 Scale SEOQF with 1.000000e-01/1.000000e-01/1.000000e-01

 Standard Electronic Orientation quadrupole field applied
 Nucleus-field energy     =     0.0000000325 hartrees
 Guess from superposition of atomic densities
 Warning:  Energy on first SCF cycle will be non-variational
 SAD guess density has 136.000000 electrons

 -----------------------------------------------------------------------
  General SCF calculation program by
  Eric Jon Sundstrom, Paul Horn, Yuezhi Mao, Dmitri Zuev, Alec White,
  David Stuck, Shaama M.S., Shane Yost, Joonho Lee, David Small,
  Daniel Levine, Susi Lehtola, Hugh Burton, Evgeny Epifanovsky
 -----------------------------------------------------------------------
 Hartree-Fock
 using 4 threads for integral computing
 -------------------------------------------------------
 OpenMP Integral computing Module                
 Release: version 2.0, May 2017, Q-Chem Inc. Pleasanton 
 -------------------------------------------------------
 A restricted SCF calculation will be
 performed using DIIS
 SCF converges when DIIS error is below 1.0e-08
 ---------------------------------------
  Cycle       Energy         DIIS error
 ---------------------------------------
    1  -14515.3415775774      2.97e-02  
    2  -14515.0744625925      2.87e-03  
    3  -14515.1132380354      1.60e-03  
    4  -14515.1272161193      2.99e-04  
    5  -14515.1281758520      1.60e-04  
    6  -14515.1283405442      4.43e-05  
    7  -14515.1283839359      1.62e-05  
    8  -14515.1283906235      5.22e-06  
    9  -14515.1283912173      8.32e-07  
   10  -14515.1283912331      2.12e-07  
   11  -14515.1283912342      7.63e-08  
   12  -14515.1283912343      2.27e-08  
   13  -14515.1283912343      4.24e-09  Convergence criterion met
 ---------------------------------------
 SCF time:   CPU 16.27s  wall 6.00s 
 SCF   energy in the final basis set =   -14515.1283912343
 Total energy in the final basis set =   -14515.1283912343


 ------------------------------------------------------------------------------

   CCMAN2: suite of methods based on coupled cluster
           and equation of motion theories.

   Components:
   * libvmm-1.3-trunk
     by Evgeny Epifanovsky, Ilya Kaliman.
   * libtensor-2.5-trunk
     by Evgeny Epifanovsky, Michael Wormit, Dmitry Zuev, Sam Manzer, 
        Ilya Kaliman.
   * libcc-2.5-trunk
     by Evgeny Epifanovsky, Arik Landau, Tomasz Kus, Kirill Khistyaev, 
        Dmitry Zuev, Prashant Manohar, Xintian Feng, Anna Krylov, 
        Matthew Goldey, Alec White, Thomas Jagau, Kaushik Nanda, 
        Anastasia Gunina, Alexander Kunitsa, Joonho Lee.

   CCMAN original authors:
   Anna I. Krylov, C. David Sherrill, Steven R. Gwaltney,
   Edward F. C. Byrd (2000)
   Sergey V. Levchenko, Lyudmila V. Slipchenko, Tao Wang,
   Ana-Maria C. Cristian (2003)
   Piotr A. Pieniazek, C. Melania Oana, Evgeny Epifanovsky (2007)
   Prashant Manohar (2009)

 ------------------------------------------------------------------------------


 Allocating and initializing 3808MB of RAM...
 Calculation will run on 4 cores.


 Alpha MOs, Restricted
 -- Occupied --                  
*******-1177.17 -180.88 -180.88 -169.69 -169.69 -169.69 -169.69
  1 Ag    1 Bu    2 Bu    2 Ag    3 Bu    3 Ag    1 Bg    1 Au                 
-169.69 -169.69  -80.03  -80.03  -37.93  -37.93  -33.12  -33.12
  4 Bu    4 Ag    5 Ag    5 Bu    6 Bu    6 Ag    7 Ag    7 Bu                 
-33.118 -33.118 -33.118 -33.118 -24.306 -24.306 -24.305 -24.305
  2 Au    2 Bg    8 Ag    8 Bu    9 Bu    9 Ag    3 Au    3 Bg                 
-24.305 -24.305 -24.301 -24.301 -24.301 -24.301  -7.573  -7.573
 10 Ag   10 Bu    4 Bg    4 Au   11 Bu   11 Ag   12 Ag   12 Bu                 
 -7.251  -7.251  -5.484  -5.484  -5.473  -5.473  -5.473  -5.473
 13 Bu   13 Ag   14 Bu   14 Ag    5 Bg    5 Au   15 Ag   15 Bu                 
 -5.465  -5.465  -5.464  -5.464  -5.464  -5.464  -2.407  -2.407
 16 Ag   16 Bu   17 Ag    6 Au    6 Bg   17 Bu   18 Ag   18 Bu                 
 -2.402  -2.402  -2.402  -2.402  -2.390  -2.390  -2.390  -2.390
  7 Au    7 Bg   19 Ag   19 Bu   20 Bu   20 Ag    8 Bg    8 Au                 
 -0.970  -0.880  -0.811  -0.671  -0.488  -0.486  -0.443  -0.402
 21 Ag   21 Bu   22 Ag   22 Bu   23 Ag   23 Bu    9 Au    9 Bg                 
 -0.398  -0.386  -0.374  -0.340
 24 Ag   24 Bu   25 Ag   10 Au                                                 
 -- Virtual --                   
 -0.034   0.018   0.043   0.064   0.080   0.083   0.092   0.104
 10 Bg   25 Bu   26 Ag   26 Bu   27 Ag   11 Au   27 Bu   28 Ag                 
  0.108   0.123   0.140   0.169   0.254   0.285   0.307   0.307
 11 Bg   29 Ag   28 Bu   29 Bu   30 Ag   30 Bu   31 Ag   12 Bg                 
  0.335   0.339   0.367   0.385   0.393   0.420   0.421   0.422
 12 Au   31 Bu   32 Ag   32 Bu   13 Au   13 Bg   33 Ag   33 Bu                 
  0.506   0.533   0.536   0.550   0.576   0.578   0.581   0.582
 34 Ag   14 Bg   34 Bu   14 Au   35 Bu   15 Au   35 Ag   15 Bg                 
  0.603   0.641   0.658   0.702   0.722   0.735   0.793   0.834
 36 Bu   36 Ag   37 Ag   38 Ag   16 Au   37 Bu   38 Bu   39 Bu                 
  0.892   0.901   0.948   1.078   1.081   1.118   1.143   1.386
 39 Ag   16 Bg   17 Au   40 Ag   17 Bg   41 Ag   40 Bu   41 Bu                 
  1.524   1.552   1.554   1.589   1.616   1.620   1.769   1.828
 18 Bg   42 Bu   18 Au   42 Ag   43 Ag   43 Bu   19 Au   19 Bg                 
  1.883   1.930   1.934   1.965   4.475   4.477   4.480   4.487
 44 Bu   45 Bu   44 Ag   45 Ag   20 Au   20 Bg   46 Ag   21 Bg                 
  4.491   4.492   4.497   4.530   4.621   4.627   4.703   4.809
 46 Bu   21 Au   47 Bu   47 Ag   48 Ag   48 Bu   49 Ag   49 Bu                 
  6.516   6.538   6.538   6.547   6.563   6.577   7.166   7.404
 22 Bg   22 Au   50 Bu   50 Ag   51 Bu   51 Ag   52 Ag   52 Bu                 
 14.720  14.746  14.759  14.798  14.831  14.873  28.823  28.902
 23 Au   23 Bg   53 Bu   54 Bu   53 Ag   54 Ag   55 Ag   55 Bu                 
 29.516  29.532  29.533  29.547  29.555  29.564  29.870  29.871
 24 Bg   24 Au   56 Bu   56 Ag   57 Bu   57 Ag   25 Au   25 Bg                 
 29.873  29.875  29.877  29.877  29.880  29.895  29.948  29.960
 58 Ag   26 Bg   26 Au   58 Bu   59 Bu   59 Ag   60 Ag   60 Bu                 
130.578 130.591 130.591 130.603 130.615 130.617 154.228 154.296
 27 Bg   27 Au   61 Bu   61 Ag   62 Bu   62 Ag   63 Ag   63 Bu                 
165.772 166.0281912.1441912.215
 64 Ag   64 Bu   65 Ag   65 Bu                                                 

 Beta MOs, Restricted
 -- Occupied --                  
*******-1177.17 -180.88 -180.88 -169.69 -169.69 -169.69 -169.69
  1 Ag    1 Bu    2 Bu    2 Ag    3 Bu    3 Ag    1 Bg    1 Au                 
-169.69 -169.69  -80.03  -80.03  -37.93  -37.93  -33.12  -33.12
  4 Bu    4 Ag    5 Ag    5 Bu    6 Bu    6 Ag    7 Ag    7 Bu                 
-33.118 -33.118 -33.118 -33.118 -24.306 -24.306 -24.305 -24.305
  2 Au    2 Bg    8 Ag    8 Bu    9 Bu    9 Ag    3 Au    3 Bg                 
-24.305 -24.305 -24.301 -24.301 -24.301 -24.301  -7.573  -7.573
 10 Ag   10 Bu    4 Bg    4 Au   11 Bu   11 Ag   12 Ag   12 Bu                 
 -7.251  -7.251  -5.484  -5.484  -5.473  -5.473  -5.473  -5.473
 13 Bu   13 Ag   14 Bu   14 Ag    5 Bg    5 Au   15 Ag   15 Bu                 
 -5.465  -5.465  -5.464  -5.464  -5.464  -5.464  -2.407  -2.407
 16 Ag   16 Bu   17 Ag    6 Au    6 Bg   17 Bu   18 Ag   18 Bu                 
 -2.402  -2.402  -2.402  -2.402  -2.390  -2.390  -2.390  -2.390
  7 Au    7 Bg   19 Ag   19 Bu   20 Bu   20 Ag    8 Bg    8 Au                 
 -0.970  -0.880  -0.811  -0.671  -0.488  -0.486  -0.443  -0.402
 21 Ag   21 Bu   22 Ag   22 Bu   23 Ag   23 Bu    9 Au    9 Bg                 
 -0.398  -0.386  -0.374  -0.340
 24 Ag   24 Bu   25 Ag   10 Au                                                 
 -- Virtual --                   
 -0.034   0.018   0.043   0.064   0.080   0.083   0.092   0.104
 10 Bg   25 Bu   26 Ag   26 Bu   27 Ag   11 Au   27 Bu   28 Ag                 
  0.108   0.123   0.140   0.169   0.254   0.285   0.307   0.307
 11 Bg   29 Ag   28 Bu   29 Bu   30 Ag   30 Bu   31 Ag   12 Bg                 
  0.335   0.339   0.367   0.385   0.393   0.420   0.421   0.422
 12 Au   31 Bu   32 Ag   32 Bu   13 Au   13 Bg   33 Ag   33 Bu                 
  0.506   0.533   0.536   0.550   0.576   0.578   0.581   0.582
 34 Ag   14 Bg   34 Bu   14 Au   35 Bu   15 Au   35 Ag   15 Bg                 
  0.603   0.641   0.658   0.702   0.722   0.735   0.793   0.834
 36 Bu   36 Ag   37 Ag   38 Ag   16 Au   37 Bu   38 Bu   39 Bu                 
  0.892   0.901   0.948   1.078   1.081   1.118   1.143   1.386
 39 Ag   16 Bg   17 Au   40 Ag   17 Bg   41 Ag   40 Bu   41 Bu                 
  1.524   1.552   1.554   1.589   1.616   1.620   1.769   1.828
 18 Bg   42 Bu   18 Au   42 Ag   43 Ag   43 Bu   19 Au   19 Bg                 
  1.883   1.930   1.934   1.965   4.475   4.477   4.480   4.487
 44 Bu   45 Bu   44 Ag   45 Ag   20 Au   20 Bg   46 Ag   21 Bg                 
  4.491   4.492   4.497   4.530   4.621   4.627   4.703   4.809
 46 Bu   21 Au   47 Bu   47 Ag   48 Ag   48 Bu   49 Ag   49 Bu                 
  6.516   6.538   6.538   6.547   6.563   6.577   7.166   7.404
 22 Bg   22 Au   50 Bu   50 Ag   51 Bu   51 Ag   52 Ag   52 Bu                 
 14.720  14.746  14.759  14.798  14.831  14.873  28.823  28.902
 23 Au   23 Bg   53 Bu   54 Bu   53 Ag   54 Ag   55 Ag   55 Bu                 
 29.516  29.532  29.533  29.547  29.555  29.564  29.870  29.871
 24 Bg   24 Au   56 Bu   56 Ag   57 Bu   57 Ag   25 Au   25 Bg                 
 29.873  29.875  29.877  29.877  29.880  29.895  29.948  29.960
 58 Ag   26 Bg   26 Au   58 Bu   59 Bu   59 Ag   60 Ag   60 Bu                 
130.578 130.591 130.591 130.603 130.615 130.617 154.228 154.296
 27 Bg   27 Au   61 Bu   61 Ag   62 Bu   62 Ag   63 Ag   63 Bu                 
165.772 166.0281912.1441912.215
 64 Ag   64 Bu   65 Ag   65 Bu                                                 

 Occupation and symmetry of molecular orbitals

 Point group: C2h (4 irreducible representations).

                           Ag   Bg   Au   Bu    All 
 ----------------------------------------------------
 All molecular orbitals:
  - Alpha                  65   27   27   65    184 
  - Beta                   65   27   27   65    184 
 ----------------------------------------------------
 Alpha orbitals:
  - Frozen occupied        17   6    6    17    46  
  - Active occupied        8    3    4    7     22  
  - Active virtual         40   18   17   41    116 
  - Frozen virtual         0    0    0    0     0   
 ----------------------------------------------------
 Beta orbitals:
  - Frozen occupied        17   6    6    17    46  
  - Active occupied        8    3    4    7     22  
  - Active virtual         40   18   17   41    116 
  - Frozen virtual         0    0    0    0     0   
 ----------------------------------------------------

 Import integrals:   CPU 0.00 s  wall 0.00 s

 Import integrals:   CPU 228.84 s  wall 148.43 s

 MP2 amplitudes:   CPU 1.44 s  wall 1.71 s

Running a double precision version
           CCSD T amplitudes will be solved using DIIS.

           Start     Size      MaxIter   EConv     TConv     
           3         7         100       1.00e-07  1.00e-05  
 ------------------------------------------------------------------------------
           Energy (a.u.)   Ediff      Tdiff       Comment
 ------------------------------------------------------------------------------
         -1.4515766e+04                           
     1   -1.4515766e+04   2.98e-04   8.54e-01     
     2   -1.4515783e+04   1.72e-02   1.07e-01     
     3   -1.4515784e+04   1.05e-03   4.38e-02     
     4   -1.4515786e+04   1.88e-03   1.41e-02     Switched to DIIS steps.
     5   -1.4515786e+04   6.32e-04   1.28e-02     
     6   -1.4515786e+04   2.84e-05   2.68e-03     
     7   -1.4515786e+04   5.57e-06   1.18e-03     
     8   -1.4515786e+04   1.47e-06   2.30e-04     
     9   -1.4515786e+04   9.87e-07   1.08e-04     
    10   -1.4515786e+04   9.62e-08   4.09e-05     
    11   -1.4515786e+04   1.34e-07   2.28e-05     
    12   -1.4515786e+04   5.65e-09   7.85e-06     
 ------------------------------------------------------------------------------
         -1.4515786e+04                           CCSD T converged.

End of double precision
 SCF energy                 = -14515.12839123
 MP2 energy                 = -14515.76604815
 CCSD correlation energy     =     -0.65809361
 CCSD total energy           = -14515.78648485

 CCSD  T1^2 = 0.0107  T2^2 = 0.3207  Leading amplitudes:

 Amplitude    Orbitals with energies
  0.0230       9 (Bg) A                  ->    10 (Bg) A                  
              -0.4023                         -0.0339                     
  0.0230       9 (Bg) B                  ->    10 (Bg) B                  
              -0.4023                         -0.0339                     
  0.0173       24 (Ag) A                 ->    26 (Ag) A                  
              -0.3980                          0.0430                     
  0.0173       24 (Ag) B                 ->    26 (Ag) B                  
              -0.3980                          0.0430                     

 Amplitude    Orbitals with energies
 -0.1050       10 (Au) A     10 (Au) B   ->    10 (Bg) A     10 (Bg) B    
              -0.3404       -0.3404           -0.0339       -0.0339       
  0.1050       10 (Au) A     10 (Au) B   ->    10 (Bg) B     10 (Bg) A    
              -0.3404       -0.3404           -0.0339       -0.0339       
  0.1050       10 (Au) B     10 (Au) A   ->    10 (Bg) A     10 (Bg) B    
              -0.3404       -0.3404           -0.0339       -0.0339       
 -0.1050       10 (Au) B     10 (Au) A   ->    10 (Bg) B     10 (Bg) A    
              -0.3404       -0.3404           -0.0339       -0.0339       

 Computing CCSD intemediates for later calculations in double precision
 Finished.

Running a double precision version
           CCSD Lambda amplitudes will be solved using DIIS.
           Start     Size      MaxIter   EConv     LConv     
           3         7         100       1.00e-07  1.00e-05  
 ------------------------------------------------------------------------------
            Enorm      Ldiff       Comment
 ------------------------------------------------------------------------------
     1     6.49e-02   5.14e-02     
     2     1.46e-02   4.92e-03     
     3     6.01e-03   2.55e-03     
     4     3.20e-03   1.19e-03     Switched to DIIS steps.
     5     1.05e-03   5.89e-04     
     6     5.05e-04   1.71e-04     
     7     1.67e-04   4.19e-05     
     8     7.58e-05   6.43e-06     
     9     2.68e-05   6.52e-06     
    10     9.55e-06   2.42e-06     
    11     3.30e-06   7.87e-07     
    12     1.28e-06   1.84e-07     
    13     5.83e-07   1.51e-07     
    14     2.65e-07   2.83e-08     
    15     1.38e-07   2.65e-08     
    16     5.17e-08   5.47e-09     
 ------------------------------------------------------------------------------
                                   CCSD Lambda converged.

 Computing density matrices in double precision...
           Orbital response amplitudes will be solved using DIIS.
           Start     Size      MaxIter   EConv     LConv     
           3         7         100       1.00e-06  1.00e-06  
 ------------------------------------------------------------------------------
            Enorm      Ldiff       Comment
 ------------------------------------------------------------------------------
     1     9.30e-02   1.61e-02     
     2     6.47e-02   1.88e-02     
     3     6.71e-02   2.02e-02     
     4     5.24e-03   2.82e-02     Switched to DIIS steps.
     5     1.72e-03   9.63e-04     
     6     1.78e-04   3.91e-04     
     7     3.76e-05   2.28e-05     
     8     7.84e-06   7.59e-06     
     9     1.44e-06   1.59e-06     
    10     5.35e-07   7.25e-08     
 ------------------------------------------------------------------------------
                                   Orbital response converged.

 Computing density matrices... Done.
 CCSD calculation:   CPU 632.19 s  wall 1261.33 s

Current path: /canmo/ccsd/grad/
/g1_bb_aa
/g1_bb_bb
/g1_o1o1
/g1_o1o2
/g1_o1v1
/g1_o2v1
/g1_v1v1
/g1p_bb_aa
/g1p_bb_bb
/g1s_bb_aa
/g1s_bb_bb
/g2_o1o1o1o1
/g2_o1o1o1v1
/g2_o1o1v1v1
/g2_o1v1o1v1
/g2_o1v1v1v1
/g2_v1v1v1v1
/w_bb_aa
/w_bb_bb
 Transferring MO TPDM to AO TPDM
 Transferring g2_o1o1o1o1
 Transferring g2_o1o1o1v1
 Transferring g2_o1o1v1v1
 Transferring g2_o1v1o1v1
 Transferring g2_o1v1v1v1
 Transferring g2_v1v1v1v1
 Adding separable TPDM
 Computing TPDM gradient
 --------------------------------------------------------
 2e gradient
  Atom          X               Y               Z
 --------------------------------------------------------
    1        -75.898362        9.559545        0.000000  
    2          5.417020      -37.451652       -0.000000  
    3         -5.417020       37.451652        0.000000  
    4         75.898362       -9.559545       -0.000000  
 --------------------------------------------------------
 --------------------------------------------------------
 Final gradient
  Atom          X               Y               Z
 --------------------------------------------------------
    1        -75.898362        9.559545        0.000000  
    2          5.417020      -37.451652       -0.000000  
    3         -5.417020       37.451652        0.000000  
    4         75.898362       -9.559545       -0.000000  
 --------------------------------------------------------
 Analytic gradient from two-electron contribution:   CPU 4469.76 s  wall 1767.84 s

 Total ccman2 time:   CPU 5341.44 s  wall 3189.25 s


 --------------------------------------------------------------
             Orbital Energies (a.u.) and Symmetries
 --------------------------------------------------------------

 Alpha MOs, Restricted
 -- Occupied --                  
******* -180.88 -169.69 -169.69  -80.03  -37.93  -33.12  -33.12
  1 Ag    2 Ag    3 Ag    4 Ag    5 Ag    6 Ag    7 Ag    8 Ag                 
-24.306 -24.305 -24.301  -7.573  -7.251  -5.484  -5.473  -5.465
  9 Ag   10 Ag   11 Ag   12 Ag   13 Ag   14 Ag   15 Ag   16 Ag                 
 -5.464-169.686 -33.118 -24.305 -24.301  -5.473  -5.464-169.686
 17 Ag    1 Bg    2 Bg    3 Bg    4 Bg    5 Bg    6 Bg    1 Au                 
-33.118 -24.305 -24.301  -5.473  -5.464********-180.880-169.687
  2 Au    3 Au    4 Au    5 Au    6 Au    1 Bu    2 Bu    3 Bu                 
-169.69  -80.03  -37.93  -33.12  -33.12  -24.31  -24.30  -24.30
  4 Bu    5 Bu    6 Bu    7 Bu    8 Bu    9 Bu   10 Bu   11 Bu                 
 -7.573  -7.251  -5.484  -5.473  -5.465  -5.464  -2.407  -2.402
 12 Bu   13 Bu   14 Bu   15 Bu   16 Bu   17 Bu   18 Ag   19 Ag                 
 -2.390  -0.970  -0.811  -0.488  -0.398  -0.374  -2.402  -2.390
 20 Ag   21 Ag   22 Ag   23 Ag   24 Ag   25 Ag    7 Bg    8 Bg                 
 -0.402  -2.402  -2.390  -0.443  -0.340  -2.407  -2.402  -2.390
  9 Bg    7 Au    8 Au    9 Au   10 Au   18 Bu   19 Bu   20 Bu                 
 -0.880  -0.671  -0.486  -0.386
 21 Bu   22 Bu   23 Bu   24 Bu                                                 
 -- Virtual --                   
  0.043   0.080   0.104   0.123   0.254   0.307   0.367   0.421
 26 Ag   27 Ag   28 Ag   29 Ag   30 Ag   31 Ag   32 Ag   33 Ag                 
  0.506   0.581   0.641   0.658   0.702   0.892   1.078   1.118
 34 Ag   35 Ag   36 Ag   37 Ag   38 Ag   39 Ag   40 Ag   41 Ag                 
  1.589   1.616   1.934   1.965   4.480   4.530   4.621   4.703
 42 Ag   43 Ag   44 Ag   45 Ag   46 Ag   47 Ag   48 Ag   49 Ag                 
  6.547   6.577   7.166  14.831  14.873  28.823  29.547  29.564
 50 Ag   51 Ag   52 Ag   53 Ag   54 Ag   55 Ag   56 Ag   57 Ag                 
 29.873  29.895  29.948 130.603 130.617 154.228 165.7721912.144
 58 Ag   59 Ag   60 Ag   61 Ag   62 Ag   63 Ag   64 Ag   65 Ag                 
 -0.034   0.108   0.307   0.420   0.533   0.582   0.901   1.081
 10 Bg   11 Bg   12 Bg   13 Bg   14 Bg   15 Bg   16 Bg   17 Bg                 
  1.524   1.828   4.477   4.487   6.516  14.746  29.516  29.871
 18 Bg   19 Bg   20 Bg   21 Bg   22 Bg   23 Bg   24 Bg   25 Bg                 
 29.875 130.578   0.083   0.335   0.393   0.550   0.578   0.722
 26 Bg   27 Bg   11 Au   12 Au   13 Au   14 Au   15 Au   16 Au                 
  0.948   1.554   1.769   4.475   4.492   6.538  14.720  29.532
 17 Au   18 Au   19 Au   20 Au   21 Au   22 Au   23 Au   24 Au                 
 29.870  29.877 130.591   0.018   0.064   0.092   0.140   0.169
 25 Au   26 Au   27 Au   25 Bu   26 Bu   27 Bu   28 Bu   29 Bu                 
  0.285   0.339   0.385   0.422   0.536   0.576   0.603   0.735
 30 Bu   31 Bu   32 Bu   33 Bu   34 Bu   35 Bu   36 Bu   37 Bu                 
  0.793   0.834   1.143   1.386   1.552   1.620   1.883   1.930
 38 Bu   39 Bu   40 Bu   41 Bu   42 Bu   43 Bu   44 Bu   45 Bu                 
  4.491   4.497   4.627   4.809   6.538   6.563   7.404  14.759
 46 Bu   47 Bu   48 Bu   49 Bu   50 Bu   51 Bu   52 Bu   53 Bu                 
 14.798  28.902  29.533  29.555  29.877  29.880  29.960 130.591
 54 Bu   55 Bu   56 Bu   57 Bu   58 Bu   59 Bu   60 Bu   61 Bu                 
130.615 154.296 166.0281912.215
 62 Bu   63 Bu   64 Bu   65 Bu                                                 

 Beta MOs, Restricted
 -- Occupied --                  
******* -180.88 -169.69 -169.69  -80.03  -37.93  -33.12  -33.12
  1 Ag    2 Ag    3 Ag    4 Ag    5 Ag    6 Ag    7 Ag    8 Ag                 
-24.306 -24.305 -24.301  -7.573  -7.251  -5.484  -5.473  -5.465
  9 Ag   10 Ag   11 Ag   12 Ag   13 Ag   14 Ag   15 Ag   16 Ag                 
 -5.464-169.686 -33.118 -24.305 -24.301  -5.473  -5.464-169.686
 17 Ag    1 Bg    2 Bg    3 Bg    4 Bg    5 Bg    6 Bg    1 Au                 
-33.118 -24.305 -24.301  -5.473  -5.464********-180.880-169.687
  2 Au    3 Au    4 Au    5 Au    6 Au    1 Bu    2 Bu    3 Bu                 
-169.69  -80.03  -37.93  -33.12  -33.12  -24.31  -24.30  -24.30
  4 Bu    5 Bu    6 Bu    7 Bu    8 Bu    9 Bu   10 Bu   11 Bu                 
 -7.573  -7.251  -5.484  -5.473  -5.465  -5.464  -2.407  -2.402
 12 Bu   13 Bu   14 Bu   15 Bu   16 Bu   17 Bu   18 Ag   19 Ag                 
 -2.390  -0.970  -0.811  -0.488  -0.398  -0.374  -2.402  -2.390
 20 Ag   21 Ag   22 Ag   23 Ag   24 Ag   25 Ag    7 Bg    8 Bg                 
 -0.402  -2.402  -2.390  -0.443  -0.340  -2.407  -2.402  -2.390
  9 Bg    7 Au    8 Au    9 Au   10 Au   18 Bu   19 Bu   20 Bu                 
 -0.880  -0.671  -0.486  -0.386
 21 Bu   22 Bu   23 Bu   24 Bu                                                 
 -- Virtual --                   
  0.043   0.080   0.104   0.123   0.254   0.307   0.367   0.421
 26 Ag   27 Ag   28 Ag   29 Ag   30 Ag   31 Ag   32 Ag   33 Ag                 
  0.506   0.581   0.641   0.658   0.702   0.892   1.078   1.118
 34 Ag   35 Ag   36 Ag   37 Ag   38 Ag   39 Ag   40 Ag   41 Ag                 
  1.589   1.616   1.934   1.965   4.480   4.530   4.621   4.703
 42 Ag   43 Ag   44 Ag   45 Ag   46 Ag   47 Ag   48 Ag   49 Ag                 
  6.547   6.577   7.166  14.831  14.873  28.823  29.547  29.564
 50 Ag   51 Ag   52 Ag   53 Ag   54 Ag   55 Ag   56 Ag   57 Ag                 
 29.873  29.895  29.948 130.603 130.617 154.228 165.7721912.144
 58 Ag   59 Ag   60 Ag   61 Ag   62 Ag   63 Ag   64 Ag   65 Ag                 
 -0.034   0.108   0.307   0.420   0.533   0.582   0.901   1.081
 10 Bg   11 Bg   12 Bg   13 Bg   14 Bg   15 Bg   16 Bg   17 Bg                 
  1.524   1.828   4.477   4.487   6.516  14.746  29.516  29.871
 18 Bg   19 Bg   20 Bg   21 Bg   22 Bg   23 Bg   24 Bg   25 Bg                 
 29.875 130.578   0.083   0.335   0.393   0.550   0.578   0.722
 26 Bg   27 Bg   11 Au   12 Au   13 Au   14 Au   15 Au   16 Au                 
  0.948   1.554   1.769   4.475   4.492   6.538  14.720  29.532
 17 Au   18 Au   19 Au   20 Au   21 Au   22 Au   23 Au   24 Au                 
 29.870  29.877 130.591   0.018   0.064   0.092   0.140   0.169
 25 Au   26 Au   27 Au   25 Bu   26 Bu   27 Bu   28 Bu   29 Bu                 
  0.285   0.339   0.385   0.422   0.536   0.576   0.603   0.735
 30 Bu   31 Bu   32 Bu   33 Bu   34 Bu   35 Bu   36 Bu   37 Bu                 
  0.793   0.834   1.143   1.386   1.552   1.620   1.883   1.930
 38 Bu   39 Bu   40 Bu   41 Bu   42 Bu   43 Bu   44 Bu   45 Bu                 
  4.491   4.497   4.627   4.809   6.538   6.563   7.404  14.759
 46 Bu   47 Bu   48 Bu   49 Bu   50 Bu   51 Bu   52 Bu   53 Bu                 
 14.798  28.902  29.533  29.555  29.877  29.880  29.960 130.591
 54 Bu   55 Bu   56 Bu   57 Bu   58 Bu   59 Bu   60 Bu   61 Bu                 
130.615 154.296 166.0281912.215
 62 Bu   63 Bu   64 Bu   65 Bu                                                 
 --------------------------------------------------------------

          Ground-State Mulliken Net Atomic Charges

     Atom                 Charge (a.u.)
  ----------------------------------------
      1 I                    -0.153664
      2 P                     0.153664
      3 P                     0.153664
      4 I                    -0.153664
  ----------------------------------------
  Sum of atomic charges =    -0.000000

 -----------------------------------------------------------------
                    Cartesian Multipole Moments
 -----------------------------------------------------------------
    Charge (ESU x 10^10)
                 0.0000
    Dipole Moment (Debye)
         X       0.0000      Y       0.0000      Z       0.0000
       Tot       0.0000
    Quadrupole Moments (Debye-Ang)
        XX     -85.8190     XY      -0.8814     YY     -85.4983
        XZ      -0.0000     YZ      -0.0000     ZZ     -84.9746
    Octopole Moments (Debye-Ang^2)
       XXX      -0.0000    XXY       0.0000    XYY      -0.0000
       YYY       0.0000    XXZ       0.0000    XYZ       0.0000
       YYZ       0.0000    XZZ      -0.0000    YZZ       0.0000
       ZZZ       0.0000
    Hexadecapole Moments (Debye-Ang^3)
      XXXX   -2827.1769   XXXY     -60.8467   XXYY    -538.0366
      XYYY     -12.7858   YYYY    -259.3555   XXXZ      -0.0000
      XXYZ      -0.0000   XYYZ      -0.0000   YYYZ      -0.0000
      XXZZ    -527.9303   XYZZ      -3.8255   YYZZ     -63.3869
      XZZZ       0.0000   YZZZ      -0.0000   ZZZZ    -129.0091
 -----------------------------------------------------------------
 DrvMan completing analytic gradient of the correlated energy
 Correlated dipole moment
            1
    1   0.0000000
    2   0.0000000
    3   0.0000000
 Energy read as -14515.786484849
 Full Analytical Gradient: (in a.u., or Hartree/Bohr)
             1             2             3             4
    1    0.00155671    0.00113607   -0.00113607   -0.00155671
    2   -0.00006538    0.00218495   -0.00218495    0.00006538
    3    0.00000000   -0.00000000    0.00000000    0.00000000
 Gradient time:  CPU 0.27 s  wall 3.95 s
 Geometry Optimization Parameters
   NAtoms,    NIC,     NZ,  NCons,   NDum,   NFix, NCnnct, MaxDiis
        4      14       4       0       0       0       0       0


** GEOMETRY OPTIMIZATION IN DELOCALIZED INTERNAL COORDINATES **
   Searching for a Minimum

   Optimization Cycle:   1

                       Coordinates (Angstroms)
     ATOM                X               Y               Z
      1  I         2.8410758007   -0.0454095341    0.0000000000
      2  P         0.5147186273    0.8856142424    0.0000000000
      3  P        -0.5147186273   -0.8856142424    0.0000000000
      4  I        -2.8410758007    0.0454095341    0.0000000000
   Point Group: c2h   Number of degrees of freedom:     3


   Energy is -14515.786484849


 Attempting to Generate Delocalized Internal Coordinates

  3 Hessian modes will be used to form the next step
  Hessian Eigenvalues:
     0.091390    0.250000    0.295647

 Minimum Search - Taking Simple RFO Step
 Searching for Lamda that Minimizes Along All modes
 Value Taken    Lamda =  -0.00012948
 Step Taken.  Stepsize is  0.028692

                             Maximum     Tolerance    Cnvgd?
         Gradient           0.004434      0.000300      NO
         Displacement       0.021458      0.001200      NO
         Energy change     *********      0.000001      NO


 New Cartesian Coordinates Obtained by Inverse Iteration

 Displacement from previous Coordinates is:  0.052911
 ----------------------------------------------------------------
             Standard Nuclear Orientation (Angstroms)
    I     Atom           X                Y                Z
 ----------------------------------------------------------------
    1      I       2.8229672539    -0.0476854969     0.0000000000
    2      P       0.5071229121     0.8867050888     0.0000000000
    3      P      -0.5071229121    -0.8867050888     0.0000000000
    4      I      -2.8229672539     0.0476854969     0.0000000000
 ----------------------------------------------------------------
 Molecular Point Group                 C2h   NOp =  4
 Largest Abelian Subgroup              C2h   NOp =  4
 Nuclear Repulsion Energy =   903.4574574320 hartrees
 There are       68 alpha and       68 beta electrons
 Applying Cartesian multipole field
    Component          Value
    ---------          -----
     (2,0,0)        1.00000E-11
     (0,2,0)        2.00000E-11
     (0,0,2)       -3.00000E-11
 Nucleus-field energy     =     0.0000000321 hartrees
 Requested basis set is 6-311++G(d,p)
 There are 74 shells and 184 basis functions
 A cutoff of  1.0D-14 yielded   2037 shell pairs
 There are     13382 function pairs (     15204 Cartesian)
 Smallest overlap matrix eigenvalue = 1.00E-03
 Guess MOs from SCF MO coefficient file

 -----------------------------------------------------------------------
  General SCF calculation program by
  Eric Jon Sundstrom, Paul Horn, Yuezhi Mao, Dmitri Zuev, Alec White,
  David Stuck, Shaama M.S., Shane Yost, Joonho Lee, David Small,
  Daniel Levine, Susi Lehtola, Hugh Burton, Evgeny Epifanovsky
 -----------------------------------------------------------------------
 Hartree-Fock
 using 4 threads for integral computing
 -------------------------------------------------------
 OpenMP Integral computing Module                
 Release: version 2.0, May 2017, Q-Chem Inc. Pleasanton 
 -------------------------------------------------------
 A restricted SCF calculation will be
 performed using DIIS
 SCF converges when DIIS error is below 1.0e-08
 ---------------------------------------
  Cycle       Energy         DIIS error
 ---------------------------------------
    1  -14515.1285813960      7.77e-05  
    2  -14515.1286240087      2.13e-05  
    3  -14515.1286293321      9.88e-06  
    4  -14515.1286305600      4.14e-06  
    5  -14515.1286308874      1.53e-06  
    6  -14515.1286309283      6.12e-07  
    7  -14515.1286309339      1.40e-07  
    8  -14515.1286309342      4.03e-08  
    9  -14515.1286309341      1.19e-08  
   10  -14515.1286309341      2.80e-09  Convergence criterion met
 ---------------------------------------
 SCF time:   CPU 22.20s  wall 9.00s 
 SCF   energy in the final basis set =   -14515.1286309341
 Total energy in the final basis set =   -14515.1286309341


 ------------------------------------------------------------------------------

   CCMAN2: suite of methods based on coupled cluster
           and equation of motion theories.

   Components:
   * libvmm-1.3-trunk
     by Evgeny Epifanovsky, Ilya Kaliman.
   * libtensor-2.5-trunk
     by Evgeny Epifanovsky, Michael Wormit, Dmitry Zuev, Sam Manzer, 
        Ilya Kaliman.
   * libcc-2.5-trunk
     by Evgeny Epifanovsky, Arik Landau, Tomasz Kus, Kirill Khistyaev, 
        Dmitry Zuev, Prashant Manohar, Xintian Feng, Anna Krylov, 
        Matthew Goldey, Alec White, Thomas Jagau, Kaushik Nanda, 
        Anastasia Gunina, Alexander Kunitsa, Joonho Lee.

   CCMAN original authors:
   Anna I. Krylov, C. David Sherrill, Steven R. Gwaltney,
   Edward F. C. Byrd (2000)
   Sergey V. Levchenko, Lyudmila V. Slipchenko, Tao Wang,
   Ana-Maria C. Cristian (2003)
   Piotr A. Pieniazek, C. Melania Oana, Evgeny Epifanovsky (2007)
   Prashant Manohar (2009)

 ------------------------------------------------------------------------------


 Allocating and initializing 3808MB of RAM...
 Calculation will run on 4 cores.


 Alpha MOs, Restricted
 -- Occupied --                  
*******-1177.17 -180.88 -180.88 -169.69 -169.69 -169.69 -169.69
  1 Ag    1 Bu    2 Bu    2 Ag    3 Bu    3 Ag    1 Bg    1 Au                 
-169.69 -169.69  -80.03  -80.03  -37.93  -37.93  -33.12  -33.12
  4 Bu    4 Ag    5 Ag    5 Bu    6 Bu    6 Ag    7 Ag    7 Bu                 
-33.118 -33.118 -33.118 -33.118 -24.306 -24.306 -24.305 -24.305
  2 Au    2 Bg    8 Ag    8 Bu    9 Bu    9 Ag    3 Au    3 Bg                 
-24.305 -24.304 -24.301 -24.301 -24.301 -24.301  -7.572  -7.572
 10 Ag   10 Bu    4 Bg   11 Bu    4 Au   11 Ag   12 Ag   12 Bu                 
 -7.251  -7.251  -5.484  -5.484  -5.473  -5.473  -5.473  -5.473
 13 Bu   13 Ag   14 Bu   14 Ag    5 Bg    5 Au   15 Ag   15 Bu                 
 -5.464  -5.464  -5.463  -5.463  -5.463  -5.463  -2.407  -2.406
 16 Ag   16 Bu   17 Ag    6 Au    6 Bg   17 Bu   18 Ag   18 Bu                 
 -2.402  -2.402  -2.402  -2.402  -2.390  -2.390  -2.390  -2.390
  7 Au    7 Bg   19 Ag   19 Bu   20 Bu   20 Ag    8 Bg    8 Au                 
 -0.973  -0.881  -0.810  -0.670  -0.488  -0.488  -0.444  -0.403
 21 Ag   21 Bu   22 Ag   22 Bu   23 Ag   23 Bu    9 Au    9 Bg                 
 -0.398  -0.385  -0.374  -0.340
 24 Ag   24 Bu   25 Ag   10 Au                                                 
 -- Virtual --                   
 -0.033   0.021   0.044   0.064   0.080   0.083   0.092   0.104
 10 Bg   25 Bu   26 Ag   26 Bu   27 Ag   11 Au   27 Bu   28 Ag                 
  0.108   0.123   0.141   0.169   0.254   0.286   0.307   0.307
 11 Bg   29 Ag   28 Bu   29 Bu   30 Ag   30 Bu   31 Ag   12 Bg                 
  0.335   0.339   0.367   0.386   0.393   0.420   0.423   0.423
 12 Au   31 Bu   32 Ag   32 Bu   13 Au   13 Bg   33 Ag   33 Bu                 
  0.507   0.531   0.532   0.550   0.578   0.578   0.581   0.582
 34 Ag   14 Bg   34 Bu   14 Au   35 Bu   15 Au   35 Ag   15 Bg                 
  0.603   0.640   0.660   0.702   0.722   0.738   0.794   0.836
 36 Bu   36 Ag   37 Ag   38 Ag   16 Au   37 Bu   38 Bu   39 Bu                 
  0.895   0.902   0.950   1.084   1.084   1.120   1.144   1.391
 39 Ag   16 Bg   17 Au   40 Ag   17 Bg   41 Ag   40 Bu   41 Bu                 
  1.524   1.552   1.554   1.590   1.617   1.620   1.770   1.828
 18 Bg   42 Bu   18 Au   42 Ag   43 Ag   43 Bu   19 Au   19 Bg                 
  1.886   1.929   1.936   1.962   4.475   4.477   4.481   4.488
 44 Bu   45 Bu   44 Ag   45 Ag   20 Au   20 Bg   46 Ag   21 Bg                 
  4.491   4.493   4.497   4.532   4.623   4.630   4.705   4.811
 46 Bu   21 Au   47 Bu   47 Ag   48 Ag   48 Bu   49 Ag   49 Bu                 
  6.516   6.538   6.538   6.547   6.564   6.578   7.167   7.408
 22 Bg   22 Au   50 Bu   50 Ag   51 Bu   51 Ag   52 Ag   52 Bu                 
 14.721  14.747  14.762  14.800  14.832  14.871  28.824  28.904
 23 Au   23 Bg   53 Bu   54 Bu   53 Ag   54 Ag   55 Ag   55 Bu                 
 29.516  29.533  29.533  29.547  29.556  29.565  29.871  29.871
 24 Bg   24 Au   56 Bu   56 Ag   57 Bu   57 Ag   25 Au   25 Bg                 
 29.873  29.876  29.877  29.878  29.880  29.896  29.949  29.961
 58 Ag   26 Bg   26 Au   58 Bu   59 Bu   59 Ag   60 Ag   60 Bu                 
130.578 130.591 130.591 130.604 130.616 130.617 154.229 154.298
 27 Bg   27 Au   61 Bu   61 Ag   62 Bu   62 Ag   63 Ag   63 Bu                 
165.774 166.0321912.1451912.217
 64 Ag   64 Bu   65 Ag   65 Bu                                                 

 Beta MOs, Restricted
 -- Occupied --                  
*******-1177.17 -180.88 -180.88 -169.69 -169.69 -169.69 -169.69
  1 Ag    1 Bu    2 Bu    2 Ag    3 Bu    3 Ag    1 Bg    1 Au                 
-169.69 -169.69  -80.03  -80.03  -37.93  -37.93  -33.12  -33.12
  4 Bu    4 Ag    5 Ag    5 Bu    6 Bu    6 Ag    7 Ag    7 Bu                 
-33.118 -33.118 -33.118 -33.118 -24.306 -24.306 -24.305 -24.305
  2 Au    2 Bg    8 Ag    8 Bu    9 Bu    9 Ag    3 Au    3 Bg                 
-24.305 -24.304 -24.301 -24.301 -24.301 -24.301  -7.572  -7.572
 10 Ag   10 Bu    4 Bg   11 Bu    4 Au   11 Ag   12 Ag   12 Bu                 
 -7.251  -7.251  -5.484  -5.484  -5.473  -5.473  -5.473  -5.473
 13 Bu   13 Ag   14 Bu   14 Ag    5 Bg    5 Au   15 Ag   15 Bu                 
 -5.464  -5.464  -5.463  -5.463  -5.463  -5.463  -2.407  -2.406
 16 Ag   16 Bu   17 Ag    6 Au    6 Bg   17 Bu   18 Ag   18 Bu                 
 -2.402  -2.402  -2.402  -2.402  -2.390  -2.390  -2.390  -2.390
  7 Au    7 Bg   19 Ag   19 Bu   20 Bu   20 Ag    8 Bg    8 Au                 
 -0.973  -0.881  -0.810  -0.670  -0.488  -0.488  -0.444  -0.403
 21 Ag   21 Bu   22 Ag   22 Bu   23 Ag   23 Bu    9 Au    9 Bg                 
 -0.398  -0.385  -0.374  -0.340
 24 Ag   24 Bu   25 Ag   10 Au                                                 
 -- Virtual --                   
 -0.033   0.021   0.044   0.064   0.080   0.083   0.092   0.104
 10 Bg   25 Bu   26 Ag   26 Bu   27 Ag   11 Au   27 Bu   28 Ag                 
  0.108   0.123   0.141   0.169   0.254   0.286   0.307   0.307
 11 Bg   29 Ag   28 Bu   29 Bu   30 Ag   30 Bu   31 Ag   12 Bg                 
  0.335   0.339   0.367   0.386   0.393   0.420   0.423   0.423
 12 Au   31 Bu   32 Ag   32 Bu   13 Au   13 Bg   33 Ag   33 Bu                 
  0.507   0.531   0.532   0.550   0.578   0.578   0.581   0.582
 34 Ag   14 Bg   34 Bu   14 Au   35 Bu   15 Au   35 Ag   15 Bg                 
  0.603   0.640   0.660   0.702   0.722   0.738   0.794   0.836
 36 Bu   36 Ag   37 Ag   38 Ag   16 Au   37 Bu   38 Bu   39 Bu                 
  0.895   0.902   0.950   1.084   1.084   1.120   1.144   1.391
 39 Ag   16 Bg   17 Au   40 Ag   17 Bg   41 Ag   40 Bu   41 Bu                 
  1.524   1.552   1.554   1.590   1.617   1.620   1.770   1.828
 18 Bg   42 Bu   18 Au   42 Ag   43 Ag   43 Bu   19 Au   19 Bg                 
  1.886   1.929   1.936   1.962   4.475   4.477   4.481   4.488
 44 Bu   45 Bu   44 Ag   45 Ag   20 Au   20 Bg   46 Ag   21 Bg                 
  4.491   4.493   4.497   4.532   4.623   4.630   4.705   4.811
 46 Bu   21 Au   47 Bu   47 Ag   48 Ag   48 Bu   49 Ag   49 Bu                 
  6.516   6.538   6.538   6.547   6.564   6.578   7.167   7.408
 22 Bg   22 Au   50 Bu   50 Ag   51 Bu   51 Ag   52 Ag   52 Bu                 
 14.721  14.747  14.762  14.800  14.832  14.871  28.824  28.904
 23 Au   23 Bg   53 Bu   54 Bu   53 Ag   54 Ag   55 Ag   55 Bu                 
 29.516  29.533  29.533  29.547  29.556  29.565  29.871  29.871
 24 Bg   24 Au   56 Bu   56 Ag   57 Bu   57 Ag   25 Au   25 Bg                 
 29.873  29.876  29.877  29.878  29.880  29.896  29.949  29.961
 58 Ag   26 Bg   26 Au   58 Bu   59 Bu   59 Ag   60 Ag   60 Bu                 
130.578 130.591 130.591 130.604 130.616 130.617 154.229 154.298
 27 Bg   27 Au   61 Bu   61 Ag   62 Bu   62 Ag   63 Ag   63 Bu                 
165.774 166.0321912.1451912.217
 64 Ag   64 Bu   65 Ag   65 Bu                                                 

 Occupation and symmetry of molecular orbitals

 Point group: C2h (4 irreducible representations).

                           Ag   Bg   Au   Bu    All 
 ----------------------------------------------------
 All molecular orbitals:
  - Alpha                  65   27   27   65    184 
  - Beta                   65   27   27   65    184 
 ----------------------------------------------------
 Alpha orbitals:
  - Frozen occupied        17   6    6    17    46  
  - Active occupied        8    3    4    7     22  
  - Active virtual         40   18   17   41    116 
  - Frozen virtual         0    0    0    0     0   
 ----------------------------------------------------
 Beta orbitals:
  - Frozen occupied        17   6    6    17    46  
  - Active occupied        8    3    4    7     22  
  - Active virtual         40   18   17   41    116 
  - Frozen virtual         0    0    0    0     0   
 ----------------------------------------------------

 Import integrals:   CPU 0.00 s  wall 0.00 s

 Import integrals:   CPU 232.25 s  wall 199.48 s

 MP2 amplitudes:   CPU 1.44 s  wall 1.63 s

Running a double precision version
           CCSD T amplitudes will be solved using DIIS.

           Start     Size      MaxIter   EConv     TConv     
           3         7         100       1.00e-07  1.00e-05  
 ------------------------------------------------------------------------------
           Energy (a.u.)   Ediff      Tdiff       Comment
 ------------------------------------------------------------------------------
         -1.4515766e+04                           
     1   -1.4515766e+04   3.44e-04   8.54e-01     
     2   -1.4515783e+04   1.71e-02   1.06e-01     
     3   -1.4515784e+04   1.05e-03   4.36e-02     
     4   -1.4515786e+04   1.86e-03   1.40e-02     Switched to DIIS steps.
     5   -1.4515787e+04   6.22e-04   1.26e-02     
     6   -1.4515787e+04   2.74e-05   2.64e-03     
     7   -1.4515787e+04   5.53e-06   1.17e-03     
     8   -1.4515787e+04   1.43e-06   2.26e-04     
     9   -1.4515787e+04   9.32e-07   1.05e-04     
    10   -1.4515787e+04   9.41e-08   3.98e-05     
    11   -1.4515787e+04   1.28e-07   2.21e-05     
    12   -1.4515787e+04   6.22e-09   7.43e-06     
 ------------------------------------------------------------------------------
         -1.4515787e+04                           CCSD T converged.

End of double precision
 SCF energy                 = -14515.12863093
 MP2 energy                 = -14515.76626219
 CCSD correlation energy     =     -0.65790676
 CCSD total energy           = -14515.78653770

 CCSD  T1^2 = 0.0106  T2^2 = 0.3195  Leading amplitudes:

 Amplitude    Orbitals with energies
 -0.0230       9 (Bg) A                  ->    10 (Bg) A                  
              -0.4025                         -0.0332                     
 -0.0230       9 (Bg) B                  ->    10 (Bg) B                  
              -0.4025                         -0.0332                     
  0.0172       24 (Ag) A                 ->    26 (Ag) A                  
              -0.3979                          0.0437                     
  0.0172       24 (Ag) B                 ->    26 (Ag) B                  
              -0.3979                          0.0437                     

 Amplitude    Orbitals with energies
 -0.1040       10 (Au) A     10 (Au) B   ->    10 (Bg) A     10 (Bg) B    
              -0.3399       -0.3399           -0.0332       -0.0332       
  0.1040       10 (Au) A     10 (Au) B   ->    10 (Bg) B     10 (Bg) A    
              -0.3399       -0.3399           -0.0332       -0.0332       
  0.1040       10 (Au) B     10 (Au) A   ->    10 (Bg) A     10 (Bg) B    
              -0.3399       -0.3399           -0.0332       -0.0332       
 -0.1040       10 (Au) B     10 (Au) A   ->    10 (Bg) B     10 (Bg) A    
              -0.3399       -0.3399           -0.0332       -0.0332       

 Computing CCSD intemediates for later calculations in double precision
 Finished.

Running a double precision version
           CCSD Lambda amplitudes will be solved using DIIS.
           Start     Size      MaxIter   EConv     LConv     
           3         7         100       1.00e-07  1.00e-05  
 ------------------------------------------------------------------------------
            Enorm      Ldiff       Comment
 ------------------------------------------------------------------------------
     1     6.42e-02   5.10e-02     
     2     1.45e-02   4.87e-03     
     3     5.93e-03   2.52e-03     
     4     3.15e-03   1.18e-03     Switched to DIIS steps.
     5     1.03e-03   5.77e-04     
     6     4.95e-04   1.67e-04     
     7     1.64e-04   4.05e-05     
     8     7.38e-05   6.33e-06     
     9     2.61e-05   6.27e-06     
    10     9.22e-06   2.32e-06     
    11     3.14e-06   7.53e-07     
    12     1.21e-06   1.77e-07     
    13     5.44e-07   1.47e-07     
    14     2.44e-07   2.80e-08     
    15     1.26e-07   2.57e-08     
    16     4.70e-08   5.89e-09     
 ------------------------------------------------------------------------------
                                   CCSD Lambda converged.

 Computing density matrices in double precision...
           Orbital response amplitudes will be solved using DIIS.
           Start     Size      MaxIter   EConv     LConv     
           3         7         100       1.00e-06  1.00e-06  
 ------------------------------------------------------------------------------
            Enorm      Ldiff       Comment
 ------------------------------------------------------------------------------
     1     9.25e-02   1.65e-02     
     2     6.37e-02   1.87e-02     
     3     6.57e-02   1.96e-02     
     4     5.16e-03   2.74e-02     Switched to DIIS steps.
     5     1.71e-03   9.55e-04     
     6     1.76e-04   3.91e-04     
     7     3.64e-05   2.15e-05     
     8     7.43e-06   7.27e-06     
     9     1.36e-06   1.51e-06     
    10     4.99e-07   5.80e-08     
 ------------------------------------------------------------------------------
                                   Orbital response converged.

 Computing density matrices... Done.
 CCSD calculation:   CPU 625.25 s  wall 1243.67 s

Current path: /canmo/ccsd/grad/
/g1_bb_aa
/g1_bb_bb
/g1_o1o1
/g1_o1o2
/g1_o1v1
/g1_o2v1
/g1_v1v1
/g1p_bb_aa
/g1p_bb_bb
/g1s_bb_aa
/g1s_bb_bb
/g2_o1o1o1o1
/g2_o1o1o1v1
/g2_o1o1v1v1
/g2_o1v1o1v1
/g2_o1v1v1v1
/g2_v1v1v1v1
/w_bb_aa
/w_bb_bb
 Transferring MO TPDM to AO TPDM
 Transferring g2_o1o1o1o1
 Transferring g2_o1o1o1v1
 Transferring g2_o1o1v1v1
 Transferring g2_o1v1o1v1
 Transferring g2_o1v1v1v1
 Transferring g2_v1v1v1v1
 Adding separable TPDM
 Computing TPDM gradient
 --------------------------------------------------------
 2e gradient
  Atom          X               Y               Z
 --------------------------------------------------------
    1        -76.501879        9.696277        0.000000  
    2          5.477246      -37.921625       -0.000000  
    3         -5.477246       37.921625        0.000000  
    4         76.501879       -9.696277        0.000000  
 --------------------------------------------------------
 --------------------------------------------------------
 Final gradient
  Atom          X               Y               Z
 --------------------------------------------------------
    1        -76.501879        9.696277        0.000000  
    2          5.477246      -37.921625       -0.000000  
    3         -5.477246       37.921625        0.000000  
    4         76.501879       -9.696277        0.000000  
 --------------------------------------------------------
 Analytic gradient from two-electron contribution:   CPU 4482.55 s  wall 1919.42 s

 Total ccman2 time:   CPU 5350.57 s  wall 3380.34 s


 --------------------------------------------------------------
             Orbital Energies (a.u.) and Symmetries
 --------------------------------------------------------------

 Alpha MOs, Restricted
 -- Occupied --                  
******* -180.88 -169.69 -169.69  -80.03  -37.93  -33.12  -33.12
  1 Ag    2 Ag    3 Ag    4 Ag    5 Ag    6 Ag    7 Ag    8 Ag                 
-24.306 -24.305 -24.301  -7.572  -7.251  -5.484  -5.473  -5.464
  9 Ag   10 Ag   11 Ag   12 Ag   13 Ag   14 Ag   15 Ag   16 Ag                 
 -5.463-169.686 -33.118 -24.305 -24.301  -5.473  -5.463-169.686
 17 Ag    1 Bg    2 Bg    3 Bg    4 Bg    5 Bg    6 Bg    1 Au                 
-33.118 -24.305 -24.301  -5.473  -5.463********-180.880-169.687
  2 Au    3 Au    4 Au    5 Au    6 Au    1 Bu    2 Bu    3 Bu                 
-169.69  -80.03  -37.93  -33.12  -33.12  -24.31  -24.30  -24.30
  4 Bu    5 Bu    6 Bu    7 Bu    8 Bu    9 Bu   10 Bu   11 Bu                 
 -7.572  -7.251  -5.484  -5.473  -5.464  -5.463  -2.407  -2.402
 12 Bu   13 Bu   14 Bu   15 Bu   16 Bu   17 Bu   18 Ag   19 Ag                 
 -2.390  -0.973  -0.810  -0.488  -0.398  -0.374  -2.402  -2.390
 20 Ag   21 Ag   22 Ag   23 Ag   24 Ag   25 Ag    7 Bg    8 Bg                 
 -0.403  -2.402  -2.390  -0.444  -0.340  -2.406  -2.402  -2.390
  9 Bg    7 Au    8 Au    9 Au   10 Au   18 Bu   19 Bu   20 Bu                 
 -0.881  -0.670  -0.488  -0.385
 21 Bu   22 Bu   23 Bu   24 Bu                                                 
 -- Virtual --                   
  0.044   0.080   0.104   0.123   0.254   0.307   0.367   0.423
 26 Ag   27 Ag   28 Ag   29 Ag   30 Ag   31 Ag   32 Ag   33 Ag                 
  0.507   0.581   0.640   0.660   0.702   0.895   1.084   1.120
 34 Ag   35 Ag   36 Ag   37 Ag   38 Ag   39 Ag   40 Ag   41 Ag                 
  1.590   1.617   1.936   1.962   4.481   4.532   4.623   4.705
 42 Ag   43 Ag   44 Ag   45 Ag   46 Ag   47 Ag   48 Ag   49 Ag                 
  6.547   6.578   7.167  14.832  14.871  28.824  29.547  29.565
 50 Ag   51 Ag   52 Ag   53 Ag   54 Ag   55 Ag   56 Ag   57 Ag                 
 29.873  29.896  29.949 130.604 130.617 154.229 165.7741912.145
 58 Ag   59 Ag   60 Ag   61 Ag   62 Ag   63 Ag   64 Ag   65 Ag                 
 -0.033   0.108   0.307   0.420   0.531   0.582   0.902   1.084
 10 Bg   11 Bg   12 Bg   13 Bg   14 Bg   15 Bg   16 Bg   17 Bg                 
  1.524   1.828   4.477   4.488   6.516  14.747  29.516  29.871
 18 Bg   19 Bg   20 Bg   21 Bg   22 Bg   23 Bg   24 Bg   25 Bg                 
 29.876 130.578   0.083   0.335   0.393   0.550   0.578   0.722
 26 Bg   27 Bg   11 Au   12 Au   13 Au   14 Au   15 Au   16 Au                 
  0.950   1.554   1.770   4.475   4.493   6.538  14.721  29.533
 17 Au   18 Au   19 Au   20 Au   21 Au   22 Au   23 Au   24 Au                 
 29.871  29.877 130.591   0.021   0.064   0.092   0.141   0.169
 25 Au   26 Au   27 Au   25 Bu   26 Bu   27 Bu   28 Bu   29 Bu                 
  0.286   0.339   0.386   0.423   0.532   0.578   0.603   0.738
 30 Bu   31 Bu   32 Bu   33 Bu   34 Bu   35 Bu   36 Bu   37 Bu                 
  0.794   0.836   1.144   1.391   1.552   1.620   1.886   1.929
 38 Bu   39 Bu   40 Bu   41 Bu   42 Bu   43 Bu   44 Bu   45 Bu                 
  4.491   4.497   4.630   4.811   6.538   6.564   7.408  14.762
 46 Bu   47 Bu   48 Bu   49 Bu   50 Bu   51 Bu   52 Bu   53 Bu                 
 14.800  28.904  29.533  29.556  29.878  29.880  29.961 130.591
 54 Bu   55 Bu   56 Bu   57 Bu   58 Bu   59 Bu   60 Bu   61 Bu                 
130.616 154.298 166.0321912.217
 62 Bu   63 Bu   64 Bu   65 Bu                                                 

 Beta MOs, Restricted
 -- Occupied --                  
******* -180.88 -169.69 -169.69  -80.03  -37.93  -33.12  -33.12
  1 Ag    2 Ag    3 Ag    4 Ag    5 Ag    6 Ag    7 Ag    8 Ag                 
-24.306 -24.305 -24.301  -7.572  -7.251  -5.484  -5.473  -5.464
  9 Ag   10 Ag   11 Ag   12 Ag   13 Ag   14 Ag   15 Ag   16 Ag                 
 -5.463-169.686 -33.118 -24.305 -24.301  -5.473  -5.463-169.686
 17 Ag    1 Bg    2 Bg    3 Bg    4 Bg    5 Bg    6 Bg    1 Au                 
-33.118 -24.305 -24.301  -5.473  -5.463********-180.880-169.687
  2 Au    3 Au    4 Au    5 Au    6 Au    1 Bu    2 Bu    3 Bu                 
-169.69  -80.03  -37.93  -33.12  -33.12  -24.31  -24.30  -24.30
  4 Bu    5 Bu    6 Bu    7 Bu    8 Bu    9 Bu   10 Bu   11 Bu                 
 -7.572  -7.251  -5.484  -5.473  -5.464  -5.463  -2.407  -2.402
 12 Bu   13 Bu   14 Bu   15 Bu   16 Bu   17 Bu   18 Ag   19 Ag                 
 -2.390  -0.973  -0.810  -0.488  -0.398  -0.374  -2.402  -2.390
 20 Ag   21 Ag   22 Ag   23 Ag   24 Ag   25 Ag    7 Bg    8 Bg                 
 -0.403  -2.402  -2.390  -0.444  -0.340  -2.406  -2.402  -2.390
  9 Bg    7 Au    8 Au    9 Au   10 Au   18 Bu   19 Bu   20 Bu                 
 -0.881  -0.670  -0.488  -0.385
 21 Bu   22 Bu   23 Bu   24 Bu                                                 
 -- Virtual --                   
  0.044   0.080   0.104   0.123   0.254   0.307   0.367   0.423
 26 Ag   27 Ag   28 Ag   29 Ag   30 Ag   31 Ag   32 Ag   33 Ag                 
  0.507   0.581   0.640   0.660   0.702   0.895   1.084   1.120
 34 Ag   35 Ag   36 Ag   37 Ag   38 Ag   39 Ag   40 Ag   41 Ag                 
  1.590   1.617   1.936   1.962   4.481   4.532   4.623   4.705
 42 Ag   43 Ag   44 Ag   45 Ag   46 Ag   47 Ag   48 Ag   49 Ag                 
  6.547   6.578   7.167  14.832  14.871  28.824  29.547  29.565
 50 Ag   51 Ag   52 Ag   53 Ag   54 Ag   55 Ag   56 Ag   57 Ag                 
 29.873  29.896  29.949 130.604 130.617 154.229 165.7741912.145
 58 Ag   59 Ag   60 Ag   61 Ag   62 Ag   63 Ag   64 Ag   65 Ag                 
 -0.033   0.108   0.307   0.420   0.531   0.582   0.902   1.084
 10 Bg   11 Bg   12 Bg   13 Bg   14 Bg   15 Bg   16 Bg   17 Bg                 
  1.524   1.828   4.477   4.488   6.516  14.747  29.516  29.871
 18 Bg   19 Bg   20 Bg   21 Bg   22 Bg   23 Bg   24 Bg   25 Bg                 
 29.876 130.578   0.083   0.335   0.393   0.550   0.578   0.722
 26 Bg   27 Bg   11 Au   12 Au   13 Au   14 Au   15 Au   16 Au                 
  0.950   1.554   1.770   4.475   4.493   6.538  14.721  29.533
 17 Au   18 Au   19 Au   20 Au   21 Au   22 Au   23 Au   24 Au                 
 29.871  29.877 130.591   0.021   0.064   0.092   0.141   0.169
 25 Au   26 Au   27 Au   25 Bu   26 Bu   27 Bu   28 Bu   29 Bu                 
  0.286   0.339   0.386   0.423   0.532   0.578   0.603   0.738
 30 Bu   31 Bu   32 Bu   33 Bu   34 Bu   35 Bu   36 Bu   37 Bu                 
  0.794   0.836   1.144   1.391   1.552   1.620   1.886   1.929
 38 Bu   39 Bu   40 Bu   41 Bu   42 Bu   43 Bu   44 Bu   45 Bu                 
  4.491   4.497   4.630   4.811   6.538   6.564   7.408  14.762
 46 Bu   47 Bu   48 Bu   49 Bu   50 Bu   51 Bu   52 Bu   53 Bu                 
 14.800  28.904  29.533  29.556  29.878  29.880  29.961 130.591
 54 Bu   55 Bu   56 Bu   57 Bu   58 Bu   59 Bu   60 Bu   61 Bu                 
130.616 154.298 166.0321912.217
 62 Bu   63 Bu   64 Bu   65 Bu                                                 
 --------------------------------------------------------------

          Ground-State Mulliken Net Atomic Charges

     Atom                 Charge (a.u.)
  ----------------------------------------
      1 I                    -0.155042
      2 P                     0.155042
      3 P                     0.155042
      4 I                    -0.155042
  ----------------------------------------
  Sum of atomic charges =    -0.000000

 -----------------------------------------------------------------
                    Cartesian Multipole Moments
 -----------------------------------------------------------------
    Charge (ESU x 10^10)
                 0.0000
    Dipole Moment (Debye)
         X      -0.0000      Y       0.0000      Z       0.0000
       Tot       0.0000
    Quadrupole Moments (Debye-Ang)
        XX     -85.8605     XY      -0.8828     YY     -85.4269
        XZ      -0.0000     YZ       0.0000     ZZ     -84.9266
    Octopole Moments (Debye-Ang^2)
       XXX       0.0000    XXY       0.0000    XYY       0.0000
       YYY       0.0000    XXZ      -0.0000    XYZ       0.0000
       YYZ       0.0000    XZZ       0.0000    YZZ      -0.0000
       ZZZ       0.0000
    Hexadecapole Moments (Debye-Ang^3)
      XXXX   -2794.7056   XXXY     -59.4447   XXYY    -531.5012
      XYYY     -11.2486   YYYY    -259.4430   XXXZ      -0.0000
      XXYZ      -0.0000   XYYZ       0.0000   YYYZ       0.0000
      XXZZ    -521.6199   XYZZ      -3.3309   YYZZ     -63.3683
      XZZZ      -0.0000   YZZZ       0.0000   ZZZZ    -128.8338
 -----------------------------------------------------------------
 DrvMan completing analytic gradient of the correlated energy
 Correlated dipole moment
            1
    1  -0.0000000
    2   0.0000000
    3   0.0000000
 Energy read as -14515.786537696
 Full Analytical Gradient: (in a.u., or Hartree/Bohr)
             1             2             3             4
    1   -0.00066682    0.00075045   -0.00075045    0.00066682
    2    0.00014573    0.00057053   -0.00057053   -0.00014573
    3    0.00000000    0.00000000   -0.00000000    0.00000000
 Gradient time:  CPU 0.28 s  wall 2.56 s
 Geometry Optimization Parameters
   NAtoms,    NIC,     NZ,  NCons,   NDum,   NFix, NCnnct, MaxDiis
        4      14       4       0       0       0       0       0

 Cartesian Hessian Update
 Hessian Updated using BFGS Update


** GEOMETRY OPTIMIZATION IN DELOCALIZED INTERNAL COORDINATES **
   Searching for a Minimum

   Optimization Cycle:   2

                       Coordinates (Angstroms)
     ATOM                X               Y               Z
      1  I         2.8229672539   -0.0476854969    0.0000000000
      2  P         0.5071229121    0.8867050888    0.0000000000
      3  P        -0.5071229121   -0.8867050888    0.0000000000
      4  I        -2.8229672539    0.0476854969    0.0000000000
   Point Group: c2h   Number of degrees of freedom:     3


   Energy is -14515.786537696

 Hessian Updated using BFGS Update

  3 Hessian modes will be used to form the next step
  Hessian Eigenvalues:
     0.112781    0.249341    0.287089

 Minimum Search - Taking Simple RFO Step
 Searching for Lamda that Minimizes Along All modes
 Value Taken    Lamda =  -0.00001030
 Step Taken.  Stepsize is  0.008209

                             Maximum     Tolerance    Cnvgd?
         Gradient           0.001043      0.000300      NO
         Displacement       0.007299      0.001200      NO
         Energy change     -0.000053      0.000001      NO


 New Cartesian Coordinates Obtained by Inverse Iteration

 Displacement from previous Coordinates is:  0.009782
 ----------------------------------------------------------------
             Standard Nuclear Orientation (Angstroms)
    I     Atom           X                Y                Z
 ----------------------------------------------------------------
    1      I       2.8265348296    -0.0475631634     0.0000000000
    2      P       0.5072463163     0.8859044089     0.0000000000
    3      P      -0.5072463163    -0.8859044089     0.0000000000
    4      I      -2.8265348296     0.0475631634     0.0000000000
 ----------------------------------------------------------------
 Molecular Point Group                 C2h   NOp =  4
 Largest Abelian Subgroup              C2h   NOp =  4
 Nuclear Repulsion Energy =   902.5343306381 hartrees
 There are       68 alpha and       68 beta electrons
 Applying Cartesian multipole field
    Component          Value
    ---------          -----
     (2,0,0)        1.00000E-11
     (0,2,0)        2.00000E-11
     (0,0,2)       -3.00000E-11
 Nucleus-field energy     =     0.0000000322 hartrees
 Requested basis set is 6-311++G(d,p)
 There are 74 shells and 184 basis functions
 A cutoff of  1.0D-14 yielded   2037 shell pairs
 There are     13382 function pairs (     15204 Cartesian)
 Smallest overlap matrix eigenvalue = 9.97E-04
 Guess MOs from SCF MO coefficient file

 -----------------------------------------------------------------------
  General SCF calculation program by
  Eric Jon Sundstrom, Paul Horn, Yuezhi Mao, Dmitri Zuev, Alec White,
  David Stuck, Shaama M.S., Shane Yost, Joonho Lee, David Small,
  Daniel Levine, Susi Lehtola, Hugh Burton, Evgeny Epifanovsky
 -----------------------------------------------------------------------
 Hartree-Fock
 using 4 threads for integral computing
 -------------------------------------------------------
 OpenMP Integral computing Module                
 Release: version 2.0, May 2017, Q-Chem Inc. Pleasanton 
 -------------------------------------------------------
 A restricted SCF calculation will be
 performed using DIIS
 SCF converges when DIIS error is below 1.0e-08
 ---------------------------------------
  Cycle       Energy         DIIS error
 ---------------------------------------
    1  -14515.1286645415      1.90e-05  
    2  -14515.1286670588      4.59e-06  
    3  -14515.1286673385      1.60e-06  
    4  -14515.1286673810      6.77e-07  
    5  -14515.1286673897      3.27e-07  
    6  -14515.1286673915      9.17e-08  
    7  -14515.1286673920      1.88e-08  
    8  -14515.1286673919      6.30e-09  Convergence criterion met
 ---------------------------------------
 SCF time:   CPU 17.67s  wall 12.00s 
 SCF   energy in the final basis set =   -14515.1286673919
 Total energy in the final basis set =   -14515.1286673919


 ------------------------------------------------------------------------------

   CCMAN2: suite of methods based on coupled cluster
           and equation of motion theories.

   Components:
   * libvmm-1.3-trunk
     by Evgeny Epifanovsky, Ilya Kaliman.
   * libtensor-2.5-trunk
     by Evgeny Epifanovsky, Michael Wormit, Dmitry Zuev, Sam Manzer, 
        Ilya Kaliman.
   * libcc-2.5-trunk
     by Evgeny Epifanovsky, Arik Landau, Tomasz Kus, Kirill Khistyaev, 
        Dmitry Zuev, Prashant Manohar, Xintian Feng, Anna Krylov, 
        Matthew Goldey, Alec White, Thomas Jagau, Kaushik Nanda, 
        Anastasia Gunina, Alexander Kunitsa, Joonho Lee.

   CCMAN original authors:
   Anna I. Krylov, C. David Sherrill, Steven R. Gwaltney,
   Edward F. C. Byrd (2000)
   Sergey V. Levchenko, Lyudmila V. Slipchenko, Tao Wang,
   Ana-Maria C. Cristian (2003)
   Piotr A. Pieniazek, C. Melania Oana, Evgeny Epifanovsky (2007)
   Prashant Manohar (2009)

 ------------------------------------------------------------------------------


 Allocating and initializing 3808MB of RAM...
 Calculation will run on 4 cores.


 Alpha MOs, Restricted
 -- Occupied --                  
*******-1177.17 -180.88 -180.88 -169.69 -169.69 -169.69 -169.69
  1 Ag    1 Bu    2 Bu    2 Ag    3 Bu    3 Ag    1 Bg    1 Au                 
-169.69 -169.69  -80.03  -80.03  -37.93  -37.93  -33.12  -33.12
  4 Bu    4 Ag    5 Ag    5 Bu    6 Bu    6 Ag    7 Ag    7 Bu                 
-33.118 -33.118 -33.118 -33.118 -24.306 -24.306 -24.305 -24.305
  2 Au    2 Bg    8 Ag    8 Bu    9 Bu    9 Ag    3 Au    3 Bg                 
-24.305 -24.305 -24.301 -24.301 -24.301 -24.301  -7.573  -7.572
 10 Ag   10 Bu    4 Bg   11 Bu    4 Au   11 Ag   12 Ag   12 Bu                 
 -7.251  -7.251  -5.484  -5.484  -5.473  -5.473  -5.473  -5.473
 13 Bu   13 Ag   14 Bu   14 Ag    5 Bg    5 Au   15 Ag   15 Bu                 
 -5.464  -5.464  -5.463  -5.463  -5.463  -5.463  -2.406  -2.406
 16 Ag   16 Bu   17 Ag    6 Au    6 Bg   17 Bu   18 Ag   18 Bu                 
 -2.402  -2.402  -2.402  -2.402  -2.390  -2.390  -2.390  -2.390
  7 Au    7 Bg   19 Ag   19 Bu   20 Bu   20 Ag    8 Bg    8 Au                 
 -0.973  -0.880  -0.810  -0.670  -0.488  -0.488  -0.444  -0.402
 21 Ag   21 Bu   22 Ag   22 Bu   23 Ag   23 Bu    9 Au    9 Bg                 
 -0.398  -0.385  -0.374  -0.340
 24 Ag   24 Bu   25 Ag   10 Au                                                 
 -- Virtual --                   
 -0.033   0.020   0.043   0.064   0.080   0.083   0.092   0.104
 10 Bg   25 Bu   26 Ag   26 Bu   27 Ag   11 Au   27 Bu   28 Ag                 
  0.108   0.123   0.141   0.169   0.254   0.286   0.306   0.307
 11 Bg   29 Ag   28 Bu   29 Bu   30 Ag   30 Bu   31 Ag   12 Bg                 
  0.335   0.339   0.367   0.386   0.393   0.420   0.422   0.423
 12 Au   31 Bu   32 Ag   32 Bu   13 Au   13 Bg   33 Ag   33 Bu                 
  0.506   0.531   0.532   0.550   0.577   0.578   0.581   0.582
 34 Ag   14 Bg   34 Bu   14 Au   35 Bu   15 Au   35 Ag   15 Bg                 
  0.603   0.640   0.659   0.702   0.721   0.737   0.794   0.835
 36 Bu   36 Ag   37 Ag   38 Ag   16 Au   37 Bu   38 Bu   39 Bu                 
  0.895   0.901   0.950   1.083   1.084   1.120   1.144   1.392
 39 Ag   16 Bg   17 Au   40 Ag   17 Bg   41 Ag   40 Bu   41 Bu                 
  1.524   1.552   1.554   1.590   1.617   1.620   1.770   1.828
 18 Bg   42 Bu   18 Au   42 Ag   43 Ag   43 Bu   19 Au   19 Bg                 
  1.885   1.929   1.935   1.962   4.475   4.477   4.481   4.488
 44 Bu   45 Bu   44 Ag   45 Ag   20 Au   20 Bg   46 Ag   21 Bg                 
  4.491   4.492   4.497   4.532   4.623   4.629   4.704   4.810
 46 Bu   21 Au   47 Bu   47 Ag   48 Ag   48 Bu   49 Ag   49 Bu                 
  6.516   6.538   6.538   6.547   6.564   6.578   7.167   7.408
 22 Bg   22 Au   50 Bu   50 Ag   51 Bu   51 Ag   52 Ag   52 Bu                 
 14.721  14.747  14.762  14.800  14.831  14.871  28.824  28.904
 23 Au   23 Bg   53 Bu   54 Bu   53 Ag   54 Ag   55 Ag   55 Bu                 
 29.516  29.533  29.533  29.547  29.556  29.565  29.871  29.871
 24 Bg   24 Au   56 Bu   56 Ag   57 Bu   57 Ag   25 Au   25 Bg                 
 29.873  29.875  29.877  29.878  29.880  29.896  29.949  29.961
 58 Ag   26 Bg   26 Au   58 Bu   59 Bu   59 Ag   60 Ag   60 Bu                 
130.578 130.591 130.591 130.604 130.615 130.617 154.229 154.297
 27 Bg   27 Au   61 Bu   61 Ag   62 Bu   62 Ag   63 Ag   63 Bu                 
165.773 166.0321912.1451912.216
 64 Ag   64 Bu   65 Ag   65 Bu                                                 

 Beta MOs, Restricted
 -- Occupied --                  
*******-1177.17 -180.88 -180.88 -169.69 -169.69 -169.69 -169.69
  1 Ag    1 Bu    2 Bu    2 Ag    3 Bu    3 Ag    1 Bg    1 Au                 
-169.69 -169.69  -80.03  -80.03  -37.93  -37.93  -33.12  -33.12
  4 Bu    4 Ag    5 Ag    5 Bu    6 Bu    6 Ag    7 Ag    7 Bu                 
-33.118 -33.118 -33.118 -33.118 -24.306 -24.306 -24.305 -24.305
  2 Au    2 Bg    8 Ag    8 Bu    9 Bu    9 Ag    3 Au    3 Bg                 
-24.305 -24.305 -24.301 -24.301 -24.301 -24.301  -7.573  -7.572
 10 Ag   10 Bu    4 Bg   11 Bu    4 Au   11 Ag   12 Ag   12 Bu                 
 -7.251  -7.251  -5.484  -5.484  -5.473  -5.473  -5.473  -5.473
 13 Bu   13 Ag   14 Bu   14 Ag    5 Bg    5 Au   15 Ag   15 Bu                 
 -5.464  -5.464  -5.463  -5.463  -5.463  -5.463  -2.406  -2.406
 16 Ag   16 Bu   17 Ag    6 Au    6 Bg   17 Bu   18 Ag   18 Bu                 
 -2.402  -2.402  -2.402  -2.402  -2.390  -2.390  -2.390  -2.390
  7 Au    7 Bg   19 Ag   19 Bu   20 Bu   20 Ag    8 Bg    8 Au                 
 -0.973  -0.880  -0.810  -0.670  -0.488  -0.488  -0.444  -0.402
 21 Ag   21 Bu   22 Ag   22 Bu   23 Ag   23 Bu    9 Au    9 Bg                 
 -0.398  -0.385  -0.374  -0.340
 24 Ag   24 Bu   25 Ag   10 Au                                                 
 -- Virtual --                   
 -0.033   0.020   0.043   0.064   0.080   0.083   0.092   0.104
 10 Bg   25 Bu   26 Ag   26 Bu   27 Ag   11 Au   27 Bu   28 Ag                 
  0.108   0.123   0.141   0.169   0.254   0.286   0.306   0.307
 11 Bg   29 Ag   28 Bu   29 Bu   30 Ag   30 Bu   31 Ag   12 Bg                 
  0.335   0.339   0.367   0.386   0.393   0.420   0.422   0.423
 12 Au   31 Bu   32 Ag   32 Bu   13 Au   13 Bg   33 Ag   33 Bu                 
  0.506   0.531   0.532   0.550   0.577   0.578   0.581   0.582
 34 Ag   14 Bg   34 Bu   14 Au   35 Bu   15 Au   35 Ag   15 Bg                 
  0.603   0.640   0.659   0.702   0.721   0.737   0.794   0.835
 36 Bu   36 Ag   37 Ag   38 Ag   16 Au   37 Bu   38 Bu   39 Bu                 
  0.895   0.901   0.950   1.083   1.084   1.120   1.144   1.392
 39 Ag   16 Bg   17 Au   40 Ag   17 Bg   41 Ag   40 Bu   41 Bu                 
  1.524   1.552   1.554   1.590   1.617   1.620   1.770   1.828
 18 Bg   42 Bu   18 Au   42 Ag   43 Ag   43 Bu   19 Au   19 Bg                 
  1.885   1.929   1.935   1.962   4.475   4.477   4.481   4.488
 44 Bu   45 Bu   44 Ag   45 Ag   20 Au   20 Bg   46 Ag   21 Bg                 
  4.491   4.492   4.497   4.532   4.623   4.629   4.704   4.810
 46 Bu   21 Au   47 Bu   47 Ag   48 Ag   48 Bu   49 Ag   49 Bu                 
  6.516   6.538   6.538   6.547   6.564   6.578   7.167   7.408
 22 Bg   22 Au   50 Bu   50 Ag   51 Bu   51 Ag   52 Ag   52 Bu                 
 14.721  14.747  14.762  14.800  14.831  14.871  28.824  28.904
 23 Au   23 Bg   53 Bu   54 Bu   53 Ag   54 Ag   55 Ag   55 Bu                 
 29.516  29.533  29.533  29.547  29.556  29.565  29.871  29.871
 24 Bg   24 Au   56 Bu   56 Ag   57 Bu   57 Ag   25 Au   25 Bg                 
 29.873  29.875  29.877  29.878  29.880  29.896  29.949  29.961
 58 Ag   26 Bg   26 Au   58 Bu   59 Bu   59 Ag   60 Ag   60 Bu                 
130.578 130.591 130.591 130.604 130.615 130.617 154.229 154.297
 27 Bg   27 Au   61 Bu   61 Ag   62 Bu   62 Ag   63 Ag   63 Bu                 
165.773 166.0321912.1451912.216
 64 Ag   64 Bu   65 Ag   65 Bu                                                 

 Occupation and symmetry of molecular orbitals

 Point group: C2h (4 irreducible representations).

                           Ag   Bg   Au   Bu    All 
 ----------------------------------------------------
 All molecular orbitals:
  - Alpha                  65   27   27   65    184 
  - Beta                   65   27   27   65    184 
 ----------------------------------------------------
 Alpha orbitals:
  - Frozen occupied        17   6    6    17    46  
  - Active occupied        8    3    4    7     22  
  - Active virtual         40   18   17   41    116 
  - Frozen virtual         0    0    0    0     0   
 ----------------------------------------------------
 Beta orbitals:
  - Frozen occupied        17   6    6    17    46  
  - Active occupied        8    3    4    7     22  
  - Active virtual         40   18   17   41    116 
  - Frozen virtual         0    0    0    0     0   
 ----------------------------------------------------

 Import integrals:   CPU 0.00 s  wall 0.01 s

 Import integrals:   CPU 228.54 s  wall 169.20 s

 MP2 amplitudes:   CPU 1.43 s  wall 1.54 s

Running a double precision version
           CCSD T amplitudes will be solved using DIIS.

           Start     Size      MaxIter   EConv     TConv     
           3         7         100       1.00e-07  1.00e-05  
 ------------------------------------------------------------------------------
           Energy (a.u.)   Ediff      Tdiff       Comment
 ------------------------------------------------------------------------------
         -1.4515766e+04                           
     1   -1.4515766e+04   2.86e-04   8.54e-01     
     2   -1.4515783e+04   1.71e-02   1.06e-01     
     3   -1.4515784e+04   1.06e-03   4.36e-02     
     4   -1.4515786e+04   1.86e-03   1.40e-02     Switched to DIIS steps.
     5   -1.4515787e+04   6.22e-04   1.26e-02     
     6   -1.4515787e+04   2.75e-05   2.64e-03     
     7   -1.4515787e+04   5.46e-06   1.17e-03     
     8   -1.4515787e+04   1.43e-06   2.27e-04     
     9   -1.4515787e+04   9.48e-07   1.06e-04     
    10   -1.4515787e+04   9.75e-08   4.03e-05     
    11   -1.4515787e+04   1.28e-07   2.23e-05     
    12   -1.4515787e+04   6.62e-09   7.51e-06     
 ------------------------------------------------------------------------------
         -1.4515787e+04                           CCSD T converged.

End of double precision
 SCF energy                 = -14515.12866739
 MP2 energy                 = -14515.76620818
 CCSD correlation energy     =     -0.65787603
 CCSD total energy           = -14515.78654343

 CCSD  T1^2 = 0.0106  T2^2 = 0.3196  Leading amplitudes:

 Amplitude    Orbitals with energies
 -0.0230       9 (Bg) A                  ->    10 (Bg) A                  
              -0.4024                         -0.0332                     
 -0.0230       9 (Bg) B                  ->    10 (Bg) B                  
              -0.4024                         -0.0332                     
  0.0173       24 (Ag) A                 ->    26 (Ag) A                  
              -0.3978                          0.0435                     
  0.0173       24 (Ag) B                 ->    26 (Ag) B                  
              -0.3978                          0.0435                     

 Amplitude    Orbitals with energies
 -0.1035       10 (Au) A     10 (Au) B   ->    10 (Bg) A     10 (Bg) B    
              -0.3403       -0.3403           -0.0332       -0.0332       
  0.1035       10 (Au) A     10 (Au) B   ->    10 (Bg) B     10 (Bg) A    
              -0.3403       -0.3403           -0.0332       -0.0332       
  0.1035       10 (Au) B     10 (Au) A   ->    10 (Bg) A     10 (Bg) B    
              -0.3403       -0.3403           -0.0332       -0.0332       
 -0.1035       10 (Au) B     10 (Au) A   ->    10 (Bg) B     10 (Bg) A    
              -0.3403       -0.3403           -0.0332       -0.0332       

 Computing CCSD intemediates for later calculations in double precision
 Finished.

Running a double precision version
           CCSD Lambda amplitudes will be solved using DIIS.
           Start     Size      MaxIter   EConv     LConv     
           3         7         100       1.00e-07  1.00e-05  
 ------------------------------------------------------------------------------
            Enorm      Ldiff       Comment
 ------------------------------------------------------------------------------
     1     6.42e-02   5.10e-02     
     2     1.45e-02   4.89e-03     
     3     5.94e-03   2.52e-03     
     4     3.16e-03   1.18e-03     Switched to DIIS steps.
     5     1.03e-03   5.77e-04     
     6     4.97e-04   1.67e-04     
     7     1.64e-04   4.05e-05     
     8     7.42e-05   6.35e-06     
     9     2.62e-05   6.31e-06     
    10     9.26e-06   2.32e-06     
    11     3.17e-06   7.51e-07     
    12     1.22e-06   1.76e-07     
    13     5.52e-07   1.46e-07     
    14     2.48e-07   2.80e-08     
    15     1.29e-07   2.57e-08     
    16     4.79e-08   5.71e-09     
 ------------------------------------------------------------------------------
                                   CCSD Lambda converged.

 Computing density matrices in double precision...
           Orbital response amplitudes will be solved using DIIS.
           Start     Size      MaxIter   EConv     LConv     
           3         7         100       1.00e-06  1.00e-06  
 ------------------------------------------------------------------------------
            Enorm      Ldiff       Comment
 ------------------------------------------------------------------------------
     1     9.26e-02   1.64e-02     
     2     6.39e-02   1.87e-02     
     3     6.60e-02   1.97e-02     
     4     5.18e-03   2.76e-02     Switched to DIIS steps.
     5     1.72e-03   9.59e-04     
     6     1.76e-04   3.91e-04     
     7     3.66e-05   2.17e-05     
     8     7.53e-06   7.32e-06     
     9     1.37e-06   1.53e-06     
    10     5.07e-07   6.14e-08     
 ------------------------------------------------------------------------------
                                   Orbital response converged.

 Computing density matrices... Done.
 CCSD calculation:   CPU 634.06 s  wall 1261.03 s

Current path: /canmo/ccsd/grad/
/g1_bb_aa
/g1_bb_bb
/g1_o1o1
/g1_o1o2
/g1_o1v1
/g1_o2v1
/g1_v1v1
/g1p_bb_aa
/g1p_bb_bb
/g1s_bb_aa
/g1s_bb_bb
/g2_o1o1o1o1
/g2_o1o1o1v1
/g2_o1o1v1v1
/g2_o1v1o1v1
/g2_o1v1v1v1
/g2_v1v1v1v1
/w_bb_aa
/w_bb_bb
 Transferring MO TPDM to AO TPDM
 Transferring g2_o1o1o1o1
 Transferring g2_o1o1o1v1
 Transferring g2_o1o1v1v1
 Transferring g2_o1v1o1v1
 Transferring g2_o1v1v1v1
 Transferring g2_v1v1v1v1
 Adding separable TPDM
 Computing TPDM gradient
 --------------------------------------------------------
 2e gradient
  Atom          X               Y               Z
 --------------------------------------------------------
    1        -76.376789        9.650747       -0.000000  
    2          5.432068      -37.849387       -0.000000  
    3         -5.432068       37.849387        0.000000  
    4         76.376789       -9.650747        0.000000  
 --------------------------------------------------------
 --------------------------------------------------------
 Final gradient
  Atom          X               Y               Z
 --------------------------------------------------------
    1        -76.376789        9.650747       -0.000000  
    2          5.432068      -37.849387       -0.000000  
    3         -5.432068       37.849387        0.000000  
    4         76.376789       -9.650747        0.000000  
 --------------------------------------------------------
 Analytic gradient from two-electron contribution:   CPU 4470.13 s  wall 1815.09 s

 Total ccman2 time:   CPU 5343.52 s  wall 3264.65 s


 --------------------------------------------------------------
             Orbital Energies (a.u.) and Symmetries
 --------------------------------------------------------------

 Alpha MOs, Restricted
 -- Occupied --                  
******* -180.88 -169.69 -169.69  -80.03  -37.93  -33.12  -33.12
  1 Ag    2 Ag    3 Ag    4 Ag    5 Ag    6 Ag    7 Ag    8 Ag                 
-24.306 -24.305 -24.301  -7.573  -7.251  -5.484  -5.473  -5.464
  9 Ag   10 Ag   11 Ag   12 Ag   13 Ag   14 Ag   15 Ag   16 Ag                 
 -5.463-169.686 -33.118 -24.305 -24.301  -5.473  -5.463-169.686
 17 Ag    1 Bg    2 Bg    3 Bg    4 Bg    5 Bg    6 Bg    1 Au                 
-33.118 -24.305 -24.301  -5.473  -5.463********-180.880-169.687
  2 Au    3 Au    4 Au    5 Au    6 Au    1 Bu    2 Bu    3 Bu                 
-169.69  -80.03  -37.93  -33.12  -33.12  -24.31  -24.30  -24.30
  4 Bu    5 Bu    6 Bu    7 Bu    8 Bu    9 Bu   10 Bu   11 Bu                 
 -7.572  -7.251  -5.484  -5.473  -5.464  -5.463  -2.406  -2.402
 12 Bu   13 Bu   14 Bu   15 Bu   16 Bu   17 Bu   18 Ag   19 Ag                 
 -2.390  -0.973  -0.810  -0.488  -0.398  -0.374  -2.402  -2.390
 20 Ag   21 Ag   22 Ag   23 Ag   24 Ag   25 Ag    7 Bg    8 Bg                 
 -0.402  -2.402  -2.390  -0.444  -0.340  -2.406  -2.402  -2.390
  9 Bg    7 Au    8 Au    9 Au   10 Au   18 Bu   19 Bu   20 Bu                 
 -0.880  -0.670  -0.488  -0.385
 21 Bu   22 Bu   23 Bu   24 Bu                                                 
 -- Virtual --                   
  0.043   0.080   0.104   0.123   0.254   0.306   0.367   0.422
 26 Ag   27 Ag   28 Ag   29 Ag   30 Ag   31 Ag   32 Ag   33 Ag                 
  0.506   0.581   0.640   0.659   0.702   0.895   1.083   1.120
 34 Ag   35 Ag   36 Ag   37 Ag   38 Ag   39 Ag   40 Ag   41 Ag                 
  1.590   1.617   1.935   1.962   4.481   4.532   4.623   4.704
 42 Ag   43 Ag   44 Ag   45 Ag   46 Ag   47 Ag   48 Ag   49 Ag                 
  6.547   6.578   7.167  14.831  14.871  28.824  29.547  29.565
 50 Ag   51 Ag   52 Ag   53 Ag   54 Ag   55 Ag   56 Ag   57 Ag                 
 29.873  29.896  29.949 130.604 130.617 154.229 165.7731912.145
 58 Ag   59 Ag   60 Ag   61 Ag   62 Ag   63 Ag   64 Ag   65 Ag                 
 -0.033   0.108   0.307   0.420   0.531   0.582   0.901   1.084
 10 Bg   11 Bg   12 Bg   13 Bg   14 Bg   15 Bg   16 Bg   17 Bg                 
  1.524   1.828   4.477   4.488   6.516  14.747  29.516  29.871
 18 Bg   19 Bg   20 Bg   21 Bg   22 Bg   23 Bg   24 Bg   25 Bg                 
 29.875 130.578   0.083   0.335   0.393   0.550   0.578   0.721
 26 Bg   27 Bg   11 Au   12 Au   13 Au   14 Au   15 Au   16 Au                 
  0.950   1.554   1.770   4.475   4.492   6.538  14.721  29.533
 17 Au   18 Au   19 Au   20 Au   21 Au   22 Au   23 Au   24 Au                 
 29.871  29.877 130.591   0.020   0.064   0.092   0.141   0.169
 25 Au   26 Au   27 Au   25 Bu   26 Bu   27 Bu   28 Bu   29 Bu                 
  0.286   0.339   0.386   0.423   0.532   0.577   0.603   0.737
 30 Bu   31 Bu   32 Bu   33 Bu   34 Bu   35 Bu   36 Bu   37 Bu                 
  0.794   0.835   1.144   1.392   1.552   1.620   1.885   1.929
 38 Bu   39 Bu   40 Bu   41 Bu   42 Bu   43 Bu   44 Bu   45 Bu                 
  4.491   4.497   4.629   4.810   6.538   6.564   7.408  14.762
 46 Bu   47 Bu   48 Bu   49 Bu   50 Bu   51 Bu   52 Bu   53 Bu                 
 14.800  28.904  29.533  29.556  29.878  29.880  29.961 130.591
 54 Bu   55 Bu   56 Bu   57 Bu   58 Bu   59 Bu   60 Bu   61 Bu                 
130.615 154.297 166.0321912.216
 62 Bu   63 Bu   64 Bu   65 Bu                                                 

 Beta MOs, Restricted
 -- Occupied --                  
******* -180.88 -169.69 -169.69  -80.03  -37.93  -33.12  -33.12
  1 Ag    2 Ag    3 Ag    4 Ag    5 Ag    6 Ag    7 Ag    8 Ag                 
-24.306 -24.305 -24.301  -7.573  -7.251  -5.484  -5.473  -5.464
  9 Ag   10 Ag   11 Ag   12 Ag   13 Ag   14 Ag   15 Ag   16 Ag                 
 -5.463-169.686 -33.118 -24.305 -24.301  -5.473  -5.463-169.686
 17 Ag    1 Bg    2 Bg    3 Bg    4 Bg    5 Bg    6 Bg    1 Au                 
-33.118 -24.305 -24.301  -5.473  -5.463********-180.880-169.687
  2 Au    3 Au    4 Au    5 Au    6 Au    1 Bu    2 Bu    3 Bu                 
-169.69  -80.03  -37.93  -33.12  -33.12  -24.31  -24.30  -24.30
  4 Bu    5 Bu    6 Bu    7 Bu    8 Bu    9 Bu   10 Bu   11 Bu                 
 -7.572  -7.251  -5.484  -5.473  -5.464  -5.463  -2.406  -2.402
 12 Bu   13 Bu   14 Bu   15 Bu   16 Bu   17 Bu   18 Ag   19 Ag                 
 -2.390  -0.973  -0.810  -0.488  -0.398  -0.374  -2.402  -2.390
 20 Ag   21 Ag   22 Ag   23 Ag   24 Ag   25 Ag    7 Bg    8 Bg                 
 -0.402  -2.402  -2.390  -0.444  -0.340  -2.406  -2.402  -2.390
  9 Bg    7 Au    8 Au    9 Au   10 Au   18 Bu   19 Bu   20 Bu                 
 -0.880  -0.670  -0.488  -0.385
 21 Bu   22 Bu   23 Bu   24 Bu                                                 
 -- Virtual --                   
  0.043   0.080   0.104   0.123   0.254   0.306   0.367   0.422
 26 Ag   27 Ag   28 Ag   29 Ag   30 Ag   31 Ag   32 Ag   33 Ag                 
  0.506   0.581   0.640   0.659   0.702   0.895   1.083   1.120
 34 Ag   35 Ag   36 Ag   37 Ag   38 Ag   39 Ag   40 Ag   41 Ag                 
  1.590   1.617   1.935   1.962   4.481   4.532   4.623   4.704
 42 Ag   43 Ag   44 Ag   45 Ag   46 Ag   47 Ag   48 Ag   49 Ag                 
  6.547   6.578   7.167  14.831  14.871  28.824  29.547  29.565
 50 Ag   51 Ag   52 Ag   53 Ag   54 Ag   55 Ag   56 Ag   57 Ag                 
 29.873  29.896  29.949 130.604 130.617 154.229 165.7731912.145
 58 Ag   59 Ag   60 Ag   61 Ag   62 Ag   63 Ag   64 Ag   65 Ag                 
 -0.033   0.108   0.307   0.420   0.531   0.582   0.901   1.084
 10 Bg   11 Bg   12 Bg   13 Bg   14 Bg   15 Bg   16 Bg   17 Bg                 
  1.524   1.828   4.477   4.488   6.516  14.747  29.516  29.871
 18 Bg   19 Bg   20 Bg   21 Bg   22 Bg   23 Bg   24 Bg   25 Bg                 
 29.875 130.578   0.083   0.335   0.393   0.550   0.578   0.721
 26 Bg   27 Bg   11 Au   12 Au   13 Au   14 Au   15 Au   16 Au                 
  0.950   1.554   1.770   4.475   4.492   6.538  14.721  29.533
 17 Au   18 Au   19 Au   20 Au   21 Au   22 Au   23 Au   24 Au                 
 29.871  29.877 130.591   0.020   0.064   0.092   0.141   0.169
 25 Au   26 Au   27 Au   25 Bu   26 Bu   27 Bu   28 Bu   29 Bu                 
  0.286   0.339   0.386   0.423   0.532   0.577   0.603   0.737
 30 Bu   31 Bu   32 Bu   33 Bu   34 Bu   35 Bu   36 Bu   37 Bu                 
  0.794   0.835   1.144   1.392   1.552   1.620   1.885   1.929
 38 Bu   39 Bu   40 Bu   41 Bu   42 Bu   43 Bu   44 Bu   45 Bu                 
  4.491   4.497   4.629   4.810   6.538   6.564   7.408  14.762
 46 Bu   47 Bu   48 Bu   49 Bu   50 Bu   51 Bu   52 Bu   53 Bu                 
 14.800  28.904  29.533  29.556  29.878  29.880  29.961 130.591
 54 Bu   55 Bu   56 Bu   57 Bu   58 Bu   59 Bu   60 Bu   61 Bu                 
130.615 154.297 166.0321912.216
 62 Bu   63 Bu   64 Bu   65 Bu                                                 
 --------------------------------------------------------------

          Ground-State Mulliken Net Atomic Charges

     Atom                 Charge (a.u.)
  ----------------------------------------
      1 I                    -0.155102
      2 P                     0.155102
      3 P                     0.155102
      4 I                    -0.155102
  ----------------------------------------
  Sum of atomic charges =    -0.000000

 -----------------------------------------------------------------
                    Cartesian Multipole Moments
 -----------------------------------------------------------------
    Charge (ESU x 10^10)
                -0.0000
    Dipole Moment (Debye)
         X      -0.0000      Y       0.0000      Z      -0.0000
       Tot       0.0000
    Quadrupole Moments (Debye-Ang)
        XX     -85.8703     XY      -0.8828     YY     -85.4382
        XZ       0.0000     YZ      -0.0000     ZZ     -84.9326
    Octopole Moments (Debye-Ang^2)
       XXX       0.0000    XXY      -0.0000    XYY       0.0000
       YYY      -0.0000    XXZ      -0.0000    XYZ      -0.0000
       YYZ      -0.0000    XZZ       0.0000    YZZ      -0.0000
       ZZZ      -0.0000
    Hexadecapole Moments (Debye-Ang^3)
      XXXX   -2801.0306   XXXY     -59.4378   XXYY    -532.7523
      XYYY     -11.2689   YYYY    -259.2460   XXXZ       0.0000
      XXYZ      -0.0000   XYYZ       0.0000   YYYZ       0.0000
      XXZZ    -522.8651   XYZZ      -3.3336   YYZZ     -63.3373
      XZZZ      -0.0000   YZZZ       0.0000   ZZZZ    -128.8532
 -----------------------------------------------------------------
 DrvMan completing analytic gradient of the correlated energy
 Correlated dipole moment
            1
    1  -0.0000000
    2   0.0000000
    3  -0.0000000
 Energy read as -14515.786543426
 Full Analytical Gradient: (in a.u., or Hartree/Bohr)
             1             2             3             4
    1   -0.00006197    0.00018187   -0.00018187    0.00006197
    2    0.00002619    0.00018444   -0.00018444   -0.00002619
    3    0.00000000    0.00000000   -0.00000000    0.00000000
 Gradient time:  CPU 0.25 s  wall 3.48 s
 Geometry Optimization Parameters
   NAtoms,    NIC,     NZ,  NCons,   NDum,   NFix, NCnnct, MaxDiis
        4      14       4       0       0       0       0       0

 Cartesian Hessian Update
 Hessian Updated using BFGS Update


** GEOMETRY OPTIMIZATION IN DELOCALIZED INTERNAL COORDINATES **
   Searching for a Minimum

   Optimization Cycle:   3

                       Coordinates (Angstroms)
     ATOM                X               Y               Z
      1  I         2.8265348296   -0.0475631634    0.0000000000
      2  P         0.5072463163    0.8859044089    0.0000000000
      3  P        -0.5072463163   -0.8859044089    0.0000000000
      4  I        -2.8265348296    0.0475631634    0.0000000000
   Point Group: c2h   Number of degrees of freedom:     3


   Energy is -14515.786543426

 Hessian Updated using BFGS Update

  3 Hessian modes will be used to form the next step
  Hessian Eigenvalues:
     0.103223    0.238431    0.286754

 Minimum Search - Taking Simple RFO Step
 Searching for Lamda that Minimizes Along All modes
 Value Taken    Lamda =   0.00000000
 Step Taken.  Stepsize is  0.001558

                             Maximum     Tolerance    Cnvgd?
         Gradient           0.000213      0.000300     YES
         Displacement       0.001525      0.001200      NO
         Energy change     -0.000006      0.000001      NO


 New Cartesian Coordinates Obtained by Inverse Iteration

 Displacement from previous Coordinates is:  0.001050
 ----------------------------------------------------------------
             Standard Nuclear Orientation (Angstroms)
    I     Atom           X                Y                Z
 ----------------------------------------------------------------
    1      I       2.8266883152    -0.0476364756     0.0000000000
    2      P       0.5069296871     0.8857455437     0.0000000000
    3      P      -0.5069296871    -0.8857455437     0.0000000000
    4      I      -2.8266883152     0.0476364756     0.0000000000
 ----------------------------------------------------------------
 Molecular Point Group                 C2h   NOp =  4
 Largest Abelian Subgroup              C2h   NOp =  4
 Nuclear Repulsion Energy =   902.4977091890 hartrees
 There are       68 alpha and       68 beta electrons
 Applying Cartesian multipole field
    Component          Value
    ---------          -----
     (2,0,0)        1.00000E-11
     (0,2,0)        2.00000E-11
     (0,0,2)       -3.00000E-11
 Nucleus-field energy     =     0.0000000322 hartrees
 Requested basis set is 6-311++G(d,p)
 There are 74 shells and 184 basis functions
 A cutoff of  1.0D-14 yielded   2037 shell pairs
 There are     13382 function pairs (     15204 Cartesian)
 Smallest overlap matrix eigenvalue = 9.96E-04
 Guess MOs from SCF MO coefficient file

 -----------------------------------------------------------------------
  General SCF calculation program by
  Eric Jon Sundstrom, Paul Horn, Yuezhi Mao, Dmitri Zuev, Alec White,
  David Stuck, Shaama M.S., Shane Yost, Joonho Lee, David Small,
  Daniel Levine, Susi Lehtola, Hugh Burton, Evgeny Epifanovsky
 -----------------------------------------------------------------------
 Hartree-Fock
 using 4 threads for integral computing
 -------------------------------------------------------
 OpenMP Integral computing Module                
 Release: version 2.0, May 2017, Q-Chem Inc. Pleasanton 
 -------------------------------------------------------
 A restricted SCF calculation will be
 performed using DIIS
 SCF converges when DIIS error is below 1.0e-08
 ---------------------------------------
  Cycle       Energy         DIIS error
 ---------------------------------------
    1  -14515.1286829816      4.21e-06  
    2  -14515.1286831034      1.11e-06  
    3  -14515.1286831145      4.63e-07  
    4  -14515.1286831162      1.55e-07  
    5  -14515.1286831165      4.28e-08  
    6  -14515.1286831163      1.48e-08  
    7  -14515.1286831163      4.40e-09  Convergence criterion met
 ---------------------------------------
 SCF time:   CPU 15.58s  wall 8.00s 
 SCF   energy in the final basis set =   -14515.1286831163
 Total energy in the final basis set =   -14515.1286831163


 ------------------------------------------------------------------------------

   CCMAN2: suite of methods based on coupled cluster
           and equation of motion theories.

   Components:
   * libvmm-1.3-trunk
     by Evgeny Epifanovsky, Ilya Kaliman.
   * libtensor-2.5-trunk
     by Evgeny Epifanovsky, Michael Wormit, Dmitry Zuev, Sam Manzer, 
        Ilya Kaliman.
   * libcc-2.5-trunk
     by Evgeny Epifanovsky, Arik Landau, Tomasz Kus, Kirill Khistyaev, 
        Dmitry Zuev, Prashant Manohar, Xintian Feng, Anna Krylov, 
        Matthew Goldey, Alec White, Thomas Jagau, Kaushik Nanda, 
        Anastasia Gunina, Alexander Kunitsa, Joonho Lee.

   CCMAN original authors:
   Anna I. Krylov, C. David Sherrill, Steven R. Gwaltney,
   Edward F. C. Byrd (2000)
   Sergey V. Levchenko, Lyudmila V. Slipchenko, Tao Wang,
   Ana-Maria C. Cristian (2003)
   Piotr A. Pieniazek, C. Melania Oana, Evgeny Epifanovsky (2007)
   Prashant Manohar (2009)

 ------------------------------------------------------------------------------


 Allocating and initializing 3808MB of RAM...
 Calculation will run on 4 cores.


 Alpha MOs, Restricted
 -- Occupied --                  
*******-1177.17 -180.88 -180.88 -169.69 -169.69 -169.69 -169.69
  1 Ag    1 Bu    2 Bu    2 Ag    3 Bu    3 Ag    1 Bg    1 Au                 
-169.69 -169.69  -80.03  -80.03  -37.93  -37.93  -33.12  -33.12
  4 Bu    4 Ag    5 Ag    5 Bu    6 Bu    6 Ag    7 Ag    7 Bu                 
-33.118 -33.118 -33.118 -33.118 -24.306 -24.306 -24.305 -24.305
  2 Au    2 Bg    8 Ag    8 Bu    9 Bu    9 Ag    3 Au    3 Bg                 
-24.305 -24.305 -24.301 -24.301 -24.301 -24.301  -7.573  -7.572
 10 Ag   10 Bu    4 Bg   11 Bu    4 Au   11 Ag   12 Ag   12 Bu                 
 -7.251  -7.251  -5.484  -5.484  -5.473  -5.473  -5.473  -5.473
 13 Bu   13 Ag   14 Bu   14 Ag    5 Bg    5 Au   15 Ag   15 Bu                 
 -5.464  -5.464  -5.463  -5.463  -5.463  -5.463  -2.406  -2.406
 16 Ag   16 Bu   17 Ag    6 Au    6 Bg   17 Bu   18 Ag   18 Bu                 
 -2.402  -2.402  -2.402  -2.402  -2.390  -2.390  -2.390  -2.390
  7 Au    7 Bg   19 Ag   19 Bu   20 Bu   20 Ag    8 Bg    8 Au                 
 -0.973  -0.880  -0.811  -0.670  -0.488  -0.488  -0.444  -0.402
 21 Ag   21 Bu   22 Ag   22 Bu   23 Ag   23 Bu    9 Au    9 Bg                 
 -0.398  -0.385  -0.374  -0.340
 24 Ag   24 Bu   25 Ag   10 Au                                                 
 -- Virtual --                   
 -0.033   0.020   0.043   0.064   0.080   0.083   0.092   0.104
 10 Bg   25 Bu   26 Ag   26 Bu   27 Ag   11 Au   27 Bu   28 Ag                 
  0.108   0.123   0.141   0.169   0.254   0.286   0.306   0.307
 11 Bg   29 Ag   28 Bu   29 Bu   30 Ag   30 Bu   31 Ag   12 Bg                 
  0.335   0.339   0.367   0.386   0.393   0.420   0.422   0.424
 12 Au   31 Bu   32 Ag   32 Bu   13 Au   13 Bg   33 Ag   33 Bu                 
  0.506   0.531   0.532   0.550   0.577   0.578   0.581   0.582
 34 Ag   14 Bg   34 Bu   14 Au   35 Bu   15 Au   35 Ag   15 Bg                 
  0.603   0.640   0.659   0.702   0.721   0.737   0.794   0.835
 36 Bu   36 Ag   37 Ag   38 Ag   16 Au   37 Bu   38 Bu   39 Bu                 
  0.895   0.901   0.950   1.083   1.085   1.119   1.143   1.392
 39 Ag   16 Bg   17 Au   40 Ag   17 Bg   41 Ag   40 Bu   41 Bu                 
  1.524   1.552   1.554   1.590   1.617   1.620   1.770   1.828
 18 Bg   42 Bu   18 Au   42 Ag   43 Ag   43 Bu   19 Au   19 Bg                 
  1.885   1.929   1.935   1.962   4.476   4.477   4.481   4.488
 44 Bu   45 Bu   44 Ag   45 Ag   20 Au   20 Bg   46 Ag   21 Bg                 
  4.491   4.492   4.497   4.532   4.623   4.629   4.704   4.810
 46 Bu   21 Au   47 Bu   47 Ag   48 Ag   48 Bu   49 Ag   49 Bu                 
  6.516   6.538   6.538   6.547   6.564   6.578   7.166   7.409
 22 Bg   22 Au   50 Bu   50 Ag   51 Bu   51 Ag   52 Ag   52 Bu                 
 14.721  14.747  14.762  14.800  14.831  14.871  28.824  28.904
 23 Au   23 Bg   53 Bu   54 Bu   53 Ag   54 Ag   55 Ag   55 Bu                 
 29.516  29.533  29.533  29.547  29.556  29.565  29.871  29.871
 24 Bg   24 Au   56 Bu   56 Ag   57 Bu   57 Ag   25 Au   25 Bg                 
 29.873  29.875  29.877  29.878  29.880  29.896  29.949  29.961
 58 Ag   26 Bg   26 Au   58 Bu   59 Bu   59 Ag   60 Ag   60 Bu                 
130.578 130.591 130.591 130.604 130.615 130.617 154.229 154.297
 27 Bg   27 Au   61 Bu   61 Ag   62 Bu   62 Ag   63 Ag   63 Bu                 
165.773 166.0331912.1451912.216
 64 Ag   64 Bu   65 Ag   65 Bu                                                 

 Beta MOs, Restricted
 -- Occupied --                  
*******-1177.17 -180.88 -180.88 -169.69 -169.69 -169.69 -169.69
  1 Ag    1 Bu    2 Bu    2 Ag    3 Bu    3 Ag    1 Bg    1 Au                 
-169.69 -169.69  -80.03  -80.03  -37.93  -37.93  -33.12  -33.12
  4 Bu    4 Ag    5 Ag    5 Bu    6 Bu    6 Ag    7 Ag    7 Bu                 
-33.118 -33.118 -33.118 -33.118 -24.306 -24.306 -24.305 -24.305
  2 Au    2 Bg    8 Ag    8 Bu    9 Bu    9 Ag    3 Au    3 Bg                 
-24.305 -24.305 -24.301 -24.301 -24.301 -24.301  -7.573  -7.572
 10 Ag   10 Bu    4 Bg   11 Bu    4 Au   11 Ag   12 Ag   12 Bu                 
 -7.251  -7.251  -5.484  -5.484  -5.473  -5.473  -5.473  -5.473
 13 Bu   13 Ag   14 Bu   14 Ag    5 Bg    5 Au   15 Ag   15 Bu                 
 -5.464  -5.464  -5.463  -5.463  -5.463  -5.463  -2.406  -2.406
 16 Ag   16 Bu   17 Ag    6 Au    6 Bg   17 Bu   18 Ag   18 Bu                 
 -2.402  -2.402  -2.402  -2.402  -2.390  -2.390  -2.390  -2.390
  7 Au    7 Bg   19 Ag   19 Bu   20 Bu   20 Ag    8 Bg    8 Au                 
 -0.973  -0.880  -0.811  -0.670  -0.488  -0.488  -0.444  -0.402
 21 Ag   21 Bu   22 Ag   22 Bu   23 Ag   23 Bu    9 Au    9 Bg                 
 -0.398  -0.385  -0.374  -0.340
 24 Ag   24 Bu   25 Ag   10 Au                                                 
 -- Virtual --                   
 -0.033   0.020   0.043   0.064   0.080   0.083   0.092   0.104
 10 Bg   25 Bu   26 Ag   26 Bu   27 Ag   11 Au   27 Bu   28 Ag                 
  0.108   0.123   0.141   0.169   0.254   0.286   0.306   0.307
 11 Bg   29 Ag   28 Bu   29 Bu   30 Ag   30 Bu   31 Ag   12 Bg                 
  0.335   0.339   0.367   0.386   0.393   0.420   0.422   0.424
 12 Au   31 Bu   32 Ag   32 Bu   13 Au   13 Bg   33 Ag   33 Bu                 
  0.506   0.531   0.532   0.550   0.577   0.578   0.581   0.582
 34 Ag   14 Bg   34 Bu   14 Au   35 Bu   15 Au   35 Ag   15 Bg                 
  0.603   0.640   0.659   0.702   0.721   0.737   0.794   0.835
 36 Bu   36 Ag   37 Ag   38 Ag   16 Au   37 Bu   38 Bu   39 Bu                 
  0.895   0.901   0.950   1.083   1.085   1.119   1.143   1.392
 39 Ag   16 Bg   17 Au   40 Ag   17 Bg   41 Ag   40 Bu   41 Bu                 
  1.524   1.552   1.554   1.590   1.617   1.620   1.770   1.828
 18 Bg   42 Bu   18 Au   42 Ag   43 Ag   43 Bu   19 Au   19 Bg                 
  1.885   1.929   1.935   1.962   4.476   4.477   4.481   4.488
 44 Bu   45 Bu   44 Ag   45 Ag   20 Au   20 Bg   46 Ag   21 Bg                 
  4.491   4.492   4.497   4.532   4.623   4.629   4.704   4.810
 46 Bu   21 Au   47 Bu   47 Ag   48 Ag   48 Bu   49 Ag   49 Bu                 
  6.516   6.538   6.538   6.547   6.564   6.578   7.166   7.409
 22 Bg   22 Au   50 Bu   50 Ag   51 Bu   51 Ag   52 Ag   52 Bu                 
 14.721  14.747  14.762  14.800  14.831  14.871  28.824  28.904
 23 Au   23 Bg   53 Bu   54 Bu   53 Ag   54 Ag   55 Ag   55 Bu                 
 29.516  29.533  29.533  29.547  29.556  29.565  29.871  29.871
 24 Bg   24 Au   56 Bu   56 Ag   57 Bu   57 Ag   25 Au   25 Bg                 
 29.873  29.875  29.877  29.878  29.880  29.896  29.949  29.961
 58 Ag   26 Bg   26 Au   58 Bu   59 Bu   59 Ag   60 Ag   60 Bu                 
130.578 130.591 130.591 130.604 130.615 130.617 154.229 154.297
 27 Bg   27 Au   61 Bu   61 Ag   62 Bu   62 Ag   63 Ag   63 Bu                 
165.773 166.0331912.1451912.216
 64 Ag   64 Bu   65 Ag   65 Bu                                                 

 Occupation and symmetry of molecular orbitals

 Point group: C2h (4 irreducible representations).

                           Ag   Bg   Au   Bu    All 
 ----------------------------------------------------
 All molecular orbitals:
  - Alpha                  65   27   27   65    184 
  - Beta                   65   27   27   65    184 
 ----------------------------------------------------
 Alpha orbitals:
  - Frozen occupied        17   6    6    17    46  
  - Active occupied        8    3    4    7     22  
  - Active virtual         40   18   17   41    116 
  - Frozen virtual         0    0    0    0     0   
 ----------------------------------------------------
 Beta orbitals:
  - Frozen occupied        17   6    6    17    46  
  - Active occupied        8    3    4    7     22  
  - Active virtual         40   18   17   41    116 
  - Frozen virtual         0    0    0    0     0   
 ----------------------------------------------------

 Import integrals:   CPU 0.00 s  wall 0.07 s

 Import integrals:   CPU 233.68 s  wall 177.45 s

 MP2 amplitudes:   CPU 1.43 s  wall 1.52 s

Running a double precision version
           CCSD T amplitudes will be solved using DIIS.

           Start     Size      MaxIter   EConv     TConv     
           3         7         100       1.00e-07  1.00e-05  
 ------------------------------------------------------------------------------
           Energy (a.u.)   Ediff      Tdiff       Comment
 ------------------------------------------------------------------------------
         -1.4515766e+04                           
     1   -1.4515766e+04   2.72e-04   8.54e-01     
     2   -1.4515783e+04   1.71e-02   1.06e-01     
     3   -1.4515784e+04   1.06e-03   4.35e-02     
     4   -1.4515786e+04   1.86e-03   1.40e-02     Switched to DIIS steps.
     5   -1.4515787e+04   6.22e-04   1.26e-02     
     6   -1.4515787e+04   2.74e-05   2.64e-03     
     7   -1.4515787e+04   5.45e-06   1.16e-03     
     8   -1.4515787e+04   1.43e-06   2.27e-04     
     9   -1.4515787e+04   9.50e-07   1.06e-04     
    10   -1.4515787e+04   9.83e-08   4.03e-05     
    11   -1.4515787e+04   1.28e-07   2.23e-05     
    12   -1.4515787e+04   6.75e-09   7.51e-06     
 ------------------------------------------------------------------------------
         -1.4515787e+04                           CCSD T converged.

End of double precision
 SCF energy                 = -14515.12868312
 MP2 energy                 = -14515.76619964
 CCSD correlation energy     =     -0.65786051
 CCSD total energy           = -14515.78654362

 CCSD  T1^2 = 0.0106  T2^2 = 0.3195  Leading amplitudes:

 Amplitude    Orbitals with energies
 -0.0230       9 (Bg) A                  ->    10 (Bg) A                  
              -0.4024                         -0.0331                     
 -0.0230       9 (Bg) B                  ->    10 (Bg) B                  
              -0.4024                         -0.0331                     
  0.0173       24 (Ag) A                 ->    26 (Ag) A                  
              -0.3977                          0.0434                     
  0.0173       24 (Ag) B                 ->    26 (Ag) B                  
              -0.3977                          0.0434                     

 Amplitude    Orbitals with energies
 -0.1033       10 (Au) A     10 (Au) B   ->    10 (Bg) A     10 (Bg) B    
              -0.3403       -0.3403           -0.0331       -0.0331       
  0.1033       10 (Au) A     10 (Au) B   ->    10 (Bg) B     10 (Bg) A    
              -0.3403       -0.3403           -0.0331       -0.0331       
  0.1033       10 (Au) B     10 (Au) A   ->    10 (Bg) A     10 (Bg) B    
              -0.3403       -0.3403           -0.0331       -0.0331       
 -0.1033       10 (Au) B     10 (Au) A   ->    10 (Bg) B     10 (Bg) A    
              -0.3403       -0.3403           -0.0331       -0.0331       

 Computing CCSD intemediates for later calculations in double precision
 Finished.

Running a double precision version
           CCSD Lambda amplitudes will be solved using DIIS.
           Start     Size      MaxIter   EConv     LConv     
           3         7         100       1.00e-07  1.00e-05  
 ------------------------------------------------------------------------------
            Enorm      Ldiff       Comment
 ------------------------------------------------------------------------------
     1     6.42e-02   5.09e-02     
     2     1.45e-02   4.89e-03     
     3     5.94e-03   2.52e-03     
     4     3.16e-03   1.18e-03     Switched to DIIS steps.
     5     1.03e-03   5.77e-04     
     6     4.97e-04   1.67e-04     
     7     1.64e-04   4.04e-05     
     8     7.42e-05   6.35e-06     
     9     2.62e-05   6.31e-06     
    10     9.25e-06   2.32e-06     
    11     3.17e-06   7.49e-07     
    12     1.22e-06   1.75e-07     
    13     5.52e-07   1.46e-07     
    14     2.48e-07   2.79e-08     
    15     1.29e-07   2.56e-08     
    16     4.80e-08   5.68e-09     
 ------------------------------------------------------------------------------
                                   CCSD Lambda converged.

 Computing density matrices in double precision...
           Orbital response amplitudes will be solved using DIIS.
           Start     Size      MaxIter   EConv     LConv     
           3         7         100       1.00e-06  1.00e-06  
 ------------------------------------------------------------------------------
            Enorm      Ldiff       Comment
 ------------------------------------------------------------------------------
     1     9.26e-02   1.64e-02     
     2     6.39e-02   1.87e-02     
     3     6.60e-02   1.97e-02     
     4     5.18e-03   2.76e-02     Switched to DIIS steps.
     5     1.72e-03   9.59e-04     
     6     1.76e-04   3.91e-04     
     7     3.66e-05   2.17e-05     
     8     7.53e-06   7.32e-06     
     9     1.37e-06   1.53e-06     
    10     5.08e-07   6.17e-08     
 ------------------------------------------------------------------------------
                                   Orbital response converged.

 Computing density matrices... Done.
 CCSD calculation:   CPU 634.18 s  wall 1285.27 s

Current path: /canmo/ccsd/grad/
/g1_bb_aa
/g1_bb_bb
/g1_o1o1
/g1_o1o2
/g1_o1v1
/g1_o2v1
/g1_v1v1
/g1p_bb_aa
/g1p_bb_bb
/g1s_bb_aa
/g1s_bb_bb
/g2_o1o1o1o1
/g2_o1o1o1v1
/g2_o1o1v1v1
/g2_o1v1o1v1
/g2_o1v1v1v1
/g2_v1v1v1v1
/w_bb_aa
/w_bb_bb
 Transferring MO TPDM to AO TPDM
 Transferring g2_o1o1o1o1
 Transferring g2_o1o1o1v1
 Transferring g2_o1o1v1v1
 Transferring g2_o1v1o1v1
 Transferring g2_o1v1v1v1
 Transferring g2_v1v1v1v1
 Adding separable TPDM
 Computing TPDM gradient
 --------------------------------------------------------
 2e gradient
  Atom          X               Y               Z
 --------------------------------------------------------
    1        -76.369717        9.644575       -0.000000  
    2          5.422453      -37.851167        0.000000  
    3         -5.422453       37.851167       -0.000000  
    4         76.369717       -9.644575       -0.000000  
 --------------------------------------------------------
 --------------------------------------------------------
 Final gradient
  Atom          X               Y               Z
 --------------------------------------------------------
    1        -76.369717        9.644575       -0.000000  
    2          5.422453      -37.851167        0.000000  
    3         -5.422453       37.851167       -0.000000  
    4         76.369717       -9.644575       -0.000000  
 --------------------------------------------------------
 Analytic gradient from two-electron contribution:   CPU 4467.39 s  wall 1827.84 s

 Total ccman2 time:   CPU 5345.79 s  wall 3325.88 s


 --------------------------------------------------------------
             Orbital Energies (a.u.) and Symmetries
 --------------------------------------------------------------

 Alpha MOs, Restricted
 -- Occupied --                  
******* -180.88 -169.69 -169.69  -80.03  -37.93  -33.12  -33.12
  1 Ag    2 Ag    3 Ag    4 Ag    5 Ag    6 Ag    7 Ag    8 Ag                 
-24.306 -24.305 -24.301  -7.573  -7.251  -5.484  -5.473  -5.464
  9 Ag   10 Ag   11 Ag   12 Ag   13 Ag   14 Ag   15 Ag   16 Ag                 
 -5.463-169.686 -33.118 -24.305 -24.301  -5.473  -5.463-169.686
 17 Ag    1 Bg    2 Bg    3 Bg    4 Bg    5 Bg    6 Bg    1 Au                 
-33.118 -24.305 -24.301  -5.473  -5.463********-180.880-169.687
  2 Au    3 Au    4 Au    5 Au    6 Au    1 Bu    2 Bu    3 Bu                 
-169.69  -80.03  -37.93  -33.12  -33.12  -24.31  -24.30  -24.30
  4 Bu    5 Bu    6 Bu    7 Bu    8 Bu    9 Bu   10 Bu   11 Bu                 
 -7.572  -7.251  -5.484  -5.473  -5.464  -5.463  -2.406  -2.402
 12 Bu   13 Bu   14 Bu   15 Bu   16 Bu   17 Bu   18 Ag   19 Ag                 
 -2.390  -0.973  -0.811  -0.488  -0.398  -0.374  -2.402  -2.390
 20 Ag   21 Ag   22 Ag   23 Ag   24 Ag   25 Ag    7 Bg    8 Bg                 
 -0.402  -2.402  -2.390  -0.444  -0.340  -2.406  -2.402  -2.390
  9 Bg    7 Au    8 Au    9 Au   10 Au   18 Bu   19 Bu   20 Bu                 
 -0.880  -0.670  -0.488  -0.385
 21 Bu   22 Bu   23 Bu   24 Bu                                                 
 -- Virtual --                   
  0.043   0.080   0.104   0.123   0.254   0.306   0.367   0.422
 26 Ag   27 Ag   28 Ag   29 Ag   30 Ag   31 Ag   32 Ag   33 Ag                 
  0.506   0.581   0.640   0.659   0.702   0.895   1.083   1.119
 34 Ag   35 Ag   36 Ag   37 Ag   38 Ag   39 Ag   40 Ag   41 Ag                 
  1.590   1.617   1.935   1.962   4.481   4.532   4.623   4.704
 42 Ag   43 Ag   44 Ag   45 Ag   46 Ag   47 Ag   48 Ag   49 Ag                 
  6.547   6.578   7.166  14.831  14.871  28.824  29.547  29.565
 50 Ag   51 Ag   52 Ag   53 Ag   54 Ag   55 Ag   56 Ag   57 Ag                 
 29.873  29.896  29.949 130.604 130.617 154.229 165.7731912.145
 58 Ag   59 Ag   60 Ag   61 Ag   62 Ag   63 Ag   64 Ag   65 Ag                 
 -0.033   0.108   0.307   0.420   0.531   0.582   0.901   1.085
 10 Bg   11 Bg   12 Bg   13 Bg   14 Bg   15 Bg   16 Bg   17 Bg                 
  1.524   1.828   4.477   4.488   6.516  14.747  29.516  29.871
 18 Bg   19 Bg   20 Bg   21 Bg   22 Bg   23 Bg   24 Bg   25 Bg                 
 29.875 130.578   0.083   0.335   0.393   0.550   0.578   0.721
 26 Bg   27 Bg   11 Au   12 Au   13 Au   14 Au   15 Au   16 Au                 
  0.950   1.554   1.770   4.476   4.492   6.538  14.721  29.533
 17 Au   18 Au   19 Au   20 Au   21 Au   22 Au   23 Au   24 Au                 
 29.871  29.877 130.591   0.020   0.064   0.092   0.141   0.169
 25 Au   26 Au   27 Au   25 Bu   26 Bu   27 Bu   28 Bu   29 Bu                 
  0.286   0.339   0.386   0.424   0.532   0.577   0.603   0.737
 30 Bu   31 Bu   32 Bu   33 Bu   34 Bu   35 Bu   36 Bu   37 Bu                 
  0.794   0.835   1.143   1.392   1.552   1.620   1.885   1.929
 38 Bu   39 Bu   40 Bu   41 Bu   42 Bu   43 Bu   44 Bu   45 Bu                 
  4.491   4.497   4.629   4.810   6.538   6.564   7.409  14.762
 46 Bu   47 Bu   48 Bu   49 Bu   50 Bu   51 Bu   52 Bu   53 Bu                 
 14.800  28.904  29.533  29.556  29.878  29.880  29.961 130.591
 54 Bu   55 Bu   56 Bu   57 Bu   58 Bu   59 Bu   60 Bu   61 Bu                 
130.615 154.297 166.0331912.216
 62 Bu   63 Bu   64 Bu   65 Bu                                                 

 Beta MOs, Restricted
 -- Occupied --                  
******* -180.88 -169.69 -169.69  -80.03  -37.93  -33.12  -33.12
  1 Ag    2 Ag    3 Ag    4 Ag    5 Ag    6 Ag    7 Ag    8 Ag                 
-24.306 -24.305 -24.301  -7.573  -7.251  -5.484  -5.473  -5.464
  9 Ag   10 Ag   11 Ag   12 Ag   13 Ag   14 Ag   15 Ag   16 Ag                 
 -5.463-169.686 -33.118 -24.305 -24.301  -5.473  -5.463-169.686
 17 Ag    1 Bg    2 Bg    3 Bg    4 Bg    5 Bg    6 Bg    1 Au                 
-33.118 -24.305 -24.301  -5.473  -5.463********-180.880-169.687
  2 Au    3 Au    4 Au    5 Au    6 Au    1 Bu    2 Bu    3 Bu                 
-169.69  -80.03  -37.93  -33.12  -33.12  -24.31  -24.30  -24.30
  4 Bu    5 Bu    6 Bu    7 Bu    8 Bu    9 Bu   10 Bu   11 Bu                 
 -7.572  -7.251  -5.484  -5.473  -5.464  -5.463  -2.406  -2.402
 12 Bu   13 Bu   14 Bu   15 Bu   16 Bu   17 Bu   18 Ag   19 Ag                 
 -2.390  -0.973  -0.811  -0.488  -0.398  -0.374  -2.402  -2.390
 20 Ag   21 Ag   22 Ag   23 Ag   24 Ag   25 Ag    7 Bg    8 Bg                 
 -0.402  -2.402  -2.390  -0.444  -0.340  -2.406  -2.402  -2.390
  9 Bg    7 Au    8 Au    9 Au   10 Au   18 Bu   19 Bu   20 Bu                 
 -0.880  -0.670  -0.488  -0.385
 21 Bu   22 Bu   23 Bu   24 Bu                                                 
 -- Virtual --                   
  0.043   0.080   0.104   0.123   0.254   0.306   0.367   0.422
 26 Ag   27 Ag   28 Ag   29 Ag   30 Ag   31 Ag   32 Ag   33 Ag                 
  0.506   0.581   0.640   0.659   0.702   0.895   1.083   1.119
 34 Ag   35 Ag   36 Ag   37 Ag   38 Ag   39 Ag   40 Ag   41 Ag                 
  1.590   1.617   1.935   1.962   4.481   4.532   4.623   4.704
 42 Ag   43 Ag   44 Ag   45 Ag   46 Ag   47 Ag   48 Ag   49 Ag                 
  6.547   6.578   7.166  14.831  14.871  28.824  29.547  29.565
 50 Ag   51 Ag   52 Ag   53 Ag   54 Ag   55 Ag   56 Ag   57 Ag                 
 29.873  29.896  29.949 130.604 130.617 154.229 165.7731912.145
 58 Ag   59 Ag   60 Ag   61 Ag   62 Ag   63 Ag   64 Ag   65 Ag                 
 -0.033   0.108   0.307   0.420   0.531   0.582   0.901   1.085
 10 Bg   11 Bg   12 Bg   13 Bg   14 Bg   15 Bg   16 Bg   17 Bg                 
  1.524   1.828   4.477   4.488   6.516  14.747  29.516  29.871
 18 Bg   19 Bg   20 Bg   21 Bg   22 Bg   23 Bg   24 Bg   25 Bg                 
 29.875 130.578   0.083   0.335   0.393   0.550   0.578   0.721
 26 Bg   27 Bg   11 Au   12 Au   13 Au   14 Au   15 Au   16 Au                 
  0.950   1.554   1.770   4.476   4.492   6.538  14.721  29.533
 17 Au   18 Au   19 Au   20 Au   21 Au   22 Au   23 Au   24 Au                 
 29.871  29.877 130.591   0.020   0.064   0.092   0.141   0.169
 25 Au   26 Au   27 Au   25 Bu   26 Bu   27 Bu   28 Bu   29 Bu                 
  0.286   0.339   0.386   0.424   0.532   0.577   0.603   0.737
 30 Bu   31 Bu   32 Bu   33 Bu   34 Bu   35 Bu   36 Bu   37 Bu                 
  0.794   0.835   1.143   1.392   1.552   1.620   1.885   1.929
 38 Bu   39 Bu   40 Bu   41 Bu   42 Bu   43 Bu   44 Bu   45 Bu                 
  4.491   4.497   4.629   4.810   6.538   6.564   7.409  14.762
 46 Bu   47 Bu   48 Bu   49 Bu   50 Bu   51 Bu   52 Bu   53 Bu                 
 14.800  28.904  29.533  29.556  29.878  29.880  29.961 130.591
 54 Bu   55 Bu   56 Bu   57 Bu   58 Bu   59 Bu   60 Bu   61 Bu                 
130.615 154.297 166.0331912.216
 62 Bu   63 Bu   64 Bu   65 Bu                                                 
 --------------------------------------------------------------

          Ground-State Mulliken Net Atomic Charges

     Atom                 Charge (a.u.)
  ----------------------------------------
      1 I                    -0.155186
      2 P                     0.155186
      3 P                     0.155186
      4 I                    -0.155186
  ----------------------------------------
  Sum of atomic charges =    -0.000000

 -----------------------------------------------------------------
                    Cartesian Multipole Moments
 -----------------------------------------------------------------
    Charge (ESU x 10^10)
                 0.0000
    Dipole Moment (Debye)
         X       0.0000      Y      -0.0000      Z       0.0000
       Tot       0.0000
    Quadrupole Moments (Debye-Ang)
        XX     -85.8753     XY      -0.8829     YY     -85.4379
        XZ      -0.0000     YZ       0.0000     ZZ     -84.9322
    Octopole Moments (Debye-Ang^2)
       XXX      -0.0000    XXY      -0.0000    XYY       0.0000
       YYY       0.0000    XXZ       0.0000    XYZ      -0.0000
       YYZ       0.0000    XZZ      -0.0000    YZZ       0.0000
       ZZZ       0.0000
    Hexadecapole Moments (Debye-Ang^3)
      XXXX   -2801.2975   XXXY     -59.3714   XXYY    -532.7989
      XYYY     -11.2033   YYYY    -259.1983   XXXZ      -0.0000
      XXYZ       0.0000   XYYZ      -0.0000   YYYZ      -0.0000
      XXZZ    -522.9205   XYZZ      -3.3114   YYZZ     -63.3284
      XZZZ       0.0000   YZZZ       0.0000   ZZZZ    -128.8507
 -----------------------------------------------------------------
 DrvMan completing analytic gradient of the correlated energy
 Correlated dipole moment
            1
    1   0.0000000
    2  -0.0000000
    3   0.0000000
 Energy read as -14515.786543622
 Full Analytical Gradient: (in a.u., or Hartree/Bohr)
             1             2             3             4
    1    0.00000151    0.00000934   -0.00000934   -0.00000151
    2    0.00000243    0.00000956   -0.00000956   -0.00000243
    3    0.00000000   -0.00000000    0.00000000   -0.00000000
 Gradient time:  CPU 0.28 s  wall 3.24 s
 Geometry Optimization Parameters
   NAtoms,    NIC,     NZ,  NCons,   NDum,   NFix, NCnnct, MaxDiis
        4      14       4       0       0       0       0       0

 Cartesian Hessian Update
 Hessian Updated using BFGS Update


** GEOMETRY OPTIMIZATION IN DELOCALIZED INTERNAL COORDINATES **
   Searching for a Minimum

   Optimization Cycle:   4

                       Coordinates (Angstroms)
     ATOM                X               Y               Z
      1  I         2.8266883152   -0.0476364756    0.0000000000
      2  P         0.5069296871    0.8857455437    0.0000000000
      3  P        -0.5069296871   -0.8857455437    0.0000000000
      4  I        -2.8266883152    0.0476364756    0.0000000000
   Point Group: c2h   Number of degrees of freedom:     3


   Energy is -14515.786543622

 Hessian Updated using BFGS Update

  3 Hessian modes will be used to form the next step
  Hessian Eigenvalues:
     0.103017    0.226465    0.288904

 Minimum Search - Taking Simple RFO Step
 Searching for Lamda that Minimizes Along All modes
 Value Taken    Lamda =   0.00000000
 Step Taken.  Stepsize is  0.000085

                             Maximum     Tolerance    Cnvgd?
         Gradient           0.000014      0.000300     YES
         Displacement       0.000058      0.001200     YES
         Energy change     -0.000000      0.000001     YES


                       Distance Matrix (Angstroms)
             I (  1)   P (  2)   P (  3)
   P (  2)  2.500496
   P (  3)  3.437359  2.041101
   I (  4)  5.654179  3.437359  2.500496

 Final energy is   -14515.786543621891     


 ******************************
 **  OPTIMIZATION CONVERGED  **
 ******************************

                       Coordinates (Angstroms)
     ATOM                X               Y               Z
      1  I         2.8266883152   -0.0476364756    0.0000000000
      2  P         0.5069296871    0.8857455437    0.0000000000
      3  P        -0.5069296871   -0.8857455437    0.0000000000
      4  I        -2.8266883152    0.0476364756    0.0000000000

Z-matrix Print:
$molecule
0 1
I 
P  1 2.500496
P  2 2.041101 1 97.865394
I  3 2.500496 2 97.865394 1 -180.000000 0
$end


 --------------------------------------------------------------
             Orbital Energies (a.u.) and Symmetries
 --------------------------------------------------------------

 Alpha MOs, Restricted
 -- Occupied --                  
******* -180.88 -169.69 -169.69  -80.03  -37.93  -33.12  -33.12
  1 Ag    2 Ag    3 Ag    4 Ag    5 Ag    6 Ag    7 Ag    8 Ag                 
-24.306 -24.305 -24.301  -7.573  -7.251  -5.484  -5.473  -5.464
  9 Ag   10 Ag   11 Ag   12 Ag   13 Ag   14 Ag   15 Ag   16 Ag                 
 -5.463-169.686 -33.118 -24.305 -24.301  -5.473  -5.463-169.686
 17 Ag    1 Bg    2 Bg    3 Bg    4 Bg    5 Bg    6 Bg    1 Au                 
-33.118 -24.305 -24.301  -5.473  -5.463********-180.880-169.687
  2 Au    3 Au    4 Au    5 Au    6 Au    1 Bu    2 Bu    3 Bu                 
-169.69  -80.03  -37.93  -33.12  -33.12  -24.31  -24.30  -24.30
  4 Bu    5 Bu    6 Bu    7 Bu    8 Bu    9 Bu   10 Bu   11 Bu                 
 -7.572  -7.251  -5.484  -5.473  -5.464  -5.463  -2.406  -2.402
 12 Bu   13 Bu   14 Bu   15 Bu   16 Bu   17 Bu   18 Ag   19 Ag                 
 -2.390  -0.973  -0.811  -0.488  -0.398  -0.374  -2.402  -2.390
 20 Ag   21 Ag   22 Ag   23 Ag   24 Ag   25 Ag    7 Bg    8 Bg                 
 -0.402  -2.402  -2.390  -0.444  -0.340  -2.406  -2.402  -2.390
  9 Bg    7 Au    8 Au    9 Au   10 Au   18 Bu   19 Bu   20 Bu                 
 -0.880  -0.670  -0.488  -0.385
 21 Bu   22 Bu   23 Bu   24 Bu                                                 
 -- Virtual --                   
  0.043   0.080   0.104   0.123   0.254   0.306   0.367   0.422
 26 Ag   27 Ag   28 Ag   29 Ag   30 Ag   31 Ag   32 Ag   33 Ag                 
  0.506   0.581   0.640   0.659   0.702   0.895   1.083   1.119
 34 Ag   35 Ag   36 Ag   37 Ag   38 Ag   39 Ag   40 Ag   41 Ag                 
  1.590   1.617   1.935   1.962   4.481   4.532   4.623   4.704
 42 Ag   43 Ag   44 Ag   45 Ag   46 Ag   47 Ag   48 Ag   49 Ag                 
  6.547   6.578   7.166  14.831  14.871  28.824  29.547  29.565
 50 Ag   51 Ag   52 Ag   53 Ag   54 Ag   55 Ag   56 Ag   57 Ag                 
 29.873  29.896  29.949 130.604 130.617 154.229 165.7731912.145
 58 Ag   59 Ag   60 Ag   61 Ag   62 Ag   63 Ag   64 Ag   65 Ag                 
 -0.033   0.108   0.307   0.420   0.531   0.582   0.901   1.085
 10 Bg   11 Bg   12 Bg   13 Bg   14 Bg   15 Bg   16 Bg   17 Bg                 
  1.524   1.828   4.477   4.488   6.516  14.747  29.516  29.871
 18 Bg   19 Bg   20 Bg   21 Bg   22 Bg   23 Bg   24 Bg   25 Bg                 
 29.875 130.578   0.083   0.335   0.393   0.550   0.578   0.721
 26 Bg   27 Bg   11 Au   12 Au   13 Au   14 Au   15 Au   16 Au                 
  0.950   1.554   1.770   4.476   4.492   6.538  14.721  29.533
 17 Au   18 Au   19 Au   20 Au   21 Au   22 Au   23 Au   24 Au                 
 29.871  29.877 130.591   0.020   0.064   0.092   0.141   0.169
 25 Au   26 Au   27 Au   25 Bu   26 Bu   27 Bu   28 Bu   29 Bu                 
  0.286   0.339   0.386   0.424   0.532   0.577   0.603   0.737
 30 Bu   31 Bu   32 Bu   33 Bu   34 Bu   35 Bu   36 Bu   37 Bu                 
  0.794   0.835   1.143   1.392   1.552   1.620   1.885   1.929
 38 Bu   39 Bu   40 Bu   41 Bu   42 Bu   43 Bu   44 Bu   45 Bu                 
  4.491   4.497   4.629   4.810   6.538   6.564   7.409  14.762
 46 Bu   47 Bu   48 Bu   49 Bu   50 Bu   51 Bu   52 Bu   53 Bu                 
 14.800  28.904  29.533  29.556  29.878  29.880  29.961 130.591
 54 Bu   55 Bu   56 Bu   57 Bu   58 Bu   59 Bu   60 Bu   61 Bu                 
130.615 154.297 166.0331912.216
 62 Bu   63 Bu   64 Bu   65 Bu                                                 

 Beta MOs, Restricted
 -- Occupied --                  
******* -180.88 -169.69 -169.69  -80.03  -37.93  -33.12  -33.12
  1 Ag    2 Ag    3 Ag    4 Ag    5 Ag    6 Ag    7 Ag    8 Ag                 
-24.306 -24.305 -24.301  -7.573  -7.251  -5.484  -5.473  -5.464
  9 Ag   10 Ag   11 Ag   12 Ag   13 Ag   14 Ag   15 Ag   16 Ag                 
 -5.463-169.686 -33.118 -24.305 -24.301  -5.473  -5.463-169.686
 17 Ag    1 Bg    2 Bg    3 Bg    4 Bg    5 Bg    6 Bg    1 Au                 
-33.118 -24.305 -24.301  -5.473  -5.463********-180.880-169.687
  2 Au    3 Au    4 Au    5 Au    6 Au    1 Bu    2 Bu    3 Bu                 
-169.69  -80.03  -37.93  -33.12  -33.12  -24.31  -24.30  -24.30
  4 Bu    5 Bu    6 Bu    7 Bu    8 Bu    9 Bu   10 Bu   11 Bu                 
 -7.572  -7.251  -5.484  -5.473  -5.464  -5.463  -2.406  -2.402
 12 Bu   13 Bu   14 Bu   15 Bu   16 Bu   17 Bu   18 Ag   19 Ag                 
 -2.390  -0.973  -0.811  -0.488  -0.398  -0.374  -2.402  -2.390
 20 Ag   21 Ag   22 Ag   23 Ag   24 Ag   25 Ag    7 Bg    8 Bg                 
 -0.402  -2.402  -2.390  -0.444  -0.340  -2.406  -2.402  -2.390
  9 Bg    7 Au    8 Au    9 Au   10 Au   18 Bu   19 Bu   20 Bu                 
 -0.880  -0.670  -0.488  -0.385
 21 Bu   22 Bu   23 Bu   24 Bu                                                 
 -- Virtual --                   
  0.043   0.080   0.104   0.123   0.254   0.306   0.367   0.422
 26 Ag   27 Ag   28 Ag   29 Ag   30 Ag   31 Ag   32 Ag   33 Ag                 
  0.506   0.581   0.640   0.659   0.702   0.895   1.083   1.119
 34 Ag   35 Ag   36 Ag   37 Ag   38 Ag   39 Ag   40 Ag   41 Ag                 
  1.590   1.617   1.935   1.962   4.481   4.532   4.623   4.704
 42 Ag   43 Ag   44 Ag   45 Ag   46 Ag   47 Ag   48 Ag   49 Ag                 
  6.547   6.578   7.166  14.831  14.871  28.824  29.547  29.565
 50 Ag   51 Ag   52 Ag   53 Ag   54 Ag   55 Ag   56 Ag   57 Ag                 
 29.873  29.896  29.949 130.604 130.617 154.229 165.7731912.145
 58 Ag   59 Ag   60 Ag   61 Ag   62 Ag   63 Ag   64 Ag   65 Ag                 
 -0.033   0.108   0.307   0.420   0.531   0.582   0.901   1.085
 10 Bg   11 Bg   12 Bg   13 Bg   14 Bg   15 Bg   16 Bg   17 Bg                 
  1.524   1.828   4.477   4.488   6.516  14.747  29.516  29.871
 18 Bg   19 Bg   20 Bg   21 Bg   22 Bg   23 Bg   24 Bg   25 Bg                 
 29.875 130.578   0.083   0.335   0.393   0.550   0.578   0.721
 26 Bg   27 Bg   11 Au   12 Au   13 Au   14 Au   15 Au   16 Au                 
  0.950   1.554   1.770   4.476   4.492   6.538  14.721  29.533
 17 Au   18 Au   19 Au   20 Au   21 Au   22 Au   23 Au   24 Au                 
 29.871  29.877 130.591   0.020   0.064   0.092   0.141   0.169
 25 Au   26 Au   27 Au   25 Bu   26 Bu   27 Bu   28 Bu   29 Bu                 
  0.286   0.339   0.386   0.424   0.532   0.577   0.603   0.737
 30 Bu   31 Bu   32 Bu   33 Bu   34 Bu   35 Bu   36 Bu   37 Bu                 
  0.794   0.835   1.143   1.392   1.552   1.620   1.885   1.929
 38 Bu   39 Bu   40 Bu   41 Bu   42 Bu   43 Bu   44 Bu   45 Bu                 
  4.491   4.497   4.629   4.810   6.538   6.564   7.409  14.762
 46 Bu   47 Bu   48 Bu   49 Bu   50 Bu   51 Bu   52 Bu   53 Bu                 
 14.800  28.904  29.533  29.556  29.878  29.880  29.961 130.591
 54 Bu   55 Bu   56 Bu   57 Bu   58 Bu   59 Bu   60 Bu   61 Bu                 
130.615 154.297 166.0331912.216
 62 Bu   63 Bu   64 Bu   65 Bu                                                 
 --------------------------------------------------------------

          Ground-State Mulliken Net Atomic Charges

     Atom                 Charge (a.u.)
  ----------------------------------------
      1 I                    -0.155186
      2 P                     0.155186
      3 P                     0.155186
      4 I                    -0.155186
  ----------------------------------------
  Sum of atomic charges =    -0.000000

 -----------------------------------------------------------------
                    Cartesian Multipole Moments
 -----------------------------------------------------------------
    Charge (ESU x 10^10)
                 0.0000
    Dipole Moment (Debye)
         X       0.0000      Y      -0.0000      Z       0.0000
       Tot       0.0000
    Quadrupole Moments (Debye-Ang)
        XX     -85.8753     XY      -0.8829     YY     -85.4379
        XZ      -0.0000     YZ       0.0000     ZZ     -84.9322
    Octopole Moments (Debye-Ang^2)
       XXX      -0.0000    XXY      -0.0000    XYY       0.0000
       YYY       0.0000    XXZ       0.0000    XYZ      -0.0000
       YYZ       0.0000    XZZ      -0.0000    YZZ       0.0000
       ZZZ       0.0000
    Hexadecapole Moments (Debye-Ang^3)
      XXXX   -2801.2975   XXXY     -59.3714   XXYY    -532.7989
      XYYY     -11.2033   YYYY    -259.1983   XXXZ      -0.0000
      XXYZ       0.0000   XYYZ      -0.0000   YYYZ      -0.0000
      XXZZ    -522.9205   XYZZ      -3.3114   YYZZ     -63.3284
      XZZZ       0.0000   YZZZ       0.0000   ZZZZ    -128.8507
 -----------------------------------------------------------------
Archival summary:
1\1\TWL01\OPT\ProcedureUnspecified\BasisUnspecified\22\taweetha\MonNov501:19:472018MonNov501:19:472018\0\\#,OPT,ProcedureUnspecified,BasisUnspecified,\\0,1\I\P,1,2.5005\P,2,2.0411,1,97.8654\I,3,2.5005,2,97.8654,1,-180,0\\HF=-14515.1287\\@

 Total job time:  13270.87s(wall), 21460.64s(cpu) 
 Mon Nov  5 01:19:47 2018

        *************************************************************
        *                                                           *
        *  Thank you very much for using Q-Chem.  Have a nice day.  *
        *                                                           *
        *************************************************************
