# Supplementary material for: Geometric and energetic data from ab initio calculations of haloethene, haloimine, halomethylenephosphine, haloiminophosphine, halodiazene, halodiphosphene and halocyclopropane
Source: Data Brief. 2019 Nov 2;27:104738. doi: 10.1016/j.dib.2019.104738 (PMC6861602; doi:10.1016/j.dib.2019.104738)
Supplement: Multimedia component 8 [file mmc8.zip › PP/CCSD/IEPPIE.out]

Q-Chem Developer Version!
                  Welcome to Q-Chem
     A Quantum Leap Into The Future Of Chemistry


 Q-Chem 5.1, Q-Chem, Inc., Pleasanton, CA (2018)

 Yihan Shao,  Zhengting Gan,  E. Epifanovsky,  A. T. B. Gilbert,  M. Wormit,  
 J. Kussmann,  A. W. Lange,  A. Behn,  Jia Deng,  Xintian Feng,  D. Ghosh,  
 M. Goldey,  P. R. Horn,  L. D. Jacobson,  I. Kaliman,  T. Kus,  A. Landau,  
 Jie Liu,  E. I. Proynov,  R. M. Richard,  R. P. Steele,  E. J. Sundstrom,  
 H. L. Woodcock III,  P. M. Zimmerman,  D. Zuev,  B. Albrecht,  E. Alguire,  
 S. A. Baeppler,  D. Barton,  Z. Benda,  Y. A. Bernard,  E. J. Berquist,  
 K. B. Bravaya,  H. Burton,  D. Casanova,  Chun-Min Chang,  Yunqing Chen,  
 A. Chien,  K. D. Closser,  M. P. Coons,  S. Coriani,  S. Dasgupta,  
 A. L. Dempwolff,  M. Diedenhofen,  Hainam Do,  R. G. Edgar,  Po-Tung Fang,  
 S. Faraji,  S. Fatehi,  Qingguo Feng,  K. D. Fenk,  J. Fosso-Tande,  
 Qinghui Ge,  A. Ghysels,  G. Gidofalvi,  J. Gomes,  J. Gonthier,  A. Gunina,  
 D. Hait,  M. W. D. Hanson-Heine,  P. H. P. Harbach,  A. W. Hauser,  
 J. E. Herr,  E. G. Hohenstein,  Z. C. Holden,  Kerwin Hui,  B. C. Huynh,  
 T.-C. Jagau,  Hyunjun Ji,  B. Kaduk,  K. Khistyaev,  Jaehoon Kim,  
 P. Klunzinger,  K. Koh,  D. Kosenkov,  L. Koulias,  T. Kowalczyk,  
 C. M. Krauter,  A. Kunitsa,  Ka Un Lao,  A. Laurent,  K. V. Lawler,  
 Joonho Lee,  D. Lefrancois,  S. Lehtola,  D. S. Levine,  Yi-Pei Li,  
 You-Sheng Lin,  Fenglai Liu,  E. Livshits,  A. Luenser,  P. Manohar,  
 E. Mansoor,  S. F. Manzer,  Shan-Ping Mao,  Yuezhi Mao,  N. Mardirossian,  
 A. V. Marenich,  T. Markovich,  L. A. Martinez-Martinez,  S. A. Maurer,  
 N. J. Mayhall,  S. C. McKenzie,  J.-M. Mewes,  A. F. Morrison,  
 J. W. Mullinax,  K. Nanda,  T. S. Nguyen-Beck,  R. Olivares-Amaya,  
 J. A. Parkhill,  T. M. Perrine,  F. Plasser,  P. Pokhilko,  S. Prager,  
 A. Prociuk,  E. Ramos,  D. R. Rehn,  F. Rob,  M. Schneider,  N. Sergueev,  
 S. M. Sharada,  S. Sharma,  D. W. Small,  T. Stauch,  T. Stein,  
 Yu-Chuan Su,  A. J. W. Thom,  A. Tkatchenko,  T. Tsuchimochi,  N. M. Tubman,  
 L. Vogt,  M. L. Vidal,  O. Vydrov,  M. A. Watson,  J. Wenzel,  
 M. de Wergifosse,  T. A. Wesolowski,  A. White,  J. Witte,  A. Yamada,  
 Jun Yang,  K. Yao,  S. Yeganeh,  S. R. Yost,  Zhi-Qiang You,  A. Zech,  
 Igor Ying Zhang,  Xing Zhang,  Yan Zhao,  Ying Zhu,  B. R. Brooks,  
 G. K. L. Chan,  C. J. Cramer,  M. S. Gordon,  W. J. Hehre,  A. Klamt,  
 M. W. Schmidt,  C. D. Sherrill,  D. G. Truhlar,  A. Aspuru-Guzik,  R. Baer,  
 A. T. Bell,  N. A. Besley,  Jeng-Da Chai,  A. E. DePrince, III,  
 R. A. DiStasio Jr.,  A. Dreuw,  B. D. Dunietz,  T. R. Furlani,  
 Chao-Ping Hsu,  Yousung Jung,  Jing Kong,  D. S. Lambrecht,  WanZhen Liang,  
 C. Ochsenfeld,  V. A. Rassolov,  L. V. Slipchenko,  J. E. Subotnik,  
 T. Van Voorhis,  J. M. Herbert,  A. I. Krylov,  P. M. W. Gill,  M. Head-Gordon

 Contributors to earlier versions of Q-Chem not listed above: 
 R. D. Adamson,  B. Austin,  J. Baker,  G. J. O. Beran,  K. Brandhorst,  
 S. T. Brown,  E. F. C. Byrd,  A. K. Chakraborty,  C.-L. Cheng,  
 Siu Hung Chien,  D. M. Chipman,  D. L. Crittenden,  H. Dachsel,  
 R. J. Doerksen,  A. D. Dutoi,  L. Fusti-Molnar,  W. A. Goddard III,  
 A. Golubeva-Zadorozhnaya,  S. R. Gwaltney,  G. Hawkins,  A. Heyden,  
 S. Hirata,  G. Kedziora,  F. J. Keil,  C. Kelley,  Jihan Kim,  R. A. King,  
 R. Z. Khaliullin,  P. P. Korambath,  W. Kurlancheek,  A. M. Lee,  M. S. Lee,  
 S. V. Levchenko,  Ching Yeh Lin,  D. Liotard,  R. C. Lochan,  I. Lotan,  
 P. E. Maslen,  N. Nair,  D. P. O'Neill,  D. Neuhauser,  E. Neuscamman,  
 C. M. Oana,  R. Olson,  B. Peters,  R. Peverati,  P. A. Pieniazek,  
 Y. M. Rhee,  J. Ritchie,  M. A. Rohrdanz,  E. Rosta,  N. J. Russ,  
 H. F. Schaefer III,  N. E. Schultz,  N. Shenvi,  A. C. Simmonett,  A. Sodt,  
 D. Stuck,  K. S. Thanthiriwatte,  V. Vanovschi,  Tao Wang,  A. Warshel,  
 C. F. Williams,  Q. Wu,  X. Xu,  W. Zhang

 Please cite Q-Chem as follows:
 Y. Shao et al., Mol. Phys. 113, 184-215 (2015)
 DOI: 10.1080/00268976.2014.952696

 Q-Chem 5.1.1 for Intel X86 EM64T Linux

 Parts of Q-Chem use Armadillo 8.300.2 (Tropical Shenanigans).
 http://arma.sourceforge.net/

 Q-Chem begins on Sun Nov  4 22:15:29 2018  

Host: 
0

     Scratch files written to /scratch/taweetham/qchem45562//
Input Ideriv = 1
Curr. Ideriv = -1
Max.  Ideriv = 1

Checking the input file for inconsistencies... 	...done.

--------------------------------------------------------------
User input:
--------------------------------------------------------------
I=I_c.out
$molecule
0 1
I 
P  1 2.480612
P  2 2.042900 1 114.734646
I  3 2.480612 2 114.734646 1 -0.000000 0
$end

$rem
   JOB_TYPE	OPTIMIZATION
   BASIS	6-311++G**
   METHOD	ccsd
   MEM_TOTAL	4000
   N_FROZEN_CORE      FC
$end


--------------------------------------------------------------
 ----------------------------------------------------------------
             Standard Nuclear Orientation (Angstroms)
    I     Atom           X                Y                Z
 ----------------------------------------------------------------
    1      I       2.0593786442     0.0000000000     0.4969917083
    2      P       1.0214500000    -0.0000000000    -1.7560373692
    3      P      -1.0214500000    -0.0000000000    -1.7560373692
    4      I      -2.0593786442     0.0000000000     0.4969917083
 ----------------------------------------------------------------
 Molecular Point Group                 C2v   NOp =  4
 Largest Abelian Subgroup              C2v   NOp =  4
 Nuclear Repulsion Energy =   978.8159656766 hartrees
 There are       68 alpha and       68 beta electrons
 Requested basis set is 6-311++G(d,p)
 There are 74 shells and 184 basis functions
 Total memory of 4000MB is distributed as follows: 
   QALLOC including MEM_STATIC uses 192MB
   MEM_STATIC is set to 192MB
   CCMAN JOB total memory use is  3808MB
 Warning: actual memory use might exceed 4000MB

 Total QAlloc Memory Limit    192 MB
 Mega-Array Size       188 MB
 MEM_STATIC part       192 MB
 A cutoff of  1.0D-14 yielded   2065 shell pairs
 There are     13626 function pairs (     15472 Cartesian)

 -------------------------------------------------------
 OpenMP Integral Computing Module                       
 Release: version 1.0, May 2013, Q-Chem Inc. Pittsburgh 
 -------------------------------------------------------
 Integral Job Info:
 Integral job number is                      11
 Integral operator is                         1
 short-range coefficients                     0
 long-range coefficients              100000000
 Omega coefficients                           0
 if combine SR and LR in K                    0
 Integral screening is                        0
 Integral computing path is                   2
 max size of driver memory is            800000
 size of driver memory is                593474
 size of scratch memory is             11861008
 max col of scratch BK array               1296
 max len of scratch array in speh3          155
 max len of scratch index in speh4           18
 max int batch size is                      520
 min int batch size is                       52
 fixed nKL is                                52
 max L of basis functions is                  2
 order of int derivative is                   0
 number of shells is                         74
 number of basis is                         196
 number of cartesian basis is               196
 number of contracted shell pairs          2065
 number of primitive shell pairs           4096
 maxK2 (contraction) of shell pair           36
 max number of K2 of shell pair               1
 max number of CS2 of shell pair            436
 max number of PS2 of shell pair            436
 mem total for path MDJ                  545084
 -------------------------------------------------------
 Smallest overlap matrix eigenvalue = 8.66E-04

 Scale SEOQF with 1.000000e-01/1.000000e-01/1.000000e-01

 Standard Electronic Orientation quadrupole field applied
 Nucleus-field energy     =     0.0000000045 hartrees
 Guess from superposition of atomic densities
 Warning:  Energy on first SCF cycle will be non-variational
 SAD guess density has 136.000000 electrons

 -----------------------------------------------------------------------
  General SCF calculation program by
  Eric Jon Sundstrom, Paul Horn, Yuezhi Mao, Dmitri Zuev, Alec White,
  David Stuck, Shaama M.S., Shane Yost, Joonho Lee, David Small,
  Daniel Levine, Susi Lehtola, Hugh Burton, Evgeny Epifanovsky
 -----------------------------------------------------------------------
 Hartree-Fock
 using 4 threads for integral computing
 -------------------------------------------------------
 OpenMP Integral computing Module                
 Release: version 2.0, May 2017, Q-Chem Inc. Pleasanton 
 -------------------------------------------------------
 A restricted SCF calculation will be
 performed using DIIS
 SCF converges when DIIS error is below 1.0e-08
 ---------------------------------------
  Cycle       Energy         DIIS error
 ---------------------------------------
    1  -14515.3541629880      2.94e-02  
    2  -14515.0692758986      2.82e-03  
    3  -14515.1061028603      1.62e-03  
    4  -14515.1213428337      3.48e-04  
    5  -14515.1225333373      1.85e-04  
    6  -14515.1227686562      4.82e-05  
    7  -14515.1228193250      1.59e-05  
    8  -14515.1228251815      5.23e-06  
    9  -14515.1228259309      1.43e-06  
   10  -14515.1228259841      4.14e-07  
   11  -14515.1228259883      1.78e-07  
   12  -14515.1228259894      4.69e-08  
   13  -14515.1228259892      1.07e-08  
   14  -14515.1228259893      3.05e-09  Convergence criterion met
 ---------------------------------------
 SCF time:   CPU 17.90s  wall 6.00s 
 SCF   energy in the final basis set =   -14515.1228259893
 Total energy in the final basis set =   -14515.1228259893


 ------------------------------------------------------------------------------

   CCMAN2: suite of methods based on coupled cluster
           and equation of motion theories.

   Components:
   * libvmm-1.3-trunk
     by Evgeny Epifanovsky, Ilya Kaliman.
   * libtensor-2.5-trunk
     by Evgeny Epifanovsky, Michael Wormit, Dmitry Zuev, Sam Manzer, 
        Ilya Kaliman.
   * libcc-2.5-trunk
     by Evgeny Epifanovsky, Arik Landau, Tomasz Kus, Kirill Khistyaev, 
        Dmitry Zuev, Prashant Manohar, Xintian Feng, Anna Krylov, 
        Matthew Goldey, Alec White, Thomas Jagau, Kaushik Nanda, 
        Anastasia Gunina, Alexander Kunitsa, Joonho Lee.

   CCMAN original authors:
   Anna I. Krylov, C. David Sherrill, Steven R. Gwaltney,
   Edward F. C. Byrd (2000)
   Sergey V. Levchenko, Lyudmila V. Slipchenko, Tao Wang,
   Ana-Maria C. Cristian (2003)
   Piotr A. Pieniazek, C. Melania Oana, Evgeny Epifanovsky (2007)
   Prashant Manohar (2009)

 ------------------------------------------------------------------------------


 Allocating and initializing 3808MB of RAM...
 Calculation will run on 4 cores.


 Alpha MOs, Restricted
 -- Occupied --                  
*******-1177.18 -180.88 -180.88 -169.69 -169.69 -169.69 -169.69
  1 B1    1 A1    2 B1    2 A1    3 B1    3 A1    1 B2    1 A2                 
-169.69 -169.69  -80.03  -80.03  -37.94  -37.94  -33.12  -33.12
  4 A1    4 B1    5 A1    5 B1    6 B1    6 A1    7 B1    7 A1                 
-33.121 -33.121 -33.120 -33.120 -24.309 -24.309 -24.308 -24.308
  2 A2    2 B2    8 A1    8 B1    9 B1    9 A1    3 A2    3 B2                 
-24.307 -24.307 -24.304 -24.304 -24.304 -24.304  -7.569  -7.569
 10 B1   10 A1    4 B2    4 A2   11 B1   11 A1   12 A1   12 B1                 
 -7.254  -7.254  -5.487  -5.487  -5.476  -5.476  -5.475  -5.475
 13 B1   13 A1   14 B1   14 A1    5 A2    5 B2   15 B1   15 A1                 
 -5.462  -5.461  -5.460  -5.460  -5.460  -5.459  -2.410  -2.410
 16 A1   16 B1    6 B2   17 A1    6 A2   17 B1   18 B1   18 A1                 
 -2.405  -2.405  -2.404  -2.404  -2.393  -2.393  -2.393  -2.393
  7 A2    7 B2   19 B1   19 A1    8 B2    8 A2   20 A1   20 B1                 
 -0.962  -0.880  -0.824  -0.663  -0.505  -0.466  -0.442  -0.400
 21 A1   21 B1   22 A1   22 B1   23 A1   24 A1    9 B2    9 A2                 
 -0.399  -0.377  -0.373  -0.344
 23 B1   24 B1   25 A1   10 B2                                                 
 -- Virtual --                   
 -0.027  -0.003   0.055   0.067   0.083   0.092   0.094   0.109
 10 A2   26 A1   25 B1   27 A1   11 B2   28 A1   26 B1   29 A1                 
  0.112   0.126   0.148   0.173   0.259   0.279   0.296   0.311
 11 A2   27 B1   28 B1   29 B1   30 A1   31 A1   30 B1   12 B2                 
  0.347   0.354   0.371   0.378   0.385   0.406   0.429   0.430
 12 A2   32 A1   31 B1   33 A1   13 B2   32 B1   33 B1   13 A2                 
  0.488   0.524   0.566   0.566   0.573   0.577   0.579   0.580
 34 A1   14 B2   15 B2   14 A2   35 A1   34 B1   15 A2   36 A1                 
  0.598   0.646   0.662   0.663   0.736   0.762   0.809   0.841
 35 B1   37 A1   36 B1   38 A1   16 B2   37 B1   38 B1   39 A1                 
  0.883   0.896   0.960   1.074   1.085   1.103   1.188   1.398
 40 A1   17 B2   16 A2   39 B1   17 A2   41 A1   40 B1   41 B1                 
  1.530   1.552   1.568   1.572   1.623   1.630   1.774   1.830
 18 B2   18 A2   42 A1   42 B1   43 A1   43 B1   19 B2   19 A2                 
  1.839   1.925   1.981   1.990   4.469   4.471   4.477   4.484
 44 A1   44 B1   45 B1   45 A1   46 A1   20 B2   20 A2   21 B2                 
  4.493   4.494   4.498   4.528   4.612   4.641   4.697   4.815
 46 B1   21 A2   47 A1   47 B1   48 A1   48 B1   49 A1   49 B1                 
  6.518   6.534   6.537   6.562   6.563   6.570   7.161   7.415
 22 B2   50 A1   22 A2   50 B1   51 B1   51 A1   52 A1   52 B1                 
 14.724  14.749  14.768  14.769  14.854  14.890  28.808  28.910
 23 B2   23 A2   53 B1   53 A1   54 B1   54 A1   55 A1   55 B1                 
 29.516  29.531  29.532  29.548  29.553  29.562  29.868  29.869
 24 B2   24 A2   56 A1   56 B1   57 B1   57 A1   25 B2   58 A1                 
 29.869  29.872  29.876  29.877  29.880  29.892  29.947  29.962
 25 A2   26 B2   26 A2   58 B1   59 A1   59 B1   60 A1   60 B1                 
130.578 130.589 130.592 130.602 130.613 130.616 154.214 154.302
 27 B2   27 A2   61 A1   61 B1   62 B1   62 A1   63 A1   63 B1                 
165.762 166.0421912.1301912.221
 64 A1   64 B1   65 A1   65 B1                                                 

 Beta MOs, Restricted
 -- Occupied --                  
*******-1177.18 -180.88 -180.88 -169.69 -169.69 -169.69 -169.69
  1 B1    1 A1    2 B1    2 A1    3 B1    3 A1    1 B2    1 A2                 
-169.69 -169.69  -80.03  -80.03  -37.94  -37.94  -33.12  -33.12
  4 A1    4 B1    5 A1    5 B1    6 B1    6 A1    7 B1    7 A1                 
-33.121 -33.121 -33.120 -33.120 -24.309 -24.309 -24.308 -24.308
  2 A2    2 B2    8 A1    8 B1    9 B1    9 A1    3 A2    3 B2                 
-24.307 -24.307 -24.304 -24.304 -24.304 -24.304  -7.569  -7.569
 10 B1   10 A1    4 B2    4 A2   11 B1   11 A1   12 A1   12 B1                 
 -7.254  -7.254  -5.487  -5.487  -5.476  -5.476  -5.475  -5.475
 13 B1   13 A1   14 B1   14 A1    5 A2    5 B2   15 B1   15 A1                 
 -5.462  -5.461  -5.460  -5.460  -5.460  -5.459  -2.410  -2.410
 16 A1   16 B1    6 B2   17 A1    6 A2   17 B1   18 B1   18 A1                 
 -2.405  -2.405  -2.404  -2.404  -2.393  -2.393  -2.393  -2.393
  7 A2    7 B2   19 B1   19 A1    8 B2    8 A2   20 A1   20 B1                 
 -0.962  -0.880  -0.824  -0.663  -0.505  -0.466  -0.442  -0.400
 21 A1   21 B1   22 A1   22 B1   23 A1   24 A1    9 B2    9 A2                 
 -0.399  -0.377  -0.373  -0.344
 23 B1   24 B1   25 A1   10 B2                                                 
 -- Virtual --                   
 -0.027  -0.003   0.055   0.067   0.083   0.092   0.094   0.109
 10 A2   26 A1   25 B1   27 A1   11 B2   28 A1   26 B1   29 A1                 
  0.112   0.126   0.148   0.173   0.259   0.279   0.296   0.311
 11 A2   27 B1   28 B1   29 B1   30 A1   31 A1   30 B1   12 B2                 
  0.347   0.354   0.371   0.378   0.385   0.406   0.429   0.430
 12 A2   32 A1   31 B1   33 A1   13 B2   32 B1   33 B1   13 A2                 
  0.488   0.524   0.566   0.566   0.573   0.577   0.579   0.580
 34 A1   14 B2   15 B2   14 A2   35 A1   34 B1   15 A2   36 A1                 
  0.598   0.646   0.662   0.663   0.736   0.762   0.809   0.841
 35 B1   37 A1   36 B1   38 A1   16 B2   37 B1   38 B1   39 A1                 
  0.883   0.896   0.960   1.074   1.085   1.103   1.188   1.398
 40 A1   17 B2   16 A2   39 B1   17 A2   41 A1   40 B1   41 B1                 
  1.530   1.552   1.568   1.572   1.623   1.630   1.774   1.830
 18 B2   18 A2   42 A1   42 B1   43 A1   43 B1   19 B2   19 A2                 
  1.839   1.925   1.981   1.990   4.469   4.471   4.477   4.484
 44 A1   44 B1   45 B1   45 A1   46 A1   20 B2   20 A2   21 B2                 
  4.493   4.494   4.498   4.528   4.612   4.641   4.697   4.815
 46 B1   21 A2   47 A1   47 B1   48 A1   48 B1   49 A1   49 B1                 
  6.518   6.534   6.537   6.562   6.563   6.570   7.161   7.415
 22 B2   50 A1   22 A2   50 B1   51 B1   51 A1   52 A1   52 B1                 
 14.724  14.749  14.768  14.769  14.854  14.890  28.808  28.910
 23 B2   23 A2   53 B1   53 A1   54 B1   54 A1   55 A1   55 B1                 
 29.516  29.531  29.532  29.548  29.553  29.562  29.868  29.869
 24 B2   24 A2   56 A1   56 B1   57 B1   57 A1   25 B2   58 A1                 
 29.869  29.872  29.876  29.877  29.880  29.892  29.947  29.962
 25 A2   26 B2   26 A2   58 B1   59 A1   59 B1   60 A1   60 B1                 
130.578 130.589 130.592 130.602 130.613 130.616 154.214 154.302
 27 B2   27 A2   61 A1   61 B1   62 B1   62 A1   63 A1   63 B1                 
165.762 166.0421912.1301912.221
 64 A1   64 B1   65 A1   65 B1                                                 

 Occupation and symmetry of molecular orbitals

 Point group: C2v (4 irreducible representations).

                           A1   A2   B1   B2    All 
 ----------------------------------------------------
 All molecular orbitals:
  - Alpha                  65   27   65   27    184 
  - Beta                   65   27   65   27    184 
 ----------------------------------------------------
 Alpha orbitals:
  - Frozen occupied        17   6    17   6     46  
  - Active occupied        8    3    7    4     22  
  - Active virtual         40   18   41   17    116 
  - Frozen virtual         0    0    0    0     0   
 ----------------------------------------------------
 Beta orbitals:
  - Frozen occupied        17   6    17   6     46  
  - Active occupied        8    3    7    4     22  
  - Active virtual         40   18   41   17    116 
  - Frozen virtual         0    0    0    0     0   
 ----------------------------------------------------

 Import integrals:   CPU 0.00 s  wall 0.00 s

 Import integrals:   CPU 231.78 s  wall 216.87 s

 MP2 amplitudes:   CPU 1.43 s  wall 1.63 s

Running a double precision version
           CCSD T amplitudes will be solved using DIIS.

           Start     Size      MaxIter   EConv     TConv     
           3         7         100       1.00e-07  1.00e-05  
 ------------------------------------------------------------------------------
           Energy (a.u.)   Ediff      Tdiff       Comment
 ------------------------------------------------------------------------------
         -1.4515762e+04                           
     1   -1.4515761e+04   1.49e-03   8.55e-01     
     2   -1.4515778e+04   1.77e-02   1.08e-01     
     3   -1.4515779e+04   7.19e-04   4.52e-02     
     4   -1.4515781e+04   1.86e-03   1.47e-02     Switched to DIIS steps.
     5   -1.4515782e+04   7.20e-04   1.33e-02     
     6   -1.4515782e+04   3.81e-05   2.69e-03     
     7   -1.4515782e+04   1.91e-06   1.20e-03     
     8   -1.4515782e+04   3.47e-06   3.02e-04     
     9   -1.4515782e+04   1.99e-06   1.71e-04     
    10   -1.4515782e+04   3.67e-07   6.80e-05     
    11   -1.4515782e+04   2.62e-08   3.91e-05     
    12   -1.4515782e+04   1.78e-09   1.20e-05     
    13   -1.4515782e+04   8.65e-08   5.81e-06     
 ------------------------------------------------------------------------------
         -1.4515782e+04                           CCSD T converged.

End of double precision
 SCF energy                 = -14515.12282599
 MP2 energy                 = -14515.76213919
 CCSD correlation energy     =     -0.65881943
 CCSD total energy           = -14515.78164542

 CCSD  T1^2 = 0.0134  T2^2 = 0.3197  Leading amplitudes:

 Amplitude    Orbitals with energies
 -0.0310       9 (A2) A                  ->    10 (A2) A                  
              -0.3998                         -0.0272                     
 -0.0310       9 (A2) B                  ->    10 (A2) B                  
              -0.3998                         -0.0272                     
  0.0227       24 (B1) A                 ->    25 (B1) A                  
              -0.3770                          0.0552                     
  0.0227       24 (B1) B                 ->    25 (B1) B                  
              -0.3770                          0.0552                     

 Amplitude    Orbitals with energies
 -0.1106       10 (B2) A     10 (B2) B   ->    10 (A2) A     10 (A2) B    
              -0.3443       -0.3443           -0.0272       -0.0272       
  0.1106       10 (B2) A     10 (B2) B   ->    10 (A2) B     10 (A2) A    
              -0.3443       -0.3443           -0.0272       -0.0272       
  0.1106       10 (B2) B     10 (B2) A   ->    10 (A2) A     10 (A2) B    
              -0.3443       -0.3443           -0.0272       -0.0272       
 -0.1106       10 (B2) B     10 (B2) A   ->    10 (A2) B     10 (A2) A    
              -0.3443       -0.3443           -0.0272       -0.0272       

 Computing CCSD intemediates for later calculations in double precision
 Finished.

Running a double precision version
           CCSD Lambda amplitudes will be solved using DIIS.
           Start     Size      MaxIter   EConv     LConv     
           3         7         100       1.00e-07  1.00e-05  
 ------------------------------------------------------------------------------
            Enorm      Ldiff       Comment
 ------------------------------------------------------------------------------
     1     6.58e-02   5.20e-02     
     2     1.54e-02   5.15e-03     
     3     6.47e-03   2.52e-03     
     4     3.66e-03   1.22e-03     Switched to DIIS steps.
     5     1.21e-03   6.50e-04     
     6     6.00e-04   1.96e-04     
     7     1.93e-04   4.92e-05     
     8     8.44e-05   7.55e-06     
     9     2.83e-05   6.38e-06     
    10     1.22e-05   2.15e-06     
    11     4.79e-06   6.88e-07     
    12     2.56e-06   9.87e-08     
    13     1.27e-06   1.20e-07     
    14     5.77e-07   5.06e-08     
    15     2.86e-07   5.35e-09     
    16     1.10e-07   1.37e-08     
    17     5.49e-08   4.46e-09     
 ------------------------------------------------------------------------------
                                   CCSD Lambda converged.

 Computing density matrices in double precision...
           Orbital response amplitudes will be solved using DIIS.
           Start     Size      MaxIter   EConv     LConv     
           3         7         100       1.00e-06  1.00e-06  
 ------------------------------------------------------------------------------
            Enorm      Ldiff       Comment
 ------------------------------------------------------------------------------
     1     9.55e-02   1.44e-02     
     2     7.02e-02   1.64e-02     
     3     8.04e-02   2.54e-02     
     4     6.54e-03   3.52e-02     Switched to DIIS steps.
     5     2.03e-03   1.04e-03     
     6     2.57e-04   3.81e-04     
     7     9.10e-05   3.01e-05     
     8     2.16e-05   1.44e-05     
     9     3.62e-06   4.01e-06     
    10     1.58e-06   7.73e-08     
    11     4.44e-07   1.96e-09     
 ------------------------------------------------------------------------------
                                   Orbital response converged.

 Computing density matrices... Done.
 CCSD calculation:   CPU 673.84 s  wall 1303.28 s

Current path: /canmo/ccsd/grad/
/g1_bb_aa
/g1_bb_bb
/g1_o1o1
/g1_o1o2
/g1_o1v1
/g1_o2v1
/g1_v1v1
/g1p_bb_aa
/g1p_bb_bb
/g1s_bb_aa
/g1s_bb_bb
/g2_o1o1o1o1
/g2_o1o1o1v1
/g2_o1o1v1v1
/g2_o1v1o1v1
/g2_o1v1v1v1
/g2_v1v1v1v1
/w_bb_aa
/w_bb_bb
 Transferring MO TPDM to AO TPDM
 Transferring g2_o1o1o1o1
 Transferring g2_o1o1o1v1
 Transferring g2_o1o1v1v1
 Transferring g2_o1v1o1v1
 Transferring g2_o1v1v1v1
 Transferring g2_v1v1v1v1
 Adding separable TPDM
 Computing TPDM gradient
 --------------------------------------------------------
 2e gradient
  Atom          X               Y               Z
 --------------------------------------------------------
    1        -74.011627        0.000000      -43.285780  
    2        -18.154225       -0.000000       43.285780  
    3         18.154225        0.000000       43.285780  
    4         74.011627       -0.000000      -43.285780  
 --------------------------------------------------------
 --------------------------------------------------------
 Final gradient
  Atom          X               Y               Z
 --------------------------------------------------------
    1        -74.011627        0.000000      -43.285780  
    2        -18.154225       -0.000000       43.285780  
    3         18.154225        0.000000       43.285780  
    4         74.011627       -0.000000      -43.285780  
 --------------------------------------------------------
 Analytic gradient from two-electron contribution:   CPU 4557.98 s  wall 1949.20 s

 Total ccman2 time:   CPU 5474.16 s  wall 3480.46 s


 --------------------------------------------------------------
             Orbital Energies (a.u.) and Symmetries
 --------------------------------------------------------------

 Alpha MOs, Restricted
 -- Occupied --                  
******* -180.88 -169.69 -169.69  -80.03  -37.94  -33.12  -33.12
  1 A1    2 A1    3 A1    4 A1    5 A1    6 A1    7 A1    8 A1                 
-24.309 -24.307 -24.304  -7.569  -7.254  -5.487  -5.475  -5.462
  9 A1   10 A1   11 A1   12 A1   13 A1   14 A1   15 A1   16 A1                 
 -5.460-169.689 -33.121 -24.308 -24.304  -5.476  -5.460********
 17 A1    1 A2    2 A2    3 A2    4 A2    5 A2    6 A2    1 B1                 
-180.88 -169.69 -169.69  -80.03  -37.94  -33.12  -33.12  -24.31
  2 B1    3 B1    4 B1    5 B1    6 B1    7 B1    8 B1    9 B1                 
-24.307 -24.304  -7.569  -7.254  -5.487  -5.475  -5.461  -5.459
 10 B1   11 B1   12 B1   13 B1   14 B1   15 B1   16 B1   17 B1                 
-169.69  -33.12  -24.31  -24.30   -5.48   -5.46   -2.41   -2.40
  1 B2    2 B2    3 B2    4 B2    5 B2    6 B2   18 A1   19 A1                 
 -2.393  -0.962  -0.824  -0.505  -0.466  -0.373  -2.405  -2.393
 20 A1   21 A1   22 A1   23 A1   24 A1   25 A1    7 A2    8 A2                 
 -0.400  -2.410  -2.404  -2.393  -0.880  -0.663  -0.399  -0.377
  9 A2   18 B1   19 B1   20 B1   21 B1   22 B1   23 B1   24 B1                 
 -2.405  -2.393  -0.442  -0.344
  7 B2    8 B2    9 B2   10 B2                                                 
 -- Virtual --                   
 -0.003   0.067   0.092   0.109   0.259   0.279   0.354   0.378
 26 A1   27 A1   28 A1   29 A1   30 A1   31 A1   32 A1   33 A1                 
  0.488   0.573   0.580   0.646   0.663   0.841   0.883   1.103
 34 A1   35 A1   36 A1   37 A1   38 A1   39 A1   40 A1   41 A1                 
  1.568   1.623   1.839   1.990   4.469   4.498   4.612   4.697
 42 A1   43 A1   44 A1   45 A1   46 A1   47 A1   48 A1   49 A1                 
  6.534   6.570   7.161  14.769  14.890  28.808  29.532  29.562
 50 A1   51 A1   52 A1   53 A1   54 A1   55 A1   56 A1   57 A1                 
 29.869  29.880  29.947 130.592 130.616 154.214 165.7621912.130
 58 A1   59 A1   60 A1   61 A1   62 A1   63 A1   64 A1   65 A1                 
 -0.027   0.112   0.347   0.430   0.566   0.579   0.960   1.085
 10 A2   11 A2   12 A2   13 A2   14 A2   15 A2   16 A2   17 A2                 
  1.552   1.830   4.477   4.494   6.537  14.749  29.531  29.869
 18 A2   19 A2   20 A2   21 A2   22 A2   23 A2   24 A2   25 A2                 
 29.876 130.589   0.055   0.094   0.126   0.148   0.173   0.296
 26 A2   27 A2   25 B1   26 B1   27 B1   28 B1   29 B1   30 B1                 
  0.371   0.406   0.429   0.577   0.598   0.662   0.762   0.809
 31 B1   32 B1   33 B1   34 B1   35 B1   36 B1   37 B1   38 B1                 
  1.074   1.188   1.398   1.572   1.630   1.925   1.981   4.493
 39 B1   40 B1   41 B1   42 B1   43 B1   44 B1   45 B1   46 B1                 
  4.528   4.641   4.815   6.562   6.563   7.415  14.768  14.854
 47 B1   48 B1   49 B1   50 B1   51 B1   52 B1   53 B1   54 B1                 
 28.910  29.548  29.553  29.877  29.892  29.962 130.602 130.613
 55 B1   56 B1   57 B1   58 B1   59 B1   60 B1   61 B1   62 B1                 
154.302 166.0421912.221   0.083   0.311   0.385   0.524   0.566
 63 B1   64 B1   65 B1   11 B2   12 B2   13 B2   14 B2   15 B2                 
  0.736   0.896   1.530   1.774   4.471   4.484   6.518  14.724
 16 B2   17 B2   18 B2   19 B2   20 B2   21 B2   22 B2   23 B2                 
 29.516  29.868  29.872 130.578
 24 B2   25 B2   26 B2   27 B2                                                 

 Beta MOs, Restricted
 -- Occupied --                  
******* -180.88 -169.69 -169.69  -80.03  -37.94  -33.12  -33.12
  1 A1    2 A1    3 A1    4 A1    5 A1    6 A1    7 A1    8 A1                 
-24.309 -24.307 -24.304  -7.569  -7.254  -5.487  -5.475  -5.462
  9 A1   10 A1   11 A1   12 A1   13 A1   14 A1   15 A1   16 A1                 
 -5.460-169.689 -33.121 -24.308 -24.304  -5.476  -5.460********
 17 A1    1 A2    2 A2    3 A2    4 A2    5 A2    6 A2    1 B1                 
-180.88 -169.69 -169.69  -80.03  -37.94  -33.12  -33.12  -24.31
  2 B1    3 B1    4 B1    5 B1    6 B1    7 B1    8 B1    9 B1                 
-24.307 -24.304  -7.569  -7.254  -5.487  -5.475  -5.461  -5.459
 10 B1   11 B1   12 B1   13 B1   14 B1   15 B1   16 B1   17 B1                 
-169.69  -33.12  -24.31  -24.30   -5.48   -5.46   -2.41   -2.40
  1 B2    2 B2    3 B2    4 B2    5 B2    6 B2   18 A1   19 A1                 
 -2.393  -0.962  -0.824  -0.505  -0.466  -0.373  -2.405  -2.393
 20 A1   21 A1   22 A1   23 A1   24 A1   25 A1    7 A2    8 A2                 
 -0.400  -2.410  -2.404  -2.393  -0.880  -0.663  -0.399  -0.377
  9 A2   18 B1   19 B1   20 B1   21 B1   22 B1   23 B1   24 B1                 
 -2.405  -2.393  -0.442  -0.344
  7 B2    8 B2    9 B2   10 B2                                                 
 -- Virtual --                   
 -0.003   0.067   0.092   0.109   0.259   0.279   0.354   0.378
 26 A1   27 A1   28 A1   29 A1   30 A1   31 A1   32 A1   33 A1                 
  0.488   0.573   0.580   0.646   0.663   0.841   0.883   1.103
 34 A1   35 A1   36 A1   37 A1   38 A1   39 A1   40 A1   41 A1                 
  1.568   1.623   1.839   1.990   4.469   4.498   4.612   4.697
 42 A1   43 A1   44 A1   45 A1   46 A1   47 A1   48 A1   49 A1                 
  6.534   6.570   7.161  14.769  14.890  28.808  29.532  29.562
 50 A1   51 A1   52 A1   53 A1   54 A1   55 A1   56 A1   57 A1                 
 29.869  29.880  29.947 130.592 130.616 154.214 165.7621912.130
 58 A1   59 A1   60 A1   61 A1   62 A1   63 A1   64 A1   65 A1                 
 -0.027   0.112   0.347   0.430   0.566   0.579   0.960   1.085
 10 A2   11 A2   12 A2   13 A2   14 A2   15 A2   16 A2   17 A2                 
  1.552   1.830   4.477   4.494   6.537  14.749  29.531  29.869
 18 A2   19 A2   20 A2   21 A2   22 A2   23 A2   24 A2   25 A2                 
 29.876 130.589   0.055   0.094   0.126   0.148   0.173   0.296
 26 A2   27 A2   25 B1   26 B1   27 B1   28 B1   29 B1   30 B1                 
  0.371   0.406   0.429   0.577   0.598   0.662   0.762   0.809
 31 B1   32 B1   33 B1   34 B1   35 B1   36 B1   37 B1   38 B1                 
  1.074   1.188   1.398   1.572   1.630   1.925   1.981   4.493
 39 B1   40 B1   41 B1   42 B1   43 B1   44 B1   45 B1   46 B1                 
  4.528   4.641   4.815   6.562   6.563   7.415  14.768  14.854
 47 B1   48 B1   49 B1   50 B1   51 B1   52 B1   53 B1   54 B1                 
 28.910  29.548  29.553  29.877  29.892  29.962 130.602 130.613
 55 B1   56 B1   57 B1   58 B1   59 B1   60 B1   61 B1   62 B1                 
154.302 166.0421912.221   0.083   0.311   0.385   0.524   0.566
 63 B1   64 B1   65 B1   11 B2   12 B2   13 B2   14 B2   15 B2                 
  0.736   0.896   1.530   1.774   4.471   4.484   6.518  14.724
 16 B2   17 B2   18 B2   19 B2   20 B2   21 B2   22 B2   23 B2                 
 29.516  29.868  29.872 130.578
 24 B2   25 B2   26 B2   27 B2                                                 
 --------------------------------------------------------------

          Ground-State Mulliken Net Atomic Charges

     Atom                 Charge (a.u.)
  ----------------------------------------
      1 I                    -0.123523
      2 P                     0.123523
      3 P                     0.123523
      4 I                    -0.123523
  ----------------------------------------
  Sum of atomic charges =     0.000000

 -----------------------------------------------------------------
                    Cartesian Multipole Moments
 -----------------------------------------------------------------
    Charge (ESU x 10^10)
                -0.0000
    Dipole Moment (Debye)
         X       0.0000      Y       0.0000      Z      -0.2864
       Tot       0.2864
    Quadrupole Moments (Debye-Ang)
        XX     -86.3125     XY       0.0000     YY     -84.8999
        XZ       0.0000     YZ       0.0000     ZZ     -82.6069
    Octopole Moments (Debye-Ang^2)
       XXX       0.0000    XXY       0.0000    XYY       0.0000
       YYY       0.0000    XXZ      27.6892    XYZ      -0.0000
       YYZ      16.9359    XZZ       0.0000    YZZ       0.0000
       ZZZ      64.7569
    Hexadecapole Moments (Debye-Ang^3)
      XXXX   -1774.9990   XXXY       0.0000   XXYY    -319.3187
      XYYY       0.0000   YYYY    -128.5001   XXXZ       0.0000
      XXYZ       0.0000   XYYZ       0.0000   YYYZ       0.0000
      XXZZ    -392.9883   XYZZ       0.0000   YYZZ    -139.1305
      XZZZ       0.0000   YZZZ       0.0000   ZZZZ    -703.9635
 -----------------------------------------------------------------
 DrvMan completing analytic gradient of the correlated energy
 Correlated dipole moment
            1
    1   0.0000000
    2   0.0000000
    3  -0.1126713
 Energy read as -14515.781645417
 Full Analytical Gradient: (in a.u., or Hartree/Bohr)
             1             2             3             4
    1    0.00162395    0.00236291   -0.00236291   -0.00162395
    2   -0.00000000    0.00000000   -0.00000000    0.00000000
    3    0.00051619   -0.00051619   -0.00051619    0.00051619
 Gradient time:  CPU 0.32 s  wall 4.18 s
 Geometry Optimization Parameters
   NAtoms,    NIC,     NZ,  NCons,   NDum,   NFix, NCnnct, MaxDiis
        4      14       4       0       0       0       0       0


** GEOMETRY OPTIMIZATION IN DELOCALIZED INTERNAL COORDINATES **
   Searching for a Minimum

   Optimization Cycle:   1

                       Coordinates (Angstroms)
     ATOM                X               Y               Z
      1  I         2.0593786442    0.0000000000    0.4969917083
      2  P         1.0214500000    0.0000000000   -1.7560373692
      3  P        -1.0214500000    0.0000000000   -1.7560373692
      4  I        -2.0593786442    0.0000000000    0.4969917083
   Point Group: c2v   Number of degrees of freedom:     3


   Energy is -14515.781645417


 Attempting to Generate Delocalized Internal Coordinates

  3 Hessian modes will be used to form the next step
  Hessian Eigenvalues:
     0.096451    0.250000    0.301062

 Minimum Search - Taking Simple RFO Step
 Searching for Lamda that Minimizes Along All modes
 Value Taken    Lamda =  -0.00035878
 Step Taken.  Stepsize is  0.039594

                             Maximum     Tolerance    Cnvgd?
         Gradient           0.008923      0.000300      NO
         Displacement       0.035706      0.001200      NO
         Energy change     *********      0.000001      NO


 New Cartesian Coordinates Obtained by Inverse Iteration

 Displacement from previous Coordinates is:  0.162609
 ----------------------------------------------------------------
             Standard Nuclear Orientation (Angstroms)
    I     Atom           X                Y                Z
 ----------------------------------------------------------------
    1      I       1.9999938620     0.0000000000     0.5060304230
    2      P       1.0179503155     0.0000000000    -1.7650760840
    3      P      -1.0179503155     0.0000000000    -1.7650760840
    4      I      -1.9999938620     0.0000000000     0.5060304230
 ----------------------------------------------------------------
 Molecular Point Group                 C2v   NOp =  4
 Largest Abelian Subgroup              C2v   NOp =  4
 Nuclear Repulsion Energy =   992.9118952884 hartrees
 There are       68 alpha and       68 beta electrons
 Applying Cartesian multipole field
    Component          Value
    ---------          -----
     (2,0,0)        1.00000E-11
     (0,2,0)        2.00000E-11
     (0,0,2)       -3.00000E-11
 Nucleus-field energy     =     0.0000000033 hartrees
 Requested basis set is 6-311++G(d,p)
 There are 74 shells and 184 basis functions
 A cutoff of  1.0D-14 yielded   2070 shell pairs
 There are     13675 function pairs (     15532 Cartesian)
 Smallest overlap matrix eigenvalue = 8.60E-04
 Guess MOs from SCF MO coefficient file

 -----------------------------------------------------------------------
  General SCF calculation program by
  Eric Jon Sundstrom, Paul Horn, Yuezhi Mao, Dmitri Zuev, Alec White,
  David Stuck, Shaama M.S., Shane Yost, Joonho Lee, David Small,
  Daniel Levine, Susi Lehtola, Hugh Burton, Evgeny Epifanovsky
 -----------------------------------------------------------------------
 Hartree-Fock
 using 4 threads for integral computing
 -------------------------------------------------------
 OpenMP Integral computing Module                
 Release: version 2.0, May 2017, Q-Chem Inc. Pleasanton 
 -------------------------------------------------------
 A restricted SCF calculation will be
 performed using DIIS
 SCF converges when DIIS error is below 1.0e-08
 ---------------------------------------
  Cycle       Energy         DIIS error
 ---------------------------------------
    1  -14515.1228091710      1.81e-04  
    2  -14515.1231099051      5.23e-05  
    3  -14515.1231603872      2.31e-05  
    4  -14515.1231683305      1.06e-05  
    5  -14515.1231702595      2.83e-06  
    6  -14515.1231704027      1.15e-06  
    7  -14515.1231704237      4.59e-07  
    8  -14515.1231704292      1.50e-07  
    9  -14515.1231704298      4.74e-08  
   10  -14515.1231704299      1.05e-08  
   11  -14515.1231704300      2.14e-09  Convergence criterion met
 ---------------------------------------
 SCF time:   CPU 25.36s  wall 12.00s 
 SCF   energy in the final basis set =   -14515.1231704300
 Total energy in the final basis set =   -14515.1231704300


 ------------------------------------------------------------------------------

   CCMAN2: suite of methods based on coupled cluster
           and equation of motion theories.

   Components:
   * libvmm-1.3-trunk
     by Evgeny Epifanovsky, Ilya Kaliman.
   * libtensor-2.5-trunk
     by Evgeny Epifanovsky, Michael Wormit, Dmitry Zuev, Sam Manzer, 
        Ilya Kaliman.
   * libcc-2.5-trunk
     by Evgeny Epifanovsky, Arik Landau, Tomasz Kus, Kirill Khistyaev, 
        Dmitry Zuev, Prashant Manohar, Xintian Feng, Anna Krylov, 
        Matthew Goldey, Alec White, Thomas Jagau, Kaushik Nanda, 
        Anastasia Gunina, Alexander Kunitsa, Joonho Lee.

   CCMAN original authors:
   Anna I. Krylov, C. David Sherrill, Steven R. Gwaltney,
   Edward F. C. Byrd (2000)
   Sergey V. Levchenko, Lyudmila V. Slipchenko, Tao Wang,
   Ana-Maria C. Cristian (2003)
   Piotr A. Pieniazek, C. Melania Oana, Evgeny Epifanovsky (2007)
   Prashant Manohar (2009)

 ------------------------------------------------------------------------------


 Allocating and initializing 3808MB of RAM...
 Calculation will run on 4 cores.


 Alpha MOs, Restricted
 -- Occupied --                  
*******-1177.17 -180.88 -180.88 -169.69 -169.69 -169.69 -169.69
  1 A1    1 B1    2 B1    2 A1    3 B1    3 A1    1 B2    1 A2                 
-169.69 -169.69  -80.03  -80.03  -37.94  -37.94  -33.12  -33.12
  4 A1    4 B1    5 A1    5 B1    6 B1    6 A1    7 B1    7 A1                 
-33.120 -33.120 -33.120 -33.120 -24.308 -24.308 -24.307 -24.307
  2 A2    2 B2    8 A1    8 B1    9 B1    9 A1    3 A2    3 B2                 
-24.307 -24.307 -24.303 -24.303 -24.303 -24.303  -7.568  -7.567
 10 B1   10 A1    4 A2    4 B2   11 B1   11 A1   12 A1   12 B1                 
 -7.253  -7.253  -5.486  -5.486  -5.476  -5.476  -5.475  -5.475
 13 B1   13 A1   14 B1   14 A1    5 A2    5 B2   15 B1   15 A1                 
 -5.460  -5.460  -5.458  -5.458  -5.458  -5.458  -2.409  -2.409
 16 A1   16 B1    6 B2   17 A1    6 A2   17 B1   18 B1   18 A1                 
 -2.405  -2.405  -2.404  -2.404  -2.392  -2.392  -2.392  -2.392
  7 A2    7 B2   19 B1   19 A1    8 B2    8 A2   20 A1   20 B1                 
 -0.964  -0.880  -0.825  -0.662  -0.505  -0.469  -0.443  -0.399
 21 A1   21 B1   22 A1   22 B1   23 A1   24 A1    9 B2    9 A2                 
 -0.399  -0.375  -0.374  -0.344
 23 B1   25 A1   24 B1   10 B2                                                 
 -- Virtual --                   
 -0.026  -0.002   0.057   0.067   0.083   0.092   0.095   0.109
 10 A2   26 A1   25 B1   27 A1   11 B2   28 A1   26 B1   29 A1                 
  0.112   0.126   0.148   0.173   0.258   0.279   0.295   0.311
 11 A2   27 B1   28 B1   29 B1   30 A1   31 A1   30 B1   12 B2                 
  0.347   0.362   0.371   0.378   0.384   0.404   0.430   0.431
 12 A2   32 A1   31 B1   33 A1   13 B2   32 B1   13 A2   33 B1                 
  0.478   0.524   0.565   0.566   0.570   0.579   0.579   0.581
 34 A1   14 B2   15 B2   14 A2   35 A1   34 B1   36 A1   15 A2                 
  0.599   0.649   0.664   0.675   0.734   0.768   0.808   0.841
 35 B1   37 A1   38 A1   36 B1   16 B2   37 B1   38 B1   39 A1                 
  0.885   0.898   0.962   1.082   1.089   1.107   1.188   1.404
 40 A1   17 B2   16 A2   39 B1   17 A2   41 A1   40 B1   41 B1                 
  1.531   1.553   1.564   1.582   1.618   1.633   1.775   1.830
 18 B2   18 A2   42 A1   42 B1   43 A1   43 B1   19 B2   19 A2                 
  1.842   1.927   1.985   1.988   4.465   4.470   4.479   4.484
 44 A1   44 B1   45 B1   45 A1   46 A1   20 B2   20 A2   21 B2                 
  4.495   4.495   4.498   4.535   4.613   4.644   4.702   4.822
 21 A2   46 B1   47 A1   47 B1   48 A1   48 B1   49 A1   49 B1                 
  6.519   6.534   6.537   6.562   6.564   6.574   7.161   7.420
 22 B2   50 A1   22 A2   51 A1   50 B1   51 B1   52 A1   52 B1                 
 14.726  14.751  14.771  14.772  14.857  14.887  28.809  28.915
 23 B2   23 A2   53 B1   53 A1   54 B1   54 A1   55 A1   55 B1                 
 29.517  29.532  29.532  29.554  29.555  29.559  29.868  29.868
 24 B2   24 A2   56 A1   56 B1   57 B1   57 A1   25 B2   58 A1                 
 29.871  29.872  29.877  29.878  29.880  29.896  29.949  29.963
 25 A2   26 B2   26 A2   58 B1   59 A1   59 B1   60 A1   60 B1                 
130.579 130.590 130.592 130.607 130.614 130.615 154.216 154.307
 27 B2   27 A2   61 A1   61 B1   62 A1   62 B1   63 A1   63 B1                 
165.764 166.0481912.1311912.226
 64 A1   64 B1   65 A1   65 B1                                                 

 Beta MOs, Restricted
 -- Occupied --                  
*******-1177.17 -180.88 -180.88 -169.69 -169.69 -169.69 -169.69
  1 A1    1 B1    2 B1    2 A1    3 B1    3 A1    1 B2    1 A2                 
-169.69 -169.69  -80.03  -80.03  -37.94  -37.94  -33.12  -33.12
  4 A1    4 B1    5 A1    5 B1    6 B1    6 A1    7 B1    7 A1                 
-33.120 -33.120 -33.120 -33.120 -24.308 -24.308 -24.307 -24.307
  2 A2    2 B2    8 A1    8 B1    9 B1    9 A1    3 A2    3 B2                 
-24.307 -24.307 -24.303 -24.303 -24.303 -24.303  -7.568  -7.567
 10 B1   10 A1    4 A2    4 B2   11 B1   11 A1   12 A1   12 B1                 
 -7.253  -7.253  -5.486  -5.486  -5.476  -5.476  -5.475  -5.475
 13 B1   13 A1   14 B1   14 A1    5 A2    5 B2   15 B1   15 A1                 
 -5.460  -5.460  -5.458  -5.458  -5.458  -5.458  -2.409  -2.409
 16 A1   16 B1    6 B2   17 A1    6 A2   17 B1   18 B1   18 A1                 
 -2.405  -2.405  -2.404  -2.404  -2.392  -2.392  -2.392  -2.392
  7 A2    7 B2   19 B1   19 A1    8 B2    8 A2   20 A1   20 B1                 
 -0.964  -0.880  -0.825  -0.662  -0.505  -0.469  -0.443  -0.399
 21 A1   21 B1   22 A1   22 B1   23 A1   24 A1    9 B2    9 A2                 
 -0.399  -0.375  -0.374  -0.344
 23 B1   25 A1   24 B1   10 B2                                                 
 -- Virtual --                   
 -0.026  -0.002   0.057   0.067   0.083   0.092   0.095   0.109
 10 A2   26 A1   25 B1   27 A1   11 B2   28 A1   26 B1   29 A1                 
  0.112   0.126   0.148   0.173   0.258   0.279   0.295   0.311
 11 A2   27 B1   28 B1   29 B1   30 A1   31 A1   30 B1   12 B2                 
  0.347   0.362   0.371   0.378   0.384   0.404   0.430   0.431
 12 A2   32 A1   31 B1   33 A1   13 B2   32 B1   13 A2   33 B1                 
  0.478   0.524   0.565   0.566   0.570   0.579   0.579   0.581
 34 A1   14 B2   15 B2   14 A2   35 A1   34 B1   36 A1   15 A2                 
  0.599   0.649   0.664   0.675   0.734   0.768   0.808   0.841
 35 B1   37 A1   38 A1   36 B1   16 B2   37 B1   38 B1   39 A1                 
  0.885   0.898   0.962   1.082   1.089   1.107   1.188   1.404
 40 A1   17 B2   16 A2   39 B1   17 A2   41 A1   40 B1   41 B1                 
  1.531   1.553   1.564   1.582   1.618   1.633   1.775   1.830
 18 B2   18 A2   42 A1   42 B1   43 A1   43 B1   19 B2   19 A2                 
  1.842   1.927   1.985   1.988   4.465   4.470   4.479   4.484
 44 A1   44 B1   45 B1   45 A1   46 A1   20 B2   20 A2   21 B2                 
  4.495   4.495   4.498   4.535   4.613   4.644   4.702   4.822
 21 A2   46 B1   47 A1   47 B1   48 A1   48 B1   49 A1   49 B1                 
  6.519   6.534   6.537   6.562   6.564   6.574   7.161   7.420
 22 B2   50 A1   22 A2   51 A1   50 B1   51 B1   52 A1   52 B1                 
 14.726  14.751  14.771  14.772  14.857  14.887  28.809  28.915
 23 B2   23 A2   53 B1   53 A1   54 B1   54 A1   55 A1   55 B1                 
 29.517  29.532  29.532  29.554  29.555  29.559  29.868  29.868
 24 B2   24 A2   56 A1   56 B1   57 B1   57 A1   25 B2   58 A1                 
 29.871  29.872  29.877  29.878  29.880  29.896  29.949  29.963
 25 A2   26 B2   26 A2   58 B1   59 A1   59 B1   60 A1   60 B1                 
130.579 130.590 130.592 130.607 130.614 130.615 154.216 154.307
 27 B2   27 A2   61 A1   61 B1   62 A1   62 B1   63 A1   63 B1                 
165.764 166.0481912.1311912.226
 64 A1   64 B1   65 A1   65 B1                                                 

 Occupation and symmetry of molecular orbitals

 Point group: C2v (4 irreducible representations).

                           A1   A2   B1   B2    All 
 ----------------------------------------------------
 All molecular orbitals:
  - Alpha                  65   27   65   27    184 
  - Beta                   65   27   65   27    184 
 ----------------------------------------------------
 Alpha orbitals:
  - Frozen occupied        17   6    17   6     46  
  - Active occupied        8    3    7    4     22  
  - Active virtual         40   18   41   17    116 
  - Frozen virtual         0    0    0    0     0   
 ----------------------------------------------------
 Beta orbitals:
  - Frozen occupied        17   6    17   6     46  
  - Active occupied        8    3    7    4     22  
  - Active virtual         40   18   41   17    116 
  - Frozen virtual         0    0    0    0     0   
 ----------------------------------------------------

 Import integrals:   CPU 0.00 s  wall 0.01 s

 Import integrals:   CPU 235.09 s  wall 191.21 s

 MP2 amplitudes:   CPU 1.45 s  wall 1.61 s

Running a double precision version
           CCSD T amplitudes will be solved using DIIS.

           Start     Size      MaxIter   EConv     TConv     
           3         7         100       1.00e-07  1.00e-05  
 ------------------------------------------------------------------------------
           Energy (a.u.)   Ediff      Tdiff       Comment
 ------------------------------------------------------------------------------
         -1.4515762e+04                           
     1   -1.4515761e+04   1.40e-03   8.54e-01     
     2   -1.4515778e+04   1.75e-02   1.07e-01     
     3   -1.4515779e+04   7.51e-04   4.46e-02     
     4   -1.4515781e+04   1.83e-03   1.45e-02     Switched to DIIS steps.
     5   -1.4515782e+04   7.02e-04   1.31e-02     
     6   -1.4515782e+04   3.62e-05   2.63e-03     
     7   -1.4515782e+04   2.22e-06   1.16e-03     
     8   -1.4515782e+04   3.21e-06   2.90e-04     
     9   -1.4515782e+04   1.81e-06   1.62e-04     
    10   -1.4515782e+04   3.36e-07   6.42e-05     
    11   -1.4515782e+04   1.94e-08   3.65e-05     
    12   -1.4515782e+04   7.51e-10   1.11e-05     
    13   -1.4515782e+04   8.10e-08   5.36e-06     
 ------------------------------------------------------------------------------
         -1.4515782e+04                           CCSD T converged.

End of double precision
 SCF energy                 = -14515.12317043
 MP2 energy                 = -14515.76233331
 CCSD correlation energy     =     -0.65857737
 CCSD total energy           = -14515.78174780

 CCSD  T1^2 = 0.0131  T2^2 = 0.3182  Leading amplitudes:

 Amplitude    Orbitals with energies
  0.0311       9 (A2) A                  ->    10 (A2) A                  
              -0.3989                         -0.0261                     
  0.0311       9 (A2) B                  ->    10 (A2) B                  
              -0.3989                         -0.0261                     
  0.0204       24 (B1) A                 ->    25 (B1) A                  
              -0.3740                          0.0570                     
  0.0204       24 (B1) B                 ->    25 (B1) B                  
              -0.3740                          0.0570                     

 Amplitude    Orbitals with energies
 -0.1095       10 (B2) A     10 (B2) B   ->    10 (A2) A     10 (A2) B    
              -0.3444       -0.3444           -0.0261       -0.0261       
  0.1095       10 (B2) A     10 (B2) B   ->    10 (A2) B     10 (A2) A    
              -0.3444       -0.3444           -0.0261       -0.0261       
  0.1095       10 (B2) B     10 (B2) A   ->    10 (A2) A     10 (A2) B    
              -0.3444       -0.3444           -0.0261       -0.0261       
 -0.1095       10 (B2) B     10 (B2) A   ->    10 (A2) B     10 (A2) A    
              -0.3444       -0.3444           -0.0261       -0.0261       

 Computing CCSD intemediates for later calculations in double precision
 Finished.

Running a double precision version
           CCSD Lambda amplitudes will be solved using DIIS.
           Start     Size      MaxIter   EConv     LConv     
           3         7         100       1.00e-07  1.00e-05  
 ------------------------------------------------------------------------------
            Enorm      Ldiff       Comment
 ------------------------------------------------------------------------------
     1     6.51e-02   5.14e-02     
     2     1.53e-02   5.11e-03     
     3     6.40e-03   2.46e-03     
     4     3.62e-03   1.19e-03     Switched to DIIS steps.
     5     1.19e-03   6.38e-04     
     6     5.88e-04   1.89e-04     
     7     1.90e-04   4.60e-05     
     8     8.25e-05   7.91e-06     
     9     2.72e-05   6.41e-06     
    10     1.14e-05   2.11e-06     
    11     4.34e-06   6.70e-07     
    12     2.29e-06   1.06e-07     
    13     1.14e-06   1.22e-07     
    14     5.31e-07   3.95e-08     
    15     2.64e-07   7.10e-09     
    16     1.02e-07   1.21e-08     
    17     5.01e-08   4.26e-09     
 ------------------------------------------------------------------------------
                                   CCSD Lambda converged.

 Computing density matrices in double precision...
           Orbital response amplitudes will be solved using DIIS.
           Start     Size      MaxIter   EConv     LConv     
           3         7         100       1.00e-06  1.00e-06  
 ------------------------------------------------------------------------------
            Enorm      Ldiff       Comment
 ------------------------------------------------------------------------------
     1     9.50e-02   1.46e-02     
     2     6.98e-02   1.63e-02     
     3     8.00e-02   2.53e-02     
     4     6.46e-03   3.52e-02     Switched to DIIS steps.
     5     2.02e-03   1.08e-03     
     6     2.62e-04   3.90e-04     
     7     9.17e-05   3.02e-05     
     8     2.16e-05   1.38e-05     
     9     3.73e-06   4.03e-06     
    10     1.63e-06   9.13e-08     
    11     4.30e-07   6.55e-09     
 ------------------------------------------------------------------------------
                                   Orbital response converged.

 Computing density matrices... Done.
 CCSD calculation:   CPU 668.92 s  wall 1333.30 s

Current path: /canmo/ccsd/grad/
/g1_bb_aa
/g1_bb_bb
/g1_o1o1
/g1_o1o2
/g1_o1v1
/g1_o2v1
/g1_v1v1
/g1p_bb_aa
/g1p_bb_bb
/g1s_bb_aa
/g1s_bb_bb
/g2_o1o1o1o1
/g2_o1o1o1v1
/g2_o1o1v1v1
/g2_o1v1o1v1
/g2_o1v1v1v1
/g2_v1v1v1v1
/w_bb_aa
/w_bb_bb
 Transferring MO TPDM to AO TPDM
 Transferring g2_o1o1o1o1
 Transferring g2_o1o1o1v1
 Transferring g2_o1o1v1v1
 Transferring g2_o1v1o1v1
 Transferring g2_o1v1v1v1
 Transferring g2_v1v1v1v1
 Adding separable TPDM
 Computing TPDM gradient
 --------------------------------------------------------
 2e gradient
  Atom          X               Y               Z
 --------------------------------------------------------
    1        -75.807084        0.000000      -44.178518  
    2        -19.100184        0.000000       44.178518  
    3         19.100184       -0.000000       44.178518  
    4         75.807084        0.000000      -44.178518  
 --------------------------------------------------------
 --------------------------------------------------------
 Final gradient
  Atom          X               Y               Z
 --------------------------------------------------------
    1        -75.807084        0.000000      -44.178518  
    2        -19.100184        0.000000       44.178518  
    3         19.100184       -0.000000       44.178518  
    4         75.807084        0.000000      -44.178518  
 --------------------------------------------------------
 Analytic gradient from two-electron contribution:   CPU 4578.72 s  wall 1973.86 s

 Total ccman2 time:   CPU 5493.27 s  wall 3520.14 s


 --------------------------------------------------------------
             Orbital Energies (a.u.) and Symmetries
 --------------------------------------------------------------

 Alpha MOs, Restricted
 -- Occupied --                  
******* -180.88 -169.69 -169.69  -80.03  -37.94  -33.12  -33.12
  1 A1    2 A1    3 A1    4 A1    5 A1    6 A1    7 A1    8 A1                 
-24.308 -24.307 -24.303  -7.568  -7.253  -5.486  -5.475  -5.460
  9 A1   10 A1   11 A1   12 A1   13 A1   14 A1   15 A1   16 A1                 
 -5.458-169.688 -33.120 -24.307 -24.303  -5.476  -5.458********
 17 A1    1 A2    2 A2    3 A2    4 A2    5 A2    6 A2    1 B1                 
-180.88 -169.69 -169.69  -80.03  -37.94  -33.12  -33.12  -24.31
  2 B1    3 B1    4 B1    5 B1    6 B1    7 B1    8 B1    9 B1                 
-24.307 -24.303  -7.567  -7.253  -5.486  -5.475  -5.460  -5.458
 10 B1   11 B1   12 B1   13 B1   14 B1   15 B1   16 B1   17 B1                 
-169.69  -33.12  -24.31  -24.30   -5.48   -5.46   -2.41   -2.40
  1 B2    2 B2    3 B2    4 B2    5 B2    6 B2   18 A1   19 A1                 
 -2.392  -0.964  -0.825  -0.505  -0.469  -0.375  -2.405  -2.392
 20 A1   21 A1   22 A1   23 A1   24 A1   25 A1    7 A2    8 A2                 
 -0.399  -2.409  -2.404  -2.392  -0.880  -0.662  -0.399  -0.374
  9 A2   18 B1   19 B1   20 B1   21 B1   22 B1   23 B1   24 B1                 
 -2.405  -2.392  -0.443  -0.344
  7 B2    8 B2    9 B2   10 B2                                                 
 -- Virtual --                   
 -0.002   0.067   0.092   0.109   0.258   0.279   0.362   0.378
 26 A1   27 A1   28 A1   29 A1   30 A1   31 A1   32 A1   33 A1                 
  0.478   0.570   0.579   0.649   0.664   0.841   0.885   1.107
 34 A1   35 A1   36 A1   37 A1   38 A1   39 A1   40 A1   41 A1                 
  1.564   1.618   1.842   1.988   4.465   4.498   4.613   4.702
 42 A1   43 A1   44 A1   45 A1   46 A1   47 A1   48 A1   49 A1                 
  6.534   6.562   7.161  14.772  14.887  28.809  29.532  29.559
 50 A1   51 A1   52 A1   53 A1   54 A1   55 A1   56 A1   57 A1                 
 29.868  29.880  29.949 130.592 130.614 154.216 165.7641912.131
 58 A1   59 A1   60 A1   61 A1   62 A1   63 A1   64 A1   65 A1                 
 -0.026   0.112   0.347   0.430   0.566   0.581   0.962   1.089
 10 A2   11 A2   12 A2   13 A2   14 A2   15 A2   16 A2   17 A2                 
  1.553   1.830   4.479   4.495   6.537  14.751  29.532  29.871
 18 A2   19 A2   20 A2   21 A2   22 A2   23 A2   24 A2   25 A2                 
 29.877 130.590   0.057   0.095   0.126   0.148   0.173   0.295
 26 A2   27 A2   25 B1   26 B1   27 B1   28 B1   29 B1   30 B1                 
  0.371   0.404   0.431   0.579   0.599   0.675   0.768   0.808
 31 B1   32 B1   33 B1   34 B1   35 B1   36 B1   37 B1   38 B1                 
  1.082   1.188   1.404   1.582   1.633   1.927   1.985   4.495
 39 B1   40 B1   41 B1   42 B1   43 B1   44 B1   45 B1   46 B1                 
  4.535   4.644   4.822   6.564   6.574   7.420  14.771  14.857
 47 B1   48 B1   49 B1   50 B1   51 B1   52 B1   53 B1   54 B1                 
 28.915  29.554  29.555  29.878  29.896  29.963 130.607 130.615
 55 B1   56 B1   57 B1   58 B1   59 B1   60 B1   61 B1   62 B1                 
154.307 166.0481912.226   0.083   0.311   0.384   0.524   0.565
 63 B1   64 B1   65 B1   11 B2   12 B2   13 B2   14 B2   15 B2                 
  0.734   0.898   1.531   1.775   4.470   4.484   6.519  14.726
 16 B2   17 B2   18 B2   19 B2   20 B2   21 B2   22 B2   23 B2                 
 29.517  29.868  29.872 130.579
 24 B2   25 B2   26 B2   27 B2                                                 

 Beta MOs, Restricted
 -- Occupied --                  
******* -180.88 -169.69 -169.69  -80.03  -37.94  -33.12  -33.12
  1 A1    2 A1    3 A1    4 A1    5 A1    6 A1    7 A1    8 A1                 
-24.308 -24.307 -24.303  -7.568  -7.253  -5.486  -5.475  -5.460
  9 A1   10 A1   11 A1   12 A1   13 A1   14 A1   15 A1   16 A1                 
 -5.458-169.688 -33.120 -24.307 -24.303  -5.476  -5.458********
 17 A1    1 A2    2 A2    3 A2    4 A2    5 A2    6 A2    1 B1                 
-180.88 -169.69 -169.69  -80.03  -37.94  -33.12  -33.12  -24.31
  2 B1    3 B1    4 B1    5 B1    6 B1    7 B1    8 B1    9 B1                 
-24.307 -24.303  -7.567  -7.253  -5.486  -5.475  -5.460  -5.458
 10 B1   11 B1   12 B1   13 B1   14 B1   15 B1   16 B1   17 B1                 
-169.69  -33.12  -24.31  -24.30   -5.48   -5.46   -2.41   -2.40
  1 B2    2 B2    3 B2    4 B2    5 B2    6 B2   18 A1   19 A1                 
 -2.392  -0.964  -0.825  -0.505  -0.469  -0.375  -2.405  -2.392
 20 A1   21 A1   22 A1   23 A1   24 A1   25 A1    7 A2    8 A2                 
 -0.399  -2.409  -2.404  -2.392  -0.880  -0.662  -0.399  -0.374
  9 A2   18 B1   19 B1   20 B1   21 B1   22 B1   23 B1   24 B1                 
 -2.405  -2.392  -0.443  -0.344
  7 B2    8 B2    9 B2   10 B2                                                 
 -- Virtual --                   
 -0.002   0.067   0.092   0.109   0.258   0.279   0.362   0.378
 26 A1   27 A1   28 A1   29 A1   30 A1   31 A1   32 A1   33 A1                 
  0.478   0.570   0.579   0.649   0.664   0.841   0.885   1.107
 34 A1   35 A1   36 A1   37 A1   38 A1   39 A1   40 A1   41 A1                 
  1.564   1.618   1.842   1.988   4.465   4.498   4.613   4.702
 42 A1   43 A1   44 A1   45 A1   46 A1   47 A1   48 A1   49 A1                 
  6.534   6.562   7.161  14.772  14.887  28.809  29.532  29.559
 50 A1   51 A1   52 A1   53 A1   54 A1   55 A1   56 A1   57 A1                 
 29.868  29.880  29.949 130.592 130.614 154.216 165.7641912.131
 58 A1   59 A1   60 A1   61 A1   62 A1   63 A1   64 A1   65 A1                 
 -0.026   0.112   0.347   0.430   0.566   0.581   0.962   1.089
 10 A2   11 A2   12 A2   13 A2   14 A2   15 A2   16 A2   17 A2                 
  1.553   1.830   4.479   4.495   6.537  14.751  29.532  29.871
 18 A2   19 A2   20 A2   21 A2   22 A2   23 A2   24 A2   25 A2                 
 29.877 130.590   0.057   0.095   0.126   0.148   0.173   0.295
 26 A2   27 A2   25 B1   26 B1   27 B1   28 B1   29 B1   30 B1                 
  0.371   0.404   0.431   0.579   0.599   0.675   0.768   0.808
 31 B1   32 B1   33 B1   34 B1   35 B1   36 B1   37 B1   38 B1                 
  1.082   1.188   1.404   1.582   1.633   1.927   1.985   4.495
 39 B1   40 B1   41 B1   42 B1   43 B1   44 B1   45 B1   46 B1                 
  4.535   4.644   4.822   6.564   6.574   7.420  14.771  14.857
 47 B1   48 B1   49 B1   50 B1   51 B1   52 B1   53 B1   54 B1                 
 28.915  29.554  29.555  29.878  29.896  29.963 130.607 130.615
 55 B1   56 B1   57 B1   58 B1   59 B1   60 B1   61 B1   62 B1                 
154.307 166.0481912.226   0.083   0.311   0.384   0.524   0.565
 63 B1   64 B1   65 B1   11 B2   12 B2   13 B2   14 B2   15 B2                 
  0.734   0.898   1.531   1.775   4.470   4.484   6.519  14.726
 16 B2   17 B2   18 B2   19 B2   20 B2   21 B2   22 B2   23 B2                 
 29.517  29.868  29.872 130.579
 24 B2   25 B2   26 B2   27 B2                                                 
 --------------------------------------------------------------

          Ground-State Mulliken Net Atomic Charges

     Atom                 Charge (a.u.)
  ----------------------------------------
      1 I                    -0.122789
      2 P                     0.122789
      3 P                     0.122789
      4 I                    -0.122789
  ----------------------------------------
  Sum of atomic charges =     0.000000

 -----------------------------------------------------------------
                    Cartesian Multipole Moments
 -----------------------------------------------------------------
    Charge (ESU x 10^10)
                -0.0000
    Dipole Moment (Debye)
         X      -0.0000      Y       0.0000      Z      -0.2807
       Tot       0.2807
    Quadrupole Moments (Debye-Ang)
        XX     -86.5454     XY      -0.0000     YY     -84.8592
        XZ       0.0000     YZ       0.0000     ZZ     -82.3889
    Octopole Moments (Debye-Ang^2)
       XXX       0.0000    XXY      -0.0000    XYY      -0.0000
       YYY       0.0000    XXZ      26.7961    XYZ      -0.0000
       YYZ      16.6115    XZZ      -0.0000    YZZ       0.0000
       ZZZ      63.9261
    Hexadecapole Moments (Debye-Ang^3)
      XXXX   -1694.9333   XXXY      -0.0000   XXYY    -305.0667
      XYYY      -0.0000   YYYY    -128.3737   XXXZ       0.0000
      XXYZ       0.0000   XYYZ      -0.0000   YYYZ      -0.0000
      XXZZ    -381.8047   XYZZ      -0.0000   YYZZ    -140.3360
      XZZZ       0.0000   YZZZ       0.0000   ZZZZ    -709.5301
 -----------------------------------------------------------------
 DrvMan completing analytic gradient of the correlated energy
 Correlated dipole moment
            1
    1  -0.0000000
    2   0.0000000
    3  -0.1104483
 Energy read as -14515.781747799
 Full Analytical Gradient: (in a.u., or Hartree/Bohr)
             1             2             3             4
    1   -0.00077027   -0.00046115    0.00046115    0.00077027
    2   -0.00000000   -0.00000000    0.00000000   -0.00000000
    3   -0.00007185    0.00007185    0.00007185   -0.00007185
 Gradient time:  CPU 0.29 s  wall 2.69 s
 Geometry Optimization Parameters
   NAtoms,    NIC,     NZ,  NCons,   NDum,   NFix, NCnnct, MaxDiis
        4      14       4       0       0       0       0       0

 Cartesian Hessian Update
 Hessian Updated using BFGS Update


** GEOMETRY OPTIMIZATION IN DELOCALIZED INTERNAL COORDINATES **
   Searching for a Minimum

   Optimization Cycle:   2

                       Coordinates (Angstroms)
     ATOM                X               Y               Z
      1  I         1.9999938620    0.0000000000    0.5060304230
      2  P         1.0179503155    0.0000000000   -1.7650760840
      3  P        -1.0179503155    0.0000000000   -1.7650760840
      4  I        -1.9999938620    0.0000000000    0.5060304230
   Point Group: c2v   Number of degrees of freedom:     3


   Energy is -14515.781747799

 Hessian Updated using BFGS Update

  3 Hessian modes will be used to form the next step
  Hessian Eigenvalues:
     0.097056    0.292867    0.380528

 Minimum Search - Taking Simple RFO Step
 Searching for Lamda that Minimizes Along All modes
 Value Taken    Lamda =  -0.00005866
 Step Taken.  Stepsize is  0.012728

                             Maximum     Tolerance    Cnvgd?
         Gradient           0.004641      0.000300      NO
         Displacement       0.012340      0.001200      NO
         Energy change     -0.000102      0.000001      NO


 New Cartesian Coordinates Obtained by Inverse Iteration

 Displacement from previous Coordinates is:  0.056073
 ----------------------------------------------------------------
             Standard Nuclear Orientation (Angstroms)
    I     Atom           X                Y                Z
 ----------------------------------------------------------------
    1      I       2.0203479718     0.0000000000     0.5024646836
    2      P       1.0186626559     0.0000000000    -1.7615103445
    3      P      -1.0186626559     0.0000000000    -1.7615103445
    4      I      -2.0203479718     0.0000000000     0.5024646836
 ----------------------------------------------------------------
 Molecular Point Group                 C2v   NOp =  4
 Largest Abelian Subgroup              C2v   NOp =  4
 Nuclear Repulsion Energy =   988.2033555875 hartrees
 There are       68 alpha and       68 beta electrons
 Applying Cartesian multipole field
    Component          Value
    ---------          -----
     (2,0,0)        1.00000E-11
     (0,2,0)        2.00000E-11
     (0,0,2)       -3.00000E-11
 Nucleus-field energy     =     0.0000000037 hartrees
 Requested basis set is 6-311++G(d,p)
 There are 74 shells and 184 basis functions
 A cutoff of  1.0D-14 yielded   2070 shell pairs
 There are     13675 function pairs (     15532 Cartesian)
 Smallest overlap matrix eigenvalue = 8.59E-04
 Guess MOs from SCF MO coefficient file

 -----------------------------------------------------------------------
  General SCF calculation program by
  Eric Jon Sundstrom, Paul Horn, Yuezhi Mao, Dmitri Zuev, Alec White,
  David Stuck, Shaama M.S., Shane Yost, Joonho Lee, David Small,
  Daniel Levine, Susi Lehtola, Hugh Burton, Evgeny Epifanovsky
 -----------------------------------------------------------------------
 Hartree-Fock
 using 4 threads for integral computing
 -------------------------------------------------------
 OpenMP Integral computing Module                
 Release: version 2.0, May 2017, Q-Chem Inc. Pleasanton 
 -------------------------------------------------------
 A restricted SCF calculation will be
 performed using DIIS
 SCF converges when DIIS error is below 1.0e-08
 ---------------------------------------
  Cycle       Energy         DIIS error
 ---------------------------------------
    1  -14515.1231229927      6.31e-05  
    2  -14515.1231605196      1.82e-05  
    3  -14515.1231669224      7.39e-06  
    4  -14515.1231678598      3.53e-06  
    5  -14515.1231680515      9.12e-07  
    6  -14515.1231680672      3.29e-07  
    7  -14515.1231680692      1.42e-07  
    8  -14515.1231680698      4.96e-08  
    9  -14515.1231680698      1.62e-08  
   10  -14515.1231680698      3.41e-09  Convergence criterion met
 ---------------------------------------
 SCF time:   CPU 23.31s  wall 10.00s 
 SCF   energy in the final basis set =   -14515.1231680698
 Total energy in the final basis set =   -14515.1231680698


 ------------------------------------------------------------------------------

   CCMAN2: suite of methods based on coupled cluster
           and equation of motion theories.

   Components:
   * libvmm-1.3-trunk
     by Evgeny Epifanovsky, Ilya Kaliman.
   * libtensor-2.5-trunk
     by Evgeny Epifanovsky, Michael Wormit, Dmitry Zuev, Sam Manzer, 
        Ilya Kaliman.
   * libcc-2.5-trunk
     by Evgeny Epifanovsky, Arik Landau, Tomasz Kus, Kirill Khistyaev, 
        Dmitry Zuev, Prashant Manohar, Xintian Feng, Anna Krylov, 
        Matthew Goldey, Alec White, Thomas Jagau, Kaushik Nanda, 
        Anastasia Gunina, Alexander Kunitsa, Joonho Lee.

   CCMAN original authors:
   Anna I. Krylov, C. David Sherrill, Steven R. Gwaltney,
   Edward F. C. Byrd (2000)
   Sergey V. Levchenko, Lyudmila V. Slipchenko, Tao Wang,
   Ana-Maria C. Cristian (2003)
   Piotr A. Pieniazek, C. Melania Oana, Evgeny Epifanovsky (2007)
   Prashant Manohar (2009)

 ------------------------------------------------------------------------------


 Allocating and initializing 3808MB of RAM...
 Calculation will run on 4 cores.


 Alpha MOs, Restricted
 -- Occupied --                  
*******-1177.18 -180.88 -180.88 -169.69 -169.69 -169.69 -169.69
  1 B1    1 A1    2 B1    2 A1    3 B1    3 A1    1 B2    1 A2                 
-169.69 -169.69  -80.03  -80.03  -37.94  -37.94  -33.12  -33.12
  4 A1    4 B1    5 A1    5 B1    6 B1    6 A1    7 B1    7 A1                 
-33.120 -33.120 -33.120 -33.120 -24.308 -24.308 -24.307 -24.307
  2 A2    2 B2    8 A1    8 B1    9 B1    9 A1    3 A2    3 B2                 
-24.307 -24.307 -24.303 -24.303 -24.303 -24.303  -7.568  -7.568
 10 B1   10 A1    4 A2    4 B2   11 B1   11 A1   12 A1   12 B1                 
 -7.253  -7.253  -5.486  -5.486  -5.476  -5.476  -5.475  -5.475
 13 B1   13 A1   14 B1   14 A1    5 A2    5 B2   15 B1   15 A1                 
 -5.461  -5.460  -5.459  -5.459  -5.459  -5.458  -2.409  -2.409
 16 A1   16 B1    6 B2   17 A1    6 A2   17 B1   18 B1   18 A1                 
 -2.405  -2.405  -2.404  -2.404  -2.392  -2.392  -2.392  -2.392
  7 A2    7 B2   19 B1   19 A1    8 B2    8 A2   20 A1   20 B1                 
 -0.964  -0.880  -0.825  -0.662  -0.505  -0.468  -0.443  -0.399
 21 A1   21 B1   22 A1   22 B1   23 A1   24 A1    9 B2    9 A2                 
 -0.399  -0.375  -0.374  -0.344
 23 B1   24 B1   25 A1   10 B2                                                 
 -- Virtual --                   
 -0.026  -0.002   0.056   0.067   0.083   0.092   0.095   0.109
 10 A2   26 A1   25 B1   27 A1   11 B2   28 A1   26 B1   29 A1                 
  0.112   0.126   0.148   0.173   0.258   0.279   0.295   0.311
 11 A2   27 B1   28 B1   29 B1   30 A1   31 A1   30 B1   12 B2                 
  0.347   0.359   0.371   0.378   0.385   0.405   0.430   0.430
 12 A2   32 A1   31 B1   33 A1   13 B2   32 B1   33 B1   13 A2                 
  0.481   0.523   0.565   0.566   0.571   0.578   0.579   0.580
 34 A1   14 B2   15 B2   14 A2   35 A1   34 B1   36 A1   15 A2                 
  0.599   0.648   0.664   0.671   0.735   0.766   0.809   0.841
 35 B1   37 A1   38 A1   36 B1   16 B2   37 B1   38 B1   39 A1                 
  0.885   0.897   0.962   1.079   1.088   1.106   1.188   1.402
 40 A1   17 B2   16 A2   39 B1   17 A2   41 A1   40 B1   41 B1                 
  1.530   1.553   1.566   1.578   1.620   1.632   1.775   1.830
 18 B2   18 A2   42 A1   42 B1   43 A1   43 B1   19 B2   19 A2                 
  1.841   1.927   1.984   1.989   4.466   4.471   4.478   4.484
 44 A1   44 B1   45 B1   45 A1   46 A1   20 B2   20 A2   21 B2                 
  4.494   4.494   4.498   4.533   4.613   4.643   4.700   4.819
 21 A2   46 B1   47 A1   47 B1   48 A1   48 B1   49 A1   49 B1                 
  6.518   6.534   6.537   6.563   6.565   6.570   7.161   7.419
 22 B2   50 A1   22 A2   50 B1   51 A1   51 B1   52 A1   52 B1                 
 14.725  14.750  14.770  14.771  14.856  14.888  28.808  28.914
 23 B2   23 A2   53 B1   53 A1   54 B1   54 A1   55 A1   55 B1                 
 29.517  29.531  29.532  29.552  29.554  29.560  29.868  29.869
 24 B2   24 A2   56 A1   56 B1   57 B1   57 A1   25 B2   58 A1                 
 29.870  29.872  29.877  29.878  29.880  29.894  29.948  29.963
 25 A2   26 B2   26 A2   58 B1   59 A1   59 B1   60 A1   60 B1                 
130.579 130.590 130.592 130.605 130.614 130.615 154.215 154.305
 27 B2   27 A2   61 A1   61 B1   62 B1   62 A1   63 A1   63 B1                 
165.763 166.0461912.1311912.224
 64 A1   64 B1   65 A1   65 B1                                                 

 Beta MOs, Restricted
 -- Occupied --                  
*******-1177.18 -180.88 -180.88 -169.69 -169.69 -169.69 -169.69
  1 B1    1 A1    2 B1    2 A1    3 B1    3 A1    1 B2    1 A2                 
-169.69 -169.69  -80.03  -80.03  -37.94  -37.94  -33.12  -33.12
  4 A1    4 B1    5 A1    5 B1    6 B1    6 A1    7 B1    7 A1                 
-33.120 -33.120 -33.120 -33.120 -24.308 -24.308 -24.307 -24.307
  2 A2    2 B2    8 A1    8 B1    9 B1    9 A1    3 A2    3 B2                 
-24.307 -24.307 -24.303 -24.303 -24.303 -24.303  -7.568  -7.568
 10 B1   10 A1    4 A2    4 B2   11 B1   11 A1   12 A1   12 B1                 
 -7.253  -7.253  -5.486  -5.486  -5.476  -5.476  -5.475  -5.475
 13 B1   13 A1   14 B1   14 A1    5 A2    5 B2   15 B1   15 A1                 
 -5.461  -5.460  -5.459  -5.459  -5.459  -5.458  -2.409  -2.409
 16 A1   16 B1    6 B2   17 A1    6 A2   17 B1   18 B1   18 A1                 
 -2.405  -2.405  -2.404  -2.404  -2.392  -2.392  -2.392  -2.392
  7 A2    7 B2   19 B1   19 A1    8 B2    8 A2   20 A1   20 B1                 
 -0.964  -0.880  -0.825  -0.662  -0.505  -0.468  -0.443  -0.399
 21 A1   21 B1   22 A1   22 B1   23 A1   24 A1    9 B2    9 A2                 
 -0.399  -0.375  -0.374  -0.344
 23 B1   24 B1   25 A1   10 B2                                                 
 -- Virtual --                   
 -0.026  -0.002   0.056   0.067   0.083   0.092   0.095   0.109
 10 A2   26 A1   25 B1   27 A1   11 B2   28 A1   26 B1   29 A1                 
  0.112   0.126   0.148   0.173   0.258   0.279   0.295   0.311
 11 A2   27 B1   28 B1   29 B1   30 A1   31 A1   30 B1   12 B2                 
  0.347   0.359   0.371   0.378   0.385   0.405   0.430   0.430
 12 A2   32 A1   31 B1   33 A1   13 B2   32 B1   33 B1   13 A2                 
  0.481   0.523   0.565   0.566   0.571   0.578   0.579   0.580
 34 A1   14 B2   15 B2   14 A2   35 A1   34 B1   36 A1   15 A2                 
  0.599   0.648   0.664   0.671   0.735   0.766   0.809   0.841
 35 B1   37 A1   38 A1   36 B1   16 B2   37 B1   38 B1   39 A1                 
  0.885   0.897   0.962   1.079   1.088   1.106   1.188   1.402
 40 A1   17 B2   16 A2   39 B1   17 A2   41 A1   40 B1   41 B1                 
  1.530   1.553   1.566   1.578   1.620   1.632   1.775   1.830
 18 B2   18 A2   42 A1   42 B1   43 A1   43 B1   19 B2   19 A2                 
  1.841   1.927   1.984   1.989   4.466   4.471   4.478   4.484
 44 A1   44 B1   45 B1   45 A1   46 A1   20 B2   20 A2   21 B2                 
  4.494   4.494   4.498   4.533   4.613   4.643   4.700   4.819
 21 A2   46 B1   47 A1   47 B1   48 A1   48 B1   49 A1   49 B1                 
  6.518   6.534   6.537   6.563   6.565   6.570   7.161   7.419
 22 B2   50 A1   22 A2   50 B1   51 A1   51 B1   52 A1   52 B1                 
 14.725  14.750  14.770  14.771  14.856  14.888  28.808  28.914
 23 B2   23 A2   53 B1   53 A1   54 B1   54 A1   55 A1   55 B1                 
 29.517  29.531  29.532  29.552  29.554  29.560  29.868  29.869
 24 B2   24 A2   56 A1   56 B1   57 B1   57 A1   25 B2   58 A1                 
 29.870  29.872  29.877  29.878  29.880  29.894  29.948  29.963
 25 A2   26 B2   26 A2   58 B1   59 A1   59 B1   60 A1   60 B1                 
130.579 130.590 130.592 130.605 130.614 130.615 154.215 154.305
 27 B2   27 A2   61 A1   61 B1   62 B1   62 A1   63 A1   63 B1                 
165.763 166.0461912.1311912.224
 64 A1   64 B1   65 A1   65 B1                                                 

 Occupation and symmetry of molecular orbitals

 Point group: C2v (4 irreducible representations).

                           A1   A2   B1   B2    All 
 ----------------------------------------------------
 All molecular orbitals:
  - Alpha                  65   27   65   27    184 
  - Beta                   65   27   65   27    184 
 ----------------------------------------------------
 Alpha orbitals:
  - Frozen occupied        17   6    17   6     46  
  - Active occupied        8    3    7    4     22  
  - Active virtual         40   18   41   17    116 
  - Frozen virtual         0    0    0    0     0   
 ----------------------------------------------------
 Beta orbitals:
  - Frozen occupied        17   6    17   6     46  
  - Active occupied        8    3    7    4     22  
  - Active virtual         40   18   41   17    116 
  - Frozen virtual         0    0    0    0     0   
 ----------------------------------------------------

 Import integrals:   CPU 0.00 s  wall 0.00 s

 Import integrals:   CPU 239.58 s  wall 216.61 s

 MP2 amplitudes:   CPU 1.45 s  wall 1.54 s

Running a double precision version
           CCSD T amplitudes will be solved using DIIS.

           Start     Size      MaxIter   EConv     TConv     
           3         7         100       1.00e-07  1.00e-05  
 ------------------------------------------------------------------------------
           Energy (a.u.)   Ediff      Tdiff       Comment
 ------------------------------------------------------------------------------
         -1.4515762e+04                           
     1   -1.4515761e+04   1.42e-03   8.54e-01     
     2   -1.4515778e+04   1.75e-02   1.08e-01     
     3   -1.4515779e+04   7.42e-04   4.48e-02     
     4   -1.4515781e+04   1.84e-03   1.46e-02     Switched to DIIS steps.
     5   -1.4515782e+04   7.07e-04   1.31e-02     
     6   -1.4515782e+04   3.67e-05   2.65e-03     
     7   -1.4515782e+04   2.08e-06   1.17e-03     
     8   -1.4515782e+04   3.31e-06   2.94e-04     
     9   -1.4515782e+04   1.87e-06   1.65e-04     
    10   -1.4515782e+04   3.48e-07   6.55e-05     
    11   -1.4515782e+04   2.02e-08   3.73e-05     
    12   -1.4515782e+04   1.66e-10   1.14e-05     
    13   -1.4515782e+04   8.30e-08   5.51e-06     
 ------------------------------------------------------------------------------
         -1.4515782e+04                           CCSD T converged.

End of double precision
 SCF energy                 = -14515.12316807
 MP2 energy                 = -14515.76232786
 CCSD correlation energy     =     -0.65860625
 CCSD total energy           = -14515.78177432

 CCSD  T1^2 = 0.0132  T2^2 = 0.3186  Leading amplitudes:

 Amplitude    Orbitals with energies
 -0.0311       9 (A2) A                  ->    10 (A2) A                  
              -0.3993                         -0.0263                     
 -0.0311       9 (A2) B                  ->    10 (A2) B                  
              -0.3993                         -0.0263                     
  0.0212       24 (B1) A                 ->    25 (B1) A                  
              -0.3751                          0.0565                     
  0.0212       24 (B1) B                 ->    25 (B1) B                  
              -0.3751                          0.0565                     

 Amplitude    Orbitals with energies
 -0.1096       10 (B2) A     10 (B2) B   ->    10 (A2) A     10 (A2) B    
              -0.3444       -0.3444           -0.0263       -0.0263       
  0.1096       10 (B2) A     10 (B2) B   ->    10 (A2) B     10 (A2) A    
              -0.3444       -0.3444           -0.0263       -0.0263       
  0.1096       10 (B2) B     10 (B2) A   ->    10 (A2) A     10 (A2) B    
              -0.3444       -0.3444           -0.0263       -0.0263       
 -0.1096       10 (B2) B     10 (B2) A   ->    10 (A2) B     10 (A2) A    
              -0.3444       -0.3444           -0.0263       -0.0263       

 Computing CCSD intemediates for later calculations in double precision
 Finished.

Running a double precision version
           CCSD Lambda amplitudes will be solved using DIIS.
           Start     Size      MaxIter   EConv     LConv     
           3         7         100       1.00e-07  1.00e-05  
 ------------------------------------------------------------------------------
            Enorm      Ldiff       Comment
 ------------------------------------------------------------------------------
     1     6.52e-02   5.16e-02     
     2     1.53e-02   5.12e-03     
     3     6.42e-03   2.48e-03     
     4     3.63e-03   1.20e-03     Switched to DIIS steps.
     5     1.19e-03   6.40e-04     
     6     5.91e-04   1.91e-04     
     7     1.90e-04   4.69e-05     
     8     8.28e-05   7.74e-06     
     9     2.75e-05   6.35e-06     
    10     1.16e-05   2.10e-06     
    11     4.49e-06   6.68e-07     
    12     2.38e-06   1.01e-07     
    13     1.18e-06   1.20e-07     
    14     5.45e-07   4.36e-08     
    15     2.70e-07   6.24e-09     
    16     1.04e-07   1.26e-08     
    17     5.15e-08   4.30e-09     
 ------------------------------------------------------------------------------
                                   CCSD Lambda converged.

 Computing density matrices in double precision...
           Orbital response amplitudes will be solved using DIIS.
           Start     Size      MaxIter   EConv     LConv     
           3         7         100       1.00e-06  1.00e-06  
 ------------------------------------------------------------------------------
            Enorm      Ldiff       Comment
 ------------------------------------------------------------------------------
     1     9.51e-02   1.46e-02     
     2     6.98e-02   1.63e-02     
     3     7.99e-02   2.53e-02     
     4     6.48e-03   3.51e-02     Switched to DIIS steps.
     5     2.02e-03   1.06e-03     
     6     2.60e-04   3.87e-04     
     7     9.14e-05   3.00e-05     
     8     2.16e-05   1.40e-05     
     9     3.69e-06   4.01e-06     
    10     1.62e-06   8.63e-08     
    11     4.35e-07   3.78e-09     
 ------------------------------------------------------------------------------
                                   Orbital response converged.

 Computing density matrices... Done.
 CCSD calculation:   CPU 676.06 s  wall 1294.18 s

Current path: /canmo/ccsd/grad/
/g1_bb_aa
/g1_bb_bb
/g1_o1o1
/g1_o1o2
/g1_o1v1
/g1_o2v1
/g1_v1v1
/g1p_bb_aa
/g1p_bb_bb
/g1s_bb_aa
/g1s_bb_bb
/g2_o1o1o1o1
/g2_o1o1o1v1
/g2_o1o1v1v1
/g2_o1v1o1v1
/g2_o1v1v1v1
/g2_v1v1v1v1
/w_bb_aa
/w_bb_bb
 Transferring MO TPDM to AO TPDM
 Transferring g2_o1o1o1o1
 Transferring g2_o1o1o1v1
 Transferring g2_o1o1v1v1
 Transferring g2_o1v1o1v1
 Transferring g2_o1v1v1v1
 Transferring g2_v1v1v1v1
 Adding separable TPDM
 Computing TPDM gradient
 --------------------------------------------------------
 2e gradient
  Atom          X               Y               Z
 --------------------------------------------------------
    1        -75.206122        0.000000      -43.886945  
    2        -18.775036        0.000000       43.886945  
    3         18.775036       -0.000000       43.886945  
    4         75.206122        0.000000      -43.886945  
 --------------------------------------------------------
 --------------------------------------------------------
 Final gradient
  Atom          X               Y               Z
 --------------------------------------------------------
    1        -75.206122        0.000000      -43.886945  
    2        -18.775036        0.000000       43.886945  
    3         18.775036       -0.000000       43.886945  
    4         75.206122        0.000000      -43.886945  
 --------------------------------------------------------
 Analytic gradient from two-electron contribution:   CPU 4565.18 s  wall 2007.96 s

 Total ccman2 time:   CPU 5492.05 s  wall 3549.58 s


 --------------------------------------------------------------
             Orbital Energies (a.u.) and Symmetries
 --------------------------------------------------------------

 Alpha MOs, Restricted
 -- Occupied --                  
******* -180.88 -169.69 -169.69  -80.03  -37.94  -33.12  -33.12
  1 A1    2 A1    3 A1    4 A1    5 A1    6 A1    7 A1    8 A1                 
-24.308 -24.307 -24.303  -7.568  -7.253  -5.486  -5.475  -5.461
  9 A1   10 A1   11 A1   12 A1   13 A1   14 A1   15 A1   16 A1                 
 -5.459-169.688 -33.120 -24.307 -24.303  -5.476  -5.459********
 17 A1    1 A2    2 A2    3 A2    4 A2    5 A2    6 A2    1 B1                 
-180.88 -169.69 -169.69  -80.03  -37.94  -33.12  -33.12  -24.31
  2 B1    3 B1    4 B1    5 B1    6 B1    7 B1    8 B1    9 B1                 
-24.307 -24.303  -7.568  -7.253  -5.486  -5.475  -5.460  -5.458
 10 B1   11 B1   12 B1   13 B1   14 B1   15 B1   16 B1   17 B1                 
-169.69  -33.12  -24.31  -24.30   -5.48   -5.46   -2.41   -2.40
  1 B2    2 B2    3 B2    4 B2    5 B2    6 B2   18 A1   19 A1                 
 -2.392  -0.964  -0.825  -0.505  -0.468  -0.374  -2.405  -2.392
 20 A1   21 A1   22 A1   23 A1   24 A1   25 A1    7 A2    8 A2                 
 -0.399  -2.409  -2.404  -2.392  -0.880  -0.662  -0.399  -0.375
  9 A2   18 B1   19 B1   20 B1   21 B1   22 B1   23 B1   24 B1                 
 -2.405  -2.392  -0.443  -0.344
  7 B2    8 B2    9 B2   10 B2                                                 
 -- Virtual --                   
 -0.002   0.067   0.092   0.109   0.258   0.279   0.359   0.378
 26 A1   27 A1   28 A1   29 A1   30 A1   31 A1   32 A1   33 A1                 
  0.481   0.571   0.579   0.648   0.664   0.841   0.885   1.106
 34 A1   35 A1   36 A1   37 A1   38 A1   39 A1   40 A1   41 A1                 
  1.566   1.620   1.841   1.989   4.466   4.498   4.613   4.700
 42 A1   43 A1   44 A1   45 A1   46 A1   47 A1   48 A1   49 A1                 
  6.534   6.565   7.161  14.771  14.888  28.808  29.532  29.560
 50 A1   51 A1   52 A1   53 A1   54 A1   55 A1   56 A1   57 A1                 
 29.869  29.880  29.948 130.592 130.615 154.215 165.7631912.131
 58 A1   59 A1   60 A1   61 A1   62 A1   63 A1   64 A1   65 A1                 
 -0.026   0.112   0.347   0.430   0.566   0.580   0.962   1.088
 10 A2   11 A2   12 A2   13 A2   14 A2   15 A2   16 A2   17 A2                 
  1.553   1.830   4.478   4.494   6.537  14.750  29.531  29.870
 18 A2   19 A2   20 A2   21 A2   22 A2   23 A2   24 A2   25 A2                 
 29.877 130.590   0.056   0.095   0.126   0.148   0.173   0.295
 26 A2   27 A2   25 B1   26 B1   27 B1   28 B1   29 B1   30 B1                 
  0.371   0.405   0.430   0.578   0.599   0.671   0.766   0.809
 31 B1   32 B1   33 B1   34 B1   35 B1   36 B1   37 B1   38 B1                 
  1.079   1.188   1.402   1.578   1.632   1.927   1.984   4.494
 39 B1   40 B1   41 B1   42 B1   43 B1   44 B1   45 B1   46 B1                 
  4.533   4.643   4.819   6.563   6.570   7.419  14.770  14.856
 47 B1   48 B1   49 B1   50 B1   51 B1   52 B1   53 B1   54 B1                 
 28.914  29.552  29.554  29.878  29.894  29.963 130.605 130.614
 55 B1   56 B1   57 B1   58 B1   59 B1   60 B1   61 B1   62 B1                 
154.305 166.0461912.224   0.083   0.311   0.385   0.523   0.565
 63 B1   64 B1   65 B1   11 B2   12 B2   13 B2   14 B2   15 B2                 
  0.735   0.897   1.530   1.775   4.471   4.484   6.518  14.725
 16 B2   17 B2   18 B2   19 B2   20 B2   21 B2   22 B2   23 B2                 
 29.517  29.868  29.872 130.579
 24 B2   25 B2   26 B2   27 B2                                                 

 Beta MOs, Restricted
 -- Occupied --                  
******* -180.88 -169.69 -169.69  -80.03  -37.94  -33.12  -33.12
  1 A1    2 A1    3 A1    4 A1    5 A1    6 A1    7 A1    8 A1                 
-24.308 -24.307 -24.303  -7.568  -7.253  -5.486  -5.475  -5.461
  9 A1   10 A1   11 A1   12 A1   13 A1   14 A1   15 A1   16 A1                 
 -5.459-169.688 -33.120 -24.307 -24.303  -5.476  -5.459********
 17 A1    1 A2    2 A2    3 A2    4 A2    5 A2    6 A2    1 B1                 
-180.88 -169.69 -169.69  -80.03  -37.94  -33.12  -33.12  -24.31
  2 B1    3 B1    4 B1    5 B1    6 B1    7 B1    8 B1    9 B1                 
-24.307 -24.303  -7.568  -7.253  -5.486  -5.475  -5.460  -5.458
 10 B1   11 B1   12 B1   13 B1   14 B1   15 B1   16 B1   17 B1                 
-169.69  -33.12  -24.31  -24.30   -5.48   -5.46   -2.41   -2.40
  1 B2    2 B2    3 B2    4 B2    5 B2    6 B2   18 A1   19 A1                 
 -2.392  -0.964  -0.825  -0.505  -0.468  -0.374  -2.405  -2.392
 20 A1   21 A1   22 A1   23 A1   24 A1   25 A1    7 A2    8 A2                 
 -0.399  -2.409  -2.404  -2.392  -0.880  -0.662  -0.399  -0.375
  9 A2   18 B1   19 B1   20 B1   21 B1   22 B1   23 B1   24 B1                 
 -2.405  -2.392  -0.443  -0.344
  7 B2    8 B2    9 B2   10 B2                                                 
 -- Virtual --                   
 -0.002   0.067   0.092   0.109   0.258   0.279   0.359   0.378
 26 A1   27 A1   28 A1   29 A1   30 A1   31 A1   32 A1   33 A1                 
  0.481   0.571   0.579   0.648   0.664   0.841   0.885   1.106
 34 A1   35 A1   36 A1   37 A1   38 A1   39 A1   40 A1   41 A1                 
  1.566   1.620   1.841   1.989   4.466   4.498   4.613   4.700
 42 A1   43 A1   44 A1   45 A1   46 A1   47 A1   48 A1   49 A1                 
  6.534   6.565   7.161  14.771  14.888  28.808  29.532  29.560
 50 A1   51 A1   52 A1   53 A1   54 A1   55 A1   56 A1   57 A1                 
 29.869  29.880  29.948 130.592 130.615 154.215 165.7631912.131
 58 A1   59 A1   60 A1   61 A1   62 A1   63 A1   64 A1   65 A1                 
 -0.026   0.112   0.347   0.430   0.566   0.580   0.962   1.088
 10 A2   11 A2   12 A2   13 A2   14 A2   15 A2   16 A2   17 A2                 
  1.553   1.830   4.478   4.494   6.537  14.750  29.531  29.870
 18 A2   19 A2   20 A2   21 A2   22 A2   23 A2   24 A2   25 A2                 
 29.877 130.590   0.056   0.095   0.126   0.148   0.173   0.295
 26 A2   27 A2   25 B1   26 B1   27 B1   28 B1   29 B1   30 B1                 
  0.371   0.405   0.430   0.578   0.599   0.671   0.766   0.809
 31 B1   32 B1   33 B1   34 B1   35 B1   36 B1   37 B1   38 B1                 
  1.079   1.188   1.402   1.578   1.632   1.927   1.984   4.494
 39 B1   40 B1   41 B1   42 B1   43 B1   44 B1   45 B1   46 B1                 
  4.533   4.643   4.819   6.563   6.570   7.419  14.770  14.856
 47 B1   48 B1   49 B1   50 B1   51 B1   52 B1   53 B1   54 B1                 
 28.914  29.552  29.554  29.878  29.894  29.963 130.605 130.614
 55 B1   56 B1   57 B1   58 B1   59 B1   60 B1   61 B1   62 B1                 
154.305 166.0461912.224   0.083   0.311   0.385   0.523   0.565
 63 B1   64 B1   65 B1   11 B2   12 B2   13 B2   14 B2   15 B2                 
  0.735   0.897   1.530   1.775   4.471   4.484   6.518  14.725
 16 B2   17 B2   18 B2   19 B2   20 B2   21 B2   22 B2   23 B2                 
 29.517  29.868  29.872 130.579
 24 B2   25 B2   26 B2   27 B2                                                 
 --------------------------------------------------------------

          Ground-State Mulliken Net Atomic Charges

     Atom                 Charge (a.u.)
  ----------------------------------------
      1 I                    -0.122965
      2 P                     0.122965
      3 P                     0.122965
      4 I                    -0.122965
  ----------------------------------------
  Sum of atomic charges =    -0.000000

 -----------------------------------------------------------------
                    Cartesian Multipole Moments
 -----------------------------------------------------------------
    Charge (ESU x 10^10)
                 0.0000
    Dipole Moment (Debye)
         X       0.0000      Y       0.0000      Z      -0.2782
       Tot       0.2782
    Quadrupole Moments (Debye-Ang)
        XX     -86.4524     XY      -0.0000     YY     -84.8672
        XZ       0.0000     YZ       0.0000     ZZ     -82.4772
    Octopole Moments (Debye-Ang^2)
       XXX       0.0000    XXY      -0.0000    XYY      -0.0000
       YYY       0.0000    XXZ      27.1270    XYZ       0.0000
       YYZ      16.7351    XZZ      -0.0000    YZZ       0.0000
       ZZZ      64.2827
    Hexadecapole Moments (Debye-Ang^3)
      XXXX   -1721.8110   XXXY      -0.0000   XXYY    -309.8543
      XYYY      -0.0000   YYYY    -128.3942   XXXZ       0.0000
      XXYZ       0.0000   XYYZ       0.0000   YYYZ       0.0000
      XXZZ    -385.4887   XYZZ      -0.0000   YYZZ    -139.8445
      XZZZ       0.0000   YZZZ       0.0000   ZZZZ    -707.3215
 -----------------------------------------------------------------
 DrvMan completing analytic gradient of the correlated energy
 Correlated dipole moment
            1
    1   0.0000000
    2   0.0000000
    3  -0.1094652
 Energy read as -14515.781774323
 Full Analytical Gradient: (in a.u., or Hartree/Bohr)
             1             2             3             4
    1    0.00004259    0.00021663   -0.00021663   -0.00004259
    2   -0.00000000    0.00000000   -0.00000000    0.00000000
    3   -0.00003435    0.00003435    0.00003435   -0.00003435
 Gradient time:  CPU 0.29 s  wall 1.98 s
 Geometry Optimization Parameters
   NAtoms,    NIC,     NZ,  NCons,   NDum,   NFix, NCnnct, MaxDiis
        4      14       4       0       0       0       0       0

 Cartesian Hessian Update
 Hessian Updated using BFGS Update


** GEOMETRY OPTIMIZATION IN DELOCALIZED INTERNAL COORDINATES **
   Searching for a Minimum

   Optimization Cycle:   3

                       Coordinates (Angstroms)
     ATOM                X               Y               Z
      1  I         2.0203479718    0.0000000000    0.5024646836
      2  P         1.0186626559    0.0000000000   -1.7615103445
      3  P        -1.0186626559    0.0000000000   -1.7615103445
      4  I        -2.0203479718    0.0000000000    0.5024646836
   Point Group: c2v   Number of degrees of freedom:     3


   Energy is -14515.781774323

 Hessian Updated using BFGS Update

  3 Hessian modes will be used to form the next step
  Hessian Eigenvalues:
     0.096586    0.289806    0.418056

 Minimum Search - Taking Simple RFO Step
 Searching for Lamda that Minimizes Along All modes
 Value Taken    Lamda =   0.00000000
 Step Taken.  Stepsize is  0.001118

                             Maximum     Tolerance    Cnvgd?
         Gradient           0.000384      0.000300      NO
         Displacement       0.000893      0.001200     YES
         Energy change     -0.000027      0.000001      NO


 New Cartesian Coordinates Obtained by Inverse Iteration

 Displacement from previous Coordinates is:  0.004080
 ----------------------------------------------------------------
             Standard Nuclear Orientation (Angstroms)
    I     Atom           X                Y                Z
 ----------------------------------------------------------------
    1      I       2.0189132745     0.0000000000     0.5028107605
    2      P       1.0184807514     0.0000000000    -1.7618564215
    3      P      -1.0184807514     0.0000000000    -1.7618564215
    4      I      -2.0189132745     0.0000000000     0.5028107605
 ----------------------------------------------------------------
 Molecular Point Group                 C2v   NOp =  4
 Largest Abelian Subgroup              C2v   NOp =  4
 Nuclear Repulsion Energy =   988.5095723756 hartrees
 There are       68 alpha and       68 beta electrons
 Applying Cartesian multipole field
    Component          Value
    ---------          -----
     (2,0,0)        1.00000E-11
     (0,2,0)        2.00000E-11
     (0,0,2)       -3.00000E-11
 Nucleus-field energy     =     0.0000000037 hartrees
 Requested basis set is 6-311++G(d,p)
 There are 74 shells and 184 basis functions
 A cutoff of  1.0D-14 yielded   2070 shell pairs
 There are     13675 function pairs (     15532 Cartesian)
 Smallest overlap matrix eigenvalue = 8.59E-04
 Guess MOs from SCF MO coefficient file

 -----------------------------------------------------------------------
  General SCF calculation program by
  Eric Jon Sundstrom, Paul Horn, Yuezhi Mao, Dmitri Zuev, Alec White,
  David Stuck, Shaama M.S., Shane Yost, Joonho Lee, David Small,
  Daniel Levine, Susi Lehtola, Hugh Burton, Evgeny Epifanovsky
 -----------------------------------------------------------------------
 Hartree-Fock
 using 4 threads for integral computing
 -------------------------------------------------------
 OpenMP Integral computing Module                
 Release: version 2.0, May 2017, Q-Chem Inc. Pleasanton 
 -------------------------------------------------------
 A restricted SCF calculation will be
 performed using DIIS
 SCF converges when DIIS error is below 1.0e-08
 ---------------------------------------
  Cycle       Energy         DIIS error
 ---------------------------------------
    1  -14515.1231753649      4.82e-06  
    2  -14515.1231755692      1.37e-06  
    3  -14515.1231756021      6.61e-07  
    4  -14515.1231756079      2.97e-07  
    5  -14515.1231756092      8.17e-08  
    6  -14515.1231756093      2.84e-08  
    7  -14515.1231756093      1.17e-08  
    8  -14515.1231756094      3.89e-09  Convergence criterion met
 ---------------------------------------
 SCF time:   CPU 18.51s  wall 13.00s 
 SCF   energy in the final basis set =   -14515.1231756094
 Total energy in the final basis set =   -14515.1231756094


 ------------------------------------------------------------------------------

   CCMAN2: suite of methods based on coupled cluster
           and equation of motion theories.

   Components:
   * libvmm-1.3-trunk
     by Evgeny Epifanovsky, Ilya Kaliman.
   * libtensor-2.5-trunk
     by Evgeny Epifanovsky, Michael Wormit, Dmitry Zuev, Sam Manzer, 
        Ilya Kaliman.
   * libcc-2.5-trunk
     by Evgeny Epifanovsky, Arik Landau, Tomasz Kus, Kirill Khistyaev, 
        Dmitry Zuev, Prashant Manohar, Xintian Feng, Anna Krylov, 
        Matthew Goldey, Alec White, Thomas Jagau, Kaushik Nanda, 
        Anastasia Gunina, Alexander Kunitsa, Joonho Lee.

   CCMAN original authors:
   Anna I. Krylov, C. David Sherrill, Steven R. Gwaltney,
   Edward F. C. Byrd (2000)
   Sergey V. Levchenko, Lyudmila V. Slipchenko, Tao Wang,
   Ana-Maria C. Cristian (2003)
   Piotr A. Pieniazek, C. Melania Oana, Evgeny Epifanovsky (2007)
   Prashant Manohar (2009)

 ------------------------------------------------------------------------------


 Allocating and initializing 3808MB of RAM...
 Calculation will run on 4 cores.


 Alpha MOs, Restricted
 -- Occupied --                  
*******-1177.18 -180.88 -180.88 -169.69 -169.69 -169.69 -169.69
  1 B1    1 A1    2 B1    2 A1    3 B1    3 A1    1 B2    1 A2                 
-169.69 -169.69  -80.03  -80.03  -37.94  -37.94  -33.12  -33.12
  4 A1    4 B1    5 A1    5 B1    6 B1    6 A1    7 B1    7 A1                 
-33.120 -33.120 -33.120 -33.120 -24.308 -24.308 -24.307 -24.307
  2 A2    2 B2    8 A1    8 B1    9 B1    9 A1    3 A2    3 B2                 
-24.307 -24.307 -24.303 -24.303 -24.303 -24.303  -7.568  -7.568
 10 B1   10 A1    4 A2    4 B2   11 B1   11 A1   12 A1   12 B1                 
 -7.253  -7.253  -5.486  -5.486  -5.476  -5.476  -5.475  -5.475
 13 B1   13 A1   14 B1   14 A1    5 A2    5 B2   15 B1   15 A1                 
 -5.461  -5.460  -5.459  -5.459  -5.459  -5.458  -2.409  -2.409
 16 A1   16 B1    6 B2   17 A1    6 A2   17 B1   18 B1   18 A1                 
 -2.405  -2.405  -2.404  -2.404  -2.392  -2.392  -2.392  -2.392
  7 A2    7 B2   19 B1   19 A1    8 B2    8 A2   20 A1   20 B1                 
 -0.964  -0.880  -0.825  -0.662  -0.505  -0.468  -0.443  -0.399
 21 A1   21 B1   22 A1   22 B1   23 A1   24 A1    9 B2    9 A2                 
 -0.399  -0.375  -0.374  -0.344
 23 B1   24 B1   25 A1   10 B2                                                 
 -- Virtual --                   
 -0.026  -0.002   0.057   0.067   0.083   0.092   0.095   0.109
 10 A2   26 A1   25 B1   27 A1   11 B2   28 A1   26 B1   29 A1                 
  0.112   0.126   0.148   0.173   0.258   0.279   0.295   0.311
 11 A2   27 B1   28 B1   29 B1   30 A1   31 A1   30 B1   12 B2                 
  0.347   0.359   0.371   0.378   0.384   0.405   0.430   0.430
 12 A2   32 A1   31 B1   33 A1   13 B2   32 B1   13 A2   33 B1                 
  0.481   0.523   0.565   0.566   0.571   0.578   0.579   0.580
 34 A1   14 B2   15 B2   14 A2   35 A1   34 B1   36 A1   15 A2                 
  0.599   0.648   0.664   0.671   0.735   0.766   0.809   0.841
 35 B1   37 A1   38 A1   36 B1   16 B2   37 B1   38 B1   39 A1                 
  0.885   0.897   0.962   1.080   1.088   1.106   1.188   1.403
 40 A1   17 B2   16 A2   39 B1   17 A2   41 A1   40 B1   41 B1                 
  1.530   1.553   1.566   1.579   1.619   1.632   1.775   1.830
 18 B2   18 A2   42 A1   42 B1   43 A1   43 B1   19 B2   19 A2                 
  1.841   1.927   1.984   1.989   4.466   4.471   4.478   4.484
 44 A1   44 B1   45 B1   45 A1   46 A1   20 B2   20 A2   21 B2                 
  4.494   4.495   4.498   4.533   4.613   4.644   4.700   4.819
 21 A2   46 B1   47 A1   47 B1   48 A1   48 B1   49 A1   49 B1                 
  6.518   6.534   6.537   6.563   6.565   6.570   7.161   7.419
 22 B2   50 A1   22 A2   50 B1   51 A1   51 B1   52 A1   52 B1                 
 14.725  14.750  14.770  14.771  14.856  14.887  28.808  28.914
 23 B2   23 A2   53 B1   53 A1   54 B1   54 A1   55 A1   55 B1                 
 29.517  29.531  29.532  29.552  29.554  29.560  29.868  29.869
 24 B2   24 A2   56 A1   56 B1   57 B1   57 A1   25 B2   58 A1                 
 29.870  29.872  29.877  29.878  29.880  29.895  29.948  29.963
 25 A2   26 B2   26 A2   58 B1   59 A1   59 B1   60 A1   60 B1                 
130.579 130.590 130.592 130.605 130.614 130.615 154.215 154.305
 27 B2   27 A2   61 A1   61 B1   62 B1   62 A1   63 A1   63 B1                 
165.763 166.0471912.1311912.224
 64 A1   64 B1   65 A1   65 B1                                                 

 Beta MOs, Restricted
 -- Occupied --                  
*******-1177.18 -180.88 -180.88 -169.69 -169.69 -169.69 -169.69
  1 B1    1 A1    2 B1    2 A1    3 B1    3 A1    1 B2    1 A2                 
-169.69 -169.69  -80.03  -80.03  -37.94  -37.94  -33.12  -33.12
  4 A1    4 B1    5 A1    5 B1    6 B1    6 A1    7 B1    7 A1                 
-33.120 -33.120 -33.120 -33.120 -24.308 -24.308 -24.307 -24.307
  2 A2    2 B2    8 A1    8 B1    9 B1    9 A1    3 A2    3 B2                 
-24.307 -24.307 -24.303 -24.303 -24.303 -24.303  -7.568  -7.568
 10 B1   10 A1    4 A2    4 B2   11 B1   11 A1   12 A1   12 B1                 
 -7.253  -7.253  -5.486  -5.486  -5.476  -5.476  -5.475  -5.475
 13 B1   13 A1   14 B1   14 A1    5 A2    5 B2   15 B1   15 A1                 
 -5.461  -5.460  -5.459  -5.459  -5.459  -5.458  -2.409  -2.409
 16 A1   16 B1    6 B2   17 A1    6 A2   17 B1   18 B1   18 A1                 
 -2.405  -2.405  -2.404  -2.404  -2.392  -2.392  -2.392  -2.392
  7 A2    7 B2   19 B1   19 A1    8 B2    8 A2   20 A1   20 B1                 
 -0.964  -0.880  -0.825  -0.662  -0.505  -0.468  -0.443  -0.399
 21 A1   21 B1   22 A1   22 B1   23 A1   24 A1    9 B2    9 A2                 
 -0.399  -0.375  -0.374  -0.344
 23 B1   24 B1   25 A1   10 B2                                                 
 -- Virtual --                   
 -0.026  -0.002   0.057   0.067   0.083   0.092   0.095   0.109
 10 A2   26 A1   25 B1   27 A1   11 B2   28 A1   26 B1   29 A1                 
  0.112   0.126   0.148   0.173   0.258   0.279   0.295   0.311
 11 A2   27 B1   28 B1   29 B1   30 A1   31 A1   30 B1   12 B2                 
  0.347   0.359   0.371   0.378   0.384   0.405   0.430   0.430
 12 A2   32 A1   31 B1   33 A1   13 B2   32 B1   13 A2   33 B1                 
  0.481   0.523   0.565   0.566   0.571   0.578   0.579   0.580
 34 A1   14 B2   15 B2   14 A2   35 A1   34 B1   36 A1   15 A2                 
  0.599   0.648   0.664   0.671   0.735   0.766   0.809   0.841
 35 B1   37 A1   38 A1   36 B1   16 B2   37 B1   38 B1   39 A1                 
  0.885   0.897   0.962   1.080   1.088   1.106   1.188   1.403
 40 A1   17 B2   16 A2   39 B1   17 A2   41 A1   40 B1   41 B1                 
  1.530   1.553   1.566   1.579   1.619   1.632   1.775   1.830
 18 B2   18 A2   42 A1   42 B1   43 A1   43 B1   19 B2   19 A2                 
  1.841   1.927   1.984   1.989   4.466   4.471   4.478   4.484
 44 A1   44 B1   45 B1   45 A1   46 A1   20 B2   20 A2   21 B2                 
  4.494   4.495   4.498   4.533   4.613   4.644   4.700   4.819
 21 A2   46 B1   47 A1   47 B1   48 A1   48 B1   49 A1   49 B1                 
  6.518   6.534   6.537   6.563   6.565   6.570   7.161   7.419
 22 B2   50 A1   22 A2   50 B1   51 A1   51 B1   52 A1   52 B1                 
 14.725  14.750  14.770  14.771  14.856  14.887  28.808  28.914
 23 B2   23 A2   53 B1   53 A1   54 B1   54 A1   55 A1   55 B1                 
 29.517  29.531  29.532  29.552  29.554  29.560  29.868  29.869
 24 B2   24 A2   56 A1   56 B1   57 B1   57 A1   25 B2   58 A1                 
 29.870  29.872  29.877  29.878  29.880  29.895  29.948  29.963
 25 A2   26 B2   26 A2   58 B1   59 A1   59 B1   60 A1   60 B1                 
130.579 130.590 130.592 130.605 130.614 130.615 154.215 154.305
 27 B2   27 A2   61 A1   61 B1   62 B1   62 A1   63 A1   63 B1                 
165.763 166.0471912.1311912.224
 64 A1   64 B1   65 A1   65 B1                                                 

 Occupation and symmetry of molecular orbitals

 Point group: C2v (4 irreducible representations).

                           A1   A2   B1   B2    All 
 ----------------------------------------------------
 All molecular orbitals:
  - Alpha                  65   27   65   27    184 
  - Beta                   65   27   65   27    184 
 ----------------------------------------------------
 Alpha orbitals:
  - Frozen occupied        17   6    17   6     46  
  - Active occupied        8    3    7    4     22  
  - Active virtual         40   18   41   17    116 
  - Frozen virtual         0    0    0    0     0   
 ----------------------------------------------------
 Beta orbitals:
  - Frozen occupied        17   6    17   6     46  
  - Active occupied        8    3    7    4     22  
  - Active virtual         40   18   41   17    116 
  - Frozen virtual         0    0    0    0     0   
 ----------------------------------------------------

 Import integrals:   CPU 0.00 s  wall 0.00 s

 Import integrals:   CPU 236.75 s  wall 212.87 s

 MP2 amplitudes:   CPU 1.44 s  wall 1.58 s

Running a double precision version
           CCSD T amplitudes will be solved using DIIS.

           Start     Size      MaxIter   EConv     TConv     
           3         7         100       1.00e-07  1.00e-05  
 ------------------------------------------------------------------------------
           Energy (a.u.)   Ediff      Tdiff       Comment
 ------------------------------------------------------------------------------
         -1.4515762e+04                           
     1   -1.4515761e+04   1.41e-03   8.54e-01     
     2   -1.4515778e+04   1.75e-02   1.08e-01     
     3   -1.4515779e+04   7.43e-04   4.48e-02     
     4   -1.4515781e+04   1.84e-03   1.46e-02     Switched to DIIS steps.
     5   -1.4515782e+04   7.07e-04   1.31e-02     
     6   -1.4515782e+04   3.67e-05   2.64e-03     
     7   -1.4515782e+04   2.08e-06   1.17e-03     
     8   -1.4515782e+04   3.30e-06   2.94e-04     
     9   -1.4515782e+04   1.87e-06   1.65e-04     
    10   -1.4515782e+04   3.48e-07   6.55e-05     
    11   -1.4515782e+04   1.97e-08   3.73e-05     
    12   -1.4515782e+04   2.64e-10   1.14e-05     
    13   -1.4515782e+04   8.30e-08   5.51e-06     
 ------------------------------------------------------------------------------
         -1.4515782e+04                           CCSD T converged.

End of double precision
 SCF energy                 = -14515.12317561
 MP2 energy                 = -14515.76232596
 CCSD correlation energy     =     -0.65859896
 CCSD total energy           = -14515.78177457

 CCSD  T1^2 = 0.0132  T2^2 = 0.3185  Leading amplitudes:

 Amplitude    Orbitals with energies
  0.0311       9 (A2) A                  ->    10 (A2) A                  
              -0.3993                         -0.0263                     
  0.0311       9 (A2) B                  ->    10 (A2) B                  
              -0.3993                         -0.0263                     
  0.0211       24 (B1) A                 ->    25 (B1) A                  
              -0.3750                          0.0565                     
  0.0211       24 (B1) B                 ->    25 (B1) B                  
              -0.3750                          0.0565                     

 Amplitude    Orbitals with energies
 -0.1095       10 (B2) A     10 (B2) B   ->    10 (A2) A     10 (A2) B    
              -0.3444       -0.3444           -0.0263       -0.0263       
  0.1095       10 (B2) A     10 (B2) B   ->    10 (A2) B     10 (A2) A    
              -0.3444       -0.3444           -0.0263       -0.0263       
  0.1095       10 (B2) B     10 (B2) A   ->    10 (A2) A     10 (A2) B    
              -0.3444       -0.3444           -0.0263       -0.0263       
 -0.1095       10 (B2) B     10 (B2) A   ->    10 (A2) B     10 (A2) A    
              -0.3444       -0.3444           -0.0263       -0.0263       

 Computing CCSD intemediates for later calculations in double precision
 Finished.

Running a double precision version
           CCSD Lambda amplitudes will be solved using DIIS.
           Start     Size      MaxIter   EConv     LConv     
           3         7         100       1.00e-07  1.00e-05  
 ------------------------------------------------------------------------------
            Enorm      Ldiff       Comment
 ------------------------------------------------------------------------------
     1     6.52e-02   5.15e-02     
     2     1.53e-02   5.12e-03     
     3     6.41e-03   2.47e-03     
     4     3.63e-03   1.20e-03     Switched to DIIS steps.
     5     1.19e-03   6.40e-04     
     6     5.90e-04   1.91e-04     
     7     1.90e-04   4.69e-05     
     8     8.28e-05   7.75e-06     
     9     2.75e-05   6.35e-06     
    10     1.16e-05   2.10e-06     
    11     4.49e-06   6.67e-07     
    12     2.38e-06   1.01e-07     
    13     1.18e-06   1.20e-07     
    14     5.45e-07   4.36e-08     
    15     2.70e-07   6.23e-09     
    16     1.04e-07   1.26e-08     
    17     5.14e-08   4.29e-09     
 ------------------------------------------------------------------------------
                                   CCSD Lambda converged.

 Computing density matrices in double precision...
           Orbital response amplitudes will be solved using DIIS.
           Start     Size      MaxIter   EConv     LConv     
           3         7         100       1.00e-06  1.00e-06  
 ------------------------------------------------------------------------------
            Enorm      Ldiff       Comment
 ------------------------------------------------------------------------------
     1     9.51e-02   1.46e-02     
     2     6.98e-02   1.63e-02     
     3     7.99e-02   2.53e-02     
     4     6.48e-03   3.51e-02     Switched to DIIS steps.
     5     2.02e-03   1.07e-03     
     6     2.60e-04   3.87e-04     
     7     9.15e-05   3.00e-05     
     8     2.16e-05   1.40e-05     
     9     3.69e-06   4.02e-06     
    10     1.62e-06   8.66e-08     
    11     4.35e-07   3.87e-09     
 ------------------------------------------------------------------------------
                                   Orbital response converged.

 Computing density matrices... Done.
 CCSD calculation:   CPU 671.41 s  wall 1366.32 s

Current path: /canmo/ccsd/grad/
/g1_bb_aa
/g1_bb_bb
/g1_o1o1
/g1_o1o2
/g1_o1v1
/g1_o2v1
/g1_v1v1
/g1p_bb_aa
/g1p_bb_bb
/g1s_bb_aa
/g1s_bb_bb
/g2_o1o1o1o1
/g2_o1o1o1v1
/g2_o1o1v1v1
/g2_o1v1o1v1
/g2_o1v1v1v1
/g2_v1v1v1v1
/w_bb_aa
/w_bb_bb
 Transferring MO TPDM to AO TPDM
 Transferring g2_o1o1o1o1
 Transferring g2_o1o1o1v1
 Transferring g2_o1o1v1v1
 Transferring g2_o1v1o1v1
 Transferring g2_o1v1v1v1
 Transferring g2_v1v1v1v1
 Adding separable TPDM
 Computing TPDM gradient
 --------------------------------------------------------
 2e gradient
  Atom          X               Y               Z
 --------------------------------------------------------
    1        -75.245659        0.000000      -43.903407  
    2        -18.803277       -0.000000       43.903407  
    3         18.803277        0.000000       43.903407  
    4         75.245659       -0.000000      -43.903407  
 --------------------------------------------------------
 --------------------------------------------------------
 Final gradient
  Atom          X               Y               Z
 --------------------------------------------------------
    1        -75.245659        0.000000      -43.903407  
    2        -18.803277       -0.000000       43.903407  
    3         18.803277        0.000000       43.903407  
    4         75.245659       -0.000000      -43.903407  
 --------------------------------------------------------
 Analytic gradient from two-electron contribution:   CPU 4578.88 s  wall 2013.22 s

 Total ccman2 time:   CPU 5497.89 s  wall 3611.81 s


 --------------------------------------------------------------
             Orbital Energies (a.u.) and Symmetries
 --------------------------------------------------------------

 Alpha MOs, Restricted
 -- Occupied --                  
******* -180.88 -169.69 -169.69  -80.03  -37.94  -33.12  -33.12
  1 A1    2 A1    3 A1    4 A1    5 A1    6 A1    7 A1    8 A1                 
-24.308 -24.307 -24.303  -7.568  -7.253  -5.486  -5.475  -5.461
  9 A1   10 A1   11 A1   12 A1   13 A1   14 A1   15 A1   16 A1                 
 -5.459-169.688 -33.120 -24.307 -24.303  -5.476  -5.459********
 17 A1    1 A2    2 A2    3 A2    4 A2    5 A2    6 A2    1 B1                 
-180.88 -169.69 -169.69  -80.03  -37.94  -33.12  -33.12  -24.31
  2 B1    3 B1    4 B1    5 B1    6 B1    7 B1    8 B1    9 B1                 
-24.307 -24.303  -7.568  -7.253  -5.486  -5.475  -5.460  -5.458
 10 B1   11 B1   12 B1   13 B1   14 B1   15 B1   16 B1   17 B1                 
-169.69  -33.12  -24.31  -24.30   -5.48   -5.46   -2.41   -2.40
  1 B2    2 B2    3 B2    4 B2    5 B2    6 B2   18 A1   19 A1                 
 -2.392  -0.964  -0.825  -0.505  -0.468  -0.374  -2.405  -2.392
 20 A1   21 A1   22 A1   23 A1   24 A1   25 A1    7 A2    8 A2                 
 -0.399  -2.409  -2.404  -2.392  -0.880  -0.662  -0.399  -0.375
  9 A2   18 B1   19 B1   20 B1   21 B1   22 B1   23 B1   24 B1                 
 -2.405  -2.392  -0.443  -0.344
  7 B2    8 B2    9 B2   10 B2                                                 
 -- Virtual --                   
 -0.002   0.067   0.092   0.109   0.258   0.279   0.359   0.378
 26 A1   27 A1   28 A1   29 A1   30 A1   31 A1   32 A1   33 A1                 
  0.481   0.571   0.579   0.648   0.664   0.841   0.885   1.106
 34 A1   35 A1   36 A1   37 A1   38 A1   39 A1   40 A1   41 A1                 
  1.566   1.619   1.841   1.989   4.466   4.498   4.613   4.700
 42 A1   43 A1   44 A1   45 A1   46 A1   47 A1   48 A1   49 A1                 
  6.534   6.565   7.161  14.771  14.887  28.808  29.532  29.560
 50 A1   51 A1   52 A1   53 A1   54 A1   55 A1   56 A1   57 A1                 
 29.869  29.880  29.948 130.592 130.615 154.215 165.7631912.131
 58 A1   59 A1   60 A1   61 A1   62 A1   63 A1   64 A1   65 A1                 
 -0.026   0.112   0.347   0.430   0.566   0.580   0.962   1.088
 10 A2   11 A2   12 A2   13 A2   14 A2   15 A2   16 A2   17 A2                 
  1.553   1.830   4.478   4.494   6.537  14.750  29.531  29.870
 18 A2   19 A2   20 A2   21 A2   22 A2   23 A2   24 A2   25 A2                 
 29.877 130.590   0.057   0.095   0.126   0.148   0.173   0.295
 26 A2   27 A2   25 B1   26 B1   27 B1   28 B1   29 B1   30 B1                 
  0.371   0.405   0.430   0.578   0.599   0.671   0.766   0.809
 31 B1   32 B1   33 B1   34 B1   35 B1   36 B1   37 B1   38 B1                 
  1.080   1.188   1.403   1.579   1.632   1.927   1.984   4.495
 39 B1   40 B1   41 B1   42 B1   43 B1   44 B1   45 B1   46 B1                 
  4.533   4.644   4.819   6.563   6.570   7.419  14.770  14.856
 47 B1   48 B1   49 B1   50 B1   51 B1   52 B1   53 B1   54 B1                 
 28.914  29.552  29.554  29.878  29.895  29.963 130.605 130.614
 55 B1   56 B1   57 B1   58 B1   59 B1   60 B1   61 B1   62 B1                 
154.305 166.0471912.224   0.083   0.311   0.384   0.523   0.565
 63 B1   64 B1   65 B1   11 B2   12 B2   13 B2   14 B2   15 B2                 
  0.735   0.897   1.530   1.775   4.471   4.484   6.518  14.725
 16 B2   17 B2   18 B2   19 B2   20 B2   21 B2   22 B2   23 B2                 
 29.517  29.868  29.872 130.579
 24 B2   25 B2   26 B2   27 B2                                                 

 Beta MOs, Restricted
 -- Occupied --                  
******* -180.88 -169.69 -169.69  -80.03  -37.94  -33.12  -33.12
  1 A1    2 A1    3 A1    4 A1    5 A1    6 A1    7 A1    8 A1                 
-24.308 -24.307 -24.303  -7.568  -7.253  -5.486  -5.475  -5.461
  9 A1   10 A1   11 A1   12 A1   13 A1   14 A1   15 A1   16 A1                 
 -5.459-169.688 -33.120 -24.307 -24.303  -5.476  -5.459********
 17 A1    1 A2    2 A2    3 A2    4 A2    5 A2    6 A2    1 B1                 
-180.88 -169.69 -169.69  -80.03  -37.94  -33.12  -33.12  -24.31
  2 B1    3 B1    4 B1    5 B1    6 B1    7 B1    8 B1    9 B1                 
-24.307 -24.303  -7.568  -7.253  -5.486  -5.475  -5.460  -5.458
 10 B1   11 B1   12 B1   13 B1   14 B1   15 B1   16 B1   17 B1                 
-169.69  -33.12  -24.31  -24.30   -5.48   -5.46   -2.41   -2.40
  1 B2    2 B2    3 B2    4 B2    5 B2    6 B2   18 A1   19 A1                 
 -2.392  -0.964  -0.825  -0.505  -0.468  -0.374  -2.405  -2.392
 20 A1   21 A1   22 A1   23 A1   24 A1   25 A1    7 A2    8 A2                 
 -0.399  -2.409  -2.404  -2.392  -0.880  -0.662  -0.399  -0.375
  9 A2   18 B1   19 B1   20 B1   21 B1   22 B1   23 B1   24 B1                 
 -2.405  -2.392  -0.443  -0.344
  7 B2    8 B2    9 B2   10 B2                                                 
 -- Virtual --                   
 -0.002   0.067   0.092   0.109   0.258   0.279   0.359   0.378
 26 A1   27 A1   28 A1   29 A1   30 A1   31 A1   32 A1   33 A1                 
  0.481   0.571   0.579   0.648   0.664   0.841   0.885   1.106
 34 A1   35 A1   36 A1   37 A1   38 A1   39 A1   40 A1   41 A1                 
  1.566   1.619   1.841   1.989   4.466   4.498   4.613   4.700
 42 A1   43 A1   44 A1   45 A1   46 A1   47 A1   48 A1   49 A1                 
  6.534   6.565   7.161  14.771  14.887  28.808  29.532  29.560
 50 A1   51 A1   52 A1   53 A1   54 A1   55 A1   56 A1   57 A1                 
 29.869  29.880  29.948 130.592 130.615 154.215 165.7631912.131
 58 A1   59 A1   60 A1   61 A1   62 A1   63 A1   64 A1   65 A1                 
 -0.026   0.112   0.347   0.430   0.566   0.580   0.962   1.088
 10 A2   11 A2   12 A2   13 A2   14 A2   15 A2   16 A2   17 A2                 
  1.553   1.830   4.478   4.494   6.537  14.750  29.531  29.870
 18 A2   19 A2   20 A2   21 A2   22 A2   23 A2   24 A2   25 A2                 
 29.877 130.590   0.057   0.095   0.126   0.148   0.173   0.295
 26 A2   27 A2   25 B1   26 B1   27 B1   28 B1   29 B1   30 B1                 
  0.371   0.405   0.430   0.578   0.599   0.671   0.766   0.809
 31 B1   32 B1   33 B1   34 B1   35 B1   36 B1   37 B1   38 B1                 
  1.080   1.188   1.403   1.579   1.632   1.927   1.984   4.495
 39 B1   40 B1   41 B1   42 B1   43 B1   44 B1   45 B1   46 B1                 
  4.533   4.644   4.819   6.563   6.570   7.419  14.770  14.856
 47 B1   48 B1   49 B1   50 B1   51 B1   52 B1   53 B1   54 B1                 
 28.914  29.552  29.554  29.878  29.895  29.963 130.605 130.614
 55 B1   56 B1   57 B1   58 B1   59 B1   60 B1   61 B1   62 B1                 
154.305 166.0471912.224   0.083   0.311   0.384   0.523   0.565
 63 B1   64 B1   65 B1   11 B2   12 B2   13 B2   14 B2   15 B2                 
  0.735   0.897   1.530   1.775   4.471   4.484   6.518  14.725
 16 B2   17 B2   18 B2   19 B2   20 B2   21 B2   22 B2   23 B2                 
 29.517  29.868  29.872 130.579
 24 B2   25 B2   26 B2   27 B2                                                 
 --------------------------------------------------------------

          Ground-State Mulliken Net Atomic Charges

     Atom                 Charge (a.u.)
  ----------------------------------------
      1 I                    -0.122988
      2 P                     0.122988
      3 P                     0.122988
      4 I                    -0.122988
  ----------------------------------------
  Sum of atomic charges =     0.000000

 -----------------------------------------------------------------
                    Cartesian Multipole Moments
 -----------------------------------------------------------------
    Charge (ESU x 10^10)
                 0.0000
    Dipole Moment (Debye)
         X       0.0000      Y      -0.0000      Z      -0.2795
       Tot       0.2795
    Quadrupole Moments (Debye-Ang)
        XX     -86.4608     XY       0.0000     YY     -84.8665
        XZ      -0.0000     YZ      -0.0000     ZZ     -82.4685
    Octopole Moments (Debye-Ang^2)
       XXX       0.0000    XXY       0.0000    XYY      -0.0000
       YYY      -0.0000    XXZ      27.0991    XYZ      -0.0000
       YYZ      16.7208    XZZ       0.0000    YZZ      -0.0000
       ZZZ      64.2428
    Hexadecapole Moments (Debye-Ang^3)
      XXXX   -1719.8932   XXXY       0.0000   XXYY    -309.5119
      XYYY      -0.0000   YYYY    -128.3920   XXXZ      -0.0000
      XXYZ      -0.0000   XYYZ      -0.0000   YYYZ      -0.0000
      XXZZ    -385.2273   XYZZ       0.0000   YYZZ    -139.8886
      XZZZ      -0.0000   YZZZ      -0.0000   ZZZZ    -707.5408
 -----------------------------------------------------------------
 DrvMan completing analytic gradient of the correlated energy
 Correlated dipole moment
            1
    1   0.0000000
    2  -0.0000000
    3  -0.1099457
 Energy read as -14515.781774572
 Full Analytical Gradient: (in a.u., or Hartree/Bohr)
             1             2             3             4
    1    0.00000084    0.00005990   -0.00005990   -0.00000084
    2    0.00000000   -0.00000000    0.00000000    0.00000000
    3    0.00000113   -0.00000113   -0.00000113    0.00000113
 Gradient time:  CPU 0.30 s  wall 2.27 s
 Geometry Optimization Parameters
   NAtoms,    NIC,     NZ,  NCons,   NDum,   NFix, NCnnct, MaxDiis
        4      14       4       0       0       0       0       0

 Cartesian Hessian Update
 Hessian Updated using BFGS Update


** GEOMETRY OPTIMIZATION IN DELOCALIZED INTERNAL COORDINATES **
   Searching for a Minimum

   Optimization Cycle:   4

                       Coordinates (Angstroms)
     ATOM                X               Y               Z
      1  I         2.0189132745    0.0000000000    0.5028107605
      2  P         1.0184807514    0.0000000000   -1.7618564215
      3  P        -1.0184807514    0.0000000000   -1.7618564215
      4  I        -2.0189132745    0.0000000000    0.5028107605
   Point Group: c2v   Number of degrees of freedom:     3


   Energy is -14515.781774572

 Hessian Updated using BFGS Update

  3 Hessian modes will be used to form the next step
  Hessian Eigenvalues:
     0.097018    0.263356    0.416303

 Minimum Search - Taking Simple RFO Step
 Searching for Lamda that Minimizes Along All modes
 Value Taken    Lamda =   0.00000000
 Step Taken.  Stepsize is  0.000229

                             Maximum     Tolerance    Cnvgd?
         Gradient           0.000043      0.000300     YES
         Displacement       0.000164      0.001200     YES
         Energy change     -0.000000      0.000001     YES


                       Distance Matrix (Angstroms)
             I (  1)   P (  2)   P (  3)
   P (  2)  2.475799
   P (  3)  3.788731  2.036962
   I (  4)  4.037827  3.788731  2.475799

 Final energy is   -14515.781774572282     


 ******************************
 **  OPTIMIZATION CONVERGED  **
 ******************************

                       Coordinates (Angstroms)
     ATOM                X               Y               Z
      1  I         2.0189132745    0.0000000000    0.5028107605
      2  P         1.0184807514    0.0000000000   -1.7618564215
      3  P        -1.0184807514    0.0000000000   -1.7618564215
      4  I        -2.0189132745    0.0000000000    0.5028107605

Z-matrix Print:
$molecule
0 1
I 
P  1 2.475799
P  2 2.036962 1 113.833779
I  3 2.475799 2 113.833779 1 -0.000000 0
$end


 --------------------------------------------------------------
             Orbital Energies (a.u.) and Symmetries
 --------------------------------------------------------------

 Alpha MOs, Restricted
 -- Occupied --                  
******* -180.88 -169.69 -169.69  -80.03  -37.94  -33.12  -33.12
  1 A1    2 A1    3 A1    4 A1    5 A1    6 A1    7 A1    8 A1                 
-24.308 -24.307 -24.303  -7.568  -7.253  -5.486  -5.475  -5.461
  9 A1   10 A1   11 A1   12 A1   13 A1   14 A1   15 A1   16 A1                 
 -5.459-169.688 -33.120 -24.307 -24.303  -5.476  -5.459********
 17 A1    1 A2    2 A2    3 A2    4 A2    5 A2    6 A2    1 B1                 
-180.88 -169.69 -169.69  -80.03  -37.94  -33.12  -33.12  -24.31
  2 B1    3 B1    4 B1    5 B1    6 B1    7 B1    8 B1    9 B1                 
-24.307 -24.303  -7.568  -7.253  -5.486  -5.475  -5.460  -5.458
 10 B1   11 B1   12 B1   13 B1   14 B1   15 B1   16 B1   17 B1                 
-169.69  -33.12  -24.31  -24.30   -5.48   -5.46   -2.41   -2.40
  1 B2    2 B2    3 B2    4 B2    5 B2    6 B2   18 A1   19 A1                 
 -2.392  -0.964  -0.825  -0.505  -0.468  -0.374  -2.405  -2.392
 20 A1   21 A1   22 A1   23 A1   24 A1   25 A1    7 A2    8 A2                 
 -0.399  -2.409  -2.404  -2.392  -0.880  -0.662  -0.399  -0.375
  9 A2   18 B1   19 B1   20 B1   21 B1   22 B1   23 B1   24 B1                 
 -2.405  -2.392  -0.443  -0.344
  7 B2    8 B2    9 B2   10 B2                                                 
 -- Virtual --                   
 -0.002   0.067   0.092   0.109   0.258   0.279   0.359   0.378
 26 A1   27 A1   28 A1   29 A1   30 A1   31 A1   32 A1   33 A1                 
  0.481   0.571   0.579   0.648   0.664   0.841   0.885   1.106
 34 A1   35 A1   36 A1   37 A1   38 A1   39 A1   40 A1   41 A1                 
  1.566   1.619   1.841   1.989   4.466   4.498   4.613   4.700
 42 A1   43 A1   44 A1   45 A1   46 A1   47 A1   48 A1   49 A1                 
  6.534   6.565   7.161  14.771  14.887  28.808  29.532  29.560
 50 A1   51 A1   52 A1   53 A1   54 A1   55 A1   56 A1   57 A1                 
 29.869  29.880  29.948 130.592 130.615 154.215 165.7631912.131
 58 A1   59 A1   60 A1   61 A1   62 A1   63 A1   64 A1   65 A1                 
 -0.026   0.112   0.347   0.430   0.566   0.580   0.962   1.088
 10 A2   11 A2   12 A2   13 A2   14 A2   15 A2   16 A2   17 A2                 
  1.553   1.830   4.478   4.494   6.537  14.750  29.531  29.870
 18 A2   19 A2   20 A2   21 A2   22 A2   23 A2   24 A2   25 A2                 
 29.877 130.590   0.057   0.095   0.126   0.148   0.173   0.295
 26 A2   27 A2   25 B1   26 B1   27 B1   28 B1   29 B1   30 B1                 
  0.371   0.405   0.430   0.578   0.599   0.671   0.766   0.809
 31 B1   32 B1   33 B1   34 B1   35 B1   36 B1   37 B1   38 B1                 
  1.080   1.188   1.403   1.579   1.632   1.927   1.984   4.495
 39 B1   40 B1   41 B1   42 B1   43 B1   44 B1   45 B1   46 B1                 
  4.533   4.644   4.819   6.563   6.570   7.419  14.770  14.856
 47 B1   48 B1   49 B1   50 B1   51 B1   52 B1   53 B1   54 B1                 
 28.914  29.552  29.554  29.878  29.895  29.963 130.605 130.614
 55 B1   56 B1   57 B1   58 B1   59 B1   60 B1   61 B1   62 B1                 
154.305 166.0471912.224   0.083   0.311   0.384   0.523   0.565
 63 B1   64 B1   65 B1   11 B2   12 B2   13 B2   14 B2   15 B2                 
  0.735   0.897   1.530   1.775   4.471   4.484   6.518  14.725
 16 B2   17 B2   18 B2   19 B2   20 B2   21 B2   22 B2   23 B2                 
 29.517  29.868  29.872 130.579
 24 B2   25 B2   26 B2   27 B2                                                 

 Beta MOs, Restricted
 -- Occupied --                  
******* -180.88 -169.69 -169.69  -80.03  -37.94  -33.12  -33.12
  1 A1    2 A1    3 A1    4 A1    5 A1    6 A1    7 A1    8 A1                 
-24.308 -24.307 -24.303  -7.568  -7.253  -5.486  -5.475  -5.461
  9 A1   10 A1   11 A1   12 A1   13 A1   14 A1   15 A1   16 A1                 
 -5.459-169.688 -33.120 -24.307 -24.303  -5.476  -5.459********
 17 A1    1 A2    2 A2    3 A2    4 A2    5 A2    6 A2    1 B1                 
-180.88 -169.69 -169.69  -80.03  -37.94  -33.12  -33.12  -24.31
  2 B1    3 B1    4 B1    5 B1    6 B1    7 B1    8 B1    9 B1                 
-24.307 -24.303  -7.568  -7.253  -5.486  -5.475  -5.460  -5.458
 10 B1   11 B1   12 B1   13 B1   14 B1   15 B1   16 B1   17 B1                 
-169.69  -33.12  -24.31  -24.30   -5.48   -5.46   -2.41   -2.40
  1 B2    2 B2    3 B2    4 B2    5 B2    6 B2   18 A1   19 A1                 
 -2.392  -0.964  -0.825  -0.505  -0.468  -0.374  -2.405  -2.392
 20 A1   21 A1   22 A1   23 A1   24 A1   25 A1    7 A2    8 A2                 
 -0.399  -2.409  -2.404  -2.392  -0.880  -0.662  -0.399  -0.375
  9 A2   18 B1   19 B1   20 B1   21 B1   22 B1   23 B1   24 B1                 
 -2.405  -2.392  -0.443  -0.344
  7 B2    8 B2    9 B2   10 B2                                                 
 -- Virtual --                   
 -0.002   0.067   0.092   0.109   0.258   0.279   0.359   0.378
 26 A1   27 A1   28 A1   29 A1   30 A1   31 A1   32 A1   33 A1                 
  0.481   0.571   0.579   0.648   0.664   0.841   0.885   1.106
 34 A1   35 A1   36 A1   37 A1   38 A1   39 A1   40 A1   41 A1                 
  1.566   1.619   1.841   1.989   4.466   4.498   4.613   4.700
 42 A1   43 A1   44 A1   45 A1   46 A1   47 A1   48 A1   49 A1                 
  6.534   6.565   7.161  14.771  14.887  28.808  29.532  29.560
 50 A1   51 A1   52 A1   53 A1   54 A1   55 A1   56 A1   57 A1                 
 29.869  29.880  29.948 130.592 130.615 154.215 165.7631912.131
 58 A1   59 A1   60 A1   61 A1   62 A1   63 A1   64 A1   65 A1                 
 -0.026   0.112   0.347   0.430   0.566   0.580   0.962   1.088
 10 A2   11 A2   12 A2   13 A2   14 A2   15 A2   16 A2   17 A2                 
  1.553   1.830   4.478   4.494   6.537  14.750  29.531  29.870
 18 A2   19 A2   20 A2   21 A2   22 A2   23 A2   24 A2   25 A2                 
 29.877 130.590   0.057   0.095   0.126   0.148   0.173   0.295
 26 A2   27 A2   25 B1   26 B1   27 B1   28 B1   29 B1   30 B1                 
  0.371   0.405   0.430   0.578   0.599   0.671   0.766   0.809
 31 B1   32 B1   33 B1   34 B1   35 B1   36 B1   37 B1   38 B1                 
  1.080   1.188   1.403   1.579   1.632   1.927   1.984   4.495
 39 B1   40 B1   41 B1   42 B1   43 B1   44 B1   45 B1   46 B1                 
  4.533   4.644   4.819   6.563   6.570   7.419  14.770  14.856
 47 B1   48 B1   49 B1   50 B1   51 B1   52 B1   53 B1   54 B1                 
 28.914  29.552  29.554  29.878  29.895  29.963 130.605 130.614
 55 B1   56 B1   57 B1   58 B1   59 B1   60 B1   61 B1   62 B1                 
154.305 166.0471912.224   0.083   0.311   0.384   0.523   0.565
 63 B1   64 B1   65 B1   11 B2   12 B2   13 B2   14 B2   15 B2                 
  0.735   0.897   1.530   1.775   4.471   4.484   6.518  14.725
 16 B2   17 B2   18 B2   19 B2   20 B2   21 B2   22 B2   23 B2                 
 29.517  29.868  29.872 130.579
 24 B2   25 B2   26 B2   27 B2                                                 
 --------------------------------------------------------------

          Ground-State Mulliken Net Atomic Charges

     Atom                 Charge (a.u.)
  ----------------------------------------
      1 I                    -0.122988
      2 P                     0.122988
      3 P                     0.122988
      4 I                    -0.122988
  ----------------------------------------
  Sum of atomic charges =     0.000000

 -----------------------------------------------------------------
                    Cartesian Multipole Moments
 -----------------------------------------------------------------
    Charge (ESU x 10^10)
                 0.0000
    Dipole Moment (Debye)
         X       0.0000      Y      -0.0000      Z      -0.2795
       Tot       0.2795
    Quadrupole Moments (Debye-Ang)
        XX     -86.4608     XY       0.0000     YY     -84.8665
        XZ      -0.0000     YZ      -0.0000     ZZ     -82.4685
    Octopole Moments (Debye-Ang^2)
       XXX       0.0000    XXY       0.0000    XYY      -0.0000
       YYY      -0.0000    XXZ      27.0991    XYZ      -0.0000
       YYZ      16.7208    XZZ       0.0000    YZZ      -0.0000
       ZZZ      64.2428
    Hexadecapole Moments (Debye-Ang^3)
      XXXX   -1719.8932   XXXY       0.0000   XXYY    -309.5119
      XYYY      -0.0000   YYYY    -128.3920   XXXZ      -0.0000
      XXYZ      -0.0000   XYYZ      -0.0000   YYYZ      -0.0000
      XXZZ    -385.2273   XYZZ       0.0000   YYZZ    -139.8886
      XZZZ      -0.0000   YZZZ      -0.0000   ZZZZ    -707.5408
 -----------------------------------------------------------------
Archival summary:
1\1\TWL02\OPT\ProcedureUnspecified\BasisUnspecified\22\taweetha\MonNov502:13:592018MonNov502:13:592018\0\\#,OPT,ProcedureUnspecified,BasisUnspecified,\\0,1\I\P,1,2.4758\P,2,2.03696,1,113.834\I,3,2.4758,2,113.834,1,-0,0\\HF=-14515.1232\\@

 Total job time:  14310.34s(wall), 22050.61s(cpu) 
 Mon Nov  5 02:14:00 2018

        *************************************************************
        *                                                           *
        *  Thank you very much for using Q-Chem.  Have a nice day.  *
        *                                                           *
        *************************************************************
