# Supplementary material for: Geometric and energetic data from ab initio calculations of haloethene, haloimine, halomethylenephosphine, haloiminophosphine, halodiazene, halodiphosphene and halocyclopropane
Source: Data Brief. 2019 Nov 2;27:104738. doi: 10.1016/j.dib.2019.104738 (PMC6861602; doi:10.1016/j.dib.2019.104738)
Supplement: Multimedia component 8 [file mmc8.zip › PP/CCSD/XYZ/BrEPPBrE.xyz]

Br=Br_c.out
                       Coordinates (Angstroms)
     ATOM                X               Y               Z
      1  Br        1.8238504290    0.0000000000    0.6256985645
      2  P         1.0213962087    0.0000000000   -1.4593398138
      3  P        -1.0213962087    0.0000000000   -1.4593398138
      4  Br       -1.8238504290    0.0000000000    0.6256985645

Z-matrix Print:
$molecule
0 1
Br
P  1 2.234126
P  2 2.042792 1 111.049871
Br 3 2.234126 2 111.049871 1 -0.000000 0
$end
