# Supplementary material for: Geometric and energetic data from ab initio calculations of haloethene, haloimine, halomethylenephosphine, haloiminophosphine, halodiazene, halodiphosphene and halocyclopropane
Source: Data Brief. 2019 Nov 2;27:104738. doi: 10.1016/j.dib.2019.104738 (PMC6861602; doi:10.1016/j.dib.2019.104738)
Supplement: Multimedia component 8 [file mmc8.zip › PP/CCSD/XYZ/BrEPPEBr.xyz]

Br=Br_t.out
                       Coordinates (Angstroms)
     ATOM                X               Y               Z
      1  Br        2.5972988911   -0.0783265286    0.0000000000
      2  P         0.5440705360    0.8647191025    0.0000000000
      3  P        -0.5440705360   -0.8647191025    0.0000000000
      4  Br       -2.5972988911    0.0783265286    0.0000000000

Z-matrix Print:
$molecule
0 1
Br
P  1 2.259443
P  2 2.043284 1 97.508324
Br 3 2.259443 2 97.508324 1 -180.000000 0
$end
