# Supplementary material for: Geometric and energetic data from ab initio calculations of haloethene, haloimine, halomethylenephosphine, haloiminophosphine, halodiazene, halodiphosphene and halocyclopropane
Source: Data Brief. 2019 Nov 2;27:104738. doi: 10.1016/j.dib.2019.104738 (PMC6861602; doi:10.1016/j.dib.2019.104738)
Supplement: Multimedia component 8 [file mmc8.zip › PP/CCSD/XYZ/BrEPPEI.xyz]

Br=I_t.out
                       Coordinates (Angstroms)
     ATOM                X               Y               Z
      1  I         2.3203072593   -0.0698198981    0.0000000000
      2  P         0.0328641862    0.9329811438    0.0000000000
      3  P        -1.0118135976   -0.8215805957    0.0000000000
      4  Br       -3.1000790619    0.0460506354    0.0000000000

Z-matrix Print:
$molecule
0 1
I 
P  1 2.497600
P  2 2.042018 1 97.097500
Br 3 2.261335 2 98.207974 1 -180.000000 0
$end
