# Supplementary material for: Geometric and energetic data from ab initio calculations of haloethene, haloimine, halomethylenephosphine, haloiminophosphine, halodiazene, halodiphosphene and halocyclopropane
Source: Data Brief. 2019 Nov 2;27:104738. doi: 10.1016/j.dib.2019.104738 (PMC6861602; doi:10.1016/j.dib.2019.104738)
Supplement: Multimedia component 8 [file mmc8.zip › PP/CCSD/XYZ/BrEPPIE.xyz]

Br=I_c.out
                       Coordinates (Angstroms)
     ATOM                X               Y               Z
      1  I         1.7124227942   -0.3910891799    0.0000000000
      2  P         0.4323019570    1.7244111753    0.0000000000
      3  P        -1.5844149440    1.4164249751    0.0000000000
      4  Br       -2.1066172678   -0.7583292852    0.0000000000

Z-matrix Print:
$molecule
0 1
I 
P  1 2.472661
P  2 2.040099 1 112.495828
Br 3 2.236571 2 112.185173 1 -0.000000 0
$end
