# Supplementary material for: Geometric and energetic data from ab initio calculations of haloethene, haloimine, halomethylenephosphine, haloiminophosphine, halodiazene, halodiphosphene and halocyclopropane
Source: Data Brief. 2019 Nov 2;27:104738. doi: 10.1016/j.dib.2019.104738 (PMC6861602; doi:10.1016/j.dib.2019.104738)
Supplement: Multimedia component 8 [file mmc8.zip › PP/CCSD/XYZ/ClEPPBrE.xyz]

Cl=Br_c.out
                       Coordinates (Angstroms)
     ATOM                X               Y               Z
      1  Br        1.5390167111   -0.4082565398    0.0000000000
      2  P         0.2469898011    1.4149220843    0.0000000000
      3  P        -1.7239477745    0.8716195717    0.0000000000
      4  Cl       -1.9035779375   -1.1841246377    0.0000000000

Z-matrix Print:
$molecule
0 1
Br
P  1 2.234572
P  2 2.044449 1 109.912714
Cl 3 2.063577 2 110.405036 1 -0.000000 0
$end
