# Supplementary material for: Geometric and energetic data from ab initio calculations of haloethene, haloimine, halomethylenephosphine, haloiminophosphine, halodiazene, halodiphosphene and halocyclopropane
Source: Data Brief. 2019 Nov 2;27:104738. doi: 10.1016/j.dib.2019.104738 (PMC6861602; doi:10.1016/j.dib.2019.104738)
Supplement: Multimedia component 8 [file mmc8.zip › PP/CCSD/XYZ/ClEPPEBr.xyz]

Cl=Br_t.out
                       Coordinates (Angstroms)
     ATOM                X               Y               Z
      1  Br        1.9860969906   -0.1096765115    0.0000000000
      2  P        -0.0261195093    0.9126947284    0.0000000000
      3  P        -1.1700122417   -0.7827485143    0.0000000000
      4  Cl       -3.0565961770    0.1112676910    0.0000000000

Z-matrix Print:
$molecule
0 1
Br
P  1 2.257046
P  2 2.045243 1 97.072700
Cl 3 2.087693 2 98.651628 1 -180.000000 0
$end
