# Supplementary material for: Geometric and energetic data from ab initio calculations of haloethene, haloimine, halomethylenephosphine, haloiminophosphine, halodiazene, halodiphosphene and halocyclopropane
Source: Data Brief. 2019 Nov 2;27:104738. doi: 10.1016/j.dib.2019.104738 (PMC6861602; doi:10.1016/j.dib.2019.104738)
Supplement: Multimedia component 8 [file mmc8.zip › PP/CCSD/XYZ/ClEPPECl.xyz]

Cl=Cl_t.out
                       Coordinates (Angstroms)
     ATOM                X               Y               Z
      1  P        -0.6137940517   -0.8191776744    0.0000000000
      2  P         0.6137940517    0.8191776744    0.0000000000
      3  Cl       -2.4449211725    0.1797997767    0.0000000000
      4  Cl        2.4449211725   -0.1797997767    0.0000000000

Z-matrix Print:
$molecule
0 1
P 
P  1 2.047237
Cl 2 2.085901 1 98.228693
Cl 1 2.085901 2 98.228693 3 -180.000000 0
$end
