# Supplementary material for: Geometric and energetic data from ab initio calculations of haloethene, haloimine, halomethylenephosphine, haloiminophosphine, halodiazene, halodiphosphene and halocyclopropane
Source: Data Brief. 2019 Nov 2;27:104738. doi: 10.1016/j.dib.2019.104738 (PMC6861602; doi:10.1016/j.dib.2019.104738)
Supplement: Multimedia component 8 [file mmc8.zip › PP/CCSD/XYZ/ClEPPEI.xyz]

Cl=I_t.out
                       Coordinates (Angstroms)
     ATOM                X               Y               Z
      1  I         1.7303137683   -0.0835914721    0.0000000000
      2  P        -0.5262253781    0.9792598379    0.0000000000
      3  P        -1.6080155733   -0.7547592693    0.0000000000
      4  Cl       -3.5338230311    0.0545517878    0.0000000000

Z-matrix Print:
$molecule
0 1
I 
P  1 2.494318
P  2 2.043794 1 96.737630
Cl 3 2.088952 2 99.164169 1 -180.000000 0
$end
