# Supplementary material for: Geometric and energetic data from ab initio calculations of haloethene, haloimine, halomethylenephosphine, haloiminophosphine, halodiazene, halodiphosphene and halocyclopropane
Source: Data Brief. 2019 Nov 2;27:104738. doi: 10.1016/j.dib.2019.104738 (PMC6861602; doi:10.1016/j.dib.2019.104738)
Supplement: Multimedia component 8 [file mmc8.zip › PP/CCSD/XYZ/ClEPPIE.xyz]

Cl=I_c.out
                       Coordinates (Angstroms)
     ATOM                X               Y               Z
      1  I         1.3931531957   -0.2375887964    0.0000000000
      2  P        -0.3240727647    1.5424406318    0.0000000000
      3  P        -2.2069466394    0.7553028262    0.0000000000
      4  Cl       -2.1638779014   -1.3097236618    0.0000000000

Z-matrix Print:
$molecule
0 1
I 
P  1 2.473332
P  2 2.040784 1 111.283769
Cl 3 2.065476 2 111.492625 1 -0.000000 0
$end
