# Supplementary material for: Geometric and energetic data from ab initio calculations of haloethene, haloimine, halomethylenephosphine, haloiminophosphine, halodiazene, halodiphosphene and halocyclopropane
Source: Data Brief. 2019 Nov 2;27:104738. doi: 10.1016/j.dib.2019.104738 (PMC6861602; doi:10.1016/j.dib.2019.104738)
Supplement: Multimedia component 8 [file mmc8.zip › PP/CCSD/XYZ/FEPPBrE.xyz]

F=Br_c.out
                       Coordinates (Angstroms)
     ATOM                X               Y               Z
      1  Br        1.3855303400   -0.2362200082    0.0000000000
      2  P        -0.2966464788    1.2379356107    0.0000000000
      3  P        -2.0249023560    0.1445398743    0.0000000000
      4  F        -1.6030563348   -1.4208841302    0.0000000000

Z-matrix Print:
$molecule
0 1
Br
P  1 2.236706
P  2 2.045087 1 106.450843
F  3 1.621267 2 107.238188 1 -0.000000 0
$end
