# Supplementary material for: Geometric and energetic data from ab initio calculations of haloethene, haloimine, halomethylenephosphine, haloiminophosphine, halodiazene, halodiphosphene and halocyclopropane
Source: Data Brief. 2019 Nov 2;27:104738. doi: 10.1016/j.dib.2019.104738 (PMC6861602; doi:10.1016/j.dib.2019.104738)
Supplement: Multimedia component 8 [file mmc8.zip › PP/CCSD/XYZ/FEPPClE.xyz]

F=Cl_c.out
                       Coordinates (Angstroms)
     ATOM                X               Y               Z
      1  P         0.3953701070   -1.0794259498    0.0000000000
      2  P        -1.5035947695   -0.3138628925    0.0000000000
      3  F        -1.3417260820    1.3000130066    0.0000000000
      4  Cl        1.6714072820    0.5466243676    0.0000000000

Z-matrix Print:
$molecule
0 1
P 
P  1 2.047475
F  2 1.621973 1 106.229204
Cl 1 2.066957 2 106.166216 3 -0.000000 0
$end
