# Supplementary material for: Geometric and energetic data from ab initio calculations of haloethene, haloimine, halomethylenephosphine, haloiminophosphine, halodiazene, halodiphosphene and halocyclopropane
Source: Data Brief. 2019 Nov 2;27:104738. doi: 10.1016/j.dib.2019.104738 (PMC6861602; doi:10.1016/j.dib.2019.104738)
Supplement: Multimedia component 8 [file mmc8.zip › PP/CCSD/XYZ/FEPPEBr.xyz]

F=Br_t.out
                       Coordinates (Angstroms)
     ATOM                X               Y               Z
      1  Br        1.5833598990   -0.1543853222    0.0000000000
      2  P        -0.3652087483    0.9892789816    0.0000000000
      3  P        -1.5568069502   -0.6730001891    0.0000000000
      4  F        -3.0150709756    0.0699704004    0.0000000000

Z-matrix Print:
$molecule
0 1
Br
P  1 2.259400
P  2 2.045258 1 95.224944
F  3 1.636624 2 98.636319 1 -180.000000 0
$end
