# Supplementary material for: Geometric and energetic data from ab initio calculations of haloethene, haloimine, halomethylenephosphine, haloiminophosphine, halodiazene, halodiphosphene and halocyclopropane
Source: Data Brief. 2019 Nov 2;27:104738. doi: 10.1016/j.dib.2019.104738 (PMC6861602; doi:10.1016/j.dib.2019.104738)
Supplement: Multimedia component 8 [file mmc8.zip › PP/CCSD/XYZ/FEPPEI.xyz]

F=I_t.out
                       Coordinates (Angstroms)
     ATOM                X               Y               Z
      1  I         1.3636723328   -0.1066855926    0.0000000000
      2  P        -0.8468862919    1.0504670477    0.0000000000
      3  P        -1.9420149603   -0.6734868592    0.0000000000
      4  F        -3.4439500552   -0.0236585772    0.0000000000

Z-matrix Print:
$molecule
0 1
I 
P  1 2.495110
P  2 2.042382 1 94.794909
F  3 1.636486 2 99.029207 1 -180.000000 0
$end
