# Supplementary material for: Geometric and energetic data from ab initio calculations of haloethene, haloimine, halomethylenephosphine, haloiminophosphine, halodiazene, halodiphosphene and halocyclopropane
Source: Data Brief. 2019 Nov 2;27:104738. doi: 10.1016/j.dib.2019.104738 (PMC6861602; doi:10.1016/j.dib.2019.104738)
Supplement: Multimedia component 8 [file mmc8.zip › PP/CCSD/XYZ/FEPPFE.xyz]

F=F_c.out
                       Coordinates (Angstroms)
     ATOM                X               Y               Z
      1  P         1.0262954818    0.0000000000    0.5886384983
      2  F         1.4362574539    0.0000000000   -0.9830628493
      3  P        -1.0262954818    0.0000000000    0.5886384983
      4  F        -1.4362574539    0.0000000000   -0.9830628493

Z-matrix Print:
$molecule
0 1
P 
F  1 1.624289
P  1 2.052591 2 104.619267
F  3 1.624289 1 104.619267 2 -0.000000 0
$end
