# Supplementary material for: Geometric and energetic data from ab initio calculations of haloethene, haloimine, halomethylenephosphine, haloiminophosphine, halodiazene, halodiphosphene and halocyclopropane
Source: Data Brief. 2019 Nov 2;27:104738. doi: 10.1016/j.dib.2019.104738 (PMC6861602; doi:10.1016/j.dib.2019.104738)
Supplement: Multimedia component 8 [file mmc8.zip › PP/CCSD/XYZ/FEPPIE.xyz]

F=I_c.out
                       Coordinates (Angstroms)
     ATOM                X               Y               Z
      1  I         1.2126452192   -0.1433970088    0.0000000000
      2  P        -0.8020976618    1.2929106186    0.0000000000
      3  P        -2.4209814742    0.0513631158    0.0000000000
      4  F        -1.8781229911   -1.4774189902    0.0000000000

Z-matrix Print:
$molecule
0 1
I 
P  1 2.474302
P  2 2.040153 1 107.029811
F  3 1.622304 2 107.935617 1 -0.000000 0
$end
