# Supplementary material for: Geometric and energetic data from ab initio calculations of haloethene, haloimine, halomethylenephosphine, haloiminophosphine, halodiazene, halodiphosphene and halocyclopropane
Source: Data Brief. 2019 Nov 2;27:104738. doi: 10.1016/j.dib.2019.104738 (PMC6861602; doi:10.1016/j.dib.2019.104738)
Supplement: Multimedia component 8 [file mmc8.zip › PP/CCSD/XYZ/HEPPBrE.xyz]

H=Br_c.out
                       Coordinates (Angstroms)
     ATOM                X               Y               Z
      1  Br        1.2668519852   -0.1692407723    0.0000000000
      2  P        -0.7047451697    0.9358227128    0.0000000000
      3  P        -2.2002256605   -0.4484638982    0.0000000000
      4  H        -1.4203941026   -1.6291147961    0.0000000000

Z-matrix Print:
$molecule
0 1
Br
P  1 2.260168
P  2 2.037820 1 107.940952
H  3 1.414947 2 99.343632 1 -0.000000 0
$end
