# Supplementary material for: Geometric and energetic data from ab initio calculations of haloethene, haloimine, halomethylenephosphine, haloiminophosphine, halodiazene, halodiphosphene and halocyclopropane
Source: Data Brief. 2019 Nov 2;27:104738. doi: 10.1016/j.dib.2019.104738 (PMC6861602; doi:10.1016/j.dib.2019.104738)
Supplement: Multimedia component 8 [file mmc8.zip › PP/CCSD/XYZ/HEPPClE.xyz]

H=Cl_c.out
                       Coordinates (Angstroms)
     ATOM                X               Y               Z
      1  P        -0.0758555035   -0.8594266255    0.0000000000
      2  P        -1.7116906460    0.3555812139    0.0000000000
      3  H        -1.0437595373    1.6039048504    0.0000000000
      4  Cl        1.6183021486    0.3595018896    0.0000000000

Z-matrix Print:
$molecule
0 1
P 
P  1 2.037695
H  2 1.415784 1 98.453359
Cl 1 2.087093 2 107.662462 3 -0.000000 0
$end
