# Supplementary material for: Geometric and energetic data from ab initio calculations of haloethene, haloimine, halomethylenephosphine, haloiminophosphine, halodiazene, halodiphosphene and halocyclopropane
Source: Data Brief. 2019 Nov 2;27:104738. doi: 10.1016/j.dib.2019.104738 (PMC6861602; doi:10.1016/j.dib.2019.104738)
Supplement: Multimedia component 8 [file mmc8.zip › PP/CCSD/XYZ/HEPPEBr.xyz]

H=Br_t.out
                       Coordinates (Angstroms)
     ATOM                X               Y               Z
      1  Br        1.2579948770   -0.1631954906    0.0000000000
      2  P        -0.7125175235    0.9376762741    0.0000000000
      3  P        -2.0632596555   -0.5820401747    0.0000000000
      4  H        -3.0986864212    0.3904822340    0.0000000000

Z-matrix Print:
$molecule
0 1
Br
P  1 2.257175
P  2 2.033234 1 102.440170
H  3 1.420531 2 88.425433 1 -180.000000 0
$end
