# Supplementary material for: Geometric and energetic data from ab initio calculations of haloethene, haloimine, halomethylenephosphine, haloiminophosphine, halodiazene, halodiphosphene and halocyclopropane
Source: Data Brief. 2019 Nov 2;27:104738. doi: 10.1016/j.dib.2019.104738 (PMC6861602; doi:10.1016/j.dib.2019.104738)
Supplement: Multimedia component 8 [file mmc8.zip › PP/CCSD/XYZ/HEPPECl.xyz]

H=Cl_t.out
                       Coordinates (Angstroms)
     ATOM                X               Y               Z
      1  P        -0.0814590921   -0.8594589011    0.0000000000
      2  P        -1.5953423196    0.4962288741    0.0000000000
      3  H        -2.5049121542   -0.5941807157    0.0000000000
      4  Cl        1.6204793747    0.3453488091    0.0000000000

Z-matrix Print:
$molecule
0 1
P 
P  1 2.032174
H  2 1.419968 1 87.988762
Cl 1 2.085223 2 102.860643 3 -180.000000 0
$end
