# Supplementary material for: Geometric and energetic data from ab initio calculations of haloethene, haloimine, halomethylenephosphine, haloiminophosphine, halodiazene, halodiphosphene and halocyclopropane
Source: Data Brief. 2019 Nov 2;27:104738. doi: 10.1016/j.dib.2019.104738 (PMC6861602; doi:10.1016/j.dib.2019.104738)
Supplement: Multimedia component 8 [file mmc8.zip › PP/CCSD/XYZ/HEPPEF.xyz]

H=F_t.out
                       Coordinates (Angstroms)
     ATOM                X               Y               Z
      1  P        -0.4954379198   -0.6254196637    0.0000000000
      2  F        -1.5463814014    0.6253709277    0.0000000000
      3  P         1.3000327824    0.3091760112    0.0000000000
      4  H         1.8611789118   -0.9954493129    0.0000000000

Z-matrix Print:
$molecule
0 1
P 
F  1 1.633695
P  1 2.024150 2 102.539450
H  3 1.420187 1 85.775220 2 -180.000000 0
$end
