# Supplementary material for: Geometric and energetic data from ab initio calculations of haloethene, haloimine, halomethylenephosphine, haloiminophosphine, halodiazene, halodiphosphene and halocyclopropane
Source: Data Brief. 2019 Nov 2;27:104738. doi: 10.1016/j.dib.2019.104738 (PMC6861602; doi:10.1016/j.dib.2019.104738)
Supplement: Multimedia component 8 [file mmc8.zip › PP/CCSD/XYZ/HEPPEH.xyz]

H=H_t.out
                       Coordinates (Angstroms)
     ATOM                X               Y               Z
      1  P         1.0146407863   -0.1063187697    0.0000000000
      2  H         1.2692467710    1.2887571924    0.0000000000
      3  P        -1.0146407863    0.1063187697    0.0000000000
      4  H        -1.2692467710   -1.2887571924    0.0000000000

Z-matrix Print:
$molecule
0 1
P 
H  1 1.418119
P  1 2.040392 2 94.360953
H  3 1.418119 1 94.360953 2 -180.000000 0
$end
