# Supplementary material for: Geometric and energetic data from ab initio calculations of haloethene, haloimine, halomethylenephosphine, haloiminophosphine, halodiazene, halodiphosphene and halocyclopropane
Source: Data Brief. 2019 Nov 2;27:104738. doi: 10.1016/j.dib.2019.104738 (PMC6861602; doi:10.1016/j.dib.2019.104738)
Supplement: Multimedia component 8 [file mmc8.zip › PP/CCSD/XYZ/HEPPEI.xyz]

H=I_t.out
                       Coordinates (Angstroms)
     ATOM                X               Y               Z
      1  I         1.0715822470   -0.1083277568    0.0000000000
      2  P        -1.1779209119    0.9743780852    0.0000000000
      3  P        -2.4343309968   -0.6280366815    0.0000000000
      4  H        -3.5430082338    0.2612406883    0.0000000000

Z-matrix Print:
$molecule
0 1
I 
P  1 2.496501
P  2 2.036246 1 102.397110
H  3 1.421260 2 89.365704 1 -180.000000 0
$end
