# Supplementary material for: Geometric and energetic data from ab initio calculations of haloethene, haloimine, halomethylenephosphine, haloiminophosphine, halodiazene, halodiphosphene and halocyclopropane
Source: Data Brief. 2019 Nov 2;27:104738. doi: 10.1016/j.dib.2019.104738 (PMC6861602; doi:10.1016/j.dib.2019.104738)
Supplement: Multimedia component 8 [file mmc8.zip › PP/CCSD/XYZ/HEPPFE.xyz]

H=F_c.out
                       Coordinates (Angstroms)
     ATOM                X               Y               Z
      1  P        -0.5150837843   -0.6324909616    0.0000000000
      2  F        -1.5150940764    0.6608457506    0.0000000000
      3  P         1.3649457371    0.1409218988    0.0000000000
      4  H         0.9467068587    1.4948630288    0.0000000000

Z-matrix Print:
$molecule
0 1
P 
F  1 1.634852
P  1 2.032899 2 105.349810
H  3 1.417068 1 95.195282 2 -0.000000 0
$end
