# Supplementary material for: Geometric and energetic data from ab initio calculations of haloethene, haloimine, halomethylenephosphine, haloiminophosphine, halodiazene, halodiphosphene and halocyclopropane
Source: Data Brief. 2019 Nov 2;27:104738. doi: 10.1016/j.dib.2019.104738 (PMC6861602; doi:10.1016/j.dib.2019.104738)
Supplement: Multimedia component 8 [file mmc8.zip › PP/CCSD/XYZ/HEPPHE.xyz]

H=H_c.out
                       Coordinates (Angstroms)
     ATOM                X               Y               Z
      1  P         1.0247194761    0.0000000000    0.0836828416
      2  H         1.2561853159    0.0000000000   -1.3148235230
      3  P        -1.0247194761    0.0000000000    0.0836828416
      4  H        -1.2561853159    0.0000000000   -1.3148235230

Z-matrix Print:
$molecule
0 1
P 
H  1 1.417532
P  1 2.049439 2 99.397791
H  3 1.417532 1 99.397791 2 -0.000000 0
$end
