# Supplementary material for: Geometric and energetic data from ab initio calculations of haloethene, haloimine, halomethylenephosphine, haloiminophosphine, halodiazene, halodiphosphene and halocyclopropane
Source: Data Brief. 2019 Nov 2;27:104738. doi: 10.1016/j.dib.2019.104738 (PMC6861602; doi:10.1016/j.dib.2019.104738)
Supplement: Multimedia component 8 [file mmc8.zip › PP/CCSD/XYZ/HEPPIE.xyz]

H=I_c.out
                       Coordinates (Angstroms)
     ATOM                X               Y               Z
      1  I         1.0848852736   -0.1114603593    0.0000000000
      2  P        -1.1743425248    0.9605344678    0.0000000000
      3  P        -2.5969795790   -0.5003314776    0.0000000000
      4  H        -1.7814650560   -1.6563858638    0.0000000000

Z-matrix Print:
$molecule
0 1
I 
P  1 2.500657
P  2 2.039124 1 108.856271
H  3 1.414753 2 100.559311 1 -0.000000 0
$end
