# Supplementary material for: Geometric and energetic data from ab initio calculations of haloethene, haloimine, halomethylenephosphine, haloiminophosphine, halodiazene, halodiphosphene and halocyclopropane
Source: Data Brief. 2019 Nov 2;27:104738. doi: 10.1016/j.dib.2019.104738 (PMC6861602; doi:10.1016/j.dib.2019.104738)
Supplement: Multimedia component 8 [file mmc8.zip › PP/CCSD/XYZ/IEPPEI.xyz]

I=I_t.out
                       Coordinates (Angstroms)
     ATOM                X               Y               Z
      1  I         2.8266883152   -0.0476364756    0.0000000000
      2  P         0.5069296871    0.8857455437    0.0000000000
      3  P        -0.5069296871   -0.8857455437    0.0000000000
      4  I        -2.8266883152    0.0476364756    0.0000000000

Z-matrix Print:
$molecule
0 1
I 
P  1 2.500496
P  2 2.041101 1 97.865394
I  3 2.500496 2 97.865394 1 -180.000000 0
$end
