# Supplementary material for: Geometric and energetic data from ab initio calculations of haloethene, haloimine, halomethylenephosphine, haloiminophosphine, halodiazene, halodiphosphene and halocyclopropane
Source: Data Brief. 2019 Nov 2;27:104738. doi: 10.1016/j.dib.2019.104738 (PMC6861602; doi:10.1016/j.dib.2019.104738)
Supplement: Multimedia component 8 [file mmc8.zip › PP/CCSD/XYZ/IEPPIE.xyz]

I=I_c.out
                       Coordinates (Angstroms)
     ATOM                X               Y               Z
      1  I         2.0189132745    0.0000000000    0.5028107605
      2  P         1.0184807514    0.0000000000   -1.7618564215
      3  P        -1.0184807514    0.0000000000   -1.7618564215
      4  I        -2.0189132745    0.0000000000    0.5028107605

Z-matrix Print:
$molecule
0 1
I 
P  1 2.475799
P  2 2.036962 1 113.833779
I  3 2.475799 2 113.833779 1 -0.000000 0
$end
