# Supplementary material for: Geometric and energetic data from ab initio calculations of haloethene, haloimine, halomethylenephosphine, haloiminophosphine, halodiazene, halodiphosphene and halocyclopropane
Source: Data Brief. 2019 Nov 2;27:104738. doi: 10.1016/j.dib.2019.104738 (PMC6861602; doi:10.1016/j.dib.2019.104738)
Supplement: Multimedia component 8 [file mmc8.zip › PP/HF/1_final_energy.csv]

BrEPPBrE.out	-5826.2354310107512
BrEPPEBr.out	-5826.2398112857427
BrEPPEI.out	-10170.684889701046
BrEPPIE.out	-10170.679926010536
ClEPPBrE.out	-3713.3695572865795
ClEPPClE.out	-1600.5033235970996
ClEPPEBr.out	-3713.3731001688357
ClEPPECl.out	-1600.5061601886964
ClEPPEI.out	-8057.8182485044390
ClEPPIE.out	-8057.8141738410859
FEPPBrE.out	-3353.3253411463252
FEPPClE.out	-1240.4584047905566
FEPPEBr.out	-3353.3278825557863
FEPPECl.out	-1240.4603923220225
FEPPEF.out	-880.41299134008716
FEPPEI.out	-7697.7737996220576
FEPPFE.out	-880.41122584237860
FEPPIE.out	-7697.7711919323237
HEPPBrE.out	-3254.4254351412815
HEPPClE.out	-1141.5596505465544
HEPPEBr.out	-3254.4296400161561
HEPPECl.out	-1141.5639002038874
HEPPEF.out	-781.52089341228771
HEPPEH.out	-682.61547212219762
HEPPEI.out	-7598.8734146155230
HEPPFE.out	-781.51672733371265
HEPPHE.out	-682.60996530665614
HEPPIE.out	-7598.8691783176555
IEPPEI.out	-14515.129691428139
IEPPIE.out	-14515.123919257589
