# Supplementary material for: Geometric and energetic data from ab initio calculations of haloethene, haloimine, halomethylenephosphine, haloiminophosphine, halodiazene, halodiphosphene and halocyclopropane
Source: Data Brief. 2019 Nov 2;27:104738. doi: 10.1016/j.dib.2019.104738 (PMC6861602; doi:10.1016/j.dib.2019.104738)
Supplement: Multimedia component 8 [file mmc8.zip › PP/HF/3_zero_point.csv]

BrEPPBrE.out	2.872
BrEPPEBr.out	2.751
BrEPPEI.out	2.613
BrEPPIE.out	2.728
ClEPPBrE.out	3.129
ClEPPClE.out	3.377
ClEPPEBr.out	3.006
ClEPPECl.out	3.251
ClEPPEI.out	2.871
ClEPPIE.out	2.986
FEPPBrE.out	3.759
FEPPClE.out	3.996
FEPPEBr.out	3.660
FEPPECl.out	3.890
FEPPEF.out	4.484
FEPPEI.out	3.538
FEPPFE.out	4.585
FEPPIE.out	3.625
HEPPBrE.out	7.467
HEPPClE.out	7.686
HEPPEBr.out	7.517
HEPPECl.out	7.750
HEPPEF.out	8.322
HEPPEH.out	12.036
HEPPEI.out	7.388
HEPPFE.out	8.211
HEPPHE.out	11.853
HEPPIE.out	7.346
IEPPEI.out	2.469
IEPPIE.out	2.582
