# Supplementary material for: Geometric and energetic data from ab initio calculations of haloethene, haloimine, halomethylenephosphine, haloiminophosphine, halodiazene, halodiphosphene and halocyclopropane
Source: Data Brief. 2019 Nov 2;27:104738. doi: 10.1016/j.dib.2019.104738 (PMC6861602; doi:10.1016/j.dib.2019.104738)
Supplement: Multimedia component 8 [file mmc8.zip › PP/HF/4_enthalpy.csv]

BrEPPBrE.out	6.863
BrEPPEBr.out	6.846
BrEPPEI.out	6.786
BrEPPIE.out	6.797
ClEPPBrE.out	6.996
ClEPPClE.out	7.127
ClEPPEBr.out	6.970
ClEPPECl.out	7.094
ClEPPEI.out	6.908
ClEPPIE.out	6.927
FEPPBrE.out	7.443
FEPPClE.out	7.572
FEPPEBr.out	7.403
FEPPECl.out	7.525
FEPPEF.out	7.935
FEPPEI.out	7.346
FEPPFE.out	7.999
FEPPIE.out	7.376
HEPPBrE.out	10.628
HEPPClE.out	10.748
HEPPEBr.out	10.668
HEPPECl.out	10.803
HEPPEF.out	11.219
HEPPEH.out	14.597
HEPPEI.out	10.601
HEPPFE.out	11.121
HEPPHE.out	14.426
HEPPIE.out	10.572
IEPPEI.out	6.724
IEPPIE.out	6.731
