# Supplementary material for: Geometric and energetic data from ab initio calculations of haloethene, haloimine, halomethylenephosphine, haloiminophosphine, halodiazene, halodiphosphene and halocyclopropane
Source: Data Brief. 2019 Nov 2;27:104738. doi: 10.1016/j.dib.2019.104738 (PMC6861602; doi:10.1016/j.dib.2019.104738)
Supplement: Multimedia component 8 [file mmc8.zip › PP/HF/5_entropy.csv]

BrEPPBrE.out	80.595
BrEPPEBr.out	81.169
BrEPPEI.out	84.549
BrEPPIE.out	83.983
ClEPPBrE.out	79.185
ClEPPClE.out	75.064
ClEPPEBr.out	79.727
ClEPPECl.out	75.568
ClEPPEI.out	81.725
ClEPPIE.out	81.198
FEPPBrE.out	76.635
FEPPClE.out	73.888
FEPPEBr.out	76.886
FEPPECl.out	74.123
FEPPEF.out	69.960
FEPPEI.out	78.843
FEPPFE.out	69.908
FEPPIE.out	78.618
HEPPBrE.out	71.532
HEPPClE.out	68.735
HEPPEBr.out	71.517
HEPPECl.out	68.719
HEPPEF.out	65.848
HEPPEH.out	59.091
HEPPEI.out	73.525
HEPPFE.out	65.910
HEPPHE.out	59.155
HEPPIE.out	73.553
IEPPEI.out	85.209
IEPPIE.out	84.625
