# Supplementary material for: Geometric and energetic data from ab initio calculations of haloethene, haloimine, halomethylenephosphine, haloiminophosphine, halodiazene, halodiphosphene and halocyclopropane
Source: Data Brief. 2019 Nov 2;27:104738. doi: 10.1016/j.dib.2019.104738 (PMC6861602; doi:10.1016/j.dib.2019.104738)
Supplement: Multimedia component 8 [file mmc8.zip › PP/HF/BrEPPBrE.out]

Q-Chem Developer Version!
                  Welcome to Q-Chem
     A Quantum Leap Into The Future Of Chemistry


 Q-Chem 5.1, Q-Chem, Inc., Pleasanton, CA (2018)

 Yihan Shao,  Zhengting Gan,  E. Epifanovsky,  A. T. B. Gilbert,  M. Wormit,  
 J. Kussmann,  A. W. Lange,  A. Behn,  Jia Deng,  Xintian Feng,  D. Ghosh,  
 M. Goldey,  P. R. Horn,  L. D. Jacobson,  I. Kaliman,  T. Kus,  A. Landau,  
 Jie Liu,  E. I. Proynov,  R. M. Richard,  R. P. Steele,  E. J. Sundstrom,  
 H. L. Woodcock III,  P. M. Zimmerman,  D. Zuev,  B. Albrecht,  E. Alguire,  
 S. A. Baeppler,  D. Barton,  Z. Benda,  Y. A. Bernard,  E. J. Berquist,  
 K. B. Bravaya,  H. Burton,  D. Casanova,  Chun-Min Chang,  Yunqing Chen,  
 A. Chien,  K. D. Closser,  M. P. Coons,  S. Coriani,  S. Dasgupta,  
 A. L. Dempwolff,  M. Diedenhofen,  Hainam Do,  R. G. Edgar,  Po-Tung Fang,  
 S. Faraji,  S. Fatehi,  Qingguo Feng,  K. D. Fenk,  J. Fosso-Tande,  
 J. Gayvert,  Qinghui Ge,  A. Ghysels,  G. Gidofalvi,  J. Gomes,  
 J. Gonthier,  A. Gunina,  D. Hait,  M. W. D. Hanson-Heine,  
 P. H. P. Harbach,  A. W. Hauser,  J. E. Herr,  E. G. Hohenstein,  
 Z. C. Holden,  Kerwin Hui,  B. C. Huynh,  T.-C. Jagau,  Hyunjun Ji,  
 B. Kaduk,  K. Khistyaev,  Jaehoon Kim,  P. Klunzinger,  K. Koh,  
 D. Kosenkov,  L. Koulias,  T. Kowalczyk,  C. M. Krauter,  A. Kunitsa,  
 Ka Un Lao,  A. Laurent,  K. V. Lawler,  Joonho Lee,  D. Lefrancois,  
 S. Lehtola,  D. S. Levine,  Yi-Pei Li,  You-Sheng Lin,  Fenglai Liu,  
 E. Livshits,  A. Luenser,  P. Manohar,  E. Mansoor,  S. F. Manzer,  
 Shan-Ping Mao,  Yuezhi Mao,  N. Mardirossian,  A. V. Marenich,  
 T. Markovich,  L. A. Martinez-Martinez,  S. A. Maurer,  N. J. Mayhall,  
 S. C. McKenzie,  J.-M. Mewes,  A. F. Morrison,  J. W. Mullinax,  K. Nanda,  
 T. S. Nguyen-Beck,  R. Olivares-Amaya,  J. A. Parkhill,  T. M. Perrine,  
 F. Plasser,  P. Pokhilko,  S. Prager,  A. Prociuk,  E. Ramos,  D. R. Rehn,  
 F. Rob,  M. Schneider,  N. Sergueev,  S. M. Sharada,  S. Sharma,  
 D. W. Small,  T. Stauch,  T. Stein,  Yu-Chuan Su,  A. J. W. Thom,  
 A. Tkatchenko,  T. Tsuchimochi,  N. M. Tubman,  L. Vogt,  M. L. Vidal,  
 O. Vydrov,  M. A. Watson,  J. Wenzel,  M. de Wergifosse,  T. A. Wesolowski,  
 A. White,  J. Witte,  A. Yamada,  Jun Yang,  K. Yao,  S. Yeganeh,  
 S. R. Yost,  Zhi-Qiang You,  A. Zech,  Igor Ying Zhang,  Xing Zhang,  
 Yan Zhao,  Ying Zhu,  B. R. Brooks,  G. K. L. Chan,  C. J. Cramer,  
 M. S. Gordon,  W. J. Hehre,  A. Klamt,  M. W. Schmidt,  C. D. Sherrill,  
 D. G. Truhlar,  A. Aspuru-Guzik,  R. Baer,  A. T. Bell,  N. A. Besley,  
 Jeng-Da Chai,  A. E. DePrince, III,  R. A. DiStasio Jr.,  A. Dreuw,  
 B. D. Dunietz,  T. R. Furlani,  Chao-Ping Hsu,  Yousung Jung,  Jing Kong,  
 D. S. Lambrecht,  WanZhen Liang,  C. Ochsenfeld,  V. A. Rassolov,  
 L. V. Slipchenko,  J. E. Subotnik,  T. Van Voorhis,  J. M. Herbert,  
 A. I. Krylov,  P. M. W. Gill,  M. Head-Gordon

 Contributors to earlier versions of Q-Chem not listed above: 
 R. D. Adamson,  B. Austin,  J. Baker,  G. J. O. Beran,  K. Brandhorst,  
 S. T. Brown,  E. F. C. Byrd,  A. K. Chakraborty,  C.-L. Cheng,  
 Siu Hung Chien,  D. M. Chipman,  D. L. Crittenden,  H. Dachsel,  
 R. J. Doerksen,  A. D. Dutoi,  L. Fusti-Molnar,  W. A. Goddard III,  
 A. Golubeva-Zadorozhnaya,  S. R. Gwaltney,  G. Hawkins,  A. Heyden,  
 S. Hirata,  G. Kedziora,  F. J. Keil,  C. Kelley,  Jihan Kim,  R. A. King,  
 R. Z. Khaliullin,  P. P. Korambath,  W. Kurlancheek,  A. M. Lee,  M. S. Lee,  
 S. V. Levchenko,  Ching Yeh Lin,  D. Liotard,  R. C. Lochan,  I. Lotan,  
 P. E. Maslen,  N. Nair,  D. P. O'Neill,  D. Neuhauser,  E. Neuscamman,  
 C. M. Oana,  R. Olson,  B. Peters,  R. Peverati,  P. A. Pieniazek,  
 Y. M. Rhee,  J. Ritchie,  M. A. Rohrdanz,  E. Rosta,  N. J. Russ,  
 H. F. Schaefer III,  N. E. Schultz,  N. Shenvi,  A. C. Simmonett,  A. Sodt,  
 D. Stuck,  K. S. Thanthiriwatte,  V. Vanovschi,  Tao Wang,  A. Warshel,  
 C. F. Williams,  Q. Wu,  X. Xu,  W. Zhang

 Please cite Q-Chem as follows:
 Y. Shao et al., Mol. Phys. 113, 184-215 (2015)
 DOI: 10.1080/00268976.2014.952696

 Q-Chem 5.1.2 for Intel X86 EM64T Linux

 Parts of Q-Chem use Armadillo 8.300.2 (Tropical Shenanigans).
 http://arma.sourceforge.net/

 Q-Chem begins on Sun Feb 10 06:05:48 2019  

Host: 
0

     Scratch files written to /scratch/taweetham/qchem22070//
Input Ideriv = 2
Curr. Ideriv = -1
Max.  Ideriv = 2

Checking the input file for inconsistencies... 	...done.

--------------------------------------------------------------
User input:
--------------------------------------------------------------
../HF/Br=Br_c.inp
$molecule
0 1
Br
P  1 2.250813
P  2 2.049111 1 112.190460
Br 3 2.250813 2 112.190460 1 -0.000000 0
$end

$rem
   JOB_TYPE		OPTIMIZATION
   BASIS		6-311++G**
   EXCHANGE		HF
$end

--------------------------------------------------------------
 ----------------------------------------------------------------
             Standard Nuclear Orientation (Angstroms)
    I     Atom           X                Y                Z
 ----------------------------------------------------------------
    1      Br      1.8746574543     0.0000000000     0.6252309370
    2      P       1.0245555000    -0.0000000000    -1.4588721863
    3      P      -1.0245555000    -0.0000000000    -1.4588721863
    4      Br     -1.8746574543     0.0000000000     0.6252309370
 ----------------------------------------------------------------
 Molecular Point Group                 C2v   NOp =  4
 Largest Abelian Subgroup              C2v   NOp =  4
 Nuclear Repulsion Energy =   633.4777381107 hartrees
 There are       50 alpha and       50 beta electrons
 Requested basis set is 6-311++G(d,p)
 There are 64 shells and 156 basis functions

 Total QAlloc Memory Limit   2000 MB
 Mega-Array Size       188 MB
 MEM_STATIC part       192 MB
 A cutoff of  1.0D-11 yielded   1628 shell pairs
 There are     10466 function pairs (     11610 Cartesian)

 -------------------------------------------------------
 OpenMP Integral Computing Module                       
 Release: version 1.0, May 2013, Q-Chem Inc. Pittsburgh 
 -------------------------------------------------------
 Integral Job Info:
 Integral job number is                      11
 Integral operator is                         1
 short-range coefficients                     0
 long-range coefficients              100000000
 Omega coefficients                           0
 if combine SR and LR in K                    0
 Integral screening is                        0
 Integral computing path is                   2
 max size of driver memory is            800000
 size of driver memory is                593474
 size of scratch memory is             29623520
 max col of scratch BK array               1296
 max len of scratch array in speh3          155
 max len of scratch index in speh4           18
 max int batch size is                      520
 min int batch size is                       52
 fixed nKL is                                45
 max L of basis functions is                  2
 order of int derivative is                   0
 number of shells is                         64
 number of basis is                         164
 number of cartesian basis is               164
 number of contracted shell pairs          1628
 number of primitive shell pairs           4178
 maxK2 (contraction) of shell pair           36
 max number of K2 of shell pair               1
 max number of CS2 of shell pair            254
 max number of PS2 of shell pair            360
 mem total for path MDJ                  531356
 -------------------------------------------------------
 Smallest overlap matrix eigenvalue = 3.51E-04

 Scale SEOQF with 1.000000e-01/1.000000e-01/1.000000e-01

 Standard Electronic Orientation quadrupole field applied
 Nucleus-field energy     =     0.0000000001 hartrees
 Guess from superposition of atomic densities
 Warning:  Energy on first SCF cycle will be non-variational
 SAD guess density has 100.000000 electrons

 -----------------------------------------------------------------------
  General SCF calculation program by
  Eric Jon Sundstrom, Paul Horn, Yuezhi Mao, Dmitri Zuev, Alec White,
  David Stuck, Shaama M.S., Shane Yost, Joonho Lee, David Small,
  Daniel Levine, Susi Lehtola, Hugh Burton, Evgeny Epifanovsky
 -----------------------------------------------------------------------
 Hartree-Fock
 using 6 threads for integral computing
 -------------------------------------------------------
 OpenMP Integral computing Module                
 Release: version 2.0, May 2017, Q-Chem Inc. Pleasanton 
 -------------------------------------------------------
 A restricted SCF calculation will be
 performed using DIIS
 SCF converges when DIIS error is below 1.0e-08
 ---------------------------------------
  Cycle       Energy         DIIS error
 ---------------------------------------
    1   -5826.5120559574      3.42e-02  
    2   -5826.1816004686      3.26e-03  
    3   -5826.2195071226      1.84e-03  
    4   -5826.2327289761      4.00e-04  
    5   -5826.2336598018      1.97e-04  
    6   -5826.2338299353      4.24e-05  
    7   -5826.2338532826      1.29e-05  
    8   -5826.2338557105      4.84e-06  
    9   -5826.2338561337      1.35e-06  
   10   -5826.2338561622      3.88e-07  
   11   -5826.2338561651      1.39e-07  
   12   -5826.2338561655      3.70e-08  
   13   -5826.2338561656      8.05e-09  Convergence criterion met
 ---------------------------------------
 SCF time:   CPU 11.17s  wall 2.00s 
 SCF   energy in the final basis set =    -5826.2338561656
 Total energy in the final basis set =    -5826.2338561656

 --------------------------------------------------------------
             Orbital Energies (a.u.) and Symmetries
 --------------------------------------------------------------

 Alpha MOs, Restricted
 -- Occupied --                  
-490.05 -490.05  -80.04  -80.04  -65.18  -65.18  -58.54  -58.54
  1 B1    1 A1    2 A1    2 B1    3 B1    3 A1    4 B1    4 A1                 
-58.540 -58.540 -58.540 -58.540  -9.861  -9.861  -7.575  -7.575
  1 A2    1 B2    5 A1    5 B1    6 B1    6 A1    7 A1    7 B1                 
 -7.474  -7.474  -7.466  -7.466  -7.466  -7.466  -5.468  -5.467
  8 B1    8 A1    2 A2    2 B2    9 B1    9 A1   10 A1   10 B1                 
 -5.466  -5.466  -5.466  -5.465  -3.213  -3.213  -3.210  -3.210
 11 A1    3 B2    3 A2   11 B1   12 B1   12 A1    4 A2    4 B2                 
 -3.209  -3.209  -3.201  -3.201  -3.200  -3.200  -1.061  -1.037
 13 B1   13 A1    5 B2    5 A2   14 B1   14 A1   15 A1   15 B1                 
 -0.896  -0.694  -0.543  -0.502  -0.480  -0.450  -0.441  -0.421
 16 A1   16 B1   17 A1   18 A1    6 B2    6 A2   17 B1   18 B1                 
 -0.390  -0.356
 19 A1    7 B2                                                                 
 -- Virtual --                   
 -0.024   0.009   0.063   0.064   0.074   0.081   0.088   0.105
  7 A2   20 A1   21 A1   19 B1   20 B1    8 B2   22 A1   23 A1                 
  0.109   0.111   0.119   0.129   0.139   0.148   0.148   0.152
  8 A2   24 A1    9 B2   21 B1   25 A1   22 B1    9 A2   23 B1                 
  0.159   0.185   0.206   0.237   0.321   0.374   0.386   0.389
 24 B1   26 A1   25 B1   26 B1   27 A1   28 A1   27 B1   10 B2                 
  0.425   0.427   0.474   0.538   0.543   0.547   0.594   0.613
 28 B1   10 A2   29 A1   30 A1   29 B1   11 B2   11 A2   30 B1                 
  0.625   0.635   0.691   0.709   0.730   0.744   0.756   0.767
 31 A1   12 B2   12 A2   32 A1   13 B2   31 B1   33 A1   13 A2                 
  0.778   0.785   0.807   0.822   0.828   0.866   0.893   0.917
 14 B2   34 A1   32 B1   35 A1   33 B1   34 B1   36 A1   35 B1                 
  0.934   0.975   1.023   1.084   1.128   1.279   1.334   1.396
 37 A1   15 B2   14 A2   15 A2   36 B1   38 A1   37 B1   38 B1                 
  1.777   1.835   1.855   1.935   1.995   2.012   2.286   2.313
 16 B2   16 A2   39 A1   39 B1   40 A1   40 B1   17 B2   17 A2                 
  2.321   2.332   2.388   2.433   4.527   4.531   4.531   4.542
 41 B1   41 A1   42 A1   42 B1   18 B2   18 A2   43 A1   19 B2                 
  4.547   4.550   4.553   4.587   4.728   4.760   7.093   7.215
 43 B1   19 A2   44 A1   44 B1   45 A1   45 B1   46 A1   47 A1                 
  7.242   7.408   8.192   8.214   8.221   8.229   8.277   8.292
 46 B1   47 B1   20 B2   20 A2   48 B1   48 A1   49 A1   49 B1                 
 14.724  14.751  14.771  14.773  14.869  14.893  49.424  49.506
 21 B2   21 A2   50 B1   50 A1   51 B1   51 A1   52 A1   52 B1                 
165.783 166.039 293.875 293.898 293.905 293.908 293.966 293.992
 53 A1   53 B1   22 B2   22 A2   54 A1   54 B1   55 A1   55 B1                 
*******1028.455
 56 A1   56 B1                                                                 

 Beta MOs, Restricted
 -- Occupied --                  
-490.05 -490.05  -80.04  -80.04  -65.18  -65.18  -58.54  -58.54
  1 B1    1 A1    2 A1    2 B1    3 B1    3 A1    4 B1    4 A1                 
-58.540 -58.540 -58.540 -58.540  -9.861  -9.861  -7.575  -7.575
  1 A2    1 B2    5 A1    5 B1    6 B1    6 A1    7 A1    7 B1                 
 -7.474  -7.474  -7.466  -7.466  -7.466  -7.466  -5.468  -5.467
  8 B1    8 A1    2 A2    2 B2    9 B1    9 A1   10 A1   10 B1                 
 -5.466  -5.466  -5.466  -5.465  -3.213  -3.213  -3.210  -3.210
 11 A1    3 B2    3 A2   11 B1   12 B1   12 A1    4 A2    4 B2                 
 -3.209  -3.209  -3.201  -3.201  -3.200  -3.200  -1.061  -1.037
 13 B1   13 A1    5 B2    5 A2   14 B1   14 A1   15 A1   15 B1                 
 -0.896  -0.694  -0.543  -0.502  -0.480  -0.450  -0.441  -0.421
 16 A1   16 B1   17 A1   18 A1    6 B2    6 A2   17 B1   18 B1                 
 -0.390  -0.356
 19 A1    7 B2                                                                 
 -- Virtual --                   
 -0.024   0.009   0.063   0.064   0.074   0.081   0.088   0.105
  7 A2   20 A1   21 A1   19 B1   20 B1    8 B2   22 A1   23 A1                 
  0.109   0.111   0.119   0.129   0.139   0.148   0.148   0.152
  8 A2   24 A1    9 B2   21 B1   25 A1   22 B1    9 A2   23 B1                 
  0.159   0.185   0.206   0.237   0.321   0.374   0.386   0.389
 24 B1   26 A1   25 B1   26 B1   27 A1   28 A1   27 B1   10 B2                 
  0.425   0.427   0.474   0.538   0.543   0.547   0.594   0.613
 28 B1   10 A2   29 A1   30 A1   29 B1   11 B2   11 A2   30 B1                 
  0.625   0.635   0.691   0.709   0.730   0.744   0.756   0.767
 31 A1   12 B2   12 A2   32 A1   13 B2   31 B1   33 A1   13 A2                 
  0.778   0.785   0.807   0.822   0.828   0.866   0.893   0.917
 14 B2   34 A1   32 B1   35 A1   33 B1   34 B1   36 A1   35 B1                 
  0.934   0.975   1.023   1.084   1.128   1.279   1.334   1.396
 37 A1   15 B2   14 A2   15 A2   36 B1   38 A1   37 B1   38 B1                 
  1.777   1.835   1.855   1.935   1.995   2.012   2.286   2.313
 16 B2   16 A2   39 A1   39 B1   40 A1   40 B1   17 B2   17 A2                 
  2.321   2.332   2.388   2.433   4.527   4.531   4.531   4.542
 41 B1   41 A1   42 A1   42 B1   18 B2   18 A2   43 A1   19 B2                 
  4.547   4.550   4.553   4.587   4.728   4.760   7.093   7.215
 43 B1   19 A2   44 A1   44 B1   45 A1   45 B1   46 A1   47 A1                 
  7.242   7.408   8.192   8.214   8.221   8.229   8.277   8.292
 46 B1   47 B1   20 B2   20 A2   48 B1   48 A1   49 A1   49 B1                 
 14.724  14.751  14.771  14.773  14.869  14.893  49.424  49.506
 21 B2   21 A2   50 B1   50 A1   51 B1   51 A1   52 A1   52 B1                 
165.783 166.039 293.875 293.898 293.905 293.908 293.966 293.992
 53 A1   53 B1   22 B2   22 A2   54 A1   54 B1   55 A1   55 B1                 
*******1028.455
 56 A1   56 B1                                                                 
 --------------------------------------------------------------

          Ground-State Mulliken Net Atomic Charges

     Atom                 Charge (a.u.)
  ----------------------------------------
      1 Br                   -0.194834
      2 P                     0.194834
      3 P                     0.194834
      4 Br                   -0.194834
  ----------------------------------------
  Sum of atomic charges =     0.000000

 -----------------------------------------------------------------
                    Cartesian Multipole Moments
 -----------------------------------------------------------------
    Charge (ESU x 10^10)
                 0.0000
    Dipole Moment (Debye)
         X      -0.0000      Y       0.0000      Z      -0.9570
       Tot       0.9570
    Quadrupole Moments (Debye-Ang)
        XX     -66.3578     XY      -0.0000     YY     -64.0872
        XZ       0.0000     YZ       0.0000     ZZ     -62.7801
    Octopole Moments (Debye-Ang^2)
       XXX      -0.0000    XXY       0.0000    XYY       0.0000
       YYY       0.0000    XXZ      19.8991    XYZ      -0.0000
       YYZ      15.1180    XZZ       0.0000    YZZ       0.0000
       ZZZ      54.5108
    Hexadecapole Moments (Debye-Ang^3)
      XXXX   -1052.5755   XXXY      -0.0000   XXYY    -189.9662
      XYYY      -0.0000   YYYY     -90.2472   XXXZ       0.0000
      XXYZ       0.0000   XYYZ       0.0000   YYYZ      -0.0000
      XXZZ    -252.6563   XYZZ      -0.0000   YYZZ    -103.1921
      XZZZ       0.0000   YZZZ      -0.0000   ZZZZ    -511.2329
 -----------------------------------------------------------------
 Calculating analytic gradient of the SCF energy
 Gradient of SCF Energy
            1           2           3           4
    1   0.0048045   0.0174805  -0.0174805  -0.0048045
    2   0.0000000   0.0000000  -0.0000000   0.0000000
    3   0.0084504  -0.0084504  -0.0084504   0.0084504
 Max gradient component =       1.748E-02
 RMS gradient           =       8.864E-03
 Gradient time:  CPU 4.41 s  wall 0.88 s
 Geometry Optimization Parameters
   NAtoms,    NIC,     NZ,  NCons,   NDum,   NFix, NCnnct, MaxDiis
        4      14       4       0       0       0       0       0


** GEOMETRY OPTIMIZATION IN DELOCALIZED INTERNAL COORDINATES **
   Searching for a Minimum

   Optimization Cycle:   1

                       Coordinates (Angstroms)
     ATOM                X               Y               Z
      1  Br        1.8746574543    0.0000000000    0.6252309370
      2  P         1.0245555000    0.0000000000   -1.4588721863
      3  P        -1.0245555000    0.0000000000   -1.4588721863
      4  Br       -1.8746574543    0.0000000000    0.6252309370
   Point Group: c2v   Number of degrees of freedom:     3


   Energy is  -5826.233856166


 Attempting to Generate Delocalized Internal Coordinates

  3 Hessian modes will be used to form the next step
  Hessian Eigenvalues:
     0.166129    0.250000    0.295225

 Minimum Search - Taking Simple RFO Step
 Searching for Lamda that Minimizes Along All modes
 Value Taken    Lamda =  -0.00298958
 Step Taken.  Stepsize is  0.113907

                             Maximum     Tolerance    Cnvgd?
         Gradient           0.023770      0.000300      NO
         Displacement       0.104187      0.001200      NO
         Energy change     *********      0.000001      NO


 New Cartesian Coordinates Obtained by Inverse Iteration

 Displacement from previous Coordinates is:  0.207755
 ----------------------------------------------------------------
             Standard Nuclear Orientation (Angstroms)
    I     Atom           X                Y                Z
 ----------------------------------------------------------------
    1      Br      1.7998542742     0.0000000000     0.6198998100
    2      P       1.0047833022     0.0000000000    -1.4535410593
    3      P      -1.0047833022     0.0000000000    -1.4535410593
    4      Br     -1.7998542742     0.0000000000     0.6198998100
 ----------------------------------------------------------------
 Molecular Point Group                 C2v   NOp =  4
 Largest Abelian Subgroup              C2v   NOp =  4
 Nuclear Repulsion Energy =   648.8497449640 hartrees
 There are       50 alpha and       50 beta electrons
 Applying Cartesian multipole field
    Component          Value
    ---------          -----
     (2,0,0)        1.00000E-11
     (0,2,0)        2.00000E-11
     (0,0,2)       -3.00000E-11
 Nucleus-field energy     =    -0.0000000005 hartrees
 Requested basis set is 6-311++G(d,p)
 There are 64 shells and 156 basis functions
 A cutoff of  1.0D-11 yielded   1644 shell pairs
 There are     10586 function pairs (     11736 Cartesian)
 Smallest overlap matrix eigenvalue = 3.02E-04
 Guess MOs from SCF MO coefficient file

 -----------------------------------------------------------------------
  General SCF calculation program by
  Eric Jon Sundstrom, Paul Horn, Yuezhi Mao, Dmitri Zuev, Alec White,
  David Stuck, Shaama M.S., Shane Yost, Joonho Lee, David Small,
  Daniel Levine, Susi Lehtola, Hugh Burton, Evgeny Epifanovsky
 -----------------------------------------------------------------------
 Hartree-Fock
 using 6 threads for integral computing
 -------------------------------------------------------
 OpenMP Integral computing Module                
 Release: version 2.0, May 2017, Q-Chem Inc. Pleasanton 
 -------------------------------------------------------
 A restricted SCF calculation will be
 performed using DIIS
 SCF converges when DIIS error is below 1.0e-08
 ---------------------------------------
  Cycle       Energy         DIIS error
 ---------------------------------------
    1   -5826.2344216898      4.06e-04  
    2   -5826.2351865591      1.13e-04  
    3   -5826.2352736383      5.32e-05  
    4   -5826.2352912299      1.71e-05  
    5   -5826.2352938782      7.18e-06  
    6   -5826.2352942043      2.19e-06  
    7   -5826.2352942752      7.87e-07  
    8   -5826.2352942868      2.23e-07  
    9   -5826.2352942877      6.68e-08  
   10   -5826.2352942878      1.86e-08  
   11   -5826.2352942877      4.04e-09  Convergence criterion met
 ---------------------------------------
 SCF time:   CPU 16.97s  wall 3.00s 
 SCF   energy in the final basis set =    -5826.2352942877
 Total energy in the final basis set =    -5826.2352942877

 --------------------------------------------------------------
             Orbital Energies (a.u.) and Symmetries
 --------------------------------------------------------------

 Alpha MOs, Restricted
 -- Occupied --                  
-490.05 -490.05  -80.03  -80.03  -65.18  -65.18  -58.54  -58.54
  1 B1    1 A1    2 A1    2 B1    3 B1    3 A1    4 B1    4 A1                 
-58.540 -58.540 -58.540 -58.540  -9.861  -9.861  -7.569  -7.569
  1 A2    1 B2    5 A1    5 B1    6 B1    6 A1    7 A1    7 B1                 
 -7.475  -7.475  -7.467  -7.467  -7.466  -7.466  -5.462  -5.461
  8 B1    8 A1    2 A2    2 B2    9 B1    9 A1   10 A1   10 B1                 
 -5.460  -5.460  -5.460  -5.460  -3.214  -3.214  -3.211  -3.211
 11 A1    3 B2    3 A2   11 B1   12 B1   12 A1    4 A2    4 B2                 
 -3.210  -3.210  -3.201  -3.201  -3.201  -3.201  -1.070  -1.041
 13 B1   13 A1    5 B2    5 A2   14 B1   14 A1   15 A1   15 B1                 
 -0.900  -0.691  -0.547  -0.509  -0.485  -0.451  -0.440  -0.418
 16 A1   16 B1   17 A1   18 A1    6 B2    6 A2   17 B1   18 B1                 
 -0.391  -0.357
 19 A1    7 B2                                                                 
 -- Virtual --                   
 -0.018   0.014   0.064   0.067   0.076   0.081   0.089   0.105
  7 A2   20 A1   21 A1   19 B1   20 B1    8 B2   22 A1   23 A1                 
  0.109   0.110   0.119   0.131   0.139   0.149   0.153   0.159
  8 A2   24 A1    9 B2   21 B1   25 A1    9 A2   22 B1   23 B1                 
  0.160   0.187   0.209   0.237   0.320   0.372   0.385   0.388
 24 B1   26 A1   25 B1   26 B1   27 A1   28 A1   27 B1   10 B2                 
  0.428   0.431   0.470   0.539   0.541   0.545   0.595   0.605
 10 A2   28 B1   29 A1   30 A1   29 B1   11 B2   11 A2   30 B1                 
  0.621   0.628   0.687   0.705   0.724   0.747   0.754   0.768
 31 A1   12 B2   12 A2   32 A1   13 B2   31 B1   33 A1   13 A2                 
  0.777   0.794   0.813   0.816   0.846   0.868   0.907   0.939
 14 B2   34 A1   32 B1   35 A1   33 B1   34 B1   36 A1   35 B1                 
  0.942   0.984   1.037   1.102   1.153   1.293   1.347   1.435
 37 A1   15 B2   14 A2   15 A2   36 B1   38 A1   37 B1   38 B1                 
  1.783   1.838   1.861   1.936   2.002   2.023   2.286   2.313
 16 B2   16 A2   39 A1   39 B1   40 A1   40 B1   17 B2   17 A2                 
  2.314   2.346   2.401   2.439   4.526   4.528   4.532   4.544
 41 B1   41 A1   42 A1   42 B1   18 B2   43 A1   18 A2   19 B2                 
  4.551   4.553   4.554   4.601   4.739   4.769   7.087   7.222
 43 B1   19 A2   44 A1   44 B1   45 A1   45 B1   46 A1   47 A1                 
  7.255   7.434   8.193   8.214   8.217   8.240   8.286   8.297
 46 B1   47 B1   20 B2   20 A2   48 B1   48 A1   49 A1   49 B1                 
 14.732  14.757  14.780  14.789  14.879  14.885  49.420  49.517
 21 B2   21 A2   50 A1   50 B1   51 B1   51 A1   52 A1   52 B1                 
165.790 166.069 293.876 293.899 293.901 293.919 293.978 293.999
 53 A1   53 B1   22 B2   22 A2   54 B1   54 A1   55 A1   55 B1                 
*******1028.470
 56 A1   56 B1                                                                 

 Beta MOs, Restricted
 -- Occupied --                  
-490.05 -490.05  -80.03  -80.03  -65.18  -65.18  -58.54  -58.54
  1 B1    1 A1    2 A1    2 B1    3 B1    3 A1    4 B1    4 A1                 
-58.540 -58.540 -58.540 -58.540  -9.861  -9.861  -7.569  -7.569
  1 A2    1 B2    5 A1    5 B1    6 B1    6 A1    7 A1    7 B1                 
 -7.475  -7.475  -7.467  -7.467  -7.466  -7.466  -5.462  -5.461
  8 B1    8 A1    2 A2    2 B2    9 B1    9 A1   10 A1   10 B1                 
 -5.460  -5.460  -5.460  -5.460  -3.214  -3.214  -3.211  -3.211
 11 A1    3 B2    3 A2   11 B1   12 B1   12 A1    4 A2    4 B2                 
 -3.210  -3.210  -3.201  -3.201  -3.201  -3.201  -1.070  -1.041
 13 B1   13 A1    5 B2    5 A2   14 B1   14 A1   15 A1   15 B1                 
 -0.900  -0.691  -0.547  -0.509  -0.485  -0.451  -0.440  -0.418
 16 A1   16 B1   17 A1   18 A1    6 B2    6 A2   17 B1   18 B1                 
 -0.391  -0.357
 19 A1    7 B2                                                                 
 -- Virtual --                   
 -0.018   0.014   0.064   0.067   0.076   0.081   0.089   0.105
  7 A2   20 A1   21 A1   19 B1   20 B1    8 B2   22 A1   23 A1                 
  0.109   0.110   0.119   0.131   0.139   0.149   0.153   0.159
  8 A2   24 A1    9 B2   21 B1   25 A1    9 A2   22 B1   23 B1                 
  0.160   0.187   0.209   0.237   0.320   0.372   0.385   0.388
 24 B1   26 A1   25 B1   26 B1   27 A1   28 A1   27 B1   10 B2                 
  0.428   0.431   0.470   0.539   0.541   0.545   0.595   0.605
 10 A2   28 B1   29 A1   30 A1   29 B1   11 B2   11 A2   30 B1                 
  0.621   0.628   0.687   0.705   0.724   0.747   0.754   0.768
 31 A1   12 B2   12 A2   32 A1   13 B2   31 B1   33 A1   13 A2                 
  0.777   0.794   0.813   0.816   0.846   0.868   0.907   0.939
 14 B2   34 A1   32 B1   35 A1   33 B1   34 B1   36 A1   35 B1                 
  0.942   0.984   1.037   1.102   1.153   1.293   1.347   1.435
 37 A1   15 B2   14 A2   15 A2   36 B1   38 A1   37 B1   38 B1                 
  1.783   1.838   1.861   1.936   2.002   2.023   2.286   2.313
 16 B2   16 A2   39 A1   39 B1   40 A1   40 B1   17 B2   17 A2                 
  2.314   2.346   2.401   2.439   4.526   4.528   4.532   4.544
 41 B1   41 A1   42 A1   42 B1   18 B2   43 A1   18 A2   19 B2                 
  4.551   4.553   4.554   4.601   4.739   4.769   7.087   7.222
 43 B1   19 A2   44 A1   44 B1   45 A1   45 B1   46 A1   47 A1                 
  7.255   7.434   8.193   8.214   8.217   8.240   8.286   8.297
 46 B1   47 B1   20 B2   20 A2   48 B1   48 A1   49 A1   49 B1                 
 14.732  14.757  14.780  14.789  14.879  14.885  49.420  49.517
 21 B2   21 A2   50 A1   50 B1   51 B1   51 A1   52 A1   52 B1                 
165.790 166.069 293.876 293.899 293.901 293.919 293.978 293.999
 53 A1   53 B1   22 B2   22 A2   54 B1   54 A1   55 A1   55 B1                 
*******1028.470
 56 A1   56 B1                                                                 
 --------------------------------------------------------------

          Ground-State Mulliken Net Atomic Charges

     Atom                 Charge (a.u.)
  ----------------------------------------
      1 Br                   -0.188016
      2 P                     0.188016
      3 P                     0.188016
      4 Br                   -0.188016
  ----------------------------------------
  Sum of atomic charges =     0.000000

 -----------------------------------------------------------------
                    Cartesian Multipole Moments
 -----------------------------------------------------------------
    Charge (ESU x 10^10)
                 0.0000
    Dipole Moment (Debye)
         X      -0.0000      Y      -0.0000      Z      -0.7814
       Tot       0.7814
    Quadrupole Moments (Debye-Ang)
        XX     -66.1961     XY      -0.0000     YY     -63.8170
        XZ       0.0000     YZ       0.0000     ZZ     -62.8359
    Octopole Moments (Debye-Ang^2)
       XXX       0.0000    XXY      -0.0000    XYY      -0.0000
       YYY      -0.0000    XXZ      19.9421    XYZ       0.0000
       YYZ      15.0611    XZZ       0.0000    YZZ      -0.0000
       ZZZ      55.2433
    Hexadecapole Moments (Debye-Ang^3)
      XXXX    -983.7911   XXXY      -0.0000   XXYY    -178.0018
      XYYY      -0.0000   YYYY     -89.2646   XXXZ       0.0000
      XXYZ       0.0000   XYYZ       0.0000   YYYZ       0.0000
      XXZZ    -242.4042   XYZZ      -0.0000   YYZZ    -102.1084
      XZZZ      -0.0000   YZZZ       0.0000   ZZZZ    -506.9028
 -----------------------------------------------------------------
 Calculating analytic gradient of the SCF energy
 Gradient of SCF Energy
            1           2           3           4
    1  -0.0015136   0.0021899  -0.0021899   0.0015136
    2  -0.0000000  -0.0000000   0.0000000  -0.0000000
    3   0.0008690  -0.0008690  -0.0008690   0.0008690
 Max gradient component =       2.190E-03
 RMS gradient           =       1.197E-03
 Gradient time:  CPU 4.53 s  wall 0.82 s
 Geometry Optimization Parameters
   NAtoms,    NIC,     NZ,  NCons,   NDum,   NFix, NCnnct, MaxDiis
        4      14       4       0       0       0       0       0

 Cartesian Hessian Update
 Hessian Updated using BFGS Update


** GEOMETRY OPTIMIZATION IN DELOCALIZED INTERNAL COORDINATES **
   Searching for a Minimum

   Optimization Cycle:   2

                       Coordinates (Angstroms)
     ATOM                X               Y               Z
      1  Br        1.7998542742    0.0000000000    0.6198998100
      2  P         1.0047833022    0.0000000000   -1.4535410593
      3  P        -1.0047833022    0.0000000000   -1.4535410593
      4  Br       -1.7998542742    0.0000000000    0.6198998100
   Point Group: c2v   Number of degrees of freedom:     3


   Energy is  -5826.235294288

 Hessian Updated using BFGS Update

  3 Hessian modes will be used to form the next step
  Hessian Eigenvalues:
     0.145841    0.244030    0.375267

 Minimum Search - Taking Simple RFO Step
 Searching for Lamda that Minimizes Along All modes
 Value Taken    Lamda =  -0.00036548
 Step Taken.  Stepsize is  0.038005

                             Maximum     Tolerance    Cnvgd?
         Gradient           0.009944      0.000300      NO
         Displacement       0.031598      0.001200      NO
         Energy change     -0.001438      0.000001      NO


 New Cartesian Coordinates Obtained by Inverse Iteration

 Displacement from previous Coordinates is:  0.130826
 ----------------------------------------------------------------
             Standard Nuclear Orientation (Angstroms)
    I     Atom           X                Y                Z
 ----------------------------------------------------------------
    1      Br      1.8456718332     0.0000000000     0.6078822508
    2      P       1.0019020142     0.0000000000    -1.4415235001
    3      P      -1.0019020142     0.0000000000    -1.4415235001
    4      Br     -1.8456718332     0.0000000000     0.6078822508
 ----------------------------------------------------------------
 Molecular Point Group                 C2v   NOp =  4
 Largest Abelian Subgroup              C2v   NOp =  4
 Nuclear Repulsion Energy =   644.1084394120 hartrees
 There are       50 alpha and       50 beta electrons
 Applying Cartesian multipole field
    Component          Value
    ---------          -----
     (2,0,0)        1.00000E-11
     (0,2,0)        2.00000E-11
     (0,0,2)       -3.00000E-11
 Nucleus-field energy     =     0.0000000001 hartrees
 Requested basis set is 6-311++G(d,p)
 There are 64 shells and 156 basis functions
 A cutoff of  1.0D-11 yielded   1640 shell pairs
 There are     10550 function pairs (     11700 Cartesian)
 Smallest overlap matrix eigenvalue = 3.04E-04
 Guess MOs from SCF MO coefficient file

 -----------------------------------------------------------------------
  General SCF calculation program by
  Eric Jon Sundstrom, Paul Horn, Yuezhi Mao, Dmitri Zuev, Alec White,
  David Stuck, Shaama M.S., Shane Yost, Joonho Lee, David Small,
  Daniel Levine, Susi Lehtola, Hugh Burton, Evgeny Epifanovsky
 -----------------------------------------------------------------------
 Hartree-Fock
 using 6 threads for integral computing
 -------------------------------------------------------
 OpenMP Integral computing Module                
 Release: version 2.0, May 2017, Q-Chem Inc. Pleasanton 
 -------------------------------------------------------
 A restricted SCF calculation will be
 performed using DIIS
 SCF converges when DIIS error is below 1.0e-08
 ---------------------------------------
  Cycle       Energy         DIIS error
 ---------------------------------------
    1   -5826.2349789273      2.42e-04  
    2   -5826.2353500555      7.04e-05  
    3   -5826.2354074722      2.47e-05  
    4   -5826.2354140765      9.36e-06  
    5   -5826.2354150584      2.46e-06  
    6   -5826.2354151000      1.02e-06  
    7   -5826.2354151039      2.12e-07  
    8   -5826.2354151040      5.12e-08  
    9   -5826.2354151040      1.07e-08  
   10   -5826.2354151041      3.22e-09  Convergence criterion met
 ---------------------------------------
 SCF time:   CPU 15.30s  wall 3.00s 
 SCF   energy in the final basis set =    -5826.2354151041
 Total energy in the final basis set =    -5826.2354151041

 --------------------------------------------------------------
             Orbital Energies (a.u.) and Symmetries
 --------------------------------------------------------------

 Alpha MOs, Restricted
 -- Occupied --                  
-490.05 -490.05  -80.03  -80.03  -65.18  -65.18  -58.54  -58.54
  1 B1    1 A1    2 A1    2 B1    3 B1    3 A1    4 B1    4 A1                 
-58.541 -58.541 -58.541 -58.541  -9.862  -9.862  -7.569  -7.569
  1 A2    1 B2    5 A1    5 B1    6 B1    6 A1    7 A1    7 B1                 
 -7.476  -7.476  -7.468  -7.468  -7.467  -7.467  -5.462  -5.461
  8 B1    8 A1    2 A2    2 B2    9 B1    9 A1   10 A1   10 B1                 
 -5.460  -5.460  -5.460  -5.459  -3.215  -3.215  -3.211  -3.211
 11 A1    3 B2    3 A2   11 B1   12 B1   12 A1    4 A2    4 B2                 
 -3.211  -3.211  -3.202  -3.202  -3.202  -3.202  -1.070  -1.043
 13 B1   13 A1    5 B2    5 A2   14 B1   14 A1   15 A1   15 B1                 
 -0.902  -0.692  -0.549  -0.508  -0.486  -0.453  -0.442  -0.419
 16 A1   16 B1   17 A1   18 A1    6 B2    6 A2   17 B1   18 B1                 
 -0.390  -0.358
 19 A1    7 B2                                                                 
 -- Virtual --                   
 -0.017   0.015   0.064   0.068   0.075   0.081   0.089   0.106
  7 A2   20 A1   21 A1   19 B1   20 B1    8 B2   22 A1   23 A1                 
  0.109   0.111   0.119   0.131   0.138   0.149   0.155   0.157
  8 A2   24 A1    9 B2   21 B1   25 A1    9 A2   22 B1   23 B1                 
  0.160   0.186   0.212   0.237   0.320   0.373   0.386   0.387
 24 B1   26 A1   25 B1   26 B1   27 A1   28 A1   27 B1   10 B2                 
  0.429   0.430   0.467   0.538   0.544   0.546   0.594   0.609
 10 A2   28 B1   29 A1   30 A1   29 B1   11 B2   11 A2   30 B1                 
  0.618   0.625   0.687   0.706   0.724   0.748   0.756   0.765
 31 A1   12 B2   12 A2   32 A1   13 B2   31 B1   33 A1   13 A2                 
  0.778   0.789   0.812   0.820   0.836   0.868   0.907   0.935
 14 B2   34 A1   32 B1   35 A1   33 B1   34 B1   36 A1   35 B1                 
  0.945   0.984   1.037   1.106   1.150   1.294   1.353   1.439
 37 A1   15 B2   14 A2   15 A2   36 B1   38 A1   37 B1   38 B1                 
  1.784   1.839   1.858   1.933   2.007   2.022   2.285   2.313
 16 B2   16 A2   39 A1   39 B1   40 A1   40 B1   17 B2   17 A2                 
  2.317   2.336   2.398   2.437   4.526   4.529   4.530   4.543
 41 B1   41 A1   42 A1   42 B1   18 B2   43 A1   18 A2   19 B2                 
  4.548   4.552   4.554   4.594   4.738   4.770   7.088   7.225
 43 B1   19 A2   44 A1   44 B1   45 A1   45 B1   46 A1   47 A1                 
  7.249   7.439   8.191   8.213   8.218   8.232   8.283   8.296
 46 B1   47 B1   20 B2   20 A2   48 B1   48 A1   49 A1   49 B1                 
 14.732  14.758  14.779  14.792  14.877  14.886  49.423  49.512
 21 B2   21 A2   50 A1   50 B1   51 B1   51 A1   52 A1   52 B1                 
165.790 166.074 293.875 293.898 293.905 293.910 293.975 293.998
 53 A1   53 B1   22 B2   22 A2   54 B1   54 A1   55 A1   55 B1                 
*******1028.464
 56 A1   56 B1                                                                 

 Beta MOs, Restricted
 -- Occupied --                  
-490.05 -490.05  -80.03  -80.03  -65.18  -65.18  -58.54  -58.54
  1 B1    1 A1    2 A1    2 B1    3 B1    3 A1    4 B1    4 A1                 
-58.541 -58.541 -58.541 -58.541  -9.862  -9.862  -7.569  -7.569
  1 A2    1 B2    5 A1    5 B1    6 B1    6 A1    7 A1    7 B1                 
 -7.476  -7.476  -7.468  -7.468  -7.467  -7.467  -5.462  -5.461
  8 B1    8 A1    2 A2    2 B2    9 B1    9 A1   10 A1   10 B1                 
 -5.460  -5.460  -5.460  -5.459  -3.215  -3.215  -3.211  -3.211
 11 A1    3 B2    3 A2   11 B1   12 B1   12 A1    4 A2    4 B2                 
 -3.211  -3.211  -3.202  -3.202  -3.202  -3.202  -1.070  -1.043
 13 B1   13 A1    5 B2    5 A2   14 B1   14 A1   15 A1   15 B1                 
 -0.902  -0.692  -0.549  -0.508  -0.486  -0.453  -0.442  -0.419
 16 A1   16 B1   17 A1   18 A1    6 B2    6 A2   17 B1   18 B1                 
 -0.390  -0.358
 19 A1    7 B2                                                                 
 -- Virtual --                   
 -0.017   0.015   0.064   0.068   0.075   0.081   0.089   0.106
  7 A2   20 A1   21 A1   19 B1   20 B1    8 B2   22 A1   23 A1                 
  0.109   0.111   0.119   0.131   0.138   0.149   0.155   0.157
  8 A2   24 A1    9 B2   21 B1   25 A1    9 A2   22 B1   23 B1                 
  0.160   0.186   0.212   0.237   0.320   0.373   0.386   0.387
 24 B1   26 A1   25 B1   26 B1   27 A1   28 A1   27 B1   10 B2                 
  0.429   0.430   0.467   0.538   0.544   0.546   0.594   0.609
 10 A2   28 B1   29 A1   30 A1   29 B1   11 B2   11 A2   30 B1                 
  0.618   0.625   0.687   0.706   0.724   0.748   0.756   0.765
 31 A1   12 B2   12 A2   32 A1   13 B2   31 B1   33 A1   13 A2                 
  0.778   0.789   0.812   0.820   0.836   0.868   0.907   0.935
 14 B2   34 A1   32 B1   35 A1   33 B1   34 B1   36 A1   35 B1                 
  0.945   0.984   1.037   1.106   1.150   1.294   1.353   1.439
 37 A1   15 B2   14 A2   15 A2   36 B1   38 A1   37 B1   38 B1                 
  1.784   1.839   1.858   1.933   2.007   2.022   2.285   2.313
 16 B2   16 A2   39 A1   39 B1   40 A1   40 B1   17 B2   17 A2                 
  2.317   2.336   2.398   2.437   4.526   4.529   4.530   4.543
 41 B1   41 A1   42 A1   42 B1   18 B2   43 A1   18 A2   19 B2                 
  4.548   4.552   4.554   4.594   4.738   4.770   7.088   7.225
 43 B1   19 A2   44 A1   44 B1   45 A1   45 B1   46 A1   47 A1                 
  7.249   7.439   8.191   8.213   8.218   8.232   8.283   8.296
 46 B1   47 B1   20 B2   20 A2   48 B1   48 A1   49 A1   49 B1                 
 14.732  14.758  14.779  14.792  14.877  14.886  49.423  49.512
 21 B2   21 A2   50 A1   50 B1   51 B1   51 A1   52 A1   52 B1                 
165.790 166.074 293.875 293.898 293.905 293.910 293.975 293.998
 53 A1   53 B1   22 B2   22 A2   54 B1   54 A1   55 A1   55 B1                 
*******1028.464
 56 A1   56 B1                                                                 
 --------------------------------------------------------------

          Ground-State Mulliken Net Atomic Charges

     Atom                 Charge (a.u.)
  ----------------------------------------
      1 Br                   -0.186859
      2 P                     0.186859
      3 P                     0.186859
      4 Br                   -0.186859
  ----------------------------------------
  Sum of atomic charges =     0.000000

 -----------------------------------------------------------------
                    Cartesian Multipole Moments
 -----------------------------------------------------------------
    Charge (ESU x 10^10)
                 0.0000
    Dipole Moment (Debye)
         X      -0.0000      Y       0.0000      Z      -0.6892
       Tot       0.6892
    Quadrupole Moments (Debye-Ang)
        XX     -66.0231     XY      -0.0000     YY     -63.7770
        XZ       0.0000     YZ      -0.0000     ZZ     -63.1556
    Octopole Moments (Debye-Ang^2)
       XXX       0.0000    XXY       0.0000    XYY      -0.0000
       YYY       0.0000    XXZ      20.4925    XYZ       0.0000
       YYZ      15.2184    XZZ      -0.0000    YZZ       0.0000
       ZZZ      56.1099
    Hexadecapole Moments (Debye-Ang^3)
      XXXX   -1017.4078   XXXY      -0.0000   XXYY    -183.9350
      XYYY      -0.0000   YYYY     -89.0985   XXXZ       0.0000
      XXYZ      -0.0000   XYYZ       0.0000   YYYZ      -0.0000
      XXZZ    -246.0527   XYZZ       0.0000   YYZZ    -100.6763
      XZZZ      -0.0000   YZZZ      -0.0000   ZZZZ    -501.2835
 -----------------------------------------------------------------
 Calculating analytic gradient of the SCF energy
 Gradient of SCF Energy
            1           2           3           4
    1   0.0001042   0.0001194  -0.0001194  -0.0001042
    2  -0.0000000   0.0000000   0.0000000  -0.0000000
    3  -0.0009873   0.0009873   0.0009873  -0.0009873
 Max gradient component =       9.873E-04
 RMS gradient           =       5.737E-04
 Gradient time:  CPU 4.50 s  wall 0.81 s
 Geometry Optimization Parameters
   NAtoms,    NIC,     NZ,  NCons,   NDum,   NFix, NCnnct, MaxDiis
        4      14       4       0       0       0       0       0

 Cartesian Hessian Update
 Hessian Updated using BFGS Update


** GEOMETRY OPTIMIZATION IN DELOCALIZED INTERNAL COORDINATES **
   Searching for a Minimum

   Optimization Cycle:   3

                       Coordinates (Angstroms)
     ATOM                X               Y               Z
      1  Br        1.8456718332    0.0000000000    0.6078822508
      2  P         1.0019020142    0.0000000000   -1.4415235001
      3  P        -1.0019020142    0.0000000000   -1.4415235001
      4  Br       -1.8456718332    0.0000000000    0.6078822508
   Point Group: c2v   Number of degrees of freedom:     3


   Energy is  -5826.235415104

 Hessian Updated using BFGS Update

  3 Hessian modes will be used to form the next step
  Hessian Eigenvalues:
     0.163449    0.245265    0.432769

 Minimum Search - Taking Simple RFO Step
 Searching for Lamda that Minimizes Along All modes
 Value Taken    Lamda =  -0.00002978
 Step Taken.  Stepsize is  0.010775

                             Maximum     Tolerance    Cnvgd?
         Gradient           0.002734      0.000300      NO
         Displacement       0.007631      0.001200      NO
         Energy change     -0.000121      0.000001      NO


 New Cartesian Coordinates Obtained by Inverse Iteration

 Displacement from previous Coordinates is:  0.027843
 ----------------------------------------------------------------
             Standard Nuclear Orientation (Angstroms)
    I     Atom           X                Y                Z
 ----------------------------------------------------------------
    1      Br      1.8365258949     0.0000000000     0.6114012258
    2      P       1.0022566999     0.0000000000    -1.4450424751
    3      P      -1.0022566999     0.0000000000    -1.4450424751
    4      Br     -1.8365258949     0.0000000000     0.6114012258
 ----------------------------------------------------------------
 Molecular Point Group                 C2v   NOp =  4
 Largest Abelian Subgroup              C2v   NOp =  4
 Nuclear Repulsion Energy =   644.7679018561 hartrees
 There are       50 alpha and       50 beta electrons
 Applying Cartesian multipole field
    Component          Value
    ---------          -----
     (2,0,0)        1.00000E-11
     (0,2,0)        2.00000E-11
     (0,0,2)       -3.00000E-11
 Requested basis set is 6-311++G(d,p)
 There are 64 shells and 156 basis functions
 A cutoff of  1.0D-11 yielded   1640 shell pairs
 There are     10550 function pairs (     11700 Cartesian)
 Smallest overlap matrix eigenvalue = 3.04E-04
 Guess MOs from SCF MO coefficient file

 -----------------------------------------------------------------------
  General SCF calculation program by
  Eric Jon Sundstrom, Paul Horn, Yuezhi Mao, Dmitri Zuev, Alec White,
  David Stuck, Shaama M.S., Shane Yost, Joonho Lee, David Small,
  Daniel Levine, Susi Lehtola, Hugh Burton, Evgeny Epifanovsky
 -----------------------------------------------------------------------
 Hartree-Fock
 using 6 threads for integral computing
 -------------------------------------------------------
 OpenMP Integral computing Module                
 Release: version 2.0, May 2017, Q-Chem Inc. Pleasanton 
 -------------------------------------------------------
 A restricted SCF calculation will be
 performed using DIIS
 SCF converges when DIIS error is below 1.0e-08
 ---------------------------------------
  Cycle       Energy         DIIS error
 ---------------------------------------
    1   -5826.2354090133      5.59e-05  
    2   -5826.2354278012      1.59e-05  
    3   -5826.2354306046      6.01e-06  
    4   -5826.2354309478      2.29e-06  
    5   -5826.2354310081      4.90e-07  
    6   -5826.2354310105      1.25e-07  
    7   -5826.2354310107      4.26e-08  
    8   -5826.2354310107      1.52e-08  
    9   -5826.2354310108      2.47e-09  Convergence criterion met
 ---------------------------------------
 SCF time:   CPU 13.84s  wall 2.00s 
 SCF   energy in the final basis set =    -5826.2354310108
 Total energy in the final basis set =    -5826.2354310108

 --------------------------------------------------------------
             Orbital Energies (a.u.) and Symmetries
 --------------------------------------------------------------

 Alpha MOs, Restricted
 -- Occupied --                  
-490.05 -490.05  -80.03  -80.03  -65.18  -65.18  -58.54  -58.54
  1 B1    1 A1    2 A1    2 B1    3 B1    3 A1    4 B1    4 A1                 
-58.541 -58.541 -58.540 -58.540  -9.862  -9.862  -7.569  -7.569
  1 A2    1 B2    5 A1    5 B1    6 B1    6 A1    7 A1    7 B1                 
 -7.475  -7.475  -7.467  -7.467  -7.467  -7.467  -5.462  -5.461
  8 B1    8 A1    2 A2    2 B2    9 B1    9 A1   10 A1   10 B1                 
 -5.460  -5.460  -5.460  -5.460  -3.214  -3.214  -3.211  -3.211
 11 A1    3 B2    3 A2   11 B1   12 B1   12 A1    4 A2    4 B2                 
 -3.210  -3.210  -3.202  -3.202  -3.202  -3.202  -1.070  -1.042
 13 B1   13 A1    5 B2    5 A2   14 B1   14 A1   15 A1   15 B1                 
 -0.902  -0.692  -0.549  -0.508  -0.485  -0.452  -0.442  -0.419
 16 A1   16 B1   17 A1   18 A1    6 B2    6 A2   17 B1   18 B1                 
 -0.390  -0.358
 19 A1    7 B2                                                                 
 -- Virtual --                   
 -0.017   0.015   0.064   0.068   0.075   0.081   0.089   0.105
  7 A2   20 A1   21 A1   19 B1   20 B1    8 B2   22 A1   23 A1                 
  0.109   0.111   0.119   0.131   0.139   0.149   0.154   0.157
  8 A2   24 A1    9 B2   21 B1   25 A1    9 A2   22 B1   23 B1                 
  0.160   0.186   0.211   0.237   0.320   0.373   0.386   0.387
 24 B1   26 A1   25 B1   26 B1   27 A1   28 A1   27 B1   10 B2                 
  0.429   0.430   0.468   0.538   0.543   0.545   0.594   0.608
 10 A2   28 B1   29 A1   30 A1   29 B1   11 B2   11 A2   30 B1                 
  0.619   0.626   0.687   0.706   0.724   0.748   0.756   0.766
 31 A1   12 B2   12 A2   32 A1   13 B2   31 B1   33 A1   13 A2                 
  0.778   0.790   0.813   0.819   0.837   0.868   0.907   0.935
 14 B2   34 A1   32 B1   35 A1   33 B1   34 B1   36 A1   35 B1                 
  0.944   0.983   1.036   1.105   1.150   1.293   1.351   1.438
 37 A1   15 B2   14 A2   15 A2   36 B1   38 A1   37 B1   38 B1                 
  1.783   1.838   1.858   1.933   2.005   2.022   2.285   2.313
 16 B2   16 A2   39 A1   39 B1   40 A1   40 B1   17 B2   17 A2                 
  2.316   2.338   2.398   2.437   4.526   4.529   4.530   4.543
 41 B1   41 A1   42 A1   42 B1   18 B2   43 A1   18 A2   19 B2                 
  4.548   4.552   4.554   4.595   4.738   4.770   7.088   7.223
 43 B1   19 A2   44 A1   44 B1   45 A1   45 B1   46 A1   47 A1                 
  7.250   7.438   8.192   8.213   8.217   8.234   8.284   8.296
 46 B1   47 B1   20 B2   20 A2   48 B1   48 A1   49 A1   49 B1                 
 14.732  14.758  14.779  14.791  14.878  14.886  49.423  49.513
 21 B2   21 A2   50 A1   50 B1   51 B1   51 A1   52 A1   52 B1                 
165.789 166.073 293.875 293.898 293.904 293.912 293.975 293.998
 53 A1   53 B1   22 B2   22 A2   54 B1   54 A1   55 A1   55 B1                 
*******1028.465
 56 A1   56 B1                                                                 

 Beta MOs, Restricted
 -- Occupied --                  
-490.05 -490.05  -80.03  -80.03  -65.18  -65.18  -58.54  -58.54
  1 B1    1 A1    2 A1    2 B1    3 B1    3 A1    4 B1    4 A1                 
-58.541 -58.541 -58.540 -58.540  -9.862  -9.862  -7.569  -7.569
  1 A2    1 B2    5 A1    5 B1    6 B1    6 A1    7 A1    7 B1                 
 -7.475  -7.475  -7.467  -7.467  -7.467  -7.467  -5.462  -5.461
  8 B1    8 A1    2 A2    2 B2    9 B1    9 A1   10 A1   10 B1                 
 -5.460  -5.460  -5.460  -5.460  -3.214  -3.214  -3.211  -3.211
 11 A1    3 B2    3 A2   11 B1   12 B1   12 A1    4 A2    4 B2                 
 -3.210  -3.210  -3.202  -3.202  -3.202  -3.202  -1.070  -1.042
 13 B1   13 A1    5 B2    5 A2   14 B1   14 A1   15 A1   15 B1                 
 -0.902  -0.692  -0.549  -0.508  -0.485  -0.452  -0.442  -0.419
 16 A1   16 B1   17 A1   18 A1    6 B2    6 A2   17 B1   18 B1                 
 -0.390  -0.358
 19 A1    7 B2                                                                 
 -- Virtual --                   
 -0.017   0.015   0.064   0.068   0.075   0.081   0.089   0.105
  7 A2   20 A1   21 A1   19 B1   20 B1    8 B2   22 A1   23 A1                 
  0.109   0.111   0.119   0.131   0.139   0.149   0.154   0.157
  8 A2   24 A1    9 B2   21 B1   25 A1    9 A2   22 B1   23 B1                 
  0.160   0.186   0.211   0.237   0.320   0.373   0.386   0.387
 24 B1   26 A1   25 B1   26 B1   27 A1   28 A1   27 B1   10 B2                 
  0.429   0.430   0.468   0.538   0.543   0.545   0.594   0.608
 10 A2   28 B1   29 A1   30 A1   29 B1   11 B2   11 A2   30 B1                 
  0.619   0.626   0.687   0.706   0.724   0.748   0.756   0.766
 31 A1   12 B2   12 A2   32 A1   13 B2   31 B1   33 A1   13 A2                 
  0.778   0.790   0.813   0.819   0.837   0.868   0.907   0.935
 14 B2   34 A1   32 B1   35 A1   33 B1   34 B1   36 A1   35 B1                 
  0.944   0.983   1.036   1.105   1.150   1.293   1.351   1.438
 37 A1   15 B2   14 A2   15 A2   36 B1   38 A1   37 B1   38 B1                 
  1.783   1.838   1.858   1.933   2.005   2.022   2.285   2.313
 16 B2   16 A2   39 A1   39 B1   40 A1   40 B1   17 B2   17 A2                 
  2.316   2.338   2.398   2.437   4.526   4.529   4.530   4.543
 41 B1   41 A1   42 A1   42 B1   18 B2   43 A1   18 A2   19 B2                 
  4.548   4.552   4.554   4.595   4.738   4.770   7.088   7.223
 43 B1   19 A2   44 A1   44 B1   45 A1   45 B1   46 A1   47 A1                 
  7.250   7.438   8.192   8.213   8.217   8.234   8.284   8.296
 46 B1   47 B1   20 B2   20 A2   48 B1   48 A1   49 A1   49 B1                 
 14.732  14.758  14.779  14.791  14.878  14.886  49.423  49.513
 21 B2   21 A2   50 A1   50 B1   51 B1   51 A1   52 A1   52 B1                 
165.789 166.073 293.875 293.898 293.904 293.912 293.975 293.998
 53 A1   53 B1   22 B2   22 A2   54 B1   54 A1   55 A1   55 B1                 
*******1028.465
 56 A1   56 B1                                                                 
 --------------------------------------------------------------

          Ground-State Mulliken Net Atomic Charges

     Atom                 Charge (a.u.)
  ----------------------------------------
      1 Br                   -0.187659
      2 P                     0.187659
      3 P                     0.187659
      4 Br                   -0.187659
  ----------------------------------------
  Sum of atomic charges =     0.000000

 -----------------------------------------------------------------
                    Cartesian Multipole Moments
 -----------------------------------------------------------------
    Charge (ESU x 10^10)
                 0.0000
    Dipole Moment (Debye)
         X       0.0000      Y      -0.0000      Z      -0.7235
       Tot       0.7235
    Quadrupole Moments (Debye-Ang)
        XX     -66.0784     XY       0.0000     YY     -63.7892
        XZ      -0.0000     YZ      -0.0000     ZZ     -63.0668
    Octopole Moments (Debye-Ang^2)
       XXX      -0.0000    XXY      -0.0000    XYY      -0.0000
       YYY      -0.0000    XXZ      20.3394    XYZ      -0.0000
       YYZ      15.1573    XZZ      -0.0000    YZZ      -0.0000
       ZZZ      55.8374
    Hexadecapole Moments (Debye-Ang^3)
      XXXX   -1010.8195   XXXY       0.0000   XXYY    -182.7583
      XYYY       0.0000   YYYY     -89.1378   XXXZ       0.0000
      XXYZ      -0.0000   XYYZ      -0.0000   YYYZ      -0.0000
      XXZZ    -245.3968   XYZZ       0.0000   YYZZ    -101.0761
      XZZZ       0.0000   YZZZ      -0.0000   ZZZZ    -503.0176
 -----------------------------------------------------------------
 Calculating analytic gradient of the SCF energy
 Gradient of SCF Energy
            1           2           3           4
    1   0.0000282   0.0001470  -0.0001470  -0.0000282
    2   0.0000000  -0.0000000  -0.0000000  -0.0000000
    3  -0.0000433   0.0000433   0.0000433  -0.0000433
 Max gradient component =       1.470E-04
 RMS gradient           =       6.601E-05
 Gradient time:  CPU 4.49 s  wall 0.81 s
 Geometry Optimization Parameters
   NAtoms,    NIC,     NZ,  NCons,   NDum,   NFix, NCnnct, MaxDiis
        4      14       4       0       0       0       0       0

 Cartesian Hessian Update
 Hessian Updated using BFGS Update


** GEOMETRY OPTIMIZATION IN DELOCALIZED INTERNAL COORDINATES **
   Searching for a Minimum

   Optimization Cycle:   4

                       Coordinates (Angstroms)
     ATOM                X               Y               Z
      1  Br        1.8365258949    0.0000000000    0.6114012258
      2  P         1.0022566999    0.0000000000   -1.4450424751
      3  P        -1.0022566999    0.0000000000   -1.4450424751
      4  Br       -1.8365258949    0.0000000000    0.6114012258
   Point Group: c2v   Number of degrees of freedom:     3


   Energy is  -5826.235431011

 Hessian Updated using BFGS Update

  3 Hessian modes will be used to form the next step
  Hessian Eigenvalues:
     0.163891    0.250310    0.395525

 Minimum Search - Taking Simple RFO Step
 Searching for Lamda that Minimizes Along All modes
 Value Taken    Lamda =   0.00000000
 Step Taken.  Stepsize is  0.000853

                             Maximum     Tolerance    Cnvgd?
         Gradient           0.000276      0.000300     YES
         Displacement       0.000677      0.001200     YES
         Energy change     -0.000016      0.000001      NO


                       Distance Matrix (Angstroms)
             Br(  1)   P (  2)   P (  3)
   P (  2)  2.219226
   P (  3)  3.505374  2.004513
   Br(  4)  3.673052  3.505374  2.219226

 Final energy is   -5826.2354310107512     


 ******************************
 **  OPTIMIZATION CONVERGED  **
 ******************************

                       Coordinates (Angstroms)
     ATOM                X               Y               Z
      1  Br        1.8365258949    0.0000000000    0.6114012258
      2  P         1.0022566999    0.0000000000   -1.4450424751
      3  P        -1.0022566999    0.0000000000   -1.4450424751
      4  Br       -1.8365258949    0.0000000000    0.6114012258

Z-matrix Print:
$molecule
0 1
Br
P  1 2.219226
P  2 2.004513 1 112.081676
Br 3 2.219226 2 112.081676 1 -0.000000 0
$end


 --------------------------------------------------------------
             Orbital Energies (a.u.) and Symmetries
 --------------------------------------------------------------

 Alpha MOs, Restricted
 -- Occupied --                  
-490.05 -490.05  -80.03  -80.03  -65.18  -65.18  -58.54  -58.54
  1 B1    1 A1    2 A1    2 B1    3 B1    3 A1    4 B1    4 A1                 
-58.541 -58.541 -58.540 -58.540  -9.862  -9.862  -7.569  -7.569
  1 A2    1 B2    5 A1    5 B1    6 B1    6 A1    7 A1    7 B1                 
 -7.475  -7.475  -7.467  -7.467  -7.467  -7.467  -5.462  -5.461
  8 B1    8 A1    2 A2    2 B2    9 B1    9 A1   10 A1   10 B1                 
 -5.460  -5.460  -5.460  -5.460  -3.214  -3.214  -3.211  -3.211
 11 A1    3 B2    3 A2   11 B1   12 B1   12 A1    4 A2    4 B2                 
 -3.210  -3.210  -3.202  -3.202  -3.202  -3.202  -1.070  -1.042
 13 B1   13 A1    5 B2    5 A2   14 B1   14 A1   15 A1   15 B1                 
 -0.902  -0.692  -0.549  -0.508  -0.485  -0.452  -0.442  -0.419
 16 A1   16 B1   17 A1   18 A1    6 B2    6 A2   17 B1   18 B1                 
 -0.390  -0.358
 19 A1    7 B2                                                                 
 -- Virtual --                   
 -0.017   0.015   0.064   0.068   0.075   0.081   0.089   0.105
  7 A2   20 A1   21 A1   19 B1   20 B1    8 B2   22 A1   23 A1                 
  0.109   0.111   0.119   0.131   0.139   0.149   0.154   0.157
  8 A2   24 A1    9 B2   21 B1   25 A1    9 A2   22 B1   23 B1                 
  0.160   0.186   0.211   0.237   0.320   0.373   0.386   0.387
 24 B1   26 A1   25 B1   26 B1   27 A1   28 A1   27 B1   10 B2                 
  0.429   0.430   0.468   0.538   0.543   0.545   0.594   0.608
 10 A2   28 B1   29 A1   30 A1   29 B1   11 B2   11 A2   30 B1                 
  0.619   0.626   0.687   0.706   0.724   0.748   0.756   0.766
 31 A1   12 B2   12 A2   32 A1   13 B2   31 B1   33 A1   13 A2                 
  0.778   0.790   0.813   0.819   0.837   0.868   0.907   0.935
 14 B2   34 A1   32 B1   35 A1   33 B1   34 B1   36 A1   35 B1                 
  0.944   0.983   1.036   1.105   1.150   1.293   1.351   1.438
 37 A1   15 B2   14 A2   15 A2   36 B1   38 A1   37 B1   38 B1                 
  1.783   1.838   1.858   1.933   2.005   2.022   2.285   2.313
 16 B2   16 A2   39 A1   39 B1   40 A1   40 B1   17 B2   17 A2                 
  2.316   2.338   2.398   2.437   4.526   4.529   4.530   4.543
 41 B1   41 A1   42 A1   42 B1   18 B2   43 A1   18 A2   19 B2                 
  4.548   4.552   4.554   4.595   4.738   4.770   7.088   7.223
 43 B1   19 A2   44 A1   44 B1   45 A1   45 B1   46 A1   47 A1                 
  7.250   7.438   8.192   8.213   8.217   8.234   8.284   8.296
 46 B1   47 B1   20 B2   20 A2   48 B1   48 A1   49 A1   49 B1                 
 14.732  14.758  14.779  14.791  14.878  14.886  49.423  49.513
 21 B2   21 A2   50 A1   50 B1   51 B1   51 A1   52 A1   52 B1                 
165.789 166.073 293.875 293.898 293.904 293.912 293.975 293.998
 53 A1   53 B1   22 B2   22 A2   54 B1   54 A1   55 A1   55 B1                 
*******1028.465
 56 A1   56 B1                                                                 

 Beta MOs, Restricted
 -- Occupied --                  
-490.05 -490.05  -80.03  -80.03  -65.18  -65.18  -58.54  -58.54
  1 B1    1 A1    2 A1    2 B1    3 B1    3 A1    4 B1    4 A1                 
-58.541 -58.541 -58.540 -58.540  -9.862  -9.862  -7.569  -7.569
  1 A2    1 B2    5 A1    5 B1    6 B1    6 A1    7 A1    7 B1                 
 -7.475  -7.475  -7.467  -7.467  -7.467  -7.467  -5.462  -5.461
  8 B1    8 A1    2 A2    2 B2    9 B1    9 A1   10 A1   10 B1                 
 -5.460  -5.460  -5.460  -5.460  -3.214  -3.214  -3.211  -3.211
 11 A1    3 B2    3 A2   11 B1   12 B1   12 A1    4 A2    4 B2                 
 -3.210  -3.210  -3.202  -3.202  -3.202  -3.202  -1.070  -1.042
 13 B1   13 A1    5 B2    5 A2   14 B1   14 A1   15 A1   15 B1                 
 -0.902  -0.692  -0.549  -0.508  -0.485  -0.452  -0.442  -0.419
 16 A1   16 B1   17 A1   18 A1    6 B2    6 A2   17 B1   18 B1                 
 -0.390  -0.358
 19 A1    7 B2                                                                 
 -- Virtual --                   
 -0.017   0.015   0.064   0.068   0.075   0.081   0.089   0.105
  7 A2   20 A1   21 A1   19 B1   20 B1    8 B2   22 A1   23 A1                 
  0.109   0.111   0.119   0.131   0.139   0.149   0.154   0.157
  8 A2   24 A1    9 B2   21 B1   25 A1    9 A2   22 B1   23 B1                 
  0.160   0.186   0.211   0.237   0.320   0.373   0.386   0.387
 24 B1   26 A1   25 B1   26 B1   27 A1   28 A1   27 B1   10 B2                 
  0.429   0.430   0.468   0.538   0.543   0.545   0.594   0.608
 10 A2   28 B1   29 A1   30 A1   29 B1   11 B2   11 A2   30 B1                 
  0.619   0.626   0.687   0.706   0.724   0.748   0.756   0.766
 31 A1   12 B2   12 A2   32 A1   13 B2   31 B1   33 A1   13 A2                 
  0.778   0.790   0.813   0.819   0.837   0.868   0.907   0.935
 14 B2   34 A1   32 B1   35 A1   33 B1   34 B1   36 A1   35 B1                 
  0.944   0.983   1.036   1.105   1.150   1.293   1.351   1.438
 37 A1   15 B2   14 A2   15 A2   36 B1   38 A1   37 B1   38 B1                 
  1.783   1.838   1.858   1.933   2.005   2.022   2.285   2.313
 16 B2   16 A2   39 A1   39 B1   40 A1   40 B1   17 B2   17 A2                 
  2.316   2.338   2.398   2.437   4.526   4.529   4.530   4.543
 41 B1   41 A1   42 A1   42 B1   18 B2   43 A1   18 A2   19 B2                 
  4.548   4.552   4.554   4.595   4.738   4.770   7.088   7.223
 43 B1   19 A2   44 A1   44 B1   45 A1   45 B1   46 A1   47 A1                 
  7.250   7.438   8.192   8.213   8.217   8.234   8.284   8.296
 46 B1   47 B1   20 B2   20 A2   48 B1   48 A1   49 A1   49 B1                 
 14.732  14.758  14.779  14.791  14.878  14.886  49.423  49.513
 21 B2   21 A2   50 A1   50 B1   51 B1   51 A1   52 A1   52 B1                 
165.789 166.073 293.875 293.898 293.904 293.912 293.975 293.998
 53 A1   53 B1   22 B2   22 A2   54 B1   54 A1   55 A1   55 B1                 
*******1028.465
 56 A1   56 B1                                                                 
 --------------------------------------------------------------

          Ground-State Mulliken Net Atomic Charges

     Atom                 Charge (a.u.)
  ----------------------------------------
      1 Br                   -0.187659
      2 P                     0.187659
      3 P                     0.187659
      4 Br                   -0.187659
  ----------------------------------------
  Sum of atomic charges =     0.000000

 -----------------------------------------------------------------
                    Cartesian Multipole Moments
 -----------------------------------------------------------------
    Charge (ESU x 10^10)
                 0.0000
    Dipole Moment (Debye)
         X       0.0000      Y      -0.0000      Z      -0.7235
       Tot       0.7235
    Quadrupole Moments (Debye-Ang)
        XX     -66.0784     XY       0.0000     YY     -63.7892
        XZ      -0.0000     YZ      -0.0000     ZZ     -63.0668
    Octopole Moments (Debye-Ang^2)
       XXX      -0.0000    XXY      -0.0000    XYY      -0.0000
       YYY      -0.0000    XXZ      20.3394    XYZ      -0.0000
       YYZ      15.1573    XZZ      -0.0000    YZZ      -0.0000
       ZZZ      55.8374
    Hexadecapole Moments (Debye-Ang^3)
      XXXX   -1010.8195   XXXY       0.0000   XXYY    -182.7583
      XYYY       0.0000   YYYY     -89.1378   XXXZ       0.0000
      XXYZ      -0.0000   XYYZ      -0.0000   YYYZ      -0.0000
      XXZZ    -245.3968   XYZZ       0.0000   YYZZ    -101.0761
      XZZZ       0.0000   YZZZ      -0.0000   ZZZZ    -503.0176
 -----------------------------------------------------------------
Archival summary:
1\1\december\OPT\HF\BasisUnspecified\r22\taweetha\SunFeb1006:06:022019SunFeb1006:06:022019\0\\#,OPT,HF,BasisUnspecified,\\0,1\Br\P,1,2.21923\P,2,2.00451,1,112.082\Br,3,2.21923,2,112.082,1,-0,0\\HF=-5826.23543\\@

 Total job time:  13.72s(wall), 76.27s(cpu) 
 Sun Feb 10 06:06:02 2019

        *************************************************************
        *                                                           *
        *  Thank you very much for using Q-Chem.  Have a nice day.  *
        *                                                           *
        *************************************************************


 
User input: 2 of 2 
 
Q-Chem Developer Version!
                  Welcome to Q-Chem
     A Quantum Leap Into The Future Of Chemistry


 Q-Chem 5.1, Q-Chem, Inc., Pleasanton, CA (2018)

 Yihan Shao,  Zhengting Gan,  E. Epifanovsky,  A. T. B. Gilbert,  M. Wormit,  
 J. Kussmann,  A. W. Lange,  A. Behn,  Jia Deng,  Xintian Feng,  D. Ghosh,  
 M. Goldey,  P. R. Horn,  L. D. Jacobson,  I. Kaliman,  T. Kus,  A. Landau,  
 Jie Liu,  E. I. Proynov,  R. M. Richard,  R. P. Steele,  E. J. Sundstrom,  
 H. L. Woodcock III,  P. M. Zimmerman,  D. Zuev,  B. Albrecht,  E. Alguire,  
 S. A. Baeppler,  D. Barton,  Z. Benda,  Y. A. Bernard,  E. J. Berquist,  
 K. B. Bravaya,  H. Burton,  D. Casanova,  Chun-Min Chang,  Yunqing Chen,  
 A. Chien,  K. D. Closser,  M. P. Coons,  S. Coriani,  S. Dasgupta,  
 A. L. Dempwolff,  M. Diedenhofen,  Hainam Do,  R. G. Edgar,  Po-Tung Fang,  
 S. Faraji,  S. Fatehi,  Qingguo Feng,  K. D. Fenk,  J. Fosso-Tande,  
 J. Gayvert,  Qinghui Ge,  A. Ghysels,  G. Gidofalvi,  J. Gomes,  
 J. Gonthier,  A. Gunina,  D. Hait,  M. W. D. Hanson-Heine,  
 P. H. P. Harbach,  A. W. Hauser,  J. E. Herr,  E. G. Hohenstein,  
 Z. C. Holden,  Kerwin Hui,  B. C. Huynh,  T.-C. Jagau,  Hyunjun Ji,  
 B. Kaduk,  K. Khistyaev,  Jaehoon Kim,  P. Klunzinger,  K. Koh,  
 D. Kosenkov,  L. Koulias,  T. Kowalczyk,  C. M. Krauter,  A. Kunitsa,  
 Ka Un Lao,  A. Laurent,  K. V. Lawler,  Joonho Lee,  D. Lefrancois,  
 S. Lehtola,  D. S. Levine,  Yi-Pei Li,  You-Sheng Lin,  Fenglai Liu,  
 E. Livshits,  A. Luenser,  P. Manohar,  E. Mansoor,  S. F. Manzer,  
 Shan-Ping Mao,  Yuezhi Mao,  N. Mardirossian,  A. V. Marenich,  
 T. Markovich,  L. A. Martinez-Martinez,  S. A. Maurer,  N. J. Mayhall,  
 S. C. McKenzie,  J.-M. Mewes,  A. F. Morrison,  J. W. Mullinax,  K. Nanda,  
 T. S. Nguyen-Beck,  R. Olivares-Amaya,  J. A. Parkhill,  T. M. Perrine,  
 F. Plasser,  P. Pokhilko,  S. Prager,  A. Prociuk,  E. Ramos,  D. R. Rehn,  
 F. Rob,  M. Schneider,  N. Sergueev,  S. M. Sharada,  S. Sharma,  
 D. W. Small,  T. Stauch,  T. Stein,  Yu-Chuan Su,  A. J. W. Thom,  
 A. Tkatchenko,  T. Tsuchimochi,  N. M. Tubman,  L. Vogt,  M. L. Vidal,  
 O. Vydrov,  M. A. Watson,  J. Wenzel,  M. de Wergifosse,  T. A. Wesolowski,  
 A. White,  J. Witte,  A. Yamada,  Jun Yang,  K. Yao,  S. Yeganeh,  
 S. R. Yost,  Zhi-Qiang You,  A. Zech,  Igor Ying Zhang,  Xing Zhang,  
 Yan Zhao,  Ying Zhu,  B. R. Brooks,  G. K. L. Chan,  C. J. Cramer,  
 M. S. Gordon,  W. J. Hehre,  A. Klamt,  M. W. Schmidt,  C. D. Sherrill,  
 D. G. Truhlar,  A. Aspuru-Guzik,  R. Baer,  A. T. Bell,  N. A. Besley,  
 Jeng-Da Chai,  A. E. DePrince, III,  R. A. DiStasio Jr.,  A. Dreuw,  
 B. D. Dunietz,  T. R. Furlani,  Chao-Ping Hsu,  Yousung Jung,  Jing Kong,  
 D. S. Lambrecht,  WanZhen Liang,  C. Ochsenfeld,  V. A. Rassolov,  
 L. V. Slipchenko,  J. E. Subotnik,  T. Van Voorhis,  J. M. Herbert,  
 A. I. Krylov,  P. M. W. Gill,  M. Head-Gordon

 Contributors to earlier versions of Q-Chem not listed above: 
 R. D. Adamson,  B. Austin,  J. Baker,  G. J. O. Beran,  K. Brandhorst,  
 S. T. Brown,  E. F. C. Byrd,  A. K. Chakraborty,  C.-L. Cheng,  
 Siu Hung Chien,  D. M. Chipman,  D. L. Crittenden,  H. Dachsel,  
 R. J. Doerksen,  A. D. Dutoi,  L. Fusti-Molnar,  W. A. Goddard III,  
 A. Golubeva-Zadorozhnaya,  S. R. Gwaltney,  G. Hawkins,  A. Heyden,  
 S. Hirata,  G. Kedziora,  F. J. Keil,  C. Kelley,  Jihan Kim,  R. A. King,  
 R. Z. Khaliullin,  P. P. Korambath,  W. Kurlancheek,  A. M. Lee,  M. S. Lee,  
 S. V. Levchenko,  Ching Yeh Lin,  D. Liotard,  R. C. Lochan,  I. Lotan,  
 P. E. Maslen,  N. Nair,  D. P. O'Neill,  D. Neuhauser,  E. Neuscamman,  
 C. M. Oana,  R. Olson,  B. Peters,  R. Peverati,  P. A. Pieniazek,  
 Y. M. Rhee,  J. Ritchie,  M. A. Rohrdanz,  E. Rosta,  N. J. Russ,  
 H. F. Schaefer III,  N. E. Schultz,  N. Shenvi,  A. C. Simmonett,  A. Sodt,  
 D. Stuck,  K. S. Thanthiriwatte,  V. Vanovschi,  Tao Wang,  A. Warshel,  
 C. F. Williams,  Q. Wu,  X. Xu,  W. Zhang

 Please cite Q-Chem as follows:
 Y. Shao et al., Mol. Phys. 113, 184-215 (2015)
 DOI: 10.1080/00268976.2014.952696

 Q-Chem 5.1.2 for Intel X86 EM64T Linux

 Parts of Q-Chem use Armadillo 8.300.2 (Tropical Shenanigans).
 http://arma.sourceforge.net/

 Q-Chem begins on Sun Feb 10 06:06:02 2019  

Host: 
0

     Scratch files written to /scratch/taweetham/qchem22070//
The previous job contains 0 fragments, simply inherited here
Input Ideriv = 2
Curr. Ideriv = -1
Max.  Ideriv = 2

Checking the input file for inconsistencies... 	...done.

--------------------------------------------------------------
User input:
--------------------------------------------------------------

$molecule
read
$end

$rem
   JOB_TYPE 	FREQUENCY
   BASIS 		6-311++G**
   EXCHANGE 	HF	
$end

--------------------------------------------------------------
 ----------------------------------------------------------------
             Standard Nuclear Orientation (Angstroms)
    I     Atom           X                Y                Z
 ----------------------------------------------------------------
    1      Br      1.8365258949     0.0000000000     0.6169331103
    2      P       1.0022566999     0.0000000000    -1.4395105906
    3      P      -1.0022566999     0.0000000000    -1.4395105906
    4      Br     -1.8365258949     0.0000000000     0.6169331103
 ----------------------------------------------------------------
 Molecular Point Group                 C2v   NOp =  4
 Largest Abelian Subgroup              C2v   NOp =  4
 Nuclear Repulsion Energy =   644.7679018561 hartrees
 There are       50 alpha and       50 beta electrons
 Requested basis set is 6-311++G(d,p)
 There are 64 shells and 156 basis functions

 Total QAlloc Memory Limit   2000 MB
 Mega-Array Size       188 MB
 MEM_STATIC part       192 MB

                       Distance Matrix (Angstroms)
             Br(  1)   P (  2)   P (  3)
   P (  2)  2.219226
   P (  3)  3.505374  2.004513
   Br(  4)  3.673052  3.505374  2.219226

 A cutoff of  1.0D-11 yielded   1640 shell pairs
 There are     10550 function pairs (     11700 Cartesian)

 -------------------------------------------------------
 OpenMP Integral Computing Module                       
 Release: version 1.0, May 2013, Q-Chem Inc. Pittsburgh 
 -------------------------------------------------------
 Integral Job Info:
 Integral job number is                      11
 Integral operator is                         1
 short-range coefficients                     0
 long-range coefficients              100000000
 Omega coefficients                           0
 if combine SR and LR in K                    0
 Integral screening is                        0
 Integral computing path is                   2
 max size of driver memory is            800000
 size of driver memory is                593474
 size of scratch memory is             29623520
 max col of scratch BK array               1296
 max len of scratch array in speh3          155
 max len of scratch index in speh4           18
 max int batch size is                      520
 min int batch size is                       52
 fixed nKL is                                45
 max L of basis functions is                  2
 order of int derivative is                   0
 number of shells is                         64
 number of basis is                         164
 number of cartesian basis is               164
 number of contracted shell pairs          1640
 number of primitive shell pairs           4212
 maxK2 (contraction) of shell pair           36
 max number of K2 of shell pair               1
 max number of CS2 of shell pair            258
 max number of PS2 of shell pair            360
 mem total for path MDJ                  531356
 -------------------------------------------------------
 Smallest overlap matrix eigenvalue = 3.04E-04
 Guess from superposition of atomic densities
 Warning:  Energy on first SCF cycle will be non-variational
 SAD guess density has 100.000000 electrons

 -----------------------------------------------------------------------
  General SCF calculation program by
  Eric Jon Sundstrom, Paul Horn, Yuezhi Mao, Dmitri Zuev, Alec White,
  David Stuck, Shaama M.S., Shane Yost, Joonho Lee, David Small,
  Daniel Levine, Susi Lehtola, Hugh Burton, Evgeny Epifanovsky
 -----------------------------------------------------------------------
 Hartree-Fock
 using 6 threads for integral computing
 -------------------------------------------------------
 OpenMP Integral computing Module                
 Release: version 2.0, May 2017, Q-Chem Inc. Pleasanton 
 -------------------------------------------------------
 A restricted SCF calculation will be
 performed using DIIS
 SCF converges when DIIS error is below 1.0e-08
 ---------------------------------------
  Cycle       Energy         DIIS error
 ---------------------------------------
    1   -5826.6428295771      3.64e-02  
    2   -5826.1854110645      3.21e-03  
    3   -5826.2222352213      1.77e-03  
    4   -5826.2343260829      3.86e-04  
    5   -5826.2352546129      1.91e-04  
    6   -5826.2354060613      4.24e-05  
    7   -5826.2354281315      1.29e-05  
    8   -5826.2354305348      4.90e-06  
    9   -5826.2354309782      1.38e-06  
   10   -5826.2354310078      3.79e-07  
   11   -5826.2354310104      1.30e-07  
   12   -5826.2354310105      3.55e-08  
   13   -5826.2354310106      7.64e-09  Convergence criterion met
 ---------------------------------------
 SCF time:   CPU 11.39s  wall 2.00s 
 SCF   energy in the final basis set =    -5826.2354310106
 Total energy in the final basis set =    -5826.2354310106

 --------------------------------------------------------------
             Orbital Energies (a.u.) and Symmetries
 --------------------------------------------------------------

 Alpha MOs, Restricted
 -- Occupied --                  
-490.05 -490.05  -80.03  -80.03  -65.18  -65.18  -58.54  -58.54
  1 B1    1 A1    2 A1    2 B1    3 B1    3 A1    4 B1    4 A1                 
-58.541 -58.541 -58.540 -58.540  -9.862  -9.862  -7.569  -7.569
  1 A2    1 B2    5 A1    5 B1    6 B1    6 A1    7 A1    7 B1                 
 -7.475  -7.475  -7.467  -7.467  -7.467  -7.467  -5.462  -5.461
  8 B1    8 A1    2 A2    2 B2    9 B1    9 A1   10 A1   10 B1                 
 -5.460  -5.460  -5.460  -5.460  -3.214  -3.214  -3.211  -3.211
 11 A1    3 B2    3 A2   11 B1   12 B1   12 A1    4 A2    4 B2                 
 -3.210  -3.210  -3.202  -3.202  -3.202  -3.202  -1.070  -1.042
 13 B1   13 A1    5 B2    5 A2   14 B1   14 A1   15 A1   15 B1                 
 -0.902  -0.692  -0.549  -0.508  -0.485  -0.452  -0.442  -0.419
 16 A1   16 B1   17 A1   18 A1    6 B2    6 A2   17 B1   18 B1                 
 -0.390  -0.358
 19 A1    7 B2                                                                 
 -- Virtual --                   
 -0.017   0.015   0.064   0.068   0.075   0.081   0.089   0.105
  7 A2   20 A1   21 A1   19 B1   20 B1    8 B2   22 A1   23 A1                 
  0.109   0.111   0.119   0.131   0.139   0.149   0.154   0.157
  8 A2   24 A1    9 B2   21 B1   25 A1    9 A2   22 B1   23 B1                 
  0.160   0.186   0.211   0.237   0.320   0.373   0.386   0.387
 24 B1   26 A1   25 B1   26 B1   27 A1   28 A1   27 B1   10 B2                 
  0.429   0.430   0.468   0.538   0.543   0.545   0.594   0.608
 10 A2   28 B1   29 A1   30 A1   29 B1   11 B2   11 A2   30 B1                 
  0.619   0.626   0.687   0.706   0.724   0.748   0.756   0.766
 31 A1   12 B2   12 A2   32 A1   13 B2   31 B1   33 A1   13 A2                 
  0.778   0.790   0.813   0.819   0.837   0.868   0.907   0.935
 14 B2   34 A1   32 B1   35 A1   33 B1   34 B1   36 A1   35 B1                 
  0.944   0.983   1.036   1.105   1.150   1.293   1.351   1.438
 37 A1   15 B2   14 A2   15 A2   36 B1   38 A1   37 B1   38 B1                 
  1.783   1.838   1.858   1.933   2.005   2.022   2.285   2.313
 16 B2   16 A2   39 A1   39 B1   40 A1   40 B1   17 B2   17 A2                 
  2.316   2.338   2.398   2.437   4.526   4.529   4.530   4.543
 41 B1   41 A1   42 A1   42 B1   18 B2   43 A1   18 A2   19 B2                 
  4.548   4.552   4.554   4.595   4.738   4.770   7.088   7.223
 43 B1   19 A2   44 A1   44 B1   45 A1   45 B1   46 A1   47 A1                 
  7.250   7.438   8.192   8.213   8.217   8.234   8.284   8.296
 46 B1   47 B1   20 B2   20 A2   48 B1   48 A1   49 A1   49 B1                 
 14.732  14.758  14.779  14.791  14.878  14.886  49.423  49.513
 21 B2   21 A2   50 A1   50 B1   51 B1   51 A1   52 A1   52 B1                 
165.789 166.073 293.875 293.898 293.904 293.912 293.975 293.998
 53 A1   53 B1   22 B2   22 A2   54 B1   54 A1   55 A1   55 B1                 
*******1028.465
 56 A1   56 B1                                                                 

 Beta MOs, Restricted
 -- Occupied --                  
-490.05 -490.05  -80.03  -80.03  -65.18  -65.18  -58.54  -58.54
  1 B1    1 A1    2 A1    2 B1    3 B1    3 A1    4 B1    4 A1                 
-58.541 -58.541 -58.540 -58.540  -9.862  -9.862  -7.569  -7.569
  1 A2    1 B2    5 A1    5 B1    6 B1    6 A1    7 A1    7 B1                 
 -7.475  -7.475  -7.467  -7.467  -7.467  -7.467  -5.462  -5.461
  8 B1    8 A1    2 A2    2 B2    9 B1    9 A1   10 A1   10 B1                 
 -5.460  -5.460  -5.460  -5.460  -3.214  -3.214  -3.211  -3.211
 11 A1    3 B2    3 A2   11 B1   12 B1   12 A1    4 A2    4 B2                 
 -3.210  -3.210  -3.202  -3.202  -3.202  -3.202  -1.070  -1.042
 13 B1   13 A1    5 B2    5 A2   14 B1   14 A1   15 A1   15 B1                 
 -0.902  -0.692  -0.549  -0.508  -0.485  -0.452  -0.442  -0.419
 16 A1   16 B1   17 A1   18 A1    6 B2    6 A2   17 B1   18 B1                 
 -0.390  -0.358
 19 A1    7 B2                                                                 
 -- Virtual --                   
 -0.017   0.015   0.064   0.068   0.075   0.081   0.089   0.105
  7 A2   20 A1   21 A1   19 B1   20 B1    8 B2   22 A1   23 A1                 
  0.109   0.111   0.119   0.131   0.139   0.149   0.154   0.157
  8 A2   24 A1    9 B2   21 B1   25 A1    9 A2   22 B1   23 B1                 
  0.160   0.186   0.211   0.237   0.320   0.373   0.386   0.387
 24 B1   26 A1   25 B1   26 B1   27 A1   28 A1   27 B1   10 B2                 
  0.429   0.430   0.468   0.538   0.543   0.545   0.594   0.608
 10 A2   28 B1   29 A1   30 A1   29 B1   11 B2   11 A2   30 B1                 
  0.619   0.626   0.687   0.706   0.724   0.748   0.756   0.766
 31 A1   12 B2   12 A2   32 A1   13 B2   31 B1   33 A1   13 A2                 
  0.778   0.790   0.813   0.819   0.837   0.868   0.907   0.935
 14 B2   34 A1   32 B1   35 A1   33 B1   34 B1   36 A1   35 B1                 
  0.944   0.983   1.036   1.105   1.150   1.293   1.351   1.438
 37 A1   15 B2   14 A2   15 A2   36 B1   38 A1   37 B1   38 B1                 
  1.783   1.838   1.858   1.933   2.005   2.022   2.285   2.313
 16 B2   16 A2   39 A1   39 B1   40 A1   40 B1   17 B2   17 A2                 
  2.316   2.338   2.398   2.437   4.526   4.529   4.530   4.543
 41 B1   41 A1   42 A1   42 B1   18 B2   43 A1   18 A2   19 B2                 
  4.548   4.552   4.554   4.595   4.738   4.770   7.088   7.223
 43 B1   19 A2   44 A1   44 B1   45 A1   45 B1   46 A1   47 A1                 
  7.250   7.438   8.192   8.213   8.217   8.234   8.284   8.296
 46 B1   47 B1   20 B2   20 A2   48 B1   48 A1   49 A1   49 B1                 
 14.732  14.758  14.779  14.791  14.878  14.886  49.423  49.513
 21 B2   21 A2   50 A1   50 B1   51 B1   51 A1   52 A1   52 B1                 
165.789 166.073 293.875 293.898 293.904 293.912 293.975 293.998
 53 A1   53 B1   22 B2   22 A2   54 B1   54 A1   55 A1   55 B1                 
*******1028.465
 56 A1   56 B1                                                                 
 --------------------------------------------------------------

          Ground-State Mulliken Net Atomic Charges

     Atom                 Charge (a.u.)
  ----------------------------------------
      1 Br                   -0.187659
      2 P                     0.187659
      3 P                     0.187659
      4 Br                   -0.187659
  ----------------------------------------
  Sum of atomic charges =     0.000000

 -----------------------------------------------------------------
                    Cartesian Multipole Moments
 -----------------------------------------------------------------
    Charge (ESU x 10^10)
                 0.0000
    Dipole Moment (Debye)
         X      -0.0000      Y       0.0000      Z      -0.7235
       Tot       0.7235
    Quadrupole Moments (Debye-Ang)
        XX     -66.0784     XY      -0.0000     YY     -63.7892
        XZ       0.0000     YZ       0.0000     ZZ     -63.0749
    Octopole Moments (Debye-Ang^2)
       XXX      -0.0000    XXY       0.0000    XYY       0.0000
       YYY       0.0000    XXZ      19.9738    XYZ       0.0000
       YYZ      14.8044    XZZ       0.0000    YZZ      -0.0000
       ZZZ      54.7907
    Hexadecapole Moments (Debye-Ang^3)
      XXXX   -1010.8195   XXXY      -0.0000   XXYY    -182.7583
      XYYY      -0.0000   YYYY     -89.1378   XXXZ      -0.0000
      XXYZ      -0.0000   XYYZ      -0.0000   YYYZ       0.0000
      XXZZ    -245.1738   XYZZ      -0.0000   YYZZ    -100.9103
      XZZZ      -0.0000   YZZZ       0.0000   ZZZZ    -501.7937
 -----------------------------------------------------------------
 Calculating MO derivatives via CPSCF
XF: myseg = 0
XF: NBas: 156, NBas6D: 164
 D1JvT checksum  = 173280 11007.3548896483
 D1KAT checksum  = 407808 428.0863167352
   1         3          12      0.090005    0.031960
   2         3          12      0.023134    0.011447
   3         3          12      0.006936    0.003472
   4         3          12      0.002004    0.000826
   5         3          12      0.000502    0.000211
   6         5          10      0.000103    0.000045
   7        13           2      0.000013    0.000007
   8        14           1      0.000001    0.000001
   9        15           0      0.000000    0.000000    Roots Converged
 Time for AOints: 4.7 s (CPU) 0.8 s (wall)
 ------------------------------------------------------------------------------
                     AOints        : Timing summary (seconds)
 ------------------------------------------------------------------------------
     job step          cpu (% of tot)      sys (% of tot)     wall (% of tot)
 ------------------------------------------------------------------------------
  cpscf_lag         0.1782E+02 (31.4)   0.1000E-05 ( 9.1)   0.3092E+01 (29.9)
  iterzp            0.3425E+02 (60.3)   0.1000E-04 (90.9)   0.6406E+01 (61.8)
  make_fx           0.0000E+00 ( 0.0)   0.0000E+00 ( 0.0)   0.0000E+00 ( 0.0)
  AOints            0.4672E+01 ( 8.2)   0.0000E+00 ( 0.0)   0.7891E+00 ( 7.6)
 ------------------------------------------------------------------------------
   Grand Totals     0.5682E+02          0.1100E-04          0.1036E+02
 ------------------------------------------------------------------------------
 Calculating analytic Hessian of the SCF energy
 Polarizability Matrix (a.u.)
            1           2           3
    1-121.7721457  -0.0000000  -0.0000000
    2  -0.0000000 -51.6371118   0.0000000
    3  -0.0000000   0.0000000 -87.3156250

 Direct stationary perturbation theory relativistic correction:

 rels  =      35.127323429832
 relv  =    -117.466922412234
 rel2e =      17.565749200063
 E_rel =     -64.773849782339

 Hessian of the SCF Energy
            1           2           3           4           5           6
    1   0.0411102   0.0000000   0.0506951  -0.0260856  -0.0000000  -0.0317620
    2   0.0000000   0.0040461   0.0000000  -0.0000000  -0.0074111  -0.0000000
    3   0.0506951   0.0000000   0.1303323  -0.0463458  -0.0000000  -0.1283347
    4  -0.0260856  -0.0000000  -0.0463458   0.2844164   0.0000000   0.0274127
    5  -0.0000000  -0.0074111  -0.0000000   0.0000000   0.0136235   0.0000000
    6  -0.0317620  -0.0000000  -0.1283347   0.0274127   0.0000000   0.1635680
    7  -0.0133451   0.0000000  -0.0053860  -0.2449857  -0.0000000  -0.0135471
    8   0.0000000   0.0074223   0.0000000  -0.0000000  -0.0136347  -0.0000000
    9  -0.0178964   0.0000000  -0.0095944   0.0135471  -0.0000000  -0.0256389
   10  -0.0016794  -0.0000000   0.0010367  -0.0133451   0.0000000   0.0178964
   11  -0.0000000  -0.0040572  -0.0000000   0.0000000   0.0074223   0.0000000
   12  -0.0010367  -0.0000000   0.0075968   0.0053860   0.0000000  -0.0095944
            7           8           9          10          11          12
    1  -0.0133451   0.0000000  -0.0178964  -0.0016794  -0.0000000  -0.0010367
    2   0.0000000   0.0074223   0.0000000  -0.0000000  -0.0040572  -0.0000000
    3  -0.0053860   0.0000000  -0.0095944   0.0010367  -0.0000000   0.0075968
    4  -0.2449857  -0.0000000   0.0135471  -0.0133451   0.0000000   0.0053860
    5  -0.0000000  -0.0136347  -0.0000000   0.0000000   0.0074223   0.0000000
    6  -0.0135471  -0.0000000  -0.0256389   0.0178964   0.0000000  -0.0095944
    7   0.2844164   0.0000000  -0.0274127  -0.0260856  -0.0000000   0.0463458
    8   0.0000000   0.0136235   0.0000000  -0.0000000  -0.0074111  -0.0000000
    9  -0.0274127   0.0000000   0.1635680   0.0317620  -0.0000000  -0.1283347
   10  -0.0260856  -0.0000000   0.0317620   0.0411102   0.0000000  -0.0506951
   11  -0.0000000  -0.0074111  -0.0000000   0.0000000   0.0040461   0.0000000
   12   0.0463458  -0.0000000  -0.1283347  -0.0506951   0.0000000   0.1303323
 Gradient time:  CPU 82.20 s  wall 15.10 s
 **********************************************************************
 **                                                                  **
 **                       VIBRATIONAL ANALYSIS                       **
 **                       --------------------                       **
 **                                                                  **
 **        VIBRATIONAL FREQUENCIES (CM**-1) AND NORMAL MODES         **
 **     FORCE CONSTANTS (mDYN/ANGSTROM) AND REDUCED MASSES (AMU)     **
 **                  INFRARED INTENSITIES (KM/MOL)                   **
 **                                                                  **
 **********************************************************************


 Mode:                 1                      2                      3
 Frequency:        89.60                 161.12                 236.71
 Force Cnst:      0.3577                 0.5059                 1.3051
 Red. Mass:      75.6247                33.0768                39.5331
 IR Active:          YES                    NO                     YES
 IR Intens:        0.262                  0.000                  7.932
 Raman Active:       YES                    YES                    YES
               X      Y      Z        X      Y      Z        X      Y      Z
 Br         0.679 -0.000 -0.073   -0.000 -0.148  0.000   -0.227  0.000 -0.195
 P         -0.004  0.000  0.185   -0.000  0.691 -0.000    0.578 -0.000 -0.277
 P          0.004 -0.000  0.185    0.000 -0.691  0.000    0.578  0.000  0.277
 Br        -0.679  0.000 -0.073    0.000  0.148 -0.000   -0.227 -0.000  0.195
 TransDip   0.000 -0.000  0.016   -0.000 -0.000 -0.000    0.090  0.000  0.000

 Mode:                 4                      5                      6
 Frequency:       405.07                 439.68                 676.55
 Force Cnst:      3.6719                 3.9546                 8.3851
 Red. Mass:      37.9818                34.7196                31.0924
 IR Active:          YES                    YES                    YES
 IR Intens:       46.555                 54.283                  5.523
 Raman Active:       YES                    YES                    YES
               X      Y      Z        X      Y      Z        X      Y      Z
 Br        -0.096  0.000 -0.253    0.044  0.000  0.193    0.011  0.000  0.033
 P         -0.113 -0.000  0.644   -0.112 -0.000 -0.670   -0.701 -0.000 -0.085
 P          0.113  0.000  0.644   -0.112  0.000  0.670    0.701  0.000 -0.085
 Br         0.096 -0.000 -0.253    0.044 -0.000 -0.193   -0.011 -0.000  0.033
 TransDip   0.000  0.000  0.219   -0.236 -0.000  0.000   -0.000  0.000 -0.075

 STANDARD THERMODYNAMIC QUANTITIES AT   298.15 K  AND     1.00 ATM

   This Molecule has  0 Imaginary Frequencies
   Zero point vibrational energy:        2.872 kcal/mol

   Atom    1 Element Br Has Mass   78.91830
   Atom    2 Element P  Has Mass   30.97376
   Atom    3 Element P  Has Mass   30.97376
   Atom    4 Element Br Has Mass   78.91830
   Molecular Mass:   219.784120 amu
   Principal axes and moments of inertia in amu*Bohr^2:
                             1           2           3
    Eigenvalues --      671.84133  2123.29456  2795.13588
          X               1.00000     0.00000    -0.00000
          Y               0.00000     0.00000     1.00000
          Z               0.00000     1.00000    -0.00000
   Rotational Symmetry Number is   2
   The Molecule is an Asymmetric Top
   Translational Enthalpy:        0.889 kcal/mol
   Rotational Enthalpy:           0.889 kcal/mol
   Vibrational Enthalpy:          4.493 kcal/mol
   gas constant (RT):             0.592 kcal/mol
   Translational Entropy:        42.065  cal/mol.K
   Rotational Entropy:           28.390  cal/mol.K
   Vibrational Entropy:          10.140  cal/mol.K

   Total Enthalpy:                6.863 kcal/mol
   Total Entropy:                80.595  cal/mol.K
Archival summary:
1\1\december\FREQ\HF\BasisUnspecified\r22\taweetha\SunFeb1006:06:192019SunFeb1006:06:192019\0\\#,FREQ,HF,BasisUnspecified,\\0,1\Br\P,1,2.21923\P,2,2.00451,1,112.082\Br,3,2.21923,2,112.082,1,-0,0\\HF=-5826.23543\\@

 Total job time:  17.20s(wall), 93.85s(cpu) 
 Sun Feb 10 06:06:19 2019

        *************************************************************
        *                                                           *
        *  Thank you very much for using Q-Chem.  Have a nice day.  *
        *                                                           *
        *************************************************************
