# Supplementary material for: Geometric and energetic data from ab initio calculations of haloethene, haloimine, halomethylenephosphine, haloiminophosphine, halodiazene, halodiphosphene and halocyclopropane
Source: Data Brief. 2019 Nov 2;27:104738. doi: 10.1016/j.dib.2019.104738 (PMC6861602; doi:10.1016/j.dib.2019.104738)
Supplement: Multimedia component 8 [file mmc8.zip › PP/HF/BrEPPEBr.out]

Q-Chem Developer Version!
                  Welcome to Q-Chem
     A Quantum Leap Into The Future Of Chemistry


 Q-Chem 5.1, Q-Chem, Inc., Pleasanton, CA (2018)

 Yihan Shao,  Zhengting Gan,  E. Epifanovsky,  A. T. B. Gilbert,  M. Wormit,  
 J. Kussmann,  A. W. Lange,  A. Behn,  Jia Deng,  Xintian Feng,  D. Ghosh,  
 M. Goldey,  P. R. Horn,  L. D. Jacobson,  I. Kaliman,  T. Kus,  A. Landau,  
 Jie Liu,  E. I. Proynov,  R. M. Richard,  R. P. Steele,  E. J. Sundstrom,  
 H. L. Woodcock III,  P. M. Zimmerman,  D. Zuev,  B. Albrecht,  E. Alguire,  
 S. A. Baeppler,  D. Barton,  Z. Benda,  Y. A. Bernard,  E. J. Berquist,  
 K. B. Bravaya,  H. Burton,  D. Casanova,  Chun-Min Chang,  Yunqing Chen,  
 A. Chien,  K. D. Closser,  M. P. Coons,  S. Coriani,  S. Dasgupta,  
 A. L. Dempwolff,  M. Diedenhofen,  Hainam Do,  R. G. Edgar,  Po-Tung Fang,  
 S. Faraji,  S. Fatehi,  Qingguo Feng,  K. D. Fenk,  J. Fosso-Tande,  
 J. Gayvert,  Qinghui Ge,  A. Ghysels,  G. Gidofalvi,  J. Gomes,  
 J. Gonthier,  A. Gunina,  D. Hait,  M. W. D. Hanson-Heine,  
 P. H. P. Harbach,  A. W. Hauser,  J. E. Herr,  E. G. Hohenstein,  
 Z. C. Holden,  Kerwin Hui,  B. C. Huynh,  T.-C. Jagau,  Hyunjun Ji,  
 B. Kaduk,  K. Khistyaev,  Jaehoon Kim,  P. Klunzinger,  K. Koh,  
 D. Kosenkov,  L. Koulias,  T. Kowalczyk,  C. M. Krauter,  A. Kunitsa,  
 Ka Un Lao,  A. Laurent,  K. V. Lawler,  Joonho Lee,  D. Lefrancois,  
 S. Lehtola,  D. S. Levine,  Yi-Pei Li,  You-Sheng Lin,  Fenglai Liu,  
 E. Livshits,  A. Luenser,  P. Manohar,  E. Mansoor,  S. F. Manzer,  
 Shan-Ping Mao,  Yuezhi Mao,  N. Mardirossian,  A. V. Marenich,  
 T. Markovich,  L. A. Martinez-Martinez,  S. A. Maurer,  N. J. Mayhall,  
 S. C. McKenzie,  J.-M. Mewes,  A. F. Morrison,  J. W. Mullinax,  K. Nanda,  
 T. S. Nguyen-Beck,  R. Olivares-Amaya,  J. A. Parkhill,  T. M. Perrine,  
 F. Plasser,  P. Pokhilko,  S. Prager,  A. Prociuk,  E. Ramos,  D. R. Rehn,  
 F. Rob,  M. Schneider,  N. Sergueev,  S. M. Sharada,  S. Sharma,  
 D. W. Small,  T. Stauch,  T. Stein,  Yu-Chuan Su,  A. J. W. Thom,  
 A. Tkatchenko,  T. Tsuchimochi,  N. M. Tubman,  L. Vogt,  M. L. Vidal,  
 O. Vydrov,  M. A. Watson,  J. Wenzel,  M. de Wergifosse,  T. A. Wesolowski,  
 A. White,  J. Witte,  A. Yamada,  Jun Yang,  K. Yao,  S. Yeganeh,  
 S. R. Yost,  Zhi-Qiang You,  A. Zech,  Igor Ying Zhang,  Xing Zhang,  
 Yan Zhao,  Ying Zhu,  B. R. Brooks,  G. K. L. Chan,  C. J. Cramer,  
 M. S. Gordon,  W. J. Hehre,  A. Klamt,  M. W. Schmidt,  C. D. Sherrill,  
 D. G. Truhlar,  A. Aspuru-Guzik,  R. Baer,  A. T. Bell,  N. A. Besley,  
 Jeng-Da Chai,  A. E. DePrince, III,  R. A. DiStasio Jr.,  A. Dreuw,  
 B. D. Dunietz,  T. R. Furlani,  Chao-Ping Hsu,  Yousung Jung,  Jing Kong,  
 D. S. Lambrecht,  WanZhen Liang,  C. Ochsenfeld,  V. A. Rassolov,  
 L. V. Slipchenko,  J. E. Subotnik,  T. Van Voorhis,  J. M. Herbert,  
 A. I. Krylov,  P. M. W. Gill,  M. Head-Gordon

 Contributors to earlier versions of Q-Chem not listed above: 
 R. D. Adamson,  B. Austin,  J. Baker,  G. J. O. Beran,  K. Brandhorst,  
 S. T. Brown,  E. F. C. Byrd,  A. K. Chakraborty,  C.-L. Cheng,  
 Siu Hung Chien,  D. M. Chipman,  D. L. Crittenden,  H. Dachsel,  
 R. J. Doerksen,  A. D. Dutoi,  L. Fusti-Molnar,  W. A. Goddard III,  
 A. Golubeva-Zadorozhnaya,  S. R. Gwaltney,  G. Hawkins,  A. Heyden,  
 S. Hirata,  G. Kedziora,  F. J. Keil,  C. Kelley,  Jihan Kim,  R. A. King,  
 R. Z. Khaliullin,  P. P. Korambath,  W. Kurlancheek,  A. M. Lee,  M. S. Lee,  
 S. V. Levchenko,  Ching Yeh Lin,  D. Liotard,  R. C. Lochan,  I. Lotan,  
 P. E. Maslen,  N. Nair,  D. P. O'Neill,  D. Neuhauser,  E. Neuscamman,  
 C. M. Oana,  R. Olson,  B. Peters,  R. Peverati,  P. A. Pieniazek,  
 Y. M. Rhee,  J. Ritchie,  M. A. Rohrdanz,  E. Rosta,  N. J. Russ,  
 H. F. Schaefer III,  N. E. Schultz,  N. Shenvi,  A. C. Simmonett,  A. Sodt,  
 D. Stuck,  K. S. Thanthiriwatte,  V. Vanovschi,  Tao Wang,  A. Warshel,  
 C. F. Williams,  Q. Wu,  X. Xu,  W. Zhang

 Please cite Q-Chem as follows:
 Y. Shao et al., Mol. Phys. 113, 184-215 (2015)
 DOI: 10.1080/00268976.2014.952696

 Q-Chem 5.1.2 for Intel X86 EM64T Linux

 Parts of Q-Chem use Armadillo 8.300.2 (Tropical Shenanigans).
 http://arma.sourceforge.net/

 Q-Chem begins on Sun Feb 10 06:06:19 2019  

Host: 
0

     Scratch files written to /scratch/taweetham/qchem22129//
Input Ideriv = 2
Curr. Ideriv = -1
Max.  Ideriv = 2

Checking the input file for inconsistencies... 	...done.

--------------------------------------------------------------
User input:
--------------------------------------------------------------
../HF/Br=Br_t.inp
$molecule
0 1
Br
P  1 2.277198
P  2 2.051250 1 97.868559
Br 3 2.277198 2 97.868559 1 -180.000000 0
$end

$rem
   JOB_TYPE		OPTIMIZATION
   BASIS		6-311++G**
   EXCHANGE		HF
$end

--------------------------------------------------------------
 ----------------------------------------------------------------
             Standard Nuclear Orientation (Angstroms)
    I     Atom           X                Y                Z
 ----------------------------------------------------------------
    1      Br      2.6212533935    -0.0777594679    -0.0000000000
    2      P       0.5489783402     0.8663310122     0.0000000000
    3      P      -0.5489783402    -0.8663310122     0.0000000000
    4      Br     -2.6212533935     0.0777594679    -0.0000000000
 ----------------------------------------------------------------
 Molecular Point Group                 C2h   NOp =  4
 Largest Abelian Subgroup              C2h   NOp =  4
 Nuclear Repulsion Energy =   595.7256056157 hartrees
 There are       50 alpha and       50 beta electrons
 Requested basis set is 6-311++G(d,p)
 There are 64 shells and 156 basis functions

 Total QAlloc Memory Limit   2000 MB
 Mega-Array Size       188 MB
 MEM_STATIC part       192 MB
 A cutoff of  1.0D-11 yielded   1561 shell pairs
 There are      9959 function pairs (     11001 Cartesian)

 -------------------------------------------------------
 OpenMP Integral Computing Module                       
 Release: version 1.0, May 2013, Q-Chem Inc. Pittsburgh 
 -------------------------------------------------------
 Integral Job Info:
 Integral job number is                      11
 Integral operator is                         1
 short-range coefficients                     0
 long-range coefficients              100000000
 Omega coefficients                           0
 if combine SR and LR in K                    0
 Integral screening is                        0
 Integral computing path is                   2
 max size of driver memory is            800000
 size of driver memory is                593474
 size of scratch memory is             29623520
 max col of scratch BK array               1296
 max len of scratch array in speh3          155
 max len of scratch index in speh4           18
 max int batch size is                      520
 min int batch size is                       52
 fixed nKL is                                45
 max L of basis functions is                  2
 order of int derivative is                   0
 number of shells is                         64
 number of basis is                         164
 number of cartesian basis is               164
 number of contracted shell pairs          1561
 number of primitive shell pairs           4031
 maxK2 (contraction) of shell pair           36
 max number of K2 of shell pair               1
 max number of CS2 of shell pair            250
 max number of PS2 of shell pair            336
 mem total for path MDJ                  531356
 -------------------------------------------------------
 Smallest overlap matrix eigenvalue = 4.26E-04

 Scale SEOQF with 1.000000e-01/1.000000e-01/1.000000e-01

 Standard Electronic Orientation quadrupole field applied
 Nucleus-field energy     =     0.0000000191 hartrees
 Guess from superposition of atomic densities
 Warning:  Energy on first SCF cycle will be non-variational
 SAD guess density has 100.000000 electrons

 -----------------------------------------------------------------------
  General SCF calculation program by
  Eric Jon Sundstrom, Paul Horn, Yuezhi Mao, Dmitri Zuev, Alec White,
  David Stuck, Shaama M.S., Shane Yost, Joonho Lee, David Small,
  Daniel Levine, Susi Lehtola, Hugh Burton, Evgeny Epifanovsky
 -----------------------------------------------------------------------
 Hartree-Fock
 using 6 threads for integral computing
 -------------------------------------------------------
 OpenMP Integral computing Module                
 Release: version 2.0, May 2017, Q-Chem Inc. Pleasanton 
 -------------------------------------------------------
 A restricted SCF calculation will be
 performed using DIIS
 SCF converges when DIIS error is below 1.0e-08
 ---------------------------------------
  Cycle       Energy         DIIS error
 ---------------------------------------
    1   -5826.4900687304      3.42e-02  
    2   -5826.1861547046      3.30e-03  
    3   -5826.2252722982      1.80e-03  
    4   -5826.2372138725      3.52e-04  
    5   -5826.2379652183      1.76e-04  
    6   -5826.2380903898      3.97e-05  
    7   -5826.2381107040      1.26e-05  
    8   -5826.2381132500      4.47e-06  
    9   -5826.2381135335      7.45e-07  
   10   -5826.2381135409      2.06e-07  
   11   -5826.2381135414      5.73e-08  
   12   -5826.2381135415      1.50e-08  
   13   -5826.2381135416      3.22e-09  Convergence criterion met
 ---------------------------------------
 SCF time:   CPU 10.51s  wall 2.00s 
 SCF   energy in the final basis set =    -5826.2381135416
 Total energy in the final basis set =    -5826.2381135416

 --------------------------------------------------------------
             Orbital Energies (a.u.) and Symmetries
 --------------------------------------------------------------

 Alpha MOs, Restricted
 -- Occupied --                  
-490.04 -490.04  -80.04  -80.04  -65.18  -65.18  -58.54  -58.54
  1 Ag    1 Bu    2 Ag    2 Bu    3 Bu    3 Ag    4 Bu    4 Ag                 
-58.537 -58.537 -58.537 -58.537  -9.858  -9.858  -7.579  -7.578
  1 Au    1 Bg    5 Ag    5 Bu    6 Bu    6 Ag    7 Ag    7 Bu                 
 -7.472  -7.472  -7.464  -7.464  -7.464  -7.464  -5.471  -5.470
  8 Ag    8 Bu    2 Bg    2 Au    9 Bu    9 Ag   10 Ag   10 Bu                 
 -5.470  -5.469  -5.469  -5.469  -3.211  -3.211  -3.207  -3.207
 11 Ag    3 Au    3 Bg   11 Bu   12 Ag   12 Bu    4 Au    4 Bg                 
 -3.207  -3.207  -3.198  -3.198  -3.198  -3.198  -1.060  -1.037
 13 Ag   13 Bu    5 Bg   14 Bu   14 Ag    5 Au   15 Ag   15 Bu                 
 -0.894  -0.696  -0.522  -0.518  -0.479  -0.453  -0.444  -0.431
 16 Ag   16 Bu   17 Ag   17 Bu    6 Au    6 Bg   18 Ag   18 Bu                 
 -0.392  -0.354
 19 Ag    7 Au                                                                 
 -- Virtual --                   
 -0.032   0.026   0.063   0.063   0.069   0.081   0.090   0.104
  7 Bg   19 Bu   20 Ag   20 Bu   21 Ag    8 Au   21 Bu   22 Ag                 
  0.108   0.112   0.115   0.118   0.119   0.139   0.143   0.158
  8 Bg   23 Ag   22 Bu   24 Ag    9 Bg   23 Bu    9 Au   24 Bu                 
  0.174   0.175   0.205   0.228   0.328   0.378   0.380   0.390
 25 Ag   25 Bu   26 Ag   26 Bu   27 Ag   28 Ag   27 Bu   10 Au                 
  0.417   0.423   0.499   0.547   0.549   0.565   0.586   0.592
 10 Bg   28 Bu   29 Bu   11 Bg   29 Ag   30 Bu   11 Au   30 Ag                 
  0.658   0.663   0.666   0.669   0.724   0.745   0.759   0.768
 31 Bu   31 Ag   12 Au   12 Bg   13 Au   32 Bu   32 Ag   33 Ag                 
  0.769   0.776   0.787   0.809   0.840   0.855   0.909   0.915
 13 Bg   14 Au   34 Ag   33 Bu   35 Ag   34 Bu   35 Bu   36 Ag                 
  0.945   0.979   1.011   1.078   1.120   1.267   1.295   1.398
 36 Bu   14 Bg   15 Au   15 Bg   37 Ag   37 Bu   38 Ag   38 Bu                 
  1.775   1.830   1.903   1.932   1.942   1.999   2.290   2.308
 16 Au   16 Bg   39 Bu   39 Ag   40 Bu   40 Ag   17 Bg   17 Au                 
  2.319   2.332   2.401   2.406   4.530   4.532   4.535   4.544
 41 Bu   41 Ag   42 Bu   42 Ag   18 Au   18 Bg   43 Ag   43 Bu                 
  4.545   4.546   4.554   4.579   4.729   4.740   7.109   7.219
 19 Bg   19 Au   44 Bu   44 Ag   45 Ag   45 Bu   46 Ag   47 Ag                 
  7.227   7.395   8.196   8.211   8.216   8.229   8.278   8.285
 46 Bu   47 Bu   20 Bg   20 Au   48 Bu   48 Ag   49 Ag   49 Bu                 
 14.723  14.746  14.766  14.807  14.834  14.891  49.436  49.496
 21 Au   21 Bg   50 Bu   51 Bu   50 Ag   51 Ag   52 Ag   52 Bu                 
165.789 166.026 293.880 293.895 293.899 293.911 293.976 293.979
 53 Ag   53 Bu   22 Bg   22 Au   54 Bu   54 Ag   55 Ag   55 Bu                 
*******1028.444
 56 Ag   56 Bu                                                                 

 Beta MOs, Restricted
 -- Occupied --                  
-490.04 -490.04  -80.04  -80.04  -65.18  -65.18  -58.54  -58.54
  1 Ag    1 Bu    2 Ag    2 Bu    3 Bu    3 Ag    4 Bu    4 Ag                 
-58.537 -58.537 -58.537 -58.537  -9.858  -9.858  -7.579  -7.578
  1 Au    1 Bg    5 Ag    5 Bu    6 Bu    6 Ag    7 Ag    7 Bu                 
 -7.472  -7.472  -7.464  -7.464  -7.464  -7.464  -5.471  -5.470
  8 Ag    8 Bu    2 Bg    2 Au    9 Bu    9 Ag   10 Ag   10 Bu                 
 -5.470  -5.469  -5.469  -5.469  -3.211  -3.211  -3.207  -3.207
 11 Ag    3 Au    3 Bg   11 Bu   12 Ag   12 Bu    4 Au    4 Bg                 
 -3.207  -3.207  -3.198  -3.198  -3.198  -3.198  -1.060  -1.037
 13 Ag   13 Bu    5 Bg   14 Bu   14 Ag    5 Au   15 Ag   15 Bu                 
 -0.894  -0.696  -0.522  -0.518  -0.479  -0.453  -0.444  -0.431
 16 Ag   16 Bu   17 Ag   17 Bu    6 Au    6 Bg   18 Ag   18 Bu                 
 -0.392  -0.354
 19 Ag    7 Au                                                                 
 -- Virtual --                   
 -0.032   0.026   0.063   0.063   0.069   0.081   0.090   0.104
  7 Bg   19 Bu   20 Ag   20 Bu   21 Ag    8 Au   21 Bu   22 Ag                 
  0.108   0.112   0.115   0.118   0.119   0.139   0.143   0.158
  8 Bg   23 Ag   22 Bu   24 Ag    9 Bg   23 Bu    9 Au   24 Bu                 
  0.174   0.175   0.205   0.228   0.328   0.378   0.380   0.390
 25 Ag   25 Bu   26 Ag   26 Bu   27 Ag   28 Ag   27 Bu   10 Au                 
  0.417   0.423   0.499   0.547   0.549   0.565   0.586   0.592
 10 Bg   28 Bu   29 Bu   11 Bg   29 Ag   30 Bu   11 Au   30 Ag                 
  0.658   0.663   0.666   0.669   0.724   0.745   0.759   0.768
 31 Bu   31 Ag   12 Au   12 Bg   13 Au   32 Bu   32 Ag   33 Ag                 
  0.769   0.776   0.787   0.809   0.840   0.855   0.909   0.915
 13 Bg   14 Au   34 Ag   33 Bu   35 Ag   34 Bu   35 Bu   36 Ag                 
  0.945   0.979   1.011   1.078   1.120   1.267   1.295   1.398
 36 Bu   14 Bg   15 Au   15 Bg   37 Ag   37 Bu   38 Ag   38 Bu                 
  1.775   1.830   1.903   1.932   1.942   1.999   2.290   2.308
 16 Au   16 Bg   39 Bu   39 Ag   40 Bu   40 Ag   17 Bg   17 Au                 
  2.319   2.332   2.401   2.406   4.530   4.532   4.535   4.544
 41 Bu   41 Ag   42 Bu   42 Ag   18 Au   18 Bg   43 Ag   43 Bu                 
  4.545   4.546   4.554   4.579   4.729   4.740   7.109   7.219
 19 Bg   19 Au   44 Bu   44 Ag   45 Ag   45 Bu   46 Ag   47 Ag                 
  7.227   7.395   8.196   8.211   8.216   8.229   8.278   8.285
 46 Bu   47 Bu   20 Bg   20 Au   48 Bu   48 Ag   49 Ag   49 Bu                 
 14.723  14.746  14.766  14.807  14.834  14.891  49.436  49.496
 21 Au   21 Bg   50 Bu   51 Bu   50 Ag   51 Ag   52 Ag   52 Bu                 
165.789 166.026 293.880 293.895 293.899 293.911 293.976 293.979
 53 Ag   53 Bu   22 Bg   22 Au   54 Bu   54 Ag   55 Ag   55 Bu                 
*******1028.444
 56 Ag   56 Bu                                                                 
 --------------------------------------------------------------

          Ground-State Mulliken Net Atomic Charges

     Atom                 Charge (a.u.)
  ----------------------------------------
      1 Br                   -0.227904
      2 P                     0.227904
      3 P                     0.227904
      4 Br                   -0.227904
  ----------------------------------------
  Sum of atomic charges =    -0.000000

 -----------------------------------------------------------------
                    Cartesian Multipole Moments
 -----------------------------------------------------------------
    Charge (ESU x 10^10)
                -0.0000
    Dipole Moment (Debye)
         X       0.0000      Y       0.0000      Z       0.0000
       Tot       0.0000
    Quadrupole Moments (Debye-Ang)
        XX     -68.6044     XY       0.0033     YY     -64.3330
        XZ      -0.0000     YZ      -0.0000     ZZ     -64.0247
    Octopole Moments (Debye-Ang^2)
       XXX       0.0000    XXY       0.0000    XYY       0.0000
       YYY       0.0000    XXZ       0.0000    XYZ       0.0000
       YYZ       0.0000    XZZ       0.0000    YZZ       0.0000
       ZZZ       0.0000
    Hexadecapole Moments (Debye-Ang^3)
      XXXX   -1633.9140   XXXY     -41.7286   XXYY    -310.9113
      XYYY     -13.4253   YYYY    -215.8134   XXXZ      -0.0000
      XXYZ      -0.0000   XYYZ      -0.0000   YYYZ      -0.0000
      XXZZ    -300.4673   XYZZ      -3.6279   YYZZ     -49.5271
      XZZZ      -0.0000   YZZZ      -0.0000   ZZZZ     -89.8949
 -----------------------------------------------------------------
 Calculating analytic gradient of the SCF energy
 Gradient of SCF Energy
            1           2           3           4
    1   0.0074867   0.0040593  -0.0040593  -0.0074867
    2  -0.0040737   0.0247966  -0.0247966   0.0040737
    3   0.0000000  -0.0000000   0.0000000   0.0000000
 Max gradient component =       2.480E-02
 RMS gradient           =       1.083E-02
 Gradient time:  CPU 4.24 s  wall 0.77 s
 Geometry Optimization Parameters
   NAtoms,    NIC,     NZ,  NCons,   NDum,   NFix, NCnnct, MaxDiis
        4      14       4       0       0       0       0       0


** GEOMETRY OPTIMIZATION IN DELOCALIZED INTERNAL COORDINATES **
   Searching for a Minimum

   Optimization Cycle:   1

                       Coordinates (Angstroms)
     ATOM                X               Y               Z
      1  Br        2.6212533935   -0.0777594679    0.0000000000
      2  P         0.5489783402    0.8663310122    0.0000000000
      3  P        -0.5489783402   -0.8663310122    0.0000000000
      4  Br       -2.6212533935    0.0777594679    0.0000000000
   Point Group: c2h   Number of degrees of freedom:     3


   Energy is  -5826.238113542


 Attempting to Generate Delocalized Internal Coordinates

  3 Hessian modes will be used to form the next step
  Hessian Eigenvalues:
     0.155258    0.250000    0.293249

 Minimum Search - Taking Simple RFO Step
 Searching for Lamda that Minimizes Along All modes
 Value Taken    Lamda =  -0.00286155
 Step Taken.  Stepsize is  0.111313

                             Maximum     Tolerance    Cnvgd?
         Gradient           0.026281      0.000300      NO
         Displacement       0.106660      0.001200      NO
         Energy change     *********      0.000001      NO


 New Cartesian Coordinates Obtained by Inverse Iteration

 Displacement from previous Coordinates is:  0.095125
 ----------------------------------------------------------------
             Standard Nuclear Orientation (Angstroms)
    I     Atom           X                Y                Z
 ----------------------------------------------------------------
    1      Br      2.5931694898    -0.0750645555     0.0000000000
    2      P       0.5416629897     0.8458987717     0.0000000000
    3      P      -0.5416629897    -0.8458987717     0.0000000000
    4      Br     -2.5931694898     0.0750645555     0.0000000000
 ----------------------------------------------------------------
 Molecular Point Group                 C2h   NOp =  4
 Largest Abelian Subgroup              C2h   NOp =  4
 Nuclear Repulsion Energy =   603.4119589676 hartrees
 There are       50 alpha and       50 beta electrons
 Applying Cartesian multipole field
    Component          Value
    ---------          -----
     (2,0,0)        1.00000E-11
     (0,2,0)        2.00000E-11
     (0,0,2)       -3.00000E-11
 Nucleus-field energy     =     0.0000000187 hartrees
 Requested basis set is 6-311++G(d,p)
 There are 64 shells and 156 basis functions
 A cutoff of  1.0D-11 yielded   1573 shell pairs
 There are     10043 function pairs (     11091 Cartesian)
 Smallest overlap matrix eigenvalue = 3.78E-04
 Guess MOs from SCF MO coefficient file

 -----------------------------------------------------------------------
  General SCF calculation program by
  Eric Jon Sundstrom, Paul Horn, Yuezhi Mao, Dmitri Zuev, Alec White,
  David Stuck, Shaama M.S., Shane Yost, Joonho Lee, David Small,
  Daniel Levine, Susi Lehtola, Hugh Burton, Evgeny Epifanovsky
 -----------------------------------------------------------------------
 Hartree-Fock
 using 6 threads for integral computing
 -------------------------------------------------------
 OpenMP Integral computing Module                
 Release: version 2.0, May 2017, Q-Chem Inc. Pleasanton 
 -------------------------------------------------------
 A restricted SCF calculation will be
 performed using DIIS
 SCF converges when DIIS error is below 1.0e-08
 ---------------------------------------
  Cycle       Energy         DIIS error
 ---------------------------------------
    1   -5826.2391920575      3.51e-04  
    2   -5826.2397054967      9.96e-05  
    3   -5826.2397545611      4.20e-05  
    4   -5826.2397634372      1.09e-05  
    5   -5826.2397640844      4.50e-06  
    6   -5826.2397641480      9.18e-07  
    7   -5826.2397641587      2.46e-07  
    8   -5826.2397641595      4.94e-08  
    9   -5826.2397641595      1.08e-08  
   10   -5826.2397641595      2.97e-09  Convergence criterion met
 ---------------------------------------
 SCF time:   CPU 14.25s  wall 3.00s 
 SCF   energy in the final basis set =    -5826.2397641595
 Total energy in the final basis set =    -5826.2397641595

 --------------------------------------------------------------
             Orbital Energies (a.u.) and Symmetries
 --------------------------------------------------------------

 Alpha MOs, Restricted
 -- Occupied --                  
-490.05 -490.05  -80.03  -80.03  -65.18  -65.18  -58.54  -58.54
  1 Ag    1 Bu    2 Ag    2 Bu    3 Bu    3 Ag    4 Bu    4 Ag                 
-58.538 -58.538 -58.538 -58.538  -9.859  -9.859  -7.573  -7.573
  1 Au    1 Bg    5 Ag    5 Bu    6 Bu    6 Ag    7 Ag    7 Bu                 
 -7.473  -7.473  -7.465  -7.465  -7.465  -7.465  -5.465  -5.465
  8 Ag    8 Bu    2 Bg    2 Au    9 Bu    9 Ag   10 Ag   10 Bu                 
 -5.464  -5.464  -5.463  -5.463  -3.212  -3.212  -3.208  -3.208
 11 Ag    3 Au   11 Bu    3 Bg   12 Ag   12 Bu    4 Au    4 Bg                 
 -3.208  -3.208  -3.199  -3.199  -3.199  -3.199  -1.068  -1.042
 13 Ag   13 Bu    5 Bg   14 Bu   14 Ag    5 Au   15 Ag   15 Bu                 
 -0.899  -0.693  -0.527  -0.522  -0.484  -0.455  -0.445  -0.431
 16 Ag   16 Bu   17 Ag   17 Bu    6 Au    6 Bg   18 Ag   18 Bu                 
 -0.390  -0.356
 19 Ag    7 Au                                                                 
 -- Virtual --                   
 -0.025   0.030   0.064   0.065   0.072   0.081   0.091   0.104
  7 Bg   19 Bu   20 Ag   20 Bu   21 Ag    8 Au   21 Bu   22 Ag                 
  0.108   0.112   0.117   0.119   0.120   0.140   0.143   0.159
  8 Bg   23 Ag   22 Bu    9 Bg   24 Ag   23 Bu    9 Au   24 Bu                 
  0.175   0.181   0.207   0.229   0.327   0.379   0.379   0.388
 25 Ag   25 Bu   26 Ag   26 Bu   27 Ag   28 Ag   27 Bu   10 Au                 
  0.418   0.429   0.497   0.546   0.551   0.568   0.586   0.589
 10 Bg   28 Bu   29 Bu   11 Bg   29 Ag   30 Bu   11 Au   30 Ag                 
  0.652   0.658   0.659   0.662   0.721   0.743   0.757   0.768
 31 Bu   31 Ag   12 Au   12 Bg   13 Au   32 Bu   32 Ag   13 Bg                 
  0.776   0.776   0.787   0.810   0.841   0.858   0.922   0.927
 33 Ag   14 Au   34 Ag   33 Bu   35 Ag   34 Bu   35 Bu   36 Ag                 
  0.954   0.986   1.023   1.098   1.141   1.281   1.309   1.436
 36 Bu   14 Bg   15 Au   15 Bg   37 Ag   37 Bu   38 Ag   38 Bu                 
  1.781   1.834   1.905   1.936   1.944   2.009   2.289   2.308
 16 Au   16 Bg   39 Bu   39 Ag   40 Bu   40 Ag   17 Bg   17 Au                 
  2.318   2.333   2.407   2.409   4.529   4.531   4.535   4.544
 41 Bu   41 Ag   42 Ag   42 Bu   18 Au   18 Bg   43 Ag   43 Bu                 
  4.546   4.548   4.555   4.582   4.736   4.749   7.108   7.225
 19 Bg   19 Au   44 Bu   44 Ag   45 Ag   45 Bu   46 Ag   47 Ag                 
  7.230   7.423   8.195   8.211   8.216   8.229   8.281   8.290
 46 Bu   47 Bu   20 Bg   20 Au   48 Bu   48 Ag   49 Ag   49 Bu                 
 14.730  14.752  14.783  14.816  14.830  14.892  49.438  49.498
 21 Au   21 Bg   50 Bu   51 Bu   50 Ag   51 Ag   52 Ag   52 Bu                 
165.792 166.059 293.880 293.895 293.899 293.912 293.980 293.985
 53 Ag   53 Bu   22 Bg   22 Au   54 Bu   54 Ag   55 Ag   55 Bu                 
*******1028.447
 56 Ag   56 Bu                                                                 

 Beta MOs, Restricted
 -- Occupied --                  
-490.05 -490.05  -80.03  -80.03  -65.18  -65.18  -58.54  -58.54
  1 Ag    1 Bu    2 Ag    2 Bu    3 Bu    3 Ag    4 Bu    4 Ag                 
-58.538 -58.538 -58.538 -58.538  -9.859  -9.859  -7.573  -7.573
  1 Au    1 Bg    5 Ag    5 Bu    6 Bu    6 Ag    7 Ag    7 Bu                 
 -7.473  -7.473  -7.465  -7.465  -7.465  -7.465  -5.465  -5.465
  8 Ag    8 Bu    2 Bg    2 Au    9 Bu    9 Ag   10 Ag   10 Bu                 
 -5.464  -5.464  -5.463  -5.463  -3.212  -3.212  -3.208  -3.208
 11 Ag    3 Au   11 Bu    3 Bg   12 Ag   12 Bu    4 Au    4 Bg                 
 -3.208  -3.208  -3.199  -3.199  -3.199  -3.199  -1.068  -1.042
 13 Ag   13 Bu    5 Bg   14 Bu   14 Ag    5 Au   15 Ag   15 Bu                 
 -0.899  -0.693  -0.527  -0.522  -0.484  -0.455  -0.445  -0.431
 16 Ag   16 Bu   17 Ag   17 Bu    6 Au    6 Bg   18 Ag   18 Bu                 
 -0.390  -0.356
 19 Ag    7 Au                                                                 
 -- Virtual --                   
 -0.025   0.030   0.064   0.065   0.072   0.081   0.091   0.104
  7 Bg   19 Bu   20 Ag   20 Bu   21 Ag    8 Au   21 Bu   22 Ag                 
  0.108   0.112   0.117   0.119   0.120   0.140   0.143   0.159
  8 Bg   23 Ag   22 Bu    9 Bg   24 Ag   23 Bu    9 Au   24 Bu                 
  0.175   0.181   0.207   0.229   0.327   0.379   0.379   0.388
 25 Ag   25 Bu   26 Ag   26 Bu   27 Ag   28 Ag   27 Bu   10 Au                 
  0.418   0.429   0.497   0.546   0.551   0.568   0.586   0.589
 10 Bg   28 Bu   29 Bu   11 Bg   29 Ag   30 Bu   11 Au   30 Ag                 
  0.652   0.658   0.659   0.662   0.721   0.743   0.757   0.768
 31 Bu   31 Ag   12 Au   12 Bg   13 Au   32 Bu   32 Ag   13 Bg                 
  0.776   0.776   0.787   0.810   0.841   0.858   0.922   0.927
 33 Ag   14 Au   34 Ag   33 Bu   35 Ag   34 Bu   35 Bu   36 Ag                 
  0.954   0.986   1.023   1.098   1.141   1.281   1.309   1.436
 36 Bu   14 Bg   15 Au   15 Bg   37 Ag   37 Bu   38 Ag   38 Bu                 
  1.781   1.834   1.905   1.936   1.944   2.009   2.289   2.308
 16 Au   16 Bg   39 Bu   39 Ag   40 Bu   40 Ag   17 Bg   17 Au                 
  2.318   2.333   2.407   2.409   4.529   4.531   4.535   4.544
 41 Bu   41 Ag   42 Ag   42 Bu   18 Au   18 Bg   43 Ag   43 Bu                 
  4.546   4.548   4.555   4.582   4.736   4.749   7.108   7.225
 19 Bg   19 Au   44 Bu   44 Ag   45 Ag   45 Bu   46 Ag   47 Ag                 
  7.230   7.423   8.195   8.211   8.216   8.229   8.281   8.290
 46 Bu   47 Bu   20 Bg   20 Au   48 Bu   48 Ag   49 Ag   49 Bu                 
 14.730  14.752  14.783  14.816  14.830  14.892  49.438  49.498
 21 Au   21 Bg   50 Bu   51 Bu   50 Ag   51 Ag   52 Ag   52 Bu                 
165.792 166.059 293.880 293.895 293.899 293.912 293.980 293.985
 53 Ag   53 Bu   22 Bg   22 Au   54 Bu   54 Ag   55 Ag   55 Bu                 
*******1028.447
 56 Ag   56 Bu                                                                 
 --------------------------------------------------------------

          Ground-State Mulliken Net Atomic Charges

     Atom                 Charge (a.u.)
  ----------------------------------------
      1 Br                   -0.217552
      2 P                     0.217552
      3 P                     0.217552
      4 Br                   -0.217552
  ----------------------------------------
  Sum of atomic charges =    -0.000000

 -----------------------------------------------------------------
                    Cartesian Multipole Moments
 -----------------------------------------------------------------
    Charge (ESU x 10^10)
                -0.0000
    Dipole Moment (Debye)
         X      -0.0000      Y      -0.0000      Z       0.0000
       Tot       0.0000
    Quadrupole Moments (Debye-Ang)
        XX     -67.8040     XY      -0.0527     YY     -64.5356
        XZ       0.0000     YZ      -0.0000     ZZ     -63.7637
    Octopole Moments (Debye-Ang^2)
       XXX      -0.0000    XXY      -0.0000    XYY      -0.0000
       YYY      -0.0000    XXZ       0.0000    XYZ       0.0000
       YYZ      -0.0000    XZZ      -0.0000    YZZ       0.0000
       ZZZ       0.0000
    Hexadecapole Moments (Debye-Ang^3)
      XXXX   -1592.0810   XXXY     -40.4021   XXYY    -303.9544
      XYYY     -13.2146   YYYY    -211.1899   XXXZ       0.0000
      XXYZ      -0.0000   XYYZ       0.0000   YYYZ      -0.0000
      XXZZ    -293.7164   XYZZ      -3.5132   YYZZ     -48.4964
      XZZZ       0.0000   YZZZ      -0.0000   ZZZZ     -88.9520
 -----------------------------------------------------------------
 Calculating analytic gradient of the SCF energy
 Gradient of SCF Energy
            1           2           3           4
    1   0.0004978  -0.0000610   0.0000610  -0.0004978
    2  -0.0008836   0.0040657  -0.0040657   0.0008836
    3  -0.0000000  -0.0000000   0.0000000  -0.0000000
 Max gradient component =       4.066E-03
 RMS gradient           =       1.711E-03
 Gradient time:  CPU 4.28 s  wall 0.77 s
 Geometry Optimization Parameters
   NAtoms,    NIC,     NZ,  NCons,   NDum,   NFix, NCnnct, MaxDiis
        4      14       4       0       0       0       0       0

 Cartesian Hessian Update
 Hessian Updated using BFGS Update


** GEOMETRY OPTIMIZATION IN DELOCALIZED INTERNAL COORDINATES **
   Searching for a Minimum

   Optimization Cycle:   2

                       Coordinates (Angstroms)
     ATOM                X               Y               Z
      1  Br        2.5931694898   -0.0750645555    0.0000000000
      2  P         0.5416629897    0.8458987717    0.0000000000
      3  P        -0.5416629897   -0.8458987717    0.0000000000
      4  Br       -2.5931694898    0.0750645555    0.0000000000
   Point Group: c2h   Number of degrees of freedom:     3


   Energy is  -5826.239764160

 Hessian Updated using BFGS Update

  3 Hessian modes will be used to form the next step
  Hessian Eigenvalues:
     0.149835    0.229671    0.291202

 Minimum Search - Taking Simple RFO Step
 Searching for Lamda that Minimizes Along All modes
 Value Taken    Lamda =  -0.00010982
 Step Taken.  Stepsize is  0.023343

                             Maximum     Tolerance    Cnvgd?
         Gradient           0.004089      0.000300      NO
         Displacement       0.020572      0.001200      NO
         Energy change     -0.001651      0.000001      NO


 New Cartesian Coordinates Obtained by Inverse Iteration

 Displacement from previous Coordinates is:  0.027770
 ----------------------------------------------------------------
             Standard Nuclear Orientation (Angstroms)
    I     Atom           X                Y                Z
 ----------------------------------------------------------------
    1      Br      2.5983566835    -0.0721874407     0.0000000000
    2      P       0.5463989422     0.8388023401     0.0000000000
    3      P      -0.5463989422    -0.8388023401     0.0000000000
    4      Br     -2.5983566835     0.0721874407     0.0000000000
 ----------------------------------------------------------------
 Molecular Point Group                 C2h   NOp =  4
 Largest Abelian Subgroup              C2h   NOp =  4
 Nuclear Repulsion Energy =   603.3104209664 hartrees
 There are       50 alpha and       50 beta electrons
 Applying Cartesian multipole field
    Component          Value
    ---------          -----
     (2,0,0)        1.00000E-11
     (0,2,0)        2.00000E-11
     (0,0,2)       -3.00000E-11
 Nucleus-field energy     =     0.0000000187 hartrees
 Requested basis set is 6-311++G(d,p)
 There are 64 shells and 156 basis functions
 A cutoff of  1.0D-11 yielded   1573 shell pairs
 There are     10043 function pairs (     11091 Cartesian)
 Smallest overlap matrix eigenvalue = 3.69E-04
 Guess MOs from SCF MO coefficient file

 -----------------------------------------------------------------------
  General SCF calculation program by
  Eric Jon Sundstrom, Paul Horn, Yuezhi Mao, Dmitri Zuev, Alec White,
  David Stuck, Shaama M.S., Shane Yost, Joonho Lee, David Small,
  Daniel Levine, Susi Lehtola, Hugh Burton, Evgeny Epifanovsky
 -----------------------------------------------------------------------
 Hartree-Fock
 using 6 threads for integral computing
 -------------------------------------------------------
 OpenMP Integral computing Module                
 Release: version 2.0, May 2017, Q-Chem Inc. Pleasanton 
 -------------------------------------------------------
 A restricted SCF calculation will be
 performed using DIIS
 SCF converges when DIIS error is below 1.0e-08
 ---------------------------------------
  Cycle       Energy         DIIS error
 ---------------------------------------
    1   -5826.2397645391      8.35e-05  
    2   -5826.2398025101      2.34e-05  
    3   -5826.2398072184      1.05e-05  
    4   -5826.2398079942      3.85e-06  
    5   -5826.2398081672      1.64e-06  
    6   -5826.2398081874      5.13e-07  
    7   -5826.2398081909      1.03e-07  
    8   -5826.2398081912      2.23e-08  
    9   -5826.2398081911      8.17e-09  Convergence criterion met
 ---------------------------------------
 SCF time:   CPU 12.82s  wall 3.00s 
 SCF   energy in the final basis set =    -5826.2398081911
 Total energy in the final basis set =    -5826.2398081911

 --------------------------------------------------------------
             Orbital Energies (a.u.) and Symmetries
 --------------------------------------------------------------

 Alpha MOs, Restricted
 -- Occupied --                  
-490.05 -490.05  -80.03  -80.03  -65.18  -65.18  -58.54  -58.54
  1 Ag    1 Bu    2 Ag    2 Bu    3 Bu    3 Ag    4 Bu    4 Ag                 
-58.539 -58.539 -58.539 -58.539  -9.860  -9.860  -7.572  -7.572
  1 Au    1 Bg    5 Ag    5 Bu    6 Bu    6 Ag    7 Ag    7 Bu                 
 -7.473  -7.473  -7.465  -7.465  -7.465  -7.465  -5.464  -5.464
  8 Ag    8 Bu    2 Bg    2 Au    9 Bu    9 Ag   10 Ag   10 Bu                 
 -5.463  -5.463  -5.463  -5.463  -3.212  -3.212  -3.209  -3.209
 11 Ag    3 Au   11 Bu    3 Bg   12 Ag   12 Bu    4 Au    4 Bg                 
 -3.209  -3.209  -3.200  -3.200  -3.200  -3.200  -1.068  -1.043
 13 Ag   13 Bu    5 Bg    5 Au   14 Bu   14 Ag   15 Ag   15 Bu                 
 -0.900  -0.692  -0.528  -0.522  -0.484  -0.456  -0.446  -0.431
 16 Ag   16 Bu   17 Ag   17 Bu    6 Au    6 Bg   18 Ag   18 Bu                 
 -0.389  -0.356
 19 Ag    7 Au                                                                 
 -- Virtual --                   
 -0.024   0.030   0.064   0.065   0.072   0.081   0.091   0.104
  7 Bg   19 Bu   20 Ag   20 Bu   21 Ag    8 Au   21 Bu   22 Ag                 
  0.109   0.112   0.117   0.119   0.121   0.140   0.143   0.159
  8 Bg   23 Ag   22 Bu    9 Bg   24 Ag   23 Bu    9 Au   24 Bu                 
  0.175   0.182   0.207   0.229   0.326   0.379   0.380   0.388
 25 Ag   25 Bu   26 Ag   26 Bu   27 Ag   28 Ag   27 Bu   10 Au                 
  0.419   0.429   0.497   0.546   0.551   0.568   0.586   0.589
 10 Bg   28 Bu   29 Bu   11 Bg   29 Ag   30 Bu   11 Au   30 Ag                 
  0.653   0.656   0.657   0.661   0.721   0.744   0.757   0.767
 31 Bu   12 Au   31 Ag   12 Bg   13 Au   32 Bu   32 Ag   13 Bg                 
  0.775   0.778   0.787   0.810   0.841   0.858   0.925   0.928
 14 Au   33 Ag   34 Ag   33 Bu   35 Ag   34 Bu   35 Bu   36 Ag                 
  0.952   0.986   1.025   1.101   1.144   1.285   1.310   1.442
 36 Bu   14 Bg   15 Au   15 Bg   37 Ag   37 Bu   38 Ag   38 Bu                 
  1.782   1.834   1.903   1.936   1.946   2.013   2.288   2.308
 16 Au   16 Bg   39 Bu   39 Ag   40 Bu   40 Ag   17 Bg   17 Au                 
  2.318   2.332   2.407   2.410   4.529   4.530   4.534   4.543
 41 Bu   41 Ag   42 Ag   42 Bu   18 Au   18 Bg   43 Ag   43 Bu                 
  4.546   4.548   4.555   4.581   4.737   4.750   7.107   7.225
 19 Bg   19 Au   44 Bu   44 Ag   45 Ag   45 Bu   46 Ag   47 Ag                 
  7.230   7.428   8.195   8.210   8.216   8.228   8.281   8.290
 46 Bu   47 Bu   20 Bg   20 Au   48 Bu   48 Ag   49 Ag   49 Bu                 
 14.731  14.753  14.786  14.816  14.828  14.894  49.438  49.498
 21 Au   21 Bg   50 Bu   51 Bu   50 Ag   51 Ag   52 Ag   52 Bu                 
165.792 166.065 293.879 293.894 293.899 293.911 293.980 293.985
 53 Ag   53 Bu   22 Bg   22 Au   54 Bu   54 Ag   55 Ag   55 Bu                 
*******1028.447
 56 Ag   56 Bu                                                                 

 Beta MOs, Restricted
 -- Occupied --                  
-490.05 -490.05  -80.03  -80.03  -65.18  -65.18  -58.54  -58.54
  1 Ag    1 Bu    2 Ag    2 Bu    3 Bu    3 Ag    4 Bu    4 Ag                 
-58.539 -58.539 -58.539 -58.539  -9.860  -9.860  -7.572  -7.572
  1 Au    1 Bg    5 Ag    5 Bu    6 Bu    6 Ag    7 Ag    7 Bu                 
 -7.473  -7.473  -7.465  -7.465  -7.465  -7.465  -5.464  -5.464
  8 Ag    8 Bu    2 Bg    2 Au    9 Bu    9 Ag   10 Ag   10 Bu                 
 -5.463  -5.463  -5.463  -5.463  -3.212  -3.212  -3.209  -3.209
 11 Ag    3 Au   11 Bu    3 Bg   12 Ag   12 Bu    4 Au    4 Bg                 
 -3.209  -3.209  -3.200  -3.200  -3.200  -3.200  -1.068  -1.043
 13 Ag   13 Bu    5 Bg    5 Au   14 Bu   14 Ag   15 Ag   15 Bu                 
 -0.900  -0.692  -0.528  -0.522  -0.484  -0.456  -0.446  -0.431
 16 Ag   16 Bu   17 Ag   17 Bu    6 Au    6 Bg   18 Ag   18 Bu                 
 -0.389  -0.356
 19 Ag    7 Au                                                                 
 -- Virtual --                   
 -0.024   0.030   0.064   0.065   0.072   0.081   0.091   0.104
  7 Bg   19 Bu   20 Ag   20 Bu   21 Ag    8 Au   21 Bu   22 Ag                 
  0.109   0.112   0.117   0.119   0.121   0.140   0.143   0.159
  8 Bg   23 Ag   22 Bu    9 Bg   24 Ag   23 Bu    9 Au   24 Bu                 
  0.175   0.182   0.207   0.229   0.326   0.379   0.380   0.388
 25 Ag   25 Bu   26 Ag   26 Bu   27 Ag   28 Ag   27 Bu   10 Au                 
  0.419   0.429   0.497   0.546   0.551   0.568   0.586   0.589
 10 Bg   28 Bu   29 Bu   11 Bg   29 Ag   30 Bu   11 Au   30 Ag                 
  0.653   0.656   0.657   0.661   0.721   0.744   0.757   0.767
 31 Bu   12 Au   31 Ag   12 Bg   13 Au   32 Bu   32 Ag   13 Bg                 
  0.775   0.778   0.787   0.810   0.841   0.858   0.925   0.928
 14 Au   33 Ag   34 Ag   33 Bu   35 Ag   34 Bu   35 Bu   36 Ag                 
  0.952   0.986   1.025   1.101   1.144   1.285   1.310   1.442
 36 Bu   14 Bg   15 Au   15 Bg   37 Ag   37 Bu   38 Ag   38 Bu                 
  1.782   1.834   1.903   1.936   1.946   2.013   2.288   2.308
 16 Au   16 Bg   39 Bu   39 Ag   40 Bu   40 Ag   17 Bg   17 Au                 
  2.318   2.332   2.407   2.410   4.529   4.530   4.534   4.543
 41 Bu   41 Ag   42 Ag   42 Bu   18 Au   18 Bg   43 Ag   43 Bu                 
  4.546   4.548   4.555   4.581   4.737   4.750   7.107   7.225
 19 Bg   19 Au   44 Bu   44 Ag   45 Ag   45 Bu   46 Ag   47 Ag                 
  7.230   7.428   8.195   8.210   8.216   8.228   8.281   8.290
 46 Bu   47 Bu   20 Bg   20 Au   48 Bu   48 Ag   49 Ag   49 Bu                 
 14.731  14.753  14.786  14.816  14.828  14.894  49.438  49.498
 21 Au   21 Bg   50 Bu   51 Bu   50 Ag   51 Ag   52 Ag   52 Bu                 
165.792 166.065 293.879 293.894 293.899 293.911 293.980 293.985
 53 Ag   53 Bu   22 Bg   22 Au   54 Bu   54 Ag   55 Ag   55 Bu                 
*******1028.447
 56 Ag   56 Bu                                                                 
 --------------------------------------------------------------

          Ground-State Mulliken Net Atomic Charges

     Atom                 Charge (a.u.)
  ----------------------------------------
      1 Br                   -0.213038
      2 P                     0.213038
      3 P                     0.213038
      4 Br                   -0.213038
  ----------------------------------------
  Sum of atomic charges =    -0.000000

 -----------------------------------------------------------------
                    Cartesian Multipole Moments
 -----------------------------------------------------------------
    Charge (ESU x 10^10)
                -0.0000
    Dipole Moment (Debye)
         X       0.0000      Y      -0.0000      Z      -0.0000
       Tot       0.0000
    Quadrupole Moments (Debye-Ang)
        XX     -67.5706     XY      -0.0749     YY     -64.6577
        XZ       0.0000     YZ      -0.0000     ZZ     -63.7304
    Octopole Moments (Debye-Ang^2)
       XXX       0.0000    XXY      -0.0000    XYY      -0.0000
       YYY      -0.0000    XXZ      -0.0000    XYZ      -0.0000
       YYZ      -0.0000    XZZ       0.0000    YZZ      -0.0000
       ZZZ      -0.0000
    Hexadecapole Moments (Debye-Ang^3)
      XXXX   -1595.1027   XXXY     -40.8948   XXYY    -304.9291
      XYYY     -14.1368   YYYY    -209.7273   XXXZ       0.0000
      XXYZ      -0.0000   XYYZ       0.0000   YYYZ      -0.0000
      XXZZ    -294.6334   XYZZ      -3.7930   YYZZ     -48.2122
      XZZZ       0.0000   YZZZ      -0.0000   ZZZZ     -88.8422
 -----------------------------------------------------------------
 Calculating analytic gradient of the SCF energy
 Gradient of SCF Energy
            1           2           3           4
    1   0.0004040  -0.0004702   0.0004702  -0.0004040
    2   0.0000111  -0.0008279   0.0008279  -0.0000111
    3   0.0000000   0.0000000  -0.0000000   0.0000000
 Max gradient component =       8.279E-04
 RMS gradient           =       4.222E-04
 Gradient time:  CPU 4.27 s  wall 0.77 s
 Geometry Optimization Parameters
   NAtoms,    NIC,     NZ,  NCons,   NDum,   NFix, NCnnct, MaxDiis
        4      14       4       0       0       0       0       0

 Cartesian Hessian Update
 Hessian Updated using BFGS Update


** GEOMETRY OPTIMIZATION IN DELOCALIZED INTERNAL COORDINATES **
   Searching for a Minimum

   Optimization Cycle:   3

                       Coordinates (Angstroms)
     ATOM                X               Y               Z
      1  Br        2.5983566835   -0.0721874407    0.0000000000
      2  P         0.5463989422    0.8388023401    0.0000000000
      3  P        -0.5463989422   -0.8388023401    0.0000000000
      4  Br       -2.5983566835    0.0721874407    0.0000000000
   Point Group: c2h   Number of degrees of freedom:     3


   Energy is  -5826.239808191

 Hessian Updated using BFGS Update

  3 Hessian modes will be used to form the next step
  Hessian Eigenvalues:
     0.136046    0.290432    0.304245

 Minimum Search - Taking Simple RFO Step
 Searching for Lamda that Minimizes Along All modes
 Value Taken    Lamda =  -0.00000637
 Step Taken.  Stepsize is  0.004735

                             Maximum     Tolerance    Cnvgd?
         Gradient           0.000983      0.000300      NO
         Displacement       0.003378      0.001200      NO
         Energy change     -0.000044      0.000001      NO


 New Cartesian Coordinates Obtained by Inverse Iteration

 Displacement from previous Coordinates is:  0.008012
 ----------------------------------------------------------------
             Standard Nuclear Orientation (Angstroms)
    I     Atom           X                Y                Z
 ----------------------------------------------------------------
    1      Br      2.5957732430    -0.0726284782     0.0000000000
    2      P       0.5456054714     0.8400228746     0.0000000000
    3      P      -0.5456054714    -0.8400228746     0.0000000000
    4      Br     -2.5957732430     0.0726284782     0.0000000000
 ----------------------------------------------------------------
 Molecular Point Group                 C2h   NOp =  4
 Largest Abelian Subgroup              C2h   NOp =  4
 Nuclear Repulsion Energy =   603.6690589640 hartrees
 There are       50 alpha and       50 beta electrons
 Applying Cartesian multipole field
    Component          Value
    ---------          -----
     (2,0,0)        1.00000E-11
     (0,2,0)        2.00000E-11
     (0,0,2)       -3.00000E-11
 Nucleus-field energy     =     0.0000000187 hartrees
 Requested basis set is 6-311++G(d,p)
 There are 64 shells and 156 basis functions
 A cutoff of  1.0D-11 yielded   1573 shell pairs
 There are     10043 function pairs (     11091 Cartesian)
 Smallest overlap matrix eigenvalue = 3.70E-04
 Guess MOs from SCF MO coefficient file

 -----------------------------------------------------------------------
  General SCF calculation program by
  Eric Jon Sundstrom, Paul Horn, Yuezhi Mao, Dmitri Zuev, Alec White,
  David Stuck, Shaama M.S., Shane Yost, Joonho Lee, David Small,
  Daniel Levine, Susi Lehtola, Hugh Burton, Evgeny Epifanovsky
 -----------------------------------------------------------------------
 Hartree-Fock
 using 6 threads for integral computing
 -------------------------------------------------------
 OpenMP Integral computing Module                
 Release: version 2.0, May 2017, Q-Chem Inc. Pleasanton 
 -------------------------------------------------------
 A restricted SCF calculation will be
 performed using DIIS
 SCF converges when DIIS error is below 1.0e-08
 ---------------------------------------
  Cycle       Energy         DIIS error
 ---------------------------------------
    1   -5826.2398094416      1.70e-05  
    2   -5826.2398110302      4.55e-06  
    3   -5826.2398112410      1.97e-06  
    4   -5826.2398112757      9.17e-07  
    5   -5826.2398112841      3.68e-07  
    6   -5826.2398112856      8.12e-08  
    7   -5826.2398112857      2.04e-08  
    8   -5826.2398112857      6.93e-09  Convergence criterion met
 ---------------------------------------
 SCF time:   CPU 11.41s  wall 2.00s 
 SCF   energy in the final basis set =    -5826.2398112857
 Total energy in the final basis set =    -5826.2398112857

 --------------------------------------------------------------
             Orbital Energies (a.u.) and Symmetries
 --------------------------------------------------------------

 Alpha MOs, Restricted
 -- Occupied --                  
-490.05 -490.05  -80.03  -80.03  -65.18  -65.18  -58.54  -58.54
  1 Ag    1 Bu    2 Ag    2 Bu    3 Bu    3 Ag    4 Bu    4 Ag                 
-58.539 -58.539 -58.539 -58.539  -9.860  -9.860  -7.572  -7.572
  1 Au    1 Bg    5 Ag    5 Bu    6 Bu    6 Ag    7 Ag    7 Bu                 
 -7.473  -7.473  -7.465  -7.465  -7.465  -7.465  -5.464  -5.464
  8 Ag    8 Bu    2 Bg    2 Au    9 Bu    9 Ag   10 Ag   10 Bu                 
 -5.463  -5.463  -5.463  -5.463  -3.212  -3.212  -3.209  -3.209
 11 Ag    3 Au   11 Bu    3 Bg   12 Ag   12 Bu    4 Au    4 Bg                 
 -3.209  -3.209  -3.200  -3.200  -3.200  -3.200  -1.068  -1.043
 13 Ag   13 Bu    5 Bg    5 Au   14 Bu   14 Ag   15 Ag   15 Bu                 
 -0.900  -0.692  -0.528  -0.522  -0.484  -0.456  -0.445  -0.431
 16 Ag   16 Bu   17 Ag   17 Bu    6 Au    6 Bg   18 Ag   18 Bu                 
 -0.389  -0.356
 19 Ag    7 Au                                                                 
 -- Virtual --                   
 -0.024   0.030   0.064   0.065   0.072   0.081   0.091   0.104
  7 Bg   19 Bu   20 Ag   20 Bu   21 Ag    8 Au   21 Bu   22 Ag                 
  0.109   0.112   0.117   0.119   0.121   0.140   0.143   0.159
  8 Bg   23 Ag   22 Bu    9 Bg   24 Ag   23 Bu    9 Au   24 Bu                 
  0.175   0.182   0.207   0.229   0.326   0.379   0.379   0.388
 25 Ag   25 Bu   26 Ag   26 Bu   27 Ag   28 Ag   27 Bu   10 Au                 
  0.419   0.429   0.497   0.546   0.551   0.568   0.586   0.589
 10 Bg   28 Bu   29 Bu   11 Bg   29 Ag   30 Bu   11 Au   30 Ag                 
  0.653   0.657   0.657   0.661   0.721   0.744   0.757   0.767
 31 Bu   12 Au   31 Ag   12 Bg   13 Au   32 Bu   32 Ag   13 Bg                 
  0.775   0.778   0.787   0.810   0.841   0.859   0.925   0.928
 14 Au   33 Ag   34 Ag   33 Bu   35 Ag   34 Bu   35 Bu   36 Ag                 
  0.953   0.987   1.025   1.100   1.144   1.284   1.311   1.442
 36 Bu   14 Bg   15 Au   15 Bg   37 Ag   37 Bu   38 Ag   38 Bu                 
  1.782   1.834   1.904   1.936   1.946   2.013   2.288   2.308
 16 Au   16 Bg   39 Bu   39 Ag   40 Bu   40 Ag   17 Bg   17 Au                 
  2.318   2.332   2.407   2.410   4.529   4.531   4.534   4.543
 41 Bu   41 Ag   42 Ag   42 Bu   18 Au   18 Bg   43 Ag   43 Bu                 
  4.546   4.548   4.555   4.582   4.737   4.750   7.107   7.226
 19 Bg   19 Au   44 Bu   44 Ag   45 Ag   45 Bu   46 Ag   47 Ag                 
  7.230   7.428   8.195   8.211   8.216   8.228   8.281   8.291
 46 Bu   47 Bu   20 Bg   20 Au   48 Bu   48 Ag   49 Ag   49 Bu                 
 14.731  14.753  14.786  14.816  14.829  14.894  49.438  49.498
 21 Au   21 Bg   50 Bu   51 Bu   50 Ag   51 Ag   52 Ag   52 Bu                 
165.792 166.064 293.879 293.894 293.899 293.911 293.980 293.986
 53 Ag   53 Bu   22 Bg   22 Au   54 Bu   54 Ag   55 Ag   55 Bu                 
*******1028.447
 56 Ag   56 Bu                                                                 

 Beta MOs, Restricted
 -- Occupied --                  
-490.05 -490.05  -80.03  -80.03  -65.18  -65.18  -58.54  -58.54
  1 Ag    1 Bu    2 Ag    2 Bu    3 Bu    3 Ag    4 Bu    4 Ag                 
-58.539 -58.539 -58.539 -58.539  -9.860  -9.860  -7.572  -7.572
  1 Au    1 Bg    5 Ag    5 Bu    6 Bu    6 Ag    7 Ag    7 Bu                 
 -7.473  -7.473  -7.465  -7.465  -7.465  -7.465  -5.464  -5.464
  8 Ag    8 Bu    2 Bg    2 Au    9 Bu    9 Ag   10 Ag   10 Bu                 
 -5.463  -5.463  -5.463  -5.463  -3.212  -3.212  -3.209  -3.209
 11 Ag    3 Au   11 Bu    3 Bg   12 Ag   12 Bu    4 Au    4 Bg                 
 -3.209  -3.209  -3.200  -3.200  -3.200  -3.200  -1.068  -1.043
 13 Ag   13 Bu    5 Bg    5 Au   14 Bu   14 Ag   15 Ag   15 Bu                 
 -0.900  -0.692  -0.528  -0.522  -0.484  -0.456  -0.445  -0.431
 16 Ag   16 Bu   17 Ag   17 Bu    6 Au    6 Bg   18 Ag   18 Bu                 
 -0.389  -0.356
 19 Ag    7 Au                                                                 
 -- Virtual --                   
 -0.024   0.030   0.064   0.065   0.072   0.081   0.091   0.104
  7 Bg   19 Bu   20 Ag   20 Bu   21 Ag    8 Au   21 Bu   22 Ag                 
  0.109   0.112   0.117   0.119   0.121   0.140   0.143   0.159
  8 Bg   23 Ag   22 Bu    9 Bg   24 Ag   23 Bu    9 Au   24 Bu                 
  0.175   0.182   0.207   0.229   0.326   0.379   0.379   0.388
 25 Ag   25 Bu   26 Ag   26 Bu   27 Ag   28 Ag   27 Bu   10 Au                 
  0.419   0.429   0.497   0.546   0.551   0.568   0.586   0.589
 10 Bg   28 Bu   29 Bu   11 Bg   29 Ag   30 Bu   11 Au   30 Ag                 
  0.653   0.657   0.657   0.661   0.721   0.744   0.757   0.767
 31 Bu   12 Au   31 Ag   12 Bg   13 Au   32 Bu   32 Ag   13 Bg                 
  0.775   0.778   0.787   0.810   0.841   0.859   0.925   0.928
 14 Au   33 Ag   34 Ag   33 Bu   35 Ag   34 Bu   35 Bu   36 Ag                 
  0.953   0.987   1.025   1.100   1.144   1.284   1.311   1.442
 36 Bu   14 Bg   15 Au   15 Bg   37 Ag   37 Bu   38 Ag   38 Bu                 
  1.782   1.834   1.904   1.936   1.946   2.013   2.288   2.308
 16 Au   16 Bg   39 Bu   39 Ag   40 Bu   40 Ag   17 Bg   17 Au                 
  2.318   2.332   2.407   2.410   4.529   4.531   4.534   4.543
 41 Bu   41 Ag   42 Ag   42 Bu   18 Au   18 Bg   43 Ag   43 Bu                 
  4.546   4.548   4.555   4.582   4.737   4.750   7.107   7.226
 19 Bg   19 Au   44 Bu   44 Ag   45 Ag   45 Bu   46 Ag   47 Ag                 
  7.230   7.428   8.195   8.211   8.216   8.228   8.281   8.291
 46 Bu   47 Bu   20 Bg   20 Au   48 Bu   48 Ag   49 Ag   49 Bu                 
 14.731  14.753  14.786  14.816  14.829  14.894  49.438  49.498
 21 Au   21 Bg   50 Bu   51 Bu   50 Ag   51 Ag   52 Ag   52 Bu                 
165.792 166.064 293.879 293.894 293.899 293.911 293.980 293.986
 53 Ag   53 Bu   22 Bg   22 Au   54 Bu   54 Ag   55 Ag   55 Bu                 
*******1028.447
 56 Ag   56 Bu                                                                 
 --------------------------------------------------------------

          Ground-State Mulliken Net Atomic Charges

     Atom                 Charge (a.u.)
  ----------------------------------------
      1 Br                   -0.213493
      2 P                     0.213493
      3 P                     0.213493
      4 Br                   -0.213493
  ----------------------------------------
  Sum of atomic charges =    -0.000000

 -----------------------------------------------------------------
                    Cartesian Multipole Moments
 -----------------------------------------------------------------
    Charge (ESU x 10^10)
                -0.0000
    Dipole Moment (Debye)
         X      -0.0000      Y       0.0000      Z      -0.0000
       Tot       0.0000
    Quadrupole Moments (Debye-Ang)
        XX     -67.5809     XY      -0.0720     YY     -64.6376
        XZ       0.0000     YZ       0.0000     ZZ     -63.7313
    Octopole Moments (Debye-Ang^2)
       XXX      -0.0000    XXY       0.0000    XYY      -0.0000
       YYY       0.0000    XXZ      -0.0000    XYZ       0.0000
       YYZ      -0.0000    XZZ      -0.0000    YZZ       0.0000
       ZZZ       0.0000
    Hexadecapole Moments (Debye-Ang^3)
      XXXX   -1592.4762   XXXY     -40.8272   XXYY    -304.3858
      XYYY     -14.0091   YYYY    -209.9983   XXXZ       0.0000
      XXYZ       0.0000   XYYZ       0.0000   YYYZ       0.0000
      XXZZ    -294.1009   XYZZ      -3.7557   YYZZ     -48.2613
      XZZZ      -0.0000   YZZZ       0.0000   ZZZZ     -88.8492
 -----------------------------------------------------------------
 Calculating analytic gradient of the SCF energy
 Gradient of SCF Energy
            1           2           3           4
    1  -0.0000308  -0.0000806   0.0000806   0.0000308
    2  -0.0000084  -0.0000801   0.0000801   0.0000084
    3  -0.0000000   0.0000000  -0.0000000   0.0000000
 Max gradient component =       8.058E-05
 RMS gradient           =       4.819E-05
 Gradient time:  CPU 4.28 s  wall 0.78 s
 Geometry Optimization Parameters
   NAtoms,    NIC,     NZ,  NCons,   NDum,   NFix, NCnnct, MaxDiis
        4      14       4       0       0       0       0       0

 Cartesian Hessian Update
 Hessian Updated using BFGS Update


** GEOMETRY OPTIMIZATION IN DELOCALIZED INTERNAL COORDINATES **
   Searching for a Minimum

   Optimization Cycle:   4

                       Coordinates (Angstroms)
     ATOM                X               Y               Z
      1  Br        2.5957732430   -0.0726284782    0.0000000000
      2  P         0.5456054714    0.8400228746    0.0000000000
      3  P        -0.5456054714   -0.8400228746    0.0000000000
      4  Br       -2.5957732430    0.0726284782    0.0000000000
   Point Group: c2h   Number of degrees of freedom:     3


   Energy is  -5826.239811286

 Hessian Updated using BFGS Update

  3 Hessian modes will be used to form the next step
  Hessian Eigenvalues:
     0.137407    0.266255    0.338269

 Minimum Search - Taking Simple RFO Step
 Searching for Lamda that Minimizes Along All modes
 Value Taken    Lamda =   0.00000000
 Step Taken.  Stepsize is  0.000625

                             Maximum     Tolerance    Cnvgd?
         Gradient           0.000150      0.000300     YES
         Displacement       0.000459      0.001200     YES
         Energy change     -0.000003      0.000001      NO


                       Distance Matrix (Angstroms)
             Br(  1)   P (  2)   P (  3)
   P (  2)  2.244130
   P (  3)  3.233752  2.003321
   Br(  4)  5.193578  3.233752  2.244130

 Final energy is   -5826.2398112857427     


 ******************************
 **  OPTIMIZATION CONVERGED  **
 ******************************

                       Coordinates (Angstroms)
     ATOM                X               Y               Z
      1  Br        2.5957732430   -0.0726284782    0.0000000000
      2  P         0.5456054714    0.8400228746    0.0000000000
      3  P        -0.5456054714   -0.8400228746    0.0000000000
      4  Br       -2.5957732430    0.0726284782    0.0000000000

Z-matrix Print:
$molecule
0 1
Br
P  1 2.244130
P  2 2.003321 1 99.007549
Br 3 2.244130 2 99.007549 1 -180.000000 0
$end


 --------------------------------------------------------------
             Orbital Energies (a.u.) and Symmetries
 --------------------------------------------------------------

 Alpha MOs, Restricted
 -- Occupied --                  
-490.05 -490.05  -80.03  -80.03  -65.18  -65.18  -58.54  -58.54
  1 Ag    1 Bu    2 Ag    2 Bu    3 Bu    3 Ag    4 Bu    4 Ag                 
-58.539 -58.539 -58.539 -58.539  -9.860  -9.860  -7.572  -7.572
  1 Au    1 Bg    5 Ag    5 Bu    6 Bu    6 Ag    7 Ag    7 Bu                 
 -7.473  -7.473  -7.465  -7.465  -7.465  -7.465  -5.464  -5.464
  8 Ag    8 Bu    2 Bg    2 Au    9 Bu    9 Ag   10 Ag   10 Bu                 
 -5.463  -5.463  -5.463  -5.463  -3.212  -3.212  -3.209  -3.209
 11 Ag    3 Au   11 Bu    3 Bg   12 Ag   12 Bu    4 Au    4 Bg                 
 -3.209  -3.209  -3.200  -3.200  -3.200  -3.200  -1.068  -1.043
 13 Ag   13 Bu    5 Bg    5 Au   14 Bu   14 Ag   15 Ag   15 Bu                 
 -0.900  -0.692  -0.528  -0.522  -0.484  -0.456  -0.445  -0.431
 16 Ag   16 Bu   17 Ag   17 Bu    6 Au    6 Bg   18 Ag   18 Bu                 
 -0.389  -0.356
 19 Ag    7 Au                                                                 
 -- Virtual --                   
 -0.024   0.030   0.064   0.065   0.072   0.081   0.091   0.104
  7 Bg   19 Bu   20 Ag   20 Bu   21 Ag    8 Au   21 Bu   22 Ag                 
  0.109   0.112   0.117   0.119   0.121   0.140   0.143   0.159
  8 Bg   23 Ag   22 Bu    9 Bg   24 Ag   23 Bu    9 Au   24 Bu                 
  0.175   0.182   0.207   0.229   0.326   0.379   0.379   0.388
 25 Ag   25 Bu   26 Ag   26 Bu   27 Ag   28 Ag   27 Bu   10 Au                 
  0.419   0.429   0.497   0.546   0.551   0.568   0.586   0.589
 10 Bg   28 Bu   29 Bu   11 Bg   29 Ag   30 Bu   11 Au   30 Ag                 
  0.653   0.657   0.657   0.661   0.721   0.744   0.757   0.767
 31 Bu   12 Au   31 Ag   12 Bg   13 Au   32 Bu   32 Ag   13 Bg                 
  0.775   0.778   0.787   0.810   0.841   0.859   0.925   0.928
 14 Au   33 Ag   34 Ag   33 Bu   35 Ag   34 Bu   35 Bu   36 Ag                 
  0.953   0.987   1.025   1.100   1.144   1.284   1.311   1.442
 36 Bu   14 Bg   15 Au   15 Bg   37 Ag   37 Bu   38 Ag   38 Bu                 
  1.782   1.834   1.904   1.936   1.946   2.013   2.288   2.308
 16 Au   16 Bg   39 Bu   39 Ag   40 Bu   40 Ag   17 Bg   17 Au                 
  2.318   2.332   2.407   2.410   4.529   4.531   4.534   4.543
 41 Bu   41 Ag   42 Ag   42 Bu   18 Au   18 Bg   43 Ag   43 Bu                 
  4.546   4.548   4.555   4.582   4.737   4.750   7.107   7.226
 19 Bg   19 Au   44 Bu   44 Ag   45 Ag   45 Bu   46 Ag   47 Ag                 
  7.230   7.428   8.195   8.211   8.216   8.228   8.281   8.291
 46 Bu   47 Bu   20 Bg   20 Au   48 Bu   48 Ag   49 Ag   49 Bu                 
 14.731  14.753  14.786  14.816  14.829  14.894  49.438  49.498
 21 Au   21 Bg   50 Bu   51 Bu   50 Ag   51 Ag   52 Ag   52 Bu                 
165.792 166.064 293.879 293.894 293.899 293.911 293.980 293.986
 53 Ag   53 Bu   22 Bg   22 Au   54 Bu   54 Ag   55 Ag   55 Bu                 
*******1028.447
 56 Ag   56 Bu                                                                 

 Beta MOs, Restricted
 -- Occupied --                  
-490.05 -490.05  -80.03  -80.03  -65.18  -65.18  -58.54  -58.54
  1 Ag    1 Bu    2 Ag    2 Bu    3 Bu    3 Ag    4 Bu    4 Ag                 
-58.539 -58.539 -58.539 -58.539  -9.860  -9.860  -7.572  -7.572
  1 Au    1 Bg    5 Ag    5 Bu    6 Bu    6 Ag    7 Ag    7 Bu                 
 -7.473  -7.473  -7.465  -7.465  -7.465  -7.465  -5.464  -5.464
  8 Ag    8 Bu    2 Bg    2 Au    9 Bu    9 Ag   10 Ag   10 Bu                 
 -5.463  -5.463  -5.463  -5.463  -3.212  -3.212  -3.209  -3.209
 11 Ag    3 Au   11 Bu    3 Bg   12 Ag   12 Bu    4 Au    4 Bg                 
 -3.209  -3.209  -3.200  -3.200  -3.200  -3.200  -1.068  -1.043
 13 Ag   13 Bu    5 Bg    5 Au   14 Bu   14 Ag   15 Ag   15 Bu                 
 -0.900  -0.692  -0.528  -0.522  -0.484  -0.456  -0.445  -0.431
 16 Ag   16 Bu   17 Ag   17 Bu    6 Au    6 Bg   18 Ag   18 Bu                 
 -0.389  -0.356
 19 Ag    7 Au                                                                 
 -- Virtual --                   
 -0.024   0.030   0.064   0.065   0.072   0.081   0.091   0.104
  7 Bg   19 Bu   20 Ag   20 Bu   21 Ag    8 Au   21 Bu   22 Ag                 
  0.109   0.112   0.117   0.119   0.121   0.140   0.143   0.159
  8 Bg   23 Ag   22 Bu    9 Bg   24 Ag   23 Bu    9 Au   24 Bu                 
  0.175   0.182   0.207   0.229   0.326   0.379   0.379   0.388
 25 Ag   25 Bu   26 Ag   26 Bu   27 Ag   28 Ag   27 Bu   10 Au                 
  0.419   0.429   0.497   0.546   0.551   0.568   0.586   0.589
 10 Bg   28 Bu   29 Bu   11 Bg   29 Ag   30 Bu   11 Au   30 Ag                 
  0.653   0.657   0.657   0.661   0.721   0.744   0.757   0.767
 31 Bu   12 Au   31 Ag   12 Bg   13 Au   32 Bu   32 Ag   13 Bg                 
  0.775   0.778   0.787   0.810   0.841   0.859   0.925   0.928
 14 Au   33 Ag   34 Ag   33 Bu   35 Ag   34 Bu   35 Bu   36 Ag                 
  0.953   0.987   1.025   1.100   1.144   1.284   1.311   1.442
 36 Bu   14 Bg   15 Au   15 Bg   37 Ag   37 Bu   38 Ag   38 Bu                 
  1.782   1.834   1.904   1.936   1.946   2.013   2.288   2.308
 16 Au   16 Bg   39 Bu   39 Ag   40 Bu   40 Ag   17 Bg   17 Au                 
  2.318   2.332   2.407   2.410   4.529   4.531   4.534   4.543
 41 Bu   41 Ag   42 Ag   42 Bu   18 Au   18 Bg   43 Ag   43 Bu                 
  4.546   4.548   4.555   4.582   4.737   4.750   7.107   7.226
 19 Bg   19 Au   44 Bu   44 Ag   45 Ag   45 Bu   46 Ag   47 Ag                 
  7.230   7.428   8.195   8.211   8.216   8.228   8.281   8.291
 46 Bu   47 Bu   20 Bg   20 Au   48 Bu   48 Ag   49 Ag   49 Bu                 
 14.731  14.753  14.786  14.816  14.829  14.894  49.438  49.498
 21 Au   21 Bg   50 Bu   51 Bu   50 Ag   51 Ag   52 Ag   52 Bu                 
165.792 166.064 293.879 293.894 293.899 293.911 293.980 293.986
 53 Ag   53 Bu   22 Bg   22 Au   54 Bu   54 Ag   55 Ag   55 Bu                 
*******1028.447
 56 Ag   56 Bu                                                                 
 --------------------------------------------------------------

          Ground-State Mulliken Net Atomic Charges

     Atom                 Charge (a.u.)
  ----------------------------------------
      1 Br                   -0.213493
      2 P                     0.213493
      3 P                     0.213493
      4 Br                   -0.213493
  ----------------------------------------
  Sum of atomic charges =    -0.000000

 -----------------------------------------------------------------
                    Cartesian Multipole Moments
 -----------------------------------------------------------------
    Charge (ESU x 10^10)
                -0.0000
    Dipole Moment (Debye)
         X      -0.0000      Y       0.0000      Z      -0.0000
       Tot       0.0000
    Quadrupole Moments (Debye-Ang)
        XX     -67.5809     XY      -0.0720     YY     -64.6376
        XZ       0.0000     YZ       0.0000     ZZ     -63.7313
    Octopole Moments (Debye-Ang^2)
       XXX      -0.0000    XXY       0.0000    XYY      -0.0000
       YYY       0.0000    XXZ      -0.0000    XYZ       0.0000
       YYZ      -0.0000    XZZ      -0.0000    YZZ       0.0000
       ZZZ       0.0000
    Hexadecapole Moments (Debye-Ang^3)
      XXXX   -1592.4762   XXXY     -40.8272   XXYY    -304.3858
      XYYY     -14.0091   YYYY    -209.9983   XXXZ       0.0000
      XXYZ       0.0000   XYYZ       0.0000   YYYZ       0.0000
      XXZZ    -294.1009   XYZZ      -3.7557   YYZZ     -48.2613
      XZZZ      -0.0000   YZZZ       0.0000   ZZZZ     -88.8492
 -----------------------------------------------------------------
Archival summary:
1\1\december\OPT\HF\BasisUnspecified\r22\taweetha\SunFeb1006:06:312019SunFeb1006:06:312019\0\\#,OPT,HF,BasisUnspecified,\\0,1\Br\P,1,2.24413\P,2,2.00332,1,99.0075\Br,3,2.24413,2,99.0075,1,-180,0\\HF=-5826.23981\\@

 Total job time:  12.00s(wall), 67.14s(cpu) 
 Sun Feb 10 06:06:31 2019

        *************************************************************
        *                                                           *
        *  Thank you very much for using Q-Chem.  Have a nice day.  *
        *                                                           *
        *************************************************************


 
User input: 2 of 2 
 
Q-Chem Developer Version!
                  Welcome to Q-Chem
     A Quantum Leap Into The Future Of Chemistry


 Q-Chem 5.1, Q-Chem, Inc., Pleasanton, CA (2018)

 Yihan Shao,  Zhengting Gan,  E. Epifanovsky,  A. T. B. Gilbert,  M. Wormit,  
 J. Kussmann,  A. W. Lange,  A. Behn,  Jia Deng,  Xintian Feng,  D. Ghosh,  
 M. Goldey,  P. R. Horn,  L. D. Jacobson,  I. Kaliman,  T. Kus,  A. Landau,  
 Jie Liu,  E. I. Proynov,  R. M. Richard,  R. P. Steele,  E. J. Sundstrom,  
 H. L. Woodcock III,  P. M. Zimmerman,  D. Zuev,  B. Albrecht,  E. Alguire,  
 S. A. Baeppler,  D. Barton,  Z. Benda,  Y. A. Bernard,  E. J. Berquist,  
 K. B. Bravaya,  H. Burton,  D. Casanova,  Chun-Min Chang,  Yunqing Chen,  
 A. Chien,  K. D. Closser,  M. P. Coons,  S. Coriani,  S. Dasgupta,  
 A. L. Dempwolff,  M. Diedenhofen,  Hainam Do,  R. G. Edgar,  Po-Tung Fang,  
 S. Faraji,  S. Fatehi,  Qingguo Feng,  K. D. Fenk,  J. Fosso-Tande,  
 J. Gayvert,  Qinghui Ge,  A. Ghysels,  G. Gidofalvi,  J. Gomes,  
 J. Gonthier,  A. Gunina,  D. Hait,  M. W. D. Hanson-Heine,  
 P. H. P. Harbach,  A. W. Hauser,  J. E. Herr,  E. G. Hohenstein,  
 Z. C. Holden,  Kerwin Hui,  B. C. Huynh,  T.-C. Jagau,  Hyunjun Ji,  
 B. Kaduk,  K. Khistyaev,  Jaehoon Kim,  P. Klunzinger,  K. Koh,  
 D. Kosenkov,  L. Koulias,  T. Kowalczyk,  C. M. Krauter,  A. Kunitsa,  
 Ka Un Lao,  A. Laurent,  K. V. Lawler,  Joonho Lee,  D. Lefrancois,  
 S. Lehtola,  D. S. Levine,  Yi-Pei Li,  You-Sheng Lin,  Fenglai Liu,  
 E. Livshits,  A. Luenser,  P. Manohar,  E. Mansoor,  S. F. Manzer,  
 Shan-Ping Mao,  Yuezhi Mao,  N. Mardirossian,  A. V. Marenich,  
 T. Markovich,  L. A. Martinez-Martinez,  S. A. Maurer,  N. J. Mayhall,  
 S. C. McKenzie,  J.-M. Mewes,  A. F. Morrison,  J. W. Mullinax,  K. Nanda,  
 T. S. Nguyen-Beck,  R. Olivares-Amaya,  J. A. Parkhill,  T. M. Perrine,  
 F. Plasser,  P. Pokhilko,  S. Prager,  A. Prociuk,  E. Ramos,  D. R. Rehn,  
 F. Rob,  M. Schneider,  N. Sergueev,  S. M. Sharada,  S. Sharma,  
 D. W. Small,  T. Stauch,  T. Stein,  Yu-Chuan Su,  A. J. W. Thom,  
 A. Tkatchenko,  T. Tsuchimochi,  N. M. Tubman,  L. Vogt,  M. L. Vidal,  
 O. Vydrov,  M. A. Watson,  J. Wenzel,  M. de Wergifosse,  T. A. Wesolowski,  
 A. White,  J. Witte,  A. Yamada,  Jun Yang,  K. Yao,  S. Yeganeh,  
 S. R. Yost,  Zhi-Qiang You,  A. Zech,  Igor Ying Zhang,  Xing Zhang,  
 Yan Zhao,  Ying Zhu,  B. R. Brooks,  G. K. L. Chan,  C. J. Cramer,  
 M. S. Gordon,  W. J. Hehre,  A. Klamt,  M. W. Schmidt,  C. D. Sherrill,  
 D. G. Truhlar,  A. Aspuru-Guzik,  R. Baer,  A. T. Bell,  N. A. Besley,  
 Jeng-Da Chai,  A. E. DePrince, III,  R. A. DiStasio Jr.,  A. Dreuw,  
 B. D. Dunietz,  T. R. Furlani,  Chao-Ping Hsu,  Yousung Jung,  Jing Kong,  
 D. S. Lambrecht,  WanZhen Liang,  C. Ochsenfeld,  V. A. Rassolov,  
 L. V. Slipchenko,  J. E. Subotnik,  T. Van Voorhis,  J. M. Herbert,  
 A. I. Krylov,  P. M. W. Gill,  M. Head-Gordon

 Contributors to earlier versions of Q-Chem not listed above: 
 R. D. Adamson,  B. Austin,  J. Baker,  G. J. O. Beran,  K. Brandhorst,  
 S. T. Brown,  E. F. C. Byrd,  A. K. Chakraborty,  C.-L. Cheng,  
 Siu Hung Chien,  D. M. Chipman,  D. L. Crittenden,  H. Dachsel,  
 R. J. Doerksen,  A. D. Dutoi,  L. Fusti-Molnar,  W. A. Goddard III,  
 A. Golubeva-Zadorozhnaya,  S. R. Gwaltney,  G. Hawkins,  A. Heyden,  
 S. Hirata,  G. Kedziora,  F. J. Keil,  C. Kelley,  Jihan Kim,  R. A. King,  
 R. Z. Khaliullin,  P. P. Korambath,  W. Kurlancheek,  A. M. Lee,  M. S. Lee,  
 S. V. Levchenko,  Ching Yeh Lin,  D. Liotard,  R. C. Lochan,  I. Lotan,  
 P. E. Maslen,  N. Nair,  D. P. O'Neill,  D. Neuhauser,  E. Neuscamman,  
 C. M. Oana,  R. Olson,  B. Peters,  R. Peverati,  P. A. Pieniazek,  
 Y. M. Rhee,  J. Ritchie,  M. A. Rohrdanz,  E. Rosta,  N. J. Russ,  
 H. F. Schaefer III,  N. E. Schultz,  N. Shenvi,  A. C. Simmonett,  A. Sodt,  
 D. Stuck,  K. S. Thanthiriwatte,  V. Vanovschi,  Tao Wang,  A. Warshel,  
 C. F. Williams,  Q. Wu,  X. Xu,  W. Zhang

 Please cite Q-Chem as follows:
 Y. Shao et al., Mol. Phys. 113, 184-215 (2015)
 DOI: 10.1080/00268976.2014.952696

 Q-Chem 5.1.2 for Intel X86 EM64T Linux

 Parts of Q-Chem use Armadillo 8.300.2 (Tropical Shenanigans).
 http://arma.sourceforge.net/

 Q-Chem begins on Sun Feb 10 06:06:31 2019  

Host: 
0

     Scratch files written to /scratch/taweetham/qchem22129//
The previous job contains 0 fragments, simply inherited here
Input Ideriv = 2
Curr. Ideriv = -1
Max.  Ideriv = 2

Checking the input file for inconsistencies... 	...done.

--------------------------------------------------------------
User input:
--------------------------------------------------------------

$molecule
read
$end

$rem
   JOB_TYPE 	FREQUENCY
   BASIS 		6-311++G**
   EXCHANGE 	HF	
$end

--------------------------------------------------------------
 ----------------------------------------------------------------
             Standard Nuclear Orientation (Angstroms)
    I     Atom           X                Y                Z
 ----------------------------------------------------------------
    1      Br      2.5956839111    -0.0757539333    -0.0000000000
    2      P       0.5466165271     0.8393653153     0.0000000000
    3      P      -0.5466165271    -0.8393653153    -0.0000000000
    4      Br     -2.5956839111     0.0757539333     0.0000000000
 ----------------------------------------------------------------
 Molecular Point Group                 C2h   NOp =  4
 Largest Abelian Subgroup              C2h   NOp =  4
 Nuclear Repulsion Energy =   603.6690589640 hartrees
 There are       50 alpha and       50 beta electrons
 Requested basis set is 6-311++G(d,p)
 There are 64 shells and 156 basis functions

 Total QAlloc Memory Limit   2000 MB
 Mega-Array Size       188 MB
 MEM_STATIC part       192 MB

                       Distance Matrix (Angstroms)
             Br(  1)   P (  2)   P (  3)
   P (  2)  2.244130
   P (  3)  3.233752  2.003321
   Br(  4)  5.193578  3.233752  2.244130

 A cutoff of  1.0D-11 yielded   1573 shell pairs
 There are     10043 function pairs (     11091 Cartesian)

 -------------------------------------------------------
 OpenMP Integral Computing Module                       
 Release: version 1.0, May 2013, Q-Chem Inc. Pittsburgh 
 -------------------------------------------------------
 Integral Job Info:
 Integral job number is                      11
 Integral operator is                         1
 short-range coefficients                     0
 long-range coefficients              100000000
 Omega coefficients                           0
 if combine SR and LR in K                    0
 Integral screening is                        0
 Integral computing path is                   2
 max size of driver memory is            800000
 size of driver memory is                593474
 size of scratch memory is             29623520
 max col of scratch BK array               1296
 max len of scratch array in speh3          155
 max len of scratch index in speh4           18
 max int batch size is                      520
 min int batch size is                       52
 fixed nKL is                                45
 max L of basis functions is                  2
 order of int derivative is                   0
 number of shells is                         64
 number of basis is                         164
 number of cartesian basis is               164
 number of contracted shell pairs          1573
 number of primitive shell pairs           4069
 maxK2 (contraction) of shell pair           36
 max number of K2 of shell pair               1
 max number of CS2 of shell pair            252
 max number of PS2 of shell pair            342
 mem total for path MDJ                  531356
 -------------------------------------------------------
 Smallest overlap matrix eigenvalue = 3.70E-04
 Guess from superposition of atomic densities
 Warning:  Energy on first SCF cycle will be non-variational
 SAD guess density has 100.000000 electrons

 -----------------------------------------------------------------------
  General SCF calculation program by
  Eric Jon Sundstrom, Paul Horn, Yuezhi Mao, Dmitri Zuev, Alec White,
  David Stuck, Shaama M.S., Shane Yost, Joonho Lee, David Small,
  Daniel Levine, Susi Lehtola, Hugh Burton, Evgeny Epifanovsky
 -----------------------------------------------------------------------
 Hartree-Fock
 using 6 threads for integral computing
 -------------------------------------------------------
 OpenMP Integral computing Module                
 Release: version 2.0, May 2017, Q-Chem Inc. Pleasanton 
 -------------------------------------------------------
 A restricted SCF calculation will be
 performed using DIIS
 SCF converges when DIIS error is below 1.0e-08
 ---------------------------------------
  Cycle       Energy         DIIS error
 ---------------------------------------
    1   -5826.6223383765      3.64e-02  
    2   -5826.1898654136      3.26e-03  
    3   -5826.2277708937      1.74e-03  
    4   -5826.2389443746      3.43e-04  
    5   -5826.2396844219      1.70e-04  
    6   -5826.2397911724      3.86e-05  
    7   -5826.2398087693      1.20e-05  
    8   -5826.2398110137      4.33e-06  
    9   -5826.2398112774      7.35e-07  
   10   -5826.2398112850      1.99e-07  
   11   -5826.2398112857      5.43e-08  
   12   -5826.2398112856      1.41e-08  
   13   -5826.2398112855      2.98e-09  Convergence criterion met
 ---------------------------------------
 SCF time:   CPU 10.62s  wall 2.00s 
 SCF   energy in the final basis set =    -5826.2398112855
 Total energy in the final basis set =    -5826.2398112855

 --------------------------------------------------------------
             Orbital Energies (a.u.) and Symmetries
 --------------------------------------------------------------

 Alpha MOs, Restricted
 -- Occupied --                  
-490.05 -490.05  -80.03  -80.03  -65.18  -65.18  -58.54  -58.54
  1 Ag    1 Bu    2 Ag    2 Bu    3 Bu    3 Ag    4 Bu    4 Ag                 
-58.539 -58.539 -58.539 -58.539  -9.860  -9.860  -7.572  -7.572
  1 Au    1 Bg    5 Ag    5 Bu    6 Bu    6 Ag    7 Ag    7 Bu                 
 -7.473  -7.473  -7.465  -7.465  -7.465  -7.465  -5.464  -5.464
  8 Ag    8 Bu    2 Bg    2 Au    9 Bu    9 Ag   10 Ag   10 Bu                 
 -5.463  -5.463  -5.463  -5.463  -3.212  -3.212  -3.209  -3.209
 11 Ag    3 Au   11 Bu    3 Bg   12 Ag   12 Bu    4 Au    4 Bg                 
 -3.209  -3.209  -3.200  -3.200  -3.200  -3.200  -1.068  -1.043
 13 Ag   13 Bu    5 Bg    5 Au   14 Bu   14 Ag   15 Ag   15 Bu                 
 -0.900  -0.692  -0.528  -0.522  -0.484  -0.456  -0.445  -0.431
 16 Ag   16 Bu   17 Ag   17 Bu    6 Au    6 Bg   18 Ag   18 Bu                 
 -0.389  -0.356
 19 Ag    7 Au                                                                 
 -- Virtual --                   
 -0.024   0.030   0.064   0.065   0.072   0.081   0.091   0.104
  7 Bg   19 Bu   20 Ag   20 Bu   21 Ag    8 Au   21 Bu   22 Ag                 
  0.109   0.112   0.117   0.119   0.121   0.140   0.143   0.159
  8 Bg   23 Ag   22 Bu    9 Bg   24 Ag   23 Bu    9 Au   24 Bu                 
  0.175   0.182   0.207   0.229   0.326   0.379   0.379   0.388
 25 Ag   25 Bu   26 Ag   26 Bu   27 Ag   28 Ag   27 Bu   10 Au                 
  0.419   0.429   0.497   0.546   0.551   0.568   0.586   0.589
 10 Bg   28 Bu   29 Bu   11 Bg   29 Ag   30 Bu   11 Au   30 Ag                 
  0.653   0.657   0.657   0.661   0.721   0.744   0.757   0.767
 31 Bu   12 Au   31 Ag   12 Bg   13 Au   32 Bu   32 Ag   13 Bg                 
  0.775   0.778   0.787   0.810   0.841   0.859   0.925   0.928
 14 Au   33 Ag   34 Ag   33 Bu   35 Ag   34 Bu   35 Bu   36 Ag                 
  0.953   0.987   1.025   1.100   1.144   1.284   1.311   1.442
 36 Bu   14 Bg   15 Au   15 Bg   37 Ag   37 Bu   38 Ag   38 Bu                 
  1.782   1.834   1.904   1.936   1.946   2.013   2.288   2.308
 16 Au   16 Bg   39 Bu   39 Ag   40 Bu   40 Ag   17 Bg   17 Au                 
  2.318   2.332   2.407   2.410   4.529   4.531   4.534   4.543
 41 Bu   41 Ag   42 Ag   42 Bu   18 Au   18 Bg   43 Ag   43 Bu                 
  4.546   4.548   4.555   4.582   4.737   4.750   7.107   7.226
 19 Bg   19 Au   44 Bu   44 Ag   45 Ag   45 Bu   46 Ag   47 Ag                 
  7.230   7.428   8.195   8.211   8.216   8.228   8.281   8.291
 46 Bu   47 Bu   20 Bg   20 Au   48 Bu   48 Ag   49 Ag   49 Bu                 
 14.731  14.753  14.786  14.816  14.829  14.894  49.438  49.498
 21 Au   21 Bg   50 Bu   51 Bu   50 Ag   51 Ag   52 Ag   52 Bu                 
165.792 166.064 293.879 293.894 293.899 293.911 293.980 293.986
 53 Ag   53 Bu   22 Bg   22 Au   54 Bu   54 Ag   55 Ag   55 Bu                 
*******1028.447
 56 Ag   56 Bu                                                                 

 Beta MOs, Restricted
 -- Occupied --                  
-490.05 -490.05  -80.03  -80.03  -65.18  -65.18  -58.54  -58.54
  1 Ag    1 Bu    2 Ag    2 Bu    3 Bu    3 Ag    4 Bu    4 Ag                 
-58.539 -58.539 -58.539 -58.539  -9.860  -9.860  -7.572  -7.572
  1 Au    1 Bg    5 Ag    5 Bu    6 Bu    6 Ag    7 Ag    7 Bu                 
 -7.473  -7.473  -7.465  -7.465  -7.465  -7.465  -5.464  -5.464
  8 Ag    8 Bu    2 Bg    2 Au    9 Bu    9 Ag   10 Ag   10 Bu                 
 -5.463  -5.463  -5.463  -5.463  -3.212  -3.212  -3.209  -3.209
 11 Ag    3 Au   11 Bu    3 Bg   12 Ag   12 Bu    4 Au    4 Bg                 
 -3.209  -3.209  -3.200  -3.200  -3.200  -3.200  -1.068  -1.043
 13 Ag   13 Bu    5 Bg    5 Au   14 Bu   14 Ag   15 Ag   15 Bu                 
 -0.900  -0.692  -0.528  -0.522  -0.484  -0.456  -0.445  -0.431
 16 Ag   16 Bu   17 Ag   17 Bu    6 Au    6 Bg   18 Ag   18 Bu                 
 -0.389  -0.356
 19 Ag    7 Au                                                                 
 -- Virtual --                   
 -0.024   0.030   0.064   0.065   0.072   0.081   0.091   0.104
  7 Bg   19 Bu   20 Ag   20 Bu   21 Ag    8 Au   21 Bu   22 Ag                 
  0.109   0.112   0.117   0.119   0.121   0.140   0.143   0.159
  8 Bg   23 Ag   22 Bu    9 Bg   24 Ag   23 Bu    9 Au   24 Bu                 
  0.175   0.182   0.207   0.229   0.326   0.379   0.379   0.388
 25 Ag   25 Bu   26 Ag   26 Bu   27 Ag   28 Ag   27 Bu   10 Au                 
  0.419   0.429   0.497   0.546   0.551   0.568   0.586   0.589
 10 Bg   28 Bu   29 Bu   11 Bg   29 Ag   30 Bu   11 Au   30 Ag                 
  0.653   0.657   0.657   0.661   0.721   0.744   0.757   0.767
 31 Bu   12 Au   31 Ag   12 Bg   13 Au   32 Bu   32 Ag   13 Bg                 
  0.775   0.778   0.787   0.810   0.841   0.859   0.925   0.928
 14 Au   33 Ag   34 Ag   33 Bu   35 Ag   34 Bu   35 Bu   36 Ag                 
  0.953   0.987   1.025   1.100   1.144   1.284   1.311   1.442
 36 Bu   14 Bg   15 Au   15 Bg   37 Ag   37 Bu   38 Ag   38 Bu                 
  1.782   1.834   1.904   1.936   1.946   2.013   2.288   2.308
 16 Au   16 Bg   39 Bu   39 Ag   40 Bu   40 Ag   17 Bg   17 Au                 
  2.318   2.332   2.407   2.410   4.529   4.531   4.534   4.543
 41 Bu   41 Ag   42 Ag   42 Bu   18 Au   18 Bg   43 Ag   43 Bu                 
  4.546   4.548   4.555   4.582   4.737   4.750   7.107   7.226
 19 Bg   19 Au   44 Bu   44 Ag   45 Ag   45 Bu   46 Ag   47 Ag                 
  7.230   7.428   8.195   8.211   8.216   8.228   8.281   8.291
 46 Bu   47 Bu   20 Bg   20 Au   48 Bu   48 Ag   49 Ag   49 Bu                 
 14.731  14.753  14.786  14.816  14.829  14.894  49.438  49.498
 21 Au   21 Bg   50 Bu   51 Bu   50 Ag   51 Ag   52 Ag   52 Bu                 
165.792 166.064 293.879 293.894 293.899 293.911 293.980 293.986
 53 Ag   53 Bu   22 Bg   22 Au   54 Bu   54 Ag   55 Ag   55 Bu                 
*******1028.447
 56 Ag   56 Bu                                                                 
 --------------------------------------------------------------

          Ground-State Mulliken Net Atomic Charges

     Atom                 Charge (a.u.)
  ----------------------------------------
      1 Br                   -0.213493
      2 P                     0.213493
      3 P                     0.213493
      4 Br                   -0.213493
  ----------------------------------------
  Sum of atomic charges =    -0.000000

 -----------------------------------------------------------------
                    Cartesian Multipole Moments
 -----------------------------------------------------------------
    Charge (ESU x 10^10)
                -0.0000
    Dipole Moment (Debye)
         X      -0.0000      Y       0.0000      Z      -0.0000
       Tot       0.0000
    Quadrupole Moments (Debye-Ang)
        XX     -67.5811     XY      -0.0685     YY     -64.6374
        XZ       0.0000     YZ      -0.0000     ZZ     -63.7313
    Octopole Moments (Debye-Ang^2)
       XXX      -0.0000    XXY      -0.0000    XYY      -0.0000
       YYY      -0.0000    XXZ      -0.0000    XYZ       0.0000
       YYZ      -0.0000    XZZ       0.0000    YZZ      -0.0000
       ZZZ      -0.0000
    Hexadecapole Moments (Debye-Ang^3)
      XXXX   -1592.6707   XXXY     -40.0091   XXYY    -304.3211
      XYYY     -13.1626   YYYY    -209.9328   XXXZ       0.0000
      XXYZ      -0.0000   XYYZ       0.0000   YYYZ      -0.0000
      XXZZ    -294.1096   XYZZ      -3.4597   YYZZ     -48.2526
      XZZZ       0.0000   YZZZ       0.0000   ZZZZ     -88.8492
 -----------------------------------------------------------------
 Calculating MO derivatives via CPSCF
XF: myseg = 0
XF: NBas: 156, NBas6D: 164
 D1JvT checksum  = 164400 10803.5653279331
 D1KAT checksum  = 407808 442.6124828201
   1         3          12      0.082983    0.027538
   2         3          12      0.021645    0.009380
   3         3          12      0.006706    0.003519
   4         3          12      0.001698    0.000836
   5         3          12      0.000382    0.000175
   6         7           8      0.000063    0.000031
   7        13           2      0.000007    0.000004
   8        15           0      0.000000    0.000000    Roots Converged
 Time for AOints: 4.3 s (CPU) 0.7 s (wall)
 ------------------------------------------------------------------------------
                     AOints        : Timing summary (seconds)
 ------------------------------------------------------------------------------
     job step          cpu (% of tot)      sys (% of tot)     wall (% of tot)
 ------------------------------------------------------------------------------
  cpscf_lag         0.1599E+02 (31.6)   0.4000E-05 (28.6)   0.2787E+01 (30.2)
  iterzp            0.3026E+02 (59.8)   0.9000E-05 (64.3)   0.5641E+01 (61.2)
  make_fx           0.0000E+00 ( 0.0)   0.0000E+00 ( 0.0)   0.0000E+00 ( 0.0)
  AOints            0.4289E+01 ( 8.5)   0.1000E-05 ( 7.1)   0.7250E+00 ( 7.9)
 ------------------------------------------------------------------------------
   Grand Totals     0.5061E+02          0.1400E-04          0.9222E+01
 ------------------------------------------------------------------------------
 Calculating analytic Hessian of the SCF energy
 Polarizability Matrix (a.u.)
            1           2           3
    1-143.5835816  -8.9413182   0.0000000
    2  -8.9413182 -73.7220715  -0.0000000
    3   0.0000000  -0.0000000 -50.8626526

 Direct stationary perturbation theory relativistic correction:

 rels  =      35.127114273895
 relv  =    -117.291742006613
 rel2e =      17.390796721790
 E_rel =     -64.773831010928

 Hessian of the SCF Energy
            1           2           3           4           5           6
    1   0.1328605  -0.0434695  -0.0000000  -0.1099780   0.0384282   0.0000000
    2  -0.0434695   0.0291217  -0.0000000   0.0511873  -0.0381748  -0.0000000
    3  -0.0000000  -0.0000000   0.0047821   0.0000000  -0.0000000  -0.0047876
    4  -0.1099780   0.0511873   0.0000000   0.2011097   0.0617334  -0.0000000
    5   0.0384282  -0.0381748  -0.0000000   0.0617334   0.2552061   0.0000000
    6   0.0000000  -0.0000000  -0.0047876  -0.0000000   0.0000000   0.0047592
    7  -0.0161845  -0.0051367   0.0000000  -0.0749472  -0.1077840   0.0000000
    8   0.0076224   0.0093372   0.0000000  -0.1077840  -0.2263685  -0.0000000
    9  -0.0000000   0.0000000  -0.0047818   0.0000000  -0.0000000   0.0048102
   10  -0.0066979  -0.0025810  -0.0000000  -0.0161845   0.0076224   0.0000000
   11  -0.0025810  -0.0002841  -0.0000000  -0.0051367   0.0093372   0.0000000
   12   0.0000000  -0.0000000   0.0047872  -0.0000000   0.0000000  -0.0047818
            7           8           9          10          11          12
    1  -0.0161845   0.0076224  -0.0000000  -0.0066979  -0.0025810   0.0000000
    2  -0.0051367   0.0093372   0.0000000  -0.0025810  -0.0002841  -0.0000000
    3   0.0000000   0.0000000  -0.0047818  -0.0000000  -0.0000000   0.0047872
    4  -0.0749472  -0.1077840   0.0000000  -0.0161845  -0.0051367  -0.0000000
    5  -0.1077840  -0.2263685  -0.0000000   0.0076224   0.0093372   0.0000000
    6   0.0000000  -0.0000000   0.0048102   0.0000000   0.0000000  -0.0047818
    7   0.2011097   0.0617334  -0.0000000  -0.1099780   0.0511873  -0.0000000
    8   0.0617334   0.2552061   0.0000000   0.0384282  -0.0381748  -0.0000000
    9  -0.0000000   0.0000000   0.0047592  -0.0000000  -0.0000000  -0.0047876
   10  -0.1099780   0.0384282  -0.0000000   0.1328605  -0.0434695   0.0000000
   11   0.0511873  -0.0381748  -0.0000000  -0.0434695   0.0291217   0.0000000
   12  -0.0000000  -0.0000000  -0.0047876   0.0000000   0.0000000   0.0047821
 Gradient time:  CPU 73.65 s  wall 13.48 s
 **********************************************************************
 **                                                                  **
 **                       VIBRATIONAL ANALYSIS                       **
 **                       --------------------                       **
 **                                                                  **
 **        VIBRATIONAL FREQUENCIES (CM**-1) AND NORMAL MODES         **
 **     FORCE CONSTANTS (mDYN/ANGSTROM) AND REDUCED MASSES (AMU)     **
 **                  INFRARED INTENSITIES (KM/MOL)                   **
 **                                                                  **
 **********************************************************************


 Mode:                 1                      2                      3
 Frequency:       106.62                 111.70                 160.43
 Force Cnst:      0.2503                 0.2747                 0.9981
 Red. Mass:      37.3733                37.3733                65.8144
 IR Active:          YES                    YES                    NO 
 IR Intens:        1.007                  1.964                  0.000
 Raman Active:       NO                     NO                     YES
               X      Y      Z        X      Y      Z        X      Y      Z
 Br         0.000  0.000 -0.258   -0.096 -0.240 -0.000    0.602  0.038 -0.000
 P         -0.000 -0.000  0.658    0.243  0.612  0.000    0.332 -0.162  0.000
 P         -0.000 -0.000  0.658    0.243  0.612  0.000   -0.332  0.162  0.000
 Br         0.000  0.000 -0.258   -0.096 -0.240 -0.000   -0.602 -0.038 -0.000
 TransDip   0.000 -0.000  0.032   -0.011  0.044  0.000    0.000 -0.000  0.000

 Mode:                 4                      5                      6
 Frequency:       414.32                 429.61                 701.88
 Force Cnst:      3.7799                 3.7897                 8.9942
 Red. Mass:      37.3733                34.8499                30.9874
 IR Active:          YES                    NO                     NO 
 IR Intens:      148.370                  0.000                  0.000
 Raman Active:       NO                     YES                    YES
               X      Y      Z        X      Y      Z        X      Y      Z
 Br        -0.240  0.096  0.000   -0.170  0.107 -0.000   -0.010 -0.006  0.000
 P          0.612 -0.243 -0.000    0.588 -0.337  0.000    0.348  0.615 -0.000
 P          0.612 -0.243 -0.000   -0.588  0.337  0.000   -0.348 -0.615 -0.000
 Br        -0.240  0.096  0.000    0.170 -0.107 -0.000    0.010  0.006  0.000
 TransDip   0.389 -0.030 -0.000    0.000 -0.000  0.000   -0.000  0.000 -0.000

 STANDARD THERMODYNAMIC QUANTITIES AT   298.15 K  AND     1.00 ATM

   This Molecule has  0 Imaginary Frequencies
   Zero point vibrational energy:        2.751 kcal/mol

   Atom    1 Element Br Has Mass   78.91830
   Atom    2 Element P  Has Mass   30.97376
   Atom    3 Element P  Has Mass   30.97376
   Atom    4 Element Br Has Mass   78.91830
   Molecular Mass:   219.784120 amu
   Principal axes and moments of inertia in amu*Bohr^2:
                             1           2           3
    Eigenvalues --      159.06711  3863.71997  4022.78708
          X               1.00000     0.00252    -0.00000
          Y              -0.00252     1.00000    -0.00000
          Z              -0.00000     0.00000     1.00000
   Rotational Symmetry Number is   2
   The Molecule is an Asymmetric Top
   Translational Enthalpy:        0.889 kcal/mol
   Rotational Enthalpy:           0.889 kcal/mol
   Vibrational Enthalpy:          4.476 kcal/mol
   gas constant (RT):             0.592 kcal/mol
   Translational Entropy:        42.065  cal/mol.K
   Rotational Entropy:           27.915  cal/mol.K
   Vibrational Entropy:          11.189  cal/mol.K

   Total Enthalpy:                6.846 kcal/mol
   Total Entropy:                81.169  cal/mol.K
Archival summary:
1\1\december\FREQ\HF\BasisUnspecified\r22\taweetha\SunFeb1006:06:472019SunFeb1006:06:472019\0\\#,FREQ,HF,BasisUnspecified,\\0,1\Br\P,1,2.24413\P,2,2.00332,1,99.0075\Br,3,2.24413,2,99.0075,1,-180,0\\HF=-5826.23981\\@

 Total job time:  15.46s(wall), 84.53s(cpu) 
 Sun Feb 10 06:06:47 2019

        *************************************************************
        *                                                           *
        *  Thank you very much for using Q-Chem.  Have a nice day.  *
        *                                                           *
        *************************************************************
