# Supplementary material for: Geometric and energetic data from ab initio calculations of haloethene, haloimine, halomethylenephosphine, haloiminophosphine, halodiazene, halodiphosphene and halocyclopropane
Source: Data Brief. 2019 Nov 2;27:104738. doi: 10.1016/j.dib.2019.104738 (PMC6861602; doi:10.1016/j.dib.2019.104738)
Supplement: Multimedia component 8 [file mmc8.zip › PP/HF/BrEPPEI.out]

Q-Chem Developer Version!
                  Welcome to Q-Chem
     A Quantum Leap Into The Future Of Chemistry


 Q-Chem 5.1, Q-Chem, Inc., Pleasanton, CA (2018)

 Yihan Shao,  Zhengting Gan,  E. Epifanovsky,  A. T. B. Gilbert,  M. Wormit,  
 J. Kussmann,  A. W. Lange,  A. Behn,  Jia Deng,  Xintian Feng,  D. Ghosh,  
 M. Goldey,  P. R. Horn,  L. D. Jacobson,  I. Kaliman,  T. Kus,  A. Landau,  
 Jie Liu,  E. I. Proynov,  R. M. Richard,  R. P. Steele,  E. J. Sundstrom,  
 H. L. Woodcock III,  P. M. Zimmerman,  D. Zuev,  B. Albrecht,  E. Alguire,  
 S. A. Baeppler,  D. Barton,  Z. Benda,  Y. A. Bernard,  E. J. Berquist,  
 K. B. Bravaya,  H. Burton,  D. Casanova,  Chun-Min Chang,  Yunqing Chen,  
 A. Chien,  K. D. Closser,  M. P. Coons,  S. Coriani,  S. Dasgupta,  
 A. L. Dempwolff,  M. Diedenhofen,  Hainam Do,  R. G. Edgar,  Po-Tung Fang,  
 S. Faraji,  S. Fatehi,  Qingguo Feng,  K. D. Fenk,  J. Fosso-Tande,  
 J. Gayvert,  Qinghui Ge,  A. Ghysels,  G. Gidofalvi,  J. Gomes,  
 J. Gonthier,  A. Gunina,  D. Hait,  M. W. D. Hanson-Heine,  
 P. H. P. Harbach,  A. W. Hauser,  J. E. Herr,  E. G. Hohenstein,  
 Z. C. Holden,  Kerwin Hui,  B. C. Huynh,  T.-C. Jagau,  Hyunjun Ji,  
 B. Kaduk,  K. Khistyaev,  Jaehoon Kim,  P. Klunzinger,  K. Koh,  
 D. Kosenkov,  L. Koulias,  T. Kowalczyk,  C. M. Krauter,  A. Kunitsa,  
 Ka Un Lao,  A. Laurent,  K. V. Lawler,  Joonho Lee,  D. Lefrancois,  
 S. Lehtola,  D. S. Levine,  Yi-Pei Li,  You-Sheng Lin,  Fenglai Liu,  
 E. Livshits,  A. Luenser,  P. Manohar,  E. Mansoor,  S. F. Manzer,  
 Shan-Ping Mao,  Yuezhi Mao,  N. Mardirossian,  A. V. Marenich,  
 T. Markovich,  L. A. Martinez-Martinez,  S. A. Maurer,  N. J. Mayhall,  
 S. C. McKenzie,  J.-M. Mewes,  A. F. Morrison,  J. W. Mullinax,  K. Nanda,  
 T. S. Nguyen-Beck,  R. Olivares-Amaya,  J. A. Parkhill,  T. M. Perrine,  
 F. Plasser,  P. Pokhilko,  S. Prager,  A. Prociuk,  E. Ramos,  D. R. Rehn,  
 F. Rob,  M. Schneider,  N. Sergueev,  S. M. Sharada,  S. Sharma,  
 D. W. Small,  T. Stauch,  T. Stein,  Yu-Chuan Su,  A. J. W. Thom,  
 A. Tkatchenko,  T. Tsuchimochi,  N. M. Tubman,  L. Vogt,  M. L. Vidal,  
 O. Vydrov,  M. A. Watson,  J. Wenzel,  M. de Wergifosse,  T. A. Wesolowski,  
 A. White,  J. Witte,  A. Yamada,  Jun Yang,  K. Yao,  S. Yeganeh,  
 S. R. Yost,  Zhi-Qiang You,  A. Zech,  Igor Ying Zhang,  Xing Zhang,  
 Yan Zhao,  Ying Zhu,  B. R. Brooks,  G. K. L. Chan,  C. J. Cramer,  
 M. S. Gordon,  W. J. Hehre,  A. Klamt,  M. W. Schmidt,  C. D. Sherrill,  
 D. G. Truhlar,  A. Aspuru-Guzik,  R. Baer,  A. T. Bell,  N. A. Besley,  
 Jeng-Da Chai,  A. E. DePrince, III,  R. A. DiStasio Jr.,  A. Dreuw,  
 B. D. Dunietz,  T. R. Furlani,  Chao-Ping Hsu,  Yousung Jung,  Jing Kong,  
 D. S. Lambrecht,  WanZhen Liang,  C. Ochsenfeld,  V. A. Rassolov,  
 L. V. Slipchenko,  J. E. Subotnik,  T. Van Voorhis,  J. M. Herbert,  
 A. I. Krylov,  P. M. W. Gill,  M. Head-Gordon

 Contributors to earlier versions of Q-Chem not listed above: 
 R. D. Adamson,  B. Austin,  J. Baker,  G. J. O. Beran,  K. Brandhorst,  
 S. T. Brown,  E. F. C. Byrd,  A. K. Chakraborty,  C.-L. Cheng,  
 Siu Hung Chien,  D. M. Chipman,  D. L. Crittenden,  H. Dachsel,  
 R. J. Doerksen,  A. D. Dutoi,  L. Fusti-Molnar,  W. A. Goddard III,  
 A. Golubeva-Zadorozhnaya,  S. R. Gwaltney,  G. Hawkins,  A. Heyden,  
 S. Hirata,  G. Kedziora,  F. J. Keil,  C. Kelley,  Jihan Kim,  R. A. King,  
 R. Z. Khaliullin,  P. P. Korambath,  W. Kurlancheek,  A. M. Lee,  M. S. Lee,  
 S. V. Levchenko,  Ching Yeh Lin,  D. Liotard,  R. C. Lochan,  I. Lotan,  
 P. E. Maslen,  N. Nair,  D. P. O'Neill,  D. Neuhauser,  E. Neuscamman,  
 C. M. Oana,  R. Olson,  B. Peters,  R. Peverati,  P. A. Pieniazek,  
 Y. M. Rhee,  J. Ritchie,  M. A. Rohrdanz,  E. Rosta,  N. J. Russ,  
 H. F. Schaefer III,  N. E. Schultz,  N. Shenvi,  A. C. Simmonett,  A. Sodt,  
 D. Stuck,  K. S. Thanthiriwatte,  V. Vanovschi,  Tao Wang,  A. Warshel,  
 C. F. Williams,  Q. Wu,  X. Xu,  W. Zhang

 Please cite Q-Chem as follows:
 Y. Shao et al., Mol. Phys. 113, 184-215 (2015)
 DOI: 10.1080/00268976.2014.952696

 Q-Chem 5.1.2 for Intel X86 EM64T Linux

 Parts of Q-Chem use Armadillo 8.300.2 (Tropical Shenanigans).
 http://arma.sourceforge.net/

 Q-Chem begins on Sun Feb 10 06:07:24 2019  

Host: 
0

     Scratch files written to /scratch/taweetham/qchem22245//
Input Ideriv = 2
Curr. Ideriv = -1
Max.  Ideriv = 2

Checking the input file for inconsistencies... 	...done.

--------------------------------------------------------------
User input:
--------------------------------------------------------------
../HF/Br=I_t.inp
$molecule
0 1
I 
P  1 2.498906
P  2 2.050272 1 97.787814
Br 3 2.282152 2 98.402328 1 -180.000000 0
$end

$rem
   JOB_TYPE		OPTIMIZATION
   BASIS		6-311++G**
   EXCHANGE		HF
$end

--------------------------------------------------------------
 ----------------------------------------------------------------
             Standard Nuclear Orientation (Angstroms)
    I     Atom           X                Y                Z
 ----------------------------------------------------------------
    1      I       2.3373818491    -0.0615608682     0.0000000000
    2      P       0.0422733489     0.9268763676    -0.0000000000
    3      P      -1.0163918091    -0.8289263995     0.0000000000
    4      Br     -3.1219846029     0.0512421855    -0.0000000000
 ----------------------------------------------------------------
 Molecular Point Group                 Cs    NOp =  2
 Largest Abelian Subgroup              Cs    NOp =  2
 Nuclear Repulsion Energy =   734.8250982987 hartrees
 There are       59 alpha and       59 beta electrons
 Requested basis set is 6-311++G(d,p)
 There are 69 shells and 170 basis functions

 Total QAlloc Memory Limit   2000 MB
 Mega-Array Size       188 MB
 MEM_STATIC part       192 MB
 A cutoff of  1.0D-11 yielded   1749 shell pairs
 There are     11317 function pairs (     12671 Cartesian)

 -------------------------------------------------------
 OpenMP Integral Computing Module                       
 Release: version 1.0, May 2013, Q-Chem Inc. Pittsburgh 
 -------------------------------------------------------
 Integral Job Info:
 Integral job number is                      11
 Integral operator is                         1
 short-range coefficients                     0
 long-range coefficients              100000000
 Omega coefficients                           0
 if combine SR and LR in K                    0
 Integral screening is                        0
 Integral computing path is                   2
 max size of driver memory is            800000
 size of driver memory is                593474
 size of scratch memory is             29623520
 max col of scratch BK array               1296
 max len of scratch array in speh3          155
 max len of scratch index in speh4           18
 max int batch size is                      520
 min int batch size is                       52
 fixed nKL is                                45
 max L of basis functions is                  2
 order of int derivative is                   0
 number of shells is                         69
 number of basis is                         180
 number of cartesian basis is               180
 number of contracted shell pairs          1749
 number of primitive shell pairs           3951
 maxK2 (contraction) of shell pair           36
 max number of K2 of shell pair               1
 max number of CS2 of shell pair            329
 max number of PS2 of shell pair            329
 mem total for path MDJ                  530316
 -------------------------------------------------------
 Smallest overlap matrix eigenvalue = 8.20E-04

 Scale SEOQF with 1.000000e-01/1.000000e-01/1.000000e-01

 Standard Electronic Orientation quadrupole field applied
 Nucleus-field energy     =     0.0000000248 hartrees
 Guess from superposition of atomic densities
 Warning:  Energy on first SCF cycle will be non-variational
 SAD guess density has 118.000000 electrons

 -----------------------------------------------------------------------
  General SCF calculation program by
  Eric Jon Sundstrom, Paul Horn, Yuezhi Mao, Dmitri Zuev, Alec White,
  David Stuck, Shaama M.S., Shane Yost, Joonho Lee, David Small,
  Daniel Levine, Susi Lehtola, Hugh Burton, Evgeny Epifanovsky
 -----------------------------------------------------------------------
 Hartree-Fock
 using 6 threads for integral computing
 -------------------------------------------------------
 OpenMP Integral computing Module                
 Release: version 2.0, May 2017, Q-Chem Inc. Pleasanton 
 -------------------------------------------------------
 A restricted SCF calculation will be
 performed using DIIS
 SCF converges when DIIS error is below 1.0e-08
 ---------------------------------------
  Cycle       Energy         DIIS error
 ---------------------------------------
    1  -10170.9168314050      3.18e-02  
    2  -10170.6303838789      3.07e-03  
    3  -10170.6694257630      1.70e-03  
    4  -10170.6823176878      3.24e-04  
    5  -10170.6831658651      1.67e-04  
    6  -10170.6833093861      4.24e-05  
    7  -10170.6833397974      1.48e-05  
    8  -10170.6833441293      5.90e-06  
    9  -10170.6833445795      2.58e-06  
   10  -10170.6833446470      6.22e-07  
   11  -10170.6833446513      2.82e-07  
   12  -10170.6833446522      1.36e-07  
   13  -10170.6833446528      4.67e-08  
   14  -10170.6833446527      1.75e-08  
   15  -10170.6833446527      6.11e-09  Convergence criterion met
 ---------------------------------------
 SCF time:   CPU 21.21s  wall 4.00s 
 SCF   energy in the final basis set =   -10170.6833446527
 Total energy in the final basis set =   -10170.6833446527

 --------------------------------------------------------------
             Orbital Energies (a.u.) and Symmetries
 --------------------------------------------------------------

 Alpha MOs, Restricted
 -- Occupied --                  
******* -490.04 -180.88 -169.69 -169.69 -169.69  -80.04  -80.03
  1 A'    2 A'    3 A'    4 A'    1 A"    5 A'    6 A'    7 A'                 
-65.176 -58.536 -58.535 -58.535 -37.936 -33.124 -33.120 -33.120
  8 A'    9 A'    2 A"   10 A'   11 A'   12 A'    3 A"   13 A'                 
-24.308 -24.307 -24.307 -24.303 -24.303  -9.856  -7.580  -7.572
 14 A'    4 A"   15 A'    5 A"   16 A'   17 A'   18 A'   19 A'                 
 -7.469  -7.462  -7.461  -7.253  -5.486  -5.475  -5.475  -5.471
 20 A'    6 A"   21 A'   22 A'   23 A'    7 A"   24 A'   25 A'                 
 -5.470  -5.470  -5.464  -5.463  -5.463  -3.208  -3.205  -3.205
 26 A'    8 A"   27 A'   28 A'    9 A"   29 A'   10 A"   30 A'                 
 -3.196  -3.196  -2.409  -2.404  -2.404  -2.392  -2.392  -1.048
 11 A"   31 A'   32 A'   12 A"   33 A'   34 A'   13 A"   35 A'                 
 -0.943  -0.836  -0.682  -0.511  -0.500  -0.469  -0.424  -0.420
 36 A'   37 A'   38 A'   39 A'   40 A'   14 A"   41 A'   15 A"                 
 -0.405  -0.378  -0.346
 42 A'   43 A'   16 A"                                                         
 -- Virtual --                   
 -0.033   0.022   0.054   0.064   0.073   0.082   0.094   0.103
 17 A"   44 A'   45 A'   46 A'   47 A'   18 A"   48 A'   49 A'                 
  0.108   0.117   0.117   0.128   0.140   0.156   0.173   0.192
 19 A"   50 A'   51 A'   20 A"   52 A'   53 A'   54 A'   55 A'                 
  0.276   0.325   0.326   0.359   0.384   0.390   0.405   0.419
 56 A'   57 A'   21 A"   58 A'   59 A'   22 A"   60 A'   23 A"                 
  0.423   0.518   0.536   0.540   0.568   0.572   0.578   0.589
 61 A'   62 A'   24 A"   63 A'   25 A"   64 A'   26 A"   65 A'                 
  0.621   0.650   0.671   0.703   0.722   0.723   0.760   0.774
 66 A'   67 A'   27 A"   68 A'   28 A"   69 A'   70 A'   29 A"                 
  0.791   0.822   0.867   0.893   0.911   0.923   0.998   1.080
 71 A'   72 A'   73 A'   74 A'   75 A'   30 A"   31 A"   32 A"                 
  1.103   1.133   1.277   1.393   1.540   1.583   1.624   1.772
 76 A'   77 A'   78 A'   79 A'   33 A"   80 A'   81 A'   34 A"                 
  1.829   1.893   1.933   1.935   1.982   2.299   2.325   2.400
 35 A"   82 A'   83 A'   84 A'   85 A'   36 A"   86 A'   87 A'                 
  4.475   4.484   4.487   4.510   4.534   4.542   4.547   4.570
 37 A"   88 A'   38 A"   89 A'   39 A"   90 A'   40 A"   91 A'                 
  4.627   4.729   4.776   6.527   6.560   6.565   7.137   7.217
 92 A'   93 A'   94 A'   41 A"   95 A'   96 A'   97 A'   98 A'                 
  7.400   8.205   8.223   8.279  14.720  14.746  14.763  14.803
 99 A'   42 A"  100 A'  101 A'   43 A"   44 A"  102 A'  103 A'                 
 14.833  14.880  28.879  29.524  29.551  29.556  29.869  29.873
104 A'  105 A'  106 A'   45 A"  107 A'  108 A'   46 A"  109 A'                 
 29.874  29.886  29.952  49.457 130.584 130.605 130.614 154.275
 47 A"  110 A'  111 A'  112 A'   48 A"  113 A'  114 A'  115 A'                 
165.786 166.026 293.888 293.905 293.9741028.3951912.193
116 A'  117 A'   49 A"  118 A'  119 A'  120 A'  121 A'                         

 Beta MOs, Restricted
 -- Occupied --                  
******* -490.04 -180.88 -169.69 -169.69 -169.69  -80.04  -80.03
  1 A'    2 A'    3 A'    4 A'    1 A"    5 A'    6 A'    7 A'                 
-65.176 -58.536 -58.535 -58.535 -37.936 -33.124 -33.120 -33.120
  8 A'    9 A'    2 A"   10 A'   11 A'   12 A'    3 A"   13 A'                 
-24.308 -24.307 -24.307 -24.303 -24.303  -9.856  -7.580  -7.572
 14 A'    4 A"   15 A'    5 A"   16 A'   17 A'   18 A'   19 A'                 
 -7.469  -7.462  -7.461  -7.253  -5.486  -5.475  -5.475  -5.471
 20 A'    6 A"   21 A'   22 A'   23 A'    7 A"   24 A'   25 A'                 
 -5.470  -5.470  -5.464  -5.463  -5.463  -3.208  -3.205  -3.205
 26 A'    8 A"   27 A'   28 A'    9 A"   29 A'   10 A"   30 A'                 
 -3.196  -3.196  -2.409  -2.404  -2.404  -2.392  -2.392  -1.048
 11 A"   31 A'   32 A'   12 A"   33 A'   34 A'   13 A"   35 A'                 
 -0.943  -0.836  -0.682  -0.511  -0.500  -0.469  -0.424  -0.420
 36 A'   37 A'   38 A'   39 A'   40 A'   14 A"   41 A'   15 A"                 
 -0.405  -0.378  -0.346
 42 A'   43 A'   16 A"                                                         
 -- Virtual --                   
 -0.033   0.022   0.054   0.064   0.073   0.082   0.094   0.103
 17 A"   44 A'   45 A'   46 A'   47 A'   18 A"   48 A'   49 A'                 
  0.108   0.117   0.117   0.128   0.140   0.156   0.173   0.192
 19 A"   50 A'   51 A'   20 A"   52 A'   53 A'   54 A'   55 A'                 
  0.276   0.325   0.326   0.359   0.384   0.390   0.405   0.419
 56 A'   57 A'   21 A"   58 A'   59 A'   22 A"   60 A'   23 A"                 
  0.423   0.518   0.536   0.540   0.568   0.572   0.578   0.589
 61 A'   62 A'   24 A"   63 A'   25 A"   64 A'   26 A"   65 A'                 
  0.621   0.650   0.671   0.703   0.722   0.723   0.760   0.774
 66 A'   67 A'   27 A"   68 A'   28 A"   69 A'   70 A'   29 A"                 
  0.791   0.822   0.867   0.893   0.911   0.923   0.998   1.080
 71 A'   72 A'   73 A'   74 A'   75 A'   30 A"   31 A"   32 A"                 
  1.103   1.133   1.277   1.393   1.540   1.583   1.624   1.772
 76 A'   77 A'   78 A'   79 A'   33 A"   80 A'   81 A'   34 A"                 
  1.829   1.893   1.933   1.935   1.982   2.299   2.325   2.400
 35 A"   82 A'   83 A'   84 A'   85 A'   36 A"   86 A'   87 A'                 
  4.475   4.484   4.487   4.510   4.534   4.542   4.547   4.570
 37 A"   88 A'   38 A"   89 A'   39 A"   90 A'   40 A"   91 A'                 
  4.627   4.729   4.776   6.527   6.560   6.565   7.137   7.217
 92 A'   93 A'   94 A'   41 A"   95 A'   96 A'   97 A'   98 A'                 
  7.400   8.205   8.223   8.279  14.720  14.746  14.763  14.803
 99 A'   42 A"  100 A'  101 A'   43 A"   44 A"  102 A'  103 A'                 
 14.833  14.880  28.879  29.524  29.551  29.556  29.869  29.873
104 A'  105 A'  106 A'   45 A"  107 A'  108 A'   46 A"  109 A'                 
 29.874  29.886  29.952  49.457 130.584 130.605 130.614 154.275
 47 A"  110 A'  111 A'  112 A'   48 A"  113 A'  114 A'  115 A'                 
165.786 166.026 293.888 293.905 293.9741028.3951912.193
116 A'  117 A'   49 A"  118 A'  119 A'  120 A'  121 A'                         
 --------------------------------------------------------------

          Ground-State Mulliken Net Atomic Charges

     Atom                 Charge (a.u.)
  ----------------------------------------
      1 I                    -0.188794
      2 P                     0.184496
      3 P                     0.256342
      4 Br                   -0.252044
  ----------------------------------------
  Sum of atomic charges =     0.000000

 -----------------------------------------------------------------
                    Cartesian Multipole Moments
 -----------------------------------------------------------------
    Charge (ESU x 10^10)
                 0.0000
    Dipole Moment (Debye)
         X       0.3975      Y      -0.1114      Z       0.0000
       Tot       0.4128
    Quadrupole Moments (Debye-Ang)
        XX     -77.9763     XY      -0.3918     YY     -75.0438
        XZ      -0.0000     YZ      -0.0000     ZZ     -74.6995
    Octopole Moments (Debye-Ang^2)
       XXX      25.8246    XXY      -2.6726    XYY       3.7727
       YYY      -1.6026    XXZ       0.0000    XYZ       0.0000
       YYZ      -0.0000    XZZ       2.7328    YZZ      -0.5036
       ZZZ       0.0000
    Hexadecapole Moments (Debye-Ang^3)
      XXXX   -2162.3274   XXXY     -49.6231   XXYY    -408.9597
      XYYY     -11.9092   YYYY    -238.9042   XXXZ      -0.0000
      XXYZ      -0.0000   XYYZ       0.0000   YYYZ       0.0000
      XXZZ    -398.7625   XYZZ      -3.3052   YYZZ     -56.5949
      XZZZ      -0.0000   YZZZ      -0.0000   ZZZZ    -109.8529
 -----------------------------------------------------------------
 Calculating analytic gradient of the SCF energy
 Gradient of SCF Energy
            1           2           3           4
    1   0.0032406   0.0074729  -0.0024018  -0.0083116
    2  -0.0020531   0.0229067  -0.0251625   0.0043089
    3   0.0000000  -0.0000000   0.0000000   0.0000000
 Max gradient component =       2.516E-02
 RMS gradient           =       1.050E-02
 Gradient time:  CPU 4.85 s  wall 0.87 s
 Geometry Optimization Parameters
   NAtoms,    NIC,     NZ,  NCons,   NDum,   NFix, NCnnct, MaxDiis
        4      14       4       0       0       0       0       0


** GEOMETRY OPTIMIZATION IN DELOCALIZED INTERNAL COORDINATES **
   Searching for a Minimum

   Optimization Cycle:   1

                       Coordinates (Angstroms)
     ATOM                X               Y               Z
      1  I         2.3373818491   -0.0615608682    0.0000000000
      2  P         0.0422733489    0.9268763676    0.0000000000
      3  P        -1.0163918091   -0.8289263995    0.0000000000
      4  Br       -3.1219846029    0.0512421855    0.0000000000
   Point Group: cs    Number of degrees of freedom:     5


   Energy is -10170.683344653


 Attempting to Generate Delocalized Internal Coordinates

  5 Hessian modes will be used to form the next step
  Hessian Eigenvalues:
     0.092731    0.153323    0.250000    0.250000    0.294150

 Minimum Search - Taking Simple RFO Step
 Searching for Lamda that Minimizes Along All modes
 Value Taken    Lamda =  -0.00262771
 Step Taken.  Stepsize is  0.108027

                             Maximum     Tolerance    Cnvgd?
         Gradient           0.020840      0.000300      NO
         Displacement       0.085151      0.001200      NO
         Energy change     *********      0.000001      NO


 New Cartesian Coordinates Obtained by Inverse Iteration

 Displacement from previous Coordinates is:  0.087902
 ----------------------------------------------------------------
             Standard Nuclear Orientation (Angstroms)
    I     Atom           X                Y                Z
 ----------------------------------------------------------------
    1      I       2.3153823950    -0.0604641990     0.0000000000
    2      P       0.0344165779     0.9075746651     0.0000000000
    3      P      -1.0129884743    -0.8062738695     0.0000000000
    4      Br     -3.0955317126     0.0467946888     0.0000000000
 ----------------------------------------------------------------
 Molecular Point Group                 Cs    NOp =  2
 Largest Abelian Subgroup              Cs    NOp =  2
 Nuclear Repulsion Energy =   742.8086917788 hartrees
 There are       59 alpha and       59 beta electrons
 Applying Cartesian multipole field
    Component          Value
    ---------          -----
     (2,0,0)        1.00000E-11
     (0,2,0)        2.00000E-11
     (0,0,2)       -3.00000E-11
 Nucleus-field energy     =     0.0000000243 hartrees
 Requested basis set is 6-311++G(d,p)
 There are 69 shells and 170 basis functions
 A cutoff of  1.0D-11 yielded   1756 shell pairs
 There are     11356 function pairs (     12713 Cartesian)
 Smallest overlap matrix eigenvalue = 7.35E-04
 Guess MOs from SCF MO coefficient file

 -----------------------------------------------------------------------
  General SCF calculation program by
  Eric Jon Sundstrom, Paul Horn, Yuezhi Mao, Dmitri Zuev, Alec White,
  David Stuck, Shaama M.S., Shane Yost, Joonho Lee, David Small,
  Daniel Levine, Susi Lehtola, Hugh Burton, Evgeny Epifanovsky
 -----------------------------------------------------------------------
 Hartree-Fock
 using 6 threads for integral computing
 -------------------------------------------------------
 OpenMP Integral computing Module                
 Release: version 2.0, May 2017, Q-Chem Inc. Pleasanton 
 -------------------------------------------------------
 A restricted SCF calculation will be
 performed using DIIS
 SCF converges when DIIS error is below 1.0e-08
 ---------------------------------------
  Cycle       Energy         DIIS error
 ---------------------------------------
    1  -10170.6843080180      3.12e-04  
    2  -10170.6847884920      8.98e-05  
    3  -10170.6848360522      3.95e-05  
    4  -10170.6848454326      1.02e-05  
    5  -10170.6848461796      4.10e-06  
    6  -10170.6848462665      1.08e-06  
    7  -10170.6848462882      4.02e-07  
    8  -10170.6848462916      1.82e-07  
    9  -10170.6848462921      8.12e-08  
   10  -10170.6848462923      3.10e-08  
   11  -10170.6848462923      7.94e-09  Convergence criterion met
 ---------------------------------------
 SCF time:   CPU 15.44s  wall 3.00s 
 SCF   energy in the final basis set =   -10170.6848462923
 Total energy in the final basis set =   -10170.6848462923

 --------------------------------------------------------------
             Orbital Energies (a.u.) and Symmetries
 --------------------------------------------------------------

 Alpha MOs, Restricted
 -- Occupied --                  
******* -490.04 -180.88 -169.69 -169.69 -169.69  -80.03  -80.03
  1 A'    2 A'    3 A'    4 A'    1 A"    5 A'    6 A'    7 A'                 
-65.178 -58.538 -58.537 -58.537 -37.936 -33.124 -33.120 -33.120
  8 A'    9 A'    2 A"   10 A'   11 A'   12 A'    3 A"   13 A'                 
-24.308 -24.307 -24.307 -24.303 -24.303  -9.858  -7.574  -7.567
 14 A'    4 A"   15 A'    5 A"   16 A'   17 A'   18 A'   19 A'                 
 -7.471  -7.463  -7.463  -7.253  -5.486  -5.475  -5.475  -5.466
 20 A'    6 A"   21 A'   22 A'   23 A'    7 A"   24 A'   25 A'                 
 -5.465  -5.465  -5.459  -5.458  -5.457  -3.210  -3.207  -3.207
 26 A'    8 A"   27 A'   28 A'    9 A"   29 A'   10 A"   30 A'                 
 -3.198  -3.198  -2.409  -2.404  -2.404  -2.392  -2.392  -1.056
 11 A"   31 A'   32 A'   12 A"   33 A'   34 A'   13 A"   35 A'                 
 -0.949  -0.838  -0.679  -0.516  -0.504  -0.474  -0.425  -0.422
 36 A'   37 A'   38 A'   39 A'   40 A'   14 A"   41 A'   15 A"                 
 -0.404  -0.377  -0.348
 42 A'   43 A'   16 A"                                                         
 -- Virtual --                   
 -0.027   0.025   0.058   0.066   0.074   0.082   0.096   0.103
 17 A"   44 A'   45 A'   46 A'   47 A'   18 A"   48 A'   49 A'                 
  0.108   0.117   0.119   0.128   0.143   0.156   0.177   0.192
 19 A"   50 A'   51 A'   20 A"   52 A'   53 A'   54 A'   55 A'                 
  0.276   0.325   0.326   0.359   0.385   0.388   0.406   0.421
 56 A'   57 A'   21 A"   58 A'   59 A'   22 A"   60 A'   23 A"                 
  0.428   0.516   0.534   0.541   0.567   0.574   0.578   0.589
 61 A'   62 A'   24 A"   63 A'   25 A"   64 A'   26 A"   65 A'                 
  0.617   0.646   0.663   0.706   0.718   0.722   0.759   0.773
 66 A'   67 A'   27 A"   68 A'   28 A"   69 A'   70 A'   29 A"                 
  0.793   0.823   0.879   0.902   0.920   0.927   1.009   1.099
 71 A'   72 A'   73 A'   74 A'   75 A'   30 A"   31 A"   32 A"                 
  1.119   1.146   1.292   1.431   1.541   1.585   1.626   1.777
 76 A'   77 A'   78 A'   79 A'   33 A"   80 A'   81 A'   34 A"                 
  1.832   1.895   1.933   1.937   1.992   2.298   2.325   2.404
 35 A"   82 A'   83 A'   84 A'   85 A'   36 A"   86 A'   87 A'                 
  4.475   4.484   4.488   4.511   4.532   4.541   4.548   4.572
 37 A"   88 A'   38 A"   89 A'   39 A"   90 A'   40 A"   91 A'                 
  4.632   4.736   4.781   6.528   6.560   6.566   7.136   7.221
 92 A'   93 A'   94 A'   41 A"   95 A'   96 A'   97 A'   98 A'                 
  7.427   8.203   8.222   8.282  14.727  14.752  14.779  14.811
 99 A'   42 A"  100 A'  101 A'   43 A"   44 A"  102 A'  103 A'                 
 14.830  14.879  28.883  29.525  29.552  29.556  29.870  29.873
104 A'  105 A'  106 A'   45 A"  107 A'  108 A'   46 A"  109 A'                 
 29.874  29.887  29.955  49.459 130.584 130.606 130.614 154.278
 47 A"  110 A'  111 A'  112 A'   48 A"  113 A'  114 A'  115 A'                 
165.787 166.058 293.887 293.905 293.9791028.3981912.196
116 A'  117 A'   49 A"  118 A'  119 A'  120 A'  121 A'                         

 Beta MOs, Restricted
 -- Occupied --                  
******* -490.04 -180.88 -169.69 -169.69 -169.69  -80.03  -80.03
  1 A'    2 A'    3 A'    4 A'    1 A"    5 A'    6 A'    7 A'                 
-65.178 -58.538 -58.537 -58.537 -37.936 -33.124 -33.120 -33.120
  8 A'    9 A'    2 A"   10 A'   11 A'   12 A'    3 A"   13 A'                 
-24.308 -24.307 -24.307 -24.303 -24.303  -9.858  -7.574  -7.567
 14 A'    4 A"   15 A'    5 A"   16 A'   17 A'   18 A'   19 A'                 
 -7.471  -7.463  -7.463  -7.253  -5.486  -5.475  -5.475  -5.466
 20 A'    6 A"   21 A'   22 A'   23 A'    7 A"   24 A'   25 A'                 
 -5.465  -5.465  -5.459  -5.458  -5.457  -3.210  -3.207  -3.207
 26 A'    8 A"   27 A'   28 A'    9 A"   29 A'   10 A"   30 A'                 
 -3.198  -3.198  -2.409  -2.404  -2.404  -2.392  -2.392  -1.056
 11 A"   31 A'   32 A'   12 A"   33 A'   34 A'   13 A"   35 A'                 
 -0.949  -0.838  -0.679  -0.516  -0.504  -0.474  -0.425  -0.422
 36 A'   37 A'   38 A'   39 A'   40 A'   14 A"   41 A'   15 A"                 
 -0.404  -0.377  -0.348
 42 A'   43 A'   16 A"                                                         
 -- Virtual --                   
 -0.027   0.025   0.058   0.066   0.074   0.082   0.096   0.103
 17 A"   44 A'   45 A'   46 A'   47 A'   18 A"   48 A'   49 A'                 
  0.108   0.117   0.119   0.128   0.143   0.156   0.177   0.192
 19 A"   50 A'   51 A'   20 A"   52 A'   53 A'   54 A'   55 A'                 
  0.276   0.325   0.326   0.359   0.385   0.388   0.406   0.421
 56 A'   57 A'   21 A"   58 A'   59 A'   22 A"   60 A'   23 A"                 
  0.428   0.516   0.534   0.541   0.567   0.574   0.578   0.589
 61 A'   62 A'   24 A"   63 A'   25 A"   64 A'   26 A"   65 A'                 
  0.617   0.646   0.663   0.706   0.718   0.722   0.759   0.773
 66 A'   67 A'   27 A"   68 A'   28 A"   69 A'   70 A'   29 A"                 
  0.793   0.823   0.879   0.902   0.920   0.927   1.009   1.099
 71 A'   72 A'   73 A'   74 A'   75 A'   30 A"   31 A"   32 A"                 
  1.119   1.146   1.292   1.431   1.541   1.585   1.626   1.777
 76 A'   77 A'   78 A'   79 A'   33 A"   80 A'   81 A'   34 A"                 
  1.832   1.895   1.933   1.937   1.992   2.298   2.325   2.404
 35 A"   82 A'   83 A'   84 A'   85 A'   36 A"   86 A'   87 A'                 
  4.475   4.484   4.488   4.511   4.532   4.541   4.548   4.572
 37 A"   88 A'   38 A"   89 A'   39 A"   90 A'   40 A"   91 A'                 
  4.632   4.736   4.781   6.528   6.560   6.566   7.136   7.221
 92 A'   93 A'   94 A'   41 A"   95 A'   96 A'   97 A'   98 A'                 
  7.427   8.203   8.222   8.282  14.727  14.752  14.779  14.811
 99 A'   42 A"  100 A'  101 A'   43 A"   44 A"  102 A'  103 A'                 
 14.830  14.879  28.883  29.525  29.552  29.556  29.870  29.873
104 A'  105 A'  106 A'   45 A"  107 A'  108 A'   46 A"  109 A'                 
 29.874  29.887  29.955  49.459 130.584 130.606 130.614 154.278
 47 A"  110 A'  111 A'  112 A'   48 A"  113 A'  114 A'  115 A'                 
165.787 166.058 293.887 293.905 293.9791028.3981912.196
116 A'  117 A'   49 A"  118 A'  119 A'  120 A'  121 A'                         
 --------------------------------------------------------------

          Ground-State Mulliken Net Atomic Charges

     Atom                 Charge (a.u.)
  ----------------------------------------
      1 I                    -0.184875
      2 P                     0.179099
      3 P                     0.245668
      4 Br                   -0.239892
  ----------------------------------------
  Sum of atomic charges =    -0.000000

 -----------------------------------------------------------------
                    Cartesian Multipole Moments
 -----------------------------------------------------------------
    Charge (ESU x 10^10)
                -0.0000
    Dipole Moment (Debye)
         X       0.3085      Y      -0.0987      Z      -0.0000
       Tot       0.3239
    Quadrupole Moments (Debye-Ang)
        XX     -77.1596     XY      -0.4275     YY     -75.2431
        XZ       0.0000     YZ      -0.0000     ZZ     -74.4429
    Octopole Moments (Debye-Ang^2)
       XXX      24.4985    XXY      -2.5834    XYY       3.9891
       YYY      -1.5685    XXZ      -0.0000    XYZ       0.0000
       YYZ      -0.0000    XZZ       2.7062    YZZ      -0.4971
       ZZZ      -0.0000
    Hexadecapole Moments (Debye-Ang^3)
      XXXX   -2115.4791   XXXY     -48.0790   XXYY    -401.5651
      XYYY     -11.8691   YYYY    -234.0291   XXXZ       0.0000
      XXYZ      -0.0000   XYYZ       0.0000   YYYZ      -0.0000
      XXZZ    -391.3927   XYZZ      -3.2395   YYZZ     -55.5244
      XZZZ       0.0000   YZZZ      -0.0000   ZZZZ    -108.9028
 -----------------------------------------------------------------
 Calculating analytic gradient of the SCF energy
 Gradient of SCF Energy
            1           2           3           4
    1  -0.0011488   0.0017209   0.0002181  -0.0007902
    2   0.0000219   0.0031558  -0.0041188   0.0009411
    3   0.0000000  -0.0000000   0.0000000  -0.0000000
 Max gradient component =       4.119E-03
 RMS gradient           =       1.652E-03
 Gradient time:  CPU 4.92 s  wall 0.88 s
 Geometry Optimization Parameters
   NAtoms,    NIC,     NZ,  NCons,   NDum,   NFix, NCnnct, MaxDiis
        4      14       4       0       0       0       0       0

 Cartesian Hessian Update
 Hessian Updated using BFGS Update


** GEOMETRY OPTIMIZATION IN DELOCALIZED INTERNAL COORDINATES **
   Searching for a Minimum

   Optimization Cycle:   2

                       Coordinates (Angstroms)
     ATOM                X               Y               Z
      1  I         2.3153823950   -0.0604641990    0.0000000000
      2  P         0.0344165779    0.9075746651    0.0000000000
      3  P        -1.0129884743   -0.8062738695    0.0000000000
      4  Br       -3.0955317126    0.0467946888    0.0000000000
   Point Group: cs    Number of degrees of freedom:     5


   Energy is -10170.684846292

 Hessian Updated using BFGS Update

  5 Hessian modes will be used to form the next step
  Hessian Eigenvalues:
     0.096675    0.148097    0.227530    0.250001    0.285875

 Minimum Search - Taking Simple RFO Step
 Searching for Lamda that Minimizes Along All modes
 Value Taken    Lamda =  -0.00011073
 Step Taken.  Stepsize is  0.025296

                             Maximum     Tolerance    Cnvgd?
         Gradient           0.003558      0.000300      NO
         Displacement       0.021297      0.001200      NO
         Energy change     -0.001502      0.000001      NO


 New Cartesian Coordinates Obtained by Inverse Iteration

 Displacement from previous Coordinates is:  0.031183
 ----------------------------------------------------------------
             Standard Nuclear Orientation (Angstroms)
    I     Atom           X                Y                Z
 ----------------------------------------------------------------
    1      I       2.3254707097    -0.0602280958     0.0000000000
    2      P       0.0355667092     0.9031774918     0.0000000000
    3      P      -1.0187793863    -0.7979506241     0.0000000000
    4      Br     -3.1009792466     0.0426325136     0.0000000000
 ----------------------------------------------------------------
 Molecular Point Group                 Cs    NOp =  2
 Largest Abelian Subgroup              Cs    NOp =  2
 Nuclear Repulsion Energy =   741.6813731609 hartrees
 There are       59 alpha and       59 beta electrons
 Applying Cartesian multipole field
    Component          Value
    ---------          -----
     (2,0,0)        1.00000E-11
     (0,2,0)        2.00000E-11
     (0,0,2)       -3.00000E-11
 Nucleus-field energy     =     0.0000000244 hartrees
 Requested basis set is 6-311++G(d,p)
 There are 69 shells and 170 basis functions
 A cutoff of  1.0D-11 yielded   1756 shell pairs
 There are     11356 function pairs (     12713 Cartesian)
 Smallest overlap matrix eigenvalue = 7.22E-04
 Guess MOs from SCF MO coefficient file

 -----------------------------------------------------------------------
  General SCF calculation program by
  Eric Jon Sundstrom, Paul Horn, Yuezhi Mao, Dmitri Zuev, Alec White,
  David Stuck, Shaama M.S., Shane Yost, Joonho Lee, David Small,
  Daniel Levine, Susi Lehtola, Hugh Burton, Evgeny Epifanovsky
 -----------------------------------------------------------------------
 Hartree-Fock
 using 6 threads for integral computing
 -------------------------------------------------------
 OpenMP Integral computing Module                
 Release: version 2.0, May 2017, Q-Chem Inc. Pleasanton 
 -------------------------------------------------------
 A restricted SCF calculation will be
 performed using DIIS
 SCF converges when DIIS error is below 1.0e-08
 ---------------------------------------
  Cycle       Energy         DIIS error
 ---------------------------------------
    1  -10170.6848390821      8.09e-05  
    2  -10170.6848784181      2.16e-05  
    3  -10170.6848832588      1.06e-05  
    4  -10170.6848841826      4.06e-06  
    5  -10170.6848844198      1.75e-06  
    6  -10170.6848844637      5.81e-07  
    7  -10170.6848844697      2.63e-07  
    8  -10170.6848844705      9.30e-08  
    9  -10170.6848844706      4.29e-08  
   10  -10170.6848844706      1.66e-08  
   11  -10170.6848844707      6.45e-09  Convergence criterion met
 ---------------------------------------
 SCF time:   CPU 15.41s  wall 2.00s 
 SCF   energy in the final basis set =   -10170.6848844707
 Total energy in the final basis set =   -10170.6848844707

 --------------------------------------------------------------
             Orbital Energies (a.u.) and Symmetries
 --------------------------------------------------------------

 Alpha MOs, Restricted
 -- Occupied --                  
******* -490.05 -180.88 -169.69 -169.69 -169.69  -80.03  -80.02
  1 A'    2 A'    3 A'    4 A'    1 A"    5 A'    6 A'    7 A'                 
-65.179 -58.539 -58.538 -58.537 -37.936 -33.124 -33.120 -33.120
  8 A'    9 A'    2 A"   10 A'   11 A'   12 A'    3 A"   13 A'                 
-24.308 -24.307 -24.307 -24.303 -24.303  -9.859  -7.574  -7.566
 14 A'    4 A"   15 A'    5 A"   16 A'   17 A'   18 A'   19 A'                 
 -7.472  -7.464  -7.464  -7.253  -5.486  -5.475  -5.475  -5.466
 20 A'    6 A"   21 A'   22 A'   23 A'    7 A"   24 A'   25 A'                 
 -5.465  -5.464  -5.458  -5.457  -5.457  -3.211  -3.208  -3.208
 26 A'    8 A"   27 A'   28 A'    9 A"   29 A'   10 A"   30 A'                 
 -3.199  -3.199  -2.409  -2.404  -2.404  -2.392  -2.392  -1.057
 11 A"   31 A'   32 A'   12 A"   33 A'   34 A'   13 A"   35 A'                 
 -0.949  -0.839  -0.679  -0.516  -0.504  -0.475  -0.426  -0.422
 36 A'   37 A'   38 A'   39 A'   40 A'   14 A"   41 A'   15 A"                 
 -0.403  -0.377  -0.348
 42 A'   43 A'   16 A"                                                         
 -- Virtual --                   
 -0.026   0.024   0.058   0.066   0.074   0.082   0.096   0.103
 17 A"   44 A'   45 A'   46 A'   47 A'   18 A"   48 A'   49 A'                 
  0.108   0.117   0.120   0.128   0.143   0.156   0.178   0.192
 19 A"   50 A'   51 A'   20 A"   52 A'   53 A'   54 A'   55 A'                 
  0.276   0.324   0.326   0.359   0.385   0.388   0.406   0.421
 56 A'   57 A'   21 A"   58 A'   59 A'   22 A"   60 A'   23 A"                 
  0.429   0.516   0.535   0.542   0.567   0.574   0.578   0.589
 61 A'   62 A'   24 A"   63 A'   25 A"   64 A'   26 A"   65 A'                 
  0.617   0.645   0.661   0.707   0.718   0.720   0.759   0.772
 66 A'   67 A'   27 A"   68 A'   28 A"   69 A'   70 A'   29 A"                 
  0.792   0.823   0.881   0.901   0.920   0.926   1.011   1.102
 71 A'   72 A'   73 A'   74 A'   75 A'   30 A"   31 A"   32 A"                 
  1.118   1.147   1.295   1.437   1.541   1.585   1.626   1.777
 76 A'   77 A'   78 A'   79 A'   33 A"   80 A'   81 A'   34 A"                 
  1.832   1.893   1.933   1.936   1.995   2.297   2.324   2.404
 35 A"   82 A'   83 A'   84 A'   85 A'   36 A"   86 A'   87 A'                 
  4.476   4.484   4.488   4.511   4.531   4.540   4.548   4.571
 37 A"   88 A'   38 A"   89 A'   39 A"   90 A'   40 A"   91 A'                 
  4.631   4.737   4.781   6.528   6.560   6.566   7.134   7.221
 92 A'   93 A'   94 A'   41 A"   95 A'   96 A'   97 A'   98 A'                 
  7.432   8.202   8.221   8.282  14.728  14.752  14.782  14.811
 99 A'   42 A"  100 A'  101 A'   43 A"   44 A"  102 A'  103 A'                 
 14.828  14.881  28.882  29.525  29.551  29.556  29.870  29.874
104 A'  105 A'  106 A'   45 A"  107 A'  108 A'   46 A"  109 A'                 
 29.874  29.887  29.955  49.458 130.584 130.606 130.614 154.278
 47 A"  110 A'  111 A'  112 A'   48 A"  113 A'  114 A'  115 A'                 
165.787 166.064 293.887 293.904 293.9791028.3971912.196
116 A'  117 A'   49 A"  118 A'  119 A'  120 A'  121 A'                         

 Beta MOs, Restricted
 -- Occupied --                  
******* -490.05 -180.88 -169.69 -169.69 -169.69  -80.03  -80.02
  1 A'    2 A'    3 A'    4 A'    1 A"    5 A'    6 A'    7 A'                 
-65.179 -58.539 -58.538 -58.537 -37.936 -33.124 -33.120 -33.120
  8 A'    9 A'    2 A"   10 A'   11 A'   12 A'    3 A"   13 A'                 
-24.308 -24.307 -24.307 -24.303 -24.303  -9.859  -7.574  -7.566
 14 A'    4 A"   15 A'    5 A"   16 A'   17 A'   18 A'   19 A'                 
 -7.472  -7.464  -7.464  -7.253  -5.486  -5.475  -5.475  -5.466
 20 A'    6 A"   21 A'   22 A'   23 A'    7 A"   24 A'   25 A'                 
 -5.465  -5.464  -5.458  -5.457  -5.457  -3.211  -3.208  -3.208
 26 A'    8 A"   27 A'   28 A'    9 A"   29 A'   10 A"   30 A'                 
 -3.199  -3.199  -2.409  -2.404  -2.404  -2.392  -2.392  -1.057
 11 A"   31 A'   32 A'   12 A"   33 A'   34 A'   13 A"   35 A'                 
 -0.949  -0.839  -0.679  -0.516  -0.504  -0.475  -0.426  -0.422
 36 A'   37 A'   38 A'   39 A'   40 A'   14 A"   41 A'   15 A"                 
 -0.403  -0.377  -0.348
 42 A'   43 A'   16 A"                                                         
 -- Virtual --                   
 -0.026   0.024   0.058   0.066   0.074   0.082   0.096   0.103
 17 A"   44 A'   45 A'   46 A'   47 A'   18 A"   48 A'   49 A'                 
  0.108   0.117   0.120   0.128   0.143   0.156   0.178   0.192
 19 A"   50 A'   51 A'   20 A"   52 A'   53 A'   54 A'   55 A'                 
  0.276   0.324   0.326   0.359   0.385   0.388   0.406   0.421
 56 A'   57 A'   21 A"   58 A'   59 A'   22 A"   60 A'   23 A"                 
  0.429   0.516   0.535   0.542   0.567   0.574   0.578   0.589
 61 A'   62 A'   24 A"   63 A'   25 A"   64 A'   26 A"   65 A'                 
  0.617   0.645   0.661   0.707   0.718   0.720   0.759   0.772
 66 A'   67 A'   27 A"   68 A'   28 A"   69 A'   70 A'   29 A"                 
  0.792   0.823   0.881   0.901   0.920   0.926   1.011   1.102
 71 A'   72 A'   73 A'   74 A'   75 A'   30 A"   31 A"   32 A"                 
  1.118   1.147   1.295   1.437   1.541   1.585   1.626   1.777
 76 A'   77 A'   78 A'   79 A'   33 A"   80 A'   81 A'   34 A"                 
  1.832   1.893   1.933   1.936   1.995   2.297   2.324   2.404
 35 A"   82 A'   83 A'   84 A'   85 A'   36 A"   86 A'   87 A'                 
  4.476   4.484   4.488   4.511   4.531   4.540   4.548   4.571
 37 A"   88 A'   38 A"   89 A'   39 A"   90 A'   40 A"   91 A'                 
  4.631   4.737   4.781   6.528   6.560   6.566   7.134   7.221
 92 A'   93 A'   94 A'   41 A"   95 A'   96 A'   97 A'   98 A'                 
  7.432   8.202   8.221   8.282  14.728  14.752  14.782  14.811
 99 A'   42 A"  100 A'  101 A'   43 A"   44 A"  102 A'  103 A'                 
 14.828  14.881  28.882  29.525  29.551  29.556  29.870  29.874
104 A'  105 A'  106 A'   45 A"  107 A'  108 A'   46 A"  109 A'                 
 29.874  29.887  29.955  49.458 130.584 130.606 130.614 154.278
 47 A"  110 A'  111 A'  112 A'   48 A"  113 A'  114 A'  115 A'                 
165.787 166.064 293.887 293.904 293.9791028.3971912.196
116 A'  117 A'   49 A"  118 A'  119 A'  120 A'  121 A'                         
 --------------------------------------------------------------

          Ground-State Mulliken Net Atomic Charges

     Atom                 Charge (a.u.)
  ----------------------------------------
      1 I                    -0.183878
      2 P                     0.177105
      3 P                     0.241587
      4 Br                   -0.234814
  ----------------------------------------
  Sum of atomic charges =    -0.000000

 -----------------------------------------------------------------
                    Cartesian Multipole Moments
 -----------------------------------------------------------------
    Charge (ESU x 10^10)
                -0.0000
    Dipole Moment (Debye)
         X       0.2536      Y      -0.0902      Z       0.0000
       Tot       0.2692
    Quadrupole Moments (Debye-Ang)
        XX     -76.9433     XY      -0.4425     YY     -75.3488
        XZ       0.0000     YZ      -0.0000     ZZ     -74.4216
    Octopole Moments (Debye-Ang^2)
       XXX      23.4723    XXY      -2.5669    XYY       3.8339
       YYY      -1.5114    XXZ      -0.0000    XYZ       0.0000
       YYZ       0.0000    XZZ       2.4717    YZZ      -0.4853
       ZZZ       0.0000
    Hexadecapole Moments (Debye-Ang^3)
      XXXX   -2123.4959   XXXY     -48.2946   XXYY    -403.6578
      XYYY     -12.5541   YYYY    -232.7348   XXXZ       0.0000
      XXYZ      -0.0000   XYYZ      -0.0000   YYYZ      -0.0000
      XXZZ    -393.3556   XYZZ      -3.4355   YYZZ     -55.2778
      XZZZ       0.0000   YZZZ      -0.0000   ZZZZ    -108.8257
 -----------------------------------------------------------------
 Calculating analytic gradient of the SCF energy
 Gradient of SCF Energy
            1           2           3           4
    1   0.0007800  -0.0007553   0.0002271  -0.0002519
    2  -0.0000954  -0.0007323   0.0009094  -0.0000817
    3   0.0000000  -0.0000000   0.0000000  -0.0000000
 Max gradient component =       9.094E-04
 RMS gradient           =       4.720E-04
 Gradient time:  CPU 4.90 s  wall 0.88 s
 Geometry Optimization Parameters
   NAtoms,    NIC,     NZ,  NCons,   NDum,   NFix, NCnnct, MaxDiis
        4      14       4       0       0       0       0       0

 Cartesian Hessian Update
 Hessian Updated using BFGS Update


** GEOMETRY OPTIMIZATION IN DELOCALIZED INTERNAL COORDINATES **
   Searching for a Minimum

   Optimization Cycle:   3

                       Coordinates (Angstroms)
     ATOM                X               Y               Z
      1  I         2.3254707097   -0.0602280958    0.0000000000
      2  P         0.0355667092    0.9031774918    0.0000000000
      3  P        -1.0187793863   -0.7979506241    0.0000000000
      4  Br       -3.1009792466    0.0426325136    0.0000000000
   Point Group: cs    Number of degrees of freedom:     5


   Energy is -10170.684884471

 Hessian Updated using BFGS Update

  5 Hessian modes will be used to form the next step
  Hessian Eigenvalues:
     0.105569    0.141250    0.247010    0.282818    0.292976

 Minimum Search - Taking Simple RFO Step
 Searching for Lamda that Minimizes Along All modes
 Value Taken    Lamda =  -0.00001066
 Step Taken.  Stepsize is  0.007234

                             Maximum     Tolerance    Cnvgd?
         Gradient           0.001187      0.000300      NO
         Displacement       0.004386      0.001200      NO
         Energy change     -0.000038      0.000001      NO


 New Cartesian Coordinates Obtained by Inverse Iteration

 Displacement from previous Coordinates is:  0.011008
 ----------------------------------------------------------------
             Standard Nuclear Orientation (Angstroms)
    I     Atom           X                Y                Z
 ----------------------------------------------------------------
    1      I       2.3210843908    -0.0609663107     0.0000000000
    2      P       0.0354484568     0.9047644398     0.0000000000
    3      P      -1.0169545400    -0.7989861461     0.0000000000
    4      Br     -3.0982995215     0.0428193024     0.0000000000
 ----------------------------------------------------------------
 Molecular Point Group                 Cs    NOp =  2
 Largest Abelian Subgroup              Cs    NOp =  2
 Nuclear Repulsion Energy =   742.3826296481 hartrees
 There are       59 alpha and       59 beta electrons
 Applying Cartesian multipole field
    Component          Value
    ---------          -----
     (2,0,0)        1.00000E-11
     (0,2,0)        2.00000E-11
     (0,0,2)       -3.00000E-11
 Nucleus-field energy     =     0.0000000243 hartrees
 Requested basis set is 6-311++G(d,p)
 There are 69 shells and 170 basis functions
 A cutoff of  1.0D-11 yielded   1756 shell pairs
 There are     11356 function pairs (     12713 Cartesian)
 Smallest overlap matrix eigenvalue = 7.23E-04
 Guess MOs from SCF MO coefficient file

 -----------------------------------------------------------------------
  General SCF calculation program by
  Eric Jon Sundstrom, Paul Horn, Yuezhi Mao, Dmitri Zuev, Alec White,
  David Stuck, Shaama M.S., Shane Yost, Joonho Lee, David Small,
  Daniel Levine, Susi Lehtola, Hugh Burton, Evgeny Epifanovsky
 -----------------------------------------------------------------------
 Hartree-Fock
 using 6 threads for integral computing
 -------------------------------------------------------
 OpenMP Integral computing Module                
 Release: version 2.0, May 2017, Q-Chem Inc. Pleasanton 
 -------------------------------------------------------
 A restricted SCF calculation will be
 performed using DIIS
 SCF converges when DIIS error is below 1.0e-08
 ---------------------------------------
  Cycle       Energy         DIIS error
 ---------------------------------------
    1  -10170.6848864859      2.11e-05  
    2  -10170.6848892578      5.48e-06  
    3  -10170.6848896099      2.57e-06  
    4  -10170.6848896765      1.19e-06  
    5  -10170.6848896964      4.78e-07  
    6  -10170.6848897007      1.43e-07  
    7  -10170.6848897011      6.71e-08  
    8  -10170.6848897010      2.16e-08  
    9  -10170.6848897010      8.61e-09  Convergence criterion met
 ---------------------------------------
 SCF time:   CPU 12.62s  wall 2.00s 
 SCF   energy in the final basis set =   -10170.6848897010
 Total energy in the final basis set =   -10170.6848897010

 --------------------------------------------------------------
             Orbital Energies (a.u.) and Symmetries
 --------------------------------------------------------------

 Alpha MOs, Restricted
 -- Occupied --                  
******* -490.04 -180.88 -169.69 -169.69 -169.69  -80.03  -80.02
  1 A'    2 A'    3 A'    4 A'    1 A"    5 A'    6 A'    7 A'                 
-65.179 -58.539 -58.537 -58.537 -37.936 -33.124 -33.120 -33.120
  8 A'    9 A'    2 A"   10 A'   11 A'   12 A'    3 A"   13 A'                 
-24.308 -24.307 -24.307 -24.303 -24.303  -9.859  -7.574  -7.566
 14 A'    4 A"   15 A'    5 A"   16 A'   17 A'   18 A'   19 A'                 
 -7.472  -7.464  -7.464  -7.253  -5.486  -5.475  -5.475  -5.466
 20 A'    6 A"   21 A'   22 A'   23 A'    7 A"   24 A'   25 A'                 
 -5.465  -5.464  -5.458  -5.457  -5.457  -3.211  -3.208  -3.207
 26 A'    8 A"   27 A'   28 A'    9 A"   29 A'   10 A"   30 A'                 
 -3.199  -3.199  -2.409  -2.404  -2.404  -2.392  -2.392  -1.057
 11 A"   31 A'   32 A'   12 A"   33 A'   34 A'   13 A"   35 A'                 
 -0.949  -0.839  -0.679  -0.516  -0.504  -0.475  -0.426  -0.422
 36 A'   37 A'   38 A'   39 A'   40 A'   14 A"   41 A'   15 A"                 
 -0.403  -0.377  -0.348
 42 A'   43 A'   16 A"                                                         
 -- Virtual --                   
 -0.026   0.024   0.058   0.066   0.074   0.082   0.096   0.103
 17 A"   44 A'   45 A'   46 A'   47 A'   18 A"   48 A'   49 A'                 
  0.108   0.117   0.120   0.128   0.143   0.156   0.178   0.192
 19 A"   50 A'   51 A'   20 A"   52 A'   53 A'   54 A'   55 A'                 
  0.276   0.325   0.326   0.359   0.385   0.388   0.406   0.421
 56 A'   57 A'   21 A"   58 A'   59 A'   22 A"   60 A'   23 A"                 
  0.429   0.516   0.534   0.542   0.567   0.574   0.578   0.589
 61 A'   62 A'   24 A"   63 A'   25 A"   64 A'   26 A"   65 A'                 
  0.617   0.645   0.661   0.707   0.718   0.721   0.759   0.772
 66 A'   67 A'   27 A"   68 A'   28 A"   69 A'   70 A'   29 A"                 
  0.792   0.824   0.881   0.902   0.921   0.926   1.011   1.102
 71 A'   72 A'   73 A'   74 A'   75 A'   30 A"   31 A"   32 A"                 
  1.119   1.147   1.295   1.436   1.541   1.585   1.626   1.777
 76 A'   77 A'   78 A'   79 A'   33 A"   80 A'   81 A'   34 A"                 
  1.833   1.894   1.934   1.937   1.994   2.298   2.324   2.404
 35 A"   82 A'   83 A'   84 A'   85 A'   36 A"   86 A'   87 A'                 
  4.476   4.484   4.488   4.511   4.531   4.540   4.548   4.572
 37 A"   88 A'   38 A"   89 A'   39 A"   90 A'   40 A"   91 A'                 
  4.632   4.737   4.781   6.528   6.560   6.566   7.135   7.222
 92 A'   93 A'   94 A'   41 A"   95 A'   96 A'   97 A'   98 A'                 
  7.431   8.203   8.221   8.282  14.728  14.752  14.782  14.811
 99 A'   42 A"  100 A'  101 A'   43 A"   44 A"  102 A'  103 A'                 
 14.828  14.880  28.883  29.525  29.552  29.556  29.870  29.874
104 A'  105 A'  106 A'   45 A"  107 A'  108 A'   46 A"  109 A'                 
 29.874  29.887  29.955  49.459 130.584 130.606 130.614 154.278
 47 A"  110 A'  111 A'  112 A'   48 A"  113 A'  114 A'  115 A'                 
165.787 166.063 293.887 293.904 293.9791028.3971912.196
116 A'  117 A'   49 A"  118 A'  119 A'  120 A'  121 A'                         

 Beta MOs, Restricted
 -- Occupied --                  
******* -490.04 -180.88 -169.69 -169.69 -169.69  -80.03  -80.02
  1 A'    2 A'    3 A'    4 A'    1 A"    5 A'    6 A'    7 A'                 
-65.179 -58.539 -58.537 -58.537 -37.936 -33.124 -33.120 -33.120
  8 A'    9 A'    2 A"   10 A'   11 A'   12 A'    3 A"   13 A'                 
-24.308 -24.307 -24.307 -24.303 -24.303  -9.859  -7.574  -7.566
 14 A'    4 A"   15 A'    5 A"   16 A'   17 A'   18 A'   19 A'                 
 -7.472  -7.464  -7.464  -7.253  -5.486  -5.475  -5.475  -5.466
 20 A'    6 A"   21 A'   22 A'   23 A'    7 A"   24 A'   25 A'                 
 -5.465  -5.464  -5.458  -5.457  -5.457  -3.211  -3.208  -3.207
 26 A'    8 A"   27 A'   28 A'    9 A"   29 A'   10 A"   30 A'                 
 -3.199  -3.199  -2.409  -2.404  -2.404  -2.392  -2.392  -1.057
 11 A"   31 A'   32 A'   12 A"   33 A'   34 A'   13 A"   35 A'                 
 -0.949  -0.839  -0.679  -0.516  -0.504  -0.475  -0.426  -0.422
 36 A'   37 A'   38 A'   39 A'   40 A'   14 A"   41 A'   15 A"                 
 -0.403  -0.377  -0.348
 42 A'   43 A'   16 A"                                                         
 -- Virtual --                   
 -0.026   0.024   0.058   0.066   0.074   0.082   0.096   0.103
 17 A"   44 A'   45 A'   46 A'   47 A'   18 A"   48 A'   49 A'                 
  0.108   0.117   0.120   0.128   0.143   0.156   0.178   0.192
 19 A"   50 A'   51 A'   20 A"   52 A'   53 A'   54 A'   55 A'                 
  0.276   0.325   0.326   0.359   0.385   0.388   0.406   0.421
 56 A'   57 A'   21 A"   58 A'   59 A'   22 A"   60 A'   23 A"                 
  0.429   0.516   0.534   0.542   0.567   0.574   0.578   0.589
 61 A'   62 A'   24 A"   63 A'   25 A"   64 A'   26 A"   65 A'                 
  0.617   0.645   0.661   0.707   0.718   0.721   0.759   0.772
 66 A'   67 A'   27 A"   68 A'   28 A"   69 A'   70 A'   29 A"                 
  0.792   0.824   0.881   0.902   0.921   0.926   1.011   1.102
 71 A'   72 A'   73 A'   74 A'   75 A'   30 A"   31 A"   32 A"                 
  1.119   1.147   1.295   1.436   1.541   1.585   1.626   1.777
 76 A'   77 A'   78 A'   79 A'   33 A"   80 A'   81 A'   34 A"                 
  1.833   1.894   1.934   1.937   1.994   2.298   2.324   2.404
 35 A"   82 A'   83 A'   84 A'   85 A'   36 A"   86 A'   87 A'                 
  4.476   4.484   4.488   4.511   4.531   4.540   4.548   4.572
 37 A"   88 A'   38 A"   89 A'   39 A"   90 A'   40 A"   91 A'                 
  4.632   4.737   4.781   6.528   6.560   6.566   7.135   7.222
 92 A'   93 A'   94 A'   41 A"   95 A'   96 A'   97 A'   98 A'                 
  7.431   8.203   8.221   8.282  14.728  14.752  14.782  14.811
 99 A'   42 A"  100 A'  101 A'   43 A"   44 A"  102 A'  103 A'                 
 14.828  14.880  28.883  29.525  29.552  29.556  29.870  29.874
104 A'  105 A'  106 A'   45 A"  107 A'  108 A'   46 A"  109 A'                 
 29.874  29.887  29.955  49.459 130.584 130.606 130.614 154.278
 47 A"  110 A'  111 A'  112 A'   48 A"  113 A'  114 A'  115 A'                 
165.787 166.063 293.887 293.904 293.9791028.3971912.196
116 A'  117 A'   49 A"  118 A'  119 A'  120 A'  121 A'                         
 --------------------------------------------------------------

          Ground-State Mulliken Net Atomic Charges

     Atom                 Charge (a.u.)
  ----------------------------------------
      1 I                    -0.183935
      2 P                     0.177270
      3 P                     0.242372
      4 Br                   -0.235707
  ----------------------------------------
  Sum of atomic charges =    -0.000000

 -----------------------------------------------------------------
                    Cartesian Multipole Moments
 -----------------------------------------------------------------
    Charge (ESU x 10^10)
                -0.0000
    Dipole Moment (Debye)
         X       0.2639      Y      -0.0904      Z      -0.0000
       Tot       0.2790
    Quadrupole Moments (Debye-Ang)
        XX     -76.9665     XY      -0.4416     YY     -75.3247
        XZ       0.0000     YZ      -0.0000     ZZ     -74.4195
    Octopole Moments (Debye-Ang^2)
       XXX      23.6994    XXY      -2.5637    XYY       3.9041
       YYY      -1.4783    XXZ      -0.0000    XYZ       0.0000
       YYZ      -0.0000    XZZ       2.5455    YZZ      -0.4726
       ZZZ      -0.0000
    Hexadecapole Moments (Debye-Ang^3)
      XXXX   -2118.7846   XXXY     -48.1946   XXYY    -402.6667
      XYYY     -12.3620   YYYY    -233.0221   XXXZ       0.0000
      XXYZ      -0.0000   XYYZ       0.0000   YYYZ      -0.0000
      XXZZ    -392.3956   XYZZ      -3.3786   YYZZ     -55.3274
      XZZZ       0.0000   YZZZ      -0.0000   ZZZZ    -108.8204
 -----------------------------------------------------------------
 Calculating analytic gradient of the SCF energy
 Gradient of SCF Energy
            1           2           3           4
    1  -0.0000435  -0.0000396   0.0000647   0.0000184
    2   0.0000154  -0.0001026   0.0000740   0.0000132
    3   0.0000000  -0.0000000  -0.0000000   0.0000000
 Max gradient component =       1.026E-04
 RMS gradient           =       4.508E-05
 Gradient time:  CPU 4.93 s  wall 0.88 s
 Geometry Optimization Parameters
   NAtoms,    NIC,     NZ,  NCons,   NDum,   NFix, NCnnct, MaxDiis
        4      14       4       0       0       0       0       0

 Cartesian Hessian Update
 Hessian Updated using BFGS Update


** GEOMETRY OPTIMIZATION IN DELOCALIZED INTERNAL COORDINATES **
   Searching for a Minimum

   Optimization Cycle:   4

                       Coordinates (Angstroms)
     ATOM                X               Y               Z
      1  I         2.3210843908   -0.0609663107    0.0000000000
      2  P         0.0354484568    0.9047644398    0.0000000000
      3  P        -1.0169545400   -0.7989861461    0.0000000000
      4  Br       -3.0982995215    0.0428193024    0.0000000000
   Point Group: cs    Number of degrees of freedom:     5


   Energy is -10170.684889701

 Hessian Updated using BFGS Update

  5 Hessian modes will be used to form the next step
  Hessian Eigenvalues:
     0.108681    0.141234    0.247364    0.264557    0.310041

 Minimum Search - Taking Simple RFO Step
 Searching for Lamda that Minimizes Along All modes
 Value Taken    Lamda =   0.00000000
 Step Taken.  Stepsize is  0.000617

                             Maximum     Tolerance    Cnvgd?
         Gradient           0.000101      0.000300     YES
         Displacement       0.000446      0.001200     YES
         Energy change     -0.000005      0.000001      NO


                       Distance Matrix (Angstroms)
             I (  1)   P (  2)   P (  3)
   P (  2)  2.481283
   P (  3)  3.418651  2.002578
   Br(  4)  5.420378  3.250127  2.245135

 Final energy is   -10170.684889701046     


 ******************************
 **  OPTIMIZATION CONVERGED  **
 ******************************

                       Coordinates (Angstroms)
     ATOM                X               Y               Z
      1  I         2.3210843908   -0.0609663107    0.0000000000
      2  P         0.0354484568    0.9047644398    0.0000000000
      3  P        -1.0169545400   -0.7989861461    0.0000000000
      4  Br       -3.0982995215    0.0428193024    0.0000000000

Z-matrix Print:
$molecule
0 1
I 
P  1 2.481283
P  2 2.002578 1 98.798422
Br 3 2.245135 2 99.682535 1 -180.000000 0
$end


 --------------------------------------------------------------
             Orbital Energies (a.u.) and Symmetries
 --------------------------------------------------------------

 Alpha MOs, Restricted
 -- Occupied --                  
******* -490.04 -180.88 -169.69 -169.69 -169.69  -80.03  -80.02
  1 A'    2 A'    3 A'    4 A'    1 A"    5 A'    6 A'    7 A'                 
-65.179 -58.539 -58.537 -58.537 -37.936 -33.124 -33.120 -33.120
  8 A'    9 A'    2 A"   10 A'   11 A'   12 A'    3 A"   13 A'                 
-24.308 -24.307 -24.307 -24.303 -24.303  -9.859  -7.574  -7.566
 14 A'    4 A"   15 A'    5 A"   16 A'   17 A'   18 A'   19 A'                 
 -7.472  -7.464  -7.464  -7.253  -5.486  -5.475  -5.475  -5.466
 20 A'    6 A"   21 A'   22 A'   23 A'    7 A"   24 A'   25 A'                 
 -5.465  -5.464  -5.458  -5.457  -5.457  -3.211  -3.208  -3.207
 26 A'    8 A"   27 A'   28 A'    9 A"   29 A'   10 A"   30 A'                 
 -3.199  -3.199  -2.409  -2.404  -2.404  -2.392  -2.392  -1.057
 11 A"   31 A'   32 A'   12 A"   33 A'   34 A'   13 A"   35 A'                 
 -0.949  -0.839  -0.679  -0.516  -0.504  -0.475  -0.426  -0.422
 36 A'   37 A'   38 A'   39 A'   40 A'   14 A"   41 A'   15 A"                 
 -0.403  -0.377  -0.348
 42 A'   43 A'   16 A"                                                         
 -- Virtual --                   
 -0.026   0.024   0.058   0.066   0.074   0.082   0.096   0.103
 17 A"   44 A'   45 A'   46 A'   47 A'   18 A"   48 A'   49 A'                 
  0.108   0.117   0.120   0.128   0.143   0.156   0.178   0.192
 19 A"   50 A'   51 A'   20 A"   52 A'   53 A'   54 A'   55 A'                 
  0.276   0.325   0.326   0.359   0.385   0.388   0.406   0.421
 56 A'   57 A'   21 A"   58 A'   59 A'   22 A"   60 A'   23 A"                 
  0.429   0.516   0.534   0.542   0.567   0.574   0.578   0.589
 61 A'   62 A'   24 A"   63 A'   25 A"   64 A'   26 A"   65 A'                 
  0.617   0.645   0.661   0.707   0.718   0.721   0.759   0.772
 66 A'   67 A'   27 A"   68 A'   28 A"   69 A'   70 A'   29 A"                 
  0.792   0.824   0.881   0.902   0.921   0.926   1.011   1.102
 71 A'   72 A'   73 A'   74 A'   75 A'   30 A"   31 A"   32 A"                 
  1.119   1.147   1.295   1.436   1.541   1.585   1.626   1.777
 76 A'   77 A'   78 A'   79 A'   33 A"   80 A'   81 A'   34 A"                 
  1.833   1.894   1.934   1.937   1.994   2.298   2.324   2.404
 35 A"   82 A'   83 A'   84 A'   85 A'   36 A"   86 A'   87 A'                 
  4.476   4.484   4.488   4.511   4.531   4.540   4.548   4.572
 37 A"   88 A'   38 A"   89 A'   39 A"   90 A'   40 A"   91 A'                 
  4.632   4.737   4.781   6.528   6.560   6.566   7.135   7.222
 92 A'   93 A'   94 A'   41 A"   95 A'   96 A'   97 A'   98 A'                 
  7.431   8.203   8.221   8.282  14.728  14.752  14.782  14.811
 99 A'   42 A"  100 A'  101 A'   43 A"   44 A"  102 A'  103 A'                 
 14.828  14.880  28.883  29.525  29.552  29.556  29.870  29.874
104 A'  105 A'  106 A'   45 A"  107 A'  108 A'   46 A"  109 A'                 
 29.874  29.887  29.955  49.459 130.584 130.606 130.614 154.278
 47 A"  110 A'  111 A'  112 A'   48 A"  113 A'  114 A'  115 A'                 
165.787 166.063 293.887 293.904 293.9791028.3971912.196
116 A'  117 A'   49 A"  118 A'  119 A'  120 A'  121 A'                         

 Beta MOs, Restricted
 -- Occupied --                  
******* -490.04 -180.88 -169.69 -169.69 -169.69  -80.03  -80.02
  1 A'    2 A'    3 A'    4 A'    1 A"    5 A'    6 A'    7 A'                 
-65.179 -58.539 -58.537 -58.537 -37.936 -33.124 -33.120 -33.120
  8 A'    9 A'    2 A"   10 A'   11 A'   12 A'    3 A"   13 A'                 
-24.308 -24.307 -24.307 -24.303 -24.303  -9.859  -7.574  -7.566
 14 A'    4 A"   15 A'    5 A"   16 A'   17 A'   18 A'   19 A'                 
 -7.472  -7.464  -7.464  -7.253  -5.486  -5.475  -5.475  -5.466
 20 A'    6 A"   21 A'   22 A'   23 A'    7 A"   24 A'   25 A'                 
 -5.465  -5.464  -5.458  -5.457  -5.457  -3.211  -3.208  -3.207
 26 A'    8 A"   27 A'   28 A'    9 A"   29 A'   10 A"   30 A'                 
 -3.199  -3.199  -2.409  -2.404  -2.404  -2.392  -2.392  -1.057
 11 A"   31 A'   32 A'   12 A"   33 A'   34 A'   13 A"   35 A'                 
 -0.949  -0.839  -0.679  -0.516  -0.504  -0.475  -0.426  -0.422
 36 A'   37 A'   38 A'   39 A'   40 A'   14 A"   41 A'   15 A"                 
 -0.403  -0.377  -0.348
 42 A'   43 A'   16 A"                                                         
 -- Virtual --                   
 -0.026   0.024   0.058   0.066   0.074   0.082   0.096   0.103
 17 A"   44 A'   45 A'   46 A'   47 A'   18 A"   48 A'   49 A'                 
  0.108   0.117   0.120   0.128   0.143   0.156   0.178   0.192
 19 A"   50 A'   51 A'   20 A"   52 A'   53 A'   54 A'   55 A'                 
  0.276   0.325   0.326   0.359   0.385   0.388   0.406   0.421
 56 A'   57 A'   21 A"   58 A'   59 A'   22 A"   60 A'   23 A"                 
  0.429   0.516   0.534   0.542   0.567   0.574   0.578   0.589
 61 A'   62 A'   24 A"   63 A'   25 A"   64 A'   26 A"   65 A'                 
  0.617   0.645   0.661   0.707   0.718   0.721   0.759   0.772
 66 A'   67 A'   27 A"   68 A'   28 A"   69 A'   70 A'   29 A"                 
  0.792   0.824   0.881   0.902   0.921   0.926   1.011   1.102
 71 A'   72 A'   73 A'   74 A'   75 A'   30 A"   31 A"   32 A"                 
  1.119   1.147   1.295   1.436   1.541   1.585   1.626   1.777
 76 A'   77 A'   78 A'   79 A'   33 A"   80 A'   81 A'   34 A"                 
  1.833   1.894   1.934   1.937   1.994   2.298   2.324   2.404
 35 A"   82 A'   83 A'   84 A'   85 A'   36 A"   86 A'   87 A'                 
  4.476   4.484   4.488   4.511   4.531   4.540   4.548   4.572
 37 A"   88 A'   38 A"   89 A'   39 A"   90 A'   40 A"   91 A'                 
  4.632   4.737   4.781   6.528   6.560   6.566   7.135   7.222
 92 A'   93 A'   94 A'   41 A"   95 A'   96 A'   97 A'   98 A'                 
  7.431   8.203   8.221   8.282  14.728  14.752  14.782  14.811
 99 A'   42 A"  100 A'  101 A'   43 A"   44 A"  102 A'  103 A'                 
 14.828  14.880  28.883  29.525  29.552  29.556  29.870  29.874
104 A'  105 A'  106 A'   45 A"  107 A'  108 A'   46 A"  109 A'                 
 29.874  29.887  29.955  49.459 130.584 130.606 130.614 154.278
 47 A"  110 A'  111 A'  112 A'   48 A"  113 A'  114 A'  115 A'                 
165.787 166.063 293.887 293.904 293.9791028.3971912.196
116 A'  117 A'   49 A"  118 A'  119 A'  120 A'  121 A'                         
 --------------------------------------------------------------

          Ground-State Mulliken Net Atomic Charges

     Atom                 Charge (a.u.)
  ----------------------------------------
      1 I                    -0.183935
      2 P                     0.177270
      3 P                     0.242372
      4 Br                   -0.235707
  ----------------------------------------
  Sum of atomic charges =    -0.000000

 -----------------------------------------------------------------
                    Cartesian Multipole Moments
 -----------------------------------------------------------------
    Charge (ESU x 10^10)
                -0.0000
    Dipole Moment (Debye)
         X       0.2639      Y      -0.0904      Z      -0.0000
       Tot       0.2790
    Quadrupole Moments (Debye-Ang)
        XX     -76.9665     XY      -0.4416     YY     -75.3247
        XZ       0.0000     YZ      -0.0000     ZZ     -74.4195
    Octopole Moments (Debye-Ang^2)
       XXX      23.6994    XXY      -2.5637    XYY       3.9041
       YYY      -1.4783    XXZ      -0.0000    XYZ       0.0000
       YYZ      -0.0000    XZZ       2.5455    YZZ      -0.4726
       ZZZ      -0.0000
    Hexadecapole Moments (Debye-Ang^3)
      XXXX   -2118.7846   XXXY     -48.1946   XXYY    -402.6667
      XYYY     -12.3620   YYYY    -233.0221   XXXZ       0.0000
      XXYZ      -0.0000   XYYZ       0.0000   YYYZ      -0.0000
      XXZZ    -392.3956   XYZZ      -3.3786   YYZZ     -55.3274
      XZZZ       0.0000   YZZZ      -0.0000   ZZZZ    -108.8204
 -----------------------------------------------------------------
Archival summary:
1\1\december\OPT\HF\BasisUnspecified\1r12\taweetha\SunFeb1006:07:392019SunFeb1006:07:392019\0\\#,OPT,HF,BasisUnspecified,\\0,1\I\P,1,2.48128\P,2,2.00258,1,98.7984\Br,3,2.24514,2,99.6825,1,-180,0\\HF=-10170.6849\\@

 Total job time:  15.31s(wall), 85.35s(cpu) 
 Sun Feb 10 06:07:39 2019

        *************************************************************
        *                                                           *
        *  Thank you very much for using Q-Chem.  Have a nice day.  *
        *                                                           *
        *************************************************************


 
User input: 2 of 2 
 
Q-Chem Developer Version!
                  Welcome to Q-Chem
     A Quantum Leap Into The Future Of Chemistry


 Q-Chem 5.1, Q-Chem, Inc., Pleasanton, CA (2018)

 Yihan Shao,  Zhengting Gan,  E. Epifanovsky,  A. T. B. Gilbert,  M. Wormit,  
 J. Kussmann,  A. W. Lange,  A. Behn,  Jia Deng,  Xintian Feng,  D. Ghosh,  
 M. Goldey,  P. R. Horn,  L. D. Jacobson,  I. Kaliman,  T. Kus,  A. Landau,  
 Jie Liu,  E. I. Proynov,  R. M. Richard,  R. P. Steele,  E. J. Sundstrom,  
 H. L. Woodcock III,  P. M. Zimmerman,  D. Zuev,  B. Albrecht,  E. Alguire,  
 S. A. Baeppler,  D. Barton,  Z. Benda,  Y. A. Bernard,  E. J. Berquist,  
 K. B. Bravaya,  H. Burton,  D. Casanova,  Chun-Min Chang,  Yunqing Chen,  
 A. Chien,  K. D. Closser,  M. P. Coons,  S. Coriani,  S. Dasgupta,  
 A. L. Dempwolff,  M. Diedenhofen,  Hainam Do,  R. G. Edgar,  Po-Tung Fang,  
 S. Faraji,  S. Fatehi,  Qingguo Feng,  K. D. Fenk,  J. Fosso-Tande,  
 J. Gayvert,  Qinghui Ge,  A. Ghysels,  G. Gidofalvi,  J. Gomes,  
 J. Gonthier,  A. Gunina,  D. Hait,  M. W. D. Hanson-Heine,  
 P. H. P. Harbach,  A. W. Hauser,  J. E. Herr,  E. G. Hohenstein,  
 Z. C. Holden,  Kerwin Hui,  B. C. Huynh,  T.-C. Jagau,  Hyunjun Ji,  
 B. Kaduk,  K. Khistyaev,  Jaehoon Kim,  P. Klunzinger,  K. Koh,  
 D. Kosenkov,  L. Koulias,  T. Kowalczyk,  C. M. Krauter,  A. Kunitsa,  
 Ka Un Lao,  A. Laurent,  K. V. Lawler,  Joonho Lee,  D. Lefrancois,  
 S. Lehtola,  D. S. Levine,  Yi-Pei Li,  You-Sheng Lin,  Fenglai Liu,  
 E. Livshits,  A. Luenser,  P. Manohar,  E. Mansoor,  S. F. Manzer,  
 Shan-Ping Mao,  Yuezhi Mao,  N. Mardirossian,  A. V. Marenich,  
 T. Markovich,  L. A. Martinez-Martinez,  S. A. Maurer,  N. J. Mayhall,  
 S. C. McKenzie,  J.-M. Mewes,  A. F. Morrison,  J. W. Mullinax,  K. Nanda,  
 T. S. Nguyen-Beck,  R. Olivares-Amaya,  J. A. Parkhill,  T. M. Perrine,  
 F. Plasser,  P. Pokhilko,  S. Prager,  A. Prociuk,  E. Ramos,  D. R. Rehn,  
 F. Rob,  M. Schneider,  N. Sergueev,  S. M. Sharada,  S. Sharma,  
 D. W. Small,  T. Stauch,  T. Stein,  Yu-Chuan Su,  A. J. W. Thom,  
 A. Tkatchenko,  T. Tsuchimochi,  N. M. Tubman,  L. Vogt,  M. L. Vidal,  
 O. Vydrov,  M. A. Watson,  J. Wenzel,  M. de Wergifosse,  T. A. Wesolowski,  
 A. White,  J. Witte,  A. Yamada,  Jun Yang,  K. Yao,  S. Yeganeh,  
 S. R. Yost,  Zhi-Qiang You,  A. Zech,  Igor Ying Zhang,  Xing Zhang,  
 Yan Zhao,  Ying Zhu,  B. R. Brooks,  G. K. L. Chan,  C. J. Cramer,  
 M. S. Gordon,  W. J. Hehre,  A. Klamt,  M. W. Schmidt,  C. D. Sherrill,  
 D. G. Truhlar,  A. Aspuru-Guzik,  R. Baer,  A. T. Bell,  N. A. Besley,  
 Jeng-Da Chai,  A. E. DePrince, III,  R. A. DiStasio Jr.,  A. Dreuw,  
 B. D. Dunietz,  T. R. Furlani,  Chao-Ping Hsu,  Yousung Jung,  Jing Kong,  
 D. S. Lambrecht,  WanZhen Liang,  C. Ochsenfeld,  V. A. Rassolov,  
 L. V. Slipchenko,  J. E. Subotnik,  T. Van Voorhis,  J. M. Herbert,  
 A. I. Krylov,  P. M. W. Gill,  M. Head-Gordon

 Contributors to earlier versions of Q-Chem not listed above: 
 R. D. Adamson,  B. Austin,  J. Baker,  G. J. O. Beran,  K. Brandhorst,  
 S. T. Brown,  E. F. C. Byrd,  A. K. Chakraborty,  C.-L. Cheng,  
 Siu Hung Chien,  D. M. Chipman,  D. L. Crittenden,  H. Dachsel,  
 R. J. Doerksen,  A. D. Dutoi,  L. Fusti-Molnar,  W. A. Goddard III,  
 A. Golubeva-Zadorozhnaya,  S. R. Gwaltney,  G. Hawkins,  A. Heyden,  
 S. Hirata,  G. Kedziora,  F. J. Keil,  C. Kelley,  Jihan Kim,  R. A. King,  
 R. Z. Khaliullin,  P. P. Korambath,  W. Kurlancheek,  A. M. Lee,  M. S. Lee,  
 S. V. Levchenko,  Ching Yeh Lin,  D. Liotard,  R. C. Lochan,  I. Lotan,  
 P. E. Maslen,  N. Nair,  D. P. O'Neill,  D. Neuhauser,  E. Neuscamman,  
 C. M. Oana,  R. Olson,  B. Peters,  R. Peverati,  P. A. Pieniazek,  
 Y. M. Rhee,  J. Ritchie,  M. A. Rohrdanz,  E. Rosta,  N. J. Russ,  
 H. F. Schaefer III,  N. E. Schultz,  N. Shenvi,  A. C. Simmonett,  A. Sodt,  
 D. Stuck,  K. S. Thanthiriwatte,  V. Vanovschi,  Tao Wang,  A. Warshel,  
 C. F. Williams,  Q. Wu,  X. Xu,  W. Zhang

 Please cite Q-Chem as follows:
 Y. Shao et al., Mol. Phys. 113, 184-215 (2015)
 DOI: 10.1080/00268976.2014.952696

 Q-Chem 5.1.2 for Intel X86 EM64T Linux

 Parts of Q-Chem use Armadillo 8.300.2 (Tropical Shenanigans).
 http://arma.sourceforge.net/

 Q-Chem begins on Sun Feb 10 06:07:39 2019  

Host: 
0

     Scratch files written to /scratch/taweetham/qchem22245//
The previous job contains 0 fragments, simply inherited here
Input Ideriv = 2
Curr. Ideriv = -1
Max.  Ideriv = 2

Checking the input file for inconsistencies... 	...done.

--------------------------------------------------------------
User input:
--------------------------------------------------------------

$molecule
read
$end

$rem
   JOB_TYPE 	FREQUENCY
   BASIS 		6-311++G**
   EXCHANGE 	HF	
$end

--------------------------------------------------------------
 ----------------------------------------------------------------
             Standard Nuclear Orientation (Angstroms)
    I     Atom           X                Y                Z
 ----------------------------------------------------------------
    1      I       2.3222663999    -0.0617152121    -0.0000000000
    2      P       0.0374567848     0.9059688932     0.0000000000
    3      P      -1.0164021534    -0.7968815010    -0.0000000000
    4      Br     -3.0970268191     0.0467027245     0.0000000000
 ----------------------------------------------------------------
 Molecular Point Group                 Cs    NOp =  2
 Largest Abelian Subgroup              Cs    NOp =  2
 Nuclear Repulsion Energy =   742.3826296481 hartrees
 There are       59 alpha and       59 beta electrons
 Requested basis set is 6-311++G(d,p)
 There are 69 shells and 170 basis functions

 Total QAlloc Memory Limit   2000 MB
 Mega-Array Size       188 MB
 MEM_STATIC part       192 MB

                       Distance Matrix (Angstroms)
             I (  1)   P (  2)   P (  3)
   P (  2)  2.481283
   P (  3)  3.418651  2.002578
   Br(  4)  5.420378  3.250127  2.245135

 A cutoff of  1.0D-11 yielded   1756 shell pairs
 There are     11356 function pairs (     12713 Cartesian)

 -------------------------------------------------------
 OpenMP Integral Computing Module                       
 Release: version 1.0, May 2013, Q-Chem Inc. Pittsburgh 
 -------------------------------------------------------
 Integral Job Info:
 Integral job number is                      11
 Integral operator is                         1
 short-range coefficients                     0
 long-range coefficients              100000000
 Omega coefficients                           0
 if combine SR and LR in K                    0
 Integral screening is                        0
 Integral computing path is                   2
 max size of driver memory is            800000
 size of driver memory is                593474
 size of scratch memory is             29623520
 max col of scratch BK array               1296
 max len of scratch array in speh3          155
 max len of scratch index in speh4           18
 max int batch size is                      520
 min int batch size is                       52
 fixed nKL is                                45
 max L of basis functions is                  2
 order of int derivative is                   0
 number of shells is                         69
 number of basis is                         180
 number of cartesian basis is               180
 number of contracted shell pairs          1756
 number of primitive shell pairs           3976
 maxK2 (contraction) of shell pair           36
 max number of K2 of shell pair               1
 max number of CS2 of shell pair            332
 max number of PS2 of shell pair            332
 mem total for path MDJ                  530524
 -------------------------------------------------------
 Smallest overlap matrix eigenvalue = 7.23E-04
 Guess from superposition of atomic densities
 Warning:  Energy on first SCF cycle will be non-variational
 SAD guess density has 118.000000 electrons

 -----------------------------------------------------------------------
  General SCF calculation program by
  Eric Jon Sundstrom, Paul Horn, Yuezhi Mao, Dmitri Zuev, Alec White,
  David Stuck, Shaama M.S., Shane Yost, Joonho Lee, David Small,
  Daniel Levine, Susi Lehtola, Hugh Burton, Evgeny Epifanovsky
 -----------------------------------------------------------------------
 Hartree-Fock
 using 6 threads for integral computing
 -------------------------------------------------------
 OpenMP Integral computing Module                
 Release: version 2.0, May 2017, Q-Chem Inc. Pleasanton 
 -------------------------------------------------------
 A restricted SCF calculation will be
 performed using DIIS
 SCF converges when DIIS error is below 1.0e-08
 ---------------------------------------
  Cycle       Energy         DIIS error
 ---------------------------------------
    1  -10171.0334631648      3.36e-02  
    2  -10170.6336942177      3.04e-03  
    3  -10170.6717258714      1.65e-03  
    4  -10170.6838986436      3.17e-04  
    5  -10170.6847324539      1.62e-04  
    6  -10170.6848583417      4.14e-05  
    7  -10170.6848852636      1.42e-05  
    8  -10170.6848892193      5.59e-06  
    9  -10170.6848896382      2.42e-06  
   10  -10170.6848896964      5.39e-07  
   11  -10170.6848897002      2.31e-07  
   12  -10170.6848897008      1.11e-07  
   13  -10170.6848897010      3.45e-08  
   14  -10170.6848897011      1.32e-08  
   15  -10170.6848897010      4.87e-09  Convergence criterion met
 ---------------------------------------
 SCF time:   CPU 21.34s  wall 4.00s 
 SCF   energy in the final basis set =   -10170.6848897010
 Total energy in the final basis set =   -10170.6848897010

 --------------------------------------------------------------
             Orbital Energies (a.u.) and Symmetries
 --------------------------------------------------------------

 Alpha MOs, Restricted
 -- Occupied --                  
******* -490.04 -180.88 -169.69 -169.69 -169.69  -80.03  -80.02
  1 A'    2 A'    3 A'    4 A'    1 A"    5 A'    6 A'    7 A'                 
-65.179 -58.539 -58.537 -58.537 -37.936 -33.124 -33.120 -33.120
  8 A'    9 A'    2 A"   10 A'   11 A'   12 A'    3 A"   13 A'                 
-24.308 -24.307 -24.307 -24.303 -24.303  -9.859  -7.574  -7.566
 14 A'    4 A"   15 A'    5 A"   16 A'   17 A'   18 A'   19 A'                 
 -7.472  -7.464  -7.464  -7.253  -5.486  -5.475  -5.475  -5.466
 20 A'    6 A"   21 A'   22 A'   23 A'    7 A"   24 A'   25 A'                 
 -5.465  -5.464  -5.458  -5.457  -5.457  -3.211  -3.208  -3.207
 26 A'    8 A"   27 A'   28 A'    9 A"   29 A'   10 A"   30 A'                 
 -3.199  -3.199  -2.409  -2.404  -2.404  -2.392  -2.392  -1.057
 11 A"   31 A'   32 A'   12 A"   33 A'   34 A'   13 A"   35 A'                 
 -0.949  -0.839  -0.679  -0.516  -0.504  -0.475  -0.426  -0.422
 36 A'   37 A'   38 A'   39 A'   40 A'   14 A"   41 A'   15 A"                 
 -0.403  -0.377  -0.348
 42 A'   43 A'   16 A"                                                         
 -- Virtual --                   
 -0.026   0.024   0.058   0.066   0.074   0.082   0.096   0.103
 17 A"   44 A'   45 A'   46 A'   47 A'   18 A"   48 A'   49 A'                 
  0.108   0.117   0.120   0.128   0.143   0.156   0.178   0.192
 19 A"   50 A'   51 A'   20 A"   52 A'   53 A'   54 A'   55 A'                 
  0.276   0.325   0.326   0.359   0.385   0.388   0.406   0.421
 56 A'   57 A'   21 A"   58 A'   59 A'   22 A"   60 A'   23 A"                 
  0.429   0.516   0.534   0.542   0.567   0.574   0.578   0.589
 61 A'   62 A'   24 A"   63 A'   25 A"   64 A'   26 A"   65 A'                 
  0.617   0.645   0.661   0.707   0.718   0.721   0.759   0.772
 66 A'   67 A'   27 A"   68 A'   28 A"   69 A'   70 A'   29 A"                 
  0.792   0.824   0.881   0.902   0.921   0.926   1.011   1.102
 71 A'   72 A'   73 A'   74 A'   75 A'   30 A"   31 A"   32 A"                 
  1.119   1.147   1.295   1.436   1.541   1.585   1.626   1.777
 76 A'   77 A'   78 A'   79 A'   33 A"   80 A'   81 A'   34 A"                 
  1.833   1.894   1.934   1.937   1.994   2.298   2.324   2.404
 35 A"   82 A'   83 A'   84 A'   85 A'   36 A"   86 A'   87 A'                 
  4.476   4.484   4.488   4.511   4.531   4.540   4.548   4.572
 37 A"   88 A'   38 A"   89 A'   39 A"   90 A'   40 A"   91 A'                 
  4.632   4.737   4.781   6.528   6.560   6.566   7.135   7.222
 92 A'   93 A'   94 A'   41 A"   95 A'   96 A'   97 A'   98 A'                 
  7.431   8.203   8.221   8.282  14.728  14.752  14.782  14.811
 99 A'   42 A"  100 A'  101 A'   43 A"   44 A"  102 A'  103 A'                 
 14.828  14.880  28.883  29.525  29.552  29.556  29.870  29.874
104 A'  105 A'  106 A'   45 A"  107 A'  108 A'   46 A"  109 A'                 
 29.874  29.887  29.955  49.459 130.584 130.606 130.614 154.278
 47 A"  110 A'  111 A'  112 A'   48 A"  113 A'  114 A'  115 A'                 
165.787 166.063 293.887 293.904 293.9791028.3971912.196
116 A'  117 A'   49 A"  118 A'  119 A'  120 A'  121 A'                         

 Beta MOs, Restricted
 -- Occupied --                  
******* -490.04 -180.88 -169.69 -169.69 -169.69  -80.03  -80.02
  1 A'    2 A'    3 A'    4 A'    1 A"    5 A'    6 A'    7 A'                 
-65.179 -58.539 -58.537 -58.537 -37.936 -33.124 -33.120 -33.120
  8 A'    9 A'    2 A"   10 A'   11 A'   12 A'    3 A"   13 A'                 
-24.308 -24.307 -24.307 -24.303 -24.303  -9.859  -7.574  -7.566
 14 A'    4 A"   15 A'    5 A"   16 A'   17 A'   18 A'   19 A'                 
 -7.472  -7.464  -7.464  -7.253  -5.486  -5.475  -5.475  -5.466
 20 A'    6 A"   21 A'   22 A'   23 A'    7 A"   24 A'   25 A'                 
 -5.465  -5.464  -5.458  -5.457  -5.457  -3.211  -3.208  -3.207
 26 A'    8 A"   27 A'   28 A'    9 A"   29 A'   10 A"   30 A'                 
 -3.199  -3.199  -2.409  -2.404  -2.404  -2.392  -2.392  -1.057
 11 A"   31 A'   32 A'   12 A"   33 A'   34 A'   13 A"   35 A'                 
 -0.949  -0.839  -0.679  -0.516  -0.504  -0.475  -0.426  -0.422
 36 A'   37 A'   38 A'   39 A'   40 A'   14 A"   41 A'   15 A"                 
 -0.403  -0.377  -0.348
 42 A'   43 A'   16 A"                                                         
 -- Virtual --                   
 -0.026   0.024   0.058   0.066   0.074   0.082   0.096   0.103
 17 A"   44 A'   45 A'   46 A'   47 A'   18 A"   48 A'   49 A'                 
  0.108   0.117   0.120   0.128   0.143   0.156   0.178   0.192
 19 A"   50 A'   51 A'   20 A"   52 A'   53 A'   54 A'   55 A'                 
  0.276   0.325   0.326   0.359   0.385   0.388   0.406   0.421
 56 A'   57 A'   21 A"   58 A'   59 A'   22 A"   60 A'   23 A"                 
  0.429   0.516   0.534   0.542   0.567   0.574   0.578   0.589
 61 A'   62 A'   24 A"   63 A'   25 A"   64 A'   26 A"   65 A'                 
  0.617   0.645   0.661   0.707   0.718   0.721   0.759   0.772
 66 A'   67 A'   27 A"   68 A'   28 A"   69 A'   70 A'   29 A"                 
  0.792   0.824   0.881   0.902   0.921   0.926   1.011   1.102
 71 A'   72 A'   73 A'   74 A'   75 A'   30 A"   31 A"   32 A"                 
  1.119   1.147   1.295   1.436   1.541   1.585   1.626   1.777
 76 A'   77 A'   78 A'   79 A'   33 A"   80 A'   81 A'   34 A"                 
  1.833   1.894   1.934   1.937   1.994   2.298   2.324   2.404
 35 A"   82 A'   83 A'   84 A'   85 A'   36 A"   86 A'   87 A'                 
  4.476   4.484   4.488   4.511   4.531   4.540   4.548   4.572
 37 A"   88 A'   38 A"   89 A'   39 A"   90 A'   40 A"   91 A'                 
  4.632   4.737   4.781   6.528   6.560   6.566   7.135   7.222
 92 A'   93 A'   94 A'   41 A"   95 A'   96 A'   97 A'   98 A'                 
  7.431   8.203   8.221   8.282  14.728  14.752  14.782  14.811
 99 A'   42 A"  100 A'  101 A'   43 A"   44 A"  102 A'  103 A'                 
 14.828  14.880  28.883  29.525  29.552  29.556  29.870  29.874
104 A'  105 A'  106 A'   45 A"  107 A'  108 A'   46 A"  109 A'                 
 29.874  29.887  29.955  49.459 130.584 130.606 130.614 154.278
 47 A"  110 A'  111 A'  112 A'   48 A"  113 A'  114 A'  115 A'                 
165.787 166.063 293.887 293.904 293.9791028.3971912.196
116 A'  117 A'   49 A"  118 A'  119 A'  120 A'  121 A'                         
 --------------------------------------------------------------

          Ground-State Mulliken Net Atomic Charges

     Atom                 Charge (a.u.)
  ----------------------------------------
      1 I                    -0.183935
      2 P                     0.177270
      3 P                     0.242372
      4 Br                   -0.235708
  ----------------------------------------
  Sum of atomic charges =    -0.000000

 -----------------------------------------------------------------
                    Cartesian Multipole Moments
 -----------------------------------------------------------------
    Charge (ESU x 10^10)
                -0.0000
    Dipole Moment (Debye)
         X       0.2638      Y      -0.0906      Z       0.0000
       Tot       0.2790
    Quadrupole Moments (Debye-Ang)
        XX     -76.9666     XY      -0.4400     YY     -75.3242
        XZ       0.0000     YZ       0.0000     ZZ     -74.4195
    Octopole Moments (Debye-Ang^2)
       XXX      23.4077    XXY      -2.6735    XYY       3.8131
       YYY      -1.7674    XXZ      -0.0000    XYZ       0.0000
       YYZ      -0.0000    XZZ       2.4532    YZZ      -0.5667
       ZZZ      -0.0000
    Hexadecapole Moments (Debye-Ang^3)
      XXXX   -2118.8318   XXXY     -47.3966   XXYY    -402.6023
      XYYY     -11.5164   YYYY    -232.9893   XXXZ       0.0000
      XXYZ      -0.0000   XYYZ       0.0000   YYYZ       0.0000
      XXZZ    -392.3950   XYZZ      -3.0880   YYZZ     -55.3232
      XZZZ       0.0000   YZZZ      -0.0000   ZZZZ    -108.8204
 -----------------------------------------------------------------
 Calculating MO derivatives via CPSCF
XF: myseg = 0
XF: NBas: 170, NBas6D: 180
 D1JvT checksum  = 189024 11349.1724357660
 D1KAT checksum  = 491136 412.8054243121
   1         3          12      0.077753    0.027563
   2         3          12      0.020748    0.009378
   3         3          12      0.006214    0.003377
   4         3          12      0.001598    0.000850
   5         3          12      0.000369    0.000196
   6         7           8      0.000064    0.000037
   7        13           2      0.000009    0.000007
   8        14           1      0.000001    0.000001
   9        15           0      0.000000    0.000000    Roots Converged
 Time for AOints: 5.5 s (CPU) 0.9 s (wall)
 ------------------------------------------------------------------------------
                     AOints        : Timing summary (seconds)
 ------------------------------------------------------------------------------
     job step          cpu (% of tot)      sys (% of tot)     wall (% of tot)
 ------------------------------------------------------------------------------
  cpscf_lag         0.1773E+02 (29.6)   0.4000E-05 (26.7)   0.3106E+01 (28.0)
  iterzp            0.3670E+02 (61.2)   0.1000E-04 (66.7)   0.6983E+01 (62.9)
  make_fx           0.0000E+00 ( 0.0)   0.0000E+00 ( 0.0)   0.0000E+00 ( 0.0)
  AOints            0.5466E+01 ( 9.1)   0.1000E-05 ( 6.7)   0.9228E+00 ( 8.3)
 ------------------------------------------------------------------------------
   Grand Totals     0.5999E+02          0.1500E-04          0.1110E+02
 ------------------------------------------------------------------------------
 Calculating analytic Hessian of the SCF energy
 Polarizability Matrix (a.u.)
            1           2           3
    1-172.3748349  -7.3009253   0.0000000
    2  -7.3009253 -80.5596217   0.0000000
    3   0.0000000   0.0000000 -57.4775365

 Direct stationary perturbation theory relativistic correction:

 rels  =     116.158272509358
 relv  =    -382.124184610538
 rel2e =      48.184562726377
 E_rel =    -217.781349374803

 Hessian of the SCF Energy
            1           2           3           4           5           6
    1   0.1088823  -0.0344043   0.0000000  -0.0897068   0.0310703  -0.0000000
    2  -0.0344043   0.0222766   0.0000000   0.0415114  -0.0296092  -0.0000000
    3   0.0000000   0.0000000   0.0037990  -0.0000000  -0.0000000  -0.0037258
    4  -0.0897068   0.0415114  -0.0000000   0.1785115   0.0683255   0.0000000
    5   0.0310703  -0.0296092  -0.0000000   0.0683255   0.2481463   0.0000000
    6  -0.0000000  -0.0000000  -0.0037258   0.0000000   0.0000000   0.0036241
    7  -0.0140332  -0.0045424   0.0000000  -0.0709424  -0.1039699  -0.0000000
    8   0.0057680   0.0073509   0.0000000  -0.1038693  -0.2279711  -0.0000000
    9   0.0000000  -0.0000000  -0.0042930  -0.0000000  -0.0000000   0.0042346
   10  -0.0051423  -0.0025647  -0.0000000  -0.0178623   0.0045741   0.0000000
   11  -0.0024339  -0.0000183   0.0000000  -0.0059677   0.0094339   0.0000000
   12   0.0000000   0.0000000   0.0042199  -0.0000000  -0.0000000  -0.0041329
            7           8           9          10          11          12
    1  -0.0140332   0.0057680   0.0000000  -0.0051423  -0.0024339   0.0000000
    2  -0.0045424   0.0073509  -0.0000000  -0.0025647  -0.0000183   0.0000000
    3   0.0000000   0.0000000  -0.0042930  -0.0000000   0.0000000   0.0042199
    4  -0.0709424  -0.1038693  -0.0000000  -0.0178623  -0.0059677  -0.0000000
    5  -0.1039699  -0.2279711  -0.0000000   0.0045741   0.0094339  -0.0000000
    6  -0.0000000  -0.0000000   0.0042346   0.0000000   0.0000000  -0.0041329
    7   0.1949651   0.0608293   0.0000000  -0.1099896   0.0476830   0.0000000
    8   0.0608293   0.2564509   0.0000000   0.0372719  -0.0358307  -0.0000000
    9   0.0000000   0.0000000   0.0048187  -0.0000000  -0.0000000  -0.0047603
   10  -0.1099896   0.0372719  -0.0000000   0.1329942  -0.0392813  -0.0000000
   11   0.0476830  -0.0358307  -0.0000000  -0.0392813   0.0264150   0.0000000
   12   0.0000000  -0.0000000  -0.0047603  -0.0000000   0.0000000   0.0046734
 Gradient time:  CPU 85.27 s  wall 15.82 s
 **********************************************************************
 **                                                                  **
 **                       VIBRATIONAL ANALYSIS                       **
 **                       --------------------                       **
 **                                                                  **
 **        VIBRATIONAL FREQUENCIES (CM**-1) AND NORMAL MODES         **
 **     FORCE CONSTANTS (mDYN/ANGSTROM) AND REDUCED MASSES (AMU)     **
 **                  INFRARED INTENSITIES (KM/MOL)                   **
 **                                                                  **
 **********************************************************************


 Mode:                 1                      2                      3
 Frequency:        98.02                 102.53                 141.05
 Force Cnst:      0.2090                 0.2351                 0.8596
 Red. Mass:      36.9309                37.9634                73.3340
 IR Active:          YES                    YES                    YES
 IR Intens:        0.676                  1.188                  0.099
 Raman Active:       YES                    YES                    YES
               X      Y      Z        X      Y      Z        X      Y      Z
 I          0.000  0.000 -0.155   -0.143 -0.149 -0.000   -0.448  0.036  0.000
 P         -0.000 -0.000  0.623    0.182  0.655  0.000   -0.235 -0.103 -0.000
 P         -0.000 -0.000  0.716    0.320  0.576  0.000    0.337 -0.373 -0.000
 Br        -0.000  0.000 -0.276    0.033 -0.244 -0.000    0.680  0.128  0.000
 TransDip   0.000 -0.000  0.026   -0.005  0.035  0.000   -0.000 -0.010 -0.000

 Mode:                 4                      5                      6
 Frequency:       368.98                 419.52                 698.04
 Force Cnst:      2.8395                 3.6826                 8.8943
 Red. Mass:      35.3987                35.5141                30.9817
 IR Active:          YES                    YES                    YES
 IR Intens:       70.782                 56.966                  1.955
 Raman Active:       YES                    YES                    YES
               X      Y      Z        X      Y      Z        X      Y      Z
 I         -0.175  0.084 -0.000    0.012 -0.022  0.000    0.004  0.003  0.000
 P          0.880 -0.380  0.000   -0.180  0.149 -0.000   -0.334 -0.620 -0.000
 P          0.166  0.004  0.000    0.831 -0.401 -0.000    0.337  0.625 -0.000
 Br        -0.129  0.012 -0.000   -0.274  0.135  0.000   -0.008 -0.007  0.000
 TransDip   0.269 -0.021  0.000    0.241 -0.011 -0.000    0.043  0.012 -0.000

 STANDARD THERMODYNAMIC QUANTITIES AT   298.15 K  AND     1.00 ATM

   This Molecule has  0 Imaginary Frequencies
   Zero point vibrational energy:        2.613 kcal/mol

   Atom    1 Element I  Has Mass  126.90440
   Atom    2 Element P  Has Mass   30.97376
   Atom    3 Element P  Has Mass   30.97376
   Atom    4 Element Br Has Mass   78.91830
   Molecular Mass:   267.770220 amu
   Principal axes and moments of inertia in amu*Bohr^2:
                             1           2           3
    Eigenvalues --      163.32885  5256.23726  5419.56610
          X               1.00000     0.00239     0.00000
          Y              -0.00239     1.00000     0.00000
          Z               0.00000    -0.00000     1.00000
   Rotational Symmetry Number is   1
   The Molecule is an Asymmetric Top
   Translational Enthalpy:        0.889 kcal/mol
   Rotational Enthalpy:           0.889 kcal/mol
   Vibrational Enthalpy:          4.416 kcal/mol
   gas constant (RT):             0.592 kcal/mol
   Translational Entropy:        42.654  cal/mol.K
   Rotational Entropy:           29.921  cal/mol.K
   Vibrational Entropy:          11.975  cal/mol.K

   Total Enthalpy:                6.786 kcal/mol
   Total Entropy:                84.549  cal/mol.K
Archival summary:
1\1\december\FREQ\HF\BasisUnspecified\1r12\taweetha\SunFeb1006:07:592019SunFeb1006:07:592019\0\\#,FREQ,HF,BasisUnspecified,\\0,1\I\P,1,2.48128\P,2,2.00258,1,98.7984\Br,3,2.24514,2,99.6825,1,180,0\\HF=-10170.6849\\@

 Total job time:  19.68s(wall), 106.88s(cpu) 
 Sun Feb 10 06:07:59 2019

        *************************************************************
        *                                                           *
        *  Thank you very much for using Q-Chem.  Have a nice day.  *
        *                                                           *
        *************************************************************
