# Supplementary material for: Geometric and energetic data from ab initio calculations of haloethene, haloimine, halomethylenephosphine, haloiminophosphine, halodiazene, halodiphosphene and halocyclopropane
Source: Data Brief. 2019 Nov 2;27:104738. doi: 10.1016/j.dib.2019.104738 (PMC6861602; doi:10.1016/j.dib.2019.104738)
Supplement: Multimedia component 8 [file mmc8.zip › PP/HF/BrEPPIE.out]

Q-Chem Developer Version!
                  Welcome to Q-Chem
     A Quantum Leap Into The Future Of Chemistry


 Q-Chem 5.1, Q-Chem, Inc., Pleasanton, CA (2018)

 Yihan Shao,  Zhengting Gan,  E. Epifanovsky,  A. T. B. Gilbert,  M. Wormit,  
 J. Kussmann,  A. W. Lange,  A. Behn,  Jia Deng,  Xintian Feng,  D. Ghosh,  
 M. Goldey,  P. R. Horn,  L. D. Jacobson,  I. Kaliman,  T. Kus,  A. Landau,  
 Jie Liu,  E. I. Proynov,  R. M. Richard,  R. P. Steele,  E. J. Sundstrom,  
 H. L. Woodcock III,  P. M. Zimmerman,  D. Zuev,  B. Albrecht,  E. Alguire,  
 S. A. Baeppler,  D. Barton,  Z. Benda,  Y. A. Bernard,  E. J. Berquist,  
 K. B. Bravaya,  H. Burton,  D. Casanova,  Chun-Min Chang,  Yunqing Chen,  
 A. Chien,  K. D. Closser,  M. P. Coons,  S. Coriani,  S. Dasgupta,  
 A. L. Dempwolff,  M. Diedenhofen,  Hainam Do,  R. G. Edgar,  Po-Tung Fang,  
 S. Faraji,  S. Fatehi,  Qingguo Feng,  K. D. Fenk,  J. Fosso-Tande,  
 J. Gayvert,  Qinghui Ge,  A. Ghysels,  G. Gidofalvi,  J. Gomes,  
 J. Gonthier,  A. Gunina,  D. Hait,  M. W. D. Hanson-Heine,  
 P. H. P. Harbach,  A. W. Hauser,  J. E. Herr,  E. G. Hohenstein,  
 Z. C. Holden,  Kerwin Hui,  B. C. Huynh,  T.-C. Jagau,  Hyunjun Ji,  
 B. Kaduk,  K. Khistyaev,  Jaehoon Kim,  P. Klunzinger,  K. Koh,  
 D. Kosenkov,  L. Koulias,  T. Kowalczyk,  C. M. Krauter,  A. Kunitsa,  
 Ka Un Lao,  A. Laurent,  K. V. Lawler,  Joonho Lee,  D. Lefrancois,  
 S. Lehtola,  D. S. Levine,  Yi-Pei Li,  You-Sheng Lin,  Fenglai Liu,  
 E. Livshits,  A. Luenser,  P. Manohar,  E. Mansoor,  S. F. Manzer,  
 Shan-Ping Mao,  Yuezhi Mao,  N. Mardirossian,  A. V. Marenich,  
 T. Markovich,  L. A. Martinez-Martinez,  S. A. Maurer,  N. J. Mayhall,  
 S. C. McKenzie,  J.-M. Mewes,  A. F. Morrison,  J. W. Mullinax,  K. Nanda,  
 T. S. Nguyen-Beck,  R. Olivares-Amaya,  J. A. Parkhill,  T. M. Perrine,  
 F. Plasser,  P. Pokhilko,  S. Prager,  A. Prociuk,  E. Ramos,  D. R. Rehn,  
 F. Rob,  M. Schneider,  N. Sergueev,  S. M. Sharada,  S. Sharma,  
 D. W. Small,  T. Stauch,  T. Stein,  Yu-Chuan Su,  A. J. W. Thom,  
 A. Tkatchenko,  T. Tsuchimochi,  N. M. Tubman,  L. Vogt,  M. L. Vidal,  
 O. Vydrov,  M. A. Watson,  J. Wenzel,  M. de Wergifosse,  T. A. Wesolowski,  
 A. White,  J. Witte,  A. Yamada,  Jun Yang,  K. Yao,  S. Yeganeh,  
 S. R. Yost,  Zhi-Qiang You,  A. Zech,  Igor Ying Zhang,  Xing Zhang,  
 Yan Zhao,  Ying Zhu,  B. R. Brooks,  G. K. L. Chan,  C. J. Cramer,  
 M. S. Gordon,  W. J. Hehre,  A. Klamt,  M. W. Schmidt,  C. D. Sherrill,  
 D. G. Truhlar,  A. Aspuru-Guzik,  R. Baer,  A. T. Bell,  N. A. Besley,  
 Jeng-Da Chai,  A. E. DePrince, III,  R. A. DiStasio Jr.,  A. Dreuw,  
 B. D. Dunietz,  T. R. Furlani,  Chao-Ping Hsu,  Yousung Jung,  Jing Kong,  
 D. S. Lambrecht,  WanZhen Liang,  C. Ochsenfeld,  V. A. Rassolov,  
 L. V. Slipchenko,  J. E. Subotnik,  T. Van Voorhis,  J. M. Herbert,  
 A. I. Krylov,  P. M. W. Gill,  M. Head-Gordon

 Contributors to earlier versions of Q-Chem not listed above: 
 R. D. Adamson,  B. Austin,  J. Baker,  G. J. O. Beran,  K. Brandhorst,  
 S. T. Brown,  E. F. C. Byrd,  A. K. Chakraborty,  C.-L. Cheng,  
 Siu Hung Chien,  D. M. Chipman,  D. L. Crittenden,  H. Dachsel,  
 R. J. Doerksen,  A. D. Dutoi,  L. Fusti-Molnar,  W. A. Goddard III,  
 A. Golubeva-Zadorozhnaya,  S. R. Gwaltney,  G. Hawkins,  A. Heyden,  
 S. Hirata,  G. Kedziora,  F. J. Keil,  C. Kelley,  Jihan Kim,  R. A. King,  
 R. Z. Khaliullin,  P. P. Korambath,  W. Kurlancheek,  A. M. Lee,  M. S. Lee,  
 S. V. Levchenko,  Ching Yeh Lin,  D. Liotard,  R. C. Lochan,  I. Lotan,  
 P. E. Maslen,  N. Nair,  D. P. O'Neill,  D. Neuhauser,  E. Neuscamman,  
 C. M. Oana,  R. Olson,  B. Peters,  R. Peverati,  P. A. Pieniazek,  
 Y. M. Rhee,  J. Ritchie,  M. A. Rohrdanz,  E. Rosta,  N. J. Russ,  
 H. F. Schaefer III,  N. E. Schultz,  N. Shenvi,  A. C. Simmonett,  A. Sodt,  
 D. Stuck,  K. S. Thanthiriwatte,  V. Vanovschi,  Tao Wang,  A. Warshel,  
 C. F. Williams,  Q. Wu,  X. Xu,  W. Zhang

 Please cite Q-Chem as follows:
 Y. Shao et al., Mol. Phys. 113, 184-215 (2015)
 DOI: 10.1080/00268976.2014.952696

 Q-Chem 5.1.2 for Intel X86 EM64T Linux

 Parts of Q-Chem use Armadillo 8.300.2 (Tropical Shenanigans).
 http://arma.sourceforge.net/

 Q-Chem begins on Sun Feb 10 06:06:47 2019  

Host: 
0

     Scratch files written to /scratch/taweetham/qchem22186//
Input Ideriv = 2
Curr. Ideriv = -1
Max.  Ideriv = 2

Checking the input file for inconsistencies... 	...done.

--------------------------------------------------------------
User input:
--------------------------------------------------------------
../HF/Br=I_c.inp
$molecule
0 1
I 
P  1 2.472014
P  2 2.047922 1 113.038094
Br 3 2.254837 2 112.836941 1 -0.000000 0
$end

$rem
   JOB_TYPE		OPTIMIZATION
   BASIS		6-311++G**
   EXCHANGE		HF
$end

--------------------------------------------------------------
 ----------------------------------------------------------------
             Standard Nuclear Orientation (Angstroms)
    I     Atom           X                Y                Z
 ----------------------------------------------------------------
    1      I       1.7365739686    -0.3821978507     0.0000000000
    2      P       0.4409665776     1.7230942204    -0.0000000000
    3      P      -1.5840880621     1.4179086632    -0.0000000000
    4      Br     -2.1397599448    -0.7673873477     0.0000000000
 ----------------------------------------------------------------
 Molecular Point Group                 Cs    NOp =  2
 Largest Abelian Subgroup              Cs    NOp =  2
 Nuclear Repulsion Energy =   792.3677354060 hartrees
 There are       59 alpha and       59 beta electrons
 Requested basis set is 6-311++G(d,p)
 There are 69 shells and 170 basis functions

 Total QAlloc Memory Limit   2000 MB
 Mega-Array Size       188 MB
 MEM_STATIC part       192 MB
 A cutoff of  1.0D-11 yielded   1817 shell pairs
 There are     11845 function pairs (     13321 Cartesian)

 -------------------------------------------------------
 OpenMP Integral Computing Module                       
 Release: version 1.0, May 2013, Q-Chem Inc. Pittsburgh 
 -------------------------------------------------------
 Integral Job Info:
 Integral job number is                      11
 Integral operator is                         1
 short-range coefficients                     0
 long-range coefficients              100000000
 Omega coefficients                           0
 if combine SR and LR in K                    0
 Integral screening is                        0
 Integral computing path is                   2
 max size of driver memory is            800000
 size of driver memory is                593474
 size of scratch memory is             29623520
 max col of scratch BK array               1296
 max len of scratch array in speh3          155
 max len of scratch index in speh4           18
 max int batch size is                      520
 min int batch size is                       52
 fixed nKL is                                45
 max L of basis functions is                  2
 order of int derivative is                   0
 number of shells is                         69
 number of basis is                         180
 number of cartesian basis is               180
 number of contracted shell pairs          1817
 number of primitive shell pairs           4079
 maxK2 (contraction) of shell pair           36
 max number of K2 of shell pair               1
 max number of CS2 of shell pair            339
 max number of PS2 of shell pair            339
 mem total for path MDJ                  532396
 -------------------------------------------------------
 Smallest overlap matrix eigenvalue = 7.00E-04

 Scale SEOQF with 1.000000e-01/1.000000e-01/1.000000e-01

 Standard Electronic Orientation quadrupole field applied
 Nucleus-field energy     =     0.0000000202 hartrees
 Guess from superposition of atomic densities
 Warning:  Energy on first SCF cycle will be non-variational
 SAD guess density has 118.000000 electrons

 -----------------------------------------------------------------------
  General SCF calculation program by
  Eric Jon Sundstrom, Paul Horn, Yuezhi Mao, Dmitri Zuev, Alec White,
  David Stuck, Shaama M.S., Shane Yost, Joonho Lee, David Small,
  Daniel Levine, Susi Lehtola, Hugh Burton, Evgeny Epifanovsky
 -----------------------------------------------------------------------
 Hartree-Fock
 using 6 threads for integral computing
 -------------------------------------------------------
 OpenMP Integral computing Module                
 Release: version 2.0, May 2017, Q-Chem Inc. Pleasanton 
 -------------------------------------------------------
 A restricted SCF calculation will be
 performed using DIIS
 SCF converges when DIIS error is below 1.0e-08
 ---------------------------------------
  Cycle       Energy         DIIS error
 ---------------------------------------
    1  -10170.9364381631      3.17e-02  
    2  -10170.6257340297      3.02e-03  
    3  -10170.6631722487      1.73e-03  
    4  -10170.6773084371      3.68e-04  
    5  -10170.6783539022      1.90e-04  
    6  -10170.6785494022      4.56e-05  
    7  -10170.6785841432      1.47e-05  
    8  -10170.6785879912      5.95e-06  
    9  -10170.6785885416      2.88e-06  
   10  -10170.6785886524      7.71e-07  
   11  -10170.6785886620      3.51e-07  
   12  -10170.6785886634      1.46e-07  
   13  -10170.6785886641      3.63e-08  
   14  -10170.6785886641      1.00e-08  Convergence criterion met
 ---------------------------------------
 SCF time:   CPU 20.90s  wall 4.00s 
 SCF   energy in the final basis set =   -10170.6785886641
 Total energy in the final basis set =   -10170.6785886641

 --------------------------------------------------------------
             Orbital Energies (a.u.) and Symmetries
 --------------------------------------------------------------

 Alpha MOs, Restricted
 -- Occupied --                  
******* -490.05 -180.88 -169.69 -169.69 -169.69  -80.04  -80.03
  1 A'    2 A'    3 A'    4 A'    1 A"    5 A'    6 A'    7 A'                 
-65.180 -58.540 -58.539 -58.538 -37.937 -33.125 -33.121 -33.121
  8 A'    9 A'    2 A"   10 A'   11 A'   12 A'    3 A"   13 A'                 
-24.309 -24.308 -24.308 -24.304 -24.304  -9.860  -7.576  -7.567
 14 A'    4 A"   15 A'    5 A"   16 A'   17 A'   18 A'   19 A'                 
 -7.473  -7.465  -7.465  -7.254  -5.487  -5.477  -5.476  -5.468
 20 A'    6 A"   21 A'   22 A'   23 A'    7 A"   24 A'   25 A'                 
 -5.466  -5.466  -5.460  -5.458  -5.458  -3.212  -3.209  -3.208
  8 A"   26 A'   27 A'    9 A"   28 A'   29 A'   10 A"   30 A'                 
 -3.200  -3.200  -2.410  -2.406  -2.405  -2.393  -2.393  -1.050
 11 A"   31 A'   32 A'   12 A"   33 A'   13 A"   34 A'   35 A'                 
 -0.937  -0.844  -0.679  -0.525  -0.489  -0.470  -0.417  -0.416
 36 A'   37 A'   38 A'   39 A'   40 A'   14 A"   15 A"   41 A'                 
 -0.403  -0.375  -0.349
 42 A'   43 A'   16 A"                                                         
 -- Virtual --                   
 -0.026   0.004   0.060   0.065   0.078   0.082   0.099   0.109
 17 A"   44 A'   45 A'   46 A'   47 A'   18 A"   48 A'   49 A'                 
  0.110   0.121   0.129   0.129   0.142   0.153   0.177   0.191
 19 A"   50 A'   51 A'   20 A"   52 A'   53 A'   54 A'   55 A'                 
  0.276   0.328   0.335   0.362   0.386   0.388   0.402   0.426
 56 A'   57 A'   21 A"   58 A'   59 A'   22 A"   60 A'   61 A'                 
  0.428   0.473   0.534   0.539   0.570   0.571   0.576   0.584
 23 A"   62 A'   24 A"   63 A'   25 A"   64 A'   26 A"   65 A'                 
  0.630   0.664   0.677   0.679   0.729   0.735   0.774   0.787
 66 A'   27 A"   67 A'   68 A'   69 A'   28 A"   29 A"   70 A'                 
  0.805   0.828   0.863   0.886   0.906   0.922   1.006   1.084
 71 A'   72 A'   73 A'   74 A'   75 A'   30 A"   31 A"   32 A"                 
  1.099   1.149   1.310   1.394   1.545   1.588   1.629   1.776
 76 A'   77 A'   78 A'   79 A'   33 A"   80 A'   81 A'   34 A"                 
  1.832   1.848   1.932   1.986   2.005   2.297   2.326   2.398
 35 A"   82 A'   83 A'   84 A'   85 A'   36 A"   86 A'   87 A'                 
  4.474   4.484   4.488   4.508   4.530   4.542   4.547   4.570
 37 A"   88 A'   38 A"   89 A'   39 A"   90 A'   40 A"   91 A'                 
  4.632   4.742   4.774   6.530   6.560   6.572   7.130   7.219
 92 A'   93 A'   94 A'   41 A"   95 A'   96 A'   97 A'   98 A'                 
  7.410   8.202   8.225   8.275  14.725  14.750  14.768  14.774
 99 A'   42 A"  100 A'  101 A'   43 A"   44 A"  102 A'  103 A'                 
 14.860  14.894  28.876  29.526  29.552  29.558  29.868  29.873
104 A'  105 A'  106 A'   45 A"  107 A'  108 A'   46 A"  109 A'                 
 29.873  29.885  29.955  49.458 130.585 130.607 130.614 154.272
 47 A"  110 A'  111 A'  112 A'   48 A"  113 A'  114 A'  115 A'                 
165.777 166.038 293.885 293.905 293.9711028.3971912.190
116 A'  117 A'   49 A"  118 A'  119 A'  120 A'  121 A'                         

 Beta MOs, Restricted
 -- Occupied --                  
******* -490.05 -180.88 -169.69 -169.69 -169.69  -80.04  -80.03
  1 A'    2 A'    3 A'    4 A'    1 A"    5 A'    6 A'    7 A'                 
-65.180 -58.540 -58.539 -58.538 -37.937 -33.125 -33.121 -33.121
  8 A'    9 A'    2 A"   10 A'   11 A'   12 A'    3 A"   13 A'                 
-24.309 -24.308 -24.308 -24.304 -24.304  -9.860  -7.576  -7.567
 14 A'    4 A"   15 A'    5 A"   16 A'   17 A'   18 A'   19 A'                 
 -7.473  -7.465  -7.465  -7.254  -5.487  -5.477  -5.476  -5.468
 20 A'    6 A"   21 A'   22 A'   23 A'    7 A"   24 A'   25 A'                 
 -5.466  -5.466  -5.460  -5.458  -5.458  -3.212  -3.209  -3.208
  8 A"   26 A'   27 A'    9 A"   28 A'   29 A'   10 A"   30 A'                 
 -3.200  -3.200  -2.410  -2.406  -2.405  -2.393  -2.393  -1.050
 11 A"   31 A'   32 A'   12 A"   33 A'   13 A"   34 A'   35 A'                 
 -0.937  -0.844  -0.679  -0.525  -0.489  -0.470  -0.417  -0.416
 36 A'   37 A'   38 A'   39 A'   40 A'   14 A"   15 A"   41 A'                 
 -0.403  -0.375  -0.349
 42 A'   43 A'   16 A"                                                         
 -- Virtual --                   
 -0.026   0.004   0.060   0.065   0.078   0.082   0.099   0.109
 17 A"   44 A'   45 A'   46 A'   47 A'   18 A"   48 A'   49 A'                 
  0.110   0.121   0.129   0.129   0.142   0.153   0.177   0.191
 19 A"   50 A'   51 A'   20 A"   52 A'   53 A'   54 A'   55 A'                 
  0.276   0.328   0.335   0.362   0.386   0.388   0.402   0.426
 56 A'   57 A'   21 A"   58 A'   59 A'   22 A"   60 A'   61 A'                 
  0.428   0.473   0.534   0.539   0.570   0.571   0.576   0.584
 23 A"   62 A'   24 A"   63 A'   25 A"   64 A'   26 A"   65 A'                 
  0.630   0.664   0.677   0.679   0.729   0.735   0.774   0.787
 66 A'   27 A"   67 A'   68 A'   69 A'   28 A"   29 A"   70 A'                 
  0.805   0.828   0.863   0.886   0.906   0.922   1.006   1.084
 71 A'   72 A'   73 A'   74 A'   75 A'   30 A"   31 A"   32 A"                 
  1.099   1.149   1.310   1.394   1.545   1.588   1.629   1.776
 76 A'   77 A'   78 A'   79 A'   33 A"   80 A'   81 A'   34 A"                 
  1.832   1.848   1.932   1.986   2.005   2.297   2.326   2.398
 35 A"   82 A'   83 A'   84 A'   85 A'   36 A"   86 A'   87 A'                 
  4.474   4.484   4.488   4.508   4.530   4.542   4.547   4.570
 37 A"   88 A'   38 A"   89 A'   39 A"   90 A'   40 A"   91 A'                 
  4.632   4.742   4.774   6.530   6.560   6.572   7.130   7.219
 92 A'   93 A'   94 A'   41 A"   95 A'   96 A'   97 A'   98 A'                 
  7.410   8.202   8.225   8.275  14.725  14.750  14.768  14.774
 99 A'   42 A"  100 A'  101 A'   43 A"   44 A"  102 A'  103 A'                 
 14.860  14.894  28.876  29.526  29.552  29.558  29.868  29.873
104 A'  105 A'  106 A'   45 A"  107 A'  108 A'   46 A"  109 A'                 
 29.873  29.885  29.955  49.458 130.585 130.607 130.614 154.272
 47 A"  110 A'  111 A'  112 A'   48 A"  113 A'  114 A'  115 A'                 
165.777 166.038 293.885 293.905 293.9711028.3971912.190
116 A'  117 A'   49 A"  118 A'  119 A'  120 A'  121 A'                         
 --------------------------------------------------------------

          Ground-State Mulliken Net Atomic Charges

     Atom                 Charge (a.u.)
  ----------------------------------------
      1 I                    -0.145624
      2 P                     0.139556
      3 P                     0.203597
      4 Br                   -0.197528
  ----------------------------------------
  Sum of atomic charges =    -0.000000

 -----------------------------------------------------------------
                    Cartesian Multipole Moments
 -----------------------------------------------------------------
    Charge (ESU x 10^10)
                -0.0000
    Dipole Moment (Debye)
         X       0.0616      Y       0.6174      Z      -0.0000
       Tot       0.6204
    Quadrupole Moments (Debye-Ang)
        XX     -76.2370     XY      -1.7333     YY     -73.1466
        XZ       0.0000     YZ       0.0000     ZZ     -74.7170
    Octopole Moments (Debye-Ang^2)
       XXX      20.5217    XXY     -22.8122    XYY       5.7099
       YYY     -59.8015    XXZ      -0.0000    XYZ      -0.0000
       YYZ      -0.0000    XZZ       4.2948    YZZ     -15.9932
       ZZZ      -0.0000
    Hexadecapole Moments (Debye-Ang^3)
      XXXX   -1370.8373   XXXY      16.4570   XXYY    -314.9292
      XYYY      24.9621   YYYY    -597.3061   XXXZ       0.0000
      XXYZ       0.0000   XYYZ       0.0000   YYYZ       0.0000
      XXZZ    -247.0734   XYZZ       8.1871   YYZZ    -119.7545
      XZZZ       0.0000   YZZZ       0.0000   ZZZZ    -109.9393
 -----------------------------------------------------------------
 Calculating analytic gradient of the SCF energy
 Gradient of SCF Energy
            1           2           3           4
    1   0.0026191   0.0188804  -0.0183743  -0.0031252
    2  -0.0033705   0.0068531   0.0058595  -0.0093421
    3  -0.0000000   0.0000000  -0.0000000   0.0000000
 Max gradient component =       1.888E-02
 RMS gradient           =       8.615E-03
 Gradient time:  CPU 5.11 s  wall 0.91 s
 Geometry Optimization Parameters
   NAtoms,    NIC,     NZ,  NCons,   NDum,   NFix, NCnnct, MaxDiis
        4      14       4       0       0       0       0       0


** GEOMETRY OPTIMIZATION IN DELOCALIZED INTERNAL COORDINATES **
   Searching for a Minimum

   Optimization Cycle:   1

                       Coordinates (Angstroms)
     ATOM                X               Y               Z
      1  I         1.7365739686   -0.3821978507    0.0000000000
      2  P         0.4409665776    1.7230942204    0.0000000000
      3  P        -1.5840880621    1.4179086632    0.0000000000
      4  Br       -2.1397599448   -0.7673873477    0.0000000000
   Point Group: cs    Number of degrees of freedom:     5


   Energy is -10170.678588664


 Attempting to Generate Delocalized Internal Coordinates

  5 Hessian modes will be used to form the next step
  Hessian Eigenvalues:
     0.098268    0.164406    0.250000    0.250000    0.296330

 Minimum Search - Taking Simple RFO Step
 Searching for Lamda that Minimizes Along All modes
 Value Taken    Lamda =  -0.00240147
 Step Taken.  Stepsize is  0.103847

                             Maximum     Tolerance    Cnvgd?
         Gradient           0.021379      0.000300      NO
         Displacement       0.098679      0.001200      NO
         Energy change     *********      0.000001      NO


 New Cartesian Coordinates Obtained by Inverse Iteration

 Displacement from previous Coordinates is:  0.151384
 ----------------------------------------------------------------
             Standard Nuclear Orientation (Angstroms)
    I     Atom           X                Y                Z
 ----------------------------------------------------------------
    1      I       1.6874078266    -0.3833307071     0.0000000000
    2      P       0.4198190436     1.7129268682     0.0000000000
    3      P      -1.5668534345     1.4119394444     0.0000000000
    4      Br     -2.0866808964    -0.7501179202     0.0000000000
 ----------------------------------------------------------------
 Molecular Point Group                 Cs    NOp =  2
 Largest Abelian Subgroup              Cs    NOp =  2
 Nuclear Repulsion Energy =   807.0518244628 hartrees
 There are       59 alpha and       59 beta electrons
 Applying Cartesian multipole field
    Component          Value
    ---------          -----
     (2,0,0)        1.00000E-11
     (0,2,0)        2.00000E-11
     (0,0,2)       -3.00000E-11
 Nucleus-field energy     =     0.0000000195 hartrees
 Requested basis set is 6-311++G(d,p)
 There are 69 shells and 170 basis functions
 A cutoff of  1.0D-11 yielded   1829 shell pairs
 There are     11913 function pairs (     13396 Cartesian)
 Smallest overlap matrix eigenvalue = 6.30E-04
 Guess MOs from SCF MO coefficient file

 -----------------------------------------------------------------------
  General SCF calculation program by
  Eric Jon Sundstrom, Paul Horn, Yuezhi Mao, Dmitri Zuev, Alec White,
  David Stuck, Shaama M.S., Shane Yost, Joonho Lee, David Small,
  Daniel Levine, Susi Lehtola, Hugh Burton, Evgeny Epifanovsky
 -----------------------------------------------------------------------
 Hartree-Fock
 using 6 threads for integral computing
 -------------------------------------------------------
 OpenMP Integral computing Module                
 Release: version 2.0, May 2017, Q-Chem Inc. Pleasanton 
 -------------------------------------------------------
 A restricted SCF calculation will be
 performed using DIIS
 SCF converges when DIIS error is below 1.0e-08
 ---------------------------------------
  Cycle       Energy         DIIS error
 ---------------------------------------
    1  -10170.6792375275      3.13e-04  
    2  -10170.6797340004      8.94e-05  
    3  -10170.6797885830      4.24e-05  
    4  -10170.6798009328      1.27e-05  
    5  -10170.6798026174      5.36e-06  
    6  -10170.6798028829      1.83e-06  
    7  -10170.6798029563      7.06e-07  
    8  -10170.6798029686      2.50e-07  
    9  -10170.6798029690      8.85e-08  
   10  -10170.6798029693      2.13e-08  
   11  -10170.6798029693      8.14e-09  Convergence criterion met
 ---------------------------------------
 SCF time:   CPU 16.42s  wall 2.00s 
 SCF   energy in the final basis set =   -10170.6798029693
 Total energy in the final basis set =   -10170.6798029693

 --------------------------------------------------------------
             Orbital Energies (a.u.) and Symmetries
 --------------------------------------------------------------

 Alpha MOs, Restricted
 -- Occupied --                  
******* -490.05 -180.88 -169.69 -169.69 -169.69  -80.03  -80.02
  1 A'    2 A'    3 A'    4 A'    1 A"    5 A'    6 A'    7 A'                 
-65.181 -58.541 -58.540 -58.540 -37.937 -33.125 -33.121 -33.121
  8 A'    9 A'    2 A"   10 A'   11 A'   12 A'    3 A"   13 A'                 
-24.309 -24.308 -24.307 -24.304 -24.304  -9.861  -7.571  -7.563
 14 A'    4 A"   15 A'    5 A"   16 A'   17 A'   18 A'   19 A'                 
 -7.474  -7.467  -7.466  -7.254  -5.487  -5.476  -5.476  -5.464
 20 A'    6 A"   21 A'   22 A'   23 A'    7 A"   24 A'   25 A'                 
 -5.462  -5.462  -5.455  -5.453  -5.453  -3.213  -3.210  -3.210
  8 A"   26 A'   27 A'    9 A"   28 A'   29 A'   10 A"   30 A'                 
 -3.201  -3.201  -2.410  -2.406  -2.405  -2.393  -2.393  -1.057
 11 A"   31 A'   32 A'   12 A"   33 A'   13 A"   34 A'   35 A'                 
 -0.942  -0.847  -0.676  -0.529  -0.495  -0.475  -0.418  -0.415
 36 A'   37 A'   38 A'   39 A'   40 A'   14 A"   15 A"   41 A'                 
 -0.402  -0.375  -0.350
 42 A'   43 A'   16 A"                                                         
 -- Virtual --                   
 -0.020   0.008   0.063   0.065   0.079   0.082   0.100   0.109
 17 A"   44 A'   45 A'   46 A'   47 A'   18 A"   48 A'   49 A'                 
  0.110   0.121   0.129   0.134   0.143   0.155   0.180   0.192
 19 A"   50 A'   20 A"   51 A'   52 A'   53 A'   54 A'   55 A'                 
  0.276   0.329   0.336   0.361   0.386   0.386   0.405   0.429
 56 A'   57 A'   21 A"   58 A'   59 A'   22 A"   60 A'   23 A"                 
  0.431   0.466   0.531   0.537   0.566   0.573   0.580   0.583
 61 A'   62 A'   24 A"   63 A'   25 A"   64 A'   26 A"   65 A'                 
  0.627   0.657   0.680   0.686   0.729   0.730   0.773   0.791
 66 A'   27 A"   67 A'   68 A'   69 A'   28 A"   29 A"   70 A'                 
  0.808   0.827   0.878   0.897   0.914   0.927   1.018   1.102
 71 A'   72 A'   73 A'   74 A'   75 A'   30 A"   31 A"   32 A"                 
  1.115   1.163   1.324   1.430   1.546   1.592   1.632   1.781
 76 A'   77 A'   78 A'   79 A'   33 A"   80 A'   81 A'   34 A"                 
  1.835   1.853   1.930   1.992   2.014   2.296   2.330   2.403
 35 A"   82 A'   83 A'   84 A'   85 A'   36 A"   86 A'   87 A'                 
  4.474   4.484   4.490   4.508   4.529   4.543   4.548   4.575
 37 A"   88 A'   38 A"   89 A'   39 A"   90 A'   40 A"   91 A'                 
  4.639   4.752   4.781   6.531   6.561   6.575   7.128   7.226
 92 A'   93 A'   94 A'   41 A"   95 A'   96 A'   97 A'   98 A'                 
  7.435   8.201   8.228   8.279  14.731  14.755  14.778  14.786
 99 A'   42 A"  100 A'  101 A'   43 A"   44 A"  102 A'  103 A'                 
 14.868  14.886  28.882  29.527  29.553  29.561  29.868  29.874
104 A'  105 A'  106 A'   45 A"  107 A'  108 A'   46 A"  109 A'                 
 29.875  29.888  29.958  49.460 130.586 130.609 130.615 154.277
 47 A"  110 A'  111 A'  112 A'   48 A"  113 A'  114 A'  115 A'                 
165.781 166.067 293.885 293.908 293.9761028.4001912.195
116 A'  117 A'   49 A"  118 A'  119 A'  120 A'  121 A'                         

 Beta MOs, Restricted
 -- Occupied --                  
******* -490.05 -180.88 -169.69 -169.69 -169.69  -80.03  -80.02
  1 A'    2 A'    3 A'    4 A'    1 A"    5 A'    6 A'    7 A'                 
-65.181 -58.541 -58.540 -58.540 -37.937 -33.125 -33.121 -33.121
  8 A'    9 A'    2 A"   10 A'   11 A'   12 A'    3 A"   13 A'                 
-24.309 -24.308 -24.307 -24.304 -24.304  -9.861  -7.571  -7.563
 14 A'    4 A"   15 A'    5 A"   16 A'   17 A'   18 A'   19 A'                 
 -7.474  -7.467  -7.466  -7.254  -5.487  -5.476  -5.476  -5.464
 20 A'    6 A"   21 A'   22 A'   23 A'    7 A"   24 A'   25 A'                 
 -5.462  -5.462  -5.455  -5.453  -5.453  -3.213  -3.210  -3.210
  8 A"   26 A'   27 A'    9 A"   28 A'   29 A'   10 A"   30 A'                 
 -3.201  -3.201  -2.410  -2.406  -2.405  -2.393  -2.393  -1.057
 11 A"   31 A'   32 A'   12 A"   33 A'   13 A"   34 A'   35 A'                 
 -0.942  -0.847  -0.676  -0.529  -0.495  -0.475  -0.418  -0.415
 36 A'   37 A'   38 A'   39 A'   40 A'   14 A"   15 A"   41 A'                 
 -0.402  -0.375  -0.350
 42 A'   43 A'   16 A"                                                         
 -- Virtual --                   
 -0.020   0.008   0.063   0.065   0.079   0.082   0.100   0.109
 17 A"   44 A'   45 A'   46 A'   47 A'   18 A"   48 A'   49 A'                 
  0.110   0.121   0.129   0.134   0.143   0.155   0.180   0.192
 19 A"   50 A'   20 A"   51 A'   52 A'   53 A'   54 A'   55 A'                 
  0.276   0.329   0.336   0.361   0.386   0.386   0.405   0.429
 56 A'   57 A'   21 A"   58 A'   59 A'   22 A"   60 A'   23 A"                 
  0.431   0.466   0.531   0.537   0.566   0.573   0.580   0.583
 61 A'   62 A'   24 A"   63 A'   25 A"   64 A'   26 A"   65 A'                 
  0.627   0.657   0.680   0.686   0.729   0.730   0.773   0.791
 66 A'   27 A"   67 A'   68 A'   69 A'   28 A"   29 A"   70 A'                 
  0.808   0.827   0.878   0.897   0.914   0.927   1.018   1.102
 71 A'   72 A'   73 A'   74 A'   75 A'   30 A"   31 A"   32 A"                 
  1.115   1.163   1.324   1.430   1.546   1.592   1.632   1.781
 76 A'   77 A'   78 A'   79 A'   33 A"   80 A'   81 A'   34 A"                 
  1.835   1.853   1.930   1.992   2.014   2.296   2.330   2.403
 35 A"   82 A'   83 A'   84 A'   85 A'   36 A"   86 A'   87 A'                 
  4.474   4.484   4.490   4.508   4.529   4.543   4.548   4.575
 37 A"   88 A'   38 A"   89 A'   39 A"   90 A'   40 A"   91 A'                 
  4.639   4.752   4.781   6.531   6.561   6.575   7.128   7.226
 92 A'   93 A'   94 A'   41 A"   95 A'   96 A'   97 A'   98 A'                 
  7.435   8.201   8.228   8.279  14.731  14.755  14.778  14.786
 99 A'   42 A"  100 A'  101 A'   43 A"   44 A"  102 A'  103 A'                 
 14.868  14.886  28.882  29.527  29.553  29.561  29.868  29.874
104 A'  105 A'  106 A'   45 A"  107 A'  108 A'   46 A"  109 A'                 
 29.875  29.888  29.958  49.460 130.586 130.609 130.615 154.277
 47 A"  110 A'  111 A'  112 A'   48 A"  113 A'  114 A'  115 A'                 
165.781 166.067 293.885 293.908 293.9761028.4001912.195
116 A'  117 A'   49 A"  118 A'  119 A'  120 A'  121 A'                         
 --------------------------------------------------------------

          Ground-State Mulliken Net Atomic Charges

     Atom                 Charge (a.u.)
  ----------------------------------------
      1 I                    -0.146171
      2 P                     0.139213
      3 P                     0.194307
      4 Br                   -0.187350
  ----------------------------------------
  Sum of atomic charges =     0.000000

 -----------------------------------------------------------------
                    Cartesian Multipole Moments
 -----------------------------------------------------------------
    Charge (ESU x 10^10)
                 0.0000
    Dipole Moment (Debye)
         X       0.0090      Y       0.4546      Z       0.0000
       Tot       0.4547
    Quadrupole Moments (Debye-Ang)
        XX     -76.1062     XY      -1.5803     YY     -73.2676
        XZ      -0.0000     YZ      -0.0000     ZZ     -74.4558
    Octopole Moments (Debye-Ang^2)
       XXX      21.2689    XXY     -22.9290    XYY       6.2278
       YYY     -60.6220    XXZ       0.0000    XYZ       0.0000
       YYZ       0.0000    XZZ       4.5983    YZZ     -15.9164
       ZZZ       0.0000
    Hexadecapole Moments (Debye-Ang^3)
      XXXX   -1309.7055   XXXY      20.8848   XXYY    -304.9690
      XYYY      28.0639   YYYY    -590.9118   XXXZ      -0.0000
      XXYZ      -0.0000   XYYZ      -0.0000   YYYZ      -0.0000
      XXZZ    -236.3138   XYZZ       9.2125   YYZZ    -118.1047
      XZZZ      -0.0000   YZZZ      -0.0000   ZZZZ    -108.9489
 -----------------------------------------------------------------
 Calculating analytic gradient of the SCF energy
 Gradient of SCF Energy
            1           2           3           4
    1  -0.0020246   0.0038672  -0.0032073   0.0013647
    2   0.0009554  -0.0008658   0.0007937  -0.0008833
    3  -0.0000000   0.0000000   0.0000000  -0.0000000
 Max gradient component =       3.867E-03
 RMS gradient           =       1.690E-03
 Gradient time:  CPU 5.19 s  wall 0.93 s
 Geometry Optimization Parameters
   NAtoms,    NIC,     NZ,  NCons,   NDum,   NFix, NCnnct, MaxDiis
        4      14       4       0       0       0       0       0

 Cartesian Hessian Update
 Hessian Updated using BFGS Update


** GEOMETRY OPTIMIZATION IN DELOCALIZED INTERNAL COORDINATES **
   Searching for a Minimum

   Optimization Cycle:   2

                       Coordinates (Angstroms)
     ATOM                X               Y               Z
      1  I         1.6874078266   -0.3833307071    0.0000000000
      2  P         0.4198190436    1.7129268682    0.0000000000
      3  P        -1.5668534345    1.4119394444    0.0000000000
      4  Br       -2.0866808964   -0.7501179202    0.0000000000
   Point Group: cs    Number of degrees of freedom:     5


   Energy is -10170.679802969

 Hessian Updated using BFGS Update

  5 Hessian modes will be used to form the next step
  Hessian Eigenvalues:
     0.103049    0.146518    0.226153    0.250036    0.360379

 Minimum Search - Taking Simple RFO Step
 Searching for Lamda that Minimizes Along All modes
 Value Taken    Lamda =  -0.00033438
 Step Taken.  Stepsize is  0.039579

                             Maximum     Tolerance    Cnvgd?
         Gradient           0.008230      0.000300      NO
         Displacement       0.028810      0.001200      NO
         Energy change     -0.001214      0.000001      NO


 New Cartesian Coordinates Obtained by Inverse Iteration

 Displacement from previous Coordinates is:  0.125202
 ----------------------------------------------------------------
             Standard Nuclear Orientation (Angstroms)
    I     Atom           X                Y                Z
 ----------------------------------------------------------------
    1      I       1.7319006215    -0.3712849946     0.0000000000
    2      P       0.4153267422     1.7025426641     0.0000000000
    3      P      -1.5627120037     1.4018929360     0.0000000000
    4      Br     -2.1308228208    -0.7417329202     0.0000000000
 ----------------------------------------------------------------
 Molecular Point Group                 Cs    NOp =  2
 Largest Abelian Subgroup              Cs    NOp =  2
 Nuclear Repulsion Energy =   800.1700037301 hartrees
 There are       59 alpha and       59 beta electrons
 Applying Cartesian multipole field
    Component          Value
    ---------          -----
     (2,0,0)        1.00000E-11
     (0,2,0)        2.00000E-11
     (0,0,2)       -3.00000E-11
 Nucleus-field energy     =     0.0000000199 hartrees
 Requested basis set is 6-311++G(d,p)
 There are 69 shells and 170 basis functions
 A cutoff of  1.0D-11 yielded   1828 shell pairs
 There are     11914 function pairs (     13396 Cartesian)
 Smallest overlap matrix eigenvalue = 6.12E-04
 Guess MOs from SCF MO coefficient file

 -----------------------------------------------------------------------
  General SCF calculation program by
  Eric Jon Sundstrom, Paul Horn, Yuezhi Mao, Dmitri Zuev, Alec White,
  David Stuck, Shaama M.S., Shane Yost, Joonho Lee, David Small,
  Daniel Levine, Susi Lehtola, Hugh Burton, Evgeny Epifanovsky
 -----------------------------------------------------------------------
 Hartree-Fock
 using 6 threads for integral computing
 -------------------------------------------------------
 OpenMP Integral computing Module                
 Release: version 2.0, May 2017, Q-Chem Inc. Pleasanton 
 -------------------------------------------------------
 A restricted SCF calculation will be
 performed using DIIS
 SCF converges when DIIS error is below 1.0e-08
 ---------------------------------------
  Cycle       Energy         DIIS error
 ---------------------------------------
    1  -10170.6795405767      2.04e-04  
    2  -10170.6798510923      5.85e-05  
    3  -10170.6798987471      2.18e-05  
    4  -10170.6799048476      9.71e-06  
    5  -10170.6799060042      3.39e-06  
    6  -10170.6799061095      1.02e-06  
    7  -10170.6799061227      3.64e-07  
    8  -10170.6799061248      1.79e-07  
    9  -10170.6799061255      9.13e-08  
   10  -10170.6799061256      2.94e-08  
   11  -10170.6799061256      9.01e-09  Convergence criterion met
 ---------------------------------------
 SCF time:   CPU 16.32s  wall 3.00s 
 SCF   energy in the final basis set =   -10170.6799061256
 Total energy in the final basis set =   -10170.6799061256

 --------------------------------------------------------------
             Orbital Energies (a.u.) and Symmetries
 --------------------------------------------------------------

 Alpha MOs, Restricted
 -- Occupied --                  
******* -490.05 -180.88 -169.69 -169.69 -169.69  -80.03  -80.02
  1 A'    2 A'    3 A'    4 A'    1 A"    5 A'    6 A'    7 A'                 
-65.182 -58.542 -58.541 -58.541 -37.937 -33.125 -33.121 -33.121
  8 A'    9 A'    2 A"   10 A'   11 A'   12 A'    3 A"   13 A'                 
-24.309 -24.308 -24.308 -24.304 -24.304  -9.862  -7.571  -7.562
 14 A'    4 A"   15 A'    5 A"   16 A'   17 A'   18 A'   19 A'                 
 -7.476  -7.468  -7.467  -7.254  -5.487  -5.477  -5.476  -5.463
 20 A'    6 A"   21 A'   22 A'   23 A'    7 A"   24 A'   25 A'                 
 -5.462  -5.462  -5.455  -5.453  -5.453  -3.215  -3.212  -3.211
  8 A"   26 A'   27 A'    9 A"   28 A'   29 A'   10 A"   30 A'                 
 -3.202  -3.202  -2.410  -2.406  -2.405  -2.393  -2.393  -1.059
 11 A"   31 A'   32 A'   12 A"   33 A'   13 A"   34 A'   35 A'                 
 -0.943  -0.847  -0.676  -0.530  -0.494  -0.476  -0.418  -0.416
 36 A'   37 A'   38 A'   39 A'   40 A'   14 A"   15 A"   41 A'                 
 -0.402  -0.374  -0.351
 42 A'   43 A'   16 A"                                                         
 -- Virtual --                   
 -0.019   0.008   0.063   0.065   0.078   0.082   0.100   0.109
 17 A"   44 A'   45 A'   46 A'   47 A'   18 A"   48 A'   49 A'                 
  0.110   0.121   0.129   0.134   0.143   0.156   0.182   0.191
 19 A"   50 A'   20 A"   51 A'   52 A'   53 A'   54 A'   55 A'                 
  0.276   0.327   0.336   0.362   0.386   0.387   0.403   0.429
 56 A'   57 A'   21 A"   58 A'   22 A"   59 A'   60 A'   23 A"                 
  0.430   0.469   0.532   0.539   0.569   0.573   0.576   0.584
 61 A'   62 A'   24 A"   63 A'   25 A"   64 A'   26 A"   65 A'                 
  0.624   0.655   0.677   0.681   0.730   0.730   0.772   0.784
 66 A'   27 A"   67 A'   68 A'   28 A"   69 A'   29 A"   70 A'                 
  0.809   0.829   0.874   0.896   0.917   0.925   1.018   1.106
 71 A'   72 A'   73 A'   74 A'   75 A'   30 A"   31 A"   32 A"                 
  1.112   1.162   1.329   1.438   1.546   1.589   1.631   1.782
 76 A'   77 A'   78 A'   79 A'   33 A"   80 A'   81 A'   34 A"                 
  1.835   1.850   1.926   1.993   2.015   2.296   2.325   2.403
 35 A"   82 A'   83 A'   84 A'   85 A'   36 A"   86 A'   87 A'                 
  4.474   4.484   4.490   4.509   4.527   4.540   4.548   4.572
 37 A"   88 A'   38 A"   89 A'   39 A"   90 A'   40 A"   91 A'                 
  4.637   4.751   4.778   6.531   6.560   6.573   7.127   7.226
 92 A'   93 A'   94 A'   41 A"   95 A'   96 A'   97 A'   98 A'                 
  7.441   8.200   8.223   8.279  14.732  14.755  14.777  14.789
 99 A'   42 A"  100 A'  101 A'   43 A"   44 A"  102 A'  103 A'                 
 14.867  14.885  28.879  29.526  29.552  29.560  29.868  29.874
104 A'  105 A'  106 A'   45 A"  107 A'  108 A'   46 A"  109 A'                 
 29.874  29.887  29.957  49.460 130.586 130.607 130.615 154.275
 47 A"  110 A'  111 A'  112 A'   48 A"  113 A'  114 A'  115 A'                 
165.780 166.073 293.884 293.904 293.9761028.4001912.193
116 A'  117 A'   49 A"  118 A'  119 A'  120 A'  121 A'                         

 Beta MOs, Restricted
 -- Occupied --                  
******* -490.05 -180.88 -169.69 -169.69 -169.69  -80.03  -80.02
  1 A'    2 A'    3 A'    4 A'    1 A"    5 A'    6 A'    7 A'                 
-65.182 -58.542 -58.541 -58.541 -37.937 -33.125 -33.121 -33.121
  8 A'    9 A'    2 A"   10 A'   11 A'   12 A'    3 A"   13 A'                 
-24.309 -24.308 -24.308 -24.304 -24.304  -9.862  -7.571  -7.562
 14 A'    4 A"   15 A'    5 A"   16 A'   17 A'   18 A'   19 A'                 
 -7.476  -7.468  -7.467  -7.254  -5.487  -5.477  -5.476  -5.463
 20 A'    6 A"   21 A'   22 A'   23 A'    7 A"   24 A'   25 A'                 
 -5.462  -5.462  -5.455  -5.453  -5.453  -3.215  -3.212  -3.211
  8 A"   26 A'   27 A'    9 A"   28 A'   29 A'   10 A"   30 A'                 
 -3.202  -3.202  -2.410  -2.406  -2.405  -2.393  -2.393  -1.059
 11 A"   31 A'   32 A'   12 A"   33 A'   13 A"   34 A'   35 A'                 
 -0.943  -0.847  -0.676  -0.530  -0.494  -0.476  -0.418  -0.416
 36 A'   37 A'   38 A'   39 A'   40 A'   14 A"   15 A"   41 A'                 
 -0.402  -0.374  -0.351
 42 A'   43 A'   16 A"                                                         
 -- Virtual --                   
 -0.019   0.008   0.063   0.065   0.078   0.082   0.100   0.109
 17 A"   44 A'   45 A'   46 A'   47 A'   18 A"   48 A'   49 A'                 
  0.110   0.121   0.129   0.134   0.143   0.156   0.182   0.191
 19 A"   50 A'   20 A"   51 A'   52 A'   53 A'   54 A'   55 A'                 
  0.276   0.327   0.336   0.362   0.386   0.387   0.403   0.429
 56 A'   57 A'   21 A"   58 A'   22 A"   59 A'   60 A'   23 A"                 
  0.430   0.469   0.532   0.539   0.569   0.573   0.576   0.584
 61 A'   62 A'   24 A"   63 A'   25 A"   64 A'   26 A"   65 A'                 
  0.624   0.655   0.677   0.681   0.730   0.730   0.772   0.784
 66 A'   27 A"   67 A'   68 A'   28 A"   69 A'   29 A"   70 A'                 
  0.809   0.829   0.874   0.896   0.917   0.925   1.018   1.106
 71 A'   72 A'   73 A'   74 A'   75 A'   30 A"   31 A"   32 A"                 
  1.112   1.162   1.329   1.438   1.546   1.589   1.631   1.782
 76 A'   77 A'   78 A'   79 A'   33 A"   80 A'   81 A'   34 A"                 
  1.835   1.850   1.926   1.993   2.015   2.296   2.325   2.403
 35 A"   82 A'   83 A'   84 A'   85 A'   36 A"   86 A'   87 A'                 
  4.474   4.484   4.490   4.509   4.527   4.540   4.548   4.572
 37 A"   88 A'   38 A"   89 A'   39 A"   90 A'   40 A"   91 A'                 
  4.637   4.751   4.778   6.531   6.560   6.573   7.127   7.226
 92 A'   93 A'   94 A'   41 A"   95 A'   96 A'   97 A'   98 A'                 
  7.441   8.200   8.223   8.279  14.732  14.755  14.777  14.789
 99 A'   42 A"  100 A'  101 A'   43 A"   44 A"  102 A'  103 A'                 
 14.867  14.885  28.879  29.526  29.552  29.560  29.868  29.874
104 A'  105 A'  106 A'   45 A"  107 A'  108 A'   46 A"  109 A'                 
 29.874  29.887  29.957  49.460 130.586 130.607 130.615 154.275
 47 A"  110 A'  111 A'  112 A'   48 A"  113 A'  114 A'  115 A'                 
165.780 166.073 293.884 293.904 293.9761028.4001912.193
116 A'  117 A'   49 A"  118 A'  119 A'  120 A'  121 A'                         
 --------------------------------------------------------------

          Ground-State Mulliken Net Atomic Charges

     Atom                 Charge (a.u.)
  ----------------------------------------
      1 I                    -0.149044
      2 P                     0.139694
      3 P                     0.193996
      4 Br                   -0.184646
  ----------------------------------------
  Sum of atomic charges =     0.000000

 -----------------------------------------------------------------
                    Cartesian Multipole Moments
 -----------------------------------------------------------------
    Charge (ESU x 10^10)
                 0.0000
    Dipole Moment (Debye)
         X      -0.0125      Y       0.4029      Z       0.0000
       Tot       0.4031
    Quadrupole Moments (Debye-Ang)
        XX     -75.9201     XY      -1.4598     YY     -73.5284
        XZ      -0.0000     YZ      -0.0000     ZZ     -74.4217
    Octopole Moments (Debye-Ang^2)
       XXX      19.8917    XXY     -23.6964    XYY       5.8110
       YYY     -61.5519    XXZ       0.0000    XYZ       0.0000
       YYZ       0.0000    XZZ       4.0242    YZZ     -16.1310
       ZZZ      -0.0000
    Hexadecapole Moments (Debye-Ang^3)
      XXXX   -1351.9459   XXXY      19.3433   XXYY    -310.4782
      XYYY      27.7157   YYYY    -585.3648   XXXZ      -0.0000
      XXYZ      -0.0000   XYYZ      -0.0000   YYYZ       0.0000
      XXZZ    -243.8595   XYZZ       8.7048   YYZZ    -116.7370
      XZZZ      -0.0000   YZZZ      -0.0000   ZZZZ    -108.7896
 -----------------------------------------------------------------
 Calculating analytic gradient of the SCF energy
 Gradient of SCF Energy
            1           2           3           4
    1   0.0003704  -0.0004564   0.0002907  -0.0002047
    2   0.0004961  -0.0006809  -0.0009468   0.0011316
    3   0.0000000  -0.0000000   0.0000000  -0.0000000
 Max gradient component =       1.132E-03
 RMS gradient           =       5.290E-04
 Gradient time:  CPU 5.15 s  wall 0.92 s
 Geometry Optimization Parameters
   NAtoms,    NIC,     NZ,  NCons,   NDum,   NFix, NCnnct, MaxDiis
        4      14       4       0       0       0       0       0

 Cartesian Hessian Update
 Hessian Updated using BFGS Update


** GEOMETRY OPTIMIZATION IN DELOCALIZED INTERNAL COORDINATES **
   Searching for a Minimum

   Optimization Cycle:   3

                       Coordinates (Angstroms)
     ATOM                X               Y               Z
      1  I         1.7319006215   -0.3712849946    0.0000000000
      2  P         0.4153267422    1.7025426641    0.0000000000
      3  P        -1.5627120037    1.4018929360    0.0000000000
      4  Br       -2.1308228208   -0.7417329202    0.0000000000
   Point Group: cs    Number of degrees of freedom:     5


   Energy is -10170.679906126

 Hessian Updated using BFGS Update

  5 Hessian modes will be used to form the next step
  Hessian Eigenvalues:
     0.099518    0.163952    0.234724    0.253669    0.427776

 Minimum Search - Taking Simple RFO Step
 Searching for Lamda that Minimizes Along All modes
 Value Taken    Lamda =  -0.00003832
 Step Taken.  Stepsize is  0.011917

                             Maximum     Tolerance    Cnvgd?
         Gradient           0.003256      0.000300      NO
         Displacement       0.008121      0.001200      NO
         Energy change     -0.000103      0.000001      NO


 New Cartesian Coordinates Obtained by Inverse Iteration

 Displacement from previous Coordinates is:  0.035620
 ----------------------------------------------------------------
             Standard Nuclear Orientation (Angstroms)
    I     Atom           X                Y                Z
 ----------------------------------------------------------------
    1      I       1.7199531896    -0.3761528868     0.0000000000
    2      P       0.4159487122     1.7076719288     0.0000000000
    3      P      -1.5631711419     1.4051557874     0.0000000000
    4      Br     -2.1190382206    -0.7452571441     0.0000000000
 ----------------------------------------------------------------
 Molecular Point Group                 Cs    NOp =  2
 Largest Abelian Subgroup              Cs    NOp =  2
 Nuclear Repulsion Energy =   801.6032909884 hartrees
 There are       59 alpha and       59 beta electrons
 Applying Cartesian multipole field
    Component          Value
    ---------          -----
     (2,0,0)        1.00000E-11
     (0,2,0)        2.00000E-11
     (0,0,2)       -3.00000E-11
 Nucleus-field energy     =     0.0000000198 hartrees
 Requested basis set is 6-311++G(d,p)
 There are 69 shells and 170 basis functions
 A cutoff of  1.0D-11 yielded   1829 shell pairs
 There are     11919 function pairs (     13402 Cartesian)
 Smallest overlap matrix eigenvalue = 6.17E-04
 Guess MOs from SCF MO coefficient file

 -----------------------------------------------------------------------
  General SCF calculation program by
  Eric Jon Sundstrom, Paul Horn, Yuezhi Mao, Dmitri Zuev, Alec White,
  David Stuck, Shaama M.S., Shane Yost, Joonho Lee, David Small,
  Daniel Levine, Susi Lehtola, Hugh Burton, Evgeny Epifanovsky
 -----------------------------------------------------------------------
 Hartree-Fock
 using 6 threads for integral computing
 -------------------------------------------------------
 OpenMP Integral computing Module                
 Release: version 2.0, May 2017, Q-Chem Inc. Pleasanton 
 -------------------------------------------------------
 A restricted SCF calculation will be
 performed using DIIS
 SCF converges when DIIS error is below 1.0e-08
 ---------------------------------------
  Cycle       Energy         DIIS error
 ---------------------------------------
    1  -10170.6798964496      5.80e-05  
    2  -10170.6799214606      1.65e-05  
    3  -10170.6799253973      6.24e-06  
    4  -10170.6799259084      2.58e-06  
    5  -10170.6799260035      7.09e-07  
    6  -10170.6799260095      3.23e-07  
    7  -10170.6799260102      9.64e-08  
    8  -10170.6799260105      3.99e-08  
    9  -10170.6799260105      1.96e-08  
   10  -10170.6799260105      6.77e-09  Convergence criterion met
 ---------------------------------------
 SCF time:   CPU 14.87s  wall 3.00s 
 SCF   energy in the final basis set =   -10170.6799260105
 Total energy in the final basis set =   -10170.6799260105

 --------------------------------------------------------------
             Orbital Energies (a.u.) and Symmetries
 --------------------------------------------------------------

 Alpha MOs, Restricted
 -- Occupied --                  
******* -490.05 -180.88 -169.69 -169.69 -169.69  -80.03  -80.02
  1 A'    2 A'    3 A'    4 A'    1 A"    5 A'    6 A'    7 A'                 
-65.182 -58.542 -58.541 -58.540 -37.937 -33.125 -33.121 -33.121
  8 A'    9 A'    2 A"   10 A'   11 A'   12 A'    3 A"   13 A'                 
-24.309 -24.308 -24.307 -24.304 -24.304  -9.862  -7.571  -7.563
 14 A'    4 A"   15 A'    5 A"   16 A'   17 A'   18 A'   19 A'                 
 -7.475  -7.467  -7.467  -7.254  -5.487  -5.476  -5.476  -5.464
 20 A'    6 A"   21 A'   22 A'   23 A'    7 A"   24 A'   25 A'                 
 -5.462  -5.462  -5.455  -5.453  -5.453  -3.214  -3.211  -3.210
  8 A"   26 A'   27 A'    9 A"   28 A'   29 A'   10 A"   30 A'                 
 -3.202  -3.202  -2.410  -2.405  -2.405  -2.393  -2.393  -1.058
 11 A"   31 A'   32 A'   12 A"   33 A'   13 A"   34 A'   35 A'                 
 -0.943  -0.847  -0.676  -0.529  -0.494  -0.475  -0.418  -0.415
 36 A'   37 A'   38 A'   39 A'   40 A'   14 A"   15 A"   41 A'                 
 -0.402  -0.375  -0.351
 42 A'   43 A'   16 A"                                                         
 -- Virtual --                   
 -0.019   0.007   0.063   0.065   0.078   0.082   0.100   0.109
 17 A"   44 A'   45 A'   46 A'   47 A'   18 A"   48 A'   49 A'                 
  0.110   0.121   0.129   0.134   0.143   0.156   0.182   0.192
 19 A"   50 A'   20 A"   51 A'   52 A'   53 A'   54 A'   55 A'                 
  0.276   0.327   0.336   0.361   0.386   0.387   0.404   0.429
 56 A'   57 A'   21 A"   58 A'   22 A"   59 A'   60 A'   23 A"                 
  0.430   0.469   0.533   0.538   0.569   0.573   0.577   0.584
 61 A'   62 A'   24 A"   63 A'   25 A"   64 A'   26 A"   65 A'                 
  0.625   0.656   0.678   0.681   0.730   0.730   0.772   0.786
 66 A'   27 A"   67 A'   68 A'   28 A"   69 A'   29 A"   70 A'                 
  0.809   0.829   0.874   0.896   0.916   0.925   1.017   1.105
 71 A'   72 A'   73 A'   74 A'   75 A'   30 A"   31 A"   32 A"                 
  1.112   1.161   1.327   1.436   1.546   1.590   1.631   1.781
 76 A'   77 A'   78 A'   79 A'   33 A"   80 A'   81 A'   34 A"                 
  1.835   1.851   1.926   1.992   2.014   2.296   2.326   2.403
 35 A"   82 A'   83 A'   84 A'   85 A'   36 A"   86 A'   87 A'                 
  4.474   4.484   4.490   4.509   4.528   4.541   4.548   4.573
 37 A"   88 A'   38 A"   89 A'   39 A"   90 A'   40 A"   91 A'                 
  4.637   4.751   4.779   6.531   6.560   6.574   7.127   7.226
 92 A'   93 A'   94 A'   41 A"   95 A'   96 A'   97 A'   98 A'                 
  7.440   8.200   8.225   8.279  14.732  14.755  14.777  14.788
 99 A'   42 A"  100 A'  101 A'   43 A"   44 A"  102 A'  103 A'                 
 14.867  14.885  28.879  29.527  29.553  29.560  29.868  29.874
104 A'  105 A'  106 A'   45 A"  107 A'  108 A'   46 A"  109 A'                 
 29.874  29.887  29.957  49.460 130.586 130.608 130.615 154.275
 47 A"  110 A'  111 A'  112 A'   48 A"  113 A'  114 A'  115 A'                 
165.780 166.072 293.884 293.905 293.9761028.4001912.193
116 A'  117 A'   49 A"  118 A'  119 A'  120 A'  121 A'                         

 Beta MOs, Restricted
 -- Occupied --                  
******* -490.05 -180.88 -169.69 -169.69 -169.69  -80.03  -80.02
  1 A'    2 A'    3 A'    4 A'    1 A"    5 A'    6 A'    7 A'                 
-65.182 -58.542 -58.541 -58.540 -37.937 -33.125 -33.121 -33.121
  8 A'    9 A'    2 A"   10 A'   11 A'   12 A'    3 A"   13 A'                 
-24.309 -24.308 -24.307 -24.304 -24.304  -9.862  -7.571  -7.563
 14 A'    4 A"   15 A'    5 A"   16 A'   17 A'   18 A'   19 A'                 
 -7.475  -7.467  -7.467  -7.254  -5.487  -5.476  -5.476  -5.464
 20 A'    6 A"   21 A'   22 A'   23 A'    7 A"   24 A'   25 A'                 
 -5.462  -5.462  -5.455  -5.453  -5.453  -3.214  -3.211  -3.210
  8 A"   26 A'   27 A'    9 A"   28 A'   29 A'   10 A"   30 A'                 
 -3.202  -3.202  -2.410  -2.405  -2.405  -2.393  -2.393  -1.058
 11 A"   31 A'   32 A'   12 A"   33 A'   13 A"   34 A'   35 A'                 
 -0.943  -0.847  -0.676  -0.529  -0.494  -0.475  -0.418  -0.415
 36 A'   37 A'   38 A'   39 A'   40 A'   14 A"   15 A"   41 A'                 
 -0.402  -0.375  -0.351
 42 A'   43 A'   16 A"                                                         
 -- Virtual --                   
 -0.019   0.007   0.063   0.065   0.078   0.082   0.100   0.109
 17 A"   44 A'   45 A'   46 A'   47 A'   18 A"   48 A'   49 A'                 
  0.110   0.121   0.129   0.134   0.143   0.156   0.182   0.192
 19 A"   50 A'   20 A"   51 A'   52 A'   53 A'   54 A'   55 A'                 
  0.276   0.327   0.336   0.361   0.386   0.387   0.404   0.429
 56 A'   57 A'   21 A"   58 A'   22 A"   59 A'   60 A'   23 A"                 
  0.430   0.469   0.533   0.538   0.569   0.573   0.577   0.584
 61 A'   62 A'   24 A"   63 A'   25 A"   64 A'   26 A"   65 A'                 
  0.625   0.656   0.678   0.681   0.730   0.730   0.772   0.786
 66 A'   27 A"   67 A'   68 A'   28 A"   69 A'   29 A"   70 A'                 
  0.809   0.829   0.874   0.896   0.916   0.925   1.017   1.105
 71 A'   72 A'   73 A'   74 A'   75 A'   30 A"   31 A"   32 A"                 
  1.112   1.161   1.327   1.436   1.546   1.590   1.631   1.781
 76 A'   77 A'   78 A'   79 A'   33 A"   80 A'   81 A'   34 A"                 
  1.835   1.851   1.926   1.992   2.014   2.296   2.326   2.403
 35 A"   82 A'   83 A'   84 A'   85 A'   36 A"   86 A'   87 A'                 
  4.474   4.484   4.490   4.509   4.528   4.541   4.548   4.573
 37 A"   88 A'   38 A"   89 A'   39 A"   90 A'   40 A"   91 A'                 
  4.637   4.751   4.779   6.531   6.560   6.574   7.127   7.226
 92 A'   93 A'   94 A'   41 A"   95 A'   96 A'   97 A'   98 A'                 
  7.440   8.200   8.225   8.279  14.732  14.755  14.777  14.788
 99 A'   42 A"  100 A'  101 A'   43 A"   44 A"  102 A'  103 A'                 
 14.867  14.885  28.879  29.527  29.553  29.560  29.868  29.874
104 A'  105 A'  106 A'   45 A"  107 A'  108 A'   46 A"  109 A'                 
 29.874  29.887  29.957  49.460 130.586 130.608 130.615 154.275
 47 A"  110 A'  111 A'  112 A'   48 A"  113 A'  114 A'  115 A'                 
165.780 166.072 293.884 293.905 293.9761028.4001912.193
116 A'  117 A'   49 A"  118 A'  119 A'  120 A'  121 A'                         
 --------------------------------------------------------------

          Ground-State Mulliken Net Atomic Charges

     Atom                 Charge (a.u.)
  ----------------------------------------
      1 I                    -0.149047
      2 P                     0.140450
      3 P                     0.194162
      4 Br                   -0.185566
  ----------------------------------------
  Sum of atomic charges =     0.000000

 -----------------------------------------------------------------
                    Cartesian Multipole Moments
 -----------------------------------------------------------------
    Charge (ESU x 10^10)
                 0.0000
    Dipole Moment (Debye)
         X      -0.0112      Y       0.4338      Z      -0.0000
       Tot       0.4339
    Quadrupole Moments (Debye-Ang)
        XX     -75.9989     XY      -1.4908     YY     -73.4224
        XZ       0.0000     YZ       0.0000     ZZ     -74.4363
    Octopole Moments (Debye-Ang^2)
       XXX      20.2328    XXY     -23.4393    XYY       5.9334
       YYY     -61.1227    XXZ      -0.0000    XYZ      -0.0000
       YYZ      -0.0000    XZZ       4.1652    YZZ     -16.0192
       ZZZ      -0.0000
    Hexadecapole Moments (Debye-Ang^3)
      XXXX   -1340.7340   XXXY      19.8723   XXYY    -309.0921
      XYYY      27.9119   YYYY    -587.7361   XXXZ       0.0000
      XXYZ       0.0000   XYYZ       0.0000   YYYZ       0.0000
      XXZZ    -241.8277   XYZZ       8.8642   YYZZ    -117.2691
      XZZZ       0.0000   YZZZ       0.0000   ZZZZ    -108.8442
 -----------------------------------------------------------------
 Calculating analytic gradient of the SCF energy
 Gradient of SCF Energy
            1           2           3           4
    1   0.0000997  -0.0000524  -0.0000359  -0.0000115
    2  -0.0000976   0.0000871  -0.0000272   0.0000377
    3   0.0000000  -0.0000000   0.0000000   0.0000000
 Max gradient component =       9.971E-05
 RMS gradient           =       5.274E-05
 Gradient time:  CPU 5.17 s  wall 0.92 s
 Geometry Optimization Parameters
   NAtoms,    NIC,     NZ,  NCons,   NDum,   NFix, NCnnct, MaxDiis
        4      14       4       0       0       0       0       0

 Cartesian Hessian Update
 Hessian Updated using BFGS Update


** GEOMETRY OPTIMIZATION IN DELOCALIZED INTERNAL COORDINATES **
   Searching for a Minimum

   Optimization Cycle:   4

                       Coordinates (Angstroms)
     ATOM                X               Y               Z
      1  I         1.7199531896   -0.3761528868    0.0000000000
      2  P         0.4159487122    1.7076719288    0.0000000000
      3  P        -1.5631711419    1.4051557874    0.0000000000
      4  Br       -2.1190382206   -0.7452571441    0.0000000000
   Point Group: cs    Number of degrees of freedom:     5


   Energy is -10170.679926011

 Hessian Updated using BFGS Update

  5 Hessian modes will be used to form the next step
  Hessian Eigenvalues:
     0.101430    0.163735    0.236066    0.252211    0.406910

 Minimum Search - Taking Simple RFO Step
 Searching for Lamda that Minimizes Along All modes
 Value Taken    Lamda =   0.00000000
 Step Taken.  Stepsize is  0.001395

                             Maximum     Tolerance    Cnvgd?
         Gradient           0.000179      0.000300     YES
         Displacement       0.001009      0.001200     YES
         Energy change     -0.000020      0.000001      NO


                       Distance Matrix (Angstroms)
             I (  1)   P (  2)   P (  3)
   P (  2)  2.458201
   P (  3)  3.735233  2.002107
   Br(  4)  3.856695  3.527466  2.221095

 Final energy is   -10170.679926010536     


 ******************************
 **  OPTIMIZATION CONVERGED  **
 ******************************

                       Coordinates (Angstroms)
     ATOM                X               Y               Z
      1  I         1.7199531896   -0.3761528868    0.0000000000
      2  P         0.4159487122    1.7076719288    0.0000000000
      3  P        -1.5631711419    1.4051557874    0.0000000000
      4  Br       -2.1190382206   -0.7452571441    0.0000000000

Z-matrix Print:
$molecule
0 1
I 
P  1 2.458201
P  2 2.002107 1 113.346668
Br 3 2.221095 2 113.183934 1 -0.000000 0
$end


 --------------------------------------------------------------
             Orbital Energies (a.u.) and Symmetries
 --------------------------------------------------------------

 Alpha MOs, Restricted
 -- Occupied --                  
******* -490.05 -180.88 -169.69 -169.69 -169.69  -80.03  -80.02
  1 A'    2 A'    3 A'    4 A'    1 A"    5 A'    6 A'    7 A'                 
-65.182 -58.542 -58.541 -58.540 -37.937 -33.125 -33.121 -33.121
  8 A'    9 A'    2 A"   10 A'   11 A'   12 A'    3 A"   13 A'                 
-24.309 -24.308 -24.307 -24.304 -24.304  -9.862  -7.571  -7.563
 14 A'    4 A"   15 A'    5 A"   16 A'   17 A'   18 A'   19 A'                 
 -7.475  -7.467  -7.467  -7.254  -5.487  -5.476  -5.476  -5.464
 20 A'    6 A"   21 A'   22 A'   23 A'    7 A"   24 A'   25 A'                 
 -5.462  -5.462  -5.455  -5.453  -5.453  -3.214  -3.211  -3.210
  8 A"   26 A'   27 A'    9 A"   28 A'   29 A'   10 A"   30 A'                 
 -3.202  -3.202  -2.410  -2.405  -2.405  -2.393  -2.393  -1.058
 11 A"   31 A'   32 A'   12 A"   33 A'   13 A"   34 A'   35 A'                 
 -0.943  -0.847  -0.676  -0.529  -0.494  -0.475  -0.418  -0.415
 36 A'   37 A'   38 A'   39 A'   40 A'   14 A"   15 A"   41 A'                 
 -0.402  -0.375  -0.351
 42 A'   43 A'   16 A"                                                         
 -- Virtual --                   
 -0.019   0.007   0.063   0.065   0.078   0.082   0.100   0.109
 17 A"   44 A'   45 A'   46 A'   47 A'   18 A"   48 A'   49 A'                 
  0.110   0.121   0.129   0.134   0.143   0.156   0.182   0.192
 19 A"   50 A'   20 A"   51 A'   52 A'   53 A'   54 A'   55 A'                 
  0.276   0.327   0.336   0.361   0.386   0.387   0.404   0.429
 56 A'   57 A'   21 A"   58 A'   22 A"   59 A'   60 A'   23 A"                 
  0.430   0.469   0.533   0.538   0.569   0.573   0.577   0.584
 61 A'   62 A'   24 A"   63 A'   25 A"   64 A'   26 A"   65 A'                 
  0.625   0.656   0.678   0.681   0.730   0.730   0.772   0.786
 66 A'   27 A"   67 A'   68 A'   28 A"   69 A'   29 A"   70 A'                 
  0.809   0.829   0.874   0.896   0.916   0.925   1.017   1.105
 71 A'   72 A'   73 A'   74 A'   75 A'   30 A"   31 A"   32 A"                 
  1.112   1.161   1.327   1.436   1.546   1.590   1.631   1.781
 76 A'   77 A'   78 A'   79 A'   33 A"   80 A'   81 A'   34 A"                 
  1.835   1.851   1.926   1.992   2.014   2.296   2.326   2.403
 35 A"   82 A'   83 A'   84 A'   85 A'   36 A"   86 A'   87 A'                 
  4.474   4.484   4.490   4.509   4.528   4.541   4.548   4.573
 37 A"   88 A'   38 A"   89 A'   39 A"   90 A'   40 A"   91 A'                 
  4.637   4.751   4.779   6.531   6.560   6.574   7.127   7.226
 92 A'   93 A'   94 A'   41 A"   95 A'   96 A'   97 A'   98 A'                 
  7.440   8.200   8.225   8.279  14.732  14.755  14.777  14.788
 99 A'   42 A"  100 A'  101 A'   43 A"   44 A"  102 A'  103 A'                 
 14.867  14.885  28.879  29.527  29.553  29.560  29.868  29.874
104 A'  105 A'  106 A'   45 A"  107 A'  108 A'   46 A"  109 A'                 
 29.874  29.887  29.957  49.460 130.586 130.608 130.615 154.275
 47 A"  110 A'  111 A'  112 A'   48 A"  113 A'  114 A'  115 A'                 
165.780 166.072 293.884 293.905 293.9761028.4001912.193
116 A'  117 A'   49 A"  118 A'  119 A'  120 A'  121 A'                         

 Beta MOs, Restricted
 -- Occupied --                  
******* -490.05 -180.88 -169.69 -169.69 -169.69  -80.03  -80.02
  1 A'    2 A'    3 A'    4 A'    1 A"    5 A'    6 A'    7 A'                 
-65.182 -58.542 -58.541 -58.540 -37.937 -33.125 -33.121 -33.121
  8 A'    9 A'    2 A"   10 A'   11 A'   12 A'    3 A"   13 A'                 
-24.309 -24.308 -24.307 -24.304 -24.304  -9.862  -7.571  -7.563
 14 A'    4 A"   15 A'    5 A"   16 A'   17 A'   18 A'   19 A'                 
 -7.475  -7.467  -7.467  -7.254  -5.487  -5.476  -5.476  -5.464
 20 A'    6 A"   21 A'   22 A'   23 A'    7 A"   24 A'   25 A'                 
 -5.462  -5.462  -5.455  -5.453  -5.453  -3.214  -3.211  -3.210
  8 A"   26 A'   27 A'    9 A"   28 A'   29 A'   10 A"   30 A'                 
 -3.202  -3.202  -2.410  -2.405  -2.405  -2.393  -2.393  -1.058
 11 A"   31 A'   32 A'   12 A"   33 A'   13 A"   34 A'   35 A'                 
 -0.943  -0.847  -0.676  -0.529  -0.494  -0.475  -0.418  -0.415
 36 A'   37 A'   38 A'   39 A'   40 A'   14 A"   15 A"   41 A'                 
 -0.402  -0.375  -0.351
 42 A'   43 A'   16 A"                                                         
 -- Virtual --                   
 -0.019   0.007   0.063   0.065   0.078   0.082   0.100   0.109
 17 A"   44 A'   45 A'   46 A'   47 A'   18 A"   48 A'   49 A'                 
  0.110   0.121   0.129   0.134   0.143   0.156   0.182   0.192
 19 A"   50 A'   20 A"   51 A'   52 A'   53 A'   54 A'   55 A'                 
  0.276   0.327   0.336   0.361   0.386   0.387   0.404   0.429
 56 A'   57 A'   21 A"   58 A'   22 A"   59 A'   60 A'   23 A"                 
  0.430   0.469   0.533   0.538   0.569   0.573   0.577   0.584
 61 A'   62 A'   24 A"   63 A'   25 A"   64 A'   26 A"   65 A'                 
  0.625   0.656   0.678   0.681   0.730   0.730   0.772   0.786
 66 A'   27 A"   67 A'   68 A'   28 A"   69 A'   29 A"   70 A'                 
  0.809   0.829   0.874   0.896   0.916   0.925   1.017   1.105
 71 A'   72 A'   73 A'   74 A'   75 A'   30 A"   31 A"   32 A"                 
  1.112   1.161   1.327   1.436   1.546   1.590   1.631   1.781
 76 A'   77 A'   78 A'   79 A'   33 A"   80 A'   81 A'   34 A"                 
  1.835   1.851   1.926   1.992   2.014   2.296   2.326   2.403
 35 A"   82 A'   83 A'   84 A'   85 A'   36 A"   86 A'   87 A'                 
  4.474   4.484   4.490   4.509   4.528   4.541   4.548   4.573
 37 A"   88 A'   38 A"   89 A'   39 A"   90 A'   40 A"   91 A'                 
  4.637   4.751   4.779   6.531   6.560   6.574   7.127   7.226
 92 A'   93 A'   94 A'   41 A"   95 A'   96 A'   97 A'   98 A'                 
  7.440   8.200   8.225   8.279  14.732  14.755  14.777  14.788
 99 A'   42 A"  100 A'  101 A'   43 A"   44 A"  102 A'  103 A'                 
 14.867  14.885  28.879  29.527  29.553  29.560  29.868  29.874
104 A'  105 A'  106 A'   45 A"  107 A'  108 A'   46 A"  109 A'                 
 29.874  29.887  29.957  49.460 130.586 130.608 130.615 154.275
 47 A"  110 A'  111 A'  112 A'   48 A"  113 A'  114 A'  115 A'                 
165.780 166.072 293.884 293.905 293.9761028.4001912.193
116 A'  117 A'   49 A"  118 A'  119 A'  120 A'  121 A'                         
 --------------------------------------------------------------

          Ground-State Mulliken Net Atomic Charges

     Atom                 Charge (a.u.)
  ----------------------------------------
      1 I                    -0.149047
      2 P                     0.140450
      3 P                     0.194162
      4 Br                   -0.185566
  ----------------------------------------
  Sum of atomic charges =     0.000000

 -----------------------------------------------------------------
                    Cartesian Multipole Moments
 -----------------------------------------------------------------
    Charge (ESU x 10^10)
                 0.0000
    Dipole Moment (Debye)
         X      -0.0112      Y       0.4338      Z      -0.0000
       Tot       0.4339
    Quadrupole Moments (Debye-Ang)
        XX     -75.9989     XY      -1.4908     YY     -73.4224
        XZ       0.0000     YZ       0.0000     ZZ     -74.4363
    Octopole Moments (Debye-Ang^2)
       XXX      20.2328    XXY     -23.4393    XYY       5.9334
       YYY     -61.1227    XXZ      -0.0000    XYZ      -0.0000
       YYZ      -0.0000    XZZ       4.1652    YZZ     -16.0192
       ZZZ      -0.0000
    Hexadecapole Moments (Debye-Ang^3)
      XXXX   -1340.7340   XXXY      19.8723   XXYY    -309.0921
      XYYY      27.9119   YYYY    -587.7361   XXXZ       0.0000
      XXYZ       0.0000   XYYZ       0.0000   YYYZ       0.0000
      XXZZ    -241.8277   XYZZ       8.8642   YYZZ    -117.2691
      XZZZ       0.0000   YZZZ       0.0000   ZZZZ    -108.8442
 -----------------------------------------------------------------
Archival summary:
1\1\december\OPT\HF\BasisUnspecified\1r12\taweetha\SunFeb1006:07:032019SunFeb1006:07:032019\0\\#,OPT,HF,BasisUnspecified,\\0,1\I\P,1,2.4582\P,2,2.00211,1,113.347\Br,3,2.2211,2,113.184,1,-0,0\\HF=-10170.6799\\@

 Total job time:  16.12s(wall), 90.21s(cpu) 
 Sun Feb 10 06:07:03 2019

        *************************************************************
        *                                                           *
        *  Thank you very much for using Q-Chem.  Have a nice day.  *
        *                                                           *
        *************************************************************


 
User input: 2 of 2 
 
Q-Chem Developer Version!
                  Welcome to Q-Chem
     A Quantum Leap Into The Future Of Chemistry


 Q-Chem 5.1, Q-Chem, Inc., Pleasanton, CA (2018)

 Yihan Shao,  Zhengting Gan,  E. Epifanovsky,  A. T. B. Gilbert,  M. Wormit,  
 J. Kussmann,  A. W. Lange,  A. Behn,  Jia Deng,  Xintian Feng,  D. Ghosh,  
 M. Goldey,  P. R. Horn,  L. D. Jacobson,  I. Kaliman,  T. Kus,  A. Landau,  
 Jie Liu,  E. I. Proynov,  R. M. Richard,  R. P. Steele,  E. J. Sundstrom,  
 H. L. Woodcock III,  P. M. Zimmerman,  D. Zuev,  B. Albrecht,  E. Alguire,  
 S. A. Baeppler,  D. Barton,  Z. Benda,  Y. A. Bernard,  E. J. Berquist,  
 K. B. Bravaya,  H. Burton,  D. Casanova,  Chun-Min Chang,  Yunqing Chen,  
 A. Chien,  K. D. Closser,  M. P. Coons,  S. Coriani,  S. Dasgupta,  
 A. L. Dempwolff,  M. Diedenhofen,  Hainam Do,  R. G. Edgar,  Po-Tung Fang,  
 S. Faraji,  S. Fatehi,  Qingguo Feng,  K. D. Fenk,  J. Fosso-Tande,  
 J. Gayvert,  Qinghui Ge,  A. Ghysels,  G. Gidofalvi,  J. Gomes,  
 J. Gonthier,  A. Gunina,  D. Hait,  M. W. D. Hanson-Heine,  
 P. H. P. Harbach,  A. W. Hauser,  J. E. Herr,  E. G. Hohenstein,  
 Z. C. Holden,  Kerwin Hui,  B. C. Huynh,  T.-C. Jagau,  Hyunjun Ji,  
 B. Kaduk,  K. Khistyaev,  Jaehoon Kim,  P. Klunzinger,  K. Koh,  
 D. Kosenkov,  L. Koulias,  T. Kowalczyk,  C. M. Krauter,  A. Kunitsa,  
 Ka Un Lao,  A. Laurent,  K. V. Lawler,  Joonho Lee,  D. Lefrancois,  
 S. Lehtola,  D. S. Levine,  Yi-Pei Li,  You-Sheng Lin,  Fenglai Liu,  
 E. Livshits,  A. Luenser,  P. Manohar,  E. Mansoor,  S. F. Manzer,  
 Shan-Ping Mao,  Yuezhi Mao,  N. Mardirossian,  A. V. Marenich,  
 T. Markovich,  L. A. Martinez-Martinez,  S. A. Maurer,  N. J. Mayhall,  
 S. C. McKenzie,  J.-M. Mewes,  A. F. Morrison,  J. W. Mullinax,  K. Nanda,  
 T. S. Nguyen-Beck,  R. Olivares-Amaya,  J. A. Parkhill,  T. M. Perrine,  
 F. Plasser,  P. Pokhilko,  S. Prager,  A. Prociuk,  E. Ramos,  D. R. Rehn,  
 F. Rob,  M. Schneider,  N. Sergueev,  S. M. Sharada,  S. Sharma,  
 D. W. Small,  T. Stauch,  T. Stein,  Yu-Chuan Su,  A. J. W. Thom,  
 A. Tkatchenko,  T. Tsuchimochi,  N. M. Tubman,  L. Vogt,  M. L. Vidal,  
 O. Vydrov,  M. A. Watson,  J. Wenzel,  M. de Wergifosse,  T. A. Wesolowski,  
 A. White,  J. Witte,  A. Yamada,  Jun Yang,  K. Yao,  S. Yeganeh,  
 S. R. Yost,  Zhi-Qiang You,  A. Zech,  Igor Ying Zhang,  Xing Zhang,  
 Yan Zhao,  Ying Zhu,  B. R. Brooks,  G. K. L. Chan,  C. J. Cramer,  
 M. S. Gordon,  W. J. Hehre,  A. Klamt,  M. W. Schmidt,  C. D. Sherrill,  
 D. G. Truhlar,  A. Aspuru-Guzik,  R. Baer,  A. T. Bell,  N. A. Besley,  
 Jeng-Da Chai,  A. E. DePrince, III,  R. A. DiStasio Jr.,  A. Dreuw,  
 B. D. Dunietz,  T. R. Furlani,  Chao-Ping Hsu,  Yousung Jung,  Jing Kong,  
 D. S. Lambrecht,  WanZhen Liang,  C. Ochsenfeld,  V. A. Rassolov,  
 L. V. Slipchenko,  J. E. Subotnik,  T. Van Voorhis,  J. M. Herbert,  
 A. I. Krylov,  P. M. W. Gill,  M. Head-Gordon

 Contributors to earlier versions of Q-Chem not listed above: 
 R. D. Adamson,  B. Austin,  J. Baker,  G. J. O. Beran,  K. Brandhorst,  
 S. T. Brown,  E. F. C. Byrd,  A. K. Chakraborty,  C.-L. Cheng,  
 Siu Hung Chien,  D. M. Chipman,  D. L. Crittenden,  H. Dachsel,  
 R. J. Doerksen,  A. D. Dutoi,  L. Fusti-Molnar,  W. A. Goddard III,  
 A. Golubeva-Zadorozhnaya,  S. R. Gwaltney,  G. Hawkins,  A. Heyden,  
 S. Hirata,  G. Kedziora,  F. J. Keil,  C. Kelley,  Jihan Kim,  R. A. King,  
 R. Z. Khaliullin,  P. P. Korambath,  W. Kurlancheek,  A. M. Lee,  M. S. Lee,  
 S. V. Levchenko,  Ching Yeh Lin,  D. Liotard,  R. C. Lochan,  I. Lotan,  
 P. E. Maslen,  N. Nair,  D. P. O'Neill,  D. Neuhauser,  E. Neuscamman,  
 C. M. Oana,  R. Olson,  B. Peters,  R. Peverati,  P. A. Pieniazek,  
 Y. M. Rhee,  J. Ritchie,  M. A. Rohrdanz,  E. Rosta,  N. J. Russ,  
 H. F. Schaefer III,  N. E. Schultz,  N. Shenvi,  A. C. Simmonett,  A. Sodt,  
 D. Stuck,  K. S. Thanthiriwatte,  V. Vanovschi,  Tao Wang,  A. Warshel,  
 C. F. Williams,  Q. Wu,  X. Xu,  W. Zhang

 Please cite Q-Chem as follows:
 Y. Shao et al., Mol. Phys. 113, 184-215 (2015)
 DOI: 10.1080/00268976.2014.952696

 Q-Chem 5.1.2 for Intel X86 EM64T Linux

 Parts of Q-Chem use Armadillo 8.300.2 (Tropical Shenanigans).
 http://arma.sourceforge.net/

 Q-Chem begins on Sun Feb 10 06:07:03 2019  

Host: 
0

     Scratch files written to /scratch/taweetham/qchem22186//
The previous job contains 0 fragments, simply inherited here
Input Ideriv = 2
Curr. Ideriv = -1
Max.  Ideriv = 2

Checking the input file for inconsistencies... 	...done.

--------------------------------------------------------------
User input:
--------------------------------------------------------------

$molecule
read
$end

$rem
   JOB_TYPE 	FREQUENCY
   BASIS 		6-311++G**
   EXCHANGE 	HF	
$end

--------------------------------------------------------------
 ----------------------------------------------------------------
             Standard Nuclear Orientation (Angstroms)
    I     Atom           X                Y                Z
 ----------------------------------------------------------------
    1      I       1.7237450923    -0.3729415999    -0.0000000000
    2      P       0.4089821659     1.7041120794     0.0000000000
    3      P      -1.5685468530     1.3913655489     0.0000000000
    4      Br     -2.1132862739    -0.7618931322    -0.0000000000
 ----------------------------------------------------------------
 Molecular Point Group                 Cs    NOp =  2
 Largest Abelian Subgroup              Cs    NOp =  2
 Nuclear Repulsion Energy =   801.6032909884 hartrees
 There are       59 alpha and       59 beta electrons
 Requested basis set is 6-311++G(d,p)
 There are 69 shells and 170 basis functions

 Total QAlloc Memory Limit   2000 MB
 Mega-Array Size       188 MB
 MEM_STATIC part       192 MB

                       Distance Matrix (Angstroms)
             I (  1)   P (  2)   P (  3)
   P (  2)  2.458201
   P (  3)  3.735233  2.002107
   Br(  4)  3.856695  3.527466  2.221095

 A cutoff of  1.0D-11 yielded   1829 shell pairs
 There are     11919 function pairs (     13402 Cartesian)

 -------------------------------------------------------
 OpenMP Integral Computing Module                       
 Release: version 1.0, May 2013, Q-Chem Inc. Pittsburgh 
 -------------------------------------------------------
 Integral Job Info:
 Integral job number is                      11
 Integral operator is                         1
 short-range coefficients                     0
 long-range coefficients              100000000
 Omega coefficients                           0
 if combine SR and LR in K                    0
 Integral screening is                        0
 Integral computing path is                   2
 max size of driver memory is            800000
 size of driver memory is                593474
 size of scratch memory is             29623520
 max col of scratch BK array               1296
 max len of scratch array in speh3          155
 max len of scratch index in speh4           18
 max int batch size is                      520
 min int batch size is                       52
 fixed nKL is                                45
 max L of basis functions is                  2
 order of int derivative is                   0
 number of shells is                         69
 number of basis is                         180
 number of cartesian basis is               180
 number of contracted shell pairs          1829
 number of primitive shell pairs           4108
 maxK2 (contraction) of shell pair           36
 max number of K2 of shell pair               1
 max number of CS2 of shell pair            341
 max number of PS2 of shell pair            341
 mem total for path MDJ                  532604
 -------------------------------------------------------
 Smallest overlap matrix eigenvalue = 6.17E-04
 Guess from superposition of atomic densities
 Warning:  Energy on first SCF cycle will be non-variational
 SAD guess density has 118.000000 electrons

 -----------------------------------------------------------------------
  General SCF calculation program by
  Eric Jon Sundstrom, Paul Horn, Yuezhi Mao, Dmitri Zuev, Alec White,
  David Stuck, Shaama M.S., Shane Yost, Joonho Lee, David Small,
  Daniel Levine, Susi Lehtola, Hugh Burton, Evgeny Epifanovsky
 -----------------------------------------------------------------------
 Hartree-Fock
 using 6 threads for integral computing
 -------------------------------------------------------
 OpenMP Integral computing Module                
 Release: version 2.0, May 2017, Q-Chem Inc. Pleasanton 
 -------------------------------------------------------
 A restricted SCF calculation will be
 performed using DIIS
 SCF converges when DIIS error is below 1.0e-08
 ---------------------------------------
  Cycle       Energy         DIIS error
 ---------------------------------------
    1  -10171.0475348082      3.34e-02  
    2  -10170.6287213681      2.99e-03  
    3  -10170.6654714173      1.67e-03  
    4  -10170.6786510578      3.59e-04  
    5  -10170.6797050879      1.85e-04  
    6  -10170.6798874924      4.59e-05  
    7  -10170.6799214298      1.48e-05  
    8  -10170.6799253120      5.83e-06  
    9  -10170.6799258978      2.77e-06  
   10  -10170.6799259995      7.30e-07  
   11  -10170.6799260087      3.07e-07  
   12  -10170.6799260101      1.38e-07  
   13  -10170.6799260106      3.51e-08  
   14  -10170.6799260106      9.73e-09  Convergence criterion met
 ---------------------------------------
 SCF time:   CPU 21.12s  wall 4.00s 
 SCF   energy in the final basis set =   -10170.6799260106
 Total energy in the final basis set =   -10170.6799260106

 --------------------------------------------------------------
             Orbital Energies (a.u.) and Symmetries
 --------------------------------------------------------------

 Alpha MOs, Restricted
 -- Occupied --                  
******* -490.05 -180.88 -169.69 -169.69 -169.69  -80.03  -80.02
  1 A'    2 A'    3 A'    4 A'    1 A"    5 A'    6 A'    7 A'                 
-65.182 -58.542 -58.541 -58.540 -37.937 -33.125 -33.121 -33.121
  8 A'    9 A'    2 A"   10 A'   11 A'   12 A'    3 A"   13 A'                 
-24.309 -24.308 -24.307 -24.304 -24.304  -9.862  -7.571  -7.563
 14 A'    4 A"   15 A'    5 A"   16 A'   17 A'   18 A'   19 A'                 
 -7.475  -7.467  -7.467  -7.254  -5.487  -5.476  -5.476  -5.464
 20 A'    6 A"   21 A'   22 A'   23 A'    7 A"   24 A'   25 A'                 
 -5.462  -5.462  -5.455  -5.453  -5.453  -3.214  -3.211  -3.210
  8 A"   26 A'   27 A'    9 A"   28 A'   29 A'   10 A"   30 A'                 
 -3.202  -3.202  -2.410  -2.405  -2.405  -2.393  -2.393  -1.058
 11 A"   31 A'   32 A'   12 A"   33 A'   13 A"   34 A'   35 A'                 
 -0.943  -0.847  -0.676  -0.529  -0.494  -0.475  -0.418  -0.415
 36 A'   37 A'   38 A'   39 A'   40 A'   14 A"   15 A"   41 A'                 
 -0.402  -0.375  -0.351
 42 A'   43 A'   16 A"                                                         
 -- Virtual --                   
 -0.019   0.007   0.063   0.065   0.078   0.082   0.100   0.109
 17 A"   44 A'   45 A'   46 A'   47 A'   18 A"   48 A'   49 A'                 
  0.110   0.121   0.129   0.134   0.143   0.156   0.182   0.192
 19 A"   50 A'   20 A"   51 A'   52 A'   53 A'   54 A'   55 A'                 
  0.276   0.327   0.336   0.361   0.386   0.387   0.404   0.429
 56 A'   57 A'   21 A"   58 A'   22 A"   59 A'   60 A'   23 A"                 
  0.430   0.469   0.533   0.538   0.569   0.573   0.577   0.584
 61 A'   62 A'   24 A"   63 A'   25 A"   64 A'   26 A"   65 A'                 
  0.625   0.656   0.678   0.681   0.730   0.730   0.772   0.786
 66 A'   27 A"   67 A'   68 A'   28 A"   69 A'   29 A"   70 A'                 
  0.809   0.829   0.874   0.896   0.916   0.925   1.017   1.105
 71 A'   72 A'   73 A'   74 A'   75 A'   30 A"   31 A"   32 A"                 
  1.112   1.161   1.327   1.436   1.546   1.590   1.631   1.781
 76 A'   77 A'   78 A'   79 A'   33 A"   80 A'   81 A'   34 A"                 
  1.835   1.851   1.926   1.992   2.014   2.296   2.326   2.403
 35 A"   82 A'   83 A'   84 A'   85 A'   36 A"   86 A'   87 A'                 
  4.474   4.484   4.490   4.509   4.528   4.541   4.548   4.573
 37 A"   88 A'   38 A"   89 A'   39 A"   90 A'   40 A"   91 A'                 
  4.637   4.751   4.779   6.531   6.560   6.574   7.127   7.226
 92 A'   93 A'   94 A'   41 A"   95 A'   96 A'   97 A'   98 A'                 
  7.440   8.200   8.225   8.279  14.732  14.755  14.777  14.788
 99 A'   42 A"  100 A'  101 A'   43 A"   44 A"  102 A'  103 A'                 
 14.867  14.885  28.879  29.527  29.553  29.560  29.868  29.874
104 A'  105 A'  106 A'   45 A"  107 A'  108 A'   46 A"  109 A'                 
 29.874  29.887  29.957  49.460 130.586 130.608 130.615 154.275
 47 A"  110 A'  111 A'  112 A'   48 A"  113 A'  114 A'  115 A'                 
165.780 166.072 293.884 293.905 293.9761028.4001912.193
116 A'  117 A'   49 A"  118 A'  119 A'  120 A'  121 A'                         

 Beta MOs, Restricted
 -- Occupied --                  
******* -490.05 -180.88 -169.69 -169.69 -169.69  -80.03  -80.02
  1 A'    2 A'    3 A'    4 A'    1 A"    5 A'    6 A'    7 A'                 
-65.182 -58.542 -58.541 -58.540 -37.937 -33.125 -33.121 -33.121
  8 A'    9 A'    2 A"   10 A'   11 A'   12 A'    3 A"   13 A'                 
-24.309 -24.308 -24.307 -24.304 -24.304  -9.862  -7.571  -7.563
 14 A'    4 A"   15 A'    5 A"   16 A'   17 A'   18 A'   19 A'                 
 -7.475  -7.467  -7.467  -7.254  -5.487  -5.476  -5.476  -5.464
 20 A'    6 A"   21 A'   22 A'   23 A'    7 A"   24 A'   25 A'                 
 -5.462  -5.462  -5.455  -5.453  -5.453  -3.214  -3.211  -3.210
  8 A"   26 A'   27 A'    9 A"   28 A'   29 A'   10 A"   30 A'                 
 -3.202  -3.202  -2.410  -2.405  -2.405  -2.393  -2.393  -1.058
 11 A"   31 A'   32 A'   12 A"   33 A'   13 A"   34 A'   35 A'                 
 -0.943  -0.847  -0.676  -0.529  -0.494  -0.475  -0.418  -0.415
 36 A'   37 A'   38 A'   39 A'   40 A'   14 A"   15 A"   41 A'                 
 -0.402  -0.375  -0.351
 42 A'   43 A'   16 A"                                                         
 -- Virtual --                   
 -0.019   0.007   0.063   0.065   0.078   0.082   0.100   0.109
 17 A"   44 A'   45 A'   46 A'   47 A'   18 A"   48 A'   49 A'                 
  0.110   0.121   0.129   0.134   0.143   0.156   0.182   0.192
 19 A"   50 A'   20 A"   51 A'   52 A'   53 A'   54 A'   55 A'                 
  0.276   0.327   0.336   0.361   0.386   0.387   0.404   0.429
 56 A'   57 A'   21 A"   58 A'   22 A"   59 A'   60 A'   23 A"                 
  0.430   0.469   0.533   0.538   0.569   0.573   0.577   0.584
 61 A'   62 A'   24 A"   63 A'   25 A"   64 A'   26 A"   65 A'                 
  0.625   0.656   0.678   0.681   0.730   0.730   0.772   0.786
 66 A'   27 A"   67 A'   68 A'   28 A"   69 A'   29 A"   70 A'                 
  0.809   0.829   0.874   0.896   0.916   0.925   1.017   1.105
 71 A'   72 A'   73 A'   74 A'   75 A'   30 A"   31 A"   32 A"                 
  1.112   1.161   1.327   1.436   1.546   1.590   1.631   1.781
 76 A'   77 A'   78 A'   79 A'   33 A"   80 A'   81 A'   34 A"                 
  1.835   1.851   1.926   1.992   2.014   2.296   2.326   2.403
 35 A"   82 A'   83 A'   84 A'   85 A'   36 A"   86 A'   87 A'                 
  4.474   4.484   4.490   4.509   4.528   4.541   4.548   4.573
 37 A"   88 A'   38 A"   89 A'   39 A"   90 A'   40 A"   91 A'                 
  4.637   4.751   4.779   6.531   6.560   6.574   7.127   7.226
 92 A'   93 A'   94 A'   41 A"   95 A'   96 A'   97 A'   98 A'                 
  7.440   8.200   8.225   8.279  14.732  14.755  14.777  14.788
 99 A'   42 A"  100 A'  101 A'   43 A"   44 A"  102 A'  103 A'                 
 14.867  14.885  28.879  29.527  29.553  29.560  29.868  29.874
104 A'  105 A'  106 A'   45 A"  107 A'  108 A'   46 A"  109 A'                 
 29.874  29.887  29.957  49.460 130.586 130.608 130.615 154.275
 47 A"  110 A'  111 A'  112 A'   48 A"  113 A'  114 A'  115 A'                 
165.780 166.072 293.884 293.905 293.9761028.4001912.193
116 A'  117 A'   49 A"  118 A'  119 A'  120 A'  121 A'                         
 --------------------------------------------------------------

          Ground-State Mulliken Net Atomic Charges

     Atom                 Charge (a.u.)
  ----------------------------------------
      1 I                    -0.149046
      2 P                     0.140451
      3 P                     0.194162
      4 Br                   -0.185566
  ----------------------------------------
  Sum of atomic charges =     0.000000

 -----------------------------------------------------------------
                    Cartesian Multipole Moments
 -----------------------------------------------------------------
    Charge (ESU x 10^10)
                 0.0000
    Dipole Moment (Debye)
         X      -0.0134      Y       0.4337      Z       0.0000
       Tot       0.4339
    Quadrupole Moments (Debye-Ang)
        XX     -75.9834     XY      -1.5032     YY     -73.4429
        XZ      -0.0000     YZ      -0.0000     ZZ     -74.4363
    Octopole Moments (Debye-Ang^2)
       XXX      20.1699    XXY     -22.9689    XYY       5.8869
       YYY     -59.7769    XXZ       0.0000    XYZ       0.0000
       YYZ       0.0000    XZZ       4.1088    YZZ     -15.5740
       ZZZ       0.0000
    Hexadecapole Moments (Debye-Ang^3)
      XXXX   -1340.9705   XXXY      17.4878   XXYY    -308.8913
      XYYY      25.9395   YYYY    -585.8026   XXXZ      -0.0000
      XXYZ      -0.0000   XYYZ      -0.0000   YYYZ       0.0000
      XXZZ    -241.9005   XYZZ       8.1664   YYZZ    -117.0012
      XZZZ      -0.0000   YZZZ       0.0000   ZZZZ    -108.8442
 -----------------------------------------------------------------
 Calculating MO derivatives via CPSCF
XF: myseg = 0
XF: NBas: 170, NBas6D: 180
 D1JvT checksum  = 198960 11784.6428075251
 D1KAT checksum  = 491136 405.5546035954
   1         3          12      0.083551    0.031185
   2         3          12      0.022448    0.011250
   3         3          12      0.006638    0.003334
   4         3          12      0.001901    0.000797
   5         3          12      0.000440    0.000185
   6         6           9      0.000091    0.000044
   7        13           2      0.000013    0.000008
   8        14           1      0.000001    0.000001
   9        15           0      0.000000    0.000000    Roots Converged
 Time for AOints: 5.9 s (CPU) 1.0 s (wall)
 ------------------------------------------------------------------------------
                     AOints        : Timing summary (seconds)
 ------------------------------------------------------------------------------
     job step          cpu (% of tot)      sys (% of tot)     wall (% of tot)
 ------------------------------------------------------------------------------
  cpscf_lag         0.1981E+02 (30.3)   0.2000E-05 (11.1)   0.3453E+01 (28.7)
  iterzp            0.3966E+02 (60.6)   0.1600E-04 (88.9)   0.7490E+01 (62.2)
  make_fx           0.0000E+00 ( 0.0)   0.0000E+00 ( 0.0)   0.0000E+00 ( 0.0)
  AOints            0.5907E+01 ( 9.0)   0.0000E+00 ( 0.0)   0.9986E+00 ( 8.3)
 ------------------------------------------------------------------------------
   Grand Totals     0.6546E+02          0.1800E-04          0.1203E+02
 ------------------------------------------------------------------------------
 Calculating analytic Hessian of the SCF energy
 Polarizability Matrix (a.u.)
            1           2           3
    1-140.7578736   3.5465622  -0.0000000
    2   3.5465622-100.0561613  -0.0000000
    3  -0.0000000  -0.0000000 -57.7607873

 Direct stationary perturbation theory relativistic correction:

 rels  =     116.158589326252
 relv  =    -382.473300262090
 rel2e =      48.533321383319
 E_rel =    -217.781389552519

 Hessian of the SCF Energy
            1           2           3           4           5           6
    1   0.0490744  -0.0500310   0.0000000  -0.0321876   0.0370902   0.0000000
    2  -0.0500310   0.0873918  -0.0000000   0.0482245  -0.0895404   0.0000000
    3   0.0000000  -0.0000000   0.0031832   0.0000000   0.0000000  -0.0062341
    4  -0.0321876   0.0482245   0.0000000   0.2826163   0.0014533  -0.0000000
    5   0.0370902  -0.0895404   0.0000000   0.0014533   0.1325421  -0.0000000
    6   0.0000000   0.0000000  -0.0062341  -0.0000000  -0.0000000   0.0122562
    7  -0.0145084   0.0037317  -0.0000000  -0.2409944  -0.0207714   0.0000000
    8   0.0127444  -0.0035422  -0.0000000  -0.0426993  -0.0320917   0.0000000
    9  -0.0000000  -0.0000000   0.0065407   0.0000000   0.0000000  -0.0128889
   10  -0.0023783  -0.0019253   0.0000000  -0.0094343  -0.0177721  -0.0000000
   11   0.0001963   0.0056908   0.0000000  -0.0069785  -0.0109100  -0.0000000
   12  -0.0000000   0.0000000  -0.0034898  -0.0000000  -0.0000000   0.0068668
            7           8           9          10          11          12
    1  -0.0145084   0.0127444  -0.0000000  -0.0023783   0.0001963  -0.0000000
    2   0.0037317  -0.0035422  -0.0000000  -0.0019253   0.0056908   0.0000000
    3  -0.0000000  -0.0000000   0.0065407   0.0000000   0.0000000  -0.0034898
    4  -0.2409944  -0.0426993   0.0000000  -0.0094343  -0.0069785  -0.0000000
    5  -0.0207714  -0.0320917   0.0000000  -0.0177721  -0.0109100  -0.0000000
    6   0.0000000   0.0000000  -0.0128889  -0.0000000  -0.0000000   0.0068668
    7   0.2725155   0.0457957  -0.0000000  -0.0170126  -0.0287560   0.0000000
    8   0.0457957   0.1703324  -0.0000000  -0.0158408  -0.1346985   0.0000000
    9  -0.0000000  -0.0000000   0.0135727   0.0000000   0.0000000  -0.0072245
   10  -0.0170126  -0.0158408   0.0000000   0.0288252   0.0355382  -0.0000000
   11  -0.0287560  -0.1346985   0.0000000   0.0355382   0.1399178  -0.0000000
   12   0.0000000   0.0000000  -0.0072245  -0.0000000  -0.0000000   0.0038475
 Gradient time:  CPU 93.54 s  wall 17.21 s
 **********************************************************************
 **                                                                  **
 **                       VIBRATIONAL ANALYSIS                       **
 **                       --------------------                       **
 **                                                                  **
 **        VIBRATIONAL FREQUENCIES (CM**-1) AND NORMAL MODES         **
 **     FORCE CONSTANTS (mDYN/ANGSTROM) AND REDUCED MASSES (AMU)     **
 **                  INFRARED INTENSITIES (KM/MOL)                   **
 **                                                                  **
 **********************************************************************


 Mode:                 1                      2                      3
 Frequency:        78.58                 154.84                 216.64
 Force Cnst:      0.3198                 0.4622                 1.0991
 Red. Mass:      87.9091                32.7220                39.7471
 IR Active:          YES                    YES                    YES
 IR Intens:        0.141                  0.040                  6.618
 Raman Active:       YES                    YES                    YES
               X      Y      Z        X      Y      Z        X      Y      Z
 I         -0.525 -0.079 -0.000   -0.000 -0.000  0.084   -0.165  0.136  0.000
 P          0.064  0.256  0.000   -0.000 -0.000 -0.678    0.576  0.222 -0.000
 P          0.074  0.139 -0.000   -0.000  0.000  0.715    0.652 -0.238  0.000
 Br         0.790 -0.028  0.000    0.000 -0.000 -0.149   -0.216 -0.212 -0.000
 TransDip  -0.006  0.010 -0.000    0.000  0.000  0.006    0.082 -0.001 -0.000

 Mode:                 4                      5                      6
 Frequency:       358.17                 425.86                 673.91
 Force Cnst:      2.7503                 3.7495                 8.3079
 Red. Mass:      36.3864                35.0904                31.0481
 IR Active:          YES                    YES                    YES
 IR Intens:       26.890                 54.194                  6.134
 Raman Active:       YES                    YES                    YES
               X      Y      Z        X      Y      Z        X      Y      Z
 I          0.089 -0.175  0.000   -0.011  0.046 -0.000   -0.006  0.013  0.000
 P         -0.074  0.918 -0.000    0.213 -0.335  0.000    0.699  0.049 -0.000
 P         -0.118  0.251  0.000   -0.073  0.868 -0.000   -0.688 -0.187  0.000
 Br        -0.067 -0.178 -0.000   -0.036 -0.283  0.000    0.006  0.033 -0.000
 TransDip  -0.071  0.150 -0.000    0.202  0.122 -0.000   -0.034 -0.071 -0.000

 STANDARD THERMODYNAMIC QUANTITIES AT   298.15 K  AND     1.00 ATM

   This Molecule has  0 Imaginary Frequencies
   Zero point vibrational energy:        2.728 kcal/mol

   Atom    1 Element I  Has Mass  126.90440
   Atom    2 Element P  Has Mass   30.97376
   Atom    3 Element P  Has Mass   30.97376
   Atom    4 Element Br Has Mass   78.91830
   Molecular Mass:   267.770220 amu
   Principal axes and moments of inertia in amu*Bohr^2:
                             1           2           3
    Eigenvalues --      760.17389  2892.35558  3652.52947
          X               1.00000    -0.00028    -0.00000
          Y               0.00028     1.00000    -0.00000
          Z               0.00000     0.00000     1.00000
   Rotational Symmetry Number is   1
   The Molecule is an Asymmetric Top
   Translational Enthalpy:        0.889 kcal/mol
   Rotational Enthalpy:           0.889 kcal/mol
   Vibrational Enthalpy:          4.427 kcal/mol
   gas constant (RT):             0.592 kcal/mol
   Translational Entropy:        42.654  cal/mol.K
   Rotational Entropy:           30.463  cal/mol.K
   Vibrational Entropy:          10.866  cal/mol.K

   Total Enthalpy:                6.797 kcal/mol
   Total Entropy:                83.983  cal/mol.K
Archival summary:
1\1\december\FREQ\HF\BasisUnspecified\1r12\taweetha\SunFeb1006:07:242019SunFeb1006:07:242019\0\\#,FREQ,HF,BasisUnspecified,\\0,1\I\P,1,2.4582\P,2,2.00211,1,113.347\Br,3,2.2211,2,113.184,1,-0,0\\HF=-10170.6799\\@

 Total job time:  21.02s(wall), 114.92s(cpu) 
 Sun Feb 10 06:07:24 2019

        *************************************************************
        *                                                           *
        *  Thank you very much for using Q-Chem.  Have a nice day.  *
        *                                                           *
        *************************************************************
