# Supplementary material for: Geometric and energetic data from ab initio calculations of haloethene, haloimine, halomethylenephosphine, haloiminophosphine, halodiazene, halodiphosphene and halocyclopropane
Source: Data Brief. 2019 Nov 2;27:104738. doi: 10.1016/j.dib.2019.104738 (PMC6861602; doi:10.1016/j.dib.2019.104738)
Supplement: Multimedia component 8 [file mmc8.zip › PP/HF/ClEPPBrE.out]

Q-Chem Developer Version!
                  Welcome to Q-Chem
     A Quantum Leap Into The Future Of Chemistry


 Q-Chem 5.1, Q-Chem, Inc., Pleasanton, CA (2018)

 Yihan Shao,  Zhengting Gan,  E. Epifanovsky,  A. T. B. Gilbert,  M. Wormit,  
 J. Kussmann,  A. W. Lange,  A. Behn,  Jia Deng,  Xintian Feng,  D. Ghosh,  
 M. Goldey,  P. R. Horn,  L. D. Jacobson,  I. Kaliman,  T. Kus,  A. Landau,  
 Jie Liu,  E. I. Proynov,  R. M. Richard,  R. P. Steele,  E. J. Sundstrom,  
 H. L. Woodcock III,  P. M. Zimmerman,  D. Zuev,  B. Albrecht,  E. Alguire,  
 S. A. Baeppler,  D. Barton,  Z. Benda,  Y. A. Bernard,  E. J. Berquist,  
 K. B. Bravaya,  H. Burton,  D. Casanova,  Chun-Min Chang,  Yunqing Chen,  
 A. Chien,  K. D. Closser,  M. P. Coons,  S. Coriani,  S. Dasgupta,  
 A. L. Dempwolff,  M. Diedenhofen,  Hainam Do,  R. G. Edgar,  Po-Tung Fang,  
 S. Faraji,  S. Fatehi,  Qingguo Feng,  K. D. Fenk,  J. Fosso-Tande,  
 J. Gayvert,  Qinghui Ge,  A. Ghysels,  G. Gidofalvi,  J. Gomes,  
 J. Gonthier,  A. Gunina,  D. Hait,  M. W. D. Hanson-Heine,  
 P. H. P. Harbach,  A. W. Hauser,  J. E. Herr,  E. G. Hohenstein,  
 Z. C. Holden,  Kerwin Hui,  B. C. Huynh,  T.-C. Jagau,  Hyunjun Ji,  
 B. Kaduk,  K. Khistyaev,  Jaehoon Kim,  P. Klunzinger,  K. Koh,  
 D. Kosenkov,  L. Koulias,  T. Kowalczyk,  C. M. Krauter,  A. Kunitsa,  
 Ka Un Lao,  A. Laurent,  K. V. Lawler,  Joonho Lee,  D. Lefrancois,  
 S. Lehtola,  D. S. Levine,  Yi-Pei Li,  You-Sheng Lin,  Fenglai Liu,  
 E. Livshits,  A. Luenser,  P. Manohar,  E. Mansoor,  S. F. Manzer,  
 Shan-Ping Mao,  Yuezhi Mao,  N. Mardirossian,  A. V. Marenich,  
 T. Markovich,  L. A. Martinez-Martinez,  S. A. Maurer,  N. J. Mayhall,  
 S. C. McKenzie,  J.-M. Mewes,  A. F. Morrison,  J. W. Mullinax,  K. Nanda,  
 T. S. Nguyen-Beck,  R. Olivares-Amaya,  J. A. Parkhill,  T. M. Perrine,  
 F. Plasser,  P. Pokhilko,  S. Prager,  A. Prociuk,  E. Ramos,  D. R. Rehn,  
 F. Rob,  M. Schneider,  N. Sergueev,  S. M. Sharada,  S. Sharma,  
 D. W. Small,  T. Stauch,  T. Stein,  Yu-Chuan Su,  A. J. W. Thom,  
 A. Tkatchenko,  T. Tsuchimochi,  N. M. Tubman,  L. Vogt,  M. L. Vidal,  
 O. Vydrov,  M. A. Watson,  J. Wenzel,  M. de Wergifosse,  T. A. Wesolowski,  
 A. White,  J. Witte,  A. Yamada,  Jun Yang,  K. Yao,  S. Yeganeh,  
 S. R. Yost,  Zhi-Qiang You,  A. Zech,  Igor Ying Zhang,  Xing Zhang,  
 Yan Zhao,  Ying Zhu,  B. R. Brooks,  G. K. L. Chan,  C. J. Cramer,  
 M. S. Gordon,  W. J. Hehre,  A. Klamt,  M. W. Schmidt,  C. D. Sherrill,  
 D. G. Truhlar,  A. Aspuru-Guzik,  R. Baer,  A. T. Bell,  N. A. Besley,  
 Jeng-Da Chai,  A. E. DePrince, III,  R. A. DiStasio Jr.,  A. Dreuw,  
 B. D. Dunietz,  T. R. Furlani,  Chao-Ping Hsu,  Yousung Jung,  Jing Kong,  
 D. S. Lambrecht,  WanZhen Liang,  C. Ochsenfeld,  V. A. Rassolov,  
 L. V. Slipchenko,  J. E. Subotnik,  T. Van Voorhis,  J. M. Herbert,  
 A. I. Krylov,  P. M. W. Gill,  M. Head-Gordon

 Contributors to earlier versions of Q-Chem not listed above: 
 R. D. Adamson,  B. Austin,  J. Baker,  G. J. O. Beran,  K. Brandhorst,  
 S. T. Brown,  E. F. C. Byrd,  A. K. Chakraborty,  C.-L. Cheng,  
 Siu Hung Chien,  D. M. Chipman,  D. L. Crittenden,  H. Dachsel,  
 R. J. Doerksen,  A. D. Dutoi,  L. Fusti-Molnar,  W. A. Goddard III,  
 A. Golubeva-Zadorozhnaya,  S. R. Gwaltney,  G. Hawkins,  A. Heyden,  
 S. Hirata,  G. Kedziora,  F. J. Keil,  C. Kelley,  Jihan Kim,  R. A. King,  
 R. Z. Khaliullin,  P. P. Korambath,  W. Kurlancheek,  A. M. Lee,  M. S. Lee,  
 S. V. Levchenko,  Ching Yeh Lin,  D. Liotard,  R. C. Lochan,  I. Lotan,  
 P. E. Maslen,  N. Nair,  D. P. O'Neill,  D. Neuhauser,  E. Neuscamman,  
 C. M. Oana,  R. Olson,  B. Peters,  R. Peverati,  P. A. Pieniazek,  
 Y. M. Rhee,  J. Ritchie,  M. A. Rohrdanz,  E. Rosta,  N. J. Russ,  
 H. F. Schaefer III,  N. E. Schultz,  N. Shenvi,  A. C. Simmonett,  A. Sodt,  
 D. Stuck,  K. S. Thanthiriwatte,  V. Vanovschi,  Tao Wang,  A. Warshel,  
 C. F. Williams,  Q. Wu,  X. Xu,  W. Zhang

 Please cite Q-Chem as follows:
 Y. Shao et al., Mol. Phys. 113, 184-215 (2015)
 DOI: 10.1080/00268976.2014.952696

 Q-Chem 5.1.2 for Intel X86 EM64T Linux

 Parts of Q-Chem use Armadillo 8.300.2 (Tropical Shenanigans).
 http://arma.sourceforge.net/

 Q-Chem begins on Sun Feb 10 06:07:59 2019  

Host: 
0

     Scratch files written to /scratch/taweetham/qchem22302//
Input Ideriv = 2
Curr. Ideriv = -1
Max.  Ideriv = 2

Checking the input file for inconsistencies... 	...done.

--------------------------------------------------------------
User input:
--------------------------------------------------------------
../HF/Cl=Br_c.inp
$molecule
0 1
Br
P  1 2.248355
P  2 2.052826 1 110.789124
Cl 3 2.083563 2 111.069262 1 -0.000000 0
$end

$rem
   JOB_TYPE		OPTIMIZATION
   BASIS		6-311++G**
   EXCHANGE		HF
$end

--------------------------------------------------------------
 ----------------------------------------------------------------
             Standard Nuclear Orientation (Angstroms)
    I     Atom           X                Y                Z
 ----------------------------------------------------------------
    1      Br      1.5750565472    -0.4008993448     0.0000000000
    2      P       0.2514464600     1.4165594699    -0.0000000000
    3      P      -1.7288507329     0.8757104945    -0.0000000000
    4      Cl     -1.9391714741    -1.1972101409     0.0000000000
 ----------------------------------------------------------------
 Molecular Point Group                 Cs    NOp =  2
 Largest Abelian Subgroup              Cs    NOp =  2
 Nuclear Repulsion Energy =   451.7140330873 hartrees
 There are       41 alpha and       41 beta electrons
 Requested basis set is 6-311++G(d,p)
 There are 58 shells and 138 basis functions

 Total QAlloc Memory Limit   2000 MB
 Mega-Array Size       188 MB
 MEM_STATIC part       192 MB
 A cutoff of  1.0D-11 yielded   1394 shell pairs
 There are      8522 function pairs (      9318 Cartesian)

 -------------------------------------------------------
 OpenMP Integral Computing Module                       
 Release: version 1.0, May 2013, Q-Chem Inc. Pittsburgh 
 -------------------------------------------------------
 Integral Job Info:
 Integral job number is                      11
 Integral operator is                         1
 short-range coefficients                     0
 long-range coefficients              100000000
 Omega coefficients                           0
 if combine SR and LR in K                    0
 Integral screening is                        0
 Integral computing path is                   2
 max size of driver memory is            800000
 size of driver memory is                593474
 size of scratch memory is             29634545
 max col of scratch BK array               1296
 max len of scratch array in speh3          155
 max len of scratch index in speh4           18
 max int batch size is                      520
 min int batch size is                       52
 fixed nKL is                                45
 max L of basis functions is                  2
 order of int derivative is                   0
 number of shells is                         58
 number of basis is                         144
 number of cartesian basis is               144
 number of contracted shell pairs          1394
 number of primitive shell pairs           3625
 maxK2 (contraction) of shell pair           36
 max number of K2 of shell pair               1
 max number of CS2 of shell pair            223
 max number of PS2 of shell pair            276
 mem total for path MDJ                  520540
 -------------------------------------------------------
 Smallest overlap matrix eigenvalue = 3.95E-04

 Scale SEOQF with 1.000000e-01/1.000000e-01/1.000000e-01

 Standard Electronic Orientation quadrupole field applied
 Nucleus-field energy     =     0.0000000121 hartrees
 Guess from superposition of atomic densities
 Warning:  Energy on first SCF cycle will be non-variational
 SAD guess density has 82.000000 electrons

 -----------------------------------------------------------------------
  General SCF calculation program by
  Eric Jon Sundstrom, Paul Horn, Yuezhi Mao, Dmitri Zuev, Alec White,
  David Stuck, Shaama M.S., Shane Yost, Joonho Lee, David Small,
  Daniel Levine, Susi Lehtola, Hugh Burton, Evgeny Epifanovsky
 -----------------------------------------------------------------------
 Hartree-Fock
 using 6 threads for integral computing
 -------------------------------------------------------
 OpenMP Integral computing Module                
 Release: version 2.0, May 2017, Q-Chem Inc. Pleasanton 
 -------------------------------------------------------
 A restricted SCF calculation will be
 performed using DIIS
 SCF converges when DIIS error is below 1.0e-08
 ---------------------------------------
  Cycle       Energy         DIIS error
 ---------------------------------------
    1   -3713.6846350845      3.65e-02  
    2   -3713.3136744581      3.78e-03  
    3   -3713.3543873614      2.06e-03  
    4   -3713.3668582610      4.14e-04  
    5   -3713.3677515559      1.93e-04  
    6   -3713.3678825108      4.68e-05  
    7   -3713.3678984371      1.46e-05  
    8   -3713.3679005699      6.03e-06  
    9   -3713.3679009414      2.72e-06  
   10   -3713.3679010029      8.32e-07  
   11   -3713.3679010089      2.88e-07  
   12   -3713.3679010100      9.44e-08  
   13   -3713.3679010101      2.42e-08  
   14   -3713.3679010102      6.34e-09  Convergence criterion met
 ---------------------------------------
 SCF time:   CPU 12.89s  wall 2.00s 
 SCF   energy in the final basis set =    -3713.3679010102
 Total energy in the final basis set =    -3713.3679010102

 --------------------------------------------------------------
             Orbital Energies (a.u.) and Symmetries
 --------------------------------------------------------------

 Alpha MOs, Restricted
 -- Occupied --                  
-490.05 -104.86  -80.04  -80.04  -65.18  -58.54  -58.54  -58.54
  1 A'    2 A'    3 A'    4 A'    5 A'    6 A'    1 A"    7 A'                 
-10.587  -9.861  -8.055  -8.052  -8.052  -7.580  -7.575  -7.475
  8 A'    9 A'   10 A'    2 A"   11 A'   12 A'   13 A'   14 A'                 
 -7.467  -7.466  -5.472  -5.470  -5.470  -5.467  -5.465  -5.465
  3 A"   15 A'   16 A'    4 A"   17 A'   18 A'    5 A"   19 A'                 
 -3.214  -3.211  -3.210  -3.201  -3.201  -1.133  -1.049  -0.901
 20 A'    6 A"   21 A'    7 A"   22 A'   23 A'   24 A'   25 A'                 
 -0.705  -0.561  -0.528  -0.512  -0.462  -0.457  -0.437  -0.394
 26 A'   27 A'   28 A'    8 A"    9 A"   29 A'   30 A'   31 A'                 
 -0.358
 10 A"                                                                         
 -- Virtual --                   
 -0.023   0.015   0.061   0.066   0.080   0.081   0.090   0.106
 11 A"   32 A'   33 A'   34 A'   12 A"   35 A'   36 A'   37 A'                 
  0.109   0.113   0.125   0.133   0.146   0.157   0.159   0.165
 13 A"   38 A'   14 A"   39 A'   40 A'   41 A'   42 A'   15 A"                 
  0.173   0.196   0.214   0.266   0.325   0.374   0.387   0.390
 43 A'   44 A'   45 A'   46 A'   47 A'   48 A'   16 A"   49 A'                 
  0.424   0.427   0.498   0.546   0.556   0.565   0.616   0.623
 17 A"   50 A'   51 A'   52 A'   18 A"   53 A'   19 A"   54 A'                 
  0.657   0.663   0.725   0.727   0.771   0.788   0.799   0.814
 20 A"   55 A'   56 A'   21 A"   22 A"   57 A'   58 A'   59 A'                 
  0.829   0.835   0.868   0.888   0.955   1.003   1.053   1.072
 23 A"   60 A'   61 A'   62 A'   63 A'   24 A"   64 A'   25 A"                 
  1.129   1.139   1.175   1.192   1.217   1.304   1.386   1.502
 26 A"   65 A'   66 A'   27 A"   67 A'   68 A'   69 A'   70 A'                 
  1.777   1.835   1.861   1.941   1.996   2.042   2.298   2.326
 28 A"   29 A"   71 A'   72 A'   73 A'   74 A'   30 A"   75 A'                 
  2.401   2.609   2.649   2.728   4.529   4.542   4.545   4.572
 76 A'   31 A"   77 A'   78 A'   32 A"   79 A'   33 A"   80 A'                 
  4.743   7.142   7.229   7.403   8.202   8.224   8.278  10.369
 81 A'   82 A'   83 A'   84 A'   34 A"   85 A'   86 A'   87 A'                 
 14.720  14.748  14.766  14.771  14.863  14.889  26.684  26.792
 35 A"   36 A"   88 A'   89 A'   90 A'   91 A'   37 A"   92 A'                 
 26.997  49.458 165.801 166.031 219.225 293.885 293.906 293.974
 93 A'   94 A'   95 A'   96 A'   97 A'   38 A"   98 A'   99 A'                 
*******
100 A'                                                                         

 Beta MOs, Restricted
 -- Occupied --                  
-490.05 -104.86  -80.04  -80.04  -65.18  -58.54  -58.54  -58.54
  1 A'    2 A'    3 A'    4 A'    5 A'    6 A'    1 A"    7 A'                 
-10.587  -9.861  -8.055  -8.052  -8.052  -7.580  -7.575  -7.475
  8 A'    9 A'   10 A'    2 A"   11 A'   12 A'   13 A'   14 A'                 
 -7.467  -7.466  -5.472  -5.470  -5.470  -5.467  -5.465  -5.465
  3 A"   15 A'   16 A'    4 A"   17 A'   18 A'    5 A"   19 A'                 
 -3.214  -3.211  -3.210  -3.201  -3.201  -1.133  -1.049  -0.901
 20 A'    6 A"   21 A'    7 A"   22 A'   23 A'   24 A'   25 A'                 
 -0.705  -0.561  -0.528  -0.512  -0.462  -0.457  -0.437  -0.394
 26 A'   27 A'   28 A'    8 A"    9 A"   29 A'   30 A'   31 A'                 
 -0.358
 10 A"                                                                         
 -- Virtual --                   
 -0.023   0.015   0.061   0.066   0.080   0.081   0.090   0.106
 11 A"   32 A'   33 A'   34 A'   12 A"   35 A'   36 A'   37 A'                 
  0.109   0.113   0.125   0.133   0.146   0.157   0.159   0.165
 13 A"   38 A'   14 A"   39 A'   40 A'   41 A'   42 A'   15 A"                 
  0.173   0.196   0.214   0.266   0.325   0.374   0.387   0.390
 43 A'   44 A'   45 A'   46 A'   47 A'   48 A'   16 A"   49 A'                 
  0.424   0.427   0.498   0.546   0.556   0.565   0.616   0.623
 17 A"   50 A'   51 A'   52 A'   18 A"   53 A'   19 A"   54 A'                 
  0.657   0.663   0.725   0.727   0.771   0.788   0.799   0.814
 20 A"   55 A'   56 A'   21 A"   22 A"   57 A'   58 A'   59 A'                 
  0.829   0.835   0.868   0.888   0.955   1.003   1.053   1.072
 23 A"   60 A'   61 A'   62 A'   63 A'   24 A"   64 A'   25 A"                 
  1.129   1.139   1.175   1.192   1.217   1.304   1.386   1.502
 26 A"   65 A'   66 A'   27 A"   67 A'   68 A'   69 A'   70 A'                 
  1.777   1.835   1.861   1.941   1.996   2.042   2.298   2.326
 28 A"   29 A"   71 A'   72 A'   73 A'   74 A'   30 A"   75 A'                 
  2.401   2.609   2.649   2.728   4.529   4.542   4.545   4.572
 76 A'   31 A"   77 A'   78 A'   32 A"   79 A'   33 A"   80 A'                 
  4.743   7.142   7.229   7.403   8.202   8.224   8.278  10.369
 81 A'   82 A'   83 A'   84 A'   34 A"   85 A'   86 A'   87 A'                 
 14.720  14.748  14.766  14.771  14.863  14.889  26.684  26.792
 35 A"   36 A"   88 A'   89 A'   90 A'   91 A'   37 A"   92 A'                 
 26.997  49.458 165.801 166.031 219.225 293.885 293.906 293.974
 93 A'   94 A'   95 A'   96 A'   97 A'   38 A"   98 A'   99 A'                 
*******
100 A'                                                                         
 --------------------------------------------------------------

          Ground-State Mulliken Net Atomic Charges

     Atom                 Charge (a.u.)
  ----------------------------------------
      1 Br                   -0.260637
      2 P                     0.353885
      3 P                    -0.060387
      4 Cl                   -0.032861
  ----------------------------------------
  Sum of atomic charges =     0.000000

 -----------------------------------------------------------------
                    Cartesian Multipole Moments
 -----------------------------------------------------------------
    Charge (ESU x 10^10)
                 0.0000
    Dipole Moment (Debye)
         X      -0.2278      Y       1.2133      Z      -0.0000
       Tot       1.2345
    Quadrupole Moments (Debye-Ang)
        XX     -59.9288     XY      -1.8100     YY     -58.4837
        XZ      -0.0000     YZ      -0.0000     ZZ     -58.1099
    Octopole Moments (Debye-Ang^2)
       XXX      50.2856    XXY      -8.9383    XYY      17.6197
       YYY     -27.7024    XXZ      -0.0000    XYZ      -0.0000
       YYZ      -0.0000    XZZ      14.7990    YZZ      -7.5044
       ZZZ       0.0000
    Hexadecapole Moments (Debye-Ang^3)
      XXXX    -900.2634   XXXY     -14.0257   XXYY    -219.9424
      XYYY     -11.1429   YYYY    -425.4525   XXXZ      -0.0000
      XXYZ       0.0000   XYYZ      -0.0000   YYYZ       0.0000
      XXZZ    -162.5809   XYZZ      -2.0713   YYZZ     -87.8232
      XZZZ      -0.0000   YZZZ       0.0000   ZZZZ     -81.9830
 -----------------------------------------------------------------
 Calculating analytic gradient of the SCF energy
 Gradient of SCF Energy
            1           2           3           4
    1   0.0059192   0.0161182  -0.0198949  -0.0021425
    2  -0.0068753   0.0131001   0.0050703  -0.0112951
    3  -0.0000000   0.0000000  -0.0000000   0.0000000
 Max gradient component =       1.989E-02
 RMS gradient           =       9.431E-03
 Gradient time:  CPU 2.93 s  wall 0.55 s
 Geometry Optimization Parameters
   NAtoms,    NIC,     NZ,  NCons,   NDum,   NFix, NCnnct, MaxDiis
        4      14       4       0       0       0       0       0


** GEOMETRY OPTIMIZATION IN DELOCALIZED INTERNAL COORDINATES **
   Searching for a Minimum

   Optimization Cycle:   1

                       Coordinates (Angstroms)
     ATOM                X               Y               Z
      1  Br        1.5750565472   -0.4008993448    0.0000000000
      2  P         0.2514464600    1.4165594699    0.0000000000
      3  P        -1.7288507329    0.8757104945    0.0000000000
      4  Cl       -1.9391714741   -1.1972101409    0.0000000000
   Point Group: cs    Number of degrees of freedom:     5


   Energy is  -3713.367901010


 Attempting to Generate Delocalized Internal Coordinates

  5 Hessian modes will be used to form the next step
  Hessian Eigenvalues:
     0.167192    0.250000    0.250000    0.265441    0.291805

 Minimum Search - Taking Simple RFO Step
 Searching for Lamda that Minimizes Along All modes
 Value Taken    Lamda =  -0.00284811
 Step Taken.  Stepsize is  0.105270

                             Maximum     Tolerance    Cnvgd?
         Gradient           0.025114      0.000300      NO
         Displacement       0.098305      0.001200      NO
         Energy change     *********      0.000001      NO


 New Cartesian Coordinates Obtained by Inverse Iteration

 Displacement from previous Coordinates is:  0.165092
 ----------------------------------------------------------------
             Standard Nuclear Orientation (Angstroms)
    I     Atom           X                Y                Z
 ----------------------------------------------------------------
    1      Br      1.5172866145    -0.4070886134     0.0000000000
    2      P       0.2334142403     1.4042716207     0.0000000000
    3      P      -1.7074557449     0.8751539097     0.0000000000
    4      Cl     -1.8847643097    -1.1781764385     0.0000000000
 ----------------------------------------------------------------
 Molecular Point Group                 Cs    NOp =  2
 Largest Abelian Subgroup              Cs    NOp =  2
 Nuclear Repulsion Energy =   460.5086865813 hartrees
 There are       41 alpha and       41 beta electrons
 Applying Cartesian multipole field
    Component          Value
    ---------          -----
     (2,0,0)        1.00000E-11
     (0,2,0)        2.00000E-11
     (0,0,2)       -3.00000E-11
 Nucleus-field energy     =     0.0000000117 hartrees
 Requested basis set is 6-311++G(d,p)
 There are 58 shells and 138 basis functions
 A cutoff of  1.0D-11 yielded   1405 shell pairs
 There are      8621 function pairs (      9435 Cartesian)
 Smallest overlap matrix eigenvalue = 3.47E-04
 Guess MOs from SCF MO coefficient file

 -----------------------------------------------------------------------
  General SCF calculation program by
  Eric Jon Sundstrom, Paul Horn, Yuezhi Mao, Dmitri Zuev, Alec White,
  David Stuck, Shaama M.S., Shane Yost, Joonho Lee, David Small,
  Daniel Levine, Susi Lehtola, Hugh Burton, Evgeny Epifanovsky
 -----------------------------------------------------------------------
 Hartree-Fock
 using 6 threads for integral computing
 -------------------------------------------------------
 OpenMP Integral computing Module                
 Release: version 2.0, May 2017, Q-Chem Inc. Pleasanton 
 -------------------------------------------------------
 A restricted SCF calculation will be
 performed using DIIS
 SCF converges when DIIS error is below 1.0e-08
 ---------------------------------------
  Cycle       Energy         DIIS error
 ---------------------------------------
    1   -3713.3687205202      4.21e-04  
    2   -3713.3693315513      1.17e-04  
    3   -3713.3693962161      5.19e-05  
    4   -3713.3694085349      1.54e-05  
    5   -3713.3694100530      6.15e-06  
    6   -3713.3694102475      1.96e-06  
    7   -3713.3694102872      7.59e-07  
    8   -3713.3694102947      2.89e-07  
    9   -3713.3694102957      1.19e-07  
   10   -3713.3694102958      3.52e-08  
   11   -3713.3694102958      1.46e-08  
   12   -3713.3694102958      4.46e-09  Convergence criterion met
 ---------------------------------------
 SCF time:   CPU 11.30s  wall 2.00s 
 SCF   energy in the final basis set =    -3713.3694102958
 Total energy in the final basis set =    -3713.3694102958

 --------------------------------------------------------------
             Orbital Energies (a.u.) and Symmetries
 --------------------------------------------------------------

 Alpha MOs, Restricted
 -- Occupied --                  
-490.05 -104.86  -80.03  -80.03  -65.18  -58.54  -58.54  -58.54
  1 A'    2 A'    3 A'    4 A'    5 A'    6 A'    1 A"    7 A'                 
-10.587  -9.862  -8.055  -8.052  -8.052  -7.574  -7.569  -7.475
  8 A'    9 A'   10 A'    2 A"   11 A'   12 A'   13 A'   14 A'                 
 -7.467  -7.467  -5.467  -5.465  -5.465  -5.462  -5.460  -5.460
  3 A"   15 A'   16 A'   17 A'    4 A"   18 A'   19 A'    5 A"                 
 -3.214  -3.211  -3.210  -3.201  -3.201  -1.139  -1.054  -0.906
 20 A'    6 A"   21 A'    7 A"   22 A'   23 A'   24 A'   25 A'                 
 -0.702  -0.565  -0.534  -0.516  -0.464  -0.457  -0.434  -0.394
 26 A'   27 A'   28 A'    8 A"    9 A"   29 A'   30 A'   31 A'                 
 -0.360
 10 A"                                                                         
 -- Virtual --                   
 -0.017   0.019   0.061   0.068   0.079   0.083   0.091   0.106
 11 A"   32 A'   33 A'   34 A'   12 A"   35 A'   36 A'   37 A'                 
  0.109   0.113   0.125   0.135   0.147   0.159   0.165   0.166
 13 A"   38 A'   14 A"   39 A'   40 A'   41 A'   15 A"   42 A'                 
  0.177   0.197   0.216   0.266   0.324   0.372   0.386   0.391
 43 A'   44 A'   45 A'   46 A'   47 A'   48 A'   16 A"   49 A'                 
  0.425   0.433   0.495   0.546   0.555   0.565   0.616   0.618
 17 A"   50 A'   51 A'   52 A'   18 A"   53 A'   19 A"   54 A'                 
  0.651   0.657   0.722   0.723   0.771   0.791   0.805   0.817
 20 A"   55 A'   21 A"   56 A'   22 A"   57 A'   58 A'   59 A'                 
  0.825   0.844   0.871   0.902   0.967   1.013   1.062   1.089
 23 A"   60 A'   61 A'   62 A'   63 A'   24 A"   64 A'   25 A"                 
  1.130   1.142   1.175   1.200   1.233   1.318   1.420   1.519
 26 A"   65 A'   66 A'   27 A"   67 A'   68 A'   69 A'   70 A'                 
  1.783   1.838   1.866   1.941   2.005   2.048   2.297   2.328
 28 A"   29 A"   71 A'   72 A'   73 A'   74 A'   30 A"   75 A'                 
  2.407   2.609   2.656   2.737   4.529   4.544   4.548   4.578
 76 A'   31 A"   77 A'   78 A'   32 A"   79 A'   33 A"   80 A'                 
  4.752   7.142   7.236   7.430   8.202   8.227   8.282  10.370
 81 A'   82 A'   83 A'   84 A'   34 A"   85 A'   86 A'   87 A'                 
 14.727  14.754  14.776  14.784  14.871  14.882  26.687  26.810
 35 A"   36 A"   88 A'   89 A'   90 A'   91 A'   37 A"   92 A'                 
 27.020  49.461 165.807 166.063 219.228 293.886 293.909 293.980
 93 A'   94 A'   95 A'   96 A'   97 A'   38 A"   98 A'   99 A'                 
*******
100 A'                                                                         

 Beta MOs, Restricted
 -- Occupied --                  
-490.05 -104.86  -80.03  -80.03  -65.18  -58.54  -58.54  -58.54
  1 A'    2 A'    3 A'    4 A'    5 A'    6 A'    1 A"    7 A'                 
-10.587  -9.862  -8.055  -8.052  -8.052  -7.574  -7.569  -7.475
  8 A'    9 A'   10 A'    2 A"   11 A'   12 A'   13 A'   14 A'                 
 -7.467  -7.467  -5.467  -5.465  -5.465  -5.462  -5.460  -5.460
  3 A"   15 A'   16 A'   17 A'    4 A"   18 A'   19 A'    5 A"                 
 -3.214  -3.211  -3.210  -3.201  -3.201  -1.139  -1.054  -0.906
 20 A'    6 A"   21 A'    7 A"   22 A'   23 A'   24 A'   25 A'                 
 -0.702  -0.565  -0.534  -0.516  -0.464  -0.457  -0.434  -0.394
 26 A'   27 A'   28 A'    8 A"    9 A"   29 A'   30 A'   31 A'                 
 -0.360
 10 A"                                                                         
 -- Virtual --                   
 -0.017   0.019   0.061   0.068   0.079   0.083   0.091   0.106
 11 A"   32 A'   33 A'   34 A'   12 A"   35 A'   36 A'   37 A'                 
  0.109   0.113   0.125   0.135   0.147   0.159   0.165   0.166
 13 A"   38 A'   14 A"   39 A'   40 A'   41 A'   15 A"   42 A'                 
  0.177   0.197   0.216   0.266   0.324   0.372   0.386   0.391
 43 A'   44 A'   45 A'   46 A'   47 A'   48 A'   16 A"   49 A'                 
  0.425   0.433   0.495   0.546   0.555   0.565   0.616   0.618
 17 A"   50 A'   51 A'   52 A'   18 A"   53 A'   19 A"   54 A'                 
  0.651   0.657   0.722   0.723   0.771   0.791   0.805   0.817
 20 A"   55 A'   21 A"   56 A'   22 A"   57 A'   58 A'   59 A'                 
  0.825   0.844   0.871   0.902   0.967   1.013   1.062   1.089
 23 A"   60 A'   61 A'   62 A'   63 A'   24 A"   64 A'   25 A"                 
  1.130   1.142   1.175   1.200   1.233   1.318   1.420   1.519
 26 A"   65 A'   66 A'   27 A"   67 A'   68 A'   69 A'   70 A'                 
  1.783   1.838   1.866   1.941   2.005   2.048   2.297   2.328
 28 A"   29 A"   71 A'   72 A'   73 A'   74 A'   30 A"   75 A'                 
  2.407   2.609   2.656   2.737   4.529   4.544   4.548   4.578
 76 A'   31 A"   77 A'   78 A'   32 A"   79 A'   33 A"   80 A'                 
  4.752   7.142   7.236   7.430   8.202   8.227   8.282  10.370
 81 A'   82 A'   83 A'   84 A'   34 A"   85 A'   86 A'   87 A'                 
 14.727  14.754  14.776  14.784  14.871  14.882  26.687  26.810
 35 A"   36 A"   88 A'   89 A'   90 A'   91 A'   37 A"   92 A'                 
 27.020  49.461 165.807 166.063 219.228 293.886 293.909 293.980
 93 A'   94 A'   95 A'   96 A'   97 A'   38 A"   98 A'   99 A'                 
*******
100 A'                                                                         
 --------------------------------------------------------------

          Ground-State Mulliken Net Atomic Charges

     Atom                 Charge (a.u.)
  ----------------------------------------
      1 Br                   -0.259649
      2 P                     0.359020
      3 P                    -0.080260
      4 Cl                   -0.019111
  ----------------------------------------
  Sum of atomic charges =     0.000000

 -----------------------------------------------------------------
                    Cartesian Multipole Moments
 -----------------------------------------------------------------
    Charge (ESU x 10^10)
                 0.0000
    Dipole Moment (Debye)
         X      -0.1889      Y       1.0447      Z      -0.0000
       Tot       1.0617
    Quadrupole Moments (Debye-Ang)
        XX     -59.7779     XY      -1.6680     YY     -58.4909
        XZ       0.0000     YZ      -0.0000     ZZ     -57.8522
    Octopole Moments (Debye-Ang^2)
       XXX      51.1709    XXY      -9.2216    XYY      17.8877
       YYY     -28.1272    XXZ       0.0000    XYZ      -0.0000
       YYZ       0.0000    XZZ      15.0424    YZZ      -7.3885
       ZZZ       0.0000
    Hexadecapole Moments (Debye-Ang^3)
      XXXX    -856.9485   XXXY      -8.8622   XXYY    -212.1860
      XYYY      -7.9238   YYYY    -419.7821   XXXZ       0.0000
      XXYZ      -0.0000   XYYZ       0.0000   YYYZ       0.0000
      XXZZ    -154.9138   XYZZ      -0.9139   YYZZ     -86.5078
      XZZZ       0.0000   YZZZ      -0.0000   ZZZZ     -81.0323
 -----------------------------------------------------------------
 Calculating analytic gradient of the SCF energy
 Gradient of SCF Energy
            1           2           3           4
    1  -0.0010731   0.0025491  -0.0028585   0.0013824
    2  -0.0010649   0.0014186   0.0028435  -0.0031972
    3   0.0000000   0.0000000  -0.0000000   0.0000000
 Max gradient component =       3.197E-03
 RMS gradient           =       1.807E-03
 Gradient time:  CPU 2.98 s  wall 0.56 s
 Geometry Optimization Parameters
   NAtoms,    NIC,     NZ,  NCons,   NDum,   NFix, NCnnct, MaxDiis
        4      14       4       0       0       0       0       0

 Cartesian Hessian Update
 Hessian Updated using BFGS Update


** GEOMETRY OPTIMIZATION IN DELOCALIZED INTERNAL COORDINATES **
   Searching for a Minimum

   Optimization Cycle:   2

                       Coordinates (Angstroms)
     ATOM                X               Y               Z
      1  Br        1.5172866145   -0.4070886134    0.0000000000
      2  P         0.2334142403    1.4042716207    0.0000000000
      3  P        -1.7074557449    0.8751539097    0.0000000000
      4  Cl       -1.8847643097   -1.1781764385    0.0000000000
   Point Group: cs    Number of degrees of freedom:     5


   Energy is  -3713.369410296

 Hessian Updated using BFGS Update

  5 Hessian modes will be used to form the next step
  Hessian Eigenvalues:
     0.153870    0.208285    0.250013    0.270486    0.366354

 Minimum Search - Taking Simple RFO Step
 Searching for Lamda that Minimizes Along All modes
 Value Taken    Lamda =  -0.00038873
 Step Taken.  Stepsize is  0.042580

                             Maximum     Tolerance    Cnvgd?
         Gradient           0.008458      0.000300      NO
         Displacement       0.030105      0.001200      NO
         Energy change     -0.001509      0.000001      NO


 New Cartesian Coordinates Obtained by Inverse Iteration

 Displacement from previous Coordinates is:  0.121741
 ----------------------------------------------------------------
             Standard Nuclear Orientation (Angstroms)
    I     Atom           X                Y                Z
 ----------------------------------------------------------------
    1      Br      1.5556086484    -0.3863619387     0.0000000000
    2      P       0.2320829502     1.3905048827     0.0000000000
    3      P      -1.7009533526     0.8645106365     0.0000000000
    4      Cl     -1.9282574457    -1.1744931019     0.0000000000
 ----------------------------------------------------------------
 Molecular Point Group                 Cs    NOp =  2
 Largest Abelian Subgroup              Cs    NOp =  2
 Nuclear Repulsion Energy =   458.6211162445 hartrees
 There are       41 alpha and       41 beta electrons
 Applying Cartesian multipole field
    Component          Value
    ---------          -----
     (2,0,0)        1.00000E-11
     (0,2,0)        2.00000E-11
     (0,0,2)       -3.00000E-11
 Nucleus-field energy     =     0.0000000118 hartrees
 Requested basis set is 6-311++G(d,p)
 There are 58 shells and 138 basis functions
 A cutoff of  1.0D-11 yielded   1400 shell pairs
 There are      8560 function pairs (      9360 Cartesian)
 Smallest overlap matrix eigenvalue = 3.43E-04
 Guess MOs from SCF MO coefficient file

 -----------------------------------------------------------------------
  General SCF calculation program by
  Eric Jon Sundstrom, Paul Horn, Yuezhi Mao, Dmitri Zuev, Alec White,
  David Stuck, Shaama M.S., Shane Yost, Joonho Lee, David Small,
  Daniel Levine, Susi Lehtola, Hugh Burton, Evgeny Epifanovsky
 -----------------------------------------------------------------------
 Hartree-Fock
 using 6 threads for integral computing
 -------------------------------------------------------
 OpenMP Integral computing Module                
 Release: version 2.0, May 2017, Q-Chem Inc. Pleasanton 
 -------------------------------------------------------
 A restricted SCF calculation will be
 performed using DIIS
 SCF converges when DIIS error is below 1.0e-08
 ---------------------------------------
  Cycle       Energy         DIIS error
 ---------------------------------------
    1   -3713.3690326978      3.02e-04  
    2   -3713.3694684219      8.68e-05  
    3   -3713.3695306819      2.88e-05  
    4   -3713.3695371668      1.12e-05  
    5   -3713.3695381906      3.00e-06  
    6   -3713.3695382409      1.17e-06  
    7   -3713.3695382467      3.03e-07  
    8   -3713.3695382474      1.14e-07  
    9   -3713.3695382476      4.87e-08  
   10   -3713.3695382476      1.63e-08  
   11   -3713.3695382477      7.62e-09  Convergence criterion met
 ---------------------------------------
 SCF time:   CPU 10.32s  wall 1.00s 
 SCF   energy in the final basis set =    -3713.3695382477
 Total energy in the final basis set =    -3713.3695382477

 --------------------------------------------------------------
             Orbital Energies (a.u.) and Symmetries
 --------------------------------------------------------------

 Alpha MOs, Restricted
 -- Occupied --                  
-490.05 -104.86  -80.03  -80.03  -65.18  -58.54  -58.54  -58.54
  1 A'    2 A'    3 A'    4 A'    5 A'    6 A'    1 A"    7 A'                 
-10.589  -9.863  -8.057  -8.054  -8.054  -7.573  -7.568  -7.476
  8 A'    9 A'   10 A'    2 A"   11 A'   12 A'   13 A'   14 A'                 
 -7.468  -7.468  -5.466  -5.464  -5.464  -5.461  -5.459  -5.459
  3 A"   15 A'   16 A'   17 A'    4 A"   18 A'    5 A"   19 A'                 
 -3.215  -3.212  -3.211  -3.202  -3.202  -1.141  -1.056  -0.908
 20 A'    6 A"   21 A'    7 A"   22 A'   23 A'   24 A'   25 A'                 
 -0.703  -0.568  -0.534  -0.518  -0.466  -0.459  -0.434  -0.393
 26 A'   27 A'   28 A'    8 A"    9 A"   29 A'   30 A'   31 A'                 
 -0.361
 10 A"                                                                         
 -- Virtual --                   
 -0.015   0.020   0.061   0.068   0.080   0.082   0.091   0.107
 11 A"   32 A'   33 A'   34 A'   12 A"   35 A'   36 A'   37 A'                 
  0.109   0.113   0.124   0.136   0.147   0.160   0.165   0.166
 13 A"   38 A'   14 A"   39 A'   40 A'   41 A'   15 A"   42 A'                 
  0.178   0.196   0.219   0.265   0.324   0.373   0.385   0.393
 43 A'   44 A'   45 A'   46 A'   47 A'   48 A'   16 A"   49 A'                 
  0.426   0.432   0.492   0.547   0.556   0.564   0.615   0.619
 17 A"   50 A'   51 A'   52 A'   18 A"   53 A'   19 A"   54 A'                 
  0.649   0.658   0.722   0.725   0.770   0.792   0.802   0.814
 20 A"   55 A'   21 A"   56 A'   22 A"   57 A'   58 A'   59 A'                 
  0.824   0.839   0.872   0.904   0.970   1.014   1.064   1.091
 23 A"   60 A'   61 A'   62 A'   63 A'   24 A"   64 A'   25 A"                 
  1.130   1.138   1.175   1.202   1.232   1.321   1.429   1.524
 26 A"   65 A'   66 A'   27 A"   67 A'   68 A'   69 A'   70 A'                 
  1.784   1.839   1.863   1.938   2.009   2.049   2.297   2.326
 28 A"   29 A"   71 A'   72 A'   73 A'   74 A'   30 A"   75 A'                 
  2.407   2.608   2.650   2.737   4.528   4.541   4.547   4.575
 76 A'   31 A"   77 A'   78 A'   32 A"   79 A'   33 A"   80 A'                 
  4.753   7.143   7.237   7.436   8.201   8.224   8.282  10.369
 81 A'   82 A'   83 A'   84 A'   34 A"   85 A'   86 A'   87 A'                 
 14.729  14.755  14.775  14.787  14.870  14.882  26.686  26.797
 35 A"   36 A"   88 A'   89 A'   90 A'   91 A'   37 A"   92 A'                 
 27.023  49.461 165.809 166.070 219.227 293.885 293.906 293.980
 93 A'   94 A'   95 A'   96 A'   97 A'   38 A"   98 A'   99 A'                 
*******
100 A'                                                                         

 Beta MOs, Restricted
 -- Occupied --                  
-490.05 -104.86  -80.03  -80.03  -65.18  -58.54  -58.54  -58.54
  1 A'    2 A'    3 A'    4 A'    5 A'    6 A'    1 A"    7 A'                 
-10.589  -9.863  -8.057  -8.054  -8.054  -7.573  -7.568  -7.476
  8 A'    9 A'   10 A'    2 A"   11 A'   12 A'   13 A'   14 A'                 
 -7.468  -7.468  -5.466  -5.464  -5.464  -5.461  -5.459  -5.459
  3 A"   15 A'   16 A'   17 A'    4 A"   18 A'    5 A"   19 A'                 
 -3.215  -3.212  -3.211  -3.202  -3.202  -1.141  -1.056  -0.908
 20 A'    6 A"   21 A'    7 A"   22 A'   23 A'   24 A'   25 A'                 
 -0.703  -0.568  -0.534  -0.518  -0.466  -0.459  -0.434  -0.393
 26 A'   27 A'   28 A'    8 A"    9 A"   29 A'   30 A'   31 A'                 
 -0.361
 10 A"                                                                         
 -- Virtual --                   
 -0.015   0.020   0.061   0.068   0.080   0.082   0.091   0.107
 11 A"   32 A'   33 A'   34 A'   12 A"   35 A'   36 A'   37 A'                 
  0.109   0.113   0.124   0.136   0.147   0.160   0.165   0.166
 13 A"   38 A'   14 A"   39 A'   40 A'   41 A'   15 A"   42 A'                 
  0.178   0.196   0.219   0.265   0.324   0.373   0.385   0.393
 43 A'   44 A'   45 A'   46 A'   47 A'   48 A'   16 A"   49 A'                 
  0.426   0.432   0.492   0.547   0.556   0.564   0.615   0.619
 17 A"   50 A'   51 A'   52 A'   18 A"   53 A'   19 A"   54 A'                 
  0.649   0.658   0.722   0.725   0.770   0.792   0.802   0.814
 20 A"   55 A'   21 A"   56 A'   22 A"   57 A'   58 A'   59 A'                 
  0.824   0.839   0.872   0.904   0.970   1.014   1.064   1.091
 23 A"   60 A'   61 A'   62 A'   63 A'   24 A"   64 A'   25 A"                 
  1.130   1.138   1.175   1.202   1.232   1.321   1.429   1.524
 26 A"   65 A'   66 A'   27 A"   67 A'   68 A'   69 A'   70 A'                 
  1.784   1.839   1.863   1.938   2.009   2.049   2.297   2.326
 28 A"   29 A"   71 A'   72 A'   73 A'   74 A'   30 A"   75 A'                 
  2.407   2.608   2.650   2.737   4.528   4.541   4.547   4.575
 76 A'   31 A"   77 A'   78 A'   32 A"   79 A'   33 A"   80 A'                 
  4.753   7.143   7.237   7.436   8.201   8.224   8.282  10.369
 81 A'   82 A'   83 A'   84 A'   34 A"   85 A'   86 A'   87 A'                 
 14.729  14.755  14.775  14.787  14.870  14.882  26.686  26.797
 35 A"   36 A"   88 A'   89 A'   90 A'   91 A'   37 A"   92 A'                 
 27.023  49.461 165.809 166.070 219.227 293.885 293.906 293.980
 93 A'   94 A'   95 A'   96 A'   97 A'   38 A"   98 A'   99 A'                 
*******
100 A'                                                                         
 --------------------------------------------------------------

          Ground-State Mulliken Net Atomic Charges

     Atom                 Charge (a.u.)
  ----------------------------------------
      1 Br                   -0.256990
      2 P                     0.352798
      3 P                    -0.078839
      4 Cl                   -0.016969
  ----------------------------------------
  Sum of atomic charges =     0.000000

 -----------------------------------------------------------------
                    Cartesian Multipole Moments
 -----------------------------------------------------------------
    Charge (ESU x 10^10)
                 0.0000
    Dipole Moment (Debye)
         X      -0.1662      Y       0.9231      Z       0.0000
       Tot       0.9380
    Quadrupole Moments (Debye-Ang)
        XX     -59.6992     XY      -1.5078     YY     -58.7284
        XZ      -0.0000     YZ      -0.0000     ZZ     -57.7947
    Octopole Moments (Debye-Ang^2)
       XXX      50.7465    XXY      -9.7423    XYY      17.7243
       YYY     -28.9174    XXZ       0.0000    XYZ       0.0000
       YYZ      -0.0000    XZZ      14.7723    YZZ      -7.5506
       ZZZ      -0.0000
    Hexadecapole Moments (Debye-Ang^3)
      XXXX    -879.1056   XXXY     -12.0915   XXYY    -214.7864
      XYYY      -9.8560   YYYY    -414.6717   XXXZ      -0.0000
      XXYZ      -0.0000   XYYZ       0.0000   YYYZ      -0.0000
      XXZZ    -158.7497   XYZZ      -1.9690   YYZZ     -85.3322
      XZZZ      -0.0000   YZZZ      -0.0000   ZZZZ     -80.8199
 -----------------------------------------------------------------
 Calculating analytic gradient of the SCF energy
 Gradient of SCF Energy
            1           2           3           4
    1  -0.0002038  -0.0002321   0.0009484  -0.0005125
    2   0.0011806  -0.0013721   0.0001272   0.0000642
    3  -0.0000000  -0.0000000   0.0000000  -0.0000000
 Max gradient component =       1.372E-03
 RMS gradient           =       6.161E-04
 Gradient time:  CPU 2.98 s  wall 0.55 s
 Geometry Optimization Parameters
   NAtoms,    NIC,     NZ,  NCons,   NDum,   NFix, NCnnct, MaxDiis
        4      14       4       0       0       0       0       0

 Cartesian Hessian Update
 Hessian Updated using BFGS Update


** GEOMETRY OPTIMIZATION IN DELOCALIZED INTERNAL COORDINATES **
   Searching for a Minimum

   Optimization Cycle:   3

                       Coordinates (Angstroms)
     ATOM                X               Y               Z
      1  Br        1.5556086484   -0.3863619387    0.0000000000
      2  P         0.2320829502    1.3905048827    0.0000000000
      3  P        -1.7009533526    0.8645106365    0.0000000000
      4  Cl       -1.9282574457   -1.1744931019    0.0000000000
   Point Group: cs    Number of degrees of freedom:     5


   Energy is  -3713.369538248

 Hessian Updated using BFGS Update

  5 Hessian modes will be used to form the next step
  Hessian Eigenvalues:
     0.170097    0.213204    0.250149    0.279055    0.411673

 Minimum Search - Taking Simple RFO Step
 Searching for Lamda that Minimizes Along All modes
 Value Taken    Lamda =  -0.00003412
 Step Taken.  Stepsize is  0.011262

                             Maximum     Tolerance    Cnvgd?
         Gradient           0.002851      0.000300      NO
         Displacement       0.007597      0.001200      NO
         Energy change     -0.000128      0.000001      NO


 New Cartesian Coordinates Obtained by Inverse Iteration

 Displacement from previous Coordinates is:  0.030011
 ----------------------------------------------------------------
             Standard Nuclear Orientation (Angstroms)
    I     Atom           X                Y                Z
 ----------------------------------------------------------------
    1      Br      1.5471260492    -0.3924320851     0.0000000000
    2      P       0.2315574503     1.3945727211     0.0000000000
    3      P      -1.7028499313     0.8665308880     0.0000000000
    4      Cl     -1.9173527680    -1.1745110454     0.0000000000
 ----------------------------------------------------------------
 Molecular Point Group                 Cs    NOp =  2
 Largest Abelian Subgroup              Cs    NOp =  2
 Nuclear Repulsion Energy =   458.9793843042 hartrees
 There are       41 alpha and       41 beta electrons
 Applying Cartesian multipole field
    Component          Value
    ---------          -----
     (2,0,0)        1.00000E-11
     (0,2,0)        2.00000E-11
     (0,0,2)       -3.00000E-11
 Nucleus-field energy     =     0.0000000118 hartrees
 Requested basis set is 6-311++G(d,p)
 There are 58 shells and 138 basis functions
 A cutoff of  1.0D-11 yielded   1401 shell pairs
 There are      8569 function pairs (      9369 Cartesian)
 Smallest overlap matrix eigenvalue = 3.44E-04
 Guess MOs from SCF MO coefficient file

 -----------------------------------------------------------------------
  General SCF calculation program by
  Eric Jon Sundstrom, Paul Horn, Yuezhi Mao, Dmitri Zuev, Alec White,
  David Stuck, Shaama M.S., Shane Yost, Joonho Lee, David Small,
  Daniel Levine, Susi Lehtola, Hugh Burton, Evgeny Epifanovsky
 -----------------------------------------------------------------------
 Hartree-Fock
 using 6 threads for integral computing
 -------------------------------------------------------
 OpenMP Integral computing Module                
 Release: version 2.0, May 2017, Q-Chem Inc. Pleasanton 
 -------------------------------------------------------
 A restricted SCF calculation will be
 performed using DIIS
 SCF converges when DIIS error is below 1.0e-08
 ---------------------------------------
  Cycle       Energy         DIIS error
 ---------------------------------------
    1   -3713.3695252669      7.60e-05  
    2   -3713.3695525310      2.18e-05  
    3   -3713.3695563779      7.69e-06  
    4   -3713.3695567827      3.22e-06  
    5   -3713.3695568599      9.35e-07  
    6   -3713.3695568649      2.97e-07  
    7   -3713.3695568655      9.19e-08  
    8   -3713.3695568655      3.52e-08  
    9   -3713.3695568655      1.64e-08  
   10   -3713.3695568655      6.45e-09  Convergence criterion met
 ---------------------------------------
 SCF time:   CPU 9.38s  wall 1.00s 
 SCF   energy in the final basis set =    -3713.3695568655
 Total energy in the final basis set =    -3713.3695568655

 --------------------------------------------------------------
             Orbital Energies (a.u.) and Symmetries
 --------------------------------------------------------------

 Alpha MOs, Restricted
 -- Occupied --                  
-490.05 -104.86  -80.03  -80.03  -65.18  -58.54  -58.54  -58.54
  1 A'    2 A'    3 A'    4 A'    5 A'    6 A'    1 A"    7 A'                 
-10.589  -9.862  -8.057  -8.054  -8.054  -7.574  -7.568  -7.476
  8 A'    9 A'   10 A'    2 A"   11 A'   12 A'   13 A'   14 A'                 
 -7.468  -7.467  -5.466  -5.464  -5.464  -5.461  -5.459  -5.459
  3 A"   15 A'   16 A'   17 A'    4 A"   18 A'   19 A'    5 A"                 
 -3.215  -3.212  -3.211  -3.202  -3.202  -1.141  -1.055  -0.907
 20 A'    6 A"   21 A'    7 A"   22 A'   23 A'   24 A'   25 A'                 
 -0.703  -0.567  -0.534  -0.518  -0.465  -0.459  -0.434  -0.394
 26 A'   27 A'   28 A'    8 A"    9 A"   29 A'   30 A'   31 A'                 
 -0.361
 10 A"                                                                         
 -- Virtual --                   
 -0.016   0.020   0.061   0.068   0.080   0.082   0.091   0.107
 11 A"   32 A'   33 A'   34 A'   12 A"   35 A'   36 A'   37 A'                 
  0.109   0.113   0.125   0.135   0.147   0.160   0.165   0.166
 13 A"   38 A'   14 A"   39 A'   40 A'   41 A'   15 A"   42 A'                 
  0.177   0.197   0.218   0.265   0.324   0.373   0.385   0.392
 43 A'   44 A'   45 A'   46 A'   47 A'   48 A'   16 A"   49 A'                 
  0.425   0.432   0.493   0.546   0.556   0.564   0.615   0.619
 17 A"   50 A'   51 A'   52 A'   18 A"   53 A'   19 A"   54 A'                 
  0.650   0.658   0.722   0.724   0.770   0.792   0.803   0.815
 20 A"   55 A'   21 A"   56 A'   22 A"   57 A'   58 A'   59 A'                 
  0.823   0.840   0.872   0.903   0.969   1.013   1.063   1.090
 23 A"   60 A'   61 A'   62 A'   63 A'   24 A"   64 A'   25 A"                 
  1.130   1.139   1.175   1.202   1.232   1.320   1.427   1.523
 26 A"   65 A'   66 A'   27 A"   67 A'   68 A'   69 A'   70 A'                 
  1.784   1.839   1.863   1.939   2.008   2.049   2.297   2.326
 28 A"   29 A"   71 A'   72 A'   73 A'   74 A'   30 A"   75 A'                 
  2.407   2.608   2.651   2.737   4.528   4.542   4.547   4.576
 76 A'   31 A"   77 A'   78 A'   32 A"   79 A'   33 A"   80 A'                 
  4.752   7.143   7.237   7.434   8.201   8.224   8.282  10.369
 81 A'   82 A'   83 A'   84 A'   34 A"   85 A'   86 A'   87 A'                 
 14.728  14.754  14.776  14.787  14.870  14.882  26.686  26.800
 35 A"   36 A"   88 A'   89 A'   90 A'   91 A'   37 A"   92 A'                 
 27.024  49.461 165.809 166.068 219.227 293.885 293.907 293.980
 93 A'   94 A'   95 A'   96 A'   97 A'   38 A"   98 A'   99 A'                 
*******
100 A'                                                                         

 Beta MOs, Restricted
 -- Occupied --                  
-490.05 -104.86  -80.03  -80.03  -65.18  -58.54  -58.54  -58.54
  1 A'    2 A'    3 A'    4 A'    5 A'    6 A'    1 A"    7 A'                 
-10.589  -9.862  -8.057  -8.054  -8.054  -7.574  -7.568  -7.476
  8 A'    9 A'   10 A'    2 A"   11 A'   12 A'   13 A'   14 A'                 
 -7.468  -7.467  -5.466  -5.464  -5.464  -5.461  -5.459  -5.459
  3 A"   15 A'   16 A'   17 A'    4 A"   18 A'   19 A'    5 A"                 
 -3.215  -3.212  -3.211  -3.202  -3.202  -1.141  -1.055  -0.907
 20 A'    6 A"   21 A'    7 A"   22 A'   23 A'   24 A'   25 A'                 
 -0.703  -0.567  -0.534  -0.518  -0.465  -0.459  -0.434  -0.394
 26 A'   27 A'   28 A'    8 A"    9 A"   29 A'   30 A'   31 A'                 
 -0.361
 10 A"                                                                         
 -- Virtual --                   
 -0.016   0.020   0.061   0.068   0.080   0.082   0.091   0.107
 11 A"   32 A'   33 A'   34 A'   12 A"   35 A'   36 A'   37 A'                 
  0.109   0.113   0.125   0.135   0.147   0.160   0.165   0.166
 13 A"   38 A'   14 A"   39 A'   40 A'   41 A'   15 A"   42 A'                 
  0.177   0.197   0.218   0.265   0.324   0.373   0.385   0.392
 43 A'   44 A'   45 A'   46 A'   47 A'   48 A'   16 A"   49 A'                 
  0.425   0.432   0.493   0.546   0.556   0.564   0.615   0.619
 17 A"   50 A'   51 A'   52 A'   18 A"   53 A'   19 A"   54 A'                 
  0.650   0.658   0.722   0.724   0.770   0.792   0.803   0.815
 20 A"   55 A'   21 A"   56 A'   22 A"   57 A'   58 A'   59 A'                 
  0.823   0.840   0.872   0.903   0.969   1.013   1.063   1.090
 23 A"   60 A'   61 A'   62 A'   63 A'   24 A"   64 A'   25 A"                 
  1.130   1.139   1.175   1.202   1.232   1.320   1.427   1.523
 26 A"   65 A'   66 A'   27 A"   67 A'   68 A'   69 A'   70 A'                 
  1.784   1.839   1.863   1.939   2.008   2.049   2.297   2.326
 28 A"   29 A"   71 A'   72 A'   73 A'   74 A'   30 A"   75 A'                 
  2.407   2.608   2.651   2.737   4.528   4.542   4.547   4.576
 76 A'   31 A"   77 A'   78 A'   32 A"   79 A'   33 A"   80 A'                 
  4.752   7.143   7.237   7.434   8.201   8.224   8.282  10.369
 81 A'   82 A'   83 A'   84 A'   34 A"   85 A'   86 A'   87 A'                 
 14.728  14.754  14.776  14.787  14.870  14.882  26.686  26.800
 35 A"   36 A"   88 A'   89 A'   90 A'   91 A'   37 A"   92 A'                 
 27.024  49.461 165.809 166.068 219.227 293.885 293.907 293.980
 93 A'   94 A'   95 A'   96 A'   97 A'   38 A"   98 A'   99 A'                 
*******
100 A'                                                                         
 --------------------------------------------------------------

          Ground-State Mulliken Net Atomic Charges

     Atom                 Charge (a.u.)
  ----------------------------------------
      1 Br                   -0.258759
      2 P                     0.355210
      3 P                    -0.080428
      4 Cl                   -0.016023
  ----------------------------------------
  Sum of atomic charges =     0.000000

 -----------------------------------------------------------------
                    Cartesian Multipole Moments
 -----------------------------------------------------------------
    Charge (ESU x 10^10)
                 0.0000
    Dipole Moment (Debye)
         X      -0.1884      Y       0.9508      Z       0.0000
       Tot       0.9693
    Quadrupole Moments (Debye-Ang)
        XX     -59.7164     XY      -1.5283     YY     -58.6601
        XZ      -0.0000     YZ       0.0000     ZZ     -57.8096
    Octopole Moments (Debye-Ang^2)
       XXX      50.7436    XXY      -9.6421    XYY      17.7383
       YYY     -28.7125    XXZ      -0.0000    XYZ      -0.0000
       YYZ      -0.0000    XZZ      14.8061    YZZ      -7.5083
       ZZZ      -0.0000
    Hexadecapole Moments (Debye-Ang^3)
      XXXX    -873.8812   XXXY     -11.0034   XXYY    -214.1521
      XYYY      -9.1225   YYYY    -415.8492   XXXZ       0.0000
      XXYZ       0.0000   XYYZ       0.0000   YYYZ       0.0000
      XXZZ    -157.8390   XYZZ      -1.6319   YYZZ     -85.6130
      XZZZ       0.0000   YZZZ       0.0000   ZZZZ     -80.8749
 -----------------------------------------------------------------
 Calculating analytic gradient of the SCF energy
 Gradient of SCF Energy
            1           2           3           4
    1  -0.0000006  -0.0000035   0.0000471  -0.0000430
    2   0.0001343  -0.0002079   0.0003182  -0.0002446
    3   0.0000000  -0.0000000  -0.0000000   0.0000000
 Max gradient component =       3.182E-04
 RMS gradient           =       1.374E-04
 Gradient time:  CPU 2.97 s  wall 0.56 s
 Geometry Optimization Parameters
   NAtoms,    NIC,     NZ,  NCons,   NDum,   NFix, NCnnct, MaxDiis
        4      14       4       0       0       0       0       0

 Cartesian Hessian Update
 Hessian Updated using BFGS Update


** GEOMETRY OPTIMIZATION IN DELOCALIZED INTERNAL COORDINATES **
   Searching for a Minimum

   Optimization Cycle:   4

                       Coordinates (Angstroms)
     ATOM                X               Y               Z
      1  Br        1.5471260492   -0.3924320851    0.0000000000
      2  P         0.2315574503    1.3945727211    0.0000000000
      3  P        -1.7028499313    0.8665308880    0.0000000000
      4  Cl       -1.9173527680   -1.1745110454    0.0000000000
   Point Group: cs    Number of degrees of freedom:     5


   Energy is  -3713.369556866

 Hessian Updated using BFGS Update

  5 Hessian modes will be used to form the next step
  Hessian Eigenvalues:
     0.164675    0.223326    0.246515    0.266723    0.393497

 Minimum Search - Taking Simple RFO Step
 Searching for Lamda that Minimizes Along All modes
 Value Taken    Lamda =   0.00000000
 Step Taken.  Stepsize is  0.001775

                             Maximum     Tolerance    Cnvgd?
         Gradient           0.000294      0.000300     YES
         Displacement       0.001456      0.001200      NO
         Energy change     -0.000019      0.000001      NO


 New Cartesian Coordinates Obtained by Inverse Iteration

 Displacement from previous Coordinates is:  0.003592
 ----------------------------------------------------------------
             Standard Nuclear Orientation (Angstroms)
    I     Atom           X                Y                Z
 ----------------------------------------------------------------
    1      Br      1.5459646969    -0.3930868600     0.0000000000
    2      P       0.2315017433     1.3952422718     0.0000000000
    3      P      -1.7027650760     0.8663045866     0.0000000000
    4      Cl     -1.9162205639    -1.1742995199     0.0000000000
 ----------------------------------------------------------------
 Molecular Point Group                 Cs    NOp =  2
 Largest Abelian Subgroup              Cs    NOp =  2
 Nuclear Repulsion Energy =   459.0592699647 hartrees
 There are       41 alpha and       41 beta electrons
 Applying Cartesian multipole field
    Component          Value
    ---------          -----
     (2,0,0)        1.00000E-11
     (0,2,0)        2.00000E-11
     (0,0,2)       -3.00000E-11
 Nucleus-field energy     =     0.0000000117 hartrees
 Requested basis set is 6-311++G(d,p)
 There are 58 shells and 138 basis functions
 A cutoff of  1.0D-11 yielded   1401 shell pairs
 There are      8569 function pairs (      9369 Cartesian)
 Smallest overlap matrix eigenvalue = 3.44E-04
 Guess MOs from SCF MO coefficient file

 -----------------------------------------------------------------------
  General SCF calculation program by
  Eric Jon Sundstrom, Paul Horn, Yuezhi Mao, Dmitri Zuev, Alec White,
  David Stuck, Shaama M.S., Shane Yost, Joonho Lee, David Small,
  Daniel Levine, Susi Lehtola, Hugh Burton, Evgeny Epifanovsky
 -----------------------------------------------------------------------
 Hartree-Fock
 using 6 threads for integral computing
 -------------------------------------------------------
 OpenMP Integral computing Module                
 Release: version 2.0, May 2017, Q-Chem Inc. Pleasanton 
 -------------------------------------------------------
 A restricted SCF calculation will be
 performed using DIIS
 SCF converges when DIIS error is below 1.0e-08
 ---------------------------------------
  Cycle       Energy         DIIS error
 ---------------------------------------
    1   -3713.3695568034      9.73e-06  
    2   -3713.3695572243      2.67e-06  
    3   -3713.3695572783      1.07e-06  
    4   -3713.3695572848      4.38e-07  
    5   -3713.3695572863      1.59e-07  
    6   -3713.3695572865      4.89e-08  
    7   -3713.3695572866      2.39e-08  
    8   -3713.3695572866      1.03e-08  
    9   -3713.3695572866      3.69e-09  Convergence criterion met
 ---------------------------------------
 SCF time:   CPU 8.46s  wall 2.00s 
 SCF   energy in the final basis set =    -3713.3695572866
 Total energy in the final basis set =    -3713.3695572866

 --------------------------------------------------------------
             Orbital Energies (a.u.) and Symmetries
 --------------------------------------------------------------

 Alpha MOs, Restricted
 -- Occupied --                  
-490.05 -104.86  -80.03  -80.03  -65.18  -58.54  -58.54  -58.54
  1 A'    2 A'    3 A'    4 A'    5 A'    6 A'    1 A"    7 A'                 
-10.589  -9.862  -8.057  -8.054  -8.054  -7.574  -7.568  -7.476
  8 A'    9 A'   10 A'    2 A"   11 A'   12 A'   13 A'   14 A'                 
 -7.468  -7.467  -5.466  -5.464  -5.464  -5.461  -5.459  -5.459
  3 A"   15 A'   16 A'   17 A'    4 A"   18 A'   19 A'    5 A"                 
 -3.215  -3.211  -3.211  -3.202  -3.202  -1.141  -1.055  -0.907
 20 A'    6 A"   21 A'    7 A"   22 A'   23 A'   24 A'   25 A'                 
 -0.703  -0.567  -0.534  -0.518  -0.465  -0.459  -0.434  -0.394
 26 A'   27 A'   28 A'    8 A"    9 A"   29 A'   30 A'   31 A'                 
 -0.361
 10 A"                                                                         
 -- Virtual --                   
 -0.016   0.020   0.061   0.068   0.080   0.082   0.091   0.107
 11 A"   32 A'   33 A'   34 A'   12 A"   35 A'   36 A'   37 A'                 
  0.109   0.113   0.125   0.135   0.147   0.160   0.165   0.166
 13 A"   38 A'   14 A"   39 A'   40 A'   41 A'   15 A"   42 A'                 
  0.177   0.197   0.218   0.265   0.324   0.373   0.385   0.392
 43 A'   44 A'   45 A'   46 A'   47 A'   48 A'   16 A"   49 A'                 
  0.425   0.432   0.493   0.546   0.556   0.564   0.615   0.619
 17 A"   50 A'   51 A'   52 A'   18 A"   53 A'   19 A"   54 A'                 
  0.650   0.657   0.722   0.724   0.771   0.792   0.803   0.815
 20 A"   55 A'   21 A"   56 A'   22 A"   57 A'   58 A'   59 A'                 
  0.823   0.840   0.872   0.903   0.969   1.013   1.063   1.090
 23 A"   60 A'   61 A'   62 A'   63 A'   24 A"   64 A'   25 A"                 
  1.130   1.139   1.175   1.202   1.233   1.319   1.427   1.524
 26 A"   65 A'   66 A'   27 A"   67 A'   68 A'   69 A'   70 A'                 
  1.784   1.839   1.863   1.939   2.008   2.049   2.297   2.326
 28 A"   29 A"   71 A'   72 A'   73 A'   74 A'   30 A"   75 A'                 
  2.407   2.608   2.651   2.737   4.528   4.542   4.547   4.576
 76 A'   31 A"   77 A'   78 A'   32 A"   79 A'   33 A"   80 A'                 
  4.752   7.143   7.237   7.434   8.201   8.225   8.282  10.369
 81 A'   82 A'   83 A'   84 A'   34 A"   85 A'   86 A'   87 A'                 
 14.728  14.754  14.776  14.787  14.870  14.882  26.686  26.801
 35 A"   36 A"   88 A'   89 A'   90 A'   91 A'   37 A"   92 A'                 
 27.024  49.461 165.809 166.068 219.227 293.886 293.907 293.980
 93 A'   94 A'   95 A'   96 A'   97 A'   38 A"   98 A'   99 A'                 
*******
100 A'                                                                         

 Beta MOs, Restricted
 -- Occupied --                  
-490.05 -104.86  -80.03  -80.03  -65.18  -58.54  -58.54  -58.54
  1 A'    2 A'    3 A'    4 A'    5 A'    6 A'    1 A"    7 A'                 
-10.589  -9.862  -8.057  -8.054  -8.054  -7.574  -7.568  -7.476
  8 A'    9 A'   10 A'    2 A"   11 A'   12 A'   13 A'   14 A'                 
 -7.468  -7.467  -5.466  -5.464  -5.464  -5.461  -5.459  -5.459
  3 A"   15 A'   16 A'   17 A'    4 A"   18 A'   19 A'    5 A"                 
 -3.215  -3.211  -3.211  -3.202  -3.202  -1.141  -1.055  -0.907
 20 A'    6 A"   21 A'    7 A"   22 A'   23 A'   24 A'   25 A'                 
 -0.703  -0.567  -0.534  -0.518  -0.465  -0.459  -0.434  -0.394
 26 A'   27 A'   28 A'    8 A"    9 A"   29 A'   30 A'   31 A'                 
 -0.361
 10 A"                                                                         
 -- Virtual --                   
 -0.016   0.020   0.061   0.068   0.080   0.082   0.091   0.107
 11 A"   32 A'   33 A'   34 A'   12 A"   35 A'   36 A'   37 A'                 
  0.109   0.113   0.125   0.135   0.147   0.160   0.165   0.166
 13 A"   38 A'   14 A"   39 A'   40 A'   41 A'   15 A"   42 A'                 
  0.177   0.197   0.218   0.265   0.324   0.373   0.385   0.392
 43 A'   44 A'   45 A'   46 A'   47 A'   48 A'   16 A"   49 A'                 
  0.425   0.432   0.493   0.546   0.556   0.564   0.615   0.619
 17 A"   50 A'   51 A'   52 A'   18 A"   53 A'   19 A"   54 A'                 
  0.650   0.657   0.722   0.724   0.771   0.792   0.803   0.815
 20 A"   55 A'   21 A"   56 A'   22 A"   57 A'   58 A'   59 A'                 
  0.823   0.840   0.872   0.903   0.969   1.013   1.063   1.090
 23 A"   60 A'   61 A'   62 A'   63 A'   24 A"   64 A'   25 A"                 
  1.130   1.139   1.175   1.202   1.233   1.319   1.427   1.524
 26 A"   65 A'   66 A'   27 A"   67 A'   68 A'   69 A'   70 A'                 
  1.784   1.839   1.863   1.939   2.008   2.049   2.297   2.326
 28 A"   29 A"   71 A'   72 A'   73 A'   74 A'   30 A"   75 A'                 
  2.407   2.608   2.651   2.737   4.528   4.542   4.547   4.576
 76 A'   31 A"   77 A'   78 A'   32 A"   79 A'   33 A"   80 A'                 
  4.752   7.143   7.237   7.434   8.201   8.225   8.282  10.369
 81 A'   82 A'   83 A'   84 A'   34 A"   85 A'   86 A'   87 A'                 
 14.728  14.754  14.776  14.787  14.870  14.882  26.686  26.801
 35 A"   36 A"   88 A'   89 A'   90 A'   91 A'   37 A"   92 A'                 
 27.024  49.461 165.809 166.068 219.227 293.886 293.907 293.980
 93 A'   94 A'   95 A'   96 A'   97 A'   38 A"   98 A'   99 A'                 
*******
100 A'                                                                         
 --------------------------------------------------------------

          Ground-State Mulliken Net Atomic Charges

     Atom                 Charge (a.u.)
  ----------------------------------------
      1 Br                   -0.259207
      2 P                     0.355682
      3 P                    -0.081099
      4 Cl                   -0.015376
  ----------------------------------------
  Sum of atomic charges =     0.000000

 -----------------------------------------------------------------
                    Cartesian Multipole Moments
 -----------------------------------------------------------------
    Charge (ESU x 10^10)
                 0.0000
    Dipole Moment (Debye)
         X      -0.1924      Y       0.9508      Z       0.0000
       Tot       0.9701
    Quadrupole Moments (Debye-Ang)
        XX     -59.7192     XY      -1.5205     YY     -58.6506
        XZ      -0.0000     YZ      -0.0000     ZZ     -57.8101
    Octopole Moments (Debye-Ang^2)
       XXX      50.7366    XXY      -9.6475    XYY      17.7403
       YYY     -28.6970    XXZ       0.0000    XYZ      -0.0000
       YYZ      -0.0000    XZZ      14.8061    YZZ      -7.5063
       ZZZ       0.0000
    Hexadecapole Moments (Debye-Ang^3)
      XXXX    -873.1848   XXXY     -10.8544   XXYY    -214.0444
      XYYY      -9.0461   YYYY    -415.9177   XXXZ      -0.0000
      XXYZ      -0.0000   XYYZ      -0.0000   YYYZ      -0.0000
      XXZZ    -157.7110   XYZZ      -1.6008   YYZZ     -85.6340
      XZZZ      -0.0000   YZZZ      -0.0000   ZZZZ     -80.8783
 -----------------------------------------------------------------
 Calculating analytic gradient of the SCF energy
 Gradient of SCF Energy
            1           2           3           4
    1  -0.0000158  -0.0000184   0.0000363  -0.0000021
    2   0.0000164  -0.0000295   0.0000987  -0.0000856
    3   0.0000000   0.0000000  -0.0000000   0.0000000
 Max gradient component =       9.865E-05
 RMS gradient           =       4.092E-05
 Gradient time:  CPU 2.97 s  wall 0.55 s
 Geometry Optimization Parameters
   NAtoms,    NIC,     NZ,  NCons,   NDum,   NFix, NCnnct, MaxDiis
        4      14       4       0       0       0       0       0

 Cartesian Hessian Update
 Hessian Updated using BFGS Update


** GEOMETRY OPTIMIZATION IN DELOCALIZED INTERNAL COORDINATES **
   Searching for a Minimum

   Optimization Cycle:   5

                       Coordinates (Angstroms)
     ATOM                X               Y               Z
      1  Br        1.5459646969   -0.3930868600    0.0000000000
      2  P         0.2315017433    1.3952422718    0.0000000000
      3  P        -1.7027650760    0.8663045866    0.0000000000
      4  Cl       -1.9162205639   -1.1742995199    0.0000000000
   Point Group: cs    Number of degrees of freedom:     5


   Energy is  -3713.369557287

 Hessian Updated using BFGS Update

  5 Hessian modes will be used to form the next step
  Hessian Eigenvalues:
     0.149556    0.202845    0.238201    0.261889    0.438012

 Minimum Search - Taking Simple RFO Step
 Searching for Lamda that Minimizes Along All modes
 Value Taken    Lamda =   0.00000000
 Step Taken.  Stepsize is  0.000508

                             Maximum     Tolerance    Cnvgd?
         Gradient           0.000076      0.000300     YES
         Displacement       0.000460      0.001200     YES
         Energy change     -0.000000      0.000001     YES


                       Distance Matrix (Angstroms)
             Br(  1)   P (  2)   P (  3)
   P (  2)  2.219445
   P (  3)  3.484295  2.005284
   Cl(  4)  3.549228  3.348919  2.051738

 Final energy is   -3713.3695572865795     


 ******************************
 **  OPTIMIZATION CONVERGED  **
 ******************************

                       Coordinates (Angstroms)
     ATOM                X               Y               Z
      1  Br        1.5459646969   -0.3930868600    0.0000000000
      2  P         0.2315017433    1.3952422718    0.0000000000
      3  P        -1.7027650760    0.8663045866    0.0000000000
      4  Cl       -1.9162205639   -1.1742995199    0.0000000000

Z-matrix Print:
$molecule
0 1
Br
P  1 2.219445
P  2 2.005284 1 111.022744
Cl 3 2.051738 2 111.265651 1 -0.000000 0
$end


 --------------------------------------------------------------
             Orbital Energies (a.u.) and Symmetries
 --------------------------------------------------------------

 Alpha MOs, Restricted
 -- Occupied --                  
-490.05 -104.86  -80.03  -80.03  -65.18  -58.54  -58.54  -58.54
  1 A'    2 A'    3 A'    4 A'    5 A'    6 A'    1 A"    7 A'                 
-10.589  -9.862  -8.057  -8.054  -8.054  -7.574  -7.568  -7.476
  8 A'    9 A'   10 A'    2 A"   11 A'   12 A'   13 A'   14 A'                 
 -7.468  -7.467  -5.466  -5.464  -5.464  -5.461  -5.459  -5.459
  3 A"   15 A'   16 A'   17 A'    4 A"   18 A'   19 A'    5 A"                 
 -3.215  -3.211  -3.211  -3.202  -3.202  -1.141  -1.055  -0.907
 20 A'    6 A"   21 A'    7 A"   22 A'   23 A'   24 A'   25 A'                 
 -0.703  -0.567  -0.534  -0.518  -0.465  -0.459  -0.434  -0.394
 26 A'   27 A'   28 A'    8 A"    9 A"   29 A'   30 A'   31 A'                 
 -0.361
 10 A"                                                                         
 -- Virtual --                   
 -0.016   0.020   0.061   0.068   0.080   0.082   0.091   0.107
 11 A"   32 A'   33 A'   34 A'   12 A"   35 A'   36 A'   37 A'                 
  0.109   0.113   0.125   0.135   0.147   0.160   0.165   0.166
 13 A"   38 A'   14 A"   39 A'   40 A'   41 A'   15 A"   42 A'                 
  0.177   0.197   0.218   0.265   0.324   0.373   0.385   0.392
 43 A'   44 A'   45 A'   46 A'   47 A'   48 A'   16 A"   49 A'                 
  0.425   0.432   0.493   0.546   0.556   0.564   0.615   0.619
 17 A"   50 A'   51 A'   52 A'   18 A"   53 A'   19 A"   54 A'                 
  0.650   0.657   0.722   0.724   0.771   0.792   0.803   0.815
 20 A"   55 A'   21 A"   56 A'   22 A"   57 A'   58 A'   59 A'                 
  0.823   0.840   0.872   0.903   0.969   1.013   1.063   1.090
 23 A"   60 A'   61 A'   62 A'   63 A'   24 A"   64 A'   25 A"                 
  1.130   1.139   1.175   1.202   1.233   1.319   1.427   1.524
 26 A"   65 A'   66 A'   27 A"   67 A'   68 A'   69 A'   70 A'                 
  1.784   1.839   1.863   1.939   2.008   2.049   2.297   2.326
 28 A"   29 A"   71 A'   72 A'   73 A'   74 A'   30 A"   75 A'                 
  2.407   2.608   2.651   2.737   4.528   4.542   4.547   4.576
 76 A'   31 A"   77 A'   78 A'   32 A"   79 A'   33 A"   80 A'                 
  4.752   7.143   7.237   7.434   8.201   8.225   8.282  10.369
 81 A'   82 A'   83 A'   84 A'   34 A"   85 A'   86 A'   87 A'                 
 14.728  14.754  14.776  14.787  14.870  14.882  26.686  26.801
 35 A"   36 A"   88 A'   89 A'   90 A'   91 A'   37 A"   92 A'                 
 27.024  49.461 165.809 166.068 219.227 293.886 293.907 293.980
 93 A'   94 A'   95 A'   96 A'   97 A'   38 A"   98 A'   99 A'                 
*******
100 A'                                                                         

 Beta MOs, Restricted
 -- Occupied --                  
-490.05 -104.86  -80.03  -80.03  -65.18  -58.54  -58.54  -58.54
  1 A'    2 A'    3 A'    4 A'    5 A'    6 A'    1 A"    7 A'                 
-10.589  -9.862  -8.057  -8.054  -8.054  -7.574  -7.568  -7.476
  8 A'    9 A'   10 A'    2 A"   11 A'   12 A'   13 A'   14 A'                 
 -7.468  -7.467  -5.466  -5.464  -5.464  -5.461  -5.459  -5.459
  3 A"   15 A'   16 A'   17 A'    4 A"   18 A'   19 A'    5 A"                 
 -3.215  -3.211  -3.211  -3.202  -3.202  -1.141  -1.055  -0.907
 20 A'    6 A"   21 A'    7 A"   22 A'   23 A'   24 A'   25 A'                 
 -0.703  -0.567  -0.534  -0.518  -0.465  -0.459  -0.434  -0.394
 26 A'   27 A'   28 A'    8 A"    9 A"   29 A'   30 A'   31 A'                 
 -0.361
 10 A"                                                                         
 -- Virtual --                   
 -0.016   0.020   0.061   0.068   0.080   0.082   0.091   0.107
 11 A"   32 A'   33 A'   34 A'   12 A"   35 A'   36 A'   37 A'                 
  0.109   0.113   0.125   0.135   0.147   0.160   0.165   0.166
 13 A"   38 A'   14 A"   39 A'   40 A'   41 A'   15 A"   42 A'                 
  0.177   0.197   0.218   0.265   0.324   0.373   0.385   0.392
 43 A'   44 A'   45 A'   46 A'   47 A'   48 A'   16 A"   49 A'                 
  0.425   0.432   0.493   0.546   0.556   0.564   0.615   0.619
 17 A"   50 A'   51 A'   52 A'   18 A"   53 A'   19 A"   54 A'                 
  0.650   0.657   0.722   0.724   0.771   0.792   0.803   0.815
 20 A"   55 A'   21 A"   56 A'   22 A"   57 A'   58 A'   59 A'                 
  0.823   0.840   0.872   0.903   0.969   1.013   1.063   1.090
 23 A"   60 A'   61 A'   62 A'   63 A'   24 A"   64 A'   25 A"                 
  1.130   1.139   1.175   1.202   1.233   1.319   1.427   1.524
 26 A"   65 A'   66 A'   27 A"   67 A'   68 A'   69 A'   70 A'                 
  1.784   1.839   1.863   1.939   2.008   2.049   2.297   2.326
 28 A"   29 A"   71 A'   72 A'   73 A'   74 A'   30 A"   75 A'                 
  2.407   2.608   2.651   2.737   4.528   4.542   4.547   4.576
 76 A'   31 A"   77 A'   78 A'   32 A"   79 A'   33 A"   80 A'                 
  4.752   7.143   7.237   7.434   8.201   8.225   8.282  10.369
 81 A'   82 A'   83 A'   84 A'   34 A"   85 A'   86 A'   87 A'                 
 14.728  14.754  14.776  14.787  14.870  14.882  26.686  26.801
 35 A"   36 A"   88 A'   89 A'   90 A'   91 A'   37 A"   92 A'                 
 27.024  49.461 165.809 166.068 219.227 293.886 293.907 293.980
 93 A'   94 A'   95 A'   96 A'   97 A'   38 A"   98 A'   99 A'                 
*******
100 A'                                                                         
 --------------------------------------------------------------

          Ground-State Mulliken Net Atomic Charges

     Atom                 Charge (a.u.)
  ----------------------------------------
      1 Br                   -0.259207
      2 P                     0.355682
      3 P                    -0.081099
      4 Cl                   -0.015376
  ----------------------------------------
  Sum of atomic charges =     0.000000

 -----------------------------------------------------------------
                    Cartesian Multipole Moments
 -----------------------------------------------------------------
    Charge (ESU x 10^10)
                 0.0000
    Dipole Moment (Debye)
         X      -0.1924      Y       0.9508      Z       0.0000
       Tot       0.9701
    Quadrupole Moments (Debye-Ang)
        XX     -59.7192     XY      -1.5205     YY     -58.6506
        XZ      -0.0000     YZ      -0.0000     ZZ     -57.8101
    Octopole Moments (Debye-Ang^2)
       XXX      50.7366    XXY      -9.6475    XYY      17.7403
       YYY     -28.6970    XXZ       0.0000    XYZ      -0.0000
       YYZ      -0.0000    XZZ      14.8061    YZZ      -7.5063
       ZZZ       0.0000
    Hexadecapole Moments (Debye-Ang^3)
      XXXX    -873.1848   XXXY     -10.8544   XXYY    -214.0444
      XYYY      -9.0461   YYYY    -415.9177   XXXZ      -0.0000
      XXYZ      -0.0000   XYYZ      -0.0000   YYYZ      -0.0000
      XXZZ    -157.7110   XYZZ      -1.6008   YYZZ     -85.6340
      XZZZ      -0.0000   YZZZ      -0.0000   ZZZZ     -80.8783
 -----------------------------------------------------------------
Archival summary:
1\1\december\OPT\HF\BasisUnspecified\r1l12\taweetha\SunFeb1006:08:112019SunFeb1006:08:112019\0\\#,OPT,HF,BasisUnspecified,\\0,1\Br\P,1,2.21944\P,2,2.00528,1,111.023\Cl,3,2.05174,2,111.266,1,-0,0\\HF=-3713.36956\\@

 Total job time:  11.99s(wall), 68.20s(cpu) 
 Sun Feb 10 06:08:11 2019

        *************************************************************
        *                                                           *
        *  Thank you very much for using Q-Chem.  Have a nice day.  *
        *                                                           *
        *************************************************************


 
User input: 2 of 2 
 
Q-Chem Developer Version!
                  Welcome to Q-Chem
     A Quantum Leap Into The Future Of Chemistry


 Q-Chem 5.1, Q-Chem, Inc., Pleasanton, CA (2018)

 Yihan Shao,  Zhengting Gan,  E. Epifanovsky,  A. T. B. Gilbert,  M. Wormit,  
 J. Kussmann,  A. W. Lange,  A. Behn,  Jia Deng,  Xintian Feng,  D. Ghosh,  
 M. Goldey,  P. R. Horn,  L. D. Jacobson,  I. Kaliman,  T. Kus,  A. Landau,  
 Jie Liu,  E. I. Proynov,  R. M. Richard,  R. P. Steele,  E. J. Sundstrom,  
 H. L. Woodcock III,  P. M. Zimmerman,  D. Zuev,  B. Albrecht,  E. Alguire,  
 S. A. Baeppler,  D. Barton,  Z. Benda,  Y. A. Bernard,  E. J. Berquist,  
 K. B. Bravaya,  H. Burton,  D. Casanova,  Chun-Min Chang,  Yunqing Chen,  
 A. Chien,  K. D. Closser,  M. P. Coons,  S. Coriani,  S. Dasgupta,  
 A. L. Dempwolff,  M. Diedenhofen,  Hainam Do,  R. G. Edgar,  Po-Tung Fang,  
 S. Faraji,  S. Fatehi,  Qingguo Feng,  K. D. Fenk,  J. Fosso-Tande,  
 J. Gayvert,  Qinghui Ge,  A. Ghysels,  G. Gidofalvi,  J. Gomes,  
 J. Gonthier,  A. Gunina,  D. Hait,  M. W. D. Hanson-Heine,  
 P. H. P. Harbach,  A. W. Hauser,  J. E. Herr,  E. G. Hohenstein,  
 Z. C. Holden,  Kerwin Hui,  B. C. Huynh,  T.-C. Jagau,  Hyunjun Ji,  
 B. Kaduk,  K. Khistyaev,  Jaehoon Kim,  P. Klunzinger,  K. Koh,  
 D. Kosenkov,  L. Koulias,  T. Kowalczyk,  C. M. Krauter,  A. Kunitsa,  
 Ka Un Lao,  A. Laurent,  K. V. Lawler,  Joonho Lee,  D. Lefrancois,  
 S. Lehtola,  D. S. Levine,  Yi-Pei Li,  You-Sheng Lin,  Fenglai Liu,  
 E. Livshits,  A. Luenser,  P. Manohar,  E. Mansoor,  S. F. Manzer,  
 Shan-Ping Mao,  Yuezhi Mao,  N. Mardirossian,  A. V. Marenich,  
 T. Markovich,  L. A. Martinez-Martinez,  S. A. Maurer,  N. J. Mayhall,  
 S. C. McKenzie,  J.-M. Mewes,  A. F. Morrison,  J. W. Mullinax,  K. Nanda,  
 T. S. Nguyen-Beck,  R. Olivares-Amaya,  J. A. Parkhill,  T. M. Perrine,  
 F. Plasser,  P. Pokhilko,  S. Prager,  A. Prociuk,  E. Ramos,  D. R. Rehn,  
 F. Rob,  M. Schneider,  N. Sergueev,  S. M. Sharada,  S. Sharma,  
 D. W. Small,  T. Stauch,  T. Stein,  Yu-Chuan Su,  A. J. W. Thom,  
 A. Tkatchenko,  T. Tsuchimochi,  N. M. Tubman,  L. Vogt,  M. L. Vidal,  
 O. Vydrov,  M. A. Watson,  J. Wenzel,  M. de Wergifosse,  T. A. Wesolowski,  
 A. White,  J. Witte,  A. Yamada,  Jun Yang,  K. Yao,  S. Yeganeh,  
 S. R. Yost,  Zhi-Qiang You,  A. Zech,  Igor Ying Zhang,  Xing Zhang,  
 Yan Zhao,  Ying Zhu,  B. R. Brooks,  G. K. L. Chan,  C. J. Cramer,  
 M. S. Gordon,  W. J. Hehre,  A. Klamt,  M. W. Schmidt,  C. D. Sherrill,  
 D. G. Truhlar,  A. Aspuru-Guzik,  R. Baer,  A. T. Bell,  N. A. Besley,  
 Jeng-Da Chai,  A. E. DePrince, III,  R. A. DiStasio Jr.,  A. Dreuw,  
 B. D. Dunietz,  T. R. Furlani,  Chao-Ping Hsu,  Yousung Jung,  Jing Kong,  
 D. S. Lambrecht,  WanZhen Liang,  C. Ochsenfeld,  V. A. Rassolov,  
 L. V. Slipchenko,  J. E. Subotnik,  T. Van Voorhis,  J. M. Herbert,  
 A. I. Krylov,  P. M. W. Gill,  M. Head-Gordon

 Contributors to earlier versions of Q-Chem not listed above: 
 R. D. Adamson,  B. Austin,  J. Baker,  G. J. O. Beran,  K. Brandhorst,  
 S. T. Brown,  E. F. C. Byrd,  A. K. Chakraborty,  C.-L. Cheng,  
 Siu Hung Chien,  D. M. Chipman,  D. L. Crittenden,  H. Dachsel,  
 R. J. Doerksen,  A. D. Dutoi,  L. Fusti-Molnar,  W. A. Goddard III,  
 A. Golubeva-Zadorozhnaya,  S. R. Gwaltney,  G. Hawkins,  A. Heyden,  
 S. Hirata,  G. Kedziora,  F. J. Keil,  C. Kelley,  Jihan Kim,  R. A. King,  
 R. Z. Khaliullin,  P. P. Korambath,  W. Kurlancheek,  A. M. Lee,  M. S. Lee,  
 S. V. Levchenko,  Ching Yeh Lin,  D. Liotard,  R. C. Lochan,  I. Lotan,  
 P. E. Maslen,  N. Nair,  D. P. O'Neill,  D. Neuhauser,  E. Neuscamman,  
 C. M. Oana,  R. Olson,  B. Peters,  R. Peverati,  P. A. Pieniazek,  
 Y. M. Rhee,  J. Ritchie,  M. A. Rohrdanz,  E. Rosta,  N. J. Russ,  
 H. F. Schaefer III,  N. E. Schultz,  N. Shenvi,  A. C. Simmonett,  A. Sodt,  
 D. Stuck,  K. S. Thanthiriwatte,  V. Vanovschi,  Tao Wang,  A. Warshel,  
 C. F. Williams,  Q. Wu,  X. Xu,  W. Zhang

 Please cite Q-Chem as follows:
 Y. Shao et al., Mol. Phys. 113, 184-215 (2015)
 DOI: 10.1080/00268976.2014.952696

 Q-Chem 5.1.2 for Intel X86 EM64T Linux

 Parts of Q-Chem use Armadillo 8.300.2 (Tropical Shenanigans).
 http://arma.sourceforge.net/

 Q-Chem begins on Sun Feb 10 06:08:11 2019  

Host: 
0

     Scratch files written to /scratch/taweetham/qchem22302//
The previous job contains 0 fragments, simply inherited here
Input Ideriv = 2
Curr. Ideriv = -1
Max.  Ideriv = 2

Checking the input file for inconsistencies... 	...done.

--------------------------------------------------------------
User input:
--------------------------------------------------------------

$molecule
read
$end

$rem
   JOB_TYPE 	FREQUENCY
   BASIS 		6-311++G**
   EXCHANGE 	HF	
$end

--------------------------------------------------------------
 ----------------------------------------------------------------
             Standard Nuclear Orientation (Angstroms)
    I     Atom           X                Y                Z
 ----------------------------------------------------------------
    1      Br      1.5534634090    -0.3917523687     0.0000000000
    2      P       0.2346299373     1.3933560914     0.0000000000
    3      P      -1.6983372552     0.8596885583    -0.0000000000
    4      Cl     -1.9068005615    -1.1814315789    -0.0000000000
 ----------------------------------------------------------------
 Molecular Point Group                 Cs    NOp =  2
 Largest Abelian Subgroup              Cs    NOp =  2
 Nuclear Repulsion Energy =   459.0592699647 hartrees
 There are       41 alpha and       41 beta electrons
 Requested basis set is 6-311++G(d,p)
 There are 58 shells and 138 basis functions

 Total QAlloc Memory Limit   2000 MB
 Mega-Array Size       188 MB
 MEM_STATIC part       192 MB

                       Distance Matrix (Angstroms)
             Br(  1)   P (  2)   P (  3)
   P (  2)  2.219445
   P (  3)  3.484295  2.005284
   Cl(  4)  3.549228  3.348919  2.051738

 A cutoff of  1.0D-11 yielded   1401 shell pairs
 There are      8569 function pairs (      9369 Cartesian)

 -------------------------------------------------------
 OpenMP Integral Computing Module                       
 Release: version 1.0, May 2013, Q-Chem Inc. Pittsburgh 
 -------------------------------------------------------
 Integral Job Info:
 Integral job number is                      11
 Integral operator is                         1
 short-range coefficients                     0
 long-range coefficients              100000000
 Omega coefficients                           0
 if combine SR and LR in K                    0
 Integral screening is                        0
 Integral computing path is                   2
 max size of driver memory is            800000
 size of driver memory is                593474
 size of scratch memory is             29634545
 max col of scratch BK array               1296
 max len of scratch array in speh3          155
 max len of scratch index in speh4           18
 max int batch size is                      520
 min int batch size is                       52
 fixed nKL is                                45
 max L of basis functions is                  2
 order of int derivative is                   0
 number of shells is                         58
 number of basis is                         144
 number of cartesian basis is               144
 number of contracted shell pairs          1401
 number of primitive shell pairs           3657
 maxK2 (contraction) of shell pair           36
 max number of K2 of shell pair               1
 max number of CS2 of shell pair            224
 max number of PS2 of shell pair            288
 mem total for path MDJ                  521372
 -------------------------------------------------------
 Smallest overlap matrix eigenvalue = 3.44E-04
 Guess from superposition of atomic densities
 Warning:  Energy on first SCF cycle will be non-variational
 SAD guess density has 82.000000 electrons

 -----------------------------------------------------------------------
  General SCF calculation program by
  Eric Jon Sundstrom, Paul Horn, Yuezhi Mao, Dmitri Zuev, Alec White,
  David Stuck, Shaama M.S., Shane Yost, Joonho Lee, David Small,
  Daniel Levine, Susi Lehtola, Hugh Burton, Evgeny Epifanovsky
 -----------------------------------------------------------------------
 Hartree-Fock
 using 6 threads for integral computing
 -------------------------------------------------------
 OpenMP Integral computing Module                
 Release: version 2.0, May 2017, Q-Chem Inc. Pleasanton 
 -------------------------------------------------------
 A restricted SCF calculation will be
 performed using DIIS
 SCF converges when DIIS error is below 1.0e-08
 ---------------------------------------
  Cycle       Energy         DIIS error
 ---------------------------------------
    1   -3713.8191180957      3.89e-02  
    2   -3713.3177176336      3.71e-03  
    3   -3713.3571686362      1.97e-03  
    4   -3713.3685287732      4.06e-04  
    5   -3713.3694212496      1.84e-04  
    6   -3713.3695396680      4.66e-05  
    7   -3713.3695547080      1.44e-05  
    8   -3713.3695568404      5.70e-06  
    9   -3713.3695572317      2.34e-06  
   10   -3713.3695572802      8.02e-07  
   11   -3713.3695572855      2.85e-07  
   12   -3713.3695572865      8.67e-08  
   13   -3713.3695572865      2.22e-08  
   14   -3713.3695572866      6.04e-09  Convergence criterion met
 ---------------------------------------
 SCF time:   CPU 13.06s  wall 2.00s 
 SCF   energy in the final basis set =    -3713.3695572866
 Total energy in the final basis set =    -3713.3695572866

 --------------------------------------------------------------
             Orbital Energies (a.u.) and Symmetries
 --------------------------------------------------------------

 Alpha MOs, Restricted
 -- Occupied --                  
-490.05 -104.86  -80.03  -80.03  -65.18  -58.54  -58.54  -58.54
  1 A'    2 A'    3 A'    4 A'    5 A'    6 A'    1 A"    7 A'                 
-10.589  -9.862  -8.057  -8.054  -8.054  -7.574  -7.568  -7.476
  8 A'    9 A'   10 A'    2 A"   11 A'   12 A'   13 A'   14 A'                 
 -7.468  -7.467  -5.466  -5.464  -5.464  -5.461  -5.459  -5.459
  3 A"   15 A'   16 A'   17 A'    4 A"   18 A'   19 A'    5 A"                 
 -3.215  -3.211  -3.211  -3.202  -3.202  -1.141  -1.055  -0.907
 20 A'    6 A"   21 A'    7 A"   22 A'   23 A'   24 A'   25 A'                 
 -0.703  -0.567  -0.534  -0.518  -0.465  -0.459  -0.434  -0.394
 26 A'   27 A'   28 A'    8 A"    9 A"   29 A'   30 A'   31 A'                 
 -0.361
 10 A"                                                                         
 -- Virtual --                   
 -0.016   0.020   0.061   0.068   0.080   0.082   0.091   0.107
 11 A"   32 A'   33 A'   34 A'   12 A"   35 A'   36 A'   37 A'                 
  0.109   0.113   0.125   0.135   0.147   0.160   0.165   0.166
 13 A"   38 A'   14 A"   39 A'   40 A'   41 A'   15 A"   42 A'                 
  0.177   0.197   0.218   0.265   0.324   0.373   0.385   0.392
 43 A'   44 A'   45 A'   46 A'   47 A'   48 A'   16 A"   49 A'                 
  0.425   0.432   0.493   0.546   0.556   0.564   0.615   0.619
 17 A"   50 A'   51 A'   52 A'   18 A"   53 A'   19 A"   54 A'                 
  0.650   0.657   0.722   0.724   0.771   0.792   0.803   0.815
 20 A"   55 A'   21 A"   56 A'   22 A"   57 A'   58 A'   59 A'                 
  0.823   0.840   0.872   0.903   0.969   1.013   1.063   1.090
 23 A"   60 A'   61 A'   62 A'   63 A'   24 A"   64 A'   25 A"                 
  1.130   1.139   1.175   1.202   1.233   1.319   1.427   1.524
 26 A"   65 A'   66 A'   27 A"   67 A'   68 A'   69 A'   70 A'                 
  1.784   1.839   1.863   1.939   2.008   2.049   2.297   2.326
 28 A"   29 A"   71 A'   72 A'   73 A'   74 A'   30 A"   75 A'                 
  2.407   2.608   2.651   2.737   4.528   4.542   4.547   4.576
 76 A'   31 A"   77 A'   78 A'   32 A"   79 A'   33 A"   80 A'                 
  4.752   7.143   7.237   7.434   8.201   8.225   8.282  10.369
 81 A'   82 A'   83 A'   84 A'   34 A"   85 A'   86 A'   87 A'                 
 14.728  14.754  14.776  14.787  14.870  14.882  26.686  26.801
 35 A"   36 A"   88 A'   89 A'   90 A'   91 A'   37 A"   92 A'                 
 27.024  49.461 165.809 166.068 219.227 293.886 293.907 293.980
 93 A'   94 A'   95 A'   96 A'   97 A'   38 A"   98 A'   99 A'                 
*******
100 A'                                                                         

 Beta MOs, Restricted
 -- Occupied --                  
-490.05 -104.86  -80.03  -80.03  -65.18  -58.54  -58.54  -58.54
  1 A'    2 A'    3 A'    4 A'    5 A'    6 A'    1 A"    7 A'                 
-10.589  -9.862  -8.057  -8.054  -8.054  -7.574  -7.568  -7.476
  8 A'    9 A'   10 A'    2 A"   11 A'   12 A'   13 A'   14 A'                 
 -7.468  -7.467  -5.466  -5.464  -5.464  -5.461  -5.459  -5.459
  3 A"   15 A'   16 A'   17 A'    4 A"   18 A'   19 A'    5 A"                 
 -3.215  -3.211  -3.211  -3.202  -3.202  -1.141  -1.055  -0.907
 20 A'    6 A"   21 A'    7 A"   22 A'   23 A'   24 A'   25 A'                 
 -0.703  -0.567  -0.534  -0.518  -0.465  -0.459  -0.434  -0.394
 26 A'   27 A'   28 A'    8 A"    9 A"   29 A'   30 A'   31 A'                 
 -0.361
 10 A"                                                                         
 -- Virtual --                   
 -0.016   0.020   0.061   0.068   0.080   0.082   0.091   0.107
 11 A"   32 A'   33 A'   34 A'   12 A"   35 A'   36 A'   37 A'                 
  0.109   0.113   0.125   0.135   0.147   0.160   0.165   0.166
 13 A"   38 A'   14 A"   39 A'   40 A'   41 A'   15 A"   42 A'                 
  0.177   0.197   0.218   0.265   0.324   0.373   0.385   0.392
 43 A'   44 A'   45 A'   46 A'   47 A'   48 A'   16 A"   49 A'                 
  0.425   0.432   0.493   0.546   0.556   0.564   0.615   0.619
 17 A"   50 A'   51 A'   52 A'   18 A"   53 A'   19 A"   54 A'                 
  0.650   0.657   0.722   0.724   0.771   0.792   0.803   0.815
 20 A"   55 A'   21 A"   56 A'   22 A"   57 A'   58 A'   59 A'                 
  0.823   0.840   0.872   0.903   0.969   1.013   1.063   1.090
 23 A"   60 A'   61 A'   62 A'   63 A'   24 A"   64 A'   25 A"                 
  1.130   1.139   1.175   1.202   1.233   1.319   1.427   1.524
 26 A"   65 A'   66 A'   27 A"   67 A'   68 A'   69 A'   70 A'                 
  1.784   1.839   1.863   1.939   2.008   2.049   2.297   2.326
 28 A"   29 A"   71 A'   72 A'   73 A'   74 A'   30 A"   75 A'                 
  2.407   2.608   2.651   2.737   4.528   4.542   4.547   4.576
 76 A'   31 A"   77 A'   78 A'   32 A"   79 A'   33 A"   80 A'                 
  4.752   7.143   7.237   7.434   8.201   8.225   8.282  10.369
 81 A'   82 A'   83 A'   84 A'   34 A"   85 A'   86 A'   87 A'                 
 14.728  14.754  14.776  14.787  14.870  14.882  26.686  26.801
 35 A"   36 A"   88 A'   89 A'   90 A'   91 A'   37 A"   92 A'                 
 27.024  49.461 165.809 166.068 219.227 293.886 293.907 293.980
 93 A'   94 A'   95 A'   96 A'   97 A'   38 A"   98 A'   99 A'                 
*******
100 A'                                                                         
 --------------------------------------------------------------

          Ground-State Mulliken Net Atomic Charges

     Atom                 Charge (a.u.)
  ----------------------------------------
      1 Br                   -0.259206
      2 P                     0.355682
      3 P                    -0.081099
      4 Cl                   -0.015377
  ----------------------------------------
  Sum of atomic charges =     0.000000

 -----------------------------------------------------------------
                    Cartesian Multipole Moments
 -----------------------------------------------------------------
    Charge (ESU x 10^10)
                 0.0000
    Dipole Moment (Debye)
         X      -0.1947      Y       0.9503      Z       0.0000
       Tot       0.9701
    Quadrupole Moments (Debye-Ang)
        XX     -59.7143     XY      -1.5164     YY     -58.6627
        XZ      -0.0000     YZ      -0.0000     ZZ     -57.8101
    Octopole Moments (Debye-Ang^2)
       XXX      49.6354    XXY      -9.4838    XYY      17.3869
       YYY     -28.1359    XXZ       0.0000    XYZ       0.0000
       YYZ       0.0000    XZZ      14.4462    YZZ      -7.3286
       ZZZ       0.0000
    Hexadecapole Moments (Debye-Ang^3)
      XXXX    -871.7617   XXXY     -11.7297   XXYY    -213.7766
      XYYY      -9.9139   YYYY    -415.7313   XXXZ      -0.0000
      XXYZ      -0.0000   XYYZ      -0.0000   YYYZ      -0.0000
      XXZZ    -157.5112   XYZZ      -1.8613   YYZZ     -85.6060
      XZZZ      -0.0000   YZZZ      -0.0000   ZZZZ     -80.8782
 -----------------------------------------------------------------
 Calculating MO derivatives via CPSCF
XF: myseg = 0
XF: NBas: 138, NBas6D: 144
 D1JvT checksum  = 140400 9183.7104128585
 D1KAT checksum  = 318144 423.4495413660
   1         3          12      0.097772    0.034051
   2         3          12      0.024260    0.011138
   3         3          12      0.007150    0.003456
   4         3          12      0.001942    0.000803
   5         3          12      0.000467    0.000183
   6         5          10      0.000088    0.000036
   7        12           3      0.000011    0.000005
   8        15           0      0.000000    0.000000    Roots Converged
 Time for AOints: 3.0 s (CPU) 0.5 s (wall)
 ------------------------------------------------------------------------------
                     AOints        : Timing summary (seconds)
 ------------------------------------------------------------------------------
     job step          cpu (% of tot)      sys (% of tot)     wall (% of tot)
 ------------------------------------------------------------------------------
  cpscf_lag         0.1038E+02 (29.4)   0.3000E-05 (30.0)   0.1822E+01 (28.3)
  iterzp            0.2181E+02 (61.9)   0.7000E-05 (70.0)   0.4058E+01 (63.0)
  make_fx           0.0000E+00 ( 0.0)   0.0000E+00 ( 0.0)   0.0000E+00 ( 0.0)
  AOints            0.3023E+01 ( 8.6)   0.0000E+00 ( 0.0)   0.5159E+00 ( 8.0)
 ------------------------------------------------------------------------------
   Grand Totals     0.3525E+02          0.1000E-04          0.6445E+01
 ------------------------------------------------------------------------------
 Calculating analytic Hessian of the SCF energy
 Polarizability Matrix (a.u.)
            1           2           3
    1-111.5710633  -2.8712488   0.0000000
    2  -2.8712488 -77.5516351  -0.0000000
    3   0.0000000  -0.0000000 -47.2600831

 Direct stationary perturbation theory relativistic correction:

 rels  =      18.840594090770
 relv  =     -63.096480704349
 rel2e =       9.586681432365
 E_rel =     -34.669205181215

 Hessian of the SCF Energy
            1           2           3           4           5           6
    1   0.0719382  -0.0668112  -0.0000000  -0.0521952   0.0517675   0.0000000
    2  -0.0668112   0.1008810   0.0000000   0.0673090  -0.1034259  -0.0000000
    3  -0.0000000   0.0000000   0.0042349   0.0000000  -0.0000000  -0.0076240
    4  -0.0521952   0.0673090   0.0000000   0.2904840   0.0086105  -0.0000000
    5   0.0517675  -0.1034259  -0.0000000   0.0086105   0.1623693   0.0000000
    6   0.0000000  -0.0000000  -0.0076240  -0.0000000   0.0000000   0.0137124
    7  -0.0192781   0.0028760  -0.0000000  -0.2303900  -0.0399206   0.0000000
    8   0.0162466  -0.0056927   0.0000000  -0.0713148  -0.0396427  -0.0000000
    9  -0.0000000   0.0000000   0.0079832   0.0000000  -0.0000000  -0.0143556
   10  -0.0004650  -0.0033738   0.0000000  -0.0078988  -0.0204575  -0.0000000
   11  -0.0012029   0.0082376   0.0000000  -0.0046047  -0.0193007  -0.0000000
   12   0.0000000  -0.0000000  -0.0045941  -0.0000000   0.0000000   0.0082673
            7           8           9          10          11          12
    1  -0.0192781   0.0162466  -0.0000000  -0.0004650  -0.0012029   0.0000000
    2   0.0028760  -0.0056927   0.0000000  -0.0033738   0.0082376  -0.0000000
    3  -0.0000000   0.0000000   0.0079832   0.0000000   0.0000000  -0.0045941
    4  -0.2303900  -0.0713148   0.0000000  -0.0078988  -0.0046047  -0.0000000
    5  -0.0399206  -0.0396427  -0.0000000  -0.0204575  -0.0193007   0.0000000
    6   0.0000000  -0.0000000  -0.0143556  -0.0000000  -0.0000000   0.0082673
    7   0.2666430   0.0542288  -0.0000000  -0.0169749  -0.0171842   0.0000000
    8   0.0542288   0.2134950   0.0000000   0.0008395  -0.1681595  -0.0000000
    9  -0.0000000   0.0000000   0.0150460  -0.0000000  -0.0000000  -0.0086736
   10  -0.0169749   0.0008395  -0.0000000   0.0253387   0.0229918   0.0000000
   11  -0.0171842  -0.1681595  -0.0000000   0.0229918   0.1792227   0.0000000
   12   0.0000000  -0.0000000  -0.0086736   0.0000000   0.0000000   0.0050004
 Gradient time:  CPU 50.81 s  wall 9.37 s
 **********************************************************************
 **                                                                  **
 **                       VIBRATIONAL ANALYSIS                       **
 **                       --------------------                       **
 **                                                                  **
 **        VIBRATIONAL FREQUENCIES (CM**-1) AND NORMAL MODES         **
 **     FORCE CONSTANTS (mDYN/ANGSTROM) AND REDUCED MASSES (AMU)     **
 **                  INFRARED INTENSITIES (KM/MOL)                   **
 **                                                                  **
 **********************************************************************


 Mode:                 1                      2                      3
 Frequency:       114.15                 172.40                 269.40
 Force Cnst:      0.3373                 0.5670                 1.5159
 Red. Mass:      43.9387                32.3822                35.4504
 IR Active:          YES                    YES                    YES
 IR Intens:        0.589                  0.057                 10.535
 Raman Active:       YES                    YES                    YES
               X      Y      Z        X      Y      Z        X      Y      Z
 Br        -0.445 -0.114 -0.000   -0.000 -0.000  0.140   -0.228  0.147 -0.000
 P          0.070  0.236  0.000   -0.000  0.000 -0.642    0.418  0.276  0.000
 P          0.111  0.064 -0.000    0.000 -0.000  0.672    0.589 -0.299 -0.000
 Cl         0.844 -0.009  0.000    0.000 -0.000 -0.342   -0.378 -0.310  0.000
 TransDip  -0.009  0.023 -0.000   -0.000  0.000  0.008    0.104 -0.002 -0.000

 Mode:                 4                      5                      6
 Frequency:       426.69                 522.77                 683.71
 Force Cnst:      3.8393                 5.2407                 8.5689
 Red. Mass:      35.7918                32.5474                31.1125
 IR Active:          YES                    YES                    YES
 IR Intens:       47.319                 85.316                 12.875
 Raman Active:       YES                    YES                    YES
               X      Y      Z        X      Y      Z        X      Y      Z
 Br         0.163 -0.268 -0.000   -0.001  0.017  0.000   -0.019  0.029  0.000
 P         -0.199  0.903  0.000    0.272 -0.031 -0.000    0.674  0.097 -0.000
 P         -0.124 -0.058 -0.000   -0.232  0.693  0.000   -0.637 -0.331  0.000
 Cl        -0.080 -0.144  0.000   -0.034 -0.624 -0.000    0.011  0.141 -0.000
 TransDip  -0.169  0.141 -0.000    0.180  0.235  0.000   -0.025 -0.112  0.000

 STANDARD THERMODYNAMIC QUANTITIES AT   298.15 K  AND     1.00 ATM

   This Molecule has  0 Imaginary Frequencies
   Zero point vibrational energy:        3.129 kcal/mol

   Atom    1 Element Br Has Mass   78.91830
   Atom    2 Element P  Has Mass   30.97376
   Atom    3 Element P  Has Mass   30.97376
   Atom    4 Element Cl Has Mass   34.96885
   Molecular Mass:   175.834670 amu
   Principal axes and moments of inertia in amu*Bohr^2:
                             1           2           3
    Eigenvalues --      513.67970  1457.23238  1970.91208
          X               0.99987     0.01590     0.00000
          Y              -0.01590     0.99987     0.00000
          Z               0.00000    -0.00000     1.00000
   Rotational Symmetry Number is   1
   The Molecule is an Asymmetric Top
   Translational Enthalpy:        0.889 kcal/mol
   Rotational Enthalpy:           0.889 kcal/mol
   Vibrational Enthalpy:          4.626 kcal/mol
   gas constant (RT):             0.592 kcal/mol
   Translational Entropy:        41.400  cal/mol.K
   Rotational Entropy:           28.780  cal/mol.K
   Vibrational Entropy:           9.005  cal/mol.K

   Total Enthalpy:                6.996 kcal/mol
   Total Entropy:                79.185  cal/mol.K
Archival summary:
1\1\december\FREQ\HF\BasisUnspecified\r1l12\taweetha\SunFeb1006:08:232019SunFeb1006:08:232019\0\\#,FREQ,HF,BasisUnspecified,\\0,1\Br\P,1,2.21944\P,2,2.00528,1,111.023\Cl,3,2.05174,2,111.266,1,-0,0\\HF=-3713.36956\\@

 Total job time:  11.66s(wall), 64.10s(cpu) 
 Sun Feb 10 06:08:23 2019

        *************************************************************
        *                                                           *
        *  Thank you very much for using Q-Chem.  Have a nice day.  *
        *                                                           *
        *************************************************************
