# Supplementary material for: Geometric and energetic data from ab initio calculations of haloethene, haloimine, halomethylenephosphine, haloiminophosphine, halodiazene, halodiphosphene and halocyclopropane
Source: Data Brief. 2019 Nov 2;27:104738. doi: 10.1016/j.dib.2019.104738 (PMC6861602; doi:10.1016/j.dib.2019.104738)
Supplement: Multimedia component 8 [file mmc8.zip › PP/HF/ClEPPClE.out]

Q-Chem Developer Version!
                  Welcome to Q-Chem
     A Quantum Leap Into The Future Of Chemistry


 Q-Chem 5.1, Q-Chem, Inc., Pleasanton, CA (2018)

 Yihan Shao,  Zhengting Gan,  E. Epifanovsky,  A. T. B. Gilbert,  M. Wormit,  
 J. Kussmann,  A. W. Lange,  A. Behn,  Jia Deng,  Xintian Feng,  D. Ghosh,  
 M. Goldey,  P. R. Horn,  L. D. Jacobson,  I. Kaliman,  T. Kus,  A. Landau,  
 Jie Liu,  E. I. Proynov,  R. M. Richard,  R. P. Steele,  E. J. Sundstrom,  
 H. L. Woodcock III,  P. M. Zimmerman,  D. Zuev,  B. Albrecht,  E. Alguire,  
 S. A. Baeppler,  D. Barton,  Z. Benda,  Y. A. Bernard,  E. J. Berquist,  
 K. B. Bravaya,  H. Burton,  D. Casanova,  Chun-Min Chang,  Yunqing Chen,  
 A. Chien,  K. D. Closser,  M. P. Coons,  S. Coriani,  S. Dasgupta,  
 A. L. Dempwolff,  M. Diedenhofen,  Hainam Do,  R. G. Edgar,  Po-Tung Fang,  
 S. Faraji,  S. Fatehi,  Qingguo Feng,  K. D. Fenk,  J. Fosso-Tande,  
 J. Gayvert,  Qinghui Ge,  A. Ghysels,  G. Gidofalvi,  J. Gomes,  
 J. Gonthier,  A. Gunina,  D. Hait,  M. W. D. Hanson-Heine,  
 P. H. P. Harbach,  A. W. Hauser,  J. E. Herr,  E. G. Hohenstein,  
 Z. C. Holden,  Kerwin Hui,  B. C. Huynh,  T.-C. Jagau,  Hyunjun Ji,  
 B. Kaduk,  K. Khistyaev,  Jaehoon Kim,  P. Klunzinger,  K. Koh,  
 D. Kosenkov,  L. Koulias,  T. Kowalczyk,  C. M. Krauter,  A. Kunitsa,  
 Ka Un Lao,  A. Laurent,  K. V. Lawler,  Joonho Lee,  D. Lefrancois,  
 S. Lehtola,  D. S. Levine,  Yi-Pei Li,  You-Sheng Lin,  Fenglai Liu,  
 E. Livshits,  A. Luenser,  P. Manohar,  E. Mansoor,  S. F. Manzer,  
 Shan-Ping Mao,  Yuezhi Mao,  N. Mardirossian,  A. V. Marenich,  
 T. Markovich,  L. A. Martinez-Martinez,  S. A. Maurer,  N. J. Mayhall,  
 S. C. McKenzie,  J.-M. Mewes,  A. F. Morrison,  J. W. Mullinax,  K. Nanda,  
 T. S. Nguyen-Beck,  R. Olivares-Amaya,  J. A. Parkhill,  T. M. Perrine,  
 F. Plasser,  P. Pokhilko,  S. Prager,  A. Prociuk,  E. Ramos,  D. R. Rehn,  
 F. Rob,  M. Schneider,  N. Sergueev,  S. M. Sharada,  S. Sharma,  
 D. W. Small,  T. Stauch,  T. Stein,  Yu-Chuan Su,  A. J. W. Thom,  
 A. Tkatchenko,  T. Tsuchimochi,  N. M. Tubman,  L. Vogt,  M. L. Vidal,  
 O. Vydrov,  M. A. Watson,  J. Wenzel,  M. de Wergifosse,  T. A. Wesolowski,  
 A. White,  J. Witte,  A. Yamada,  Jun Yang,  K. Yao,  S. Yeganeh,  
 S. R. Yost,  Zhi-Qiang You,  A. Zech,  Igor Ying Zhang,  Xing Zhang,  
 Yan Zhao,  Ying Zhu,  B. R. Brooks,  G. K. L. Chan,  C. J. Cramer,  
 M. S. Gordon,  W. J. Hehre,  A. Klamt,  M. W. Schmidt,  C. D. Sherrill,  
 D. G. Truhlar,  A. Aspuru-Guzik,  R. Baer,  A. T. Bell,  N. A. Besley,  
 Jeng-Da Chai,  A. E. DePrince, III,  R. A. DiStasio Jr.,  A. Dreuw,  
 B. D. Dunietz,  T. R. Furlani,  Chao-Ping Hsu,  Yousung Jung,  Jing Kong,  
 D. S. Lambrecht,  WanZhen Liang,  C. Ochsenfeld,  V. A. Rassolov,  
 L. V. Slipchenko,  J. E. Subotnik,  T. Van Voorhis,  J. M. Herbert,  
 A. I. Krylov,  P. M. W. Gill,  M. Head-Gordon

 Contributors to earlier versions of Q-Chem not listed above: 
 R. D. Adamson,  B. Austin,  J. Baker,  G. J. O. Beran,  K. Brandhorst,  
 S. T. Brown,  E. F. C. Byrd,  A. K. Chakraborty,  C.-L. Cheng,  
 Siu Hung Chien,  D. M. Chipman,  D. L. Crittenden,  H. Dachsel,  
 R. J. Doerksen,  A. D. Dutoi,  L. Fusti-Molnar,  W. A. Goddard III,  
 A. Golubeva-Zadorozhnaya,  S. R. Gwaltney,  G. Hawkins,  A. Heyden,  
 S. Hirata,  G. Kedziora,  F. J. Keil,  C. Kelley,  Jihan Kim,  R. A. King,  
 R. Z. Khaliullin,  P. P. Korambath,  W. Kurlancheek,  A. M. Lee,  M. S. Lee,  
 S. V. Levchenko,  Ching Yeh Lin,  D. Liotard,  R. C. Lochan,  I. Lotan,  
 P. E. Maslen,  N. Nair,  D. P. O'Neill,  D. Neuhauser,  E. Neuscamman,  
 C. M. Oana,  R. Olson,  B. Peters,  R. Peverati,  P. A. Pieniazek,  
 Y. M. Rhee,  J. Ritchie,  M. A. Rohrdanz,  E. Rosta,  N. J. Russ,  
 H. F. Schaefer III,  N. E. Schultz,  N. Shenvi,  A. C. Simmonett,  A. Sodt,  
 D. Stuck,  K. S. Thanthiriwatte,  V. Vanovschi,  Tao Wang,  A. Warshel,  
 C. F. Williams,  Q. Wu,  X. Xu,  W. Zhang

 Please cite Q-Chem as follows:
 Y. Shao et al., Mol. Phys. 113, 184-215 (2015)
 DOI: 10.1080/00268976.2014.952696

 Q-Chem 5.1.2 for Intel X86 EM64T Linux

 Parts of Q-Chem use Armadillo 8.300.2 (Tropical Shenanigans).
 http://arma.sourceforge.net/

 Q-Chem begins on Sun Feb 10 06:08:43 2019  

Host: 
0

     Scratch files written to /scratch/taweetham/qchem22418//
Input Ideriv = 2
Curr. Ideriv = -1
Max.  Ideriv = 2

Checking the input file for inconsistencies... 	...done.

--------------------------------------------------------------
User input:
--------------------------------------------------------------
../HF/Cl=Cl_c.inp
$molecule
0 1
P 
P  1 2.056103
Cl 1 2.081971 2 109.928696
Cl 2 2.081971 1 109.928696 3 -0.000000 0
$end

$rem
   JOB_TYPE		OPTIMIZATION
   BASIS		6-311++G**
   EXCHANGE		HF
$end

--------------------------------------------------------------
 ----------------------------------------------------------------
             Standard Nuclear Orientation (Angstroms)
    I     Atom           X                Y                Z
 ----------------------------------------------------------------
    1      P       1.0280515000     0.0000000000     1.0398142657
    2      P      -1.0280515000    -0.0000000000     1.0398142657
    3      Cl      1.7376922337     0.0000000000    -0.9174831756
    4      Cl     -1.7376922337    -0.0000000000    -0.9174831756
 ----------------------------------------------------------------
 Molecular Point Group                 C2v   NOp =  4
 Largest Abelian Subgroup              C2v   NOp =  4
 Nuclear Repulsion Energy =   311.1912327960 hartrees
 There are       32 alpha and       32 beta electrons
 Requested basis set is 6-311++G(d,p)
 There are 52 shells and 120 basis functions

 Total QAlloc Memory Limit   2000 MB
 Mega-Array Size       188 MB
 MEM_STATIC part       192 MB
 A cutoff of  1.0D-11 yielded   1166 shell pairs
 There are      6684 function pairs (      7170 Cartesian)

 -------------------------------------------------------
 OpenMP Integral Computing Module                       
 Release: version 1.0, May 2013, Q-Chem Inc. Pittsburgh 
 -------------------------------------------------------
 Integral Job Info:
 Integral job number is                      11
 Integral operator is                         1
 short-range coefficients                     0
 long-range coefficients              100000000
 Omega coefficients                           0
 if combine SR and LR in K                    0
 Integral screening is                        0
 Integral computing path is                   2
 max size of driver memory is            800000
 size of driver memory is                593474
 size of scratch memory is              8114252
 max col of scratch BK array               1296
 max len of scratch array in speh3          155
 max len of scratch index in speh4           18
 max int batch size is                      520
 min int batch size is                       52
 fixed nKL is                                52
 max L of basis functions is                  2
 order of int derivative is                   0
 number of shells is                         52
 number of basis is                         124
 number of cartesian basis is               124
 number of contracted shell pairs          1166
 number of primitive shell pairs           3088
 maxK2 (contraction) of shell pair           36
 max number of K2 of shell pair               1
 max number of CS2 of shell pair            190
 max number of PS2 of shell pair            276
 mem total for path MDJ                  515132
 -------------------------------------------------------
 Smallest overlap matrix eigenvalue = 3.77E-04

 Scale SEOQF with 1.000000e-01/1.000000e-01/1.000000e-01

 Standard Electronic Orientation quadrupole field applied
 Nucleus-field energy     =    -0.0000000017 hartrees
 Guess from superposition of atomic densities
 Warning:  Energy on first SCF cycle will be non-variational
 SAD guess density has 64.000000 electrons

 -----------------------------------------------------------------------
  General SCF calculation program by
  Eric Jon Sundstrom, Paul Horn, Yuezhi Mao, Dmitri Zuev, Alec White,
  David Stuck, Shaama M.S., Shane Yost, Joonho Lee, David Small,
  Daniel Levine, Susi Lehtola, Hugh Burton, Evgeny Epifanovsky
 -----------------------------------------------------------------------
 Hartree-Fock
 using 6 threads for integral computing
 -------------------------------------------------------
 OpenMP Integral computing Module                
 Release: version 2.0, May 2017, Q-Chem Inc. Pleasanton 
 -------------------------------------------------------
 A restricted SCF calculation will be
 performed using DIIS
 SCF converges when DIIS error is below 1.0e-08
 ---------------------------------------
  Cycle       Energy         DIIS error
 ---------------------------------------
    1   -1600.8553843297      3.93e-02  
    2   -1600.4453738206      4.45e-03  
    3   -1600.4887821264      2.35e-03  
    4   -1600.5005955315      4.31e-04  
    5   -1600.5014629898      1.38e-04  
    6   -1600.5015543161      3.25e-05  
    7   -1600.5015618385      1.03e-05  
    8   -1600.5015627570      3.29e-06  
    9   -1600.5015628663      7.84e-07  
   10   -1600.5015628719      2.53e-07  
   11   -1600.5015628727      8.44e-08  
   12   -1600.5015628728      1.32e-08  
   13   -1600.5015628728      2.40e-09  Convergence criterion met
 ---------------------------------------
 SCF time:   CPU 4.52s  wall 1.00s 
 SCF   energy in the final basis set =    -1600.5015628728
 Total energy in the final basis set =    -1600.5015628728

 --------------------------------------------------------------
             Orbital Energies (a.u.) and Symmetries
 --------------------------------------------------------------

 Alpha MOs, Restricted
 -- Occupied --                  
-104.86 -104.86  -80.04  -80.04  -10.59  -10.59   -8.06   -8.06
  1 B1    1 A1    2 A1    2 B1    3 B1    3 A1    4 B1    4 A1                 
 -8.052  -8.052  -8.052  -8.052  -7.579  -7.579  -5.472  -5.472
  1 B2    1 A2    5 B1    5 A1    6 A1    6 B1    7 A1    7 B1                 
 -5.470  -5.470  -5.470  -5.470  -1.142  -1.123  -0.906  -0.714
  8 A1    2 B2    2 A2    8 B1    9 A1    9 B1   10 A1   10 B1                 
 -0.578  -0.541  -0.522  -0.497  -0.485  -0.454  -0.400  -0.362
 11 A1   12 A1    3 B2    3 A2   11 B1   12 B1   13 A1    4 B2                 
 -- Virtual --                   
 -0.023   0.022   0.060   0.066   0.078   0.088   0.092   0.107
  4 A2   14 A1   15 A1   13 B1    5 B2   14 B1   16 A1   17 A1                 
  0.108   0.122   0.138   0.139   0.159   0.165   0.167   0.173
  5 A2   18 A1   15 B1    6 B2   16 B1   17 B1   19 A1    6 A2                 
  0.176   0.218   0.225   0.292   0.328   0.375   0.385   0.395
 18 B1   19 B1   20 A1   20 B1   21 A1   22 A1    7 B2   21 B1                 
  0.420   0.436   0.514   0.568   0.574   0.575   0.632   0.648
  7 A2   22 B1   23 A1   24 A1   23 B1    8 B2    8 A2   25 A1                 
  0.696   0.708   0.775   0.785   0.809   0.853   0.853   0.907
 24 B1    9 B2   26 A1   25 B1   10 B2    9 A2   27 A1   28 A1                 
  0.963   0.971   1.064   1.126   1.127   1.131   1.134   1.165
 26 B1   27 B1   10 A2   11 B2   29 A1   11 A2   28 B1   30 A1                 
  1.176   1.182   1.191   1.201   1.237   1.380   1.473   1.522
 31 A1   12 B2   29 B1   12 A2   30 B1   31 B1   32 A1   32 B1                 
  1.777   1.835   1.867   1.948   2.005   2.065   2.591   2.624
 13 B2   13 A2   33 A1   33 B1   34 A1   34 B1   14 B2   14 A2                 
  2.637   2.638   2.708   2.753   7.184   7.401  10.339  10.386
 35 B1   35 A1   36 A1   36 B1   37 A1   37 B1   38 A1   38 B1                 
 14.717  14.743  14.762  14.767  14.860  14.883  26.634  26.728
 15 B2   15 A2   39 B1   39 A1   40 B1   40 A1   16 B2   16 A2                 
 26.746  26.778  26.959  27.049 165.793 166.027 219.194 219.243
 41 A1   41 B1   42 A1   42 B1   43 A1   43 B1   44 A1   44 B1                 

 Beta MOs, Restricted
 -- Occupied --                  
-104.86 -104.86  -80.04  -80.04  -10.59  -10.59   -8.06   -8.06
  1 B1    1 A1    2 A1    2 B1    3 B1    3 A1    4 B1    4 A1                 
 -8.052  -8.052  -8.052  -8.052  -7.579  -7.579  -5.472  -5.472
  1 B2    1 A2    5 B1    5 A1    6 A1    6 B1    7 A1    7 B1                 
 -5.470  -5.470  -5.470  -5.470  -1.142  -1.123  -0.906  -0.714
  8 A1    2 B2    2 A2    8 B1    9 A1    9 B1   10 A1   10 B1                 
 -0.578  -0.541  -0.522  -0.497  -0.485  -0.454  -0.400  -0.362
 11 A1   12 A1    3 B2    3 A2   11 B1   12 B1   13 A1    4 B2                 
 -- Virtual --                   
 -0.023   0.022   0.060   0.066   0.078   0.088   0.092   0.107
  4 A2   14 A1   15 A1   13 B1    5 B2   14 B1   16 A1   17 A1                 
  0.108   0.122   0.138   0.139   0.159   0.165   0.167   0.173
  5 A2   18 A1   15 B1    6 B2   16 B1   17 B1   19 A1    6 A2                 
  0.176   0.218   0.225   0.292   0.328   0.375   0.385   0.395
 18 B1   19 B1   20 A1   20 B1   21 A1   22 A1    7 B2   21 B1                 
  0.420   0.436   0.514   0.568   0.574   0.575   0.632   0.648
  7 A2   22 B1   23 A1   24 A1   23 B1    8 B2    8 A2   25 A1                 
  0.696   0.708   0.775   0.785   0.809   0.853   0.853   0.907
 24 B1    9 B2   26 A1   25 B1   10 B2    9 A2   27 A1   28 A1                 
  0.963   0.971   1.064   1.126   1.127   1.131   1.134   1.165
 26 B1   27 B1   10 A2   11 B2   29 A1   11 A2   28 B1   30 A1                 
  1.176   1.182   1.191   1.201   1.237   1.380   1.473   1.522
 31 A1   12 B2   29 B1   12 A2   30 B1   31 B1   32 A1   32 B1                 
  1.777   1.835   1.867   1.948   2.005   2.065   2.591   2.624
 13 B2   13 A2   33 A1   33 B1   34 A1   34 B1   14 B2   14 A2                 
  2.637   2.638   2.708   2.753   7.184   7.401  10.339  10.386
 35 B1   35 A1   36 A1   36 B1   37 A1   37 B1   38 A1   38 B1                 
 14.717  14.743  14.762  14.767  14.860  14.883  26.634  26.728
 15 B2   15 A2   39 B1   39 A1   40 B1   40 A1   16 B2   16 A2                 
 26.746  26.778  26.959  27.049 165.793 166.027 219.194 219.243
 41 A1   41 B1   42 A1   42 B1   43 A1   43 B1   44 A1   44 B1                 
 --------------------------------------------------------------

          Ground-State Mulliken Net Atomic Charges

     Atom                 Charge (a.u.)
  ----------------------------------------
      1 P                     0.085714
      2 P                     0.085714
      3 Cl                   -0.085714
      4 Cl                   -0.085714
  ----------------------------------------
  Sum of atomic charges =     0.000000

 -----------------------------------------------------------------
                    Cartesian Multipole Moments
 -----------------------------------------------------------------
    Charge (ESU x 10^10)
                 0.0000
    Dipole Moment (Debye)
         X       0.0000      Y       0.0000      Z       1.5159
       Tot       1.5159
    Quadrupole Moments (Debye-Ang)
        XX     -54.9031     XY       0.0000     YY     -52.1392
        XZ      -0.0000     YZ       0.0000     ZZ     -53.1088
    Octopole Moments (Debye-Ang^2)
       XXX      -0.0000    XXY       0.0000    XYY      -0.0000
       YYY       0.0000    XXZ      -3.8120    XYZ       0.0000
       YYZ      -4.0628    XZZ       0.0000    YZZ       0.0000
       ZZZ     -16.1175
    Hexadecapole Moments (Debye-Ang^3)
      XXXX    -715.5407   XXXY       0.0000   XXYY    -129.8737
      XYYY       0.0000   YYYY     -73.7725   XXXZ       0.0000
      XXYZ       0.0000   XYYZ       0.0000   YYYZ       0.0000
      XXZZ    -182.8634   XYZZ       0.0000   YYZZ     -77.6621
      XZZZ       0.0000   YZZZ       0.0000   ZZZZ    -365.7968
 -----------------------------------------------------------------
 Calculating analytic gradient of the SCF energy
 Gradient of SCF Energy
            1           2           3           4
    1   0.0192358  -0.0192358   0.0043490  -0.0043490
    2   0.0000000  -0.0000000  -0.0000000  -0.0000000
    3   0.0100404   0.0100404  -0.0100404  -0.0100404
 Max gradient component =       1.924E-02
 RMS gradient           =       9.921E-03
 Gradient time:  CPU 1.72 s  wall 0.35 s
 Geometry Optimization Parameters
   NAtoms,    NIC,     NZ,  NCons,   NDum,   NFix, NCnnct, MaxDiis
        4      14       4       0       0       0       0       0


** GEOMETRY OPTIMIZATION IN DELOCALIZED INTERNAL COORDINATES **
   Searching for a Minimum

   Optimization Cycle:   1

                       Coordinates (Angstroms)
     ATOM                X               Y               Z
      1  P         1.0280515000    0.0000000000    1.0398142657
      2  P        -1.0280515000    0.0000000000    1.0398142657
      3  Cl        1.7376922337    0.0000000000   -0.9174831756
      4  Cl       -1.7376922337    0.0000000000   -0.9174831756
   Point Group: c2v   Number of degrees of freedom:     3


   Energy is  -1600.501562873


 Attempting to Generate Delocalized Internal Coordinates

  3 Hessian modes will be used to form the next step
  Hessian Eigenvalues:
     0.250000    0.266727    0.288833

 Minimum Search - Taking Simple RFO Step
 Searching for Lamda that Minimizes Along All modes
 Value Taken    Lamda =  -0.00284604
 Step Taken.  Stepsize is  0.100179

                             Maximum     Tolerance    Cnvgd?
         Gradient           0.026405      0.000300      NO
         Displacement       0.093372      0.001200      NO
         Energy change     *********      0.000001      NO


 New Cartesian Coordinates Obtained by Inverse Iteration

 Displacement from previous Coordinates is:  0.144550
 ----------------------------------------------------------------
             Standard Nuclear Orientation (Angstroms)
    I     Atom           X                Y                Z
 ----------------------------------------------------------------
    1      P       1.0066572177     0.0000000000     1.0333252131
    2      P      -1.0066572177     0.0000000000     1.0333252131
    3      Cl      1.6888697400     0.0000000000    -0.9109941231
    4      Cl     -1.6888697400     0.0000000000    -0.9109941231
 ----------------------------------------------------------------
 Molecular Point Group                 C2v   NOp =  4
 Largest Abelian Subgroup              C2v   NOp =  4
 Nuclear Repulsion Energy =   316.5928012776 hartrees
 There are       32 alpha and       32 beta electrons
 Applying Cartesian multipole field
    Component          Value
    ---------          -----
     (2,0,0)        1.00000E-11
     (0,2,0)        2.00000E-11
     (0,0,2)       -3.00000E-11
 Nucleus-field energy     =    -0.0000000019 hartrees
 Requested basis set is 6-311++G(d,p)
 There are 52 shells and 120 basis functions
 A cutoff of  1.0D-11 yielded   1180 shell pairs
 There are      6790 function pairs (      7290 Cartesian)
 Smallest overlap matrix eigenvalue = 3.32E-04
 Guess MOs from SCF MO coefficient file

 -----------------------------------------------------------------------
  General SCF calculation program by
  Eric Jon Sundstrom, Paul Horn, Yuezhi Mao, Dmitri Zuev, Alec White,
  David Stuck, Shaama M.S., Shane Yost, Joonho Lee, David Small,
  Daniel Levine, Susi Lehtola, Hugh Burton, Evgeny Epifanovsky
 -----------------------------------------------------------------------
 Hartree-Fock
 using 6 threads for integral computing
 -------------------------------------------------------
 OpenMP Integral computing Module                
 Release: version 2.0, May 2017, Q-Chem Inc. Pleasanton 
 -------------------------------------------------------
 A restricted SCF calculation will be
 performed using DIIS
 SCF converges when DIIS error is below 1.0e-08
 ---------------------------------------
  Cycle       Energy         DIIS error
 ---------------------------------------
    1   -1600.5025444570      4.67e-04  
    2   -1600.5030968058      1.29e-04  
    3   -1600.5031531021      5.33e-05  
    4   -1600.5031629424      1.41e-05  
    5   -1600.5031640137      4.24e-06  
    6   -1600.5031641319      1.41e-06  
    7   -1600.5031641486      5.34e-07  
    8   -1600.5031641517      1.47e-07  
    9   -1600.5031641519      3.04e-08  
   10   -1600.5031641519      7.72e-09  Convergence criterion met
 ---------------------------------------
 SCF time:   CPU 5.68s  wall 1.00s 
 SCF   energy in the final basis set =    -1600.5031641519
 Total energy in the final basis set =    -1600.5031641519

 --------------------------------------------------------------
             Orbital Energies (a.u.) and Symmetries
 --------------------------------------------------------------

 Alpha MOs, Restricted
 -- Occupied --                  
-104.86 -104.86  -80.03  -80.03  -10.59  -10.59   -8.06   -8.06
  1 B1    1 A1    2 A1    2 B1    3 B1    3 A1    4 B1    4 A1                 
 -8.053  -8.053  -8.053  -8.053  -7.574  -7.574  -5.467  -5.466
  1 A2    1 B2    5 B1    5 A1    6 A1    6 B1    7 A1    7 B1                 
 -5.465  -5.465  -5.465  -5.465  -1.148  -1.127  -0.913  -0.712
  8 A1    2 B2    2 A2    8 B1    9 A1    9 B1   10 A1   10 B1                 
 -0.583  -0.547  -0.526  -0.499  -0.484  -0.451  -0.401  -0.364
 11 A1   12 A1    3 B2    3 A2   11 B1   12 B1   13 A1    4 B2                 
 -- Virtual --                   
 -0.016   0.025   0.061   0.067   0.078   0.089   0.093   0.107
  4 A2   14 A1   15 A1   13 B1    5 B2   14 B1   16 A1   17 A1                 
  0.108   0.121   0.139   0.140   0.160   0.168   0.173   0.174
  5 A2   18 A1    6 B2   15 B1   16 B1   19 A1   17 B1    6 A2                 
  0.182   0.220   0.227   0.292   0.326   0.372   0.383   0.398
 18 B1   19 B1   20 A1   20 B1   21 A1   22 A1    7 B2   21 B1                 
  0.422   0.443   0.511   0.571   0.573   0.574   0.635   0.645
  7 A2   22 B1   23 A1   24 A1   23 B1    8 B2    8 A2   25 A1                 
  0.687   0.700   0.772   0.789   0.804   0.851   0.857   0.918
 24 B1    9 B2   26 A1   25 B1   10 B2    9 A2   27 A1   28 A1                 
  0.972   0.980   1.080   1.125   1.129   1.133   1.140   1.161
 26 B1   27 B1   10 A2   11 B2   29 A1   11 A2   28 B1   30 A1                 
  1.179   1.187   1.192   1.209   1.256   1.414   1.483   1.540
 31 A1   12 B2   29 B1   12 A2   30 B1   31 B1   32 A1   32 B1                 
  1.782   1.839   1.870   1.949   2.012   2.070   2.591   2.623
 13 B2   13 A2   33 A1   33 B1   34 A1   34 B1   14 B2   14 A2                 
  2.628   2.650   2.720   2.760   7.188   7.429  10.334  10.393
 35 B1   35 A1   36 A1   36 B1   37 A1   37 B1   38 A1   38 B1                 
 14.724  14.749  14.772  14.780  14.868  14.874  26.636  26.730
 15 B2   15 A2   39 A1   39 B1   40 B1   40 A1   16 B2   16 A2                 
 26.751  26.781  26.995  27.070 165.798 166.060 219.190 219.252
 41 B1   41 A1   42 A1   42 B1   43 A1   43 B1   44 A1   44 B1                 

 Beta MOs, Restricted
 -- Occupied --                  
-104.86 -104.86  -80.03  -80.03  -10.59  -10.59   -8.06   -8.06
  1 B1    1 A1    2 A1    2 B1    3 B1    3 A1    4 B1    4 A1                 
 -8.053  -8.053  -8.053  -8.053  -7.574  -7.574  -5.467  -5.466
  1 A2    1 B2    5 B1    5 A1    6 A1    6 B1    7 A1    7 B1                 
 -5.465  -5.465  -5.465  -5.465  -1.148  -1.127  -0.913  -0.712
  8 A1    2 B2    2 A2    8 B1    9 A1    9 B1   10 A1   10 B1                 
 -0.583  -0.547  -0.526  -0.499  -0.484  -0.451  -0.401  -0.364
 11 A1   12 A1    3 B2    3 A2   11 B1   12 B1   13 A1    4 B2                 
 -- Virtual --                   
 -0.016   0.025   0.061   0.067   0.078   0.089   0.093   0.107
  4 A2   14 A1   15 A1   13 B1    5 B2   14 B1   16 A1   17 A1                 
  0.108   0.121   0.139   0.140   0.160   0.168   0.173   0.174
  5 A2   18 A1    6 B2   15 B1   16 B1   19 A1   17 B1    6 A2                 
  0.182   0.220   0.227   0.292   0.326   0.372   0.383   0.398
 18 B1   19 B1   20 A1   20 B1   21 A1   22 A1    7 B2   21 B1                 
  0.422   0.443   0.511   0.571   0.573   0.574   0.635   0.645
  7 A2   22 B1   23 A1   24 A1   23 B1    8 B2    8 A2   25 A1                 
  0.687   0.700   0.772   0.789   0.804   0.851   0.857   0.918
 24 B1    9 B2   26 A1   25 B1   10 B2    9 A2   27 A1   28 A1                 
  0.972   0.980   1.080   1.125   1.129   1.133   1.140   1.161
 26 B1   27 B1   10 A2   11 B2   29 A1   11 A2   28 B1   30 A1                 
  1.179   1.187   1.192   1.209   1.256   1.414   1.483   1.540
 31 A1   12 B2   29 B1   12 A2   30 B1   31 B1   32 A1   32 B1                 
  1.782   1.839   1.870   1.949   2.012   2.070   2.591   2.623
 13 B2   13 A2   33 A1   33 B1   34 A1   34 B1   14 B2   14 A2                 
  2.628   2.650   2.720   2.760   7.188   7.429  10.334  10.393
 35 B1   35 A1   36 A1   36 B1   37 A1   37 B1   38 A1   38 B1                 
 14.724  14.749  14.772  14.780  14.868  14.874  26.636  26.730
 15 B2   15 A2   39 A1   39 B1   40 B1   40 A1   16 B2   16 A2                 
 26.751  26.781  26.995  27.070 165.798 166.060 219.190 219.252
 41 B1   41 A1   42 A1   42 B1   43 A1   43 B1   44 A1   44 B1                 
 --------------------------------------------------------------

          Ground-State Mulliken Net Atomic Charges

     Atom                 Charge (a.u.)
  ----------------------------------------
      1 P                     0.077297
      2 P                     0.077297
      3 Cl                   -0.077297
      4 Cl                   -0.077297
  ----------------------------------------
  Sum of atomic charges =     0.000000

 -----------------------------------------------------------------
                    Cartesian Multipole Moments
 -----------------------------------------------------------------
    Charge (ESU x 10^10)
                -0.0000
    Dipole Moment (Debye)
         X       0.0000      Y      -0.0000      Z       1.3492
       Tot       1.3492
    Quadrupole Moments (Debye-Ang)
        XX     -54.6862     XY      -0.0000     YY     -51.8905
        XZ       0.0000     YZ      -0.0000     ZZ     -53.1168
    Octopole Moments (Debye-Ang^2)
       XXX       0.0000    XXY      -0.0000    XYY      -0.0000
       YYY      -0.0000    XXZ      -4.2324    XYZ      -0.0000
       YYZ      -3.9986    XZZ       0.0000    YZZ      -0.0000
       ZZZ     -16.5550
    Hexadecapole Moments (Debye-Ang^3)
      XXXX    -680.9442   XXXY      -0.0000   XXYY    -123.9607
      XYYY      -0.0000   YYYY     -72.8483   XXXZ       0.0000
      XXYZ      -0.0000   XYYZ       0.0000   YYYZ      -0.0000
      XXZZ    -177.1738   XYZZ      -0.0000   YYZZ     -76.6883
      XZZZ       0.0000   YZZZ      -0.0000   ZZZZ    -361.7308
 -----------------------------------------------------------------
 Calculating analytic gradient of the SCF energy
 Gradient of SCF Energy
            1           2           3           4
    1   0.0024186  -0.0024186  -0.0004339   0.0004339
    2  -0.0000000   0.0000000   0.0000000   0.0000000
    3   0.0032713   0.0032713  -0.0032713  -0.0032713
 Max gradient component =       3.271E-03
 RMS gradient           =       2.139E-03
 Gradient time:  CPU 1.74 s  wall 0.35 s
 Geometry Optimization Parameters
   NAtoms,    NIC,     NZ,  NCons,   NDum,   NFix, NCnnct, MaxDiis
        4      14       4       0       0       0       0       0

 Cartesian Hessian Update
 Hessian Updated using BFGS Update


** GEOMETRY OPTIMIZATION IN DELOCALIZED INTERNAL COORDINATES **
   Searching for a Minimum

   Optimization Cycle:   2

                       Coordinates (Angstroms)
     ATOM                X               Y               Z
      1  P         1.0066572177    0.0000000000    1.0333252131
      2  P        -1.0066572177    0.0000000000    1.0333252131
      3  Cl        1.6888697400    0.0000000000   -0.9109941231
      4  Cl       -1.6888697400    0.0000000000   -0.9109941231
   Point Group: c2v   Number of degrees of freedom:     3


   Energy is  -1600.503164152

 Hessian Updated using BFGS Update

  3 Hessian modes will be used to form the next step
  Hessian Eigenvalues:
     0.179684    0.271424    0.359884

 Minimum Search - Taking Simple RFO Step
 Searching for Lamda that Minimizes Along All modes
 Value Taken    Lamda =  -0.00042492
 Step Taken.  Stepsize is  0.046482

                             Maximum     Tolerance    Cnvgd?
         Gradient           0.007518      0.000300      NO
         Displacement       0.036186      0.001200      NO
         Energy change     -0.001601      0.000001      NO


 New Cartesian Coordinates Obtained by Inverse Iteration

 Displacement from previous Coordinates is:  0.115347
 ----------------------------------------------------------------
             Standard Nuclear Orientation (Angstroms)
    I     Atom           X                Y                Z
 ----------------------------------------------------------------
    1      P       1.0017112714     0.0000000000     1.0203575677
    2      P      -1.0017112714     0.0000000000     1.0203575677
    3      Cl      1.7276266437     0.0000000000    -0.8980264776
    4      Cl     -1.7276266437     0.0000000000    -0.8980264776
 ----------------------------------------------------------------
 Molecular Point Group                 C2v   NOp =  4
 Largest Abelian Subgroup              C2v   NOp =  4
 Nuclear Repulsion Energy =   316.1649613981 hartrees
 There are       32 alpha and       32 beta electrons
 Applying Cartesian multipole field
    Component          Value
    ---------          -----
     (2,0,0)        1.00000E-11
     (0,2,0)        2.00000E-11
     (0,0,2)       -3.00000E-11
 Nucleus-field energy     =    -0.0000000016 hartrees
 Requested basis set is 6-311++G(d,p)
 There are 52 shells and 120 basis functions
 A cutoff of  1.0D-11 yielded   1176 shell pairs
 There are      6754 function pairs (      7248 Cartesian)
 Smallest overlap matrix eigenvalue = 3.24E-04
 Guess MOs from SCF MO coefficient file

 -----------------------------------------------------------------------
  General SCF calculation program by
  Eric Jon Sundstrom, Paul Horn, Yuezhi Mao, Dmitri Zuev, Alec White,
  David Stuck, Shaama M.S., Shane Yost, Joonho Lee, David Small,
  Daniel Levine, Susi Lehtola, Hugh Burton, Evgeny Epifanovsky
 -----------------------------------------------------------------------
 Hartree-Fock
 using 6 threads for integral computing
 -------------------------------------------------------
 OpenMP Integral computing Module                
 Release: version 2.0, May 2017, Q-Chem Inc. Pleasanton 
 -------------------------------------------------------
 A restricted SCF calculation will be
 performed using DIIS
 SCF converges when DIIS error is below 1.0e-08
 ---------------------------------------
  Cycle       Energy         DIIS error
 ---------------------------------------
    1   -1600.5027430699      3.74e-04  
    2   -1600.5032309531      1.07e-04  
    3   -1600.5032981468      3.36e-05  
    4   -1600.5033046706      1.30e-05  
    5   -1600.5033056715      3.14e-06  
    6   -1600.5033057284      1.00e-06  
    7   -1600.5033057352      3.17e-07  
    8   -1600.5033057362      1.25e-07  
    9   -1600.5033057364      2.74e-08  
   10   -1600.5033057364      5.54e-09  Convergence criterion met
 ---------------------------------------
 SCF time:   CPU 5.64s  wall 1.00s 
 SCF   energy in the final basis set =    -1600.5033057364
 Total energy in the final basis set =    -1600.5033057364

 --------------------------------------------------------------
             Orbital Energies (a.u.) and Symmetries
 --------------------------------------------------------------

 Alpha MOs, Restricted
 -- Occupied --                  
-104.86 -104.86  -80.03  -80.03  -10.59  -10.59   -8.06   -8.06
  1 B1    1 A1    2 A1    2 B1    3 B1    3 A1    4 B1    4 A1                 
 -8.054  -8.054  -8.054  -8.054  -7.573  -7.573  -5.466  -5.465
  1 B2    1 A2    5 B1    5 A1    6 A1    6 B1    7 A1    7 B1                 
 -5.464  -5.464  -5.463  -5.463  -1.150  -1.130  -0.914  -0.713
  8 A1    2 B2    2 A2    8 B1    9 A1    9 B1   10 A1   10 B1                 
 -0.586  -0.547  -0.528  -0.501  -0.488  -0.450  -0.399  -0.365
 11 A1   12 A1    3 B2    3 A2   11 B1   12 B1   13 A1    4 B2                 
 -- Virtual --                   
 -0.014   0.026   0.061   0.068   0.078   0.089   0.093   0.108
  4 A2   14 A1   15 A1   13 B1    5 B2   14 B1   16 A1   17 A1                 
  0.108   0.121   0.138   0.141   0.160   0.166   0.173   0.174
  5 A2   18 A1    6 B2   15 B1   16 B1   19 A1   17 B1    6 A2                 
  0.185   0.221   0.224   0.291   0.327   0.373   0.383   0.399
 18 B1   19 B1   20 A1   20 B1   21 A1   22 A1    7 B2   21 B1                 
  0.422   0.443   0.507   0.569   0.574   0.575   0.633   0.643
  7 A2   22 B1   23 A1   24 A1   23 B1    8 B2    8 A2   25 A1                 
  0.691   0.698   0.773   0.791   0.802   0.850   0.857   0.920
 24 B1    9 B2   26 A1   25 B1   10 B2    9 A2   27 A1   28 A1                 
  0.970   0.985   1.082   1.124   1.125   1.133   1.134   1.164
 26 B1   27 B1   10 A2   11 B2   29 A1   11 A2   28 B1   30 A1                 
  1.180   1.188   1.192   1.212   1.254   1.426   1.489   1.545
 31 A1   12 B2   29 B1   12 A2   30 B1   31 B1   32 A1   32 B1                 
  1.784   1.840   1.867   1.946   2.019   2.071   2.589   2.623
 13 B2   13 A2   33 A1   33 B1   34 A1   34 B1   14 B2   14 A2                 
  2.635   2.639   2.718   2.759   7.190   7.436  10.338  10.387
 35 B1   35 A1   36 A1   36 B1   37 A1   37 B1   38 A1   38 B1                 
 14.726  14.750  14.772  14.784  14.868  14.875  26.635  26.730
 15 B2   15 A2   39 A1   39 B1   40 B1   40 A1   16 B2   16 A2                 
 26.753  26.775  26.989  27.071 165.801 166.068 219.195 219.245
 41 A1   41 B1   42 A1   42 B1   43 A1   43 B1   44 A1   44 B1                 

 Beta MOs, Restricted
 -- Occupied --                  
-104.86 -104.86  -80.03  -80.03  -10.59  -10.59   -8.06   -8.06
  1 B1    1 A1    2 A1    2 B1    3 B1    3 A1    4 B1    4 A1                 
 -8.054  -8.054  -8.054  -8.054  -7.573  -7.573  -5.466  -5.465
  1 B2    1 A2    5 B1    5 A1    6 A1    6 B1    7 A1    7 B1                 
 -5.464  -5.464  -5.463  -5.463  -1.150  -1.130  -0.914  -0.713
  8 A1    2 B2    2 A2    8 B1    9 A1    9 B1   10 A1   10 B1                 
 -0.586  -0.547  -0.528  -0.501  -0.488  -0.450  -0.399  -0.365
 11 A1   12 A1    3 B2    3 A2   11 B1   12 B1   13 A1    4 B2                 
 -- Virtual --                   
 -0.014   0.026   0.061   0.068   0.078   0.089   0.093   0.108
  4 A2   14 A1   15 A1   13 B1    5 B2   14 B1   16 A1   17 A1                 
  0.108   0.121   0.138   0.141   0.160   0.166   0.173   0.174
  5 A2   18 A1    6 B2   15 B1   16 B1   19 A1   17 B1    6 A2                 
  0.185   0.221   0.224   0.291   0.327   0.373   0.383   0.399
 18 B1   19 B1   20 A1   20 B1   21 A1   22 A1    7 B2   21 B1                 
  0.422   0.443   0.507   0.569   0.574   0.575   0.633   0.643
  7 A2   22 B1   23 A1   24 A1   23 B1    8 B2    8 A2   25 A1                 
  0.691   0.698   0.773   0.791   0.802   0.850   0.857   0.920
 24 B1    9 B2   26 A1   25 B1   10 B2    9 A2   27 A1   28 A1                 
  0.970   0.985   1.082   1.124   1.125   1.133   1.134   1.164
 26 B1   27 B1   10 A2   11 B2   29 A1   11 A2   28 B1   30 A1                 
  1.180   1.188   1.192   1.212   1.254   1.426   1.489   1.545
 31 A1   12 B2   29 B1   12 A2   30 B1   31 B1   32 A1   32 B1                 
  1.784   1.840   1.867   1.946   2.019   2.071   2.589   2.623
 13 B2   13 A2   33 A1   33 B1   34 A1   34 B1   14 B2   14 A2                 
  2.635   2.639   2.718   2.759   7.190   7.436  10.338  10.387
 35 B1   35 A1   36 A1   36 B1   37 A1   37 B1   38 A1   38 B1                 
 14.726  14.750  14.772  14.784  14.868  14.875  26.635  26.730
 15 B2   15 A2   39 A1   39 B1   40 B1   40 A1   16 B2   16 A2                 
 26.753  26.775  26.989  27.071 165.801 166.068 219.195 219.245
 41 A1   41 B1   42 A1   42 B1   43 A1   43 B1   44 A1   44 B1                 
 --------------------------------------------------------------

          Ground-State Mulliken Net Atomic Charges

     Atom                 Charge (a.u.)
  ----------------------------------------
      1 P                     0.074013
      2 P                     0.074013
      3 Cl                   -0.074013
      4 Cl                   -0.074013
  ----------------------------------------
  Sum of atomic charges =     0.000000

 -----------------------------------------------------------------
                    Cartesian Multipole Moments
 -----------------------------------------------------------------
    Charge (ESU x 10^10)
                 0.0000
    Dipole Moment (Debye)
         X       0.0000      Y      -0.0000      Z       1.1928
       Tot       1.1928
    Quadrupole Moments (Debye-Ang)
        XX     -54.5968     XY      -0.0000     YY     -51.8208
        XZ       0.0000     YZ      -0.0000     ZZ     -53.3430
    Octopole Moments (Debye-Ang^2)
       XXX       0.0000    XXY      -0.0000    XYY       0.0000
       YYY      -0.0000    XXZ      -4.5196    XYZ      -0.0000
       YYZ      -4.0580    XZZ      -0.0000    YZZ      -0.0000
       ZZZ     -17.0745
    Hexadecapole Moments (Debye-Ang^3)
      XXXX    -698.3245   XXXY      -0.0000   XXYY    -126.9026
      XYYY      -0.0000   YYYY     -72.6094   XXXZ       0.0000
      XXYZ      -0.0000   XYYZ       0.0000   YYYZ      -0.0000
      XXZZ    -178.3440   XYZZ      -0.0000   YYZZ     -75.3725
      XZZZ       0.0000   YZZZ      -0.0000   ZZZZ    -356.1949
 -----------------------------------------------------------------
 Calculating analytic gradient of the SCF energy
 Gradient of SCF Energy
            1           2           3           4
    1  -0.0013499   0.0013499   0.0004185  -0.0004185
    2  -0.0000000   0.0000000   0.0000000   0.0000000
    3  -0.0004531  -0.0004531   0.0004531   0.0004531
 Max gradient component =       1.350E-03
 RMS gradient           =       6.335E-04
 Gradient time:  CPU 1.73 s  wall 0.35 s
 Geometry Optimization Parameters
   NAtoms,    NIC,     NZ,  NCons,   NDum,   NFix, NCnnct, MaxDiis
        4      14       4       0       0       0       0       0

 Cartesian Hessian Update
 Hessian Updated using BFGS Update


** GEOMETRY OPTIMIZATION IN DELOCALIZED INTERNAL COORDINATES **
   Searching for a Minimum

   Optimization Cycle:   3

                       Coordinates (Angstroms)
     ATOM                X               Y               Z
      1  P         1.0017112714    0.0000000000    1.0203575677
      2  P        -1.0017112714    0.0000000000    1.0203575677
      3  Cl        1.7276266437    0.0000000000   -0.8980264776
      4  Cl       -1.7276266437    0.0000000000   -0.8980264776
   Point Group: c2v   Number of degrees of freedom:     3


   Energy is  -1600.503305736

 Hessian Updated using BFGS Update

  3 Hessian modes will be used to form the next step
  Hessian Eigenvalues:
     0.208368    0.281981    0.391946

 Minimum Search - Taking Simple RFO Step
 Searching for Lamda that Minimizes Along All modes
 Value Taken    Lamda =  -0.00003342
 Step Taken.  Stepsize is  0.010883

                             Maximum     Tolerance    Cnvgd?
         Gradient           0.002782      0.000300      NO
         Displacement       0.007804      0.001200      NO
         Energy change     -0.000142      0.000001      NO


 New Cartesian Coordinates Obtained by Inverse Iteration

 Displacement from previous Coordinates is:  0.030341
 ----------------------------------------------------------------
             Standard Nuclear Orientation (Angstroms)
    I     Atom           X                Y                Z
 ----------------------------------------------------------------
    1      P       1.0030779270     0.0000000000     1.0232101358
    2      P      -1.0030779270     0.0000000000     1.0232101358
    3      Cl      1.7171028145     0.0000000000    -0.9008790457
    4      Cl     -1.7171028145     0.0000000000    -0.9008790457
 ----------------------------------------------------------------
 Molecular Point Group                 C2v   NOp =  4
 Largest Abelian Subgroup              C2v   NOp =  4
 Nuclear Repulsion Energy =   316.3821408065 hartrees
 There are       32 alpha and       32 beta electrons
 Applying Cartesian multipole field
    Component          Value
    ---------          -----
     (2,0,0)        1.00000E-11
     (0,2,0)        2.00000E-11
     (0,0,2)       -3.00000E-11
 Nucleus-field energy     =    -0.0000000017 hartrees
 Requested basis set is 6-311++G(d,p)
 There are 52 shells and 120 basis functions
 A cutoff of  1.0D-11 yielded   1176 shell pairs
 There are      6754 function pairs (      7248 Cartesian)
 Smallest overlap matrix eigenvalue = 3.26E-04
 Guess MOs from SCF MO coefficient file

 -----------------------------------------------------------------------
  General SCF calculation program by
  Eric Jon Sundstrom, Paul Horn, Yuezhi Mao, Dmitri Zuev, Alec White,
  David Stuck, Shaama M.S., Shane Yost, Joonho Lee, David Small,
  Daniel Levine, Susi Lehtola, Hugh Burton, Evgeny Epifanovsky
 -----------------------------------------------------------------------
 Hartree-Fock
 using 6 threads for integral computing
 -------------------------------------------------------
 OpenMP Integral computing Module                
 Release: version 2.0, May 2017, Q-Chem Inc. Pleasanton 
 -------------------------------------------------------
 A restricted SCF calculation will be
 performed using DIIS
 SCF converges when DIIS error is below 1.0e-08
 ---------------------------------------
  Cycle       Energy         DIIS error
 ---------------------------------------
    1   -1600.5032864327      9.48e-05  
    2   -1600.5033186189      2.74e-05  
    3   -1600.5033231297      8.11e-06  
    4   -1600.5033235345      3.31e-06  
    5   -1600.5033235931      7.65e-07  
    6   -1600.5033235966      2.29e-07  
    7   -1600.5033235970      7.81e-08  
    8   -1600.5033235971      3.09e-08  
    9   -1600.5033235971      7.76e-09  Convergence criterion met
 ---------------------------------------
 SCF time:   CPU 5.10s  wall 1.00s 
 SCF   energy in the final basis set =    -1600.5033235971
 Total energy in the final basis set =    -1600.5033235971

 --------------------------------------------------------------
             Orbital Energies (a.u.) and Symmetries
 --------------------------------------------------------------

 Alpha MOs, Restricted
 -- Occupied --                  
-104.86 -104.86  -80.03  -80.03  -10.59  -10.59   -8.06   -8.06
  1 B1    1 A1    2 A1    2 B1    3 B1    3 A1    4 B1    4 A1                 
 -8.054  -8.054  -8.054  -8.054  -7.573  -7.573  -5.466  -5.465
  1 A2    1 B2    5 B1    5 A1    6 A1    6 B1    7 A1    7 B1                 
 -5.464  -5.464  -5.464  -5.463  -1.150  -1.129  -0.914  -0.713
  8 A1    2 B2    2 A2    8 B1    9 A1    9 B1   10 A1   10 B1                 
 -0.585  -0.547  -0.527  -0.501  -0.487  -0.450  -0.399  -0.365
 11 A1   12 A1    3 B2    3 A2   11 B1   12 B1   13 A1    4 B2                 
 -- Virtual --                   
 -0.015   0.026   0.061   0.067   0.078   0.089   0.093   0.108
  4 A2   14 A1   15 A1   13 B1    5 B2   14 B1   16 A1   17 A1                 
  0.108   0.121   0.138   0.141   0.160   0.167   0.174   0.174
  5 A2   18 A1    6 B2   15 B1   16 B1   19 A1   17 B1    6 A2                 
  0.184   0.221   0.225   0.292   0.327   0.373   0.383   0.399
 18 B1   19 B1   20 A1   20 B1   21 A1   22 A1    7 B2   21 B1                 
  0.422   0.443   0.508   0.570   0.573   0.575   0.633   0.643
  7 A2   22 B1   23 A1   24 A1   23 B1    8 B2    8 A2   25 A1                 
  0.690   0.698   0.772   0.791   0.802   0.850   0.858   0.920
 24 B1    9 B2   26 A1   25 B1   10 B2    9 A2   27 A1   28 A1                 
  0.970   0.984   1.082   1.124   1.126   1.133   1.135   1.163
 26 B1   27 B1   10 A2   11 B2   29 A1   11 A2   28 B1   30 A1                 
  1.180   1.188   1.192   1.211   1.255   1.423   1.488   1.544
 31 A1   12 B2   29 B1   12 A2   30 B1   31 B1   32 A1   32 B1                 
  1.784   1.840   1.868   1.947   2.017   2.071   2.589   2.623
 13 B2   13 A2   33 A1   33 B1   34 A1   34 B1   14 B2   14 A2                 
  2.633   2.642   2.719   2.760   7.190   7.434  10.337  10.389
 35 B1   35 A1   36 A1   36 B1   37 A1   37 B1   38 A1   38 B1                 
 14.725  14.750  14.772  14.783  14.868  14.875  26.635  26.730
 15 B2   15 A2   39 A1   39 B1   40 B1   40 A1   16 B2   16 A2                 
 26.760  26.768  26.992  27.072 165.801 166.066 219.193 219.247
 41 A1   41 B1   42 A1   42 B1   43 A1   43 B1   44 A1   44 B1                 

 Beta MOs, Restricted
 -- Occupied --                  
-104.86 -104.86  -80.03  -80.03  -10.59  -10.59   -8.06   -8.06
  1 B1    1 A1    2 A1    2 B1    3 B1    3 A1    4 B1    4 A1                 
 -8.054  -8.054  -8.054  -8.054  -7.573  -7.573  -5.466  -5.465
  1 A2    1 B2    5 B1    5 A1    6 A1    6 B1    7 A1    7 B1                 
 -5.464  -5.464  -5.464  -5.463  -1.150  -1.129  -0.914  -0.713
  8 A1    2 B2    2 A2    8 B1    9 A1    9 B1   10 A1   10 B1                 
 -0.585  -0.547  -0.527  -0.501  -0.487  -0.450  -0.399  -0.365
 11 A1   12 A1    3 B2    3 A2   11 B1   12 B1   13 A1    4 B2                 
 -- Virtual --                   
 -0.015   0.026   0.061   0.067   0.078   0.089   0.093   0.108
  4 A2   14 A1   15 A1   13 B1    5 B2   14 B1   16 A1   17 A1                 
  0.108   0.121   0.138   0.141   0.160   0.167   0.174   0.174
  5 A2   18 A1    6 B2   15 B1   16 B1   19 A1   17 B1    6 A2                 
  0.184   0.221   0.225   0.292   0.327   0.373   0.383   0.399
 18 B1   19 B1   20 A1   20 B1   21 A1   22 A1    7 B2   21 B1                 
  0.422   0.443   0.508   0.570   0.573   0.575   0.633   0.643
  7 A2   22 B1   23 A1   24 A1   23 B1    8 B2    8 A2   25 A1                 
  0.690   0.698   0.772   0.791   0.802   0.850   0.858   0.920
 24 B1    9 B2   26 A1   25 B1   10 B2    9 A2   27 A1   28 A1                 
  0.970   0.984   1.082   1.124   1.126   1.133   1.135   1.163
 26 B1   27 B1   10 A2   11 B2   29 A1   11 A2   28 B1   30 A1                 
  1.180   1.188   1.192   1.211   1.255   1.423   1.488   1.544
 31 A1   12 B2   29 B1   12 A2   30 B1   31 B1   32 A1   32 B1                 
  1.784   1.840   1.868   1.947   2.017   2.071   2.589   2.623
 13 B2   13 A2   33 A1   33 B1   34 A1   34 B1   14 B2   14 A2                 
  2.633   2.642   2.719   2.760   7.190   7.434  10.337  10.389
 35 B1   35 A1   36 A1   36 B1   37 A1   37 B1   38 A1   38 B1                 
 14.725  14.750  14.772  14.783  14.868  14.875  26.635  26.730
 15 B2   15 A2   39 A1   39 B1   40 B1   40 A1   16 B2   16 A2                 
 26.760  26.768  26.992  27.072 165.801 166.066 219.193 219.247
 41 A1   41 B1   42 A1   42 B1   43 A1   43 B1   44 A1   44 B1                 
 --------------------------------------------------------------

          Ground-State Mulliken Net Atomic Charges

     Atom                 Charge (a.u.)
  ----------------------------------------
      1 P                     0.074196
      2 P                     0.074196
      3 Cl                   -0.074196
      4 Cl                   -0.074196
  ----------------------------------------
  Sum of atomic charges =     0.000000

 -----------------------------------------------------------------
                    Cartesian Multipole Moments
 -----------------------------------------------------------------
    Charge (ESU x 10^10)
                 0.0000
    Dipole Moment (Debye)
         X       0.0000      Y       0.0000      Z       1.2226
       Tot       1.2226
    Quadrupole Moments (Debye-Ang)
        XX     -54.6075     XY      -0.0000     YY     -51.8366
        XZ       0.0000     YZ      -0.0000     ZZ     -53.2906
    Octopole Moments (Debye-Ang^2)
       XXX      -0.0000    XXY       0.0000    XYY      -0.0000
       YYY       0.0000    XXZ      -4.4746    XYZ       0.0000
       YYZ      -4.0538    XZZ       0.0000    YZZ       0.0000
       ZZZ     -16.9730
    Hexadecapole Moments (Debye-Ang^3)
      XXXX    -693.4315   XXXY      -0.0000   XXYY    -126.0800
      XYYY      -0.0000   YYYY     -72.6713   XXXZ       0.0000
      XXYZ      -0.0000   XYYZ       0.0000   YYYZ      -0.0000
      XXZZ    -177.9524   XYZZ      -0.0000   YYZZ     -75.6676
      XZZZ       0.0000   YZZZ      -0.0000   ZZZZ    -357.3644
 -----------------------------------------------------------------
 Calculating analytic gradient of the SCF energy
 Gradient of SCF Energy
            1           2           3           4
    1  -0.0001691   0.0001691   0.0000837  -0.0000837
    2   0.0000000  -0.0000000  -0.0000000   0.0000000
    3   0.0000969   0.0000969  -0.0000969  -0.0000969
 Max gradient component =       1.691E-04
 RMS gradient           =       9.520E-05
 Gradient time:  CPU 1.73 s  wall 0.35 s
 Geometry Optimization Parameters
   NAtoms,    NIC,     NZ,  NCons,   NDum,   NFix, NCnnct, MaxDiis
        4      14       4       0       0       0       0       0

 Cartesian Hessian Update
 Hessian Updated using BFGS Update


** GEOMETRY OPTIMIZATION IN DELOCALIZED INTERNAL COORDINATES **
   Searching for a Minimum

   Optimization Cycle:   4

                       Coordinates (Angstroms)
     ATOM                X               Y               Z
      1  P         1.0030779270    0.0000000000    1.0232101358
      2  P        -1.0030779270    0.0000000000    1.0232101358
      3  Cl        1.7171028145    0.0000000000   -0.9008790457
      4  Cl       -1.7171028145    0.0000000000   -0.9008790457
   Point Group: c2v   Number of degrees of freedom:     3


   Energy is  -1600.503323597

 Hessian Updated using BFGS Update

  3 Hessian modes will be used to form the next step
  Hessian Eigenvalues:
     0.216608    0.263590    0.377646

 Minimum Search - Taking Simple RFO Step
 Searching for Lamda that Minimizes Along All modes
 Value Taken    Lamda =   0.00000000
 Step Taken.  Stepsize is  0.001097

                             Maximum     Tolerance    Cnvgd?
         Gradient           0.000233      0.000300     YES
         Displacement       0.000829      0.001200     YES
         Energy change     -0.000018      0.000001      NO


                       Distance Matrix (Angstroms)
             P (  1)   P (  2)   Cl(  3)
   P (  2)  2.006156
   Cl(  3)  2.052304  3.331892
   Cl(  4)  3.331892  2.052304  3.434206

 Final energy is   -1600.5033235970996     


 ******************************
 **  OPTIMIZATION CONVERGED  **
 ******************************

                       Coordinates (Angstroms)
     ATOM                X               Y               Z
      1  P         1.0030779270    0.0000000000    1.0232101358
      2  P        -1.0030779270    0.0000000000    1.0232101358
      3  Cl        1.7171028145    0.0000000000   -0.9008790457
      4  Cl       -1.7171028145    0.0000000000   -0.9008790457

Z-matrix Print:
$molecule
0 1
P 
P  1 2.006156
Cl 2 2.052304 1 110.359769
Cl 1 2.052304 2 110.359769 3 -0.000000 0
$end


 --------------------------------------------------------------
             Orbital Energies (a.u.) and Symmetries
 --------------------------------------------------------------

 Alpha MOs, Restricted
 -- Occupied --                  
-104.86 -104.86  -80.03  -80.03  -10.59  -10.59   -8.06   -8.06
  1 B1    1 A1    2 A1    2 B1    3 B1    3 A1    4 B1    4 A1                 
 -8.054  -8.054  -8.054  -8.054  -7.573  -7.573  -5.466  -5.465
  1 A2    1 B2    5 B1    5 A1    6 A1    6 B1    7 A1    7 B1                 
 -5.464  -5.464  -5.464  -5.463  -1.150  -1.129  -0.914  -0.713
  8 A1    2 B2    2 A2    8 B1    9 A1    9 B1   10 A1   10 B1                 
 -0.585  -0.547  -0.527  -0.501  -0.487  -0.450  -0.399  -0.365
 11 A1   12 A1    3 B2    3 A2   11 B1   12 B1   13 A1    4 B2                 
 -- Virtual --                   
 -0.015   0.026   0.061   0.067   0.078   0.089   0.093   0.108
  4 A2   14 A1   15 A1   13 B1    5 B2   14 B1   16 A1   17 A1                 
  0.108   0.121   0.138   0.141   0.160   0.167   0.174   0.174
  5 A2   18 A1    6 B2   15 B1   16 B1   19 A1   17 B1    6 A2                 
  0.184   0.221   0.225   0.292   0.327   0.373   0.383   0.399
 18 B1   19 B1   20 A1   20 B1   21 A1   22 A1    7 B2   21 B1                 
  0.422   0.443   0.508   0.570   0.573   0.575   0.633   0.643
  7 A2   22 B1   23 A1   24 A1   23 B1    8 B2    8 A2   25 A1                 
  0.690   0.698   0.772   0.791   0.802   0.850   0.858   0.920
 24 B1    9 B2   26 A1   25 B1   10 B2    9 A2   27 A1   28 A1                 
  0.970   0.984   1.082   1.124   1.126   1.133   1.135   1.163
 26 B1   27 B1   10 A2   11 B2   29 A1   11 A2   28 B1   30 A1                 
  1.180   1.188   1.192   1.211   1.255   1.423   1.488   1.544
 31 A1   12 B2   29 B1   12 A2   30 B1   31 B1   32 A1   32 B1                 
  1.784   1.840   1.868   1.947   2.017   2.071   2.589   2.623
 13 B2   13 A2   33 A1   33 B1   34 A1   34 B1   14 B2   14 A2                 
  2.633   2.642   2.719   2.760   7.190   7.434  10.337  10.389
 35 B1   35 A1   36 A1   36 B1   37 A1   37 B1   38 A1   38 B1                 
 14.725  14.750  14.772  14.783  14.868  14.875  26.635  26.730
 15 B2   15 A2   39 A1   39 B1   40 B1   40 A1   16 B2   16 A2                 
 26.760  26.768  26.992  27.072 165.801 166.066 219.193 219.247
 41 A1   41 B1   42 A1   42 B1   43 A1   43 B1   44 A1   44 B1                 

 Beta MOs, Restricted
 -- Occupied --                  
-104.86 -104.86  -80.03  -80.03  -10.59  -10.59   -8.06   -8.06
  1 B1    1 A1    2 A1    2 B1    3 B1    3 A1    4 B1    4 A1                 
 -8.054  -8.054  -8.054  -8.054  -7.573  -7.573  -5.466  -5.465
  1 A2    1 B2    5 B1    5 A1    6 A1    6 B1    7 A1    7 B1                 
 -5.464  -5.464  -5.464  -5.463  -1.150  -1.129  -0.914  -0.713
  8 A1    2 B2    2 A2    8 B1    9 A1    9 B1   10 A1   10 B1                 
 -0.585  -0.547  -0.527  -0.501  -0.487  -0.450  -0.399  -0.365
 11 A1   12 A1    3 B2    3 A2   11 B1   12 B1   13 A1    4 B2                 
 -- Virtual --                   
 -0.015   0.026   0.061   0.067   0.078   0.089   0.093   0.108
  4 A2   14 A1   15 A1   13 B1    5 B2   14 B1   16 A1   17 A1                 
  0.108   0.121   0.138   0.141   0.160   0.167   0.174   0.174
  5 A2   18 A1    6 B2   15 B1   16 B1   19 A1   17 B1    6 A2                 
  0.184   0.221   0.225   0.292   0.327   0.373   0.383   0.399
 18 B1   19 B1   20 A1   20 B1   21 A1   22 A1    7 B2   21 B1                 
  0.422   0.443   0.508   0.570   0.573   0.575   0.633   0.643
  7 A2   22 B1   23 A1   24 A1   23 B1    8 B2    8 A2   25 A1                 
  0.690   0.698   0.772   0.791   0.802   0.850   0.858   0.920
 24 B1    9 B2   26 A1   25 B1   10 B2    9 A2   27 A1   28 A1                 
  0.970   0.984   1.082   1.124   1.126   1.133   1.135   1.163
 26 B1   27 B1   10 A2   11 B2   29 A1   11 A2   28 B1   30 A1                 
  1.180   1.188   1.192   1.211   1.255   1.423   1.488   1.544
 31 A1   12 B2   29 B1   12 A2   30 B1   31 B1   32 A1   32 B1                 
  1.784   1.840   1.868   1.947   2.017   2.071   2.589   2.623
 13 B2   13 A2   33 A1   33 B1   34 A1   34 B1   14 B2   14 A2                 
  2.633   2.642   2.719   2.760   7.190   7.434  10.337  10.389
 35 B1   35 A1   36 A1   36 B1   37 A1   37 B1   38 A1   38 B1                 
 14.725  14.750  14.772  14.783  14.868  14.875  26.635  26.730
 15 B2   15 A2   39 A1   39 B1   40 B1   40 A1   16 B2   16 A2                 
 26.760  26.768  26.992  27.072 165.801 166.066 219.193 219.247
 41 A1   41 B1   42 A1   42 B1   43 A1   43 B1   44 A1   44 B1                 
 --------------------------------------------------------------

          Ground-State Mulliken Net Atomic Charges

     Atom                 Charge (a.u.)
  ----------------------------------------
      1 P                     0.074196
      2 P                     0.074196
      3 Cl                   -0.074196
      4 Cl                   -0.074196
  ----------------------------------------
  Sum of atomic charges =     0.000000

 -----------------------------------------------------------------
                    Cartesian Multipole Moments
 -----------------------------------------------------------------
    Charge (ESU x 10^10)
                 0.0000
    Dipole Moment (Debye)
         X       0.0000      Y       0.0000      Z       1.2226
       Tot       1.2226
    Quadrupole Moments (Debye-Ang)
        XX     -54.6075     XY      -0.0000     YY     -51.8366
        XZ       0.0000     YZ      -0.0000     ZZ     -53.2906
    Octopole Moments (Debye-Ang^2)
       XXX      -0.0000    XXY       0.0000    XYY      -0.0000
       YYY       0.0000    XXZ      -4.4746    XYZ       0.0000
       YYZ      -4.0538    XZZ       0.0000    YZZ       0.0000
       ZZZ     -16.9730
    Hexadecapole Moments (Debye-Ang^3)
      XXXX    -693.4315   XXXY      -0.0000   XXYY    -126.0800
      XYYY      -0.0000   YYYY     -72.6713   XXXZ       0.0000
      XXYZ      -0.0000   XYYZ       0.0000   YYYZ      -0.0000
      XXZZ    -177.9524   XYZZ      -0.0000   YYZZ     -75.6676
      XZZZ       0.0000   YZZZ      -0.0000   ZZZZ    -357.3644
 -----------------------------------------------------------------
Archival summary:
1\1\december\OPT\HF\BasisUnspecified\l22\taweetha\SunFeb1006:08:492019SunFeb1006:08:492019\0\\#,OPT,HF,BasisUnspecified,\\0,1\P\P,1,2.00616\Cl,2,2.0523,1,110.36\Cl,1,2.0523,2,110.36,3,-0,0\\HF=-1600.50332\\@

 Total job time:  5.11s(wall), 28.65s(cpu) 
 Sun Feb 10 06:08:49 2019

        *************************************************************
        *                                                           *
        *  Thank you very much for using Q-Chem.  Have a nice day.  *
        *                                                           *
        *************************************************************


 
User input: 2 of 2 
 
Q-Chem Developer Version!
                  Welcome to Q-Chem
     A Quantum Leap Into The Future Of Chemistry


 Q-Chem 5.1, Q-Chem, Inc., Pleasanton, CA (2018)

 Yihan Shao,  Zhengting Gan,  E. Epifanovsky,  A. T. B. Gilbert,  M. Wormit,  
 J. Kussmann,  A. W. Lange,  A. Behn,  Jia Deng,  Xintian Feng,  D. Ghosh,  
 M. Goldey,  P. R. Horn,  L. D. Jacobson,  I. Kaliman,  T. Kus,  A. Landau,  
 Jie Liu,  E. I. Proynov,  R. M. Richard,  R. P. Steele,  E. J. Sundstrom,  
 H. L. Woodcock III,  P. M. Zimmerman,  D. Zuev,  B. Albrecht,  E. Alguire,  
 S. A. Baeppler,  D. Barton,  Z. Benda,  Y. A. Bernard,  E. J. Berquist,  
 K. B. Bravaya,  H. Burton,  D. Casanova,  Chun-Min Chang,  Yunqing Chen,  
 A. Chien,  K. D. Closser,  M. P. Coons,  S. Coriani,  S. Dasgupta,  
 A. L. Dempwolff,  M. Diedenhofen,  Hainam Do,  R. G. Edgar,  Po-Tung Fang,  
 S. Faraji,  S. Fatehi,  Qingguo Feng,  K. D. Fenk,  J. Fosso-Tande,  
 J. Gayvert,  Qinghui Ge,  A. Ghysels,  G. Gidofalvi,  J. Gomes,  
 J. Gonthier,  A. Gunina,  D. Hait,  M. W. D. Hanson-Heine,  
 P. H. P. Harbach,  A. W. Hauser,  J. E. Herr,  E. G. Hohenstein,  
 Z. C. Holden,  Kerwin Hui,  B. C. Huynh,  T.-C. Jagau,  Hyunjun Ji,  
 B. Kaduk,  K. Khistyaev,  Jaehoon Kim,  P. Klunzinger,  K. Koh,  
 D. Kosenkov,  L. Koulias,  T. Kowalczyk,  C. M. Krauter,  A. Kunitsa,  
 Ka Un Lao,  A. Laurent,  K. V. Lawler,  Joonho Lee,  D. Lefrancois,  
 S. Lehtola,  D. S. Levine,  Yi-Pei Li,  You-Sheng Lin,  Fenglai Liu,  
 E. Livshits,  A. Luenser,  P. Manohar,  E. Mansoor,  S. F. Manzer,  
 Shan-Ping Mao,  Yuezhi Mao,  N. Mardirossian,  A. V. Marenich,  
 T. Markovich,  L. A. Martinez-Martinez,  S. A. Maurer,  N. J. Mayhall,  
 S. C. McKenzie,  J.-M. Mewes,  A. F. Morrison,  J. W. Mullinax,  K. Nanda,  
 T. S. Nguyen-Beck,  R. Olivares-Amaya,  J. A. Parkhill,  T. M. Perrine,  
 F. Plasser,  P. Pokhilko,  S. Prager,  A. Prociuk,  E. Ramos,  D. R. Rehn,  
 F. Rob,  M. Schneider,  N. Sergueev,  S. M. Sharada,  S. Sharma,  
 D. W. Small,  T. Stauch,  T. Stein,  Yu-Chuan Su,  A. J. W. Thom,  
 A. Tkatchenko,  T. Tsuchimochi,  N. M. Tubman,  L. Vogt,  M. L. Vidal,  
 O. Vydrov,  M. A. Watson,  J. Wenzel,  M. de Wergifosse,  T. A. Wesolowski,  
 A. White,  J. Witte,  A. Yamada,  Jun Yang,  K. Yao,  S. Yeganeh,  
 S. R. Yost,  Zhi-Qiang You,  A. Zech,  Igor Ying Zhang,  Xing Zhang,  
 Yan Zhao,  Ying Zhu,  B. R. Brooks,  G. K. L. Chan,  C. J. Cramer,  
 M. S. Gordon,  W. J. Hehre,  A. Klamt,  M. W. Schmidt,  C. D. Sherrill,  
 D. G. Truhlar,  A. Aspuru-Guzik,  R. Baer,  A. T. Bell,  N. A. Besley,  
 Jeng-Da Chai,  A. E. DePrince, III,  R. A. DiStasio Jr.,  A. Dreuw,  
 B. D. Dunietz,  T. R. Furlani,  Chao-Ping Hsu,  Yousung Jung,  Jing Kong,  
 D. S. Lambrecht,  WanZhen Liang,  C. Ochsenfeld,  V. A. Rassolov,  
 L. V. Slipchenko,  J. E. Subotnik,  T. Van Voorhis,  J. M. Herbert,  
 A. I. Krylov,  P. M. W. Gill,  M. Head-Gordon

 Contributors to earlier versions of Q-Chem not listed above: 
 R. D. Adamson,  B. Austin,  J. Baker,  G. J. O. Beran,  K. Brandhorst,  
 S. T. Brown,  E. F. C. Byrd,  A. K. Chakraborty,  C.-L. Cheng,  
 Siu Hung Chien,  D. M. Chipman,  D. L. Crittenden,  H. Dachsel,  
 R. J. Doerksen,  A. D. Dutoi,  L. Fusti-Molnar,  W. A. Goddard III,  
 A. Golubeva-Zadorozhnaya,  S. R. Gwaltney,  G. Hawkins,  A. Heyden,  
 S. Hirata,  G. Kedziora,  F. J. Keil,  C. Kelley,  Jihan Kim,  R. A. King,  
 R. Z. Khaliullin,  P. P. Korambath,  W. Kurlancheek,  A. M. Lee,  M. S. Lee,  
 S. V. Levchenko,  Ching Yeh Lin,  D. Liotard,  R. C. Lochan,  I. Lotan,  
 P. E. Maslen,  N. Nair,  D. P. O'Neill,  D. Neuhauser,  E. Neuscamman,  
 C. M. Oana,  R. Olson,  B. Peters,  R. Peverati,  P. A. Pieniazek,  
 Y. M. Rhee,  J. Ritchie,  M. A. Rohrdanz,  E. Rosta,  N. J. Russ,  
 H. F. Schaefer III,  N. E. Schultz,  N. Shenvi,  A. C. Simmonett,  A. Sodt,  
 D. Stuck,  K. S. Thanthiriwatte,  V. Vanovschi,  Tao Wang,  A. Warshel,  
 C. F. Williams,  Q. Wu,  X. Xu,  W. Zhang

 Please cite Q-Chem as follows:
 Y. Shao et al., Mol. Phys. 113, 184-215 (2015)
 DOI: 10.1080/00268976.2014.952696

 Q-Chem 5.1.2 for Intel X86 EM64T Linux

 Parts of Q-Chem use Armadillo 8.300.2 (Tropical Shenanigans).
 http://arma.sourceforge.net/

 Q-Chem begins on Sun Feb 10 06:08:49 2019  

Host: 
0

     Scratch files written to /scratch/taweetham/qchem22418//
The previous job contains 0 fragments, simply inherited here
Input Ideriv = 2
Curr. Ideriv = -1
Max.  Ideriv = 2

Checking the input file for inconsistencies... 	...done.

--------------------------------------------------------------
User input:
--------------------------------------------------------------

$molecule
read
$end

$rem
   JOB_TYPE 	FREQUENCY
   BASIS 		6-311++G**
   EXCHANGE 	HF	
$end

--------------------------------------------------------------
 ----------------------------------------------------------------
             Standard Nuclear Orientation (Angstroms)
    I     Atom           X                Y                Z
 ----------------------------------------------------------------
    1      P       1.0030779270    -0.0000000000     1.0221723777
    2      P      -1.0030779270    -0.0000000000     1.0221723777
    3      Cl      1.7171028145     0.0000000000    -0.9019168038
    4      Cl     -1.7171028145    -0.0000000000    -0.9019168038
 ----------------------------------------------------------------
 Molecular Point Group                 C2v   NOp =  4
 Largest Abelian Subgroup              C2v   NOp =  4
 Nuclear Repulsion Energy =   316.3821408065 hartrees
 There are       32 alpha and       32 beta electrons
 Requested basis set is 6-311++G(d,p)
 There are 52 shells and 120 basis functions

 Total QAlloc Memory Limit   2000 MB
 Mega-Array Size       188 MB
 MEM_STATIC part       192 MB

                       Distance Matrix (Angstroms)
             P (  1)   P (  2)   Cl(  3)
   P (  2)  2.006156
   Cl(  3)  2.052304  3.331892
   Cl(  4)  3.331892  2.052304  3.434206

 A cutoff of  1.0D-11 yielded   1176 shell pairs
 There are      6754 function pairs (      7248 Cartesian)

 -------------------------------------------------------
 OpenMP Integral Computing Module                       
 Release: version 1.0, May 2013, Q-Chem Inc. Pittsburgh 
 -------------------------------------------------------
 Integral Job Info:
 Integral job number is                      11
 Integral operator is                         1
 short-range coefficients                     0
 long-range coefficients              100000000
 Omega coefficients                           0
 if combine SR and LR in K                    0
 Integral screening is                        0
 Integral computing path is                   2
 max size of driver memory is            800000
 size of driver memory is                593474
 size of scratch memory is              8114252
 max col of scratch BK array               1296
 max len of scratch array in speh3          155
 max len of scratch index in speh4           18
 max int batch size is                      520
 min int batch size is                       52
 fixed nKL is                                52
 max L of basis functions is                  2
 order of int derivative is                   0
 number of shells is                         52
 number of basis is                         124
 number of cartesian basis is               124
 number of contracted shell pairs          1176
 number of primitive shell pairs           3124
 maxK2 (contraction) of shell pair           36
 max number of K2 of shell pair               1
 max number of CS2 of shell pair            192
 max number of PS2 of shell pair            288
 mem total for path MDJ                  515132
 -------------------------------------------------------
 Smallest overlap matrix eigenvalue = 3.26E-04
 Guess from superposition of atomic densities
 Warning:  Energy on first SCF cycle will be non-variational
 SAD guess density has 64.000000 electrons

 -----------------------------------------------------------------------
  General SCF calculation program by
  Eric Jon Sundstrom, Paul Horn, Yuezhi Mao, Dmitri Zuev, Alec White,
  David Stuck, Shaama M.S., Shane Yost, Joonho Lee, David Small,
  Daniel Levine, Susi Lehtola, Hugh Burton, Evgeny Epifanovsky
 -----------------------------------------------------------------------
 Hartree-Fock
 using 6 threads for integral computing
 -------------------------------------------------------
 OpenMP Integral computing Module                
 Release: version 2.0, May 2017, Q-Chem Inc. Pleasanton 
 -------------------------------------------------------
 A restricted SCF calculation will be
 performed using DIIS
 SCF converges when DIIS error is below 1.0e-08
 ---------------------------------------
  Cycle       Energy         DIIS error
 ---------------------------------------
    1   -1600.9937654908      4.20e-02  
    2   -1600.4496708069      4.35e-03  
    3   -1600.4916254625      2.24e-03  
    4   -1600.5023648986      4.31e-04  
    5   -1600.5032297219      1.34e-04  
    6   -1600.5033149702      3.26e-05  
    7   -1600.5033224605      1.06e-05  
    8   -1600.5033234554      3.55e-06  
    9   -1600.5033235892      8.74e-07  
   10   -1600.5033235963      2.62e-07  
   11   -1600.5033235970      8.06e-08  
   12   -1600.5033235970      1.22e-08  
   13   -1600.5033235971      2.20e-09  Convergence criterion met
 ---------------------------------------
 SCF time:   CPU 4.55s  wall 0.00s 
 SCF   energy in the final basis set =    -1600.5033235971
 Total energy in the final basis set =    -1600.5033235971

 --------------------------------------------------------------
             Orbital Energies (a.u.) and Symmetries
 --------------------------------------------------------------

 Alpha MOs, Restricted
 -- Occupied --                  
-104.86 -104.86  -80.03  -80.03  -10.59  -10.59   -8.06   -8.06
  1 B1    1 A1    2 A1    2 B1    3 B1    3 A1    4 B1    4 A1                 
 -8.054  -8.054  -8.054  -8.054  -7.573  -7.573  -5.466  -5.465
  1 A2    1 B2    5 B1    5 A1    6 A1    6 B1    7 A1    7 B1                 
 -5.464  -5.464  -5.464  -5.463  -1.150  -1.129  -0.914  -0.713
  8 A1    2 B2    2 A2    8 B1    9 A1    9 B1   10 A1   10 B1                 
 -0.585  -0.547  -0.527  -0.501  -0.487  -0.450  -0.399  -0.365
 11 A1   12 A1    3 B2    3 A2   11 B1   12 B1   13 A1    4 B2                 
 -- Virtual --                   
 -0.015   0.026   0.061   0.067   0.078   0.089   0.093   0.108
  4 A2   14 A1   15 A1   13 B1    5 B2   14 B1   16 A1   17 A1                 
  0.108   0.121   0.138   0.141   0.160   0.167   0.174   0.174
  5 A2   18 A1    6 B2   15 B1   16 B1   19 A1   17 B1    6 A2                 
  0.184   0.221   0.225   0.292   0.327   0.373   0.383   0.399
 18 B1   19 B1   20 A1   20 B1   21 A1   22 A1    7 B2   21 B1                 
  0.422   0.443   0.508   0.570   0.573   0.575   0.633   0.643
  7 A2   22 B1   23 A1   24 A1   23 B1    8 B2    8 A2   25 A1                 
  0.690   0.698   0.772   0.791   0.802   0.850   0.858   0.920
 24 B1    9 B2   26 A1   25 B1   10 B2    9 A2   27 A1   28 A1                 
  0.970   0.984   1.082   1.124   1.126   1.133   1.135   1.163
 26 B1   27 B1   10 A2   11 B2   29 A1   11 A2   28 B1   30 A1                 
  1.180   1.188   1.192   1.211   1.255   1.423   1.488   1.544
 31 A1   12 B2   29 B1   12 A2   30 B1   31 B1   32 A1   32 B1                 
  1.784   1.840   1.868   1.947   2.017   2.071   2.589   2.623
 13 B2   13 A2   33 A1   33 B1   34 A1   34 B1   14 B2   14 A2                 
  2.633   2.642   2.719   2.760   7.190   7.434  10.337  10.389
 35 B1   35 A1   36 A1   36 B1   37 A1   37 B1   38 A1   38 B1                 
 14.725  14.750  14.772  14.783  14.868  14.875  26.635  26.730
 15 B2   15 A2   39 A1   39 B1   40 B1   40 A1   16 B2   16 A2                 
 26.760  26.768  26.992  27.072 165.801 166.066 219.193 219.247
 41 A1   41 B1   42 A1   42 B1   43 A1   43 B1   44 A1   44 B1                 

 Beta MOs, Restricted
 -- Occupied --                  
-104.86 -104.86  -80.03  -80.03  -10.59  -10.59   -8.06   -8.06
  1 B1    1 A1    2 A1    2 B1    3 B1    3 A1    4 B1    4 A1                 
 -8.054  -8.054  -8.054  -8.054  -7.573  -7.573  -5.466  -5.465
  1 A2    1 B2    5 B1    5 A1    6 A1    6 B1    7 A1    7 B1                 
 -5.464  -5.464  -5.464  -5.463  -1.150  -1.129  -0.914  -0.713
  8 A1    2 B2    2 A2    8 B1    9 A1    9 B1   10 A1   10 B1                 
 -0.585  -0.547  -0.527  -0.501  -0.487  -0.450  -0.399  -0.365
 11 A1   12 A1    3 B2    3 A2   11 B1   12 B1   13 A1    4 B2                 
 -- Virtual --                   
 -0.015   0.026   0.061   0.067   0.078   0.089   0.093   0.108
  4 A2   14 A1   15 A1   13 B1    5 B2   14 B1   16 A1   17 A1                 
  0.108   0.121   0.138   0.141   0.160   0.167   0.174   0.174
  5 A2   18 A1    6 B2   15 B1   16 B1   19 A1   17 B1    6 A2                 
  0.184   0.221   0.225   0.292   0.327   0.373   0.383   0.399
 18 B1   19 B1   20 A1   20 B1   21 A1   22 A1    7 B2   21 B1                 
  0.422   0.443   0.508   0.570   0.573   0.575   0.633   0.643
  7 A2   22 B1   23 A1   24 A1   23 B1    8 B2    8 A2   25 A1                 
  0.690   0.698   0.772   0.791   0.802   0.850   0.858   0.920
 24 B1    9 B2   26 A1   25 B1   10 B2    9 A2   27 A1   28 A1                 
  0.970   0.984   1.082   1.124   1.126   1.133   1.135   1.163
 26 B1   27 B1   10 A2   11 B2   29 A1   11 A2   28 B1   30 A1                 
  1.180   1.188   1.192   1.211   1.255   1.423   1.488   1.544
 31 A1   12 B2   29 B1   12 A2   30 B1   31 B1   32 A1   32 B1                 
  1.784   1.840   1.868   1.947   2.017   2.071   2.589   2.623
 13 B2   13 A2   33 A1   33 B1   34 A1   34 B1   14 B2   14 A2                 
  2.633   2.642   2.719   2.760   7.190   7.434  10.337  10.389
 35 B1   35 A1   36 A1   36 B1   37 A1   37 B1   38 A1   38 B1                 
 14.725  14.750  14.772  14.783  14.868  14.875  26.635  26.730
 15 B2   15 A2   39 A1   39 B1   40 B1   40 A1   16 B2   16 A2                 
 26.760  26.768  26.992  27.072 165.801 166.066 219.193 219.247
 41 A1   41 B1   42 A1   42 B1   43 A1   43 B1   44 A1   44 B1                 
 --------------------------------------------------------------

          Ground-State Mulliken Net Atomic Charges

     Atom                 Charge (a.u.)
  ----------------------------------------
      1 P                     0.074196
      2 P                     0.074196
      3 Cl                   -0.074196
      4 Cl                   -0.074196
  ----------------------------------------
  Sum of atomic charges =     0.000000

 -----------------------------------------------------------------
                    Cartesian Multipole Moments
 -----------------------------------------------------------------
    Charge (ESU x 10^10)
                 0.0000
    Dipole Moment (Debye)
         X      -0.0000      Y       0.0000      Z       1.2226
       Tot       1.2226
    Quadrupole Moments (Debye-Ang)
        XX     -54.6075     XY       0.0000     YY     -51.8366
        XZ       0.0000     YZ       0.0000     ZZ     -53.2931
    Octopole Moments (Debye-Ang^2)
       XXX      -0.0000    XXY       0.0000    XYY      -0.0000
       YYY       0.0000    XXZ      -4.4179    XYZ       0.0000
       YYZ      -4.0000    XZZ      -0.0000    YZZ       0.0000
       ZZZ     -16.8071
    Hexadecapole Moments (Debye-Ang^3)
      XXXX    -693.4315   XXXY       0.0000   XXYY    -126.0800
      XYYY       0.0000   YYYY     -72.6713   XXXZ       0.0000
      XXYZ       0.0000   XYYZ      -0.0000   YYYZ       0.0000
      XXZZ    -177.9431   XYZZ       0.0000   YYZZ     -75.6592
      XZZZ       0.0000   YZZZ       0.0000   ZZZZ    -357.2942
 -----------------------------------------------------------------
 Calculating MO derivatives via CPSCF
XF: myseg = 0
XF: NBas: 120, NBas6D: 124
 D1JvT checksum  = 110304 6822.4360387921
 D1KAT checksum  = 239616 388.3124222578
   1         3          12      0.109248    0.038390
   2         3          12      0.026150    0.012004
   3         3          12      0.007522    0.003685
   4         3          12      0.001927    0.000828
   5         3          12      0.000455    0.000191
   6         5          10      0.000086    0.000036
   7        12           3      0.000011    0.000005
   8        15           0      0.000000    0.000000    Roots Converged
 Time for AOints: 1.8 s (CPU) 0.3 s (wall)
 ------------------------------------------------------------------------------
                     AOints        : Timing summary (seconds)
 ------------------------------------------------------------------------------
     job step          cpu (% of tot)      sys (% of tot)     wall (% of tot)
 ------------------------------------------------------------------------------
  cpscf_lag         0.6138E+01 (28.7)   0.3000E-05 (50.0)   0.1100E+01 (27.8)
  iterzp            0.1343E+02 (62.7)   0.3000E-05 (50.0)   0.2507E+01 (63.5)
  make_fx           0.0000E+00 ( 0.0)   0.0000E+00 ( 0.0)   0.0000E+00 ( 0.0)
  AOints            0.1807E+01 ( 8.4)   0.0000E+00 ( 0.0)   0.3108E+00 ( 7.9)
 ------------------------------------------------------------------------------
   Grand Totals     0.2141E+02          0.6000E-05          0.3950E+01
 ------------------------------------------------------------------------------
 Calculating analytic Hessian of the SCF energy
 Polarizability Matrix (a.u.)
            1           2           3
    1-100.7119503  -0.0000000  -0.0000000
    2  -0.0000000 -42.7086151   0.0000000
    3  -0.0000000   0.0000000 -68.5648446

 Direct stationary perturbation theory relativistic correction:

 rels  =       2.553838562748
 relv  =      -9.004070164914
 rel2e =       1.885643134988
 E_rel =      -4.564588467178

 Hessian of the SCF Energy
            1           2           3           4           5           6
    1   0.2917279   0.0000000  -0.0308567  -0.2454588  -0.0000000  -0.0179156
    2   0.0000000   0.0149848  -0.0000000  -0.0000000  -0.0149582   0.0000000
    3  -0.0308567  -0.0000000   0.1925142   0.0179156   0.0000000  -0.0230018
    4  -0.2454588  -0.0000000   0.0179156   0.2917279   0.0000000   0.0308567
    5  -0.0000000  -0.0149582   0.0000000   0.0000000   0.0149848  -0.0000000
    6  -0.0179156   0.0000000  -0.0230018   0.0308567  -0.0000000   0.1925142
    7  -0.0309546   0.0000000   0.0350717  -0.0153145  -0.0000000   0.0221306
    8   0.0000000  -0.0087853   0.0000000  -0.0000000   0.0087586  -0.0000000
    9   0.0540744   0.0000000  -0.1549817   0.0053021  -0.0000000  -0.0145308
   10  -0.0153145  -0.0000000  -0.0221306  -0.0309546  -0.0000000  -0.0350717
   11   0.0000000   0.0087586  -0.0000000  -0.0000000  -0.0087853   0.0000000
   12  -0.0053021  -0.0000000  -0.0145308  -0.0540744   0.0000000  -0.1549817
            7           8           9          10          11          12
    1  -0.0309546   0.0000000   0.0540744  -0.0153145   0.0000000  -0.0053021
    2   0.0000000  -0.0087853   0.0000000  -0.0000000   0.0087586  -0.0000000
    3   0.0350717   0.0000000  -0.1549817  -0.0221306  -0.0000000  -0.0145308
    4  -0.0153145  -0.0000000   0.0053021  -0.0309546  -0.0000000  -0.0540744
    5  -0.0000000   0.0087586  -0.0000000  -0.0000000  -0.0087853   0.0000000
    6   0.0221306  -0.0000000  -0.0145308  -0.0350717   0.0000000  -0.1549817
    7   0.0463048  -0.0000000  -0.0582894  -0.0000357   0.0000000   0.0010871
    8  -0.0000000   0.0051505  -0.0000000   0.0000000  -0.0051239   0.0000000
    9  -0.0582894  -0.0000000   0.1590596  -0.0010871   0.0000000   0.0104528
   10  -0.0000357   0.0000000  -0.0010871   0.0463048   0.0000000   0.0582894
   11   0.0000000  -0.0051239   0.0000000   0.0000000   0.0051505  -0.0000000
   12   0.0010871   0.0000000   0.0104528   0.0582894  -0.0000000   0.1590596
 Gradient time:  CPU 30.15 s  wall 5.67 s
 **********************************************************************
 **                                                                  **
 **                       VIBRATIONAL ANALYSIS                       **
 **                       --------------------                       **
 **                                                                  **
 **        VIBRATIONAL FREQUENCIES (CM**-1) AND NORMAL MODES         **
 **     FORCE CONSTANTS (mDYN/ANGSTROM) AND REDUCED MASSES (AMU)     **
 **                  INFRARED INTENSITIES (KM/MOL)                   **
 **                                                                  **
 **********************************************************************


 Mode:                 1                      2                      3
 Frequency:       138.97                 182.52                 301.78
 Force Cnst:      0.3963                 0.6245                 1.7410
 Red. Mass:      34.8289                31.8175                32.4474
 IR Active:          YES                    NO                     YES
 IR Intens:        1.266                  0.000                  9.820
 Raman Active:       YES                    YES                    YES
               X      Y      Z        X      Y      Z        X      Y      Z
 P         -0.003  0.000 -0.132   -0.000 -0.628 -0.000    0.417 -0.000  0.376
 P          0.003 -0.000 -0.132   -0.000  0.628  0.000    0.417  0.000 -0.376
 Cl         0.685 -0.000  0.117    0.000  0.325 -0.000   -0.369  0.000  0.219
 Cl        -0.685  0.000  0.117   -0.000 -0.325 -0.000   -0.369 -0.000 -0.219
 TransDip  -0.000 -0.000 -0.036    0.000  0.000  0.000    0.100 -0.000 -0.000

 Mode:                 4                      5                      6
 Frequency:       519.83                 528.70                 690.28
 Force Cnst:      5.2031                 5.3435                 8.7393
 Red. Mass:      32.6799                32.4462                31.1299
 IR Active:          YES                    YES                    YES
 IR Intens:       84.418                 88.144                 17.542
 Raman Active:       YES                    YES                    YES
               X      Y      Z        X      Y      Z        X      Y      Z
 P          0.216  0.000  0.490   -0.132 -0.000  0.546   -0.677 -0.000  0.149
 P         -0.216 -0.000  0.490   -0.132  0.000 -0.546    0.677  0.000  0.149
 Cl         0.159 -0.000 -0.434    0.116  0.000 -0.413    0.046  0.000 -0.132
 Cl        -0.159  0.000 -0.434    0.116 -0.000  0.413   -0.046 -0.000 -0.132
 TransDip   0.000 -0.000  0.294   -0.301 -0.000  0.000    0.000 -0.000  0.134

 STANDARD THERMODYNAMIC QUANTITIES AT   298.15 K  AND     1.00 ATM

   This Molecule has  0 Imaginary Frequencies
   Zero point vibrational energy:        3.377 kcal/mol

   Atom    1 Element P  Has Mass   30.97376
   Atom    2 Element P  Has Mass   30.97376
   Atom    3 Element Cl Has Mass   34.96885
   Atom    4 Element Cl Has Mass   34.96885
   Molecular Mass:   131.885220 amu
   Principal axes and moments of inertia in amu*Bohr^2:
                             1           2           3
    Eigenvalues --      434.29744   958.96198  1393.25942
          X               1.00000     0.00000    -0.00000
          Y               0.00000    -0.00000     1.00000
          Z              -0.00000     1.00000     0.00000
   Rotational Symmetry Number is   2
   The Molecule is an Asymmetric Top
   Translational Enthalpy:        0.889 kcal/mol
   Rotational Enthalpy:           0.889 kcal/mol
   Vibrational Enthalpy:          4.757 kcal/mol
   gas constant (RT):             0.592 kcal/mol
   Translational Entropy:        40.543  cal/mol.K
   Rotational Entropy:           26.475  cal/mol.K
   Vibrational Entropy:           8.046  cal/mol.K

   Total Enthalpy:                7.127 kcal/mol
   Total Entropy:                75.064  cal/mol.K
Archival summary:
1\1\december\FREQ\HF\BasisUnspecified\l22\taweetha\SunFeb1006:08:552019SunFeb1006:08:552019\0\\#,FREQ,HF,BasisUnspecified,\\0,1\P\P,1,2.00616\Cl,2,2.0523,1,110.36\Cl,1,2.0523,2,110.36,3,-0,0\\HF=-1600.50332\\@

 Total job time:  6.50s(wall), 34.93s(cpu) 
 Sun Feb 10 06:08:55 2019

        *************************************************************
        *                                                           *
        *  Thank you very much for using Q-Chem.  Have a nice day.  *
        *                                                           *
        *************************************************************
