# Supplementary material for: Geometric and energetic data from ab initio calculations of haloethene, haloimine, halomethylenephosphine, haloiminophosphine, halodiazene, halodiphosphene and halocyclopropane
Source: Data Brief. 2019 Nov 2;27:104738. doi: 10.1016/j.dib.2019.104738 (PMC6861602; doi:10.1016/j.dib.2019.104738)
Supplement: Multimedia component 8 [file mmc8.zip › PP/HF/ClEPPEBr.out]

Q-Chem Developer Version!
                  Welcome to Q-Chem
     A Quantum Leap Into The Future Of Chemistry


 Q-Chem 5.1, Q-Chem, Inc., Pleasanton, CA (2018)

 Yihan Shao,  Zhengting Gan,  E. Epifanovsky,  A. T. B. Gilbert,  M. Wormit,  
 J. Kussmann,  A. W. Lange,  A. Behn,  Jia Deng,  Xintian Feng,  D. Ghosh,  
 M. Goldey,  P. R. Horn,  L. D. Jacobson,  I. Kaliman,  T. Kus,  A. Landau,  
 Jie Liu,  E. I. Proynov,  R. M. Richard,  R. P. Steele,  E. J. Sundstrom,  
 H. L. Woodcock III,  P. M. Zimmerman,  D. Zuev,  B. Albrecht,  E. Alguire,  
 S. A. Baeppler,  D. Barton,  Z. Benda,  Y. A. Bernard,  E. J. Berquist,  
 K. B. Bravaya,  H. Burton,  D. Casanova,  Chun-Min Chang,  Yunqing Chen,  
 A. Chien,  K. D. Closser,  M. P. Coons,  S. Coriani,  S. Dasgupta,  
 A. L. Dempwolff,  M. Diedenhofen,  Hainam Do,  R. G. Edgar,  Po-Tung Fang,  
 S. Faraji,  S. Fatehi,  Qingguo Feng,  K. D. Fenk,  J. Fosso-Tande,  
 J. Gayvert,  Qinghui Ge,  A. Ghysels,  G. Gidofalvi,  J. Gomes,  
 J. Gonthier,  A. Gunina,  D. Hait,  M. W. D. Hanson-Heine,  
 P. H. P. Harbach,  A. W. Hauser,  J. E. Herr,  E. G. Hohenstein,  
 Z. C. Holden,  Kerwin Hui,  B. C. Huynh,  T.-C. Jagau,  Hyunjun Ji,  
 B. Kaduk,  K. Khistyaev,  Jaehoon Kim,  P. Klunzinger,  K. Koh,  
 D. Kosenkov,  L. Koulias,  T. Kowalczyk,  C. M. Krauter,  A. Kunitsa,  
 Ka Un Lao,  A. Laurent,  K. V. Lawler,  Joonho Lee,  D. Lefrancois,  
 S. Lehtola,  D. S. Levine,  Yi-Pei Li,  You-Sheng Lin,  Fenglai Liu,  
 E. Livshits,  A. Luenser,  P. Manohar,  E. Mansoor,  S. F. Manzer,  
 Shan-Ping Mao,  Yuezhi Mao,  N. Mardirossian,  A. V. Marenich,  
 T. Markovich,  L. A. Martinez-Martinez,  S. A. Maurer,  N. J. Mayhall,  
 S. C. McKenzie,  J.-M. Mewes,  A. F. Morrison,  J. W. Mullinax,  K. Nanda,  
 T. S. Nguyen-Beck,  R. Olivares-Amaya,  J. A. Parkhill,  T. M. Perrine,  
 F. Plasser,  P. Pokhilko,  S. Prager,  A. Prociuk,  E. Ramos,  D. R. Rehn,  
 F. Rob,  M. Schneider,  N. Sergueev,  S. M. Sharada,  S. Sharma,  
 D. W. Small,  T. Stauch,  T. Stein,  Yu-Chuan Su,  A. J. W. Thom,  
 A. Tkatchenko,  T. Tsuchimochi,  N. M. Tubman,  L. Vogt,  M. L. Vidal,  
 O. Vydrov,  M. A. Watson,  J. Wenzel,  M. de Wergifosse,  T. A. Wesolowski,  
 A. White,  J. Witte,  A. Yamada,  Jun Yang,  K. Yao,  S. Yeganeh,  
 S. R. Yost,  Zhi-Qiang You,  A. Zech,  Igor Ying Zhang,  Xing Zhang,  
 Yan Zhao,  Ying Zhu,  B. R. Brooks,  G. K. L. Chan,  C. J. Cramer,  
 M. S. Gordon,  W. J. Hehre,  A. Klamt,  M. W. Schmidt,  C. D. Sherrill,  
 D. G. Truhlar,  A. Aspuru-Guzik,  R. Baer,  A. T. Bell,  N. A. Besley,  
 Jeng-Da Chai,  A. E. DePrince, III,  R. A. DiStasio Jr.,  A. Dreuw,  
 B. D. Dunietz,  T. R. Furlani,  Chao-Ping Hsu,  Yousung Jung,  Jing Kong,  
 D. S. Lambrecht,  WanZhen Liang,  C. Ochsenfeld,  V. A. Rassolov,  
 L. V. Slipchenko,  J. E. Subotnik,  T. Van Voorhis,  J. M. Herbert,  
 A. I. Krylov,  P. M. W. Gill,  M. Head-Gordon

 Contributors to earlier versions of Q-Chem not listed above: 
 R. D. Adamson,  B. Austin,  J. Baker,  G. J. O. Beran,  K. Brandhorst,  
 S. T. Brown,  E. F. C. Byrd,  A. K. Chakraborty,  C.-L. Cheng,  
 Siu Hung Chien,  D. M. Chipman,  D. L. Crittenden,  H. Dachsel,  
 R. J. Doerksen,  A. D. Dutoi,  L. Fusti-Molnar,  W. A. Goddard III,  
 A. Golubeva-Zadorozhnaya,  S. R. Gwaltney,  G. Hawkins,  A. Heyden,  
 S. Hirata,  G. Kedziora,  F. J. Keil,  C. Kelley,  Jihan Kim,  R. A. King,  
 R. Z. Khaliullin,  P. P. Korambath,  W. Kurlancheek,  A. M. Lee,  M. S. Lee,  
 S. V. Levchenko,  Ching Yeh Lin,  D. Liotard,  R. C. Lochan,  I. Lotan,  
 P. E. Maslen,  N. Nair,  D. P. O'Neill,  D. Neuhauser,  E. Neuscamman,  
 C. M. Oana,  R. Olson,  B. Peters,  R. Peverati,  P. A. Pieniazek,  
 Y. M. Rhee,  J. Ritchie,  M. A. Rohrdanz,  E. Rosta,  N. J. Russ,  
 H. F. Schaefer III,  N. E. Schultz,  N. Shenvi,  A. C. Simmonett,  A. Sodt,  
 D. Stuck,  K. S. Thanthiriwatte,  V. Vanovschi,  Tao Wang,  A. Warshel,  
 C. F. Williams,  Q. Wu,  X. Xu,  W. Zhang

 Please cite Q-Chem as follows:
 Y. Shao et al., Mol. Phys. 113, 184-215 (2015)
 DOI: 10.1080/00268976.2014.952696

 Q-Chem 5.1.2 for Intel X86 EM64T Linux

 Parts of Q-Chem use Armadillo 8.300.2 (Tropical Shenanigans).
 http://arma.sourceforge.net/

 Q-Chem begins on Sun Feb 10 06:08:23 2019  

Host: 
0

     Scratch files written to /scratch/taweetham/qchem22361//
Input Ideriv = 2
Curr. Ideriv = -1
Max.  Ideriv = 2

Checking the input file for inconsistencies... 	...done.

--------------------------------------------------------------
User input:
--------------------------------------------------------------
../HF/Cl=Br_t.inp
$molecule
0 1
Br
P  1 2.272882
P  2 2.054959 1 97.318548
Cl 3 2.107551 2 98.948787 1 -180.000000 0
$end

$rem
   JOB_TYPE		OPTIMIZATION
   BASIS		6-311++G**
   EXCHANGE		HF
$end

--------------------------------------------------------------
 ----------------------------------------------------------------
             Standard Nuclear Orientation (Angstroms)
    I     Atom           X                Y                Z
 ----------------------------------------------------------------
    1      Br      2.0080458923    -0.1097845980     0.0000000000
    2      P      -0.0204504702     0.9154934585    -0.0000000000
    3      P      -1.1734994670    -0.7854869948     0.0000000000
    4      Cl     -3.0807268926     0.1113155279    -0.0000000000
 ----------------------------------------------------------------
 Molecular Point Group                 Cs    NOp =  2
 Largest Abelian Subgroup              Cs    NOp =  2
 Nuclear Repulsion Energy =   434.0769613941 hartrees
 There are       41 alpha and       41 beta electrons
 Requested basis set is 6-311++G(d,p)
 There are 58 shells and 138 basis functions

 Total QAlloc Memory Limit   2000 MB
 Mega-Array Size       188 MB
 MEM_STATIC part       192 MB
 A cutoff of  1.0D-11 yielded   1353 shell pairs
 There are      8269 function pairs (      9021 Cartesian)

 -------------------------------------------------------
 OpenMP Integral Computing Module                       
 Release: version 1.0, May 2013, Q-Chem Inc. Pittsburgh 
 -------------------------------------------------------
 Integral Job Info:
 Integral job number is                      11
 Integral operator is                         1
 short-range coefficients                     0
 long-range coefficients              100000000
 Omega coefficients                           0
 if combine SR and LR in K                    0
 Integral screening is                        0
 Integral computing path is                   2
 max size of driver memory is            800000
 size of driver memory is                593474
 size of scratch memory is             29634545
 max col of scratch BK array               1296
 max len of scratch array in speh3          155
 max len of scratch index in speh4           18
 max int batch size is                      520
 min int batch size is                       52
 fixed nKL is                                45
 max L of basis functions is                  2
 order of int derivative is                   0
 number of shells is                         58
 number of basis is                         144
 number of cartesian basis is               144
 number of contracted shell pairs          1353
 number of primitive shell pairs           3537
 maxK2 (contraction) of shell pair           36
 max number of K2 of shell pair               1
 max number of CS2 of shell pair            218
 max number of PS2 of shell pair            276
 mem total for path MDJ                  521372
 -------------------------------------------------------
 Smallest overlap matrix eigenvalue = 5.16E-04

 Scale SEOQF with 1.000000e-01/1.000000e-01/1.000000e-01

 Standard Electronic Orientation quadrupole field applied
 Nucleus-field energy     =     0.0000000131 hartrees
 Guess from superposition of atomic densities
 Warning:  Energy on first SCF cycle will be non-variational
 SAD guess density has 82.000000 electrons

 -----------------------------------------------------------------------
  General SCF calculation program by
  Eric Jon Sundstrom, Paul Horn, Yuezhi Mao, Dmitri Zuev, Alec White,
  David Stuck, Shaama M.S., Shane Yost, Joonho Lee, David Small,
  Daniel Levine, Susi Lehtola, Hugh Burton, Evgeny Epifanovsky
 -----------------------------------------------------------------------
 Hartree-Fock
 using 6 threads for integral computing
 -------------------------------------------------------
 OpenMP Integral computing Module                
 Release: version 2.0, May 2017, Q-Chem Inc. Pleasanton 
 -------------------------------------------------------
 A restricted SCF calculation will be
 performed using DIIS
 SCF converges when DIIS error is below 1.0e-08
 ---------------------------------------
  Cycle       Energy         DIIS error
 ---------------------------------------
    1   -3713.6593055017      3.65e-02  
    2   -3713.3174476763      3.83e-03  
    3   -3713.3592209050      2.01e-03  
    4   -3713.3704485858      3.65e-04  
    5   -3713.3711863347      1.67e-04  
    6   -3713.3712832163      4.50e-05  
    7   -3713.3712978846      1.50e-05  
    8   -3713.3713002062      6.38e-06  
    9   -3713.3713005266      2.58e-06  
   10   -3713.3713005718      5.91e-07  
   11   -3713.3713005742      1.86e-07  
   12   -3713.3713005745      5.79e-08  
   13   -3713.3713005746      1.67e-08  
   14   -3713.3713005745      5.52e-09  Convergence criterion met
 ---------------------------------------
 SCF time:   CPU 12.54s  wall 2.00s 
 SCF   energy in the final basis set =    -3713.3713005745
 Total energy in the final basis set =    -3713.3713005745

 --------------------------------------------------------------
             Orbital Energies (a.u.) and Symmetries
 --------------------------------------------------------------

 Alpha MOs, Restricted
 -- Occupied --                  
-490.05 -104.86  -80.04  -80.04  -65.18  -58.54  -58.54  -58.54
  1 A'    2 A'    3 A'    4 A'    5 A'    6 A'    1 A"    7 A'                 
-10.584  -9.860  -8.052  -8.049  -8.049  -7.583  -7.578  -7.473
  8 A'    9 A'   10 A'    2 A"   11 A'   12 A'   13 A'   14 A'                 
 -7.465  -7.465  -5.475  -5.473  -5.473  -5.470  -5.469  -5.468
  3 A"   15 A'   16 A'   17 A'    4 A"   18 A'   19 A'    5 A"                 
 -3.212  -3.209  -3.209  -3.200  -3.200  -1.130  -1.050  -0.900
 20 A'    6 A"   21 A'   22 A'    7 A"   23 A'   24 A'   25 A'                 
 -0.705  -0.544  -0.535  -0.511  -0.468  -0.465  -0.444  -0.395
 26 A'   27 A'   28 A'    8 A"   29 A'    9 A"   30 A'   31 A'                 
 -0.357
 10 A"                                                                         
 -- Virtual --                   
 -0.031   0.030   0.062   0.063   0.078   0.080   0.096   0.103
 11 A"   32 A'   33 A'   34 A'   35 A'   12 A"   36 A'   37 A'                 
  0.107   0.111   0.119   0.124   0.129   0.149   0.160   0.160
 13 A"   38 A'   39 A'   14 A"   40 A'   41 A'   42 A'   15 A"                 
  0.175   0.194   0.213   0.265   0.328   0.379   0.387   0.392
 43 A'   44 A'   45 A'   46 A'   47 A'   48 A'   16 A"   49 A'                 
  0.416   0.426   0.510   0.556   0.558   0.580   0.610   0.619
 17 A"   50 A'   51 A'   18 A"   52 A'   53 A'   19 A"   54 A'                 
  0.667   0.679   0.711   0.713   0.752   0.771   0.781   0.807
 20 A"   55 A'   56 A'   21 A"   57 A'   22 A"   58 A'   59 A'                 
  0.832   0.834   0.869   0.904   0.958   0.996   1.053   1.073
 60 A'   23 A"   61 A'   62 A'   63 A'   24 A"   64 A'   25 A"                 
  1.130   1.139   1.171   1.185   1.211   1.279   1.379   1.488
 26 A"   65 A'   66 A'   27 A"   67 A'   68 A'   69 A'   70 A'                 
  1.774   1.832   1.907   1.933   1.958   2.022   2.297   2.324
 28 A"   29 A"   71 A'   72 A'   73 A'   74 A'   30 A"   75 A'                 
  2.401   2.608   2.643   2.724   4.530   4.539   4.544   4.566
 76 A'   31 A"   77 A'   78 A'   32 A"   79 A'   33 A"   80 A'                 
  4.733   7.144   7.224   7.393   8.202   8.221   8.279  10.366
 81 A'   82 A'   83 A'   84 A'   34 A"   85 A'   86 A'   87 A'                 
 14.718  14.744  14.761  14.805  14.830  14.884  26.678  26.768
 35 A"   36 A"   88 A'   89 A'   90 A'   91 A'   37 A"   92 A'                 
 26.993  49.459 165.800 166.022 219.223 293.886 293.904 293.975
 93 A'   94 A'   95 A'   96 A'   97 A'   38 A"   98 A'   99 A'                 
*******
100 A'                                                                         

 Beta MOs, Restricted
 -- Occupied --                  
-490.05 -104.86  -80.04  -80.04  -65.18  -58.54  -58.54  -58.54
  1 A'    2 A'    3 A'    4 A'    5 A'    6 A'    1 A"    7 A'                 
-10.584  -9.860  -8.052  -8.049  -8.049  -7.583  -7.578  -7.473
  8 A'    9 A'   10 A'    2 A"   11 A'   12 A'   13 A'   14 A'                 
 -7.465  -7.465  -5.475  -5.473  -5.473  -5.470  -5.469  -5.468
  3 A"   15 A'   16 A'   17 A'    4 A"   18 A'   19 A'    5 A"                 
 -3.212  -3.209  -3.209  -3.200  -3.200  -1.130  -1.050  -0.900
 20 A'    6 A"   21 A'   22 A'    7 A"   23 A'   24 A'   25 A'                 
 -0.705  -0.544  -0.535  -0.511  -0.468  -0.465  -0.444  -0.395
 26 A'   27 A'   28 A'    8 A"   29 A'    9 A"   30 A'   31 A'                 
 -0.357
 10 A"                                                                         
 -- Virtual --                   
 -0.031   0.030   0.062   0.063   0.078   0.080   0.096   0.103
 11 A"   32 A'   33 A'   34 A'   35 A'   12 A"   36 A'   37 A'                 
  0.107   0.111   0.119   0.124   0.129   0.149   0.160   0.160
 13 A"   38 A'   39 A'   14 A"   40 A'   41 A'   42 A'   15 A"                 
  0.175   0.194   0.213   0.265   0.328   0.379   0.387   0.392
 43 A'   44 A'   45 A'   46 A'   47 A'   48 A'   16 A"   49 A'                 
  0.416   0.426   0.510   0.556   0.558   0.580   0.610   0.619
 17 A"   50 A'   51 A'   18 A"   52 A'   53 A'   19 A"   54 A'                 
  0.667   0.679   0.711   0.713   0.752   0.771   0.781   0.807
 20 A"   55 A'   56 A'   21 A"   57 A'   22 A"   58 A'   59 A'                 
  0.832   0.834   0.869   0.904   0.958   0.996   1.053   1.073
 60 A'   23 A"   61 A'   62 A'   63 A'   24 A"   64 A'   25 A"                 
  1.130   1.139   1.171   1.185   1.211   1.279   1.379   1.488
 26 A"   65 A'   66 A'   27 A"   67 A'   68 A'   69 A'   70 A'                 
  1.774   1.832   1.907   1.933   1.958   2.022   2.297   2.324
 28 A"   29 A"   71 A'   72 A'   73 A'   74 A'   30 A"   75 A'                 
  2.401   2.608   2.643   2.724   4.530   4.539   4.544   4.566
 76 A'   31 A"   77 A'   78 A'   32 A"   79 A'   33 A"   80 A'                 
  4.733   7.144   7.224   7.393   8.202   8.221   8.279  10.366
 81 A'   82 A'   83 A'   84 A'   34 A"   85 A'   86 A'   87 A'                 
 14.718  14.744  14.761  14.805  14.830  14.884  26.678  26.768
 35 A"   36 A"   88 A'   89 A'   90 A'   91 A'   37 A"   92 A'                 
 26.993  49.459 165.800 166.022 219.223 293.886 293.904 293.975
 93 A'   94 A'   95 A'   96 A'   97 A'   38 A"   98 A'   99 A'                 
*******
100 A'                                                                         
 --------------------------------------------------------------

          Ground-State Mulliken Net Atomic Charges

     Atom                 Charge (a.u.)
  ----------------------------------------
      1 Br                   -0.276472
      2 P                     0.356631
      3 P                    -0.009817
      4 Cl                   -0.070342
  ----------------------------------------
  Sum of atomic charges =    -0.000000

 -----------------------------------------------------------------
                    Cartesian Multipole Moments
 -----------------------------------------------------------------
    Charge (ESU x 10^10)
                -0.0000
    Dipole Moment (Debye)
         X       0.2443      Y      -0.0420      Z       0.0000
       Tot       0.2479
    Quadrupole Moments (Debye-Ang)
        XX     -64.0908     XY       0.4909     YY     -58.4878
        XZ      -0.0000     YZ      -0.0000     ZZ     -58.0351
    Octopole Moments (Debye-Ang^2)
       XXX      71.6723    XXY      -3.9075    XYY      18.4121
       YYY      -3.2441    XXZ       0.0000    XYZ       0.0000
       YYZ       0.0000    XZZ      17.3943    YZZ      -1.1054
       ZZZ       0.0000
    Hexadecapole Moments (Debye-Ang^3)
      XXXX   -1394.0991   XXXY     -24.6312   XXYY    -258.2456
      XYYY      -9.1458   YYYY    -205.5791   XXXZ      -0.0000
      XXYZ      -0.0000   XYYZ      -0.0000   YYYZ      -0.0000
      XXZZ    -246.6333   XYZZ      -1.9405   YYZZ     -46.5270
      XZZZ      -0.0000   YZZZ      -0.0000   ZZZZ     -81.6173
 -----------------------------------------------------------------
 Calculating analytic gradient of the SCF energy
 Gradient of SCF Energy
            1           2           3           4
    1   0.0067958   0.0062752  -0.0039741  -0.0090970
    2  -0.0041356   0.0250926  -0.0255015   0.0045445
    3  -0.0000000   0.0000000  -0.0000000   0.0000000
 Max gradient component =       2.550E-02
 RMS gradient           =       1.119E-02
 Gradient time:  CPU 2.86 s  wall 0.54 s
 Geometry Optimization Parameters
   NAtoms,    NIC,     NZ,  NCons,   NDum,   NFix, NCnnct, MaxDiis
        4      14       4       0       0       0       0       0


** GEOMETRY OPTIMIZATION IN DELOCALIZED INTERNAL COORDINATES **
   Searching for a Minimum

   Optimization Cycle:   1

                       Coordinates (Angstroms)
     ATOM                X               Y               Z
      1  Br        2.0080458923   -0.1097845980    0.0000000000
      2  P        -0.0204504702    0.9154934585    0.0000000000
      3  P        -1.1734994670   -0.7854869948    0.0000000000
      4  Cl       -3.0807268926    0.1113155279    0.0000000000
   Point Group: cs    Number of degrees of freedom:     5


   Energy is  -3713.371300575


 Attempting to Generate Delocalized Internal Coordinates

  5 Hessian modes will be used to form the next step
  Hessian Eigenvalues:
     0.156970    0.247031    0.250000    0.250000    0.289866

 Minimum Search - Taking Simple RFO Step
 Searching for Lamda that Minimizes Along All modes
 Value Taken    Lamda =  -0.00291924
 Step Taken.  Stepsize is  0.106527

                             Maximum     Tolerance    Cnvgd?
         Gradient           0.021881      0.000300      NO
         Displacement       0.090367      0.001200      NO
         Energy change     *********      0.000001      NO


 New Cartesian Coordinates Obtained by Inverse Iteration

 Displacement from previous Coordinates is:  0.095498
 ----------------------------------------------------------------
             Standard Nuclear Orientation (Angstroms)
    I     Atom           X                Y                Z
 ----------------------------------------------------------------
    1      Br      1.9816796610    -0.1038399662     0.0000000000
    2      P      -0.0322572222     0.8918624314     0.0000000000
    3      P      -1.1632611596    -0.7701660231     0.0000000000
    4      Cl     -3.0527922166     0.1136809514     0.0000000000
 ----------------------------------------------------------------
 Molecular Point Group                 Cs    NOp =  2
 Largest Abelian Subgroup              Cs    NOp =  2
 Nuclear Repulsion Energy =   439.7371427723 hartrees
 There are       41 alpha and       41 beta electrons
 Applying Cartesian multipole field
    Component          Value
    ---------          -----
     (2,0,0)        1.00000E-11
     (0,2,0)        2.00000E-11
     (0,0,2)       -3.00000E-11
 Nucleus-field energy     =     0.0000000128 hartrees
 Requested basis set is 6-311++G(d,p)
 There are 58 shells and 138 basis functions
 A cutoff of  1.0D-11 yielded   1359 shell pairs
 There are      8305 function pairs (      9068 Cartesian)
 Smallest overlap matrix eigenvalue = 4.60E-04
 Guess MOs from SCF MO coefficient file

 -----------------------------------------------------------------------
  General SCF calculation program by
  Eric Jon Sundstrom, Paul Horn, Yuezhi Mao, Dmitri Zuev, Alec White,
  David Stuck, Shaama M.S., Shane Yost, Joonho Lee, David Small,
  Daniel Levine, Susi Lehtola, Hugh Burton, Evgeny Epifanovsky
 -----------------------------------------------------------------------
 Hartree-Fock
 using 6 threads for integral computing
 -------------------------------------------------------
 OpenMP Integral computing Module                
 Release: version 2.0, May 2017, Q-Chem Inc. Pleasanton 
 -------------------------------------------------------
 A restricted SCF calculation will be
 performed using DIIS
 SCF converges when DIIS error is below 1.0e-08
 ---------------------------------------
  Cycle       Energy         DIIS error
 ---------------------------------------
    1   -3713.3724439885      3.99e-04  
    2   -3713.3729665976      1.12e-04  
    3   -3713.3730157611      4.51e-05  
    4   -3713.3730240298      1.15e-05  
    5   -3713.3730246832      4.39e-06  
    6   -3713.3730247467      1.16e-06  
    7   -3713.3730247574      3.46e-07  
    8   -3713.3730247583      1.20e-07  
    9   -3713.3730247584      4.83e-08  
   10   -3713.3730247585      1.60e-08  
   11   -3713.3730247585      8.74e-09  Convergence criterion met
 ---------------------------------------
 SCF time:   CPU 9.99s  wall 1.00s 
 SCF   energy in the final basis set =    -3713.3730247585
 Total energy in the final basis set =    -3713.3730247585

 --------------------------------------------------------------
             Orbital Energies (a.u.) and Symmetries
 --------------------------------------------------------------

 Alpha MOs, Restricted
 -- Occupied --                  
-490.05 -104.86  -80.04  -80.03  -65.18  -58.54  -58.54  -58.54
  1 A'    2 A'    3 A'    4 A'    5 A'    6 A'    1 A"    7 A'                 
-10.585  -9.861  -8.053  -8.050  -8.050  -7.577  -7.572  -7.474
  8 A'    9 A'   10 A'    2 A"   11 A'   12 A'   13 A'   14 A'                 
 -7.466  -7.466  -5.469  -5.468  -5.468  -5.464  -5.463  -5.463
  3 A"   15 A'   16 A'   17 A'    4 A"   18 A'   19 A'    5 A"                 
 -3.213  -3.210  -3.210  -3.201  -3.201  -1.135  -1.056  -0.906
 20 A'    6 A"   21 A'   22 A'    7 A"   23 A'   24 A'   25 A'                 
 -0.703  -0.548  -0.539  -0.515  -0.469  -0.468  -0.443  -0.394
 26 A'   27 A'   28 A'    8 A"   29 A'    9 A"   30 A'   31 A'                 
 -0.359
 10 A"                                                                         
 -- Virtual --                   
 -0.025   0.034   0.062   0.064   0.080   0.082   0.098   0.103
 11 A"   32 A'   33 A'   34 A'   12 A"   35 A'   36 A'   37 A'                 
  0.108   0.112   0.121   0.124   0.132   0.150   0.160   0.160
 13 A"   38 A'   39 A'   14 A"   40 A'   41 A'   15 A"   42 A'                 
  0.181   0.194   0.214   0.266   0.326   0.379   0.385   0.392
 43 A'   44 A'   45 A'   46 A'   47 A'   48 A'   16 A"   49 A'                 
  0.417   0.432   0.508   0.555   0.560   0.581   0.611   0.617
 17 A"   50 A'   51 A'   18 A"   52 A'   53 A'   19 A"   54 A'                 
  0.660   0.675   0.707   0.708   0.751   0.770   0.783   0.811
 20 A"   55 A'   56 A'   21 A"   57 A'   22 A"   58 A'   59 A'                 
  0.831   0.834   0.871   0.916   0.970   1.005   1.064   1.092
 23 A"   60 A'   61 A'   62 A'   63 A'   24 A"   64 A'   25 A"                 
  1.130   1.139   1.172   1.191   1.223   1.292   1.413   1.505
 26 A"   65 A'   66 A'   27 A"   67 A'   68 A'   69 A'   70 A'                 
  1.779   1.835   1.908   1.938   1.962   2.029   2.297   2.324
 28 A"   29 A"   71 A'   72 A'   73 A'   74 A'   30 A"   75 A'                 
  2.405   2.607   2.644   2.730   4.529   4.538   4.545   4.567
 76 A'   31 A"   77 A'   78 A'   32 A"   79 A'   33 A"   80 A'                 
  4.741   7.146   7.228   7.423   8.201   8.221   8.282  10.366
 81 A'   82 A'   83 A'   84 A'   34 A"   85 A'   86 A'   87 A'                 
 14.725  14.749  14.778  14.813  14.828  14.883  26.679  26.774
 35 A"   36 A"   88 A'   89 A'   90 A'   91 A'   37 A"   92 A'                 
 27.013  49.461 165.804 166.056 219.224 293.885 293.904 293.980
 93 A'   94 A'   95 A'   96 A'   97 A'   38 A"   98 A'   99 A'                 
*******
100 A'                                                                         

 Beta MOs, Restricted
 -- Occupied --                  
-490.05 -104.86  -80.04  -80.03  -65.18  -58.54  -58.54  -58.54
  1 A'    2 A'    3 A'    4 A'    5 A'    6 A'    1 A"    7 A'                 
-10.585  -9.861  -8.053  -8.050  -8.050  -7.577  -7.572  -7.474
  8 A'    9 A'   10 A'    2 A"   11 A'   12 A'   13 A'   14 A'                 
 -7.466  -7.466  -5.469  -5.468  -5.468  -5.464  -5.463  -5.463
  3 A"   15 A'   16 A'   17 A'    4 A"   18 A'   19 A'    5 A"                 
 -3.213  -3.210  -3.210  -3.201  -3.201  -1.135  -1.056  -0.906
 20 A'    6 A"   21 A'   22 A'    7 A"   23 A'   24 A'   25 A'                 
 -0.703  -0.548  -0.539  -0.515  -0.469  -0.468  -0.443  -0.394
 26 A'   27 A'   28 A'    8 A"   29 A'    9 A"   30 A'   31 A'                 
 -0.359
 10 A"                                                                         
 -- Virtual --                   
 -0.025   0.034   0.062   0.064   0.080   0.082   0.098   0.103
 11 A"   32 A'   33 A'   34 A'   12 A"   35 A'   36 A'   37 A'                 
  0.108   0.112   0.121   0.124   0.132   0.150   0.160   0.160
 13 A"   38 A'   39 A'   14 A"   40 A'   41 A'   15 A"   42 A'                 
  0.181   0.194   0.214   0.266   0.326   0.379   0.385   0.392
 43 A'   44 A'   45 A'   46 A'   47 A'   48 A'   16 A"   49 A'                 
  0.417   0.432   0.508   0.555   0.560   0.581   0.611   0.617
 17 A"   50 A'   51 A'   18 A"   52 A'   53 A'   19 A"   54 A'                 
  0.660   0.675   0.707   0.708   0.751   0.770   0.783   0.811
 20 A"   55 A'   56 A'   21 A"   57 A'   22 A"   58 A'   59 A'                 
  0.831   0.834   0.871   0.916   0.970   1.005   1.064   1.092
 23 A"   60 A'   61 A'   62 A'   63 A'   24 A"   64 A'   25 A"                 
  1.130   1.139   1.172   1.191   1.223   1.292   1.413   1.505
 26 A"   65 A'   66 A'   27 A"   67 A'   68 A'   69 A'   70 A'                 
  1.779   1.835   1.908   1.938   1.962   2.029   2.297   2.324
 28 A"   29 A"   71 A'   72 A'   73 A'   74 A'   30 A"   75 A'                 
  2.405   2.607   2.644   2.730   4.529   4.538   4.545   4.567
 76 A'   31 A"   77 A'   78 A'   32 A"   79 A'   33 A"   80 A'                 
  4.741   7.146   7.228   7.423   8.201   8.221   8.282  10.366
 81 A'   82 A'   83 A'   84 A'   34 A"   85 A'   86 A'   87 A'                 
 14.725  14.749  14.778  14.813  14.828  14.883  26.679  26.774
 35 A"   36 A"   88 A'   89 A'   90 A'   91 A'   37 A"   92 A'                 
 27.013  49.461 165.804 166.056 219.224 293.885 293.904 293.980
 93 A'   94 A'   95 A'   96 A'   97 A'   38 A"   98 A'   99 A'                 
*******
100 A'                                                                         
 --------------------------------------------------------------

          Ground-State Mulliken Net Atomic Charges

     Atom                 Charge (a.u.)
  ----------------------------------------
      1 Br                   -0.269956
      2 P                     0.355019
      3 P                    -0.026983
      4 Cl                   -0.058080
  ----------------------------------------
  Sum of atomic charges =    -0.000000

 -----------------------------------------------------------------
                    Cartesian Multipole Moments
 -----------------------------------------------------------------
    Charge (ESU x 10^10)
                -0.0000
    Dipole Moment (Debye)
         X       0.2557      Y      -0.0520      Z       0.0000
       Tot       0.2609
    Quadrupole Moments (Debye-Ang)
        XX     -63.3965     XY       0.4227     YY     -58.6668
        XZ      -0.0000     YZ       0.0000     ZZ     -57.7805
    Octopole Moments (Debye-Ang^2)
       XXX      70.9488    XXY      -3.7794    XYY      18.6624
       YYY      -3.3735    XXZ       0.0000    XYZ      -0.0000
       YYZ       0.0000    XZZ      17.4400    YZZ      -1.1212
       ZZZ      -0.0000
    Hexadecapole Moments (Debye-Ang^3)
      XXXX   -1358.8070   XXXY     -23.5302   XXYY    -252.7232
      XYYY      -8.5030   YYYY    -201.0891   XXXZ      -0.0000
      XXYZ       0.0000   XYYZ      -0.0000   YYYZ       0.0000
      XXZZ    -241.2493   XYZZ      -1.7079   YYZZ     -45.5207
      XZZZ       0.0000   YZZZ       0.0000   ZZZZ     -80.6894
 -----------------------------------------------------------------
 Calculating analytic gradient of the SCF energy
 Gradient of SCF Energy
            1           2           3           4
    1   0.0003397   0.0003996   0.0018234  -0.0025627
    2  -0.0008820   0.0041677  -0.0050399   0.0017541
    3   0.0000000   0.0000000  -0.0000000   0.0000000
 Max gradient component =       5.040E-03
 RMS gradient           =       2.175E-03
 Gradient time:  CPU 2.89 s  wall 0.54 s
 Geometry Optimization Parameters
   NAtoms,    NIC,     NZ,  NCons,   NDum,   NFix, NCnnct, MaxDiis
        4      14       4       0       0       0       0       0

 Cartesian Hessian Update
 Hessian Updated using BFGS Update


** GEOMETRY OPTIMIZATION IN DELOCALIZED INTERNAL COORDINATES **
   Searching for a Minimum

   Optimization Cycle:   2

                       Coordinates (Angstroms)
     ATOM                X               Y               Z
      1  Br        1.9816796610   -0.1038399662    0.0000000000
      2  P        -0.0322572222    0.8918624314    0.0000000000
      3  P        -1.1632611596   -0.7701660231    0.0000000000
      4  Cl       -3.0527922166    0.1136809514    0.0000000000
   Point Group: cs    Number of degrees of freedom:     5


   Energy is  -3713.373024759

 Hessian Updated using BFGS Update

  5 Hessian modes will be used to form the next step
  Hessian Eigenvalues:
     0.155017    0.209764    0.249917    0.250799    0.293750

 Minimum Search - Taking Simple RFO Step
 Searching for Lamda that Minimizes Along All modes
 Value Taken    Lamda =  -0.00015216
 Step Taken.  Stepsize is  0.027466

                             Maximum     Tolerance    Cnvgd?
         Gradient           0.004020      0.000300      NO
         Displacement       0.018487      0.001200      NO
         Energy change     -0.001724      0.000001      NO


 New Cartesian Coordinates Obtained by Inverse Iteration

 Displacement from previous Coordinates is:  0.026252
 ----------------------------------------------------------------
             Standard Nuclear Orientation (Angstroms)
    I     Atom           X                Y                Z
 ----------------------------------------------------------------
    1      Br      1.9862396079    -0.0996792054     0.0000000000
    2      P      -0.0303864773     0.8830920159     0.0000000000
    3      P      -1.1692914133    -0.7641655440     0.0000000000
    4      Cl     -3.0531926547     0.1122901271     0.0000000000
 ----------------------------------------------------------------
 Molecular Point Group                 Cs    NOp =  2
 Largest Abelian Subgroup              Cs    NOp =  2
 Nuclear Repulsion Energy =   440.0712925172 hartrees
 There are       41 alpha and       41 beta electrons
 Applying Cartesian multipole field
    Component          Value
    ---------          -----
     (2,0,0)        1.00000E-11
     (0,2,0)        2.00000E-11
     (0,0,2)       -3.00000E-11
 Nucleus-field energy     =     0.0000000128 hartrees
 Requested basis set is 6-311++G(d,p)
 There are 58 shells and 138 basis functions
 A cutoff of  1.0D-11 yielded   1359 shell pairs
 There are      8305 function pairs (      9068 Cartesian)
 Smallest overlap matrix eigenvalue = 4.50E-04
 Guess MOs from SCF MO coefficient file

 -----------------------------------------------------------------------
  General SCF calculation program by
  Eric Jon Sundstrom, Paul Horn, Yuezhi Mao, Dmitri Zuev, Alec White,
  David Stuck, Shaama M.S., Shane Yost, Joonho Lee, David Small,
  Daniel Levine, Susi Lehtola, Hugh Burton, Evgeny Epifanovsky
 -----------------------------------------------------------------------
 Hartree-Fock
 using 6 threads for integral computing
 -------------------------------------------------------
 OpenMP Integral computing Module                
 Release: version 2.0, May 2017, Q-Chem Inc. Pleasanton 
 -------------------------------------------------------
 A restricted SCF calculation will be
 performed using DIIS
 SCF converges when DIIS error is below 1.0e-08
 ---------------------------------------
  Cycle       Energy         DIIS error
 ---------------------------------------
    1   -3713.3730368771      1.14e-04  
    2   -3713.3730884748      3.06e-05  
    3   -3713.3730939304      1.27e-05  
    4   -3713.3730947480      4.30e-06  
    5   -3713.3730948908      1.84e-06  
    6   -3713.3730949119      6.02e-07  
    7   -3713.3730949159      1.91e-07  
    8   -3713.3730949163      7.30e-08  
    9   -3713.3730949164      3.92e-08  
   10   -3713.3730949164      1.45e-08  
   11   -3713.3730949164      5.32e-09  Convergence criterion met
 ---------------------------------------
 SCF time:   CPU 9.99s  wall 2.00s 
 SCF   energy in the final basis set =    -3713.3730949164
 Total energy in the final basis set =    -3713.3730949164

 --------------------------------------------------------------
             Orbital Energies (a.u.) and Symmetries
 --------------------------------------------------------------

 Alpha MOs, Restricted
 -- Occupied --                  
-490.05 -104.86  -80.04  -80.03  -65.18  -58.54  -58.54  -58.54
  1 A'    2 A'    3 A'    4 A'    5 A'    6 A'    1 A"    7 A'                 
-10.586  -9.861  -8.054  -8.051  -8.051  -7.576  -7.571  -7.475
  8 A'    9 A'   10 A'    2 A"   11 A'   12 A'   13 A'   14 A'                 
 -7.467  -7.467  -5.468  -5.467  -5.467  -5.463  -5.462  -5.462
  3 A"   15 A'   16 A'   17 A'    4 A"   18 A'   19 A'    5 A"                 
 -3.214  -3.210  -3.210  -3.201  -3.201  -1.138  -1.056  -0.907
 20 A'    6 A"   21 A'    7 A"   22 A'   23 A'   24 A'   25 A'                 
 -0.703  -0.550  -0.540  -0.516  -0.470  -0.468  -0.444  -0.393
 26 A'   27 A'   28 A'    8 A"   29 A'    9 A"   30 A'   31 A'                 
 -0.360
 10 A"                                                                         
 -- Virtual --                   
 -0.023   0.034   0.062   0.064   0.080   0.082   0.098   0.104
 11 A"   32 A'   33 A'   34 A'   12 A"   35 A'   36 A'   37 A'                 
  0.108   0.112   0.122   0.124   0.132   0.150   0.160   0.160
 13 A"   38 A'   39 A'   14 A"   40 A'   41 A'   15 A"   42 A'                 
  0.183   0.194   0.215   0.266   0.326   0.380   0.384   0.392
 43 A'   44 A'   45 A'   46 A'   47 A'   48 A'   16 A"   49 A'                 
  0.417   0.432   0.508   0.555   0.560   0.581   0.610   0.617
 17 A"   50 A'   51 A'   18 A"   52 A'   53 A'   19 A"   54 A'                 
  0.659   0.675   0.706   0.708   0.752   0.770   0.783   0.813
 20 A"   55 A'   56 A'   21 A"   57 A'   22 A"   58 A'   59 A'                 
  0.829   0.835   0.870   0.918   0.972   1.007   1.065   1.095
 23 A"   60 A'   61 A'   62 A'   63 A'   24 A"   64 A'   25 A"                 
  1.130   1.138   1.172   1.192   1.226   1.295   1.419   1.510
 26 A"   65 A'   66 A'   27 A"   67 A'   68 A'   69 A'   70 A'                 
  1.781   1.836   1.906   1.938   1.964   2.033   2.296   2.324
 28 A"   29 A"   71 A'   72 A'   73 A'   74 A'   30 A"   75 A'                 
  2.406   2.607   2.643   2.731   4.529   4.538   4.546   4.568
 76 A'   31 A"   77 A'   78 A'   32 A"   79 A'   33 A"   80 A'                 
  4.742   7.146   7.229   7.428   8.201   8.221   8.283  10.366
 81 A'   82 A'   83 A'   84 A'   34 A"   85 A'   86 A'   87 A'                 
 14.727  14.751  14.782  14.814  14.826  14.885  26.679  26.773
 35 A"   36 A"   88 A'   89 A'   90 A'   91 A'   37 A"   92 A'                 
 27.019  49.461 165.806 166.062 219.223 293.885 293.903 293.980
 93 A'   94 A'   95 A'   96 A'   97 A'   38 A"   98 A'   99 A'                 
*******
100 A'                                                                         

 Beta MOs, Restricted
 -- Occupied --                  
-490.05 -104.86  -80.04  -80.03  -65.18  -58.54  -58.54  -58.54
  1 A'    2 A'    3 A'    4 A'    5 A'    6 A'    1 A"    7 A'                 
-10.586  -9.861  -8.054  -8.051  -8.051  -7.576  -7.571  -7.475
  8 A'    9 A'   10 A'    2 A"   11 A'   12 A'   13 A'   14 A'                 
 -7.467  -7.467  -5.468  -5.467  -5.467  -5.463  -5.462  -5.462
  3 A"   15 A'   16 A'   17 A'    4 A"   18 A'   19 A'    5 A"                 
 -3.214  -3.210  -3.210  -3.201  -3.201  -1.138  -1.056  -0.907
 20 A'    6 A"   21 A'    7 A"   22 A'   23 A'   24 A'   25 A'                 
 -0.703  -0.550  -0.540  -0.516  -0.470  -0.468  -0.444  -0.393
 26 A'   27 A'   28 A'    8 A"   29 A'    9 A"   30 A'   31 A'                 
 -0.360
 10 A"                                                                         
 -- Virtual --                   
 -0.023   0.034   0.062   0.064   0.080   0.082   0.098   0.104
 11 A"   32 A'   33 A'   34 A'   12 A"   35 A'   36 A'   37 A'                 
  0.108   0.112   0.122   0.124   0.132   0.150   0.160   0.160
 13 A"   38 A'   39 A'   14 A"   40 A'   41 A'   15 A"   42 A'                 
  0.183   0.194   0.215   0.266   0.326   0.380   0.384   0.392
 43 A'   44 A'   45 A'   46 A'   47 A'   48 A'   16 A"   49 A'                 
  0.417   0.432   0.508   0.555   0.560   0.581   0.610   0.617
 17 A"   50 A'   51 A'   18 A"   52 A'   53 A'   19 A"   54 A'                 
  0.659   0.675   0.706   0.708   0.752   0.770   0.783   0.813
 20 A"   55 A'   56 A'   21 A"   57 A'   22 A"   58 A'   59 A'                 
  0.829   0.835   0.870   0.918   0.972   1.007   1.065   1.095
 23 A"   60 A'   61 A'   62 A'   63 A'   24 A"   64 A'   25 A"                 
  1.130   1.138   1.172   1.192   1.226   1.295   1.419   1.510
 26 A"   65 A'   66 A'   27 A"   67 A'   68 A'   69 A'   70 A'                 
  1.781   1.836   1.906   1.938   1.964   2.033   2.296   2.324
 28 A"   29 A"   71 A'   72 A'   73 A'   74 A'   30 A"   75 A'                 
  2.406   2.607   2.643   2.731   4.529   4.538   4.546   4.568
 76 A'   31 A"   77 A'   78 A'   32 A"   79 A'   33 A"   80 A'                 
  4.742   7.146   7.229   7.428   8.201   8.221   8.283  10.366
 81 A'   82 A'   83 A'   84 A'   34 A"   85 A'   86 A'   87 A'                 
 14.727  14.751  14.782  14.814  14.826  14.885  26.679  26.773
 35 A"   36 A"   88 A'   89 A'   90 A'   91 A'   37 A"   92 A'                 
 27.019  49.461 165.806 166.062 219.223 293.885 293.903 293.980
 93 A'   94 A'   95 A'   96 A'   97 A'   38 A"   98 A'   99 A'                 
*******
100 A'                                                                         
 --------------------------------------------------------------

          Ground-State Mulliken Net Atomic Charges

     Atom                 Charge (a.u.)
  ----------------------------------------
      1 Br                   -0.267075
      2 P                     0.353591
      3 P                    -0.036604
      4 Cl                   -0.049912
  ----------------------------------------
  Sum of atomic charges =    -0.000000

 -----------------------------------------------------------------
                    Cartesian Multipole Moments
 -----------------------------------------------------------------
    Charge (ESU x 10^10)
                -0.0000
    Dipole Moment (Debye)
         X       0.2220      Y      -0.0534      Z      -0.0000
       Tot       0.2284
    Quadrupole Moments (Debye-Ang)
        XX     -63.0923     XY       0.3859     YY     -58.7914
        XZ       0.0000     YZ      -0.0000     ZZ     -57.7396
    Octopole Moments (Debye-Ang^2)
       XXX      70.1768    XXY      -3.7307    XYY      18.6546
       YYY      -3.4554    XXZ      -0.0000    XYZ       0.0000
       YYZ      -0.0000    XZZ      17.3508    YZZ      -1.1478
       ZZZ      -0.0000
    Hexadecapole Moments (Debye-Ang^3)
      XXXX   -1357.5023   XXXY     -24.0262   XXYY    -253.0222
      XYYY      -9.2103   YYYY    -199.5671   XXXZ       0.0000
      XXYZ      -0.0000   XYYZ       0.0000   YYYZ      -0.0000
      XXZZ    -241.4861   XYZZ      -1.9202   YYZZ     -45.2225
      XZZZ       0.0000   YZZZ      -0.0000   ZZZZ     -80.5671
 -----------------------------------------------------------------
 Calculating analytic gradient of the SCF energy
 Gradient of SCF Energy
            1           2           3           4
    1   0.0003498  -0.0006954   0.0012703  -0.0009247
    2  -0.0000087  -0.0010444   0.0007842   0.0002689
    3   0.0000000   0.0000000  -0.0000000   0.0000000
 Max gradient component =       1.270E-03
 RMS gradient           =       6.359E-04
 Gradient time:  CPU 2.90 s  wall 0.54 s
 Geometry Optimization Parameters
   NAtoms,    NIC,     NZ,  NCons,   NDum,   NFix, NCnnct, MaxDiis
        4      14       4       0       0       0       0       0

 Cartesian Hessian Update
 Hessian Updated using BFGS Update


** GEOMETRY OPTIMIZATION IN DELOCALIZED INTERNAL COORDINATES **
   Searching for a Minimum

   Optimization Cycle:   3

                       Coordinates (Angstroms)
     ATOM                X               Y               Z
      1  Br        1.9862396079   -0.0996792054    0.0000000000
      2  P        -0.0303864773    0.8830920159    0.0000000000
      3  P        -1.1692914133   -0.7641655440    0.0000000000
      4  Cl       -3.0531926547    0.1122901271    0.0000000000
   Point Group: cs    Number of degrees of freedom:     5


   Energy is  -3713.373094916

 Hessian Updated using BFGS Update

  5 Hessian modes will be used to form the next step
  Hessian Eigenvalues:
     0.144586    0.194041    0.249992    0.281011    0.328477

 Minimum Search - Taking Simple RFO Step
 Searching for Lamda that Minimizes Along All modes
 Value Taken    Lamda =  -0.00000973
 Step Taken.  Stepsize is  0.006007

                             Maximum     Tolerance    Cnvgd?
         Gradient           0.001248      0.000300      NO
         Displacement       0.005013      0.001200      NO
         Energy change     -0.000070      0.000001      NO


 New Cartesian Coordinates Obtained by Inverse Iteration

 Displacement from previous Coordinates is:  0.007580
 ----------------------------------------------------------------
             Standard Nuclear Orientation (Angstroms)
    I     Atom           X                Y                Z
 ----------------------------------------------------------------
    1      Br      1.9838639210    -0.1000059211     0.0000000000
    2      P      -0.0307864420     0.8842667508     0.0000000000
    3      P      -1.1693471236    -0.7650469204     0.0000000000
    4      Cl     -3.0503612929     0.1123234843     0.0000000000
 ----------------------------------------------------------------
 Molecular Point Group                 Cs    NOp =  2
 Largest Abelian Subgroup              Cs    NOp =  2
 Nuclear Repulsion Energy =   440.3198480649 hartrees
 There are       41 alpha and       41 beta electrons
 Applying Cartesian multipole field
    Component          Value
    ---------          -----
     (2,0,0)        1.00000E-11
     (0,2,0)        2.00000E-11
     (0,0,2)       -3.00000E-11
 Nucleus-field energy     =     0.0000000128 hartrees
 Requested basis set is 6-311++G(d,p)
 There are 58 shells and 138 basis functions
 A cutoff of  1.0D-11 yielded   1359 shell pairs
 There are      8305 function pairs (      9068 Cartesian)
 Smallest overlap matrix eigenvalue = 4.51E-04
 Guess MOs from SCF MO coefficient file

 -----------------------------------------------------------------------
  General SCF calculation program by
  Eric Jon Sundstrom, Paul Horn, Yuezhi Mao, Dmitri Zuev, Alec White,
  David Stuck, Shaama M.S., Shane Yost, Joonho Lee, David Small,
  Daniel Levine, Susi Lehtola, Hugh Burton, Evgeny Epifanovsky
 -----------------------------------------------------------------------
 Hartree-Fock
 using 6 threads for integral computing
 -------------------------------------------------------
 OpenMP Integral computing Module                
 Release: version 2.0, May 2017, Q-Chem Inc. Pleasanton 
 -------------------------------------------------------
 A restricted SCF calculation will be
 performed using DIIS
 SCF converges when DIIS error is below 1.0e-08
 ---------------------------------------
  Cycle       Energy         DIIS error
 ---------------------------------------
    1   -3713.3730975459      2.52e-05  
    2   -3713.3730998889      6.36e-06  
    3   -3713.3731001245      2.56e-06  
    4   -3713.3731001593      1.01e-06  
    5   -3713.3731001668      4.52e-07  
    6   -3713.3731001687      1.28e-07  
    7   -3713.3731001688      4.75e-08  
    8   -3713.3731001689      1.61e-08  
    9   -3713.3731001688      8.23e-09  Convergence criterion met
 ---------------------------------------
 SCF time:   CPU 8.18s  wall 2.00s 
 SCF   energy in the final basis set =    -3713.3731001688
 Total energy in the final basis set =    -3713.3731001688

 --------------------------------------------------------------
             Orbital Energies (a.u.) and Symmetries
 --------------------------------------------------------------

 Alpha MOs, Restricted
 -- Occupied --                  
-490.05 -104.86  -80.04  -80.03  -65.18  -58.54  -58.54  -58.54
  1 A'    2 A'    3 A'    4 A'    5 A'    6 A'    1 A"    7 A'                 
-10.586  -9.861  -8.054  -8.051  -8.051  -7.576  -7.571  -7.475
  8 A'    9 A'   10 A'    2 A"   11 A'   12 A'   13 A'   14 A'                 
 -7.467  -7.466  -5.468  -5.467  -5.467  -5.463  -5.462  -5.462
  3 A"   15 A'   16 A'   17 A'    4 A"   18 A'   19 A'    5 A"                 
 -3.214  -3.210  -3.210  -3.201  -3.201  -1.138  -1.056  -0.907
 20 A'    6 A"   21 A'    7 A"   22 A'   23 A'   24 A'   25 A'                 
 -0.703  -0.550  -0.540  -0.516  -0.469  -0.468  -0.444  -0.392
 26 A'   27 A'   28 A'    8 A"   29 A'    9 A"   30 A'   31 A'                 
 -0.360
 10 A"                                                                         
 -- Virtual --                   
 -0.023   0.034   0.062   0.064   0.080   0.082   0.098   0.104
 11 A"   32 A'   33 A'   34 A'   12 A"   35 A'   36 A'   37 A'                 
  0.108   0.112   0.122   0.124   0.132   0.150   0.160   0.160
 13 A"   38 A'   39 A'   14 A"   40 A'   41 A'   15 A"   42 A'                 
  0.183   0.194   0.215   0.266   0.326   0.380   0.384   0.392
 43 A'   44 A'   45 A'   46 A'   47 A'   48 A'   16 A"   49 A'                 
  0.417   0.432   0.507   0.555   0.560   0.581   0.610   0.617
 17 A"   50 A'   51 A'   18 A"   52 A'   53 A'   19 A"   54 A'                 
  0.659   0.675   0.707   0.708   0.752   0.770   0.783   0.813
 20 A"   55 A'   56 A'   21 A"   57 A'   22 A"   58 A'   59 A'                 
  0.829   0.835   0.870   0.918   0.972   1.007   1.065   1.095
 23 A"   60 A'   61 A'   62 A'   63 A'   24 A"   64 A'   25 A"                 
  1.130   1.138   1.172   1.193   1.226   1.296   1.418   1.511
 26 A"   65 A'   66 A'   27 A"   67 A'   68 A'   69 A'   70 A'                 
  1.781   1.836   1.906   1.938   1.964   2.032   2.296   2.324
 28 A"   29 A"   71 A'   72 A'   73 A'   74 A'   30 A"   75 A'                 
  2.406   2.607   2.643   2.732   4.529   4.538   4.546   4.568
 76 A'   31 A"   77 A'   78 A'   32 A"   79 A'   33 A"   80 A'                 
  4.742   7.146   7.230   7.428   8.201   8.221   8.283  10.366
 81 A'   82 A'   83 A'   84 A'   34 A"   85 A'   86 A'   87 A'                 
 14.727  14.751  14.781  14.814  14.827  14.885  26.679  26.773
 35 A"   36 A"   88 A'   89 A'   90 A'   91 A'   37 A"   92 A'                 
 27.020  49.461 165.806 166.062 219.223 293.885 293.904 293.980
 93 A'   94 A'   95 A'   96 A'   97 A'   38 A"   98 A'   99 A'                 
*******
100 A'                                                                         

 Beta MOs, Restricted
 -- Occupied --                  
-490.05 -104.86  -80.04  -80.03  -65.18  -58.54  -58.54  -58.54
  1 A'    2 A'    3 A'    4 A'    5 A'    6 A'    1 A"    7 A'                 
-10.586  -9.861  -8.054  -8.051  -8.051  -7.576  -7.571  -7.475
  8 A'    9 A'   10 A'    2 A"   11 A'   12 A'   13 A'   14 A'                 
 -7.467  -7.466  -5.468  -5.467  -5.467  -5.463  -5.462  -5.462
  3 A"   15 A'   16 A'   17 A'    4 A"   18 A'   19 A'    5 A"                 
 -3.214  -3.210  -3.210  -3.201  -3.201  -1.138  -1.056  -0.907
 20 A'    6 A"   21 A'    7 A"   22 A'   23 A'   24 A'   25 A'                 
 -0.703  -0.550  -0.540  -0.516  -0.469  -0.468  -0.444  -0.392
 26 A'   27 A'   28 A'    8 A"   29 A'    9 A"   30 A'   31 A'                 
 -0.360
 10 A"                                                                         
 -- Virtual --                   
 -0.023   0.034   0.062   0.064   0.080   0.082   0.098   0.104
 11 A"   32 A'   33 A'   34 A'   12 A"   35 A'   36 A'   37 A'                 
  0.108   0.112   0.122   0.124   0.132   0.150   0.160   0.160
 13 A"   38 A'   39 A'   14 A"   40 A'   41 A'   15 A"   42 A'                 
  0.183   0.194   0.215   0.266   0.326   0.380   0.384   0.392
 43 A'   44 A'   45 A'   46 A'   47 A'   48 A'   16 A"   49 A'                 
  0.417   0.432   0.507   0.555   0.560   0.581   0.610   0.617
 17 A"   50 A'   51 A'   18 A"   52 A'   53 A'   19 A"   54 A'                 
  0.659   0.675   0.707   0.708   0.752   0.770   0.783   0.813
 20 A"   55 A'   56 A'   21 A"   57 A'   22 A"   58 A'   59 A'                 
  0.829   0.835   0.870   0.918   0.972   1.007   1.065   1.095
 23 A"   60 A'   61 A'   62 A'   63 A'   24 A"   64 A'   25 A"                 
  1.130   1.138   1.172   1.193   1.226   1.296   1.418   1.511
 26 A"   65 A'   66 A'   27 A"   67 A'   68 A'   69 A'   70 A'                 
  1.781   1.836   1.906   1.938   1.964   2.032   2.296   2.324
 28 A"   29 A"   71 A'   72 A'   73 A'   74 A'   30 A"   75 A'                 
  2.406   2.607   2.643   2.732   4.529   4.538   4.546   4.568
 76 A'   31 A"   77 A'   78 A'   32 A"   79 A'   33 A"   80 A'                 
  4.742   7.146   7.230   7.428   8.201   8.221   8.283  10.366
 81 A'   82 A'   83 A'   84 A'   34 A"   85 A'   86 A'   87 A'                 
 14.727  14.751  14.781  14.814  14.827  14.885  26.679  26.773
 35 A"   36 A"   88 A'   89 A'   90 A'   91 A'   37 A"   92 A'                 
 27.020  49.461 165.806 166.062 219.223 293.885 293.904 293.980
 93 A'   94 A'   95 A'   96 A'   97 A'   38 A"   98 A'   99 A'                 
*******
100 A'                                                                         
 --------------------------------------------------------------

          Ground-State Mulliken Net Atomic Charges

     Atom                 Charge (a.u.)
  ----------------------------------------
      1 Br                   -0.267538
      2 P                     0.353508
      3 P                    -0.037129
      4 Cl                   -0.048841
  ----------------------------------------
  Sum of atomic charges =    -0.000000

 -----------------------------------------------------------------
                    Cartesian Multipole Moments
 -----------------------------------------------------------------
    Charge (ESU x 10^10)
                -0.0000
    Dipole Moment (Debye)
         X       0.2113      Y      -0.0532      Z       0.0000
       Tot       0.2179
    Quadrupole Moments (Debye-Ang)
        XX     -63.0603     XY       0.3880     YY     -58.7801
        XZ       0.0000     YZ      -0.0000     ZZ     -57.7408
    Octopole Moments (Debye-Ang^2)
       XXX      70.0555    XXY      -3.7322    XYY      18.6562
       YYY      -3.4473    XXZ       0.0000    XYZ       0.0000
       YYZ       0.0000    XZZ      17.3534    YZZ      -1.1482
       ZZZ       0.0000
    Hexadecapole Moments (Debye-Ang^3)
      XXXX   -1354.8926   XXXY     -24.0434   XXYY    -252.5842
      XYYY      -9.2151   YYYY    -199.8292   XXXZ      -0.0000
      XXYZ      -0.0000   XYYZ       0.0000   YYYZ      -0.0000
      XXZZ    -241.0432   XYZZ      -1.9228   YYZZ     -45.2713
      XZZZ      -0.0000   YZZZ      -0.0000   ZZZZ     -80.5819
 -----------------------------------------------------------------
 Calculating analytic gradient of the SCF energy
 Gradient of SCF Energy
            1           2           3           4
    1  -0.0000953  -0.0001633   0.0003540  -0.0000954
    2   0.0000230  -0.0002530   0.0001232   0.0001068
    3  -0.0000000   0.0000000  -0.0000000   0.0000000
 Max gradient component =       3.540E-04
 RMS gradient           =       1.476E-04
 Gradient time:  CPU 2.91 s  wall 0.54 s
 Geometry Optimization Parameters
   NAtoms,    NIC,     NZ,  NCons,   NDum,   NFix, NCnnct, MaxDiis
        4      14       4       0       0       0       0       0

 Cartesian Hessian Update
 Hessian Updated using BFGS Update


** GEOMETRY OPTIMIZATION IN DELOCALIZED INTERNAL COORDINATES **
   Searching for a Minimum

   Optimization Cycle:   4

                       Coordinates (Angstroms)
     ATOM                X               Y               Z
      1  Br        1.9838639210   -0.1000059211    0.0000000000
      2  P        -0.0307864420    0.8842667508    0.0000000000
      3  P        -1.1693471236   -0.7650469204    0.0000000000
      4  Cl       -3.0503612929    0.1123234843    0.0000000000
   Point Group: cs    Number of degrees of freedom:     5


   Energy is  -3713.373100169

 Hessian Updated using BFGS Update

  5 Hessian modes will be used to form the next step
  Hessian Eigenvalues:
     0.146366    0.180922    0.243991    0.263201    0.350555

 Minimum Search - Taking Simple RFO Step
 Searching for Lamda that Minimizes Along All modes
 Value Taken    Lamda =   0.00000000
 Step Taken.  Stepsize is  0.001889

                             Maximum     Tolerance    Cnvgd?
         Gradient           0.000277      0.000300     YES
         Displacement       0.001191      0.001200     YES
         Energy change     -0.000005      0.000001      NO


                       Distance Matrix (Angstroms)
             Br(  1)   P (  2)   P (  3)
   P (  2)  2.242233
   P (  3)  3.222580  2.004135
   Cl(  4)  5.038701  3.116686  2.075571

 Final energy is   -3713.3731001688357     


 ******************************
 **  OPTIMIZATION CONVERGED  **
 ******************************

                       Coordinates (Angstroms)
     ATOM                X               Y               Z
      1  Br        1.9838639210   -0.1000059211    0.0000000000
      2  P        -0.0307864420    0.8842667508    0.0000000000
      3  P        -1.1693471236   -0.7650469204    0.0000000000
      4  Cl       -3.0503612929    0.1123234843    0.0000000000

Z-matrix Print:
$molecule
0 1
Br
P  1 2.242233
P  2 2.004135 1 98.580075
Cl 3 2.075571 2 99.612265 1 -180.000000 0
$end


 --------------------------------------------------------------
             Orbital Energies (a.u.) and Symmetries
 --------------------------------------------------------------

 Alpha MOs, Restricted
 -- Occupied --                  
-490.05 -104.86  -80.04  -80.03  -65.18  -58.54  -58.54  -58.54
  1 A'    2 A'    3 A'    4 A'    5 A'    6 A'    1 A"    7 A'                 
-10.586  -9.861  -8.054  -8.051  -8.051  -7.576  -7.571  -7.475
  8 A'    9 A'   10 A'    2 A"   11 A'   12 A'   13 A'   14 A'                 
 -7.467  -7.466  -5.468  -5.467  -5.467  -5.463  -5.462  -5.462
  3 A"   15 A'   16 A'   17 A'    4 A"   18 A'   19 A'    5 A"                 
 -3.214  -3.210  -3.210  -3.201  -3.201  -1.138  -1.056  -0.907
 20 A'    6 A"   21 A'    7 A"   22 A'   23 A'   24 A'   25 A'                 
 -0.703  -0.550  -0.540  -0.516  -0.469  -0.468  -0.444  -0.392
 26 A'   27 A'   28 A'    8 A"   29 A'    9 A"   30 A'   31 A'                 
 -0.360
 10 A"                                                                         
 -- Virtual --                   
 -0.023   0.034   0.062   0.064   0.080   0.082   0.098   0.104
 11 A"   32 A'   33 A'   34 A'   12 A"   35 A'   36 A'   37 A'                 
  0.108   0.112   0.122   0.124   0.132   0.150   0.160   0.160
 13 A"   38 A'   39 A'   14 A"   40 A'   41 A'   15 A"   42 A'                 
  0.183   0.194   0.215   0.266   0.326   0.380   0.384   0.392
 43 A'   44 A'   45 A'   46 A'   47 A'   48 A'   16 A"   49 A'                 
  0.417   0.432   0.507   0.555   0.560   0.581   0.610   0.617
 17 A"   50 A'   51 A'   18 A"   52 A'   53 A'   19 A"   54 A'                 
  0.659   0.675   0.707   0.708   0.752   0.770   0.783   0.813
 20 A"   55 A'   56 A'   21 A"   57 A'   22 A"   58 A'   59 A'                 
  0.829   0.835   0.870   0.918   0.972   1.007   1.065   1.095
 23 A"   60 A'   61 A'   62 A'   63 A'   24 A"   64 A'   25 A"                 
  1.130   1.138   1.172   1.193   1.226   1.296   1.418   1.511
 26 A"   65 A'   66 A'   27 A"   67 A'   68 A'   69 A'   70 A'                 
  1.781   1.836   1.906   1.938   1.964   2.032   2.296   2.324
 28 A"   29 A"   71 A'   72 A'   73 A'   74 A'   30 A"   75 A'                 
  2.406   2.607   2.643   2.732   4.529   4.538   4.546   4.568
 76 A'   31 A"   77 A'   78 A'   32 A"   79 A'   33 A"   80 A'                 
  4.742   7.146   7.230   7.428   8.201   8.221   8.283  10.366
 81 A'   82 A'   83 A'   84 A'   34 A"   85 A'   86 A'   87 A'                 
 14.727  14.751  14.781  14.814  14.827  14.885  26.679  26.773
 35 A"   36 A"   88 A'   89 A'   90 A'   91 A'   37 A"   92 A'                 
 27.020  49.461 165.806 166.062 219.223 293.885 293.904 293.980
 93 A'   94 A'   95 A'   96 A'   97 A'   38 A"   98 A'   99 A'                 
*******
100 A'                                                                         

 Beta MOs, Restricted
 -- Occupied --                  
-490.05 -104.86  -80.04  -80.03  -65.18  -58.54  -58.54  -58.54
  1 A'    2 A'    3 A'    4 A'    5 A'    6 A'    1 A"    7 A'                 
-10.586  -9.861  -8.054  -8.051  -8.051  -7.576  -7.571  -7.475
  8 A'    9 A'   10 A'    2 A"   11 A'   12 A'   13 A'   14 A'                 
 -7.467  -7.466  -5.468  -5.467  -5.467  -5.463  -5.462  -5.462
  3 A"   15 A'   16 A'   17 A'    4 A"   18 A'   19 A'    5 A"                 
 -3.214  -3.210  -3.210  -3.201  -3.201  -1.138  -1.056  -0.907
 20 A'    6 A"   21 A'    7 A"   22 A'   23 A'   24 A'   25 A'                 
 -0.703  -0.550  -0.540  -0.516  -0.469  -0.468  -0.444  -0.392
 26 A'   27 A'   28 A'    8 A"   29 A'    9 A"   30 A'   31 A'                 
 -0.360
 10 A"                                                                         
 -- Virtual --                   
 -0.023   0.034   0.062   0.064   0.080   0.082   0.098   0.104
 11 A"   32 A'   33 A'   34 A'   12 A"   35 A'   36 A'   37 A'                 
  0.108   0.112   0.122   0.124   0.132   0.150   0.160   0.160
 13 A"   38 A'   39 A'   14 A"   40 A'   41 A'   15 A"   42 A'                 
  0.183   0.194   0.215   0.266   0.326   0.380   0.384   0.392
 43 A'   44 A'   45 A'   46 A'   47 A'   48 A'   16 A"   49 A'                 
  0.417   0.432   0.507   0.555   0.560   0.581   0.610   0.617
 17 A"   50 A'   51 A'   18 A"   52 A'   53 A'   19 A"   54 A'                 
  0.659   0.675   0.707   0.708   0.752   0.770   0.783   0.813
 20 A"   55 A'   56 A'   21 A"   57 A'   22 A"   58 A'   59 A'                 
  0.829   0.835   0.870   0.918   0.972   1.007   1.065   1.095
 23 A"   60 A'   61 A'   62 A'   63 A'   24 A"   64 A'   25 A"                 
  1.130   1.138   1.172   1.193   1.226   1.296   1.418   1.511
 26 A"   65 A'   66 A'   27 A"   67 A'   68 A'   69 A'   70 A'                 
  1.781   1.836   1.906   1.938   1.964   2.032   2.296   2.324
 28 A"   29 A"   71 A'   72 A'   73 A'   74 A'   30 A"   75 A'                 
  2.406   2.607   2.643   2.732   4.529   4.538   4.546   4.568
 76 A'   31 A"   77 A'   78 A'   32 A"   79 A'   33 A"   80 A'                 
  4.742   7.146   7.230   7.428   8.201   8.221   8.283  10.366
 81 A'   82 A'   83 A'   84 A'   34 A"   85 A'   86 A'   87 A'                 
 14.727  14.751  14.781  14.814  14.827  14.885  26.679  26.773
 35 A"   36 A"   88 A'   89 A'   90 A'   91 A'   37 A"   92 A'                 
 27.020  49.461 165.806 166.062 219.223 293.885 293.904 293.980
 93 A'   94 A'   95 A'   96 A'   97 A'   38 A"   98 A'   99 A'                 
*******
100 A'                                                                         
 --------------------------------------------------------------

          Ground-State Mulliken Net Atomic Charges

     Atom                 Charge (a.u.)
  ----------------------------------------
      1 Br                   -0.267538
      2 P                     0.353508
      3 P                    -0.037129
      4 Cl                   -0.048841
  ----------------------------------------
  Sum of atomic charges =    -0.000000

 -----------------------------------------------------------------
                    Cartesian Multipole Moments
 -----------------------------------------------------------------
    Charge (ESU x 10^10)
                -0.0000
    Dipole Moment (Debye)
         X       0.2113      Y      -0.0532      Z       0.0000
       Tot       0.2179
    Quadrupole Moments (Debye-Ang)
        XX     -63.0603     XY       0.3880     YY     -58.7801
        XZ       0.0000     YZ      -0.0000     ZZ     -57.7408
    Octopole Moments (Debye-Ang^2)
       XXX      70.0555    XXY      -3.7322    XYY      18.6562
       YYY      -3.4473    XXZ       0.0000    XYZ       0.0000
       YYZ       0.0000    XZZ      17.3534    YZZ      -1.1482
       ZZZ       0.0000
    Hexadecapole Moments (Debye-Ang^3)
      XXXX   -1354.8926   XXXY     -24.0434   XXYY    -252.5842
      XYYY      -9.2151   YYYY    -199.8292   XXXZ      -0.0000
      XXYZ      -0.0000   XYYZ       0.0000   YYYZ      -0.0000
      XXZZ    -241.0432   XYZZ      -1.9228   YYZZ     -45.2713
      XZZZ      -0.0000   YZZZ      -0.0000   ZZZZ     -80.5819
 -----------------------------------------------------------------
Archival summary:
1\1\december\OPT\HF\BasisUnspecified\r1l12\taweetha\SunFeb1006:08:322019SunFeb1006:08:322019\0\\#,OPT,HF,BasisUnspecified,\\0,1\Br\P,1,2.24223\P,2,2.00413,1,98.5801\Cl,3,2.07557,2,99.6123,1,-180,0\\HF=-3713.3731\\@

 Total job time:  9.36s(wall), 53.16s(cpu) 
 Sun Feb 10 06:08:32 2019

        *************************************************************
        *                                                           *
        *  Thank you very much for using Q-Chem.  Have a nice day.  *
        *                                                           *
        *************************************************************


 
User input: 2 of 2 
 
Q-Chem Developer Version!
                  Welcome to Q-Chem
     A Quantum Leap Into The Future Of Chemistry


 Q-Chem 5.1, Q-Chem, Inc., Pleasanton, CA (2018)

 Yihan Shao,  Zhengting Gan,  E. Epifanovsky,  A. T. B. Gilbert,  M. Wormit,  
 J. Kussmann,  A. W. Lange,  A. Behn,  Jia Deng,  Xintian Feng,  D. Ghosh,  
 M. Goldey,  P. R. Horn,  L. D. Jacobson,  I. Kaliman,  T. Kus,  A. Landau,  
 Jie Liu,  E. I. Proynov,  R. M. Richard,  R. P. Steele,  E. J. Sundstrom,  
 H. L. Woodcock III,  P. M. Zimmerman,  D. Zuev,  B. Albrecht,  E. Alguire,  
 S. A. Baeppler,  D. Barton,  Z. Benda,  Y. A. Bernard,  E. J. Berquist,  
 K. B. Bravaya,  H. Burton,  D. Casanova,  Chun-Min Chang,  Yunqing Chen,  
 A. Chien,  K. D. Closser,  M. P. Coons,  S. Coriani,  S. Dasgupta,  
 A. L. Dempwolff,  M. Diedenhofen,  Hainam Do,  R. G. Edgar,  Po-Tung Fang,  
 S. Faraji,  S. Fatehi,  Qingguo Feng,  K. D. Fenk,  J. Fosso-Tande,  
 J. Gayvert,  Qinghui Ge,  A. Ghysels,  G. Gidofalvi,  J. Gomes,  
 J. Gonthier,  A. Gunina,  D. Hait,  M. W. D. Hanson-Heine,  
 P. H. P. Harbach,  A. W. Hauser,  J. E. Herr,  E. G. Hohenstein,  
 Z. C. Holden,  Kerwin Hui,  B. C. Huynh,  T.-C. Jagau,  Hyunjun Ji,  
 B. Kaduk,  K. Khistyaev,  Jaehoon Kim,  P. Klunzinger,  K. Koh,  
 D. Kosenkov,  L. Koulias,  T. Kowalczyk,  C. M. Krauter,  A. Kunitsa,  
 Ka Un Lao,  A. Laurent,  K. V. Lawler,  Joonho Lee,  D. Lefrancois,  
 S. Lehtola,  D. S. Levine,  Yi-Pei Li,  You-Sheng Lin,  Fenglai Liu,  
 E. Livshits,  A. Luenser,  P. Manohar,  E. Mansoor,  S. F. Manzer,  
 Shan-Ping Mao,  Yuezhi Mao,  N. Mardirossian,  A. V. Marenich,  
 T. Markovich,  L. A. Martinez-Martinez,  S. A. Maurer,  N. J. Mayhall,  
 S. C. McKenzie,  J.-M. Mewes,  A. F. Morrison,  J. W. Mullinax,  K. Nanda,  
 T. S. Nguyen-Beck,  R. Olivares-Amaya,  J. A. Parkhill,  T. M. Perrine,  
 F. Plasser,  P. Pokhilko,  S. Prager,  A. Prociuk,  E. Ramos,  D. R. Rehn,  
 F. Rob,  M. Schneider,  N. Sergueev,  S. M. Sharada,  S. Sharma,  
 D. W. Small,  T. Stauch,  T. Stein,  Yu-Chuan Su,  A. J. W. Thom,  
 A. Tkatchenko,  T. Tsuchimochi,  N. M. Tubman,  L. Vogt,  M. L. Vidal,  
 O. Vydrov,  M. A. Watson,  J. Wenzel,  M. de Wergifosse,  T. A. Wesolowski,  
 A. White,  J. Witte,  A. Yamada,  Jun Yang,  K. Yao,  S. Yeganeh,  
 S. R. Yost,  Zhi-Qiang You,  A. Zech,  Igor Ying Zhang,  Xing Zhang,  
 Yan Zhao,  Ying Zhu,  B. R. Brooks,  G. K. L. Chan,  C. J. Cramer,  
 M. S. Gordon,  W. J. Hehre,  A. Klamt,  M. W. Schmidt,  C. D. Sherrill,  
 D. G. Truhlar,  A. Aspuru-Guzik,  R. Baer,  A. T. Bell,  N. A. Besley,  
 Jeng-Da Chai,  A. E. DePrince, III,  R. A. DiStasio Jr.,  A. Dreuw,  
 B. D. Dunietz,  T. R. Furlani,  Chao-Ping Hsu,  Yousung Jung,  Jing Kong,  
 D. S. Lambrecht,  WanZhen Liang,  C. Ochsenfeld,  V. A. Rassolov,  
 L. V. Slipchenko,  J. E. Subotnik,  T. Van Voorhis,  J. M. Herbert,  
 A. I. Krylov,  P. M. W. Gill,  M. Head-Gordon

 Contributors to earlier versions of Q-Chem not listed above: 
 R. D. Adamson,  B. Austin,  J. Baker,  G. J. O. Beran,  K. Brandhorst,  
 S. T. Brown,  E. F. C. Byrd,  A. K. Chakraborty,  C.-L. Cheng,  
 Siu Hung Chien,  D. M. Chipman,  D. L. Crittenden,  H. Dachsel,  
 R. J. Doerksen,  A. D. Dutoi,  L. Fusti-Molnar,  W. A. Goddard III,  
 A. Golubeva-Zadorozhnaya,  S. R. Gwaltney,  G. Hawkins,  A. Heyden,  
 S. Hirata,  G. Kedziora,  F. J. Keil,  C. Kelley,  Jihan Kim,  R. A. King,  
 R. Z. Khaliullin,  P. P. Korambath,  W. Kurlancheek,  A. M. Lee,  M. S. Lee,  
 S. V. Levchenko,  Ching Yeh Lin,  D. Liotard,  R. C. Lochan,  I. Lotan,  
 P. E. Maslen,  N. Nair,  D. P. O'Neill,  D. Neuhauser,  E. Neuscamman,  
 C. M. Oana,  R. Olson,  B. Peters,  R. Peverati,  P. A. Pieniazek,  
 Y. M. Rhee,  J. Ritchie,  M. A. Rohrdanz,  E. Rosta,  N. J. Russ,  
 H. F. Schaefer III,  N. E. Schultz,  N. Shenvi,  A. C. Simmonett,  A. Sodt,  
 D. Stuck,  K. S. Thanthiriwatte,  V. Vanovschi,  Tao Wang,  A. Warshel,  
 C. F. Williams,  Q. Wu,  X. Xu,  W. Zhang

 Please cite Q-Chem as follows:
 Y. Shao et al., Mol. Phys. 113, 184-215 (2015)
 DOI: 10.1080/00268976.2014.952696

 Q-Chem 5.1.2 for Intel X86 EM64T Linux

 Parts of Q-Chem use Armadillo 8.300.2 (Tropical Shenanigans).
 http://arma.sourceforge.net/

 Q-Chem begins on Sun Feb 10 06:08:32 2019  

Host: 
0

     Scratch files written to /scratch/taweetham/qchem22361//
The previous job contains 0 fragments, simply inherited here
Input Ideriv = 2
Curr. Ideriv = -1
Max.  Ideriv = 2

Checking the input file for inconsistencies... 	...done.

--------------------------------------------------------------
User input:
--------------------------------------------------------------

$molecule
read
$end

$rem
   JOB_TYPE 	FREQUENCY
   BASIS 		6-311++G**
   EXCHANGE 	HF	
$end

--------------------------------------------------------------
 ----------------------------------------------------------------
             Standard Nuclear Orientation (Angstroms)
    I     Atom           X                Y                Z
 ----------------------------------------------------------------
    1      Br      1.9889363581    -0.1040528372    -0.0000000000
    2      P      -0.0249030884     0.8818779219     0.0000000000
    3      P      -1.1648210669    -0.7664979497    -0.0000000000
    4      Cl     -3.0451123648     0.1124205718     0.0000000000
 ----------------------------------------------------------------
 Molecular Point Group                 Cs    NOp =  2
 Largest Abelian Subgroup              Cs    NOp =  2
 Nuclear Repulsion Energy =   440.3198480649 hartrees
 There are       41 alpha and       41 beta electrons
 Requested basis set is 6-311++G(d,p)
 There are 58 shells and 138 basis functions

 Total QAlloc Memory Limit   2000 MB
 Mega-Array Size       188 MB
 MEM_STATIC part       192 MB

                       Distance Matrix (Angstroms)
             Br(  1)   P (  2)   P (  3)
   P (  2)  2.242233
   P (  3)  3.222580  2.004135
   Cl(  4)  5.038701  3.116686  2.075571

 A cutoff of  1.0D-11 yielded   1359 shell pairs
 There are      8305 function pairs (      9068 Cartesian)

 -------------------------------------------------------
 OpenMP Integral Computing Module                       
 Release: version 1.0, May 2013, Q-Chem Inc. Pittsburgh 
 -------------------------------------------------------
 Integral Job Info:
 Integral job number is                      11
 Integral operator is                         1
 short-range coefficients                     0
 long-range coefficients              100000000
 Omega coefficients                           0
 if combine SR and LR in K                    0
 Integral screening is                        0
 Integral computing path is                   2
 max size of driver memory is            800000
 size of driver memory is                593474
 size of scratch memory is             29634545
 max col of scratch BK array               1296
 max len of scratch array in speh3          155
 max len of scratch index in speh4           18
 max int batch size is                      520
 min int batch size is                       52
 fixed nKL is                                45
 max L of basis functions is                  2
 order of int derivative is                   0
 number of shells is                         58
 number of basis is                         144
 number of cartesian basis is               144
 number of contracted shell pairs          1359
 number of primitive shell pairs           3566
 maxK2 (contraction) of shell pair           36
 max number of K2 of shell pair               1
 max number of CS2 of shell pair            219
 max number of PS2 of shell pair            288
 mem total for path MDJ                  521372
 -------------------------------------------------------
 Smallest overlap matrix eigenvalue = 4.51E-04
 Guess from superposition of atomic densities
 Warning:  Energy on first SCF cycle will be non-variational
 SAD guess density has 82.000000 electrons

 -----------------------------------------------------------------------
  General SCF calculation program by
  Eric Jon Sundstrom, Paul Horn, Yuezhi Mao, Dmitri Zuev, Alec White,
  David Stuck, Shaama M.S., Shane Yost, Joonho Lee, David Small,
  Daniel Levine, Susi Lehtola, Hugh Burton, Evgeny Epifanovsky
 -----------------------------------------------------------------------
 Hartree-Fock
 using 6 threads for integral computing
 -------------------------------------------------------
 OpenMP Integral computing Module                
 Release: version 2.0, May 2017, Q-Chem Inc. Pleasanton 
 -------------------------------------------------------
 A restricted SCF calculation will be
 performed using DIIS
 SCF converges when DIIS error is below 1.0e-08
 ---------------------------------------
  Cycle       Energy         DIIS error
 ---------------------------------------
    1   -3713.7960334139      3.89e-02  
    2   -3713.3213684147      3.76e-03  
    3   -3713.3617774944      1.94e-03  
    4   -3713.3722803020      3.60e-04  
    5   -3713.3730021098      1.59e-04  
    6   -3713.3730855849      4.34e-05  
    7   -3713.3730979222      1.37e-05  
    8   -3713.3730998868      5.35e-06  
    9   -3713.3731001379      2.09e-06  
   10   -3713.3731001667      5.28e-07  
   11   -3713.3731001686      1.65e-07  
   12   -3713.3731001688      5.02e-08  
   13   -3713.3731001688      1.36e-08  
   14   -3713.3731001688      4.07e-09  Convergence criterion met
 ---------------------------------------
 SCF time:   CPU 12.68s  wall 2.00s 
 SCF   energy in the final basis set =    -3713.3731001688
 Total energy in the final basis set =    -3713.3731001688

 --------------------------------------------------------------
             Orbital Energies (a.u.) and Symmetries
 --------------------------------------------------------------

 Alpha MOs, Restricted
 -- Occupied --                  
-490.05 -104.86  -80.04  -80.03  -65.18  -58.54  -58.54  -58.54
  1 A'    2 A'    3 A'    4 A'    5 A'    6 A'    1 A"    7 A'                 
-10.586  -9.861  -8.054  -8.051  -8.051  -7.576  -7.571  -7.475
  8 A'    9 A'   10 A'    2 A"   11 A'   12 A'   13 A'   14 A'                 
 -7.467  -7.466  -5.468  -5.467  -5.467  -5.463  -5.462  -5.462
  3 A"   15 A'   16 A'   17 A'    4 A"   18 A'   19 A'    5 A"                 
 -3.214  -3.210  -3.210  -3.201  -3.201  -1.138  -1.056  -0.907
 20 A'    6 A"   21 A'    7 A"   22 A'   23 A'   24 A'   25 A'                 
 -0.703  -0.550  -0.540  -0.516  -0.469  -0.468  -0.444  -0.392
 26 A'   27 A'   28 A'    8 A"   29 A'    9 A"   30 A'   31 A'                 
 -0.360
 10 A"                                                                         
 -- Virtual --                   
 -0.023   0.034   0.062   0.064   0.080   0.082   0.098   0.104
 11 A"   32 A'   33 A'   34 A'   12 A"   35 A'   36 A'   37 A'                 
  0.108   0.112   0.122   0.124   0.132   0.150   0.160   0.160
 13 A"   38 A'   39 A'   14 A"   40 A'   41 A'   15 A"   42 A'                 
  0.183   0.194   0.215   0.266   0.326   0.380   0.384   0.392
 43 A'   44 A'   45 A'   46 A'   47 A'   48 A'   16 A"   49 A'                 
  0.417   0.432   0.507   0.555   0.560   0.581   0.610   0.617
 17 A"   50 A'   51 A'   18 A"   52 A'   53 A'   19 A"   54 A'                 
  0.659   0.675   0.707   0.708   0.752   0.770   0.783   0.813
 20 A"   55 A'   56 A'   21 A"   57 A'   22 A"   58 A'   59 A'                 
  0.829   0.835   0.870   0.918   0.972   1.007   1.065   1.095
 23 A"   60 A'   61 A'   62 A'   63 A'   24 A"   64 A'   25 A"                 
  1.130   1.138   1.172   1.193   1.226   1.296   1.418   1.511
 26 A"   65 A'   66 A'   27 A"   67 A'   68 A'   69 A'   70 A'                 
  1.781   1.836   1.906   1.938   1.964   2.032   2.296   2.324
 28 A"   29 A"   71 A'   72 A'   73 A'   74 A'   30 A"   75 A'                 
  2.406   2.607   2.643   2.732   4.529   4.538   4.546   4.568
 76 A'   31 A"   77 A'   78 A'   32 A"   79 A'   33 A"   80 A'                 
  4.742   7.146   7.230   7.428   8.201   8.221   8.283  10.366
 81 A'   82 A'   83 A'   84 A'   34 A"   85 A'   86 A'   87 A'                 
 14.727  14.751  14.781  14.814  14.827  14.885  26.679  26.773
 35 A"   36 A"   88 A'   89 A'   90 A'   91 A'   37 A"   92 A'                 
 27.020  49.461 165.806 166.062 219.223 293.885 293.904 293.980
 93 A'   94 A'   95 A'   96 A'   97 A'   38 A"   98 A'   99 A'                 
*******
100 A'                                                                         

 Beta MOs, Restricted
 -- Occupied --                  
-490.05 -104.86  -80.04  -80.03  -65.18  -58.54  -58.54  -58.54
  1 A'    2 A'    3 A'    4 A'    5 A'    6 A'    1 A"    7 A'                 
-10.586  -9.861  -8.054  -8.051  -8.051  -7.576  -7.571  -7.475
  8 A'    9 A'   10 A'    2 A"   11 A'   12 A'   13 A'   14 A'                 
 -7.467  -7.466  -5.468  -5.467  -5.467  -5.463  -5.462  -5.462
  3 A"   15 A'   16 A'   17 A'    4 A"   18 A'   19 A'    5 A"                 
 -3.214  -3.210  -3.210  -3.201  -3.201  -1.138  -1.056  -0.907
 20 A'    6 A"   21 A'    7 A"   22 A'   23 A'   24 A'   25 A'                 
 -0.703  -0.550  -0.540  -0.516  -0.469  -0.468  -0.444  -0.392
 26 A'   27 A'   28 A'    8 A"   29 A'    9 A"   30 A'   31 A'                 
 -0.360
 10 A"                                                                         
 -- Virtual --                   
 -0.023   0.034   0.062   0.064   0.080   0.082   0.098   0.104
 11 A"   32 A'   33 A'   34 A'   12 A"   35 A'   36 A'   37 A'                 
  0.108   0.112   0.122   0.124   0.132   0.150   0.160   0.160
 13 A"   38 A'   39 A'   14 A"   40 A'   41 A'   15 A"   42 A'                 
  0.183   0.194   0.215   0.266   0.326   0.380   0.384   0.392
 43 A'   44 A'   45 A'   46 A'   47 A'   48 A'   16 A"   49 A'                 
  0.417   0.432   0.507   0.555   0.560   0.581   0.610   0.617
 17 A"   50 A'   51 A'   18 A"   52 A'   53 A'   19 A"   54 A'                 
  0.659   0.675   0.707   0.708   0.752   0.770   0.783   0.813
 20 A"   55 A'   56 A'   21 A"   57 A'   22 A"   58 A'   59 A'                 
  0.829   0.835   0.870   0.918   0.972   1.007   1.065   1.095
 23 A"   60 A'   61 A'   62 A'   63 A'   24 A"   64 A'   25 A"                 
  1.130   1.138   1.172   1.193   1.226   1.296   1.418   1.511
 26 A"   65 A'   66 A'   27 A"   67 A'   68 A'   69 A'   70 A'                 
  1.781   1.836   1.906   1.938   1.964   2.032   2.296   2.324
 28 A"   29 A"   71 A'   72 A'   73 A'   74 A'   30 A"   75 A'                 
  2.406   2.607   2.643   2.732   4.529   4.538   4.546   4.568
 76 A'   31 A"   77 A'   78 A'   32 A"   79 A'   33 A"   80 A'                 
  4.742   7.146   7.230   7.428   8.201   8.221   8.283  10.366
 81 A'   82 A'   83 A'   84 A'   34 A"   85 A'   86 A'   87 A'                 
 14.727  14.751  14.781  14.814  14.827  14.885  26.679  26.773
 35 A"   36 A"   88 A'   89 A'   90 A'   91 A'   37 A"   92 A'                 
 27.020  49.461 165.806 166.062 219.223 293.885 293.904 293.980
 93 A'   94 A'   95 A'   96 A'   97 A'   38 A"   98 A'   99 A'                 
*******
100 A'                                                                         
 --------------------------------------------------------------

          Ground-State Mulliken Net Atomic Charges

     Atom                 Charge (a.u.)
  ----------------------------------------
      1 Br                   -0.267538
      2 P                     0.353507
      3 P                    -0.037128
      4 Cl                   -0.048841
  ----------------------------------------
  Sum of atomic charges =    -0.000000

 -----------------------------------------------------------------
                    Cartesian Multipole Moments
 -----------------------------------------------------------------
    Charge (ESU x 10^10)
                -0.0000
    Dipole Moment (Debye)
         X       0.2112      Y      -0.0533      Z       0.0000
       Tot       0.2179
    Quadrupole Moments (Debye-Ang)
        XX     -63.0575     XY       0.3907     YY     -58.7805
        XZ      -0.0000     YZ      -0.0000     ZZ     -57.7408
    Octopole Moments (Debye-Ang^2)
       XXX      69.0709    XXY      -3.6029    XYY      18.3546
       YYY      -3.0677    XXZ       0.0000    XYZ       0.0000
       YYZ       0.0000    XZZ      17.0548    YZZ      -1.0231
       ZZZ       0.0000
    Hexadecapole Moments (Debye-Ang^3)
      XXXX   -1353.5364   XXXY     -23.7767   XXYY    -252.3512
      XYYY      -8.9068   YYYY    -199.7679   XXXZ      -0.0000
      XXYZ      -0.0000   XYYZ      -0.0000   YYYZ      -0.0000
      XXZZ    -240.8688   XYZZ      -1.8088   YYZZ     -45.2630
      XZZZ      -0.0000   YZZZ      -0.0000   ZZZZ     -80.5819
 -----------------------------------------------------------------
 Calculating MO derivatives via CPSCF
XF: myseg = 0
XF: NBas: 138, NBas6D: 144
 D1JvT checksum  = 135744 8910.0829289573
 D1KAT checksum  = 318144 426.1242803119
   1         3          12      0.091076    0.029688
   2         3          12      0.023140    0.009928
   3         3          12      0.007034    0.003467
   4         3          12      0.001790    0.000812
   5         3          12      0.000397    0.000167
   6         8           7      0.000066    0.000028
   7        12           3      0.000009    0.000004
   8        15           0      0.000000    0.000000    Roots Converged
 Time for AOints: 2.9 s (CPU) 0.5 s (wall)
 ------------------------------------------------------------------------------
                     AOints        : Timing summary (seconds)
 ------------------------------------------------------------------------------
     job step          cpu (% of tot)      sys (% of tot)     wall (% of tot)
 ------------------------------------------------------------------------------
  cpscf_lag         0.9870E+01 (29.6)   0.3000E-05 (30.0)   0.1738E+01 (28.4)
  iterzp            0.2058E+02 (61.6)   0.7000E-05 (70.0)   0.3837E+01 (62.7)
  make_fx           0.0000E+00 ( 0.0)   0.0000E+00 ( 0.0)   0.0000E+00 ( 0.0)
  AOints            0.2883E+01 ( 8.6)   0.0000E+00 ( 0.0)   0.4921E+00 ( 8.0)
 ------------------------------------------------------------------------------
   Grand Totals     0.3338E+02          0.1000E-04          0.6116E+01
 ------------------------------------------------------------------------------
 Calculating analytic Hessian of the SCF energy
 Polarizability Matrix (a.u.)
            1           2           3
    1-124.9733138  -9.5678113  -0.0000000
    2  -9.5678113 -69.3410628  -0.0000000
    3  -0.0000000  -0.0000000 -46.2527217

 Direct stationary perturbation theory relativistic correction:

 rels  =      18.840545018638
 relv  =     -63.042673743328
 rel2e =       9.532900728493
 E_rel =     -34.669227996197

 Hessian of the SCF Energy
            1           2           3           4           5           6
    1   0.1319138  -0.0477084   0.0000000  -0.1093205   0.0404528  -0.0000000
    2  -0.0477084   0.0324488  -0.0000000   0.0549466  -0.0410479   0.0000000
    3   0.0000000  -0.0000000   0.0049089  -0.0000000   0.0000000  -0.0048138
    4  -0.1093205   0.0549466  -0.0000000   0.2088051   0.0620951   0.0000000
    5   0.0404528  -0.0410479   0.0000000   0.0620951   0.2522535   0.0000000
    6  -0.0000000   0.0000000  -0.0048138   0.0000000   0.0000000   0.0046355
    7  -0.0149883  -0.0045479   0.0000000  -0.0808879  -0.1117416  -0.0000000
    8   0.0098275   0.0091359  -0.0000000  -0.1109321  -0.2223450  -0.0000000
    9   0.0000000  -0.0000000  -0.0054372  -0.0000000  -0.0000000   0.0053960
   10  -0.0076050  -0.0026903  -0.0000000  -0.0185967   0.0091937   0.0000000
   11  -0.0025719  -0.0005367   0.0000000  -0.0061096   0.0111394  -0.0000000
   12  -0.0000000   0.0000000   0.0053421   0.0000000  -0.0000000  -0.0052177
            7           8           9          10          11          12
    1  -0.0149883   0.0098275   0.0000000  -0.0076050  -0.0025719  -0.0000000
    2  -0.0045479   0.0091359  -0.0000000  -0.0026903  -0.0005367   0.0000000
    3   0.0000000  -0.0000000  -0.0054372  -0.0000000   0.0000000   0.0053421
    4  -0.0808879  -0.1109321  -0.0000000  -0.0185967  -0.0061096   0.0000000
    5  -0.1117416  -0.2223450  -0.0000000   0.0091937   0.0111394  -0.0000000
    6  -0.0000000  -0.0000000   0.0053960   0.0000000  -0.0000000  -0.0052177
    7   0.2245136   0.0553042   0.0000000  -0.1286373   0.0609853  -0.0000000
    8   0.0553042   0.2604024   0.0000000   0.0458005  -0.0471933   0.0000000
    9   0.0000000   0.0000000   0.0059892  -0.0000000   0.0000000  -0.0059480
   10  -0.1286373   0.0458005  -0.0000000   0.1548391  -0.0523039   0.0000000
   11   0.0609853  -0.0471933   0.0000000  -0.0523039   0.0365907  -0.0000000
   12  -0.0000000   0.0000000  -0.0059480   0.0000000  -0.0000000   0.0058237
 Gradient time:  CPU 48.13 s  wall 8.90 s
 **********************************************************************
 **                                                                  **
 **                       VIBRATIONAL ANALYSIS                       **
 **                       --------------------                       **
 **                                                                  **
 **        VIBRATIONAL FREQUENCIES (CM**-1) AND NORMAL MODES         **
 **     FORCE CONSTANTS (mDYN/ANGSTROM) AND REDUCED MASSES (AMU)     **
 **                  INFRARED INTENSITIES (KM/MOL)                   **
 **                                                                  **
 **********************************************************************


 Mode:                 1                      2                      3
 Frequency:       123.35                 124.42                 202.15
 Force Cnst:      0.3081                 0.3259                 0.9800
 Red. Mass:      34.3751                35.7301                40.7012
 IR Active:          YES                    YES                    YES
 IR Intens:        1.680                  2.924                  0.737
 Raman Active:       YES                    YES                    YES
               X      Y      Z        X      Y      Z        X      Y      Z
 Br         0.000  0.000 -0.218   -0.192 -0.212 -0.000   -0.395  0.027  0.000
 P         -0.000 -0.000  0.543    0.164  0.586  0.000   -0.191 -0.018 -0.000
 P         -0.000 -0.000  0.612    0.356  0.465  0.000    0.401 -0.308 -0.000
 Cl         0.000  0.000 -0.532   -0.026 -0.452 -0.000    0.707  0.227  0.000
 TransDip   0.000 -0.000  0.042   -0.014  0.053  0.000    0.020 -0.019  0.000

 Mode:                 4                      5                      6
 Frequency:       428.77                 519.79                 704.53
 Force Cnst:      3.8651                 5.1929                 9.0625
 Red. Mass:      35.6829                32.6211                30.9879
 IR Active:          YES                    YES                    YES
 IR Intens:       70.480                124.946                  1.479
 Raman Active:       YES                    YES                    YES
               X      Y      Z        X      Y      Z        X      Y      Z
 Br        -0.273  0.150  0.000   -0.011 -0.009 -0.000    0.011  0.006 -0.000
 P          0.837 -0.424 -0.000    0.009  0.077  0.000   -0.361 -0.603  0.000
 P         -0.013  0.086 -0.000    0.670 -0.367  0.000    0.374  0.603  0.000
 Cl        -0.114 -0.039  0.000   -0.577  0.278 -0.000   -0.037 -0.013 -0.000
 TransDip   0.268 -0.025 -0.000    0.357 -0.031  0.000    0.038  0.010  0.000

 STANDARD THERMODYNAMIC QUANTITIES AT   298.15 K  AND     1.00 ATM

   This Molecule has  0 Imaginary Frequencies
   Zero point vibrational energy:        3.006 kcal/mol

   Atom    1 Element Br Has Mass   78.91830
   Atom    2 Element P  Has Mass   30.97376
   Atom    3 Element P  Has Mass   30.97376
   Atom    4 Element Cl Has Mass   34.96885
   Molecular Mass:   175.834670 amu
   Principal axes and moments of inertia in amu*Bohr^2:
                             1           2           3
    Eigenvalues --      155.61712  2419.17199  2574.78911
          X               1.00000     0.00201     0.00000
          Y              -0.00201     1.00000     0.00000
          Z              -0.00000    -0.00000     1.00000
   Rotational Symmetry Number is   1
   The Molecule is an Asymmetric Top
   Translational Enthalpy:        0.889 kcal/mol
   Rotational Enthalpy:           0.889 kcal/mol
   Vibrational Enthalpy:          4.600 kcal/mol
   gas constant (RT):             0.592 kcal/mol
   Translational Entropy:        41.400  cal/mol.K
   Rotational Entropy:           28.362  cal/mol.K
   Vibrational Entropy:           9.965  cal/mol.K

   Total Enthalpy:                6.970 kcal/mol
   Total Entropy:                79.727  cal/mol.K
Archival summary:
1\1\december\FREQ\HF\BasisUnspecified\r1l12\taweetha\SunFeb1006:08:432019SunFeb1006:08:432019\0\\#,FREQ,HF,BasisUnspecified,\\0,1\Br\P,1,2.24223\P,2,2.00413,1,98.5801\Cl,3,2.07557,2,99.6123,1,-180,0\\HF=-3713.3731\\@

 Total job time:  11.14s(wall), 61.06s(cpu) 
 Sun Feb 10 06:08:43 2019

        *************************************************************
        *                                                           *
        *  Thank you very much for using Q-Chem.  Have a nice day.  *
        *                                                           *
        *************************************************************
