# Supplementary material for: Geometric and energetic data from ab initio calculations of haloethene, haloimine, halomethylenephosphine, haloiminophosphine, halodiazene, halodiphosphene and halocyclopropane
Source: Data Brief. 2019 Nov 2;27:104738. doi: 10.1016/j.dib.2019.104738 (PMC6861602; doi:10.1016/j.dib.2019.104738)
Supplement: Multimedia component 8 [file mmc8.zip › PP/HF/ClEPPECl.out]

Q-Chem Developer Version!
                  Welcome to Q-Chem
     A Quantum Leap Into The Future Of Chemistry


 Q-Chem 5.1, Q-Chem, Inc., Pleasanton, CA (2018)

 Yihan Shao,  Zhengting Gan,  E. Epifanovsky,  A. T. B. Gilbert,  M. Wormit,  
 J. Kussmann,  A. W. Lange,  A. Behn,  Jia Deng,  Xintian Feng,  D. Ghosh,  
 M. Goldey,  P. R. Horn,  L. D. Jacobson,  I. Kaliman,  T. Kus,  A. Landau,  
 Jie Liu,  E. I. Proynov,  R. M. Richard,  R. P. Steele,  E. J. Sundstrom,  
 H. L. Woodcock III,  P. M. Zimmerman,  D. Zuev,  B. Albrecht,  E. Alguire,  
 S. A. Baeppler,  D. Barton,  Z. Benda,  Y. A. Bernard,  E. J. Berquist,  
 K. B. Bravaya,  H. Burton,  D. Casanova,  Chun-Min Chang,  Yunqing Chen,  
 A. Chien,  K. D. Closser,  M. P. Coons,  S. Coriani,  S. Dasgupta,  
 A. L. Dempwolff,  M. Diedenhofen,  Hainam Do,  R. G. Edgar,  Po-Tung Fang,  
 S. Faraji,  S. Fatehi,  Qingguo Feng,  K. D. Fenk,  J. Fosso-Tande,  
 J. Gayvert,  Qinghui Ge,  A. Ghysels,  G. Gidofalvi,  J. Gomes,  
 J. Gonthier,  A. Gunina,  D. Hait,  M. W. D. Hanson-Heine,  
 P. H. P. Harbach,  A. W. Hauser,  J. E. Herr,  E. G. Hohenstein,  
 Z. C. Holden,  Kerwin Hui,  B. C. Huynh,  T.-C. Jagau,  Hyunjun Ji,  
 B. Kaduk,  K. Khistyaev,  Jaehoon Kim,  P. Klunzinger,  K. Koh,  
 D. Kosenkov,  L. Koulias,  T. Kowalczyk,  C. M. Krauter,  A. Kunitsa,  
 Ka Un Lao,  A. Laurent,  K. V. Lawler,  Joonho Lee,  D. Lefrancois,  
 S. Lehtola,  D. S. Levine,  Yi-Pei Li,  You-Sheng Lin,  Fenglai Liu,  
 E. Livshits,  A. Luenser,  P. Manohar,  E. Mansoor,  S. F. Manzer,  
 Shan-Ping Mao,  Yuezhi Mao,  N. Mardirossian,  A. V. Marenich,  
 T. Markovich,  L. A. Martinez-Martinez,  S. A. Maurer,  N. J. Mayhall,  
 S. C. McKenzie,  J.-M. Mewes,  A. F. Morrison,  J. W. Mullinax,  K. Nanda,  
 T. S. Nguyen-Beck,  R. Olivares-Amaya,  J. A. Parkhill,  T. M. Perrine,  
 F. Plasser,  P. Pokhilko,  S. Prager,  A. Prociuk,  E. Ramos,  D. R. Rehn,  
 F. Rob,  M. Schneider,  N. Sergueev,  S. M. Sharada,  S. Sharma,  
 D. W. Small,  T. Stauch,  T. Stein,  Yu-Chuan Su,  A. J. W. Thom,  
 A. Tkatchenko,  T. Tsuchimochi,  N. M. Tubman,  L. Vogt,  M. L. Vidal,  
 O. Vydrov,  M. A. Watson,  J. Wenzel,  M. de Wergifosse,  T. A. Wesolowski,  
 A. White,  J. Witte,  A. Yamada,  Jun Yang,  K. Yao,  S. Yeganeh,  
 S. R. Yost,  Zhi-Qiang You,  A. Zech,  Igor Ying Zhang,  Xing Zhang,  
 Yan Zhao,  Ying Zhu,  B. R. Brooks,  G. K. L. Chan,  C. J. Cramer,  
 M. S. Gordon,  W. J. Hehre,  A. Klamt,  M. W. Schmidt,  C. D. Sherrill,  
 D. G. Truhlar,  A. Aspuru-Guzik,  R. Baer,  A. T. Bell,  N. A. Besley,  
 Jeng-Da Chai,  A. E. DePrince, III,  R. A. DiStasio Jr.,  A. Dreuw,  
 B. D. Dunietz,  T. R. Furlani,  Chao-Ping Hsu,  Yousung Jung,  Jing Kong,  
 D. S. Lambrecht,  WanZhen Liang,  C. Ochsenfeld,  V. A. Rassolov,  
 L. V. Slipchenko,  J. E. Subotnik,  T. Van Voorhis,  J. M. Herbert,  
 A. I. Krylov,  P. M. W. Gill,  M. Head-Gordon

 Contributors to earlier versions of Q-Chem not listed above: 
 R. D. Adamson,  B. Austin,  J. Baker,  G. J. O. Beran,  K. Brandhorst,  
 S. T. Brown,  E. F. C. Byrd,  A. K. Chakraborty,  C.-L. Cheng,  
 Siu Hung Chien,  D. M. Chipman,  D. L. Crittenden,  H. Dachsel,  
 R. J. Doerksen,  A. D. Dutoi,  L. Fusti-Molnar,  W. A. Goddard III,  
 A. Golubeva-Zadorozhnaya,  S. R. Gwaltney,  G. Hawkins,  A. Heyden,  
 S. Hirata,  G. Kedziora,  F. J. Keil,  C. Kelley,  Jihan Kim,  R. A. King,  
 R. Z. Khaliullin,  P. P. Korambath,  W. Kurlancheek,  A. M. Lee,  M. S. Lee,  
 S. V. Levchenko,  Ching Yeh Lin,  D. Liotard,  R. C. Lochan,  I. Lotan,  
 P. E. Maslen,  N. Nair,  D. P. O'Neill,  D. Neuhauser,  E. Neuscamman,  
 C. M. Oana,  R. Olson,  B. Peters,  R. Peverati,  P. A. Pieniazek,  
 Y. M. Rhee,  J. Ritchie,  M. A. Rohrdanz,  E. Rosta,  N. J. Russ,  
 H. F. Schaefer III,  N. E. Schultz,  N. Shenvi,  A. C. Simmonett,  A. Sodt,  
 D. Stuck,  K. S. Thanthiriwatte,  V. Vanovschi,  Tao Wang,  A. Warshel,  
 C. F. Williams,  Q. Wu,  X. Xu,  W. Zhang

 Please cite Q-Chem as follows:
 Y. Shao et al., Mol. Phys. 113, 184-215 (2015)
 DOI: 10.1080/00268976.2014.952696

 Q-Chem 5.1.2 for Intel X86 EM64T Linux

 Parts of Q-Chem use Armadillo 8.300.2 (Tropical Shenanigans).
 http://arma.sourceforge.net/

 Q-Chem begins on Sun Feb 10 06:08:55 2019  

Host: 
0

     Scratch files written to /scratch/taweetham/qchem22475//
Input Ideriv = 2
Curr. Ideriv = -1
Max.  Ideriv = 2

Checking the input file for inconsistencies... 	...done.

--------------------------------------------------------------
User input:
--------------------------------------------------------------
../HF/Cl=Cl_t.inp
$molecule
0 1
P 
P  1 2.056862
Cl 1 2.105482 2 98.328830
Cl 2 2.105482 1 98.328830 3 -180.000000 0
$end

$rem
   JOB_TYPE		OPTIMIZATION
   BASIS		6-311++G**
   EXCHANGE		HF
$end

--------------------------------------------------------------
 ----------------------------------------------------------------
             Standard Nuclear Orientation (Angstroms)
    I     Atom           X                Y                Z
 ----------------------------------------------------------------
    1      P      -0.6164879342    -0.8231724903     0.0000000000
    2      P       0.6164879342     0.8231724903     0.0000000000
    3      Cl     -2.4667981035     0.1815198655    -0.0000000000
    4      Cl      2.4667981035    -0.1815198655     0.0000000000
 ----------------------------------------------------------------
 Molecular Point Group                 C2h   NOp =  4
 Largest Abelian Subgroup              C2h   NOp =  4
 Nuclear Repulsion Energy =   302.6751945970 hartrees
 There are       32 alpha and       32 beta electrons
 Requested basis set is 6-311++G(d,p)
 There are 52 shells and 120 basis functions

 Total QAlloc Memory Limit   2000 MB
 Mega-Array Size       188 MB
 MEM_STATIC part       192 MB
 A cutoff of  1.0D-11 yielded   1139 shell pairs
 There are      6569 function pairs (      7040 Cartesian)

 -------------------------------------------------------
 OpenMP Integral Computing Module                       
 Release: version 1.0, May 2013, Q-Chem Inc. Pittsburgh 
 -------------------------------------------------------
 Integral Job Info:
 Integral job number is                      11
 Integral operator is                         1
 short-range coefficients                     0
 long-range coefficients              100000000
 Omega coefficients                           0
 if combine SR and LR in K                    0
 Integral screening is                        0
 Integral computing path is                   2
 max size of driver memory is            800000
 size of driver memory is                593474
 size of scratch memory is              8114252
 max col of scratch BK array               1296
 max len of scratch array in speh3          155
 max len of scratch index in speh4           18
 max int batch size is                      520
 min int batch size is                       52
 fixed nKL is                                52
 max L of basis functions is                  2
 order of int derivative is                   0
 number of shells is                         52
 number of basis is                         124
 number of cartesian basis is               124
 number of contracted shell pairs          1139
 number of primitive shell pairs           3039
 maxK2 (contraction) of shell pair           36
 max number of K2 of shell pair               1
 max number of CS2 of shell pair            184
 max number of PS2 of shell pair            276
 mem total for path MDJ                  514300
 -------------------------------------------------------
 Smallest overlap matrix eigenvalue = 5.18E-04

 Scale SEOQF with 1.000000e-01/1.000000e-01/1.000000e-01

 Standard Electronic Orientation quadrupole field applied
 Nucleus-field energy     =     0.0000000093 hartrees
 Guess from superposition of atomic densities
 Warning:  Energy on first SCF cycle will be non-variational
 SAD guess density has 64.000000 electrons

 -----------------------------------------------------------------------
  General SCF calculation program by
  Eric Jon Sundstrom, Paul Horn, Yuezhi Mao, Dmitri Zuev, Alec White,
  David Stuck, Shaama M.S., Shane Yost, Joonho Lee, David Small,
  Daniel Levine, Susi Lehtola, Hugh Burton, Evgeny Epifanovsky
 -----------------------------------------------------------------------
 Hartree-Fock
 using 6 threads for integral computing
 -------------------------------------------------------
 OpenMP Integral computing Module                
 Release: version 2.0, May 2017, Q-Chem Inc. Pleasanton 
 -------------------------------------------------------
 A restricted SCF calculation will be
 performed using DIIS
 SCF converges when DIIS error is below 1.0e-08
 ---------------------------------------
  Cycle       Energy         DIIS error
 ---------------------------------------
    1   -1600.8266095409      3.91e-02  
    2   -1600.4485022037      4.50e-03  
    3   -1600.4929337975      2.28e-03  
    4   -1600.5034874832      3.85e-04  
    5   -1600.5042121123      1.16e-04  
    6   -1600.5042805941      3.02e-05  
    7   -1600.5042879470      1.03e-05  
    8   -1600.5042887762      2.60e-06  
    9   -1600.5042888317      5.06e-07  
   10   -1600.5042888336      1.15e-07  
   11   -1600.5042888338      2.86e-08  
   12   -1600.5042888337      7.02e-09  Convergence criterion met
 ---------------------------------------
 SCF time:   CPU 4.11s  wall 1.00s 
 SCF   energy in the final basis set =    -1600.5042888337
 Total energy in the final basis set =    -1600.5042888337

 --------------------------------------------------------------
             Orbital Energies (a.u.) and Symmetries
 --------------------------------------------------------------

 Alpha MOs, Restricted
 -- Occupied --                  
-104.86 -104.86  -80.04  -80.04  -10.59  -10.59   -8.05   -8.05
  1 Ag    1 Bu    2 Ag    2 Bu    3 Bu    3 Ag    4 Bu    4 Ag                 
 -8.051  -8.051  -8.051  -8.051  -7.582  -7.582  -5.474  -5.474
  1 Au    1 Bg    5 Ag    5 Bu    6 Ag    6 Bu    7 Ag    7 Bu                 
 -5.473  -5.473  -5.473  -5.473  -1.138  -1.124  -0.907  -0.714
  8 Ag    2 Au    2 Bg    8 Bu    9 Ag    9 Bu   10 Ag   10 Bu                 
 -0.561  -0.547  -0.519  -0.501  -0.488  -0.471  -0.400  -0.361
 11 Ag   11 Bu    3 Au    3 Bg   12 Ag   12 Bu   13 Ag    4 Au                 
 -- Virtual --                   
 -0.031   0.036   0.061   0.063   0.079   0.085   0.102   0.102
  4 Bg   13 Bu   14 Ag   14 Bu    5 Au   15 Ag   16 Ag   15 Bu                 
  0.107   0.118   0.127   0.134   0.137   0.159   0.164   0.169
  5 Bg   17 Ag   16 Bu   18 Ag    6 Bg   17 Bu   18 Bu    6 Au                 
  0.179   0.203   0.249   0.275   0.329   0.384   0.391   0.392
 19 Bu   19 Ag   20 Ag   20 Bu   21 Ag    7 Au   22 Ag   21 Bu                 
  0.414   0.434   0.526   0.568   0.576   0.594   0.622   0.665
  7 Bg   22 Bu   23 Bu   23 Ag    8 Bg   24 Bu    8 Au   24 Ag                 
  0.676   0.707   0.755   0.778   0.814   0.841   0.851   0.913
 25 Ag    9 Au   25 Bu   26 Bu    9 Bg   26 Ag   10 Au   27 Ag                 
  0.975   0.975   1.069   1.127   1.130   1.133   1.141   1.152
 28 Ag   27 Bu   10 Bg   11 Au   11 Bg   29 Ag   28 Bu   30 Ag                 
  1.164   1.179   1.182   1.190   1.235   1.352   1.484   1.491
 29 Bu   12 Bg   30 Bu   12 Au   31 Ag   31 Bu   32 Ag   32 Bu                 
  1.773   1.833   1.913   1.935   1.990   2.030   2.593   2.618
 13 Au   13 Bg   33 Bu   33 Ag   34 Bu   34 Ag   14 Bg   14 Au                 
  2.626   2.655   2.721   2.723   7.180   7.394  10.345  10.373
 35 Bu   35 Ag   36 Bu   36 Ag   37 Ag   37 Bu   38 Ag   38 Bu                 
 14.714  14.740  14.757  14.807  14.824  14.877  26.641  26.709
 15 Au   15 Bg   39 Bu   40 Bu   39 Ag   40 Ag   16 Bg   16 Au                 
 26.719  26.811  26.984  26.995 165.791 166.019 219.200 219.230
 41 Bu   41 Ag   42 Ag   42 Bu   43 Ag   43 Bu   44 Ag   44 Bu                 

 Beta MOs, Restricted
 -- Occupied --                  
-104.86 -104.86  -80.04  -80.04  -10.59  -10.59   -8.05   -8.05
  1 Ag    1 Bu    2 Ag    2 Bu    3 Bu    3 Ag    4 Bu    4 Ag                 
 -8.051  -8.051  -8.051  -8.051  -7.582  -7.582  -5.474  -5.474
  1 Au    1 Bg    5 Ag    5 Bu    6 Ag    6 Bu    7 Ag    7 Bu                 
 -5.473  -5.473  -5.473  -5.473  -1.138  -1.124  -0.907  -0.714
  8 Ag    2 Au    2 Bg    8 Bu    9 Ag    9 Bu   10 Ag   10 Bu                 
 -0.561  -0.547  -0.519  -0.501  -0.488  -0.471  -0.400  -0.361
 11 Ag   11 Bu    3 Au    3 Bg   12 Ag   12 Bu   13 Ag    4 Au                 
 -- Virtual --                   
 -0.031   0.036   0.061   0.063   0.079   0.085   0.102   0.102
  4 Bg   13 Bu   14 Ag   14 Bu    5 Au   15 Ag   16 Ag   15 Bu                 
  0.107   0.118   0.127   0.134   0.137   0.159   0.164   0.169
  5 Bg   17 Ag   16 Bu   18 Ag    6 Bg   17 Bu   18 Bu    6 Au                 
  0.179   0.203   0.249   0.275   0.329   0.384   0.391   0.392
 19 Bu   19 Ag   20 Ag   20 Bu   21 Ag    7 Au   22 Ag   21 Bu                 
  0.414   0.434   0.526   0.568   0.576   0.594   0.622   0.665
  7 Bg   22 Bu   23 Bu   23 Ag    8 Bg   24 Bu    8 Au   24 Ag                 
  0.676   0.707   0.755   0.778   0.814   0.841   0.851   0.913
 25 Ag    9 Au   25 Bu   26 Bu    9 Bg   26 Ag   10 Au   27 Ag                 
  0.975   0.975   1.069   1.127   1.130   1.133   1.141   1.152
 28 Ag   27 Bu   10 Bg   11 Au   11 Bg   29 Ag   28 Bu   30 Ag                 
  1.164   1.179   1.182   1.190   1.235   1.352   1.484   1.491
 29 Bu   12 Bg   30 Bu   12 Au   31 Ag   31 Bu   32 Ag   32 Bu                 
  1.773   1.833   1.913   1.935   1.990   2.030   2.593   2.618
 13 Au   13 Bg   33 Bu   33 Ag   34 Bu   34 Ag   14 Bg   14 Au                 
  2.626   2.655   2.721   2.723   7.180   7.394  10.345  10.373
 35 Bu   35 Ag   36 Bu   36 Ag   37 Ag   37 Bu   38 Ag   38 Bu                 
 14.714  14.740  14.757  14.807  14.824  14.877  26.641  26.709
 15 Au   15 Bg   39 Bu   40 Bu   39 Ag   40 Ag   16 Bg   16 Au                 
 26.719  26.811  26.984  26.995 165.791 166.019 219.200 219.230
 41 Bu   41 Ag   42 Ag   42 Bu   43 Ag   43 Bu   44 Ag   44 Bu                 
 --------------------------------------------------------------

          Ground-State Mulliken Net Atomic Charges

     Atom                 Charge (a.u.)
  ----------------------------------------
      1 P                     0.106359
      2 P                     0.106359
      3 Cl                   -0.106359
      4 Cl                   -0.106359
  ----------------------------------------
  Sum of atomic charges =     0.000000

 -----------------------------------------------------------------
                    Cartesian Multipole Moments
 -----------------------------------------------------------------
    Charge (ESU x 10^10)
                 0.0000
    Dipole Moment (Debye)
         X       0.0000      Y      -0.0000      Z      -0.0000
       Tot       0.0000
    Quadrupole Moments (Debye-Ang)
        XX     -59.0187     XY       1.1139     YY     -52.7151
        XZ      -0.0000     YZ       0.0000     ZZ     -52.0512
    Octopole Moments (Debye-Ang^2)
       XXX       0.0000    XXY      -0.0000    XYY      -0.0000
       YYY      -0.0000    XXZ      -0.0000    XYZ       0.0000
       YYZ      -0.0000    XZZ       0.0000    YZZ      -0.0000
       ZZZ      -0.0000
    Hexadecapole Moments (Debye-Ang^3)
      XXXX   -1094.0971   XXXY     -14.6343   XXYY    -204.9424
      XYYY      -5.2321   YYYY    -192.9156   XXXZ      -0.0000
      XXYZ       0.0000   XYYZ      -0.0000   YYYZ       0.0000
      XXZZ    -194.1649   XYZZ      -0.2520   YYZZ     -43.1759
      XZZZ      -0.0000   YZZZ       0.0000   ZZZZ     -73.3859
 -----------------------------------------------------------------
 Calculating analytic gradient of the SCF energy
 Gradient of SCF Energy
            1           2           3           4
    1  -0.0058663   0.0058663  -0.0085363   0.0085363
    2  -0.0254252   0.0254252   0.0050247  -0.0050247
    3  -0.0000000  -0.0000000   0.0000000   0.0000000
 Max gradient component =       2.543E-02
 RMS gradient           =       1.139E-02
 Gradient time:  CPU 1.69 s  wall 0.34 s
 Geometry Optimization Parameters
   NAtoms,    NIC,     NZ,  NCons,   NDum,   NFix, NCnnct, MaxDiis
        4      14       4       0       0       0       0       0


** GEOMETRY OPTIMIZATION IN DELOCALIZED INTERNAL COORDINATES **
   Searching for a Minimum

   Optimization Cycle:   1

                       Coordinates (Angstroms)
     ATOM                X               Y               Z
      1  P        -0.6164879342   -0.8231724903    0.0000000000
      2  P         0.6164879342    0.8231724903    0.0000000000
      3  Cl       -2.4667981035    0.1815198655    0.0000000000
      4  Cl        2.4667981035   -0.1815198655    0.0000000000
   Point Group: c2h   Number of degrees of freedom:     3


   Energy is  -1600.504288834


 Attempting to Generate Delocalized Internal Coordinates

  3 Hessian modes will be used to form the next step
  Hessian Eigenvalues:
     0.248550    0.250000    0.288150

 Minimum Search - Taking Simple RFO Step
 Searching for Lamda that Minimizes Along All modes
 Value Taken    Lamda =  -0.00293440
 Step Taken.  Stepsize is  0.102524

                             Maximum     Tolerance    Cnvgd?
         Gradient           0.027544      0.000300      NO
         Displacement       0.098804      0.001200      NO
         Energy change     *********      0.000001      NO


 New Cartesian Coordinates Obtained by Inverse Iteration

 Displacement from previous Coordinates is:  0.093493
 ----------------------------------------------------------------
             Standard Nuclear Orientation (Angstroms)
    I     Atom           X                Y                Z
 ----------------------------------------------------------------
    1      P      -0.6028032216    -0.8050731170     0.0000000000
    2      P       0.6028032216     0.8050731170     0.0000000000
    3      Cl     -2.4402398754     0.1796087329     0.0000000000
    4      Cl      2.4402398754    -0.1796087329     0.0000000000
 ----------------------------------------------------------------
 Molecular Point Group                 C2h   NOp =  4
 Largest Abelian Subgroup              C2h   NOp =  4
 Nuclear Repulsion Energy =   306.7758890304 hartrees
 There are       32 alpha and       32 beta electrons
 Applying Cartesian multipole field
    Component          Value
    ---------          -----
     (2,0,0)        1.00000E-11
     (0,2,0)        2.00000E-11
     (0,0,2)       -3.00000E-11
 Nucleus-field energy     =     0.0000000091 hartrees
 Requested basis set is 6-311++G(d,p)
 There are 52 shells and 120 basis functions
 A cutoff of  1.0D-11 yielded   1145 shell pairs
 There are      6579 function pairs (      7050 Cartesian)
 Smallest overlap matrix eigenvalue = 4.63E-04
 Guess MOs from SCF MO coefficient file

 -----------------------------------------------------------------------
  General SCF calculation program by
  Eric Jon Sundstrom, Paul Horn, Yuezhi Mao, Dmitri Zuev, Alec White,
  David Stuck, Shaama M.S., Shane Yost, Joonho Lee, David Small,
  Daniel Levine, Susi Lehtola, Hugh Burton, Evgeny Epifanovsky
 -----------------------------------------------------------------------
 Hartree-Fock
 using 6 threads for integral computing
 -------------------------------------------------------
 OpenMP Integral computing Module                
 Release: version 2.0, May 2017, Q-Chem Inc. Pleasanton 
 -------------------------------------------------------
 A restricted SCF calculation will be
 performed using DIIS
 SCF converges when DIIS error is below 1.0e-08
 ---------------------------------------
  Cycle       Energy         DIIS error
 ---------------------------------------
    1   -1600.5054881762      4.56e-04  
    2   -1600.5060026342      1.26e-04  
    3   -1600.5060499800      4.81e-05  
    4   -1600.5060572755      1.13e-05  
    5   -1600.5060578331      2.79e-06  
    6   -1600.5060578777      7.89e-07  
    7   -1600.5060578816      1.83e-07  
    8   -1600.5060578819      4.52e-08  
    9   -1600.5060578819      1.09e-08  
   10   -1600.5060578819      3.18e-09  Convergence criterion met
 ---------------------------------------
 SCF time:   CPU 5.53s  wall 1.00s 
 SCF   energy in the final basis set =    -1600.5060578819
 Total energy in the final basis set =    -1600.5060578819

 --------------------------------------------------------------
             Orbital Energies (a.u.) and Symmetries
 --------------------------------------------------------------

 Alpha MOs, Restricted
 -- Occupied --                  
-104.86 -104.86  -80.04  -80.04  -10.59  -10.59   -8.05   -8.05
  1 Ag    1 Bu    2 Ag    2 Bu    3 Bu    3 Ag    4 Bu    4 Ag                 
 -8.052  -8.052  -8.052  -8.052  -7.577  -7.577  -5.469  -5.469
  1 Au    1 Bg    5 Ag    5 Bu    6 Ag    6 Bu    7 Ag    7 Bu                 
 -5.468  -5.468  -5.468  -5.468  -1.144  -1.128  -0.914  -0.712
  8 Ag    2 Au    8 Bu    2 Bg    9 Ag    9 Bu   10 Ag   10 Bu                 
 -0.565  -0.551  -0.523  -0.503  -0.489  -0.469  -0.399  -0.364
 11 Ag   11 Bu    3 Au    3 Bg   12 Ag   12 Bu   13 Ag    4 Au                 
 -- Virtual --                   
 -0.024   0.039   0.061   0.064   0.078   0.088   0.103   0.104
  4 Bg   13 Bu   14 Ag   14 Bu    5 Au   15 Ag   16 Ag   15 Bu                 
  0.107   0.118   0.130   0.137   0.137   0.159   0.165   0.169
  5 Bg   17 Ag   16 Bu   18 Ag    6 Bg   17 Bu   18 Bu    6 Au                 
  0.184   0.204   0.251   0.275   0.326   0.382   0.392   0.393
 19 Bu   19 Ag   20 Ag   20 Bu   21 Ag    7 Au   21 Bu   22 Ag                 
  0.415   0.441   0.523   0.569   0.575   0.597   0.623   0.663
  7 Bg   22 Bu   23 Bu   23 Ag    8 Bg   24 Bu    8 Au   24 Ag                 
  0.673   0.700   0.753   0.776   0.808   0.845   0.851   0.924
 25 Ag    9 Au   25 Bu   26 Bu    9 Bg   26 Ag   10 Au   27 Ag                 
  0.982   0.986   1.087   1.126   1.131   1.132   1.140   1.152
 28 Ag   27 Bu   10 Bg   11 Au   11 Bg   29 Ag   28 Bu   30 Ag                 
  1.166   1.183   1.185   1.196   1.248   1.384   1.497   1.510
 29 Bu   12 Bg   30 Bu   12 Au   31 Ag   31 Bu   32 Ag   32 Bu                 
  1.778   1.837   1.911   1.940   1.994   2.036   2.592   2.618
 13 Au   13 Bg   33 Bu   33 Ag   34 Bu   34 Ag   14 Bg   14 Au                 
  2.625   2.657   2.727   2.729   7.183   7.424  10.345  10.373
 35 Bu   35 Ag   36 Ag   36 Bu   37 Ag   37 Bu   38 Ag   38 Bu                 
 14.721  14.745  14.774  14.816  14.821  14.875  26.641  26.712
 15 Au   15 Bg   39 Bu   40 Bu   39 Ag   40 Ag   16 Bg   16 Au                 
 26.722  26.816  27.000  27.016 165.795 166.053 219.201 219.231
 41 Bu   41 Ag   42 Ag   42 Bu   43 Ag   43 Bu   44 Ag   44 Bu                 

 Beta MOs, Restricted
 -- Occupied --                  
-104.86 -104.86  -80.04  -80.04  -10.59  -10.59   -8.05   -8.05
  1 Ag    1 Bu    2 Ag    2 Bu    3 Bu    3 Ag    4 Bu    4 Ag                 
 -8.052  -8.052  -8.052  -8.052  -7.577  -7.577  -5.469  -5.469
  1 Au    1 Bg    5 Ag    5 Bu    6 Ag    6 Bu    7 Ag    7 Bu                 
 -5.468  -5.468  -5.468  -5.468  -1.144  -1.128  -0.914  -0.712
  8 Ag    2 Au    8 Bu    2 Bg    9 Ag    9 Bu   10 Ag   10 Bu                 
 -0.565  -0.551  -0.523  -0.503  -0.489  -0.469  -0.399  -0.364
 11 Ag   11 Bu    3 Au    3 Bg   12 Ag   12 Bu   13 Ag    4 Au                 
 -- Virtual --                   
 -0.024   0.039   0.061   0.064   0.078   0.088   0.103   0.104
  4 Bg   13 Bu   14 Ag   14 Bu    5 Au   15 Ag   16 Ag   15 Bu                 
  0.107   0.118   0.130   0.137   0.137   0.159   0.165   0.169
  5 Bg   17 Ag   16 Bu   18 Ag    6 Bg   17 Bu   18 Bu    6 Au                 
  0.184   0.204   0.251   0.275   0.326   0.382   0.392   0.393
 19 Bu   19 Ag   20 Ag   20 Bu   21 Ag    7 Au   21 Bu   22 Ag                 
  0.415   0.441   0.523   0.569   0.575   0.597   0.623   0.663
  7 Bg   22 Bu   23 Bu   23 Ag    8 Bg   24 Bu    8 Au   24 Ag                 
  0.673   0.700   0.753   0.776   0.808   0.845   0.851   0.924
 25 Ag    9 Au   25 Bu   26 Bu    9 Bg   26 Ag   10 Au   27 Ag                 
  0.982   0.986   1.087   1.126   1.131   1.132   1.140   1.152
 28 Ag   27 Bu   10 Bg   11 Au   11 Bg   29 Ag   28 Bu   30 Ag                 
  1.166   1.183   1.185   1.196   1.248   1.384   1.497   1.510
 29 Bu   12 Bg   30 Bu   12 Au   31 Ag   31 Bu   32 Ag   32 Bu                 
  1.778   1.837   1.911   1.940   1.994   2.036   2.592   2.618
 13 Au   13 Bg   33 Bu   33 Ag   34 Bu   34 Ag   14 Bg   14 Au                 
  2.625   2.657   2.727   2.729   7.183   7.424  10.345  10.373
 35 Bu   35 Ag   36 Ag   36 Bu   37 Ag   37 Bu   38 Ag   38 Bu                 
 14.721  14.745  14.774  14.816  14.821  14.875  26.641  26.712
 15 Au   15 Bg   39 Bu   40 Bu   39 Ag   40 Ag   16 Bg   16 Au                 
 26.722  26.816  27.000  27.016 165.795 166.053 219.201 219.231
 41 Bu   41 Ag   42 Ag   42 Bu   43 Ag   43 Bu   44 Ag   44 Bu                 
 --------------------------------------------------------------

          Ground-State Mulliken Net Atomic Charges

     Atom                 Charge (a.u.)
  ----------------------------------------
      1 P                     0.096493
      2 P                     0.096493
      3 Cl                   -0.096493
      4 Cl                   -0.096493
  ----------------------------------------
  Sum of atomic charges =    -0.000000

 -----------------------------------------------------------------
                    Cartesian Multipole Moments
 -----------------------------------------------------------------
    Charge (ESU x 10^10)
                 0.0000
    Dipole Moment (Debye)
         X      -0.0000      Y       0.0000      Z       0.0000
       Tot       0.0000
    Quadrupole Moments (Debye-Ang)
        XX     -58.3700     XY       0.9984     YY     -52.8719
        XZ       0.0000     YZ       0.0000     ZZ     -51.8055
    Octopole Moments (Debye-Ang^2)
       XXX       0.0000    XXY       0.0000    XYY       0.0000
       YYY      -0.0000    XXZ       0.0000    XYZ      -0.0000
       YYZ       0.0000    XZZ       0.0000    YZZ      -0.0000
       ZZZ       0.0000
    Hexadecapole Moments (Debye-Ang^3)
      XXXX   -1064.7039   XXXY     -13.6705   XXYY    -200.1632
      XYYY      -4.3905   YYYY    -188.9351   XXXZ       0.0000
      XXYZ      -0.0000   XYYZ       0.0000   YYYZ       0.0000
      XXZZ    -189.6488   XYZZ       0.0593   YYZZ     -42.2666
      XZZZ       0.0000   YZZZ      -0.0000   ZZZZ     -72.4952
 -----------------------------------------------------------------
 Calculating analytic gradient of the SCF energy
 Gradient of SCF Energy
            1           2           3           4
    1   0.0014086  -0.0014086  -0.0023813   0.0023813
    2  -0.0051716   0.0051716   0.0019175  -0.0019175
    3  -0.0000000   0.0000000  -0.0000000  -0.0000000
 Max gradient component =       5.172E-03
 RMS gradient           =       2.519E-03
 Gradient time:  CPU 1.69 s  wall 0.34 s
 Geometry Optimization Parameters
   NAtoms,    NIC,     NZ,  NCons,   NDum,   NFix, NCnnct, MaxDiis
        4      14       4       0       0       0       0       0

 Cartesian Hessian Update
 Hessian Updated using BFGS Update


** GEOMETRY OPTIMIZATION IN DELOCALIZED INTERNAL COORDINATES **
   Searching for a Minimum

   Optimization Cycle:   2

                       Coordinates (Angstroms)
     ATOM                X               Y               Z
      1  P        -0.6028032216   -0.8050731170    0.0000000000
      2  P         0.6028032216    0.8050731170    0.0000000000
      3  Cl       -2.4402398754    0.1796087329    0.0000000000
      4  Cl        2.4402398754   -0.1796087329    0.0000000000
   Point Group: c2h   Number of degrees of freedom:     3


   Energy is  -1600.506057882

 Hessian Updated using BFGS Update

  3 Hessian modes will be used to form the next step
  Hessian Eigenvalues:
     0.197330    0.252323    0.297305

 Minimum Search - Taking Simple RFO Step
 Searching for Lamda that Minimizes Along All modes
 Value Taken    Lamda =  -0.00019248
 Step Taken.  Stepsize is  0.031154

                             Maximum     Tolerance    Cnvgd?
         Gradient           0.005746      0.000300      NO
         Displacement       0.028735      0.001200      NO
         Energy change     -0.001769      0.000001      NO


 New Cartesian Coordinates Obtained by Inverse Iteration

 Displacement from previous Coordinates is:  0.023838
 ----------------------------------------------------------------
             Standard Nuclear Orientation (Angstroms)
    I     Atom           X                Y                Z
 ----------------------------------------------------------------
    1      P      -0.6061807224    -0.7973999012     0.0000000000
    2      P       0.6061807224     0.7973999012     0.0000000000
    3      Cl     -2.4399455083     0.1765772344     0.0000000000
    4      Cl      2.4399455083    -0.1765772344     0.0000000000
 ----------------------------------------------------------------
 Molecular Point Group                 C2h   NOp =  4
 Largest Abelian Subgroup              C2h   NOp =  4
 Nuclear Repulsion Energy =   307.4819953459 hartrees
 There are       32 alpha and       32 beta electrons
 Applying Cartesian multipole field
    Component          Value
    ---------          -----
     (2,0,0)        1.00000E-11
     (0,2,0)        2.00000E-11
     (0,0,2)       -3.00000E-11
 Nucleus-field energy     =     0.0000000091 hartrees
 Requested basis set is 6-311++G(d,p)
 There are 52 shells and 120 basis functions
 A cutoff of  1.0D-11 yielded   1145 shell pairs
 There are      6579 function pairs (      7050 Cartesian)
 Smallest overlap matrix eigenvalue = 4.50E-04
 Guess MOs from SCF MO coefficient file

 -----------------------------------------------------------------------
  General SCF calculation program by
  Eric Jon Sundstrom, Paul Horn, Yuezhi Mao, Dmitri Zuev, Alec White,
  David Stuck, Shaama M.S., Shane Yost, Joonho Lee, David Small,
  Daniel Levine, Susi Lehtola, Hugh Burton, Evgeny Epifanovsky
 -----------------------------------------------------------------------
 Hartree-Fock
 using 6 threads for integral computing
 -------------------------------------------------------
 OpenMP Integral computing Module                
 Release: version 2.0, May 2017, Q-Chem Inc. Pleasanton 
 -------------------------------------------------------
 A restricted SCF calculation will be
 performed using DIIS
 SCF converges when DIIS error is below 1.0e-08
 ---------------------------------------
  Cycle       Energy         DIIS error
 ---------------------------------------
    1   -1600.5060844555      1.48e-04  
    2   -1600.5061459122      3.87e-05  
    3   -1600.5061518757      1.43e-05  
    4   -1600.5061526244      4.19e-06  
    5   -1600.5061527169      1.34e-06  
    6   -1600.5061527280      4.05e-07  
    7   -1600.5061527293      9.24e-08  
    8   -1600.5061527294      1.88e-08  
    9   -1600.5061527294      5.58e-09  Convergence criterion met
 ---------------------------------------
 SCF time:   CPU 4.99s  wall 0.00s 
 SCF   energy in the final basis set =    -1600.5061527294
 Total energy in the final basis set =    -1600.5061527294

 --------------------------------------------------------------
             Orbital Energies (a.u.) and Symmetries
 --------------------------------------------------------------

 Alpha MOs, Restricted
 -- Occupied --                  
-104.86 -104.86  -80.03  -80.03  -10.59  -10.59   -8.06   -8.06
  1 Ag    1 Bu    2 Ag    2 Bu    3 Bu    3 Ag    4 Bu    4 Ag                 
 -8.052  -8.052  -8.052  -8.052  -7.576  -7.575  -5.468  -5.468
  1 Au    1 Bg    5 Ag    5 Bu    6 Ag    6 Bu    7 Ag    7 Bu                 
 -5.467  -5.466  -5.466  -5.466  -1.146  -1.130  -0.915  -0.712
  8 Ag    2 Au    8 Bu    2 Bg    9 Ag    9 Bu   10 Ag   10 Bu                 
 -0.568  -0.552  -0.525  -0.504  -0.491  -0.469  -0.397  -0.364
 11 Ag   11 Bu    3 Au    3 Bg   12 Ag   12 Bu   13 Ag    4 Au                 
 -- Virtual --                   
 -0.022   0.040   0.061   0.065   0.078   0.089   0.103   0.105
  4 Bg   13 Bu   14 Ag   14 Bu    5 Au   15 Ag   16 Ag   15 Bu                 
  0.108   0.119   0.130   0.137   0.138   0.159   0.165   0.169
  5 Bg   17 Ag   16 Bu    6 Bg   18 Ag   17 Bu   18 Bu    6 Au                 
  0.186   0.204   0.251   0.275   0.326   0.381   0.392   0.393
 19 Bu   19 Ag   20 Ag   20 Bu   21 Ag    7 Au   21 Bu   22 Ag                 
  0.416   0.442   0.523   0.569   0.575   0.597   0.623   0.662
  7 Bg   22 Bu   23 Bu   23 Ag    8 Bg   24 Bu    8 Au   24 Ag                 
  0.672   0.699   0.751   0.778   0.806   0.847   0.850   0.926
 25 Ag    9 Au   25 Bu   26 Bu    9 Bg   26 Ag   10 Au   27 Ag                 
  0.981   0.989   1.090   1.125   1.131   1.131   1.139   1.153
 28 Ag   27 Bu   10 Bg   11 Au   11 Bg   29 Ag   28 Bu   30 Ag                 
  1.166   1.184   1.185   1.199   1.252   1.391   1.501   1.517
 29 Bu   12 Bg   30 Bu   12 Au   31 Ag   31 Bu   32 Ag   32 Bu                 
  1.780   1.838   1.909   1.940   1.997   2.040   2.592   2.618
 13 Au   13 Bg   33 Bu   33 Ag   34 Bu   34 Ag   14 Bg   14 Au                 
  2.625   2.656   2.728   2.732   7.185   7.430  10.345  10.373
 35 Bu   35 Ag   36 Ag   36 Bu   37 Ag   37 Bu   38 Ag   38 Bu                 
 14.723  14.747  14.778  14.818  14.820  14.876  26.641  26.712
 15 Au   15 Bg   39 Bu   40 Bu   39 Ag   40 Ag   16 Bg   16 Au                 
 26.722  26.815  27.005  27.024 165.798 166.061 219.201 219.231
 41 Bu   41 Ag   42 Ag   42 Bu   43 Ag   43 Bu   44 Ag   44 Bu                 

 Beta MOs, Restricted
 -- Occupied --                  
-104.86 -104.86  -80.03  -80.03  -10.59  -10.59   -8.06   -8.06
  1 Ag    1 Bu    2 Ag    2 Bu    3 Bu    3 Ag    4 Bu    4 Ag                 
 -8.052  -8.052  -8.052  -8.052  -7.576  -7.575  -5.468  -5.468
  1 Au    1 Bg    5 Ag    5 Bu    6 Ag    6 Bu    7 Ag    7 Bu                 
 -5.467  -5.466  -5.466  -5.466  -1.146  -1.130  -0.915  -0.712
  8 Ag    2 Au    8 Bu    2 Bg    9 Ag    9 Bu   10 Ag   10 Bu                 
 -0.568  -0.552  -0.525  -0.504  -0.491  -0.469  -0.397  -0.364
 11 Ag   11 Bu    3 Au    3 Bg   12 Ag   12 Bu   13 Ag    4 Au                 
 -- Virtual --                   
 -0.022   0.040   0.061   0.065   0.078   0.089   0.103   0.105
  4 Bg   13 Bu   14 Ag   14 Bu    5 Au   15 Ag   16 Ag   15 Bu                 
  0.108   0.119   0.130   0.137   0.138   0.159   0.165   0.169
  5 Bg   17 Ag   16 Bu    6 Bg   18 Ag   17 Bu   18 Bu    6 Au                 
  0.186   0.204   0.251   0.275   0.326   0.381   0.392   0.393
 19 Bu   19 Ag   20 Ag   20 Bu   21 Ag    7 Au   21 Bu   22 Ag                 
  0.416   0.442   0.523   0.569   0.575   0.597   0.623   0.662
  7 Bg   22 Bu   23 Bu   23 Ag    8 Bg   24 Bu    8 Au   24 Ag                 
  0.672   0.699   0.751   0.778   0.806   0.847   0.850   0.926
 25 Ag    9 Au   25 Bu   26 Bu    9 Bg   26 Ag   10 Au   27 Ag                 
  0.981   0.989   1.090   1.125   1.131   1.131   1.139   1.153
 28 Ag   27 Bu   10 Bg   11 Au   11 Bg   29 Ag   28 Bu   30 Ag                 
  1.166   1.184   1.185   1.199   1.252   1.391   1.501   1.517
 29 Bu   12 Bg   30 Bu   12 Au   31 Ag   31 Bu   32 Ag   32 Bu                 
  1.780   1.838   1.909   1.940   1.997   2.040   2.592   2.618
 13 Au   13 Bg   33 Bu   33 Ag   34 Bu   34 Ag   14 Bg   14 Au                 
  2.625   2.656   2.728   2.732   7.185   7.430  10.345  10.373
 35 Bu   35 Ag   36 Ag   36 Bu   37 Ag   37 Bu   38 Ag   38 Bu                 
 14.723  14.747  14.778  14.818  14.820  14.876  26.641  26.712
 15 Au   15 Bg   39 Bu   40 Bu   39 Ag   40 Ag   16 Bg   16 Au                 
 26.722  26.815  27.005  27.024 165.798 166.061 219.201 219.231
 41 Bu   41 Ag   42 Ag   42 Bu   43 Ag   43 Bu   44 Ag   44 Bu                 
 --------------------------------------------------------------

          Ground-State Mulliken Net Atomic Charges

     Atom                 Charge (a.u.)
  ----------------------------------------
      1 P                     0.089945
      2 P                     0.089945
      3 Cl                   -0.089945
      4 Cl                   -0.089945
  ----------------------------------------
  Sum of atomic charges =     0.000000

 -----------------------------------------------------------------
                    Cartesian Multipole Moments
 -----------------------------------------------------------------
    Charge (ESU x 10^10)
                 0.0000
    Dipole Moment (Debye)
         X      -0.0000      Y      -0.0000      Z      -0.0000
       Tot       0.0000
    Quadrupole Moments (Debye-Ang)
        XX     -58.0619     XY       0.9332     YY     -52.9961
        XZ      -0.0000     YZ       0.0000     ZZ     -51.7570
    Octopole Moments (Debye-Ang^2)
       XXX       0.0000    XXY      -0.0000    XYY       0.0000
       YYY      -0.0000    XXZ      -0.0000    XYZ       0.0000
       YYZ      -0.0000    XZZ      -0.0000    YZZ      -0.0000
       ZZZ      -0.0000
    Hexadecapole Moments (Debye-Ang^3)
      XXXX   -1061.5836   XXXY     -14.1405   XXYY    -199.9042
      XYYY      -4.9871   YYYY    -187.4051   XXXZ      -0.0000
      XXYZ       0.0000   XYYZ      -0.0000   YYYZ       0.0000
      XXZZ    -189.4155   XYZZ      -0.1177   YYZZ     -41.9641
      XZZZ      -0.0000   YZZZ       0.0000   ZZZZ     -72.3613
 -----------------------------------------------------------------
 Calculating analytic gradient of the SCF energy
 Gradient of SCF Energy
            1           2           3           4
    1   0.0014081  -0.0014081  -0.0007962   0.0007962
    2   0.0008869  -0.0008869   0.0002975  -0.0002975
    3   0.0000000  -0.0000000   0.0000000   0.0000000
 Max gradient component =       1.408E-03
 RMS gradient           =       7.629E-04
 Gradient time:  CPU 1.70 s  wall 0.34 s
 Geometry Optimization Parameters
   NAtoms,    NIC,     NZ,  NCons,   NDum,   NFix, NCnnct, MaxDiis
        4      14       4       0       0       0       0       0

 Cartesian Hessian Update
 Hessian Updated using BFGS Update


** GEOMETRY OPTIMIZATION IN DELOCALIZED INTERNAL COORDINATES **
   Searching for a Minimum

   Optimization Cycle:   3

                       Coordinates (Angstroms)
     ATOM                X               Y               Z
      1  P        -0.6061807224   -0.7973999012    0.0000000000
      2  P         0.6061807224    0.7973999012    0.0000000000
      3  Cl       -2.4399455083    0.1765772344    0.0000000000
      4  Cl        2.4399455083   -0.1765772344    0.0000000000
   Point Group: c2h   Number of degrees of freedom:     3


   Energy is  -1600.506152729

 Hessian Updated using BFGS Update

  3 Hessian modes will be used to form the next step
  Hessian Eigenvalues:
     0.165497    0.273104    0.333803

 Minimum Search - Taking Simple RFO Step
 Searching for Lamda that Minimizes Along All modes
 Value Taken    Lamda =  -0.00001264
 Step Taken.  Stepsize is  0.007079

                             Maximum     Tolerance    Cnvgd?
         Gradient           0.001644      0.000300      NO
         Displacement       0.006617      0.001200      NO
         Energy change     -0.000095      0.000001      NO


 New Cartesian Coordinates Obtained by Inverse Iteration

 Displacement from previous Coordinates is:  0.007164
 ----------------------------------------------------------------
             Standard Nuclear Orientation (Angstroms)
    I     Atom           X                Y                Z
 ----------------------------------------------------------------
    1      P      -0.6065855570    -0.7982403452     0.0000000000
    2      P       0.6065855570     0.7982403452     0.0000000000
    3      Cl     -2.4374344632     0.1764720071     0.0000000000
    4      Cl      2.4374344632    -0.1764720071     0.0000000000
 ----------------------------------------------------------------
 Molecular Point Group                 C2h   NOp =  4
 Largest Abelian Subgroup              C2h   NOp =  4
 Nuclear Repulsion Energy =   307.6520204213 hartrees
 There are       32 alpha and       32 beta electrons
 Applying Cartesian multipole field
    Component          Value
    ---------          -----
     (2,0,0)        1.00000E-11
     (0,2,0)        2.00000E-11
     (0,0,2)       -3.00000E-11
 Nucleus-field energy     =     0.0000000090 hartrees
 Requested basis set is 6-311++G(d,p)
 There are 52 shells and 120 basis functions
 A cutoff of  1.0D-11 yielded   1145 shell pairs
 There are      6579 function pairs (      7050 Cartesian)
 Smallest overlap matrix eigenvalue = 4.50E-04
 Guess MOs from SCF MO coefficient file

 -----------------------------------------------------------------------
  General SCF calculation program by
  Eric Jon Sundstrom, Paul Horn, Yuezhi Mao, Dmitri Zuev, Alec White,
  David Stuck, Shaama M.S., Shane Yost, Joonho Lee, David Small,
  Daniel Levine, Susi Lehtola, Hugh Burton, Evgeny Epifanovsky
 -----------------------------------------------------------------------
 Hartree-Fock
 using 6 threads for integral computing
 -------------------------------------------------------
 OpenMP Integral computing Module                
 Release: version 2.0, May 2017, Q-Chem Inc. Pleasanton 
 -------------------------------------------------------
 A restricted SCF calculation will be
 performed using DIIS
 SCF converges when DIIS error is below 1.0e-08
 ---------------------------------------
  Cycle       Energy         DIIS error
 ---------------------------------------
    1   -1600.5061560998      3.50e-05  
    2   -1600.5061593507      8.70e-06  
    3   -1600.5061596362      2.90e-06  
    4   -1600.5061596685      8.94e-07  
    5   -1600.5061596738      3.51e-07  
    6   -1600.5061596746      9.48e-08  
    7   -1600.5061596747      2.25e-08  
    8   -1600.5061596747      4.69e-09  Convergence criterion met
 ---------------------------------------
 SCF time:   CPU 4.44s  wall 1.00s 
 SCF   energy in the final basis set =    -1600.5061596747
 Total energy in the final basis set =    -1600.5061596747

 --------------------------------------------------------------
             Orbital Energies (a.u.) and Symmetries
 --------------------------------------------------------------

 Alpha MOs, Restricted
 -- Occupied --                  
-104.86 -104.86  -80.03  -80.03  -10.59  -10.59   -8.06   -8.06
  1 Ag    1 Bu    2 Ag    2 Bu    3 Bu    3 Ag    4 Bu    4 Ag                 
 -8.052  -8.052  -8.052  -8.052  -7.576  -7.575  -5.468  -5.467
  1 Au    1 Bg    5 Ag    5 Bu    6 Ag    6 Bu    7 Ag    7 Bu                 
 -5.467  -5.466  -5.466  -5.466  -1.146  -1.131  -0.914  -0.713
  8 Ag    2 Au    8 Bu    2 Bg    9 Ag    9 Bu   10 Ag   10 Bu                 
 -0.568  -0.552  -0.525  -0.505  -0.491  -0.469  -0.397  -0.364
 11 Ag   11 Bu    3 Au    3 Bg   12 Ag   12 Bu   13 Ag    4 Au                 
 -- Virtual --                   
 -0.022   0.040   0.061   0.065   0.078   0.089   0.103   0.105
  4 Bg   13 Bu   14 Ag   14 Bu    5 Au   15 Ag   16 Ag   15 Bu                 
  0.108   0.119   0.130   0.137   0.139   0.159   0.165   0.169
  5 Bg   17 Ag   16 Bu    6 Bg   18 Ag   17 Bu   18 Bu    6 Au                 
  0.186   0.204   0.251   0.275   0.327   0.381   0.392   0.393
 19 Bu   19 Ag   20 Ag   20 Bu   21 Ag    7 Au   21 Bu   22 Ag                 
  0.416   0.442   0.523   0.569   0.575   0.598   0.623   0.662
  7 Bg   22 Bu   23 Bu   23 Ag    8 Bg   24 Bu    8 Au   24 Ag                 
  0.672   0.699   0.751   0.777   0.806   0.847   0.849   0.926
 25 Ag    9 Au   25 Bu   26 Bu    9 Bg   26 Ag   10 Au   27 Ag                 
  0.980   0.989   1.089   1.125   1.131   1.131   1.139   1.153
 28 Ag   27 Bu   10 Bg   11 Au   11 Bg   29 Ag   28 Bu   30 Ag                 
  1.167   1.185   1.185   1.199   1.252   1.390   1.502   1.517
 29 Bu   12 Bg   30 Bu   12 Au   31 Ag   31 Bu   32 Ag   32 Bu                 
  1.780   1.838   1.910   1.940   1.998   2.039   2.592   2.618
 13 Au   13 Bg   33 Bu   33 Ag   34 Bu   34 Ag   14 Bg   14 Au                 
  2.625   2.657   2.728   2.733   7.186   7.430  10.345  10.373
 35 Bu   35 Ag   36 Ag   36 Bu   37 Ag   37 Bu   38 Ag   38 Bu                 
 14.723  14.747  14.777  14.818  14.821  14.877  26.641  26.712
 15 Au   15 Bg   39 Bu   40 Bu   39 Ag   40 Ag   16 Bg   16 Au                 
 26.722  26.816  27.007  27.025 165.798 166.060 219.201 219.231
 41 Bu   41 Ag   42 Ag   42 Bu   43 Ag   43 Bu   44 Ag   44 Bu                 

 Beta MOs, Restricted
 -- Occupied --                  
-104.86 -104.86  -80.03  -80.03  -10.59  -10.59   -8.06   -8.06
  1 Ag    1 Bu    2 Ag    2 Bu    3 Bu    3 Ag    4 Bu    4 Ag                 
 -8.052  -8.052  -8.052  -8.052  -7.576  -7.575  -5.468  -5.467
  1 Au    1 Bg    5 Ag    5 Bu    6 Ag    6 Bu    7 Ag    7 Bu                 
 -5.467  -5.466  -5.466  -5.466  -1.146  -1.131  -0.914  -0.713
  8 Ag    2 Au    8 Bu    2 Bg    9 Ag    9 Bu   10 Ag   10 Bu                 
 -0.568  -0.552  -0.525  -0.505  -0.491  -0.469  -0.397  -0.364
 11 Ag   11 Bu    3 Au    3 Bg   12 Ag   12 Bu   13 Ag    4 Au                 
 -- Virtual --                   
 -0.022   0.040   0.061   0.065   0.078   0.089   0.103   0.105
  4 Bg   13 Bu   14 Ag   14 Bu    5 Au   15 Ag   16 Ag   15 Bu                 
  0.108   0.119   0.130   0.137   0.139   0.159   0.165   0.169
  5 Bg   17 Ag   16 Bu    6 Bg   18 Ag   17 Bu   18 Bu    6 Au                 
  0.186   0.204   0.251   0.275   0.327   0.381   0.392   0.393
 19 Bu   19 Ag   20 Ag   20 Bu   21 Ag    7 Au   21 Bu   22 Ag                 
  0.416   0.442   0.523   0.569   0.575   0.598   0.623   0.662
  7 Bg   22 Bu   23 Bu   23 Ag    8 Bg   24 Bu    8 Au   24 Ag                 
  0.672   0.699   0.751   0.777   0.806   0.847   0.849   0.926
 25 Ag    9 Au   25 Bu   26 Bu    9 Bg   26 Ag   10 Au   27 Ag                 
  0.980   0.989   1.089   1.125   1.131   1.131   1.139   1.153
 28 Ag   27 Bu   10 Bg   11 Au   11 Bg   29 Ag   28 Bu   30 Ag                 
  1.167   1.185   1.185   1.199   1.252   1.390   1.502   1.517
 29 Bu   12 Bg   30 Bu   12 Au   31 Ag   31 Bu   32 Ag   32 Bu                 
  1.780   1.838   1.910   1.940   1.998   2.039   2.592   2.618
 13 Au   13 Bg   33 Bu   33 Ag   34 Bu   34 Ag   14 Bg   14 Au                 
  2.625   2.657   2.728   2.733   7.186   7.430  10.345  10.373
 35 Bu   35 Ag   36 Ag   36 Bu   37 Ag   37 Bu   38 Ag   38 Bu                 
 14.723  14.747  14.777  14.818  14.821  14.877  26.641  26.712
 15 Au   15 Bg   39 Bu   40 Bu   39 Ag   40 Ag   16 Bg   16 Au                 
 26.722  26.816  27.007  27.025 165.798 166.060 219.201 219.231
 41 Bu   41 Ag   42 Ag   42 Bu   43 Ag   43 Bu   44 Ag   44 Bu                 
 --------------------------------------------------------------

          Ground-State Mulliken Net Atomic Charges

     Atom                 Charge (a.u.)
  ----------------------------------------
      1 P                     0.088997
      2 P                     0.088997
      3 Cl                   -0.088997
      4 Cl                   -0.088997
  ----------------------------------------
  Sum of atomic charges =    -0.000000

 -----------------------------------------------------------------
                    Cartesian Multipole Moments
 -----------------------------------------------------------------
    Charge (ESU x 10^10)
                 0.0000
    Dipole Moment (Debye)
         X       0.0000      Y       0.0000      Z      -0.0000
       Tot       0.0000
    Quadrupole Moments (Debye-Ang)
        XX     -58.0172     XY       0.9332     YY     -52.9925
        XZ      -0.0000     YZ       0.0000     ZZ     -51.7591
    Octopole Moments (Debye-Ang^2)
       XXX      -0.0000    XXY       0.0000    XYY       0.0000
       YYY       0.0000    XXZ      -0.0000    XYZ       0.0000
       YYZ      -0.0000    XZZ       0.0000    YZZ       0.0000
       ZZZ      -0.0000
    Hexadecapole Moments (Debye-Ang^3)
      XXXX   -1059.4921   XXXY     -14.2542   XXYY    -199.5601
      XYYY      -5.1151   YYYY    -187.6375   XXXZ      -0.0000
      XXYZ      -0.0000   XYYZ      -0.0000   YYYZ       0.0000
      XXZZ    -189.0605   XYZZ      -0.1608   YYZZ     -42.0091
      XZZZ      -0.0000   YZZZ       0.0000   ZZZZ     -72.3852
 -----------------------------------------------------------------
 Calculating analytic gradient of the SCF energy
 Gradient of SCF Energy
            1           2           3           4
    1   0.0003579  -0.0003579  -0.0000046   0.0000046
    2   0.0001948  -0.0001948   0.0000691  -0.0000691
    3  -0.0000000   0.0000000   0.0000000  -0.0000000
 Max gradient component =       3.579E-04
 RMS gradient           =       1.687E-04
 Gradient time:  CPU 1.71 s  wall 0.34 s
 Geometry Optimization Parameters
   NAtoms,    NIC,     NZ,  NCons,   NDum,   NFix, NCnnct, MaxDiis
        4      14       4       0       0       0       0       0

 Cartesian Hessian Update
 Hessian Updated using BFGS Update


** GEOMETRY OPTIMIZATION IN DELOCALIZED INTERNAL COORDINATES **
   Searching for a Minimum

   Optimization Cycle:   4

                       Coordinates (Angstroms)
     ATOM                X               Y               Z
      1  P        -0.6065855570   -0.7982403452    0.0000000000
      2  P         0.6065855570    0.7982403452    0.0000000000
      3  Cl       -2.4374344632    0.1764720071    0.0000000000
      4  Cl        2.4374344632   -0.1764720071    0.0000000000
   Point Group: c2h   Number of degrees of freedom:     3


   Energy is  -1600.506159675

 Hessian Updated using BFGS Update

  3 Hessian modes will be used to form the next step
  Hessian Eigenvalues:
     0.153903    0.257919    0.342880

 Minimum Search - Taking Simple RFO Step
 Searching for Lamda that Minimizes Along All modes
 Value Taken    Lamda =  -0.00000119
 Step Taken.  Stepsize is  0.002282

                             Maximum     Tolerance    Cnvgd?
         Gradient           0.000380      0.000300      NO
         Displacement       0.001771      0.001200      NO
         Energy change     -0.000007      0.000001      NO


 New Cartesian Coordinates Obtained by Inverse Iteration

 Displacement from previous Coordinates is:  0.003215
 ----------------------------------------------------------------
             Standard Nuclear Orientation (Angstroms)
    I     Atom           X                Y                Z
 ----------------------------------------------------------------
    1      P      -0.6074774435    -0.7981383922     0.0000000000
    2      P       0.6074774435     0.7981383922     0.0000000000
    3      Cl     -2.4381911281     0.1762093321     0.0000000000
    4      Cl      2.4381911281    -0.1762093321     0.0000000000
 ----------------------------------------------------------------
 Molecular Point Group                 C2h   NOp =  4
 Largest Abelian Subgroup              C2h   NOp =  4
 Nuclear Repulsion Energy =   307.5876487797 hartrees
 There are       32 alpha and       32 beta electrons
 Applying Cartesian multipole field
    Component          Value
    ---------          -----
     (2,0,0)        1.00000E-11
     (0,2,0)        2.00000E-11
     (0,0,2)       -3.00000E-11
 Nucleus-field energy     =     0.0000000091 hartrees
 Requested basis set is 6-311++G(d,p)
 There are 52 shells and 120 basis functions
 A cutoff of  1.0D-11 yielded   1145 shell pairs
 There are      6579 function pairs (      7050 Cartesian)
 Smallest overlap matrix eigenvalue = 4.51E-04
 Guess MOs from SCF MO coefficient file

 -----------------------------------------------------------------------
  General SCF calculation program by
  Eric Jon Sundstrom, Paul Horn, Yuezhi Mao, Dmitri Zuev, Alec White,
  David Stuck, Shaama M.S., Shane Yost, Joonho Lee, David Small,
  Daniel Levine, Susi Lehtola, Hugh Burton, Evgeny Epifanovsky
 -----------------------------------------------------------------------
 Hartree-Fock
 using 6 threads for integral computing
 -------------------------------------------------------
 OpenMP Integral computing Module                
 Release: version 2.0, May 2017, Q-Chem Inc. Pleasanton 
 -------------------------------------------------------
 A restricted SCF calculation will be
 performed using DIIS
 SCF converges when DIIS error is below 1.0e-08
 ---------------------------------------
  Cycle       Energy         DIIS error
 ---------------------------------------
    1   -1600.5061597411      1.16e-05  
    2   -1600.5061601442      3.23e-06  
    3   -1600.5061601823      1.21e-06  
    4   -1600.5061601878      3.69e-07  
    5   -1600.5061601886      1.12e-07  
    6   -1600.5061601887      2.59e-08  
    7   -1600.5061601887      7.13e-09  Convergence criterion met
 ---------------------------------------
 SCF time:   CPU 3.89s  wall 1.00s 
 SCF   energy in the final basis set =    -1600.5061601887
 Total energy in the final basis set =    -1600.5061601887

 --------------------------------------------------------------
             Orbital Energies (a.u.) and Symmetries
 --------------------------------------------------------------

 Alpha MOs, Restricted
 -- Occupied --                  
-104.86 -104.86  -80.03  -80.03  -10.59  -10.59   -8.06   -8.06
  1 Ag    1 Bu    2 Ag    2 Bu    3 Bu    3 Ag    4 Bu    4 Ag                 
 -8.052  -8.052  -8.052  -8.052  -7.576  -7.575  -5.468  -5.467
  1 Au    1 Bg    5 Ag    5 Bu    6 Ag    6 Bu    7 Ag    7 Bu                 
 -5.467  -5.466  -5.466  -5.466  -1.146  -1.131  -0.914  -0.713
  8 Ag    2 Au    8 Bu    2 Bg    9 Ag    9 Bu   10 Ag   10 Bu                 
 -0.568  -0.552  -0.525  -0.505  -0.491  -0.469  -0.397  -0.364
 11 Ag   11 Bu    3 Au    3 Bg   12 Ag   12 Bu   13 Ag    4 Au                 
 -- Virtual --                   
 -0.022   0.040   0.061   0.065   0.078   0.089   0.103   0.105
  4 Bg   13 Bu   14 Ag   14 Bu    5 Au   15 Ag   16 Ag   15 Bu                 
  0.108   0.119   0.130   0.137   0.139   0.159   0.165   0.169
  5 Bg   17 Ag   16 Bu    6 Bg   18 Ag   17 Bu   18 Bu    6 Au                 
  0.186   0.204   0.251   0.275   0.327   0.382   0.392   0.393
 19 Bu   19 Ag   20 Ag   20 Bu   21 Ag    7 Au   21 Bu   22 Ag                 
  0.416   0.441   0.523   0.569   0.575   0.598   0.623   0.662
  7 Bg   22 Bu   23 Bu   23 Ag    8 Bg   24 Bu    8 Au   24 Ag                 
  0.672   0.699   0.751   0.777   0.806   0.847   0.849   0.926
 25 Ag    9 Au   25 Bu   26 Bu    9 Bg   26 Ag   10 Au   27 Ag                 
  0.980   0.989   1.089   1.125   1.131   1.131   1.139   1.153
 28 Ag   27 Bu   10 Bg   11 Au   11 Bg   29 Ag   28 Bu   30 Ag                 
  1.167   1.185   1.185   1.199   1.252   1.389   1.502   1.517
 29 Bu   12 Bg   30 Bu   12 Au   31 Ag   31 Bu   32 Ag   32 Bu                 
  1.780   1.838   1.910   1.940   1.998   2.040   2.592   2.618
 13 Au   13 Bg   33 Bu   33 Ag   34 Bu   34 Ag   14 Bg   14 Au                 
  2.625   2.656   2.728   2.733   7.186   7.429  10.345  10.373
 35 Bu   35 Ag   36 Ag   36 Bu   37 Ag   37 Bu   38 Ag   38 Bu                 
 14.723  14.747  14.777  14.817  14.821  14.877  26.641  26.712
 15 Au   15 Bg   39 Bu   40 Bu   39 Ag   40 Ag   16 Bg   16 Au                 
 26.722  26.816  27.007  27.026 165.799 166.059 219.201 219.231
 41 Bu   41 Ag   42 Ag   42 Bu   43 Ag   43 Bu   44 Ag   44 Bu                 

 Beta MOs, Restricted
 -- Occupied --                  
-104.86 -104.86  -80.03  -80.03  -10.59  -10.59   -8.06   -8.06
  1 Ag    1 Bu    2 Ag    2 Bu    3 Bu    3 Ag    4 Bu    4 Ag                 
 -8.052  -8.052  -8.052  -8.052  -7.576  -7.575  -5.468  -5.467
  1 Au    1 Bg    5 Ag    5 Bu    6 Ag    6 Bu    7 Ag    7 Bu                 
 -5.467  -5.466  -5.466  -5.466  -1.146  -1.131  -0.914  -0.713
  8 Ag    2 Au    8 Bu    2 Bg    9 Ag    9 Bu   10 Ag   10 Bu                 
 -0.568  -0.552  -0.525  -0.505  -0.491  -0.469  -0.397  -0.364
 11 Ag   11 Bu    3 Au    3 Bg   12 Ag   12 Bu   13 Ag    4 Au                 
 -- Virtual --                   
 -0.022   0.040   0.061   0.065   0.078   0.089   0.103   0.105
  4 Bg   13 Bu   14 Ag   14 Bu    5 Au   15 Ag   16 Ag   15 Bu                 
  0.108   0.119   0.130   0.137   0.139   0.159   0.165   0.169
  5 Bg   17 Ag   16 Bu    6 Bg   18 Ag   17 Bu   18 Bu    6 Au                 
  0.186   0.204   0.251   0.275   0.327   0.382   0.392   0.393
 19 Bu   19 Ag   20 Ag   20 Bu   21 Ag    7 Au   21 Bu   22 Ag                 
  0.416   0.441   0.523   0.569   0.575   0.598   0.623   0.662
  7 Bg   22 Bu   23 Bu   23 Ag    8 Bg   24 Bu    8 Au   24 Ag                 
  0.672   0.699   0.751   0.777   0.806   0.847   0.849   0.926
 25 Ag    9 Au   25 Bu   26 Bu    9 Bg   26 Ag   10 Au   27 Ag                 
  0.980   0.989   1.089   1.125   1.131   1.131   1.139   1.153
 28 Ag   27 Bu   10 Bg   11 Au   11 Bg   29 Ag   28 Bu   30 Ag                 
  1.167   1.185   1.185   1.199   1.252   1.389   1.502   1.517
 29 Bu   12 Bg   30 Bu   12 Au   31 Ag   31 Bu   32 Ag   32 Bu                 
  1.780   1.838   1.910   1.940   1.998   2.040   2.592   2.618
 13 Au   13 Bg   33 Bu   33 Ag   34 Bu   34 Ag   14 Bg   14 Au                 
  2.625   2.656   2.728   2.733   7.186   7.429  10.345  10.373
 35 Bu   35 Ag   36 Ag   36 Bu   37 Ag   37 Bu   38 Ag   38 Bu                 
 14.723  14.747  14.777  14.817  14.821  14.877  26.641  26.712
 15 Au   15 Bg   39 Bu   40 Bu   39 Ag   40 Ag   16 Bg   16 Au                 
 26.722  26.816  27.007  27.026 165.799 166.059 219.201 219.231
 41 Bu   41 Ag   42 Ag   42 Bu   43 Ag   43 Bu   44 Ag   44 Bu                 
 --------------------------------------------------------------

          Ground-State Mulliken Net Atomic Charges

     Atom                 Charge (a.u.)
  ----------------------------------------
      1 P                     0.088574
      2 P                     0.088574
      3 Cl                   -0.088574
      4 Cl                   -0.088574
  ----------------------------------------
  Sum of atomic charges =     0.000000

 -----------------------------------------------------------------
                    Cartesian Multipole Moments
 -----------------------------------------------------------------
    Charge (ESU x 10^10)
                 0.0000
    Dipole Moment (Debye)
         X       0.0000      Y       0.0000      Z      -0.0000
       Tot       0.0000
    Quadrupole Moments (Debye-Ang)
        XX     -58.0042     XY       0.9302     YY     -53.0002
        XZ      -0.0000     YZ      -0.0000     ZZ     -51.7632
    Octopole Moments (Debye-Ang^2)
       XXX      -0.0000    XXY       0.0000    XYY      -0.0000
       YYY       0.0000    XXZ       0.0000    XYZ      -0.0000
       YYZ      -0.0000    XZZ      -0.0000    YZZ      -0.0000
       ZZZ      -0.0000
    Hexadecapole Moments (Debye-Ang^3)
      XXXX   -1060.0644   XXXY     -14.3473   XXYY    -199.6805
      XYYY      -5.2188   YYYY    -187.6339   XXXZ      -0.0000
      XXYZ      -0.0000   XYYZ      -0.0000   YYYZ      -0.0000
      XXZZ    -189.1735   XYZZ      -0.1940   YYZZ     -42.0128
      XZZZ      -0.0000   YZZZ      -0.0000   ZZZZ     -72.4057
 -----------------------------------------------------------------
 Calculating analytic gradient of the SCF energy
 Gradient of SCF Energy
            1           2           3           4
    1  -0.0000357   0.0000357  -0.0000155   0.0000155
    2  -0.0000258   0.0000258  -0.0000041   0.0000041
    3   0.0000000  -0.0000000   0.0000000   0.0000000
 Max gradient component =       3.570E-05
 RMS gradient           =       1.914E-05
 Gradient time:  CPU 1.71 s  wall 0.34 s
 Geometry Optimization Parameters
   NAtoms,    NIC,     NZ,  NCons,   NDum,   NFix, NCnnct, MaxDiis
        4      14       4       0       0       0       0       0

 Cartesian Hessian Update
 Hessian Updated using BFGS Update


** GEOMETRY OPTIMIZATION IN DELOCALIZED INTERNAL COORDINATES **
   Searching for a Minimum

   Optimization Cycle:   5

                       Coordinates (Angstroms)
     ATOM                X               Y               Z
      1  P        -0.6074774435   -0.7981383922    0.0000000000
      2  P         0.6074774435    0.7981383922    0.0000000000
      3  Cl       -2.4381911281    0.1762093321    0.0000000000
      4  Cl        2.4381911281   -0.1762093321    0.0000000000
   Point Group: c2h   Number of degrees of freedom:     3


   Energy is  -1600.506160189

 Hessian Updated using BFGS Update

  3 Hessian modes will be used to form the next step
  Hessian Eigenvalues:
     0.153036    0.277846    0.362886

 Minimum Search - Taking Simple RFO Step
 Searching for Lamda that Minimizes Along All modes
 Value Taken    Lamda =   0.00000000
 Step Taken.  Stepsize is  0.000260

                             Maximum     Tolerance    Cnvgd?
         Gradient           0.000073      0.000300     YES
         Displacement       0.000207      0.001200     YES
         Energy change     -0.000001      0.000001     YES


                       Distance Matrix (Angstroms)
             P (  1)   P (  2)   Cl(  3)
   P (  2)  2.006045
   Cl(  3)  2.073853  3.108519
   Cl(  4)  3.108519  2.073853  4.889100

 Final energy is   -1600.5061601886964     


 ******************************
 **  OPTIMIZATION CONVERGED  **
 ******************************

                       Coordinates (Angstroms)
     ATOM                X               Y               Z
      1  P        -0.6074774435   -0.7981383922    0.0000000000
      2  P         0.6074774435    0.7981383922    0.0000000000
      3  Cl       -2.4381911281    0.1762093321    0.0000000000
      4  Cl        2.4381911281   -0.1762093321    0.0000000000

Z-matrix Print:
$molecule
0 1
P 
P  1 2.006045
Cl 2 2.073853 1 99.252484
Cl 1 2.073853 2 99.252484 3 -180.000000 0
$end


 --------------------------------------------------------------
             Orbital Energies (a.u.) and Symmetries
 --------------------------------------------------------------

 Alpha MOs, Restricted
 -- Occupied --                  
-104.86 -104.86  -80.03  -80.03  -10.59  -10.59   -8.06   -8.06
  1 Ag    1 Bu    2 Ag    2 Bu    3 Bu    3 Ag    4 Bu    4 Ag                 
 -8.052  -8.052  -8.052  -8.052  -7.576  -7.575  -5.468  -5.467
  1 Au    1 Bg    5 Ag    5 Bu    6 Ag    6 Bu    7 Ag    7 Bu                 
 -5.467  -5.466  -5.466  -5.466  -1.146  -1.131  -0.914  -0.713
  8 Ag    2 Au    8 Bu    2 Bg    9 Ag    9 Bu   10 Ag   10 Bu                 
 -0.568  -0.552  -0.525  -0.505  -0.491  -0.469  -0.397  -0.364
 11 Ag   11 Bu    3 Au    3 Bg   12 Ag   12 Bu   13 Ag    4 Au                 
 -- Virtual --                   
 -0.022   0.040   0.061   0.065   0.078   0.089   0.103   0.105
  4 Bg   13 Bu   14 Ag   14 Bu    5 Au   15 Ag   16 Ag   15 Bu                 
  0.108   0.119   0.130   0.137   0.139   0.159   0.165   0.169
  5 Bg   17 Ag   16 Bu    6 Bg   18 Ag   17 Bu   18 Bu    6 Au                 
  0.186   0.204   0.251   0.275   0.327   0.382   0.392   0.393
 19 Bu   19 Ag   20 Ag   20 Bu   21 Ag    7 Au   21 Bu   22 Ag                 
  0.416   0.441   0.523   0.569   0.575   0.598   0.623   0.662
  7 Bg   22 Bu   23 Bu   23 Ag    8 Bg   24 Bu    8 Au   24 Ag                 
  0.672   0.699   0.751   0.777   0.806   0.847   0.849   0.926
 25 Ag    9 Au   25 Bu   26 Bu    9 Bg   26 Ag   10 Au   27 Ag                 
  0.980   0.989   1.089   1.125   1.131   1.131   1.139   1.153
 28 Ag   27 Bu   10 Bg   11 Au   11 Bg   29 Ag   28 Bu   30 Ag                 
  1.167   1.185   1.185   1.199   1.252   1.389   1.502   1.517
 29 Bu   12 Bg   30 Bu   12 Au   31 Ag   31 Bu   32 Ag   32 Bu                 
  1.780   1.838   1.910   1.940   1.998   2.040   2.592   2.618
 13 Au   13 Bg   33 Bu   33 Ag   34 Bu   34 Ag   14 Bg   14 Au                 
  2.625   2.656   2.728   2.733   7.186   7.429  10.345  10.373
 35 Bu   35 Ag   36 Ag   36 Bu   37 Ag   37 Bu   38 Ag   38 Bu                 
 14.723  14.747  14.777  14.817  14.821  14.877  26.641  26.712
 15 Au   15 Bg   39 Bu   40 Bu   39 Ag   40 Ag   16 Bg   16 Au                 
 26.722  26.816  27.007  27.026 165.799 166.059 219.201 219.231
 41 Bu   41 Ag   42 Ag   42 Bu   43 Ag   43 Bu   44 Ag   44 Bu                 

 Beta MOs, Restricted
 -- Occupied --                  
-104.86 -104.86  -80.03  -80.03  -10.59  -10.59   -8.06   -8.06
  1 Ag    1 Bu    2 Ag    2 Bu    3 Bu    3 Ag    4 Bu    4 Ag                 
 -8.052  -8.052  -8.052  -8.052  -7.576  -7.575  -5.468  -5.467
  1 Au    1 Bg    5 Ag    5 Bu    6 Ag    6 Bu    7 Ag    7 Bu                 
 -5.467  -5.466  -5.466  -5.466  -1.146  -1.131  -0.914  -0.713
  8 Ag    2 Au    8 Bu    2 Bg    9 Ag    9 Bu   10 Ag   10 Bu                 
 -0.568  -0.552  -0.525  -0.505  -0.491  -0.469  -0.397  -0.364
 11 Ag   11 Bu    3 Au    3 Bg   12 Ag   12 Bu   13 Ag    4 Au                 
 -- Virtual --                   
 -0.022   0.040   0.061   0.065   0.078   0.089   0.103   0.105
  4 Bg   13 Bu   14 Ag   14 Bu    5 Au   15 Ag   16 Ag   15 Bu                 
  0.108   0.119   0.130   0.137   0.139   0.159   0.165   0.169
  5 Bg   17 Ag   16 Bu    6 Bg   18 Ag   17 Bu   18 Bu    6 Au                 
  0.186   0.204   0.251   0.275   0.327   0.382   0.392   0.393
 19 Bu   19 Ag   20 Ag   20 Bu   21 Ag    7 Au   21 Bu   22 Ag                 
  0.416   0.441   0.523   0.569   0.575   0.598   0.623   0.662
  7 Bg   22 Bu   23 Bu   23 Ag    8 Bg   24 Bu    8 Au   24 Ag                 
  0.672   0.699   0.751   0.777   0.806   0.847   0.849   0.926
 25 Ag    9 Au   25 Bu   26 Bu    9 Bg   26 Ag   10 Au   27 Ag                 
  0.980   0.989   1.089   1.125   1.131   1.131   1.139   1.153
 28 Ag   27 Bu   10 Bg   11 Au   11 Bg   29 Ag   28 Bu   30 Ag                 
  1.167   1.185   1.185   1.199   1.252   1.389   1.502   1.517
 29 Bu   12 Bg   30 Bu   12 Au   31 Ag   31 Bu   32 Ag   32 Bu                 
  1.780   1.838   1.910   1.940   1.998   2.040   2.592   2.618
 13 Au   13 Bg   33 Bu   33 Ag   34 Bu   34 Ag   14 Bg   14 Au                 
  2.625   2.656   2.728   2.733   7.186   7.429  10.345  10.373
 35 Bu   35 Ag   36 Ag   36 Bu   37 Ag   37 Bu   38 Ag   38 Bu                 
 14.723  14.747  14.777  14.817  14.821  14.877  26.641  26.712
 15 Au   15 Bg   39 Bu   40 Bu   39 Ag   40 Ag   16 Bg   16 Au                 
 26.722  26.816  27.007  27.026 165.799 166.059 219.201 219.231
 41 Bu   41 Ag   42 Ag   42 Bu   43 Ag   43 Bu   44 Ag   44 Bu                 
 --------------------------------------------------------------

          Ground-State Mulliken Net Atomic Charges

     Atom                 Charge (a.u.)
  ----------------------------------------
      1 P                     0.088574
      2 P                     0.088574
      3 Cl                   -0.088574
      4 Cl                   -0.088574
  ----------------------------------------
  Sum of atomic charges =     0.000000

 -----------------------------------------------------------------
                    Cartesian Multipole Moments
 -----------------------------------------------------------------
    Charge (ESU x 10^10)
                 0.0000
    Dipole Moment (Debye)
         X       0.0000      Y       0.0000      Z      -0.0000
       Tot       0.0000
    Quadrupole Moments (Debye-Ang)
        XX     -58.0042     XY       0.9302     YY     -53.0002
        XZ      -0.0000     YZ      -0.0000     ZZ     -51.7632
    Octopole Moments (Debye-Ang^2)
       XXX      -0.0000    XXY       0.0000    XYY      -0.0000
       YYY       0.0000    XXZ       0.0000    XYZ      -0.0000
       YYZ      -0.0000    XZZ      -0.0000    YZZ      -0.0000
       ZZZ      -0.0000
    Hexadecapole Moments (Debye-Ang^3)
      XXXX   -1060.0644   XXXY     -14.3473   XXYY    -199.6805
      XYYY      -5.2188   YYYY    -187.6339   XXXZ      -0.0000
      XXYZ      -0.0000   XYYZ      -0.0000   YYYZ      -0.0000
      XXZZ    -189.1735   XYZZ      -0.1940   YYZZ     -42.0128
      XZZZ      -0.0000   YZZZ      -0.0000   ZZZZ     -72.4057
 -----------------------------------------------------------------
Archival summary:
1\1\december\OPT\HF\BasisUnspecified\l22\taweetha\SunFeb1006:09:012019SunFeb1006:09:012019\0\\#,OPT,HF,BasisUnspecified,\\0,1\P\P,1,2.00604\Cl,2,2.07385,1,99.2525\Cl,1,2.07385,2,99.2525,3,-180,0\\HF=-1600.50616\\@

 Total job time:  5.82s(wall), 32.41s(cpu) 
 Sun Feb 10 06:09:01 2019

        *************************************************************
        *                                                           *
        *  Thank you very much for using Q-Chem.  Have a nice day.  *
        *                                                           *
        *************************************************************


 
User input: 2 of 2 
 
Q-Chem Developer Version!
                  Welcome to Q-Chem
     A Quantum Leap Into The Future Of Chemistry


 Q-Chem 5.1, Q-Chem, Inc., Pleasanton, CA (2018)

 Yihan Shao,  Zhengting Gan,  E. Epifanovsky,  A. T. B. Gilbert,  M. Wormit,  
 J. Kussmann,  A. W. Lange,  A. Behn,  Jia Deng,  Xintian Feng,  D. Ghosh,  
 M. Goldey,  P. R. Horn,  L. D. Jacobson,  I. Kaliman,  T. Kus,  A. Landau,  
 Jie Liu,  E. I. Proynov,  R. M. Richard,  R. P. Steele,  E. J. Sundstrom,  
 H. L. Woodcock III,  P. M. Zimmerman,  D. Zuev,  B. Albrecht,  E. Alguire,  
 S. A. Baeppler,  D. Barton,  Z. Benda,  Y. A. Bernard,  E. J. Berquist,  
 K. B. Bravaya,  H. Burton,  D. Casanova,  Chun-Min Chang,  Yunqing Chen,  
 A. Chien,  K. D. Closser,  M. P. Coons,  S. Coriani,  S. Dasgupta,  
 A. L. Dempwolff,  M. Diedenhofen,  Hainam Do,  R. G. Edgar,  Po-Tung Fang,  
 S. Faraji,  S. Fatehi,  Qingguo Feng,  K. D. Fenk,  J. Fosso-Tande,  
 J. Gayvert,  Qinghui Ge,  A. Ghysels,  G. Gidofalvi,  J. Gomes,  
 J. Gonthier,  A. Gunina,  D. Hait,  M. W. D. Hanson-Heine,  
 P. H. P. Harbach,  A. W. Hauser,  J. E. Herr,  E. G. Hohenstein,  
 Z. C. Holden,  Kerwin Hui,  B. C. Huynh,  T.-C. Jagau,  Hyunjun Ji,  
 B. Kaduk,  K. Khistyaev,  Jaehoon Kim,  P. Klunzinger,  K. Koh,  
 D. Kosenkov,  L. Koulias,  T. Kowalczyk,  C. M. Krauter,  A. Kunitsa,  
 Ka Un Lao,  A. Laurent,  K. V. Lawler,  Joonho Lee,  D. Lefrancois,  
 S. Lehtola,  D. S. Levine,  Yi-Pei Li,  You-Sheng Lin,  Fenglai Liu,  
 E. Livshits,  A. Luenser,  P. Manohar,  E. Mansoor,  S. F. Manzer,  
 Shan-Ping Mao,  Yuezhi Mao,  N. Mardirossian,  A. V. Marenich,  
 T. Markovich,  L. A. Martinez-Martinez,  S. A. Maurer,  N. J. Mayhall,  
 S. C. McKenzie,  J.-M. Mewes,  A. F. Morrison,  J. W. Mullinax,  K. Nanda,  
 T. S. Nguyen-Beck,  R. Olivares-Amaya,  J. A. Parkhill,  T. M. Perrine,  
 F. Plasser,  P. Pokhilko,  S. Prager,  A. Prociuk,  E. Ramos,  D. R. Rehn,  
 F. Rob,  M. Schneider,  N. Sergueev,  S. M. Sharada,  S. Sharma,  
 D. W. Small,  T. Stauch,  T. Stein,  Yu-Chuan Su,  A. J. W. Thom,  
 A. Tkatchenko,  T. Tsuchimochi,  N. M. Tubman,  L. Vogt,  M. L. Vidal,  
 O. Vydrov,  M. A. Watson,  J. Wenzel,  M. de Wergifosse,  T. A. Wesolowski,  
 A. White,  J. Witte,  A. Yamada,  Jun Yang,  K. Yao,  S. Yeganeh,  
 S. R. Yost,  Zhi-Qiang You,  A. Zech,  Igor Ying Zhang,  Xing Zhang,  
 Yan Zhao,  Ying Zhu,  B. R. Brooks,  G. K. L. Chan,  C. J. Cramer,  
 M. S. Gordon,  W. J. Hehre,  A. Klamt,  M. W. Schmidt,  C. D. Sherrill,  
 D. G. Truhlar,  A. Aspuru-Guzik,  R. Baer,  A. T. Bell,  N. A. Besley,  
 Jeng-Da Chai,  A. E. DePrince, III,  R. A. DiStasio Jr.,  A. Dreuw,  
 B. D. Dunietz,  T. R. Furlani,  Chao-Ping Hsu,  Yousung Jung,  Jing Kong,  
 D. S. Lambrecht,  WanZhen Liang,  C. Ochsenfeld,  V. A. Rassolov,  
 L. V. Slipchenko,  J. E. Subotnik,  T. Van Voorhis,  J. M. Herbert,  
 A. I. Krylov,  P. M. W. Gill,  M. Head-Gordon

 Contributors to earlier versions of Q-Chem not listed above: 
 R. D. Adamson,  B. Austin,  J. Baker,  G. J. O. Beran,  K. Brandhorst,  
 S. T. Brown,  E. F. C. Byrd,  A. K. Chakraborty,  C.-L. Cheng,  
 Siu Hung Chien,  D. M. Chipman,  D. L. Crittenden,  H. Dachsel,  
 R. J. Doerksen,  A. D. Dutoi,  L. Fusti-Molnar,  W. A. Goddard III,  
 A. Golubeva-Zadorozhnaya,  S. R. Gwaltney,  G. Hawkins,  A. Heyden,  
 S. Hirata,  G. Kedziora,  F. J. Keil,  C. Kelley,  Jihan Kim,  R. A. King,  
 R. Z. Khaliullin,  P. P. Korambath,  W. Kurlancheek,  A. M. Lee,  M. S. Lee,  
 S. V. Levchenko,  Ching Yeh Lin,  D. Liotard,  R. C. Lochan,  I. Lotan,  
 P. E. Maslen,  N. Nair,  D. P. O'Neill,  D. Neuhauser,  E. Neuscamman,  
 C. M. Oana,  R. Olson,  B. Peters,  R. Peverati,  P. A. Pieniazek,  
 Y. M. Rhee,  J. Ritchie,  M. A. Rohrdanz,  E. Rosta,  N. J. Russ,  
 H. F. Schaefer III,  N. E. Schultz,  N. Shenvi,  A. C. Simmonett,  A. Sodt,  
 D. Stuck,  K. S. Thanthiriwatte,  V. Vanovschi,  Tao Wang,  A. Warshel,  
 C. F. Williams,  Q. Wu,  X. Xu,  W. Zhang

 Please cite Q-Chem as follows:
 Y. Shao et al., Mol. Phys. 113, 184-215 (2015)
 DOI: 10.1080/00268976.2014.952696

 Q-Chem 5.1.2 for Intel X86 EM64T Linux

 Parts of Q-Chem use Armadillo 8.300.2 (Tropical Shenanigans).
 http://arma.sourceforge.net/

 Q-Chem begins on Sun Feb 10 06:09:01 2019  

Host: 
0

     Scratch files written to /scratch/taweetham/qchem22475//
The previous job contains 0 fragments, simply inherited here
Input Ideriv = 2
Curr. Ideriv = -1
Max.  Ideriv = 2

Checking the input file for inconsistencies... 	...done.

--------------------------------------------------------------
User input:
--------------------------------------------------------------

$molecule
read
$end

$rem
   JOB_TYPE 	FREQUENCY
   BASIS 		6-311++G**
   EXCHANGE 	HF	
$end

--------------------------------------------------------------
 ----------------------------------------------------------------
             Standard Nuclear Orientation (Angstroms)
    I     Atom           X                Y                Z
 ----------------------------------------------------------------
    1      P      -0.6072212291    -0.7983333366    -0.0000000000
    2      P       0.6072212291     0.7983333366     0.0000000000
    3      Cl     -2.4382475614     0.1754267229     0.0000000000
    4      Cl      2.4382475614    -0.1754267229    -0.0000000000
 ----------------------------------------------------------------
 Molecular Point Group                 C2h   NOp =  4
 Largest Abelian Subgroup              C2h   NOp =  4
 Nuclear Repulsion Energy =   307.5876487797 hartrees
 There are       32 alpha and       32 beta electrons
 Requested basis set is 6-311++G(d,p)
 There are 52 shells and 120 basis functions

 Total QAlloc Memory Limit   2000 MB
 Mega-Array Size       188 MB
 MEM_STATIC part       192 MB

                       Distance Matrix (Angstroms)
             P (  1)   P (  2)   Cl(  3)
   P (  2)  2.006045
   Cl(  3)  2.073853  3.108519
   Cl(  4)  3.108519  2.073853  4.889100

 A cutoff of  1.0D-11 yielded   1145 shell pairs
 There are      6579 function pairs (      7050 Cartesian)

 -------------------------------------------------------
 OpenMP Integral Computing Module                       
 Release: version 1.0, May 2013, Q-Chem Inc. Pittsburgh 
 -------------------------------------------------------
 Integral Job Info:
 Integral job number is                      11
 Integral operator is                         1
 short-range coefficients                     0
 long-range coefficients              100000000
 Omega coefficients                           0
 if combine SR and LR in K                    0
 Integral screening is                        0
 Integral computing path is                   2
 max size of driver memory is            800000
 size of driver memory is                593474
 size of scratch memory is              8114252
 max col of scratch BK array               1296
 max len of scratch array in speh3          155
 max len of scratch index in speh4           18
 max int batch size is                      520
 min int batch size is                       52
 fixed nKL is                                52
 max L of basis functions is                  2
 order of int derivative is                   0
 number of shells is                         52
 number of basis is                         124
 number of cartesian basis is               124
 number of contracted shell pairs          1145
 number of primitive shell pairs           3071
 maxK2 (contraction) of shell pair           36
 max number of K2 of shell pair               1
 max number of CS2 of shell pair            186
 max number of PS2 of shell pair            288
 mem total for path MDJ                  514300
 -------------------------------------------------------
 Smallest overlap matrix eigenvalue = 4.51E-04
 Guess from superposition of atomic densities
 Warning:  Energy on first SCF cycle will be non-variational
 SAD guess density has 64.000000 electrons

 -----------------------------------------------------------------------
  General SCF calculation program by
  Eric Jon Sundstrom, Paul Horn, Yuezhi Mao, Dmitri Zuev, Alec White,
  David Stuck, Shaama M.S., Shane Yost, Joonho Lee, David Small,
  Daniel Levine, Susi Lehtola, Hugh Burton, Evgeny Epifanovsky
 -----------------------------------------------------------------------
 Hartree-Fock
 using 6 threads for integral computing
 -------------------------------------------------------
 OpenMP Integral computing Module                
 Release: version 2.0, May 2017, Q-Chem Inc. Pleasanton 
 -------------------------------------------------------
 A restricted SCF calculation will be
 performed using DIIS
 SCF converges when DIIS error is below 1.0e-08
 ---------------------------------------
  Cycle       Energy         DIIS error
 ---------------------------------------
    1   -1600.9676331613      4.19e-02  
    2   -1600.4526686672      4.42e-03  
    3   -1600.4955265156      2.20e-03  
    4   -1600.5053885751      3.86e-04  
    5   -1600.5060925921      1.12e-04  
    6   -1600.5061532111      2.85e-05  
    7   -1600.5061594517      9.46e-06  
    8   -1600.5061601359      2.50e-06  
    9   -1600.5061601868      4.87e-07  
   10   -1600.5061601885      1.05e-07  
   11   -1600.5061601886      2.49e-08  
   12   -1600.5061601886      6.27e-09  Convergence criterion met
 ---------------------------------------
 SCF time:   CPU 4.14s  wall 1.00s 
 SCF   energy in the final basis set =    -1600.5061601886
 Total energy in the final basis set =    -1600.5061601886

 --------------------------------------------------------------
             Orbital Energies (a.u.) and Symmetries
 --------------------------------------------------------------

 Alpha MOs, Restricted
 -- Occupied --                  
-104.86 -104.86  -80.03  -80.03  -10.59  -10.59   -8.06   -8.06
  1 Ag    1 Bu    2 Ag    2 Bu    3 Bu    3 Ag    4 Bu    4 Ag                 
 -8.052  -8.052  -8.052  -8.052  -7.576  -7.575  -5.468  -5.467
  1 Au    1 Bg    5 Ag    5 Bu    6 Ag    6 Bu    7 Ag    7 Bu                 
 -5.467  -5.466  -5.466  -5.466  -1.146  -1.131  -0.914  -0.713
  8 Ag    2 Au    8 Bu    2 Bg    9 Ag    9 Bu   10 Ag   10 Bu                 
 -0.568  -0.552  -0.525  -0.505  -0.491  -0.469  -0.397  -0.364
 11 Ag   11 Bu    3 Au    3 Bg   12 Ag   12 Bu   13 Ag    4 Au                 
 -- Virtual --                   
 -0.022   0.040   0.061   0.065   0.078   0.089   0.103   0.105
  4 Bg   13 Bu   14 Ag   14 Bu    5 Au   15 Ag   16 Ag   15 Bu                 
  0.108   0.119   0.130   0.137   0.139   0.159   0.165   0.169
  5 Bg   17 Ag   16 Bu    6 Bg   18 Ag   17 Bu   18 Bu    6 Au                 
  0.186   0.204   0.251   0.275   0.327   0.382   0.392   0.393
 19 Bu   19 Ag   20 Ag   20 Bu   21 Ag    7 Au   21 Bu   22 Ag                 
  0.416   0.441   0.523   0.569   0.575   0.598   0.623   0.662
  7 Bg   22 Bu   23 Bu   23 Ag    8 Bg   24 Bu    8 Au   24 Ag                 
  0.672   0.699   0.751   0.777   0.806   0.847   0.849   0.926
 25 Ag    9 Au   25 Bu   26 Bu    9 Bg   26 Ag   10 Au   27 Ag                 
  0.980   0.989   1.089   1.125   1.131   1.131   1.139   1.153
 28 Ag   27 Bu   10 Bg   11 Au   11 Bg   29 Ag   28 Bu   30 Ag                 
  1.167   1.185   1.185   1.199   1.252   1.389   1.502   1.517
 29 Bu   12 Bg   30 Bu   12 Au   31 Ag   31 Bu   32 Ag   32 Bu                 
  1.780   1.838   1.910   1.940   1.998   2.040   2.592   2.618
 13 Au   13 Bg   33 Bu   33 Ag   34 Bu   34 Ag   14 Bg   14 Au                 
  2.625   2.656   2.728   2.733   7.186   7.429  10.345  10.373
 35 Bu   35 Ag   36 Ag   36 Bu   37 Ag   37 Bu   38 Ag   38 Bu                 
 14.723  14.747  14.777  14.817  14.821  14.877  26.641  26.712
 15 Au   15 Bg   39 Bu   40 Bu   39 Ag   40 Ag   16 Bg   16 Au                 
 26.722  26.816  27.007  27.026 165.799 166.059 219.201 219.231
 41 Bu   41 Ag   42 Ag   42 Bu   43 Ag   43 Bu   44 Ag   44 Bu                 

 Beta MOs, Restricted
 -- Occupied --                  
-104.86 -104.86  -80.03  -80.03  -10.59  -10.59   -8.06   -8.06
  1 Ag    1 Bu    2 Ag    2 Bu    3 Bu    3 Ag    4 Bu    4 Ag                 
 -8.052  -8.052  -8.052  -8.052  -7.576  -7.575  -5.468  -5.467
  1 Au    1 Bg    5 Ag    5 Bu    6 Ag    6 Bu    7 Ag    7 Bu                 
 -5.467  -5.466  -5.466  -5.466  -1.146  -1.131  -0.914  -0.713
  8 Ag    2 Au    8 Bu    2 Bg    9 Ag    9 Bu   10 Ag   10 Bu                 
 -0.568  -0.552  -0.525  -0.505  -0.491  -0.469  -0.397  -0.364
 11 Ag   11 Bu    3 Au    3 Bg   12 Ag   12 Bu   13 Ag    4 Au                 
 -- Virtual --                   
 -0.022   0.040   0.061   0.065   0.078   0.089   0.103   0.105
  4 Bg   13 Bu   14 Ag   14 Bu    5 Au   15 Ag   16 Ag   15 Bu                 
  0.108   0.119   0.130   0.137   0.139   0.159   0.165   0.169
  5 Bg   17 Ag   16 Bu    6 Bg   18 Ag   17 Bu   18 Bu    6 Au                 
  0.186   0.204   0.251   0.275   0.327   0.382   0.392   0.393
 19 Bu   19 Ag   20 Ag   20 Bu   21 Ag    7 Au   21 Bu   22 Ag                 
  0.416   0.441   0.523   0.569   0.575   0.598   0.623   0.662
  7 Bg   22 Bu   23 Bu   23 Ag    8 Bg   24 Bu    8 Au   24 Ag                 
  0.672   0.699   0.751   0.777   0.806   0.847   0.849   0.926
 25 Ag    9 Au   25 Bu   26 Bu    9 Bg   26 Ag   10 Au   27 Ag                 
  0.980   0.989   1.089   1.125   1.131   1.131   1.139   1.153
 28 Ag   27 Bu   10 Bg   11 Au   11 Bg   29 Ag   28 Bu   30 Ag                 
  1.167   1.185   1.185   1.199   1.252   1.389   1.502   1.517
 29 Bu   12 Bg   30 Bu   12 Au   31 Ag   31 Bu   32 Ag   32 Bu                 
  1.780   1.838   1.910   1.940   1.998   2.040   2.592   2.618
 13 Au   13 Bg   33 Bu   33 Ag   34 Bu   34 Ag   14 Bg   14 Au                 
  2.625   2.656   2.728   2.733   7.186   7.429  10.345  10.373
 35 Bu   35 Ag   36 Ag   36 Bu   37 Ag   37 Bu   38 Ag   38 Bu                 
 14.723  14.747  14.777  14.817  14.821  14.877  26.641  26.712
 15 Au   15 Bg   39 Bu   40 Bu   39 Ag   40 Ag   16 Bg   16 Au                 
 26.722  26.816  27.007  27.026 165.799 166.059 219.201 219.231
 41 Bu   41 Ag   42 Ag   42 Bu   43 Ag   43 Bu   44 Ag   44 Bu                 
 --------------------------------------------------------------

          Ground-State Mulliken Net Atomic Charges

     Atom                 Charge (a.u.)
  ----------------------------------------
      1 P                     0.088574
      2 P                     0.088574
      3 Cl                   -0.088574
      4 Cl                   -0.088574
  ----------------------------------------
  Sum of atomic charges =     0.000000

 -----------------------------------------------------------------
                    Cartesian Multipole Moments
 -----------------------------------------------------------------
    Charge (ESU x 10^10)
                 0.0000
    Dipole Moment (Debye)
         X      -0.0000      Y      -0.0000      Z      -0.0000
       Tot       0.0000
    Quadrupole Moments (Debye-Ang)
        XX     -58.0048     XY       0.9286     YY     -52.9996
        XZ       0.0000     YZ       0.0000     ZZ     -51.7632
    Octopole Moments (Debye-Ang^2)
       XXX      -0.0000    XXY      -0.0000    XYY      -0.0000
       YYY       0.0000    XXZ      -0.0000    XYZ       0.0000
       YYZ      -0.0000    XZZ       0.0000    YZZ      -0.0000
       ZZZ      -0.0000
    Hexadecapole Moments (Debye-Ang^3)
      XXXX   -1060.0459   XXXY     -14.4953   XXYY    -199.6864
      XYYY      -5.3509   YYYY    -187.6406   XXXZ       0.0000
      XXYZ       0.0000   XYYZ      -0.0000   YYYZ       0.0000
      XXZZ    -189.1734   XYZZ      -0.2413   YYZZ     -42.0129
      XZZZ       0.0000   YZZZ       0.0000   ZZZZ     -72.4057
 -----------------------------------------------------------------
 Calculating MO derivatives via CPSCF
XF: myseg = 0
XF: NBas: 120, NBas6D: 124
 D1JvT checksum  = 107184 6972.2952659674
 D1KAT checksum  = 239616 408.2311901929
   1         3          12      0.102311    0.032839
   2         3          12      0.025381    0.010871
   3         3          12      0.007174    0.003451
   4         3          12      0.001563    0.000654
   5         3          12      0.000348    0.000142
   6         7           8      0.000060    0.000028
   7        13           2      0.000007    0.000004
   8        15           0      0.000000    0.000000    Roots Converged
 Time for AOints: 1.7 s (CPU) 0.3 s (wall)
 ------------------------------------------------------------------------------
                     AOints        : Timing summary (seconds)
 ------------------------------------------------------------------------------
     job step          cpu (% of tot)      sys (% of tot)     wall (% of tot)
 ------------------------------------------------------------------------------
  cpscf_lag         0.5877E+01 (29.1)   0.1000E-05 (16.7)   0.1059E+01 (28.3)
  iterzp            0.1254E+02 (62.1)   0.4000E-05 (66.7)   0.2356E+01 (62.9)
  make_fx           0.0000E+00 ( 0.0)   0.0000E+00 ( 0.0)   0.0000E+00 ( 0.0)
  AOints            0.1735E+01 ( 8.6)   0.0000E+00 ( 0.0)   0.2992E+00 ( 8.0)
 ------------------------------------------------------------------------------
   Grand Totals     0.2020E+02          0.6000E-05          0.3746E+01
 ------------------------------------------------------------------------------
 Calculating analytic Hessian of the SCF energy
 Polarizability Matrix (a.u.)
            1           2           3
    1-108.6471067 -10.2061041   0.0000000
    2 -10.2061041 -64.3909692   0.0000000
    3   0.0000000   0.0000000 -41.6168352

 Direct stationary perturbation theory relativistic correction:

 rels  =       2.553845194888
 relv  =      -8.990965340523
 rel2e =       1.872472566572
 E_rel =      -4.564647579063

 Hessian of the SCF Energy
            1           2           3           4           5           6
    1   0.2333116   0.0546261  -0.0000000  -0.0907584  -0.1161060   0.0000000
    2   0.0546261   0.2549574   0.0000000  -0.1161060  -0.2133599  -0.0000000
    3  -0.0000000   0.0000000   0.0059134   0.0000000  -0.0000000   0.0058955
    4  -0.0907584  -0.1161060   0.0000000   0.2333116   0.0546261  -0.0000000
    5  -0.1161060  -0.2133599  -0.0000000   0.0546261   0.2549574  -0.0000000
    6   0.0000000  -0.0000000   0.0058955  -0.0000000  -0.0000000   0.0059134
    7  -0.1256559   0.0495084   0.0000000  -0.0168973   0.0119715   0.0000000
    8   0.0664437  -0.0525094  -0.0000000  -0.0049638   0.0109120   0.0000000
    9   0.0000000  -0.0000000  -0.0059028   0.0000000   0.0000000  -0.0059061
   10  -0.0168973   0.0119715  -0.0000000  -0.1256559   0.0495084   0.0000000
   11  -0.0049638   0.0109120   0.0000000   0.0664437  -0.0525094   0.0000000
   12  -0.0000000  -0.0000000  -0.0059061   0.0000000   0.0000000  -0.0059028
            7           8           9          10          11          12
    1  -0.1256559   0.0664437   0.0000000  -0.0168973  -0.0049638  -0.0000000
    2   0.0495084  -0.0525094  -0.0000000   0.0119715   0.0109120  -0.0000000
    3   0.0000000  -0.0000000  -0.0059028  -0.0000000   0.0000000  -0.0059061
    4  -0.0168973  -0.0049638   0.0000000  -0.1256559   0.0664437   0.0000000
    5   0.0119715   0.0109120   0.0000000   0.0495084  -0.0525094   0.0000000
    6   0.0000000   0.0000000  -0.0059061   0.0000000   0.0000000  -0.0059028
    7   0.1514356  -0.0589867  -0.0000000  -0.0088824  -0.0024932  -0.0000000
    8  -0.0589867   0.0424201   0.0000000  -0.0024932  -0.0008227  -0.0000000
    9  -0.0000000   0.0000000   0.0059057  -0.0000000  -0.0000000   0.0059032
   10  -0.0088824  -0.0024932  -0.0000000   0.1514356  -0.0589867  -0.0000000
   11  -0.0024932  -0.0008227  -0.0000000  -0.0589867   0.0424201  -0.0000000
   12  -0.0000000  -0.0000000   0.0059032  -0.0000000  -0.0000000   0.0059057
 Gradient time:  CPU 28.68 s  wall 5.42 s
 **********************************************************************
 **                                                                  **
 **                       VIBRATIONAL ANALYSIS                       **
 **                       --------------------                       **
 **                                                                  **
 **        VIBRATIONAL FREQUENCIES (CM**-1) AND NORMAL MODES         **
 **     FORCE CONSTANTS (mDYN/ANGSTROM) AND REDUCED MASSES (AMU)     **
 **                  INFRARED INTENSITIES (KM/MOL)                   **
 **                                                                  **
 **********************************************************************


 Mode:                 1                      2                      3
 Frequency:       137.83                 141.97                 238.53
 Force Cnst:      0.3664                 0.3887                 1.1319
 Red. Mass:      32.7302                32.7302                33.7661
 IR Active:          YES                    YES                    NO 
 IR Intens:        2.476                  4.874                  0.000
 Raman Active:       NO                     NO                     YES
               X      Y      Z        X      Y      Z        X      Y      Z
 P          0.000  0.000  0.529    0.226  0.479 -0.000    0.341 -0.184 -0.000
 P          0.000  0.000  0.529    0.226  0.479 -0.000   -0.341  0.184 -0.000
 Cl        -0.000 -0.000 -0.469   -0.200 -0.424  0.000    0.583  0.098  0.000
 Cl        -0.000 -0.000 -0.469   -0.200 -0.424  0.000   -0.583 -0.098  0.000
 TransDip  -0.000  0.000  0.050   -0.020  0.068 -0.000   -0.000 -0.000 -0.000

 Mode:                 4                      5                      6
 Frequency:       524.58                 525.46                 705.51
 Force Cnst:      5.2635                 5.3245                 9.0879
 Red. Mass:      32.4638                32.7302                30.9886
 IR Active:          NO                     YES                    NO 
 IR Intens:        0.000                234.280                  0.000
 Raman Active:       YES                    NO                     YES
               X      Y      Z        X      Y      Z        X      Y      Z
 P          0.450 -0.333  0.000    0.479 -0.226 -0.000   -0.398 -0.583 -0.000
 P         -0.450  0.333  0.000    0.479 -0.226 -0.000    0.398  0.583 -0.000
 Cl        -0.365  0.230 -0.000   -0.424  0.200  0.000    0.042  0.010  0.000
 Cl         0.365 -0.230 -0.000   -0.424  0.200  0.000   -0.042 -0.010  0.000
 TransDip   0.000 -0.000  0.000    0.486 -0.061 -0.000    0.000 -0.000 -0.000

 STANDARD THERMODYNAMIC QUANTITIES AT   298.15 K  AND     1.00 ATM

   This Molecule has  0 Imaginary Frequencies
   Zero point vibrational energy:        3.251 kcal/mol

   Atom    1 Element P  Has Mass   30.97376
   Atom    2 Element P  Has Mass   30.97376
   Atom    3 Element Cl Has Mass   34.96885
   Atom    4 Element Cl Has Mass   34.96885
   Molecular Mass:   131.885220 amu
   Principal axes and moments of inertia in amu*Bohr^2:
                             1           2           3
    Eigenvalues --      148.67649  1566.35610  1715.03259
          X               1.00000    -0.00029     0.00000
          Y               0.00029     1.00000     0.00000
          Z               0.00000    -0.00000     1.00000
   Rotational Symmetry Number is   2
   The Molecule is an Asymmetric Top
   Translational Enthalpy:        0.889 kcal/mol
   Rotational Enthalpy:           0.889 kcal/mol
   Vibrational Enthalpy:          4.724 kcal/mol
   gas constant (RT):             0.592 kcal/mol
   Translational Entropy:        40.543  cal/mol.K
   Rotational Entropy:           26.104  cal/mol.K
   Vibrational Entropy:           8.921  cal/mol.K

   Total Enthalpy:                7.094 kcal/mol
   Total Entropy:                75.568  cal/mol.K
Archival summary:
1\1\december\FREQ\HF\BasisUnspecified\l22\taweetha\SunFeb1006:09:072019SunFeb1006:09:072019\0\\#,FREQ,HF,BasisUnspecified,\\0,1\P\P,1,2.00604\Cl,2,2.07385,1,99.2525\Cl,1,2.07385,2,99.2525,3,-180,0\\HF=-1600.50616\\@

 Total job time:  6.19s(wall), 33.10s(cpu) 
 Sun Feb 10 06:09:07 2019

        *************************************************************
        *                                                           *
        *  Thank you very much for using Q-Chem.  Have a nice day.  *
        *                                                           *
        *************************************************************
