# Supplementary material for: Geometric and energetic data from ab initio calculations of haloethene, haloimine, halomethylenephosphine, haloiminophosphine, halodiazene, halodiphosphene and halocyclopropane
Source: Data Brief. 2019 Nov 2;27:104738. doi: 10.1016/j.dib.2019.104738 (PMC6861602; doi:10.1016/j.dib.2019.104738)
Supplement: Multimedia component 8 [file mmc8.zip › PP/HF/ClEPPEI.out]

Q-Chem Developer Version!
                  Welcome to Q-Chem
     A Quantum Leap Into The Future Of Chemistry


 Q-Chem 5.1, Q-Chem, Inc., Pleasanton, CA (2018)

 Yihan Shao,  Zhengting Gan,  E. Epifanovsky,  A. T. B. Gilbert,  M. Wormit,  
 J. Kussmann,  A. W. Lange,  A. Behn,  Jia Deng,  Xintian Feng,  D. Ghosh,  
 M. Goldey,  P. R. Horn,  L. D. Jacobson,  I. Kaliman,  T. Kus,  A. Landau,  
 Jie Liu,  E. I. Proynov,  R. M. Richard,  R. P. Steele,  E. J. Sundstrom,  
 H. L. Woodcock III,  P. M. Zimmerman,  D. Zuev,  B. Albrecht,  E. Alguire,  
 S. A. Baeppler,  D. Barton,  Z. Benda,  Y. A. Bernard,  E. J. Berquist,  
 K. B. Bravaya,  H. Burton,  D. Casanova,  Chun-Min Chang,  Yunqing Chen,  
 A. Chien,  K. D. Closser,  M. P. Coons,  S. Coriani,  S. Dasgupta,  
 A. L. Dempwolff,  M. Diedenhofen,  Hainam Do,  R. G. Edgar,  Po-Tung Fang,  
 S. Faraji,  S. Fatehi,  Qingguo Feng,  K. D. Fenk,  J. Fosso-Tande,  
 J. Gayvert,  Qinghui Ge,  A. Ghysels,  G. Gidofalvi,  J. Gomes,  
 J. Gonthier,  A. Gunina,  D. Hait,  M. W. D. Hanson-Heine,  
 P. H. P. Harbach,  A. W. Hauser,  J. E. Herr,  E. G. Hohenstein,  
 Z. C. Holden,  Kerwin Hui,  B. C. Huynh,  T.-C. Jagau,  Hyunjun Ji,  
 B. Kaduk,  K. Khistyaev,  Jaehoon Kim,  P. Klunzinger,  K. Koh,  
 D. Kosenkov,  L. Koulias,  T. Kowalczyk,  C. M. Krauter,  A. Kunitsa,  
 Ka Un Lao,  A. Laurent,  K. V. Lawler,  Joonho Lee,  D. Lefrancois,  
 S. Lehtola,  D. S. Levine,  Yi-Pei Li,  You-Sheng Lin,  Fenglai Liu,  
 E. Livshits,  A. Luenser,  P. Manohar,  E. Mansoor,  S. F. Manzer,  
 Shan-Ping Mao,  Yuezhi Mao,  N. Mardirossian,  A. V. Marenich,  
 T. Markovich,  L. A. Martinez-Martinez,  S. A. Maurer,  N. J. Mayhall,  
 S. C. McKenzie,  J.-M. Mewes,  A. F. Morrison,  J. W. Mullinax,  K. Nanda,  
 T. S. Nguyen-Beck,  R. Olivares-Amaya,  J. A. Parkhill,  T. M. Perrine,  
 F. Plasser,  P. Pokhilko,  S. Prager,  A. Prociuk,  E. Ramos,  D. R. Rehn,  
 F. Rob,  M. Schneider,  N. Sergueev,  S. M. Sharada,  S. Sharma,  
 D. W. Small,  T. Stauch,  T. Stein,  Yu-Chuan Su,  A. J. W. Thom,  
 A. Tkatchenko,  T. Tsuchimochi,  N. M. Tubman,  L. Vogt,  M. L. Vidal,  
 O. Vydrov,  M. A. Watson,  J. Wenzel,  M. de Wergifosse,  T. A. Wesolowski,  
 A. White,  J. Witte,  A. Yamada,  Jun Yang,  K. Yao,  S. Yeganeh,  
 S. R. Yost,  Zhi-Qiang You,  A. Zech,  Igor Ying Zhang,  Xing Zhang,  
 Yan Zhao,  Ying Zhu,  B. R. Brooks,  G. K. L. Chan,  C. J. Cramer,  
 M. S. Gordon,  W. J. Hehre,  A. Klamt,  M. W. Schmidt,  C. D. Sherrill,  
 D. G. Truhlar,  A. Aspuru-Guzik,  R. Baer,  A. T. Bell,  N. A. Besley,  
 Jeng-Da Chai,  A. E. DePrince, III,  R. A. DiStasio Jr.,  A. Dreuw,  
 B. D. Dunietz,  T. R. Furlani,  Chao-Ping Hsu,  Yousung Jung,  Jing Kong,  
 D. S. Lambrecht,  WanZhen Liang,  C. Ochsenfeld,  V. A. Rassolov,  
 L. V. Slipchenko,  J. E. Subotnik,  T. Van Voorhis,  J. M. Herbert,  
 A. I. Krylov,  P. M. W. Gill,  M. Head-Gordon

 Contributors to earlier versions of Q-Chem not listed above: 
 R. D. Adamson,  B. Austin,  J. Baker,  G. J. O. Beran,  K. Brandhorst,  
 S. T. Brown,  E. F. C. Byrd,  A. K. Chakraborty,  C.-L. Cheng,  
 Siu Hung Chien,  D. M. Chipman,  D. L. Crittenden,  H. Dachsel,  
 R. J. Doerksen,  A. D. Dutoi,  L. Fusti-Molnar,  W. A. Goddard III,  
 A. Golubeva-Zadorozhnaya,  S. R. Gwaltney,  G. Hawkins,  A. Heyden,  
 S. Hirata,  G. Kedziora,  F. J. Keil,  C. Kelley,  Jihan Kim,  R. A. King,  
 R. Z. Khaliullin,  P. P. Korambath,  W. Kurlancheek,  A. M. Lee,  M. S. Lee,  
 S. V. Levchenko,  Ching Yeh Lin,  D. Liotard,  R. C. Lochan,  I. Lotan,  
 P. E. Maslen,  N. Nair,  D. P. O'Neill,  D. Neuhauser,  E. Neuscamman,  
 C. M. Oana,  R. Olson,  B. Peters,  R. Peverati,  P. A. Pieniazek,  
 Y. M. Rhee,  J. Ritchie,  M. A. Rohrdanz,  E. Rosta,  N. J. Russ,  
 H. F. Schaefer III,  N. E. Schultz,  N. Shenvi,  A. C. Simmonett,  A. Sodt,  
 D. Stuck,  K. S. Thanthiriwatte,  V. Vanovschi,  Tao Wang,  A. Warshel,  
 C. F. Williams,  Q. Wu,  X. Xu,  W. Zhang

 Please cite Q-Chem as follows:
 Y. Shao et al., Mol. Phys. 113, 184-215 (2015)
 DOI: 10.1080/00268976.2014.952696

 Q-Chem 5.1.2 for Intel X86 EM64T Linux

 Parts of Q-Chem use Armadillo 8.300.2 (Tropical Shenanigans).
 http://arma.sourceforge.net/

 Q-Chem begins on Sun Feb 10 06:09:34 2019  

Host: 
0

     Scratch files written to /scratch/taweetham/qchem22589//
Input Ideriv = 2
Curr. Ideriv = -1
Max.  Ideriv = 2

Checking the input file for inconsistencies... 	...done.

--------------------------------------------------------------
User input:
--------------------------------------------------------------
../HF/Cl=I_t.inp
$molecule
0 1
I 
P  1 2.492388
P  2 2.052905 1 97.051767
Cl 3 2.110966 2 99.503995 1 -180.000000 0
$end

$rem
   JOB_TYPE		OPTIMIZATION
   BASIS		6-311++G**
   EXCHANGE		HF
$end

--------------------------------------------------------------
 ----------------------------------------------------------------
             Standard Nuclear Orientation (Angstroms)
    I     Atom           X                Y                Z
 ----------------------------------------------------------------
    1      I       1.7415368188    -0.0800766207     0.0000000000
    2      P      -0.5147886525     0.9786930948    -0.0000000000
    3      P      -1.6084254304    -0.7586547509     0.0000000000
    4      Cl     -3.5560729501     0.0554991611    -0.0000000000
 ----------------------------------------------------------------
 Molecular Point Group                 Cs    NOp =  2
 Largest Abelian Subgroup              Cs    NOp =  2
 Nuclear Repulsion Energy =   546.2242278076 hartrees
 There are       50 alpha and       50 beta electrons
 Requested basis set is 6-311++G(d,p)
 There are 63 shells and 152 basis functions

 Total QAlloc Memory Limit   2000 MB
 Mega-Array Size       188 MB
 MEM_STATIC part       192 MB
 A cutoff of  1.0D-11 yielded   1537 shell pairs
 There are      9647 function pairs (     10722 Cartesian)

 -------------------------------------------------------
 OpenMP Integral Computing Module                       
 Release: version 1.0, May 2013, Q-Chem Inc. Pittsburgh 
 -------------------------------------------------------
 Integral Job Info:
 Integral job number is                      11
 Integral operator is                         1
 short-range coefficients                     0
 long-range coefficients              100000000
 Omega coefficients                           0
 if combine SR and LR in K                    0
 Integral screening is                        0
 Integral computing path is                   2
 max size of driver memory is            800000
 size of driver memory is                593474
 size of scratch memory is             11933652
 max col of scratch BK array               1296
 max len of scratch array in speh3          155
 max len of scratch index in speh4           18
 max int batch size is                      520
 min int batch size is                       52
 fixed nKL is                                52
 max L of basis functions is                  2
 order of int derivative is                   0
 number of shells is                         63
 number of basis is                         160
 number of cartesian basis is               160
 number of contracted shell pairs          1537
 number of primitive shell pairs           3450
 maxK2 (contraction) of shell pair           36
 max number of K2 of shell pair               1
 max number of CS2 of shell pair            294
 max number of PS2 of shell pair            294
 mem total for path MDJ                  527196
 -------------------------------------------------------
 Smallest overlap matrix eigenvalue = 8.11E-04

 Scale SEOQF with 1.000000e-01/1.000000e-01/1.000000e-01

 Standard Electronic Orientation quadrupole field applied
 Nucleus-field energy     =     0.0000000166 hartrees
 Guess from superposition of atomic densities
 Warning:  Energy on first SCF cycle will be non-variational
 SAD guess density has 100.000000 electrons

 -----------------------------------------------------------------------
  General SCF calculation program by
  Eric Jon Sundstrom, Paul Horn, Yuezhi Mao, Dmitri Zuev, Alec White,
  David Stuck, Shaama M.S., Shane Yost, Joonho Lee, David Small,
  Daniel Levine, Susi Lehtola, Hugh Burton, Evgeny Epifanovsky
 -----------------------------------------------------------------------
 Hartree-Fock
 using 6 threads for integral computing
 -------------------------------------------------------
 OpenMP Integral computing Module                
 Release: version 2.0, May 2017, Q-Chem Inc. Pleasanton 
 -------------------------------------------------------
 A restricted SCF calculation will be
 performed using DIIS
 SCF converges when DIIS error is below 1.0e-08
 ---------------------------------------
  Cycle       Energy         DIIS error
 ---------------------------------------
    1   -8058.0911277192      3.37e-02  
    2   -8057.7618105543      3.52e-03  
    3   -8057.8035818244      1.88e-03  
    4   -8057.8156684643      3.25e-04  
    5   -8057.8165028131      1.47e-04  
    6   -8057.8166111923      4.83e-05  
    7   -8057.8166329116      1.73e-05  
    8   -8057.8166369162      8.15e-06  
    9   -8057.8166374867      2.93e-06  
   10   -8057.8166375878      6.37e-07  
   11   -8057.8166375926      2.46e-07  
   12   -8057.8166375935      1.25e-07  
   13   -8057.8166375938      4.59e-08  
   14   -8057.8166375940      1.54e-08  
   15   -8057.8166375939      4.64e-09  Convergence criterion met
 ---------------------------------------
 SCF time:   CPU 13.87s  wall 2.00s 
 SCF   energy in the final basis set =    -8057.8166375939
 Total energy in the final basis set =    -8057.8166375939

 --------------------------------------------------------------
             Orbital Energies (a.u.) and Symmetries
 --------------------------------------------------------------

 Alpha MOs, Restricted
 -- Occupied --                  
******* -180.88 -169.69 -169.69 -169.69 -104.86  -80.04  -80.03
  1 A'    2 A'    3 A'    1 A"    4 A'    5 A'    6 A'    7 A'                 
-37.938 -33.126 -33.122 -33.121 -24.310 -24.308 -24.308 -24.305
  8 A'    9 A'    2 A"   10 A'   11 A'    3 A"   12 A'    4 A"                 
-24.305 -10.582  -8.050  -8.047  -8.047  -7.583  -7.571  -7.254
 13 A'   14 A'   15 A'    5 A"   16 A'   17 A'   18 A'   19 A'                 
 -5.487  -5.477  -5.477  -5.475  -5.474  -5.474  -5.463  -5.462
 20 A'   21 A'    6 A"   22 A'   23 A'    7 A"   24 A'   25 A'                 
 -5.461  -2.410  -2.406  -2.406  -2.394  -2.394  -1.127  -0.950
  8 A"   26 A'   27 A'    9 A"   28 A'   10 A"   29 A'   30 A'                 
 -0.839  -0.692  -0.535  -0.523  -0.508  -0.446  -0.427  -0.413
 31 A'   32 A'   33 A'   34 A'   11 A"   35 A'   12 A"   36 A'                 
 -0.380  -0.348
 37 A'   13 A"                                                                 
 -- Virtual --                   
 -0.032   0.025   0.060   0.067   0.074   0.081   0.099   0.102
 14 A"   38 A'   39 A'   40 A'   41 A'   15 A"   42 A'   43 A'                 
  0.107   0.121   0.131   0.145   0.149   0.167   0.184   0.233
 16 A"   44 A'   45 A'   46 A'   17 A"   47 A'   48 A'   49 A'                 
  0.283   0.327   0.328   0.362   0.385   0.386   0.410   0.418
 50 A'   18 A"   51 A'   52 A'   53 A'   19 A"   54 A'   20 A"                 
  0.425   0.532   0.540   0.549   0.573   0.581   0.592   0.601
 55 A'   56 A'   21 A"   57 A'   22 A"   58 A'   59 A'   23 A"                 
  0.662   0.669   0.708   0.715   0.766   0.809   0.832   0.881
 60 A'   61 A'   62 A'   24 A"   63 A'   64 A'   25 A"   65 A'                 
  0.931   0.936   1.031   1.075   1.132   1.132   1.140   1.159
 26 A"   66 A'   67 A'   27 A"   68 A'   28 A"   69 A'   70 A'                 
  1.186   1.212   1.369   1.487   1.539   1.581   1.620   1.771
 29 A"   71 A'   72 A'   73 A'   30 A"   74 A'   75 A'   31 A"                 
  1.831   1.896   1.936   1.944   2.015   2.607   2.638   2.720
 32 A"   76 A'   77 A'   78 A'   79 A'   33 A"   80 A'   81 A'                 
  4.474   4.483   4.486   4.514   4.626   4.772   6.526   6.554
 34 A"   82 A'   35 A"   83 A'   84 A'   85 A'   36 A"   86 A'                 
  6.564   7.174   7.399  10.357  14.717  14.744  14.758  14.802
 87 A'   88 A'   89 A'   90 A'   37 A"   38 A"   91 A'   92 A'                 
 14.829  14.876  26.673  26.750  26.975  28.879  29.523  29.548
 93 A'   94 A'   39 A"   95 A'   96 A'   97 A'   40 A"   98 A'                 
 29.554  29.868  29.872  29.872  29.886  29.952 130.583 130.603
 99 A'   41 A"  100 A'   42 A"  101 A'  102 A'   43 A"  103 A'                 
130.611 154.275 165.783 166.023 219.2121912.193
104 A'  105 A'  106 A'  107 A'  108 A'  109 A'                                 

 Beta MOs, Restricted
 -- Occupied --                  
******* -180.88 -169.69 -169.69 -169.69 -104.86  -80.04  -80.03
  1 A'    2 A'    3 A'    1 A"    4 A'    5 A'    6 A'    7 A'                 
-37.938 -33.126 -33.122 -33.121 -24.310 -24.308 -24.308 -24.305
  8 A'    9 A'    2 A"   10 A'   11 A'    3 A"   12 A'    4 A"                 
-24.305 -10.582  -8.050  -8.047  -8.047  -7.583  -7.571  -7.254
 13 A'   14 A'   15 A'    5 A"   16 A'   17 A'   18 A'   19 A'                 
 -5.487  -5.477  -5.477  -5.475  -5.474  -5.474  -5.463  -5.462
 20 A'   21 A'    6 A"   22 A'   23 A'    7 A"   24 A'   25 A'                 
 -5.461  -2.410  -2.406  -2.406  -2.394  -2.394  -1.127  -0.950
  8 A"   26 A'   27 A'    9 A"   28 A'   10 A"   29 A'   30 A'                 
 -0.839  -0.692  -0.535  -0.523  -0.508  -0.446  -0.427  -0.413
 31 A'   32 A'   33 A'   34 A'   11 A"   35 A'   12 A"   36 A'                 
 -0.380  -0.348
 37 A'   13 A"                                                                 
 -- Virtual --                   
 -0.032   0.025   0.060   0.067   0.074   0.081   0.099   0.102
 14 A"   38 A'   39 A'   40 A'   41 A'   15 A"   42 A'   43 A'                 
  0.107   0.121   0.131   0.145   0.149   0.167   0.184   0.233
 16 A"   44 A'   45 A'   46 A'   17 A"   47 A'   48 A'   49 A'                 
  0.283   0.327   0.328   0.362   0.385   0.386   0.410   0.418
 50 A'   18 A"   51 A'   52 A'   53 A'   19 A"   54 A'   20 A"                 
  0.425   0.532   0.540   0.549   0.573   0.581   0.592   0.601
 55 A'   56 A'   21 A"   57 A'   22 A"   58 A'   59 A'   23 A"                 
  0.662   0.669   0.708   0.715   0.766   0.809   0.832   0.881
 60 A'   61 A'   62 A'   24 A"   63 A'   64 A'   25 A"   65 A'                 
  0.931   0.936   1.031   1.075   1.132   1.132   1.140   1.159
 26 A"   66 A'   67 A'   27 A"   68 A'   28 A"   69 A'   70 A'                 
  1.186   1.212   1.369   1.487   1.539   1.581   1.620   1.771
 29 A"   71 A'   72 A'   73 A'   30 A"   74 A'   75 A'   31 A"                 
  1.831   1.896   1.936   1.944   2.015   2.607   2.638   2.720
 32 A"   76 A'   77 A'   78 A'   79 A'   33 A"   80 A'   81 A'                 
  4.474   4.483   4.486   4.514   4.626   4.772   6.526   6.554
 34 A"   82 A'   35 A"   83 A'   84 A'   85 A'   36 A"   86 A'                 
  6.564   7.174   7.399  10.357  14.717  14.744  14.758  14.802
 87 A'   88 A'   89 A'   90 A'   37 A"   38 A"   91 A'   92 A'                 
 14.829  14.876  26.673  26.750  26.975  28.879  29.523  29.548
 93 A'   94 A'   39 A"   95 A'   96 A'   97 A'   40 A"   98 A'                 
 29.554  29.868  29.872  29.872  29.886  29.952 130.583 130.603
 99 A'   41 A"  100 A'   42 A"  101 A'  102 A'   43 A"  103 A'                 
130.611 154.275 165.783 166.023 219.2121912.193
104 A'  105 A'  106 A'  107 A'  108 A'  109 A'                                 
 --------------------------------------------------------------

          Ground-State Mulliken Net Atomic Charges

     Atom                 Charge (a.u.)
  ----------------------------------------
      1 I                    -0.187408
      2 P                     0.227427
      3 P                     0.081135
      4 Cl                   -0.121154
  ----------------------------------------
  Sum of atomic charges =    -0.000000

 -----------------------------------------------------------------
                    Cartesian Multipole Moments
 -----------------------------------------------------------------
    Charge (ESU x 10^10)
                -0.0000
    Dipole Moment (Debye)
         X       0.6370      Y      -0.1495      Z       0.0000
       Tot       0.6543
    Quadrupole Moments (Debye-Ang)
        XX     -74.0955     XY       0.0763     YY     -69.1584
        XZ      -0.0000     YZ       0.0000     ZZ     -68.6957
    Octopole Moments (Debye-Ang^2)
       XXX     103.6518    XXY      -6.0882    XYY      24.3320
       YYY      -4.0693    XXZ       0.0000    XYZ       0.0000
       YYZ      -0.0000    XZZ      22.2248    YZZ      -1.3413
       ZZZ       0.0000
    Hexadecapole Moments (Debye-Ang^3)
      XXXX   -1874.2188   XXXY     -26.6380   XXYY    -339.8772
      XYYY      -7.0960   YYYY    -230.6720   XXXZ      -0.0000
      XXYZ      -0.0000   XYYZ       0.0000   YYYZ       0.0000
      XXZZ    -326.6673   XYZZ      -1.5190   YYZZ     -53.8863
      XZZZ       0.0000   YZZZ       0.0000   ZZZZ    -101.4906
 -----------------------------------------------------------------
 Calculating analytic gradient of the SCF energy
 Gradient of SCF Energy
            1           2           3           4
    1   0.0022095   0.0094213  -0.0017978  -0.0098330
    2  -0.0019667   0.0229924  -0.0254901   0.0044644
    3   0.0000000   0.0000000  -0.0000000   0.0000000
 Max gradient component =       2.549E-02
 RMS gradient           =       1.078E-02
 Gradient time:  CPU 3.24 s  wall 0.60 s
 Geometry Optimization Parameters
   NAtoms,    NIC,     NZ,  NCons,   NDum,   NFix, NCnnct, MaxDiis
        4      14       4       0       0       0       0       0


** GEOMETRY OPTIMIZATION IN DELOCALIZED INTERNAL COORDINATES **
   Searching for a Minimum

   Optimization Cycle:   1

                       Coordinates (Angstroms)
     ATOM                X               Y               Z
      1  I         1.7415368188   -0.0800766207    0.0000000000
      2  P        -0.5147886525    0.9786930948    0.0000000000
      3  P        -1.6084254304   -0.7586547509    0.0000000000
      4  Cl       -3.5560729501    0.0554991611    0.0000000000
   Point Group: cs    Number of degrees of freedom:     5


   Energy is  -8057.816637594


 Attempting to Generate Delocalized Internal Coordinates

  5 Hessian modes will be used to form the next step
  Hessian Eigenvalues:
     0.094034    0.244550    0.250000    0.250000    0.291733

 Minimum Search - Taking Simple RFO Step
 Searching for Lamda that Minimizes Along All modes
 Value Taken    Lamda =  -0.00257887
 Step Taken.  Stepsize is  0.098420

                             Maximum     Tolerance    Cnvgd?
         Gradient           0.021365      0.000300      NO
         Displacement       0.071961      0.001200      NO
         Energy change     *********      0.000001      NO


 New Cartesian Coordinates Obtained by Inverse Iteration

 Displacement from previous Coordinates is:  0.082648
 ----------------------------------------------------------------
             Standard Nuclear Orientation (Angstroms)
    I     Atom           X                Y                Z
 ----------------------------------------------------------------
    1      I       1.7269132011    -0.0731069202     0.0000000000
    2      P      -0.5274718235     0.9528385513     0.0000000000
    3      P      -1.6049827535    -0.7436724152     0.0000000000
    4      Cl     -3.5322088384     0.0594016683     0.0000000000
 ----------------------------------------------------------------
 Molecular Point Group                 Cs    NOp =  2
 Largest Abelian Subgroup              Cs    NOp =  2
 Nuclear Repulsion Energy =   551.1832436495 hartrees
 There are       50 alpha and       50 beta electrons
 Applying Cartesian multipole field
    Component          Value
    ---------          -----
     (2,0,0)        1.00000E-11
     (0,2,0)        2.00000E-11
     (0,0,2)       -3.00000E-11
 Nucleus-field energy     =     0.0000000163 hartrees
 Requested basis set is 6-311++G(d,p)
 There are 63 shells and 152 basis functions
 A cutoff of  1.0D-11 yielded   1543 shell pairs
 There are      9657 function pairs (     10732 Cartesian)
 Smallest overlap matrix eigenvalue = 7.27E-04
 Guess MOs from SCF MO coefficient file

 -----------------------------------------------------------------------
  General SCF calculation program by
  Eric Jon Sundstrom, Paul Horn, Yuezhi Mao, Dmitri Zuev, Alec White,
  David Stuck, Shaama M.S., Shane Yost, Joonho Lee, David Small,
  Daniel Levine, Susi Lehtola, Hugh Burton, Evgeny Epifanovsky
 -----------------------------------------------------------------------
 Hartree-Fock
 using 6 threads for integral computing
 -------------------------------------------------------
 OpenMP Integral computing Module                
 Release: version 2.0, May 2017, Q-Chem Inc. Pleasanton 
 -------------------------------------------------------
 A restricted SCF calculation will be
 performed using DIIS
 SCF converges when DIIS error is below 1.0e-08
 ---------------------------------------
  Cycle       Energy         DIIS error
 ---------------------------------------
    1   -8057.8176572671      3.42e-04  
    2   -8057.8181197999      9.62e-05  
    3   -8057.8181651472      4.06e-05  
    4   -8057.8181734350      1.07e-05  
    5   -8057.8181742125      4.01e-06  
    6   -8057.8181743160      1.33e-06  
    7   -8057.8181743425      4.72e-07  
    8   -8057.8181743467      1.96e-07  
    9   -8057.8181743474      7.70e-08  
   10   -8057.8181743475      4.21e-08  
   11   -8057.8181743474      1.30e-08  
   12   -8057.8181743474      5.50e-09  Convergence criterion met
 ---------------------------------------
 SCF time:   CPU 11.00s  wall 2.00s 
 SCF   energy in the final basis set =    -8057.8181743474
 Total energy in the final basis set =    -8057.8181743474

 --------------------------------------------------------------
             Orbital Energies (a.u.) and Symmetries
 --------------------------------------------------------------

 Alpha MOs, Restricted
 -- Occupied --                  
******* -180.88 -169.69 -169.69 -169.69 -104.86  -80.04  -80.02
  1 A'    2 A'    3 A'    1 A"    4 A'    5 A'    6 A'    7 A'                 
-37.938 -33.126 -33.122 -33.121 -24.310 -24.308 -24.308 -24.305
  8 A'    9 A'    2 A"   10 A'   11 A'    3 A"   12 A'    4 A"                 
-24.305 -10.583  -8.051  -8.049  -8.048  -7.579  -7.566  -7.254
 13 A'   14 A'   15 A'    5 A"   16 A'   17 A'   18 A'   19 A'                 
 -5.488  -5.477  -5.477  -5.471  -5.470  -5.469  -5.458  -5.457
 20 A'   21 A'    6 A"   22 A'   23 A'    7 A"   24 A'   25 A'                 
 -5.457  -2.411  -2.406  -2.406  -2.394  -2.394  -1.133  -0.956
  8 A"   26 A'    9 A"   27 A'   28 A'   10 A"   29 A'   30 A'                 
 -0.842  -0.690  -0.539  -0.527  -0.512  -0.447  -0.429  -0.411
 31 A'   32 A'   33 A'   34 A'   11 A"   35 A'   12 A"   36 A'                 
 -0.379  -0.350
 37 A'   13 A"                                                                 
 -- Virtual --                   
 -0.026   0.027   0.062   0.068   0.075   0.081   0.100   0.104
 14 A"   38 A'   39 A'   40 A'   41 A'   15 A"   42 A'   43 A'                 
  0.108   0.122   0.133   0.147   0.149   0.169   0.186   0.234
 16 A"   44 A'   45 A'   46 A'   17 A"   47 A'   48 A'   49 A'                 
  0.283   0.327   0.327   0.363   0.384   0.386   0.412   0.420
 50 A'   51 A'   18 A"   52 A'   19 A"   53 A'   54 A'   20 A"                 
  0.431   0.531   0.538   0.550   0.572   0.583   0.592   0.601
 55 A'   56 A'   21 A"   57 A'   22 A"   58 A'   59 A'   23 A"                 
  0.662   0.665   0.709   0.710   0.768   0.807   0.827   0.890
 60 A'   61 A'   24 A"   62 A'   63 A'   64 A'   25 A"   65 A'                 
  0.936   0.946   1.040   1.093   1.132   1.137   1.140   1.159
 26 A"   66 A'   67 A'   27 A"   28 A"   68 A'   69 A'   70 A'                 
  1.191   1.222   1.402   1.504   1.540   1.582   1.622   1.776
 29 A"   71 A'   72 A'   73 A'   30 A"   74 A'   75 A'   31 A"                 
  1.834   1.897   1.939   1.943   2.021   2.606   2.638   2.726
 32 A"   76 A'   77 A'   78 A'   79 A'   33 A"   80 A'   81 A'                 
  4.474   4.484   4.487   4.515   4.630   4.776   6.527   6.554
 34 A"   82 A'   35 A"   83 A'   84 A'   85 A'   36 A"   86 A'                 
  6.564   7.175   7.426  10.357  14.723  14.749  14.774  14.809
 87 A'   88 A'   89 A'   90 A'   37 A"   38 A"   91 A'   92 A'                 
 14.828  14.874  26.673  26.753  26.994  28.883  29.523  29.548
 93 A'   94 A'   39 A"   95 A'   96 A'   97 A'   40 A"   98 A'                 
 29.555  29.868  29.872  29.873  29.886  29.954 130.583 130.603
 99 A'   41 A"  100 A'   42 A"  101 A'  102 A'   43 A"  103 A'                 
130.612 154.278 165.785 166.055 219.2131912.196
104 A'  105 A'  106 A'  107 A'  108 A'  109 A'                                 

 Beta MOs, Restricted
 -- Occupied --                  
******* -180.88 -169.69 -169.69 -169.69 -104.86  -80.04  -80.02
  1 A'    2 A'    3 A'    1 A"    4 A'    5 A'    6 A'    7 A'                 
-37.938 -33.126 -33.122 -33.121 -24.310 -24.308 -24.308 -24.305
  8 A'    9 A'    2 A"   10 A'   11 A'    3 A"   12 A'    4 A"                 
-24.305 -10.583  -8.051  -8.049  -8.048  -7.579  -7.566  -7.254
 13 A'   14 A'   15 A'    5 A"   16 A'   17 A'   18 A'   19 A'                 
 -5.488  -5.477  -5.477  -5.471  -5.470  -5.469  -5.458  -5.457
 20 A'   21 A'    6 A"   22 A'   23 A'    7 A"   24 A'   25 A'                 
 -5.457  -2.411  -2.406  -2.406  -2.394  -2.394  -1.133  -0.956
  8 A"   26 A'    9 A"   27 A'   28 A'   10 A"   29 A'   30 A'                 
 -0.842  -0.690  -0.539  -0.527  -0.512  -0.447  -0.429  -0.411
 31 A'   32 A'   33 A'   34 A'   11 A"   35 A'   12 A"   36 A'                 
 -0.379  -0.350
 37 A'   13 A"                                                                 
 -- Virtual --                   
 -0.026   0.027   0.062   0.068   0.075   0.081   0.100   0.104
 14 A"   38 A'   39 A'   40 A'   41 A'   15 A"   42 A'   43 A'                 
  0.108   0.122   0.133   0.147   0.149   0.169   0.186   0.234
 16 A"   44 A'   45 A'   46 A'   17 A"   47 A'   48 A'   49 A'                 
  0.283   0.327   0.327   0.363   0.384   0.386   0.412   0.420
 50 A'   51 A'   18 A"   52 A'   19 A"   53 A'   54 A'   20 A"                 
  0.431   0.531   0.538   0.550   0.572   0.583   0.592   0.601
 55 A'   56 A'   21 A"   57 A'   22 A"   58 A'   59 A'   23 A"                 
  0.662   0.665   0.709   0.710   0.768   0.807   0.827   0.890
 60 A'   61 A'   24 A"   62 A'   63 A'   64 A'   25 A"   65 A'                 
  0.936   0.946   1.040   1.093   1.132   1.137   1.140   1.159
 26 A"   66 A'   67 A'   27 A"   28 A"   68 A'   69 A'   70 A'                 
  1.191   1.222   1.402   1.504   1.540   1.582   1.622   1.776
 29 A"   71 A'   72 A'   73 A'   30 A"   74 A'   75 A'   31 A"                 
  1.834   1.897   1.939   1.943   2.021   2.606   2.638   2.726
 32 A"   76 A'   77 A'   78 A'   79 A'   33 A"   80 A'   81 A'                 
  4.474   4.484   4.487   4.515   4.630   4.776   6.527   6.554
 34 A"   82 A'   35 A"   83 A'   84 A'   85 A'   36 A"   86 A'                 
  6.564   7.175   7.426  10.357  14.723  14.749  14.774  14.809
 87 A'   88 A'   89 A'   90 A'   37 A"   38 A"   91 A'   92 A'                 
 14.828  14.874  26.673  26.753  26.994  28.883  29.523  29.548
 93 A'   94 A'   39 A"   95 A'   96 A'   97 A'   40 A"   98 A'                 
 29.555  29.868  29.872  29.873  29.886  29.954 130.583 130.603
 99 A'   41 A"  100 A'   42 A"  101 A'  102 A'   43 A"  103 A'                 
130.612 154.278 165.785 166.055 219.2131912.196
104 A'  105 A'  106 A'  107 A'  108 A'  109 A'                                 
 --------------------------------------------------------------

          Ground-State Mulliken Net Atomic Charges

     Atom                 Charge (a.u.)
  ----------------------------------------
      1 I                    -0.184996
      2 P                     0.227360
      3 P                     0.064262
      4 Cl                   -0.106626
  ----------------------------------------
  Sum of atomic charges =    -0.000000

 -----------------------------------------------------------------
                    Cartesian Multipole Moments
 -----------------------------------------------------------------
    Charge (ESU x 10^10)
                -0.0000
    Dipole Moment (Debye)
         X       0.5629      Y      -0.1511      Z       0.0000
       Tot       0.5829
    Quadrupole Moments (Debye-Ang)
        XX     -73.3231     XY       0.0452     YY     -69.3504
        XZ      -0.0000     YZ       0.0000     ZZ     -68.4609
    Octopole Moments (Debye-Ang^2)
       XXX     101.6436    XXY      -5.9598    XYY      24.6290
       YYY      -4.4059    XXZ       0.0000    XYZ      -0.0000
       YYZ      -0.0000    XZZ      22.1515    YZZ      -1.4384
       ZZZ       0.0000
    Hexadecapole Moments (Debye-Ang^3)
      XXXX   -1838.6607   XXXY     -25.7106   XXYY    -335.2911
      XYYY      -6.8308   YYYY    -225.6365   XXXZ      -0.0000
      XXYZ       0.0000   XYYZ       0.0000   YYYZ       0.0000
      XXZZ    -321.8782   XYZZ      -1.4129   YYZZ     -52.8031
      XZZZ      -0.0000   YZZZ       0.0000   ZZZZ    -100.6189
 -----------------------------------------------------------------
 Calculating analytic gradient of the SCF energy
 Gradient of SCF Energy
            1           2           3           4
    1  -0.0008179   0.0017774   0.0021533  -0.0031127
    2  -0.0000916   0.0033097  -0.0049272   0.0017091
    3   0.0000000   0.0000000  -0.0000000  -0.0000000
 Max gradient component =       4.927E-03
 RMS gradient           =       2.166E-03
 Gradient time:  CPU 3.28 s  wall 0.61 s
 Geometry Optimization Parameters
   NAtoms,    NIC,     NZ,  NCons,   NDum,   NFix, NCnnct, MaxDiis
        4      14       4       0       0       0       0       0

 Cartesian Hessian Update
 Hessian Updated using BFGS Update


** GEOMETRY OPTIMIZATION IN DELOCALIZED INTERNAL COORDINATES **
   Searching for a Minimum

   Optimization Cycle:   2

                       Coordinates (Angstroms)
     ATOM                X               Y               Z
      1  I         1.7269132011   -0.0731069202    0.0000000000
      2  P        -0.5274718235    0.9528385513    0.0000000000
      3  P        -1.6049827535   -0.7436724152    0.0000000000
      4  Cl       -3.5322088384    0.0594016683    0.0000000000
   Point Group: cs    Number of degrees of freedom:     5


   Energy is  -8057.818174347

 Hessian Updated using BFGS Update

  5 Hessian modes will be used to form the next step
  Hessian Eigenvalues:
     0.096447    0.201138    0.248910    0.250214    0.291249

 Minimum Search - Taking Simple RFO Step
 Searching for Lamda that Minimizes Along All modes
 Value Taken    Lamda =  -0.00015014
 Step Taken.  Stepsize is  0.028057

                             Maximum     Tolerance    Cnvgd?
         Gradient           0.005154      0.000300      NO
         Displacement       0.027199      0.001200      NO
         Energy change     -0.001537      0.000001      NO


 New Cartesian Coordinates Obtained by Inverse Iteration

 Displacement from previous Coordinates is:  0.025212
 ----------------------------------------------------------------
             Standard Nuclear Orientation (Angstroms)
    I     Atom           X                Y                Z
 ----------------------------------------------------------------
    1      I       1.7339568074    -0.0711365797     0.0000000000
    2      P      -0.5291585447     0.9463995268     0.0000000000
    3      P      -1.6113279686    -0.7376322938     0.0000000000
    4      Cl     -3.5312205083     0.0578302310     0.0000000000
 ----------------------------------------------------------------
 Molecular Point Group                 Cs    NOp =  2
 Largest Abelian Subgroup              Cs    NOp =  2
 Nuclear Repulsion Energy =   550.9186942412 hartrees
 There are       50 alpha and       50 beta electrons
 Applying Cartesian multipole field
    Component          Value
    ---------          -----
     (2,0,0)        1.00000E-11
     (0,2,0)        2.00000E-11
     (0,0,2)       -3.00000E-11
 Nucleus-field energy     =     0.0000000164 hartrees
 Requested basis set is 6-311++G(d,p)
 There are 63 shells and 152 basis functions
 A cutoff of  1.0D-11 yielded   1542 shell pairs
 There are      9656 function pairs (     10731 Cartesian)
 Smallest overlap matrix eigenvalue = 7.11E-04
 Guess MOs from SCF MO coefficient file

 -----------------------------------------------------------------------
  General SCF calculation program by
  Eric Jon Sundstrom, Paul Horn, Yuezhi Mao, Dmitri Zuev, Alec White,
  David Stuck, Shaama M.S., Shane Yost, Joonho Lee, David Small,
  Daniel Levine, Susi Lehtola, Hugh Burton, Evgeny Epifanovsky
 -----------------------------------------------------------------------
 Hartree-Fock
 using 6 threads for integral computing
 -------------------------------------------------------
 OpenMP Integral computing Module                
 Release: version 2.0, May 2017, Q-Chem Inc. Pleasanton 
 -------------------------------------------------------
 A restricted SCF calculation will be
 performed using DIIS
 SCF converges when DIIS error is below 1.0e-08
 ---------------------------------------
  Cycle       Energy         DIIS error
 ---------------------------------------
    1   -8057.8181890365      1.05e-04  
    2   -8057.8182362524      2.73e-05  
    3   -8057.8182410063      1.28e-05  
    4   -8057.8182419010      4.13e-06  
    5   -8057.8182420730      1.94e-06  
    6   -8057.8182421153      7.17e-07  
    7   -8057.8182421246      3.56e-07  
    8   -8057.8182421257      1.27e-07  
    9   -8057.8182421261      5.29e-08  
   10   -8057.8182421262      1.77e-08  
   11   -8057.8182421263      5.17e-09  Convergence criterion met
 ---------------------------------------
 SCF time:   CPU 10.06s  wall 1.00s 
 SCF   energy in the final basis set =    -8057.8182421263
 Total energy in the final basis set =    -8057.8182421263

 --------------------------------------------------------------
             Orbital Energies (a.u.) and Symmetries
 --------------------------------------------------------------

 Alpha MOs, Restricted
 -- Occupied --                  
******* -180.88 -169.69 -169.69 -169.69 -104.86  -80.04  -80.02
  1 A'    2 A'    3 A'    1 A"    4 A'    5 A'    6 A'    7 A'                 
-37.937 -33.125 -33.121 -33.121 -24.309 -24.308 -24.308 -24.304
  8 A'    9 A'    2 A"   10 A'   11 A'    3 A"   12 A'    4 A"                 
-24.304 -10.585  -8.053  -8.050  -8.050  -7.578  -7.565  -7.254
 13 A'   14 A'   15 A'    5 A"   16 A'   17 A'   18 A'   19 A'                 
 -5.487  -5.476  -5.476  -5.470  -5.469  -5.468  -5.457  -5.456
 20 A'   21 A'    6 A"   22 A'   23 A'    7 A"   24 A'   25 A'                 
 -5.456  -2.410  -2.405  -2.405  -2.393  -2.393  -1.136  -0.957
  8 A"   26 A'    9 A"   27 A'   28 A'   10 A"   29 A'   30 A'                 
 -0.842  -0.690  -0.540  -0.529  -0.514  -0.447  -0.428  -0.410
 31 A'   32 A'   33 A'   34 A'   11 A"   35 A'   12 A"   36 A'                 
 -0.378  -0.351
 37 A'   13 A"                                                                 
 -- Virtual --                   
 -0.024   0.026   0.063   0.069   0.076   0.081   0.100   0.104
 14 A"   38 A'   39 A'   40 A'   41 A'   15 A"   42 A'   43 A'                 
  0.108   0.123   0.133   0.148   0.149   0.169   0.187   0.234
 16 A"   44 A'   45 A'   46 A'   17 A"   47 A'   48 A'   49 A'                 
  0.283   0.327   0.328   0.363   0.383   0.386   0.411   0.420
 50 A'   51 A'   18 A"   52 A'   19 A"   53 A'   54 A'   20 A"                 
  0.432   0.531   0.539   0.550   0.573   0.583   0.593   0.600
 55 A'   56 A'   21 A"   57 A'   22 A"   58 A'   59 A'   23 A"                 
  0.663   0.664   0.708   0.710   0.767   0.806   0.825   0.891
 60 A'   61 A'   24 A"   62 A'   63 A'   64 A'   25 A"   65 A'                 
  0.936   0.948   1.041   1.096   1.131   1.136   1.139   1.159
 26 A"   66 A'   67 A'   27 A"   28 A"   68 A'   69 A'   70 A'                 
  1.192   1.226   1.409   1.510   1.540   1.582   1.623   1.777
 29 A"   71 A'   72 A'   73 A'   30 A"   74 A'   75 A'   31 A"                 
  1.834   1.896   1.939   1.944   2.024   2.605   2.637   2.727
 32 A"   76 A'   77 A'   78 A'   79 A'   33 A"   80 A'   81 A'                 
  4.475   4.484   4.487   4.515   4.629   4.776   6.527   6.554
 34 A"   82 A'   35 A"   83 A'   84 A'   85 A'   36 A"   86 A'                 
  6.565   7.176   7.432  10.356  14.724  14.750  14.778  14.810
 87 A'   88 A'   89 A'   90 A'   37 A"   38 A"   91 A'   92 A'                 
 14.826  14.875  26.673  26.753  27.000  28.882  29.523  29.548
 93 A'   94 A'   39 A"   95 A'   96 A'   97 A'   40 A"   98 A'                 
 29.555  29.869  29.873  29.873  29.886  29.954 130.583 130.603
 99 A'   41 A"  100 A'   42 A"  101 A'  102 A'   43 A"  103 A'                 
130.612 154.278 165.786 166.062 219.2121912.196
104 A'  105 A'  106 A'  107 A'  108 A'  109 A'                                 

 Beta MOs, Restricted
 -- Occupied --                  
******* -180.88 -169.69 -169.69 -169.69 -104.86  -80.04  -80.02
  1 A'    2 A'    3 A'    1 A"    4 A'    5 A'    6 A'    7 A'                 
-37.937 -33.125 -33.121 -33.121 -24.309 -24.308 -24.308 -24.304
  8 A'    9 A'    2 A"   10 A'   11 A'    3 A"   12 A'    4 A"                 
-24.304 -10.585  -8.053  -8.050  -8.050  -7.578  -7.565  -7.254
 13 A'   14 A'   15 A'    5 A"   16 A'   17 A'   18 A'   19 A'                 
 -5.487  -5.476  -5.476  -5.470  -5.469  -5.468  -5.457  -5.456
 20 A'   21 A'    6 A"   22 A'   23 A'    7 A"   24 A'   25 A'                 
 -5.456  -2.410  -2.405  -2.405  -2.393  -2.393  -1.136  -0.957
  8 A"   26 A'    9 A"   27 A'   28 A'   10 A"   29 A'   30 A'                 
 -0.842  -0.690  -0.540  -0.529  -0.514  -0.447  -0.428  -0.410
 31 A'   32 A'   33 A'   34 A'   11 A"   35 A'   12 A"   36 A'                 
 -0.378  -0.351
 37 A'   13 A"                                                                 
 -- Virtual --                   
 -0.024   0.026   0.063   0.069   0.076   0.081   0.100   0.104
 14 A"   38 A'   39 A'   40 A'   41 A'   15 A"   42 A'   43 A'                 
  0.108   0.123   0.133   0.148   0.149   0.169   0.187   0.234
 16 A"   44 A'   45 A'   46 A'   17 A"   47 A'   48 A'   49 A'                 
  0.283   0.327   0.328   0.363   0.383   0.386   0.411   0.420
 50 A'   51 A'   18 A"   52 A'   19 A"   53 A'   54 A'   20 A"                 
  0.432   0.531   0.539   0.550   0.573   0.583   0.593   0.600
 55 A'   56 A'   21 A"   57 A'   22 A"   58 A'   59 A'   23 A"                 
  0.663   0.664   0.708   0.710   0.767   0.806   0.825   0.891
 60 A'   61 A'   24 A"   62 A'   63 A'   64 A'   25 A"   65 A'                 
  0.936   0.948   1.041   1.096   1.131   1.136   1.139   1.159
 26 A"   66 A'   67 A'   27 A"   28 A"   68 A'   69 A'   70 A'                 
  1.192   1.226   1.409   1.510   1.540   1.582   1.623   1.777
 29 A"   71 A'   72 A'   73 A'   30 A"   74 A'   75 A'   31 A"                 
  1.834   1.896   1.939   1.944   2.024   2.605   2.637   2.727
 32 A"   76 A'   77 A'   78 A'   79 A'   33 A"   80 A'   81 A'                 
  4.475   4.484   4.487   4.515   4.629   4.776   6.527   6.554
 34 A"   82 A'   35 A"   83 A'   84 A'   85 A'   36 A"   86 A'                 
  6.565   7.176   7.432  10.356  14.724  14.750  14.778  14.810
 87 A'   88 A'   89 A'   90 A'   37 A"   38 A"   91 A'   92 A'                 
 14.826  14.875  26.673  26.753  27.000  28.882  29.523  29.548
 93 A'   94 A'   39 A"   95 A'   96 A'   97 A'   40 A"   98 A'                 
 29.555  29.869  29.873  29.873  29.886  29.954 130.583 130.603
 99 A'   41 A"  100 A'   42 A"  101 A'  102 A'   43 A"  103 A'                 
130.612 154.278 165.786 166.062 219.2121912.196
104 A'  105 A'  106 A'  107 A'  108 A'  109 A'                                 
 --------------------------------------------------------------

          Ground-State Mulliken Net Atomic Charges

     Atom                 Charge (a.u.)
  ----------------------------------------
      1 I                    -0.184525
      2 P                     0.226561
      3 P                     0.055822
      4 Cl                   -0.097859
  ----------------------------------------
  Sum of atomic charges =    -0.000000

 -----------------------------------------------------------------
                    Cartesian Multipole Moments
 -----------------------------------------------------------------
    Charge (ESU x 10^10)
                -0.0000
    Dipole Moment (Debye)
         X       0.4822      Y      -0.1458      Z       0.0000
       Tot       0.5038
    Quadrupole Moments (Debye-Ang)
        XX     -72.9528     XY       0.0200     YY     -69.4531
        XZ      -0.0000     YZ       0.0000     ZZ     -68.4292
    Octopole Moments (Debye-Ang^2)
       XXX      99.8935    XXY      -5.9087    XYY      24.4986
       YYY      -4.5077    XXZ       0.0000    XYZ      -0.0000
       YYZ       0.0000    XZZ      21.8900    YZZ      -1.4808
       ZZZ       0.0000
    Hexadecapole Moments (Debye-Ang^3)
      XXXX   -1836.8963   XXXY     -25.9604   XXYY    -335.9678
      XYYY      -7.2576   YYYY    -224.3610   XXXZ      -0.0000
      XXYZ       0.0000   XYYZ       0.0000   YYYZ       0.0000
      XXZZ    -322.3680   XYZZ      -1.5249   YYZZ     -52.5558
      XZZZ      -0.0000   YZZZ       0.0000   ZZZZ    -100.5246
 -----------------------------------------------------------------
 Calculating analytic gradient of the SCF energy
 Gradient of SCF Energy
            1           2           3           4
    1   0.0006358  -0.0009863   0.0011541  -0.0008036
    2  -0.0001264  -0.0009066   0.0007870   0.0002460
    3  -0.0000000   0.0000000  -0.0000000  -0.0000000
 Max gradient component =       1.154E-03
 RMS gradient           =       6.372E-04
 Gradient time:  CPU 3.30 s  wall 0.61 s
 Geometry Optimization Parameters
   NAtoms,    NIC,     NZ,  NCons,   NDum,   NFix, NCnnct, MaxDiis
        4      14       4       0       0       0       0       0

 Cartesian Hessian Update
 Hessian Updated using BFGS Update


** GEOMETRY OPTIMIZATION IN DELOCALIZED INTERNAL COORDINATES **
   Searching for a Minimum

   Optimization Cycle:   3

                       Coordinates (Angstroms)
     ATOM                X               Y               Z
      1  I         1.7339568074   -0.0711365797    0.0000000000
      2  P        -0.5291585447    0.9463995268    0.0000000000
      3  P        -1.6113279686   -0.7376322938    0.0000000000
      4  Cl       -3.5312205083    0.0578302310    0.0000000000
   Point Group: cs    Number of degrees of freedom:     5


   Energy is  -8057.818242126

 Hessian Updated using BFGS Update

  5 Hessian modes will be used to form the next step
  Hessian Eigenvalues:
     0.101493    0.175215    0.250129    0.267436    0.325802

 Minimum Search - Taking Simple RFO Step
 Searching for Lamda that Minimizes Along All modes
 Value Taken    Lamda =  -0.00001132
 Step Taken.  Stepsize is  0.007690

                             Maximum     Tolerance    Cnvgd?
         Gradient           0.001363      0.000300      NO
         Displacement       0.006667      0.001200      NO
         Energy change     -0.000068      0.000001      NO


 New Cartesian Coordinates Obtained by Inverse Iteration

 Displacement from previous Coordinates is:  0.009472
 ----------------------------------------------------------------
             Standard Nuclear Orientation (Angstroms)
    I     Atom           X                Y                Z
 ----------------------------------------------------------------
    1      I       1.7301947952    -0.0718005296     0.0000000000
    2      P      -0.5286885524     0.9478828030     0.0000000000
    3      P      -1.6107567935    -0.7378972153     0.0000000000
    4      Cl     -3.5284996635     0.0572758262     0.0000000000
 ----------------------------------------------------------------
 Molecular Point Group                 Cs    NOp =  2
 Largest Abelian Subgroup              Cs    NOp =  2
 Nuclear Repulsion Energy =   551.4357501466 hartrees
 There are       50 alpha and       50 beta electrons
 Applying Cartesian multipole field
    Component          Value
    ---------          -----
     (2,0,0)        1.00000E-11
     (0,2,0)        2.00000E-11
     (0,0,2)       -3.00000E-11
 Nucleus-field energy     =     0.0000000163 hartrees
 Requested basis set is 6-311++G(d,p)
 There are 63 shells and 152 basis functions
 A cutoff of  1.0D-11 yielded   1543 shell pairs
 There are      9657 function pairs (     10732 Cartesian)
 Smallest overlap matrix eigenvalue = 7.13E-04
 Guess MOs from SCF MO coefficient file

 -----------------------------------------------------------------------
  General SCF calculation program by
  Eric Jon Sundstrom, Paul Horn, Yuezhi Mao, Dmitri Zuev, Alec White,
  David Stuck, Shaama M.S., Shane Yost, Joonho Lee, David Small,
  Daniel Levine, Susi Lehtola, Hugh Burton, Evgeny Epifanovsky
 -----------------------------------------------------------------------
 Hartree-Fock
 using 6 threads for integral computing
 -------------------------------------------------------
 OpenMP Integral computing Module                
 Release: version 2.0, May 2017, Q-Chem Inc. Pleasanton 
 -------------------------------------------------------
 A restricted SCF calculation will be
 performed using DIIS
 SCF converges when DIIS error is below 1.0e-08
 ---------------------------------------
  Cycle       Energy         DIIS error
 ---------------------------------------
    1   -8057.8182447094      2.53e-05  
    2   -8057.8182476196      6.23e-06  
    3   -8057.8182479269      2.23e-06  
    4   -8057.8182479718      9.68e-07  
    5   -8057.8182479817      4.51e-07  
    6   -8057.8182479842      1.41e-07  
    7   -8057.8182479843      5.85e-08  
    8   -8057.8182479845      1.80e-08  
    9   -8057.8182479844      5.61e-09  Convergence criterion met
 ---------------------------------------
 SCF time:   CPU 8.25s  wall 1.00s 
 SCF   energy in the final basis set =    -8057.8182479844
 Total energy in the final basis set =    -8057.8182479844

 --------------------------------------------------------------
             Orbital Energies (a.u.) and Symmetries
 --------------------------------------------------------------

 Alpha MOs, Restricted
 -- Occupied --                  
******* -180.88 -169.69 -169.69 -169.69 -104.86  -80.04  -80.02
  1 A'    2 A'    3 A'    1 A"    4 A'    5 A'    6 A'    7 A'                 
-37.937 -33.125 -33.121 -33.121 -24.309 -24.308 -24.308 -24.304
  8 A'    9 A'    2 A"   10 A'   11 A'    3 A"   12 A'    4 A"                 
-24.304 -10.585  -8.053  -8.050  -8.050  -7.578  -7.565  -7.254
 13 A'   14 A'   15 A'    5 A"   16 A'   17 A'   18 A'   19 A'                 
 -5.487  -5.476  -5.476  -5.470  -5.469  -5.468  -5.457  -5.456
 20 A'   21 A'    6 A"   22 A'   23 A'    7 A"   24 A'   25 A'                 
 -5.456  -2.410  -2.405  -2.405  -2.393  -2.393  -1.137  -0.957
  8 A"   26 A'    9 A"   27 A'   28 A'   10 A"   29 A'   30 A'                 
 -0.842  -0.690  -0.540  -0.529  -0.514  -0.447  -0.428  -0.411
 31 A'   32 A'   33 A'   34 A'   11 A"   35 A'   12 A"   36 A'                 
 -0.378  -0.351
 37 A'   13 A"                                                                 
 -- Virtual --                   
 -0.025   0.027   0.063   0.069   0.076   0.081   0.100   0.105
 14 A"   38 A'   39 A'   40 A'   41 A'   15 A"   42 A'   43 A'                 
  0.108   0.123   0.133   0.148   0.149   0.169   0.187   0.234
 16 A"   44 A'   45 A'   46 A'   17 A"   47 A'   48 A'   49 A'                 
  0.283   0.327   0.328   0.363   0.383   0.386   0.411   0.420
 50 A'   51 A'   18 A"   52 A'   19 A"   53 A'   54 A'   20 A"                 
  0.432   0.531   0.539   0.550   0.573   0.583   0.593   0.600
 55 A'   56 A'   21 A"   57 A'   22 A"   58 A'   59 A'   23 A"                 
  0.663   0.664   0.708   0.711   0.768   0.806   0.824   0.891
 60 A'   61 A'   24 A"   62 A'   63 A'   64 A'   25 A"   65 A'                 
  0.936   0.949   1.040   1.096   1.131   1.136   1.140   1.159
 26 A"   66 A'   67 A'   27 A"   28 A"   68 A'   69 A'   70 A'                 
  1.193   1.226   1.408   1.511   1.540   1.582   1.623   1.777
 29 A"   71 A'   72 A'   73 A'   30 A"   74 A'   75 A'   31 A"                 
  1.835   1.896   1.939   1.944   2.024   2.605   2.637   2.728
 32 A"   76 A'   77 A'   78 A'   79 A'   33 A"   80 A'   81 A'                 
  4.475   4.484   4.488   4.515   4.630   4.776   6.527   6.554
 34 A"   82 A'   35 A"   83 A'   84 A'   85 A'   36 A"   86 A'                 
  6.565   7.177   7.431  10.356  14.725  14.750  14.777  14.810
 87 A'   88 A'   89 A'   90 A'   37 A"   38 A"   91 A'   92 A'                 
 14.827  14.875  26.673  26.753  27.002  28.883  29.523  29.548
 93 A'   94 A'   39 A"   95 A'   96 A'   97 A'   40 A"   98 A'                 
 29.555  29.869  29.873  29.873  29.887  29.954 130.583 130.603
 99 A'   41 A"  100 A'   42 A"  101 A'  102 A'   43 A"  103 A'                 
130.612 154.278 165.787 166.061 219.2121912.196
104 A'  105 A'  106 A'  107 A'  108 A'  109 A'                                 

 Beta MOs, Restricted
 -- Occupied --                  
******* -180.88 -169.69 -169.69 -169.69 -104.86  -80.04  -80.02
  1 A'    2 A'    3 A'    1 A"    4 A'    5 A'    6 A'    7 A'                 
-37.937 -33.125 -33.121 -33.121 -24.309 -24.308 -24.308 -24.304
  8 A'    9 A'    2 A"   10 A'   11 A'    3 A"   12 A'    4 A"                 
-24.304 -10.585  -8.053  -8.050  -8.050  -7.578  -7.565  -7.254
 13 A'   14 A'   15 A'    5 A"   16 A'   17 A'   18 A'   19 A'                 
 -5.487  -5.476  -5.476  -5.470  -5.469  -5.468  -5.457  -5.456
 20 A'   21 A'    6 A"   22 A'   23 A'    7 A"   24 A'   25 A'                 
 -5.456  -2.410  -2.405  -2.405  -2.393  -2.393  -1.137  -0.957
  8 A"   26 A'    9 A"   27 A'   28 A'   10 A"   29 A'   30 A'                 
 -0.842  -0.690  -0.540  -0.529  -0.514  -0.447  -0.428  -0.411
 31 A'   32 A'   33 A'   34 A'   11 A"   35 A'   12 A"   36 A'                 
 -0.378  -0.351
 37 A'   13 A"                                                                 
 -- Virtual --                   
 -0.025   0.027   0.063   0.069   0.076   0.081   0.100   0.105
 14 A"   38 A'   39 A'   40 A'   41 A'   15 A"   42 A'   43 A'                 
  0.108   0.123   0.133   0.148   0.149   0.169   0.187   0.234
 16 A"   44 A'   45 A'   46 A'   17 A"   47 A'   48 A'   49 A'                 
  0.283   0.327   0.328   0.363   0.383   0.386   0.411   0.420
 50 A'   51 A'   18 A"   52 A'   19 A"   53 A'   54 A'   20 A"                 
  0.432   0.531   0.539   0.550   0.573   0.583   0.593   0.600
 55 A'   56 A'   21 A"   57 A'   22 A"   58 A'   59 A'   23 A"                 
  0.663   0.664   0.708   0.711   0.768   0.806   0.824   0.891
 60 A'   61 A'   24 A"   62 A'   63 A'   64 A'   25 A"   65 A'                 
  0.936   0.949   1.040   1.096   1.131   1.136   1.140   1.159
 26 A"   66 A'   67 A'   27 A"   28 A"   68 A'   69 A'   70 A'                 
  1.193   1.226   1.408   1.511   1.540   1.582   1.623   1.777
 29 A"   71 A'   72 A'   73 A'   30 A"   74 A'   75 A'   31 A"                 
  1.835   1.896   1.939   1.944   2.024   2.605   2.637   2.728
 32 A"   76 A'   77 A'   78 A'   79 A'   33 A"   80 A'   81 A'                 
  4.475   4.484   4.488   4.515   4.630   4.776   6.527   6.554
 34 A"   82 A'   35 A"   83 A'   84 A'   85 A'   36 A"   86 A'                 
  6.565   7.177   7.431  10.356  14.725  14.750  14.777  14.810
 87 A'   88 A'   89 A'   90 A'   37 A"   38 A"   91 A'   92 A'                 
 14.827  14.875  26.673  26.753  27.002  28.883  29.523  29.548
 93 A'   94 A'   39 A"   95 A'   96 A'   97 A'   40 A"   98 A'                 
 29.555  29.869  29.873  29.873  29.887  29.954 130.583 130.603
 99 A'   41 A"  100 A'   42 A"  101 A'  102 A'   43 A"  103 A'                 
130.612 154.278 165.787 166.061 219.2121912.196
104 A'  105 A'  106 A'  107 A'  108 A'  109 A'                                 
 --------------------------------------------------------------

          Ground-State Mulliken Net Atomic Charges

     Atom                 Charge (a.u.)
  ----------------------------------------
      1 I                    -0.184551
      2 P                     0.226153
      3 P                     0.055398
      4 Cl                   -0.097000
  ----------------------------------------
  Sum of atomic charges =    -0.000000

 -----------------------------------------------------------------
                    Cartesian Multipole Moments
 -----------------------------------------------------------------
    Charge (ESU x 10^10)
                -0.0000
    Dipole Moment (Debye)
         X       0.4765      Y      -0.1453      Z       0.0000
       Tot       0.4981
    Quadrupole Moments (Debye-Ang)
        XX     -72.9152     XY       0.0189     YY     -69.4431
        XZ      -0.0000     YZ       0.0000     ZZ     -68.4269
    Octopole Moments (Debye-Ang^2)
       XXX      99.8462    XXY      -5.9032    XYY      24.5620
       YYY      -4.4764    XXZ       0.0000    XYZ      -0.0000
       YYZ       0.0000    XZZ      21.9484    YZZ      -1.4715
       ZZZ       0.0000
    Hexadecapole Moments (Debye-Ang^3)
      XXXX   -1832.5309   XXXY     -25.9670   XXYY    -335.2536
      XYYY      -7.2413   YYYY    -224.6142   XXXZ      -0.0000
      XXYZ       0.0000   XYYZ      -0.0000   YYYZ       0.0000
      XXZZ    -321.6513   XYZZ      -1.5204   YYZZ     -52.6001
      XZZZ      -0.0000   YZZZ       0.0000   ZZZZ    -100.5255
 -----------------------------------------------------------------
 Calculating analytic gradient of the SCF energy
 Gradient of SCF Energy
            1           2           3           4
    1  -0.0001265  -0.0001676   0.0003693  -0.0000753
    2   0.0000343  -0.0003238   0.0001900   0.0000995
    3  -0.0000000  -0.0000000   0.0000000  -0.0000000
 Max gradient component =       3.693E-04
 RMS gradient           =       1.679E-04
 Gradient time:  CPU 3.28 s  wall 0.61 s
 Geometry Optimization Parameters
   NAtoms,    NIC,     NZ,  NCons,   NDum,   NFix, NCnnct, MaxDiis
        4      14       4       0       0       0       0       0

 Cartesian Hessian Update
 Hessian Updated using BFGS Update


** GEOMETRY OPTIMIZATION IN DELOCALIZED INTERNAL COORDINATES **
   Searching for a Minimum

   Optimization Cycle:   4

                       Coordinates (Angstroms)
     ATOM                X               Y               Z
      1  I         1.7301947952   -0.0718005296    0.0000000000
      2  P        -0.5286885524    0.9478828030    0.0000000000
      3  P        -1.6107567935   -0.7378972153    0.0000000000
      4  Cl       -3.5284996635    0.0572758262    0.0000000000
   Point Group: cs    Number of degrees of freedom:     5


   Energy is  -8057.818247984

 Hessian Updated using BFGS Update

  5 Hessian modes will be used to form the next step
  Hessian Eigenvalues:
     0.111753    0.167020    0.241267    0.260536    0.319045

 Minimum Search - Taking Simple RFO Step
 Searching for Lamda that Minimizes Along All modes
 Value Taken    Lamda =  -0.00000106
 Step Taken.  Stepsize is  0.002128

                             Maximum     Tolerance    Cnvgd?
         Gradient           0.000328      0.000300      NO
         Displacement       0.001417      0.001200      NO
         Energy change     -0.000006      0.000001      NO


 New Cartesian Coordinates Obtained by Inverse Iteration

 Displacement from previous Coordinates is:  0.002986
 ----------------------------------------------------------------
             Standard Nuclear Orientation (Angstroms)
    I     Atom           X                Y                Z
 ----------------------------------------------------------------
    1      I       1.7308569818    -0.0720635303     0.0000000000
    2      P      -0.5280934476     0.9484385907     0.0000000000
    3      P      -1.6113993575    -0.7375471875     0.0000000000
    4      Cl     -3.5291143909     0.0566330113     0.0000000000
 ----------------------------------------------------------------
 Molecular Point Group                 Cs    NOp =  2
 Largest Abelian Subgroup              Cs    NOp =  2
 Nuclear Repulsion Energy =   551.3116891649 hartrees
 There are       50 alpha and       50 beta electrons
 Applying Cartesian multipole field
    Component          Value
    ---------          -----
     (2,0,0)        1.00000E-11
     (0,2,0)        2.00000E-11
     (0,0,2)       -3.00000E-11
 Nucleus-field energy     =     0.0000000163 hartrees
 Requested basis set is 6-311++G(d,p)
 There are 63 shells and 152 basis functions
 A cutoff of  1.0D-11 yielded   1543 shell pairs
 There are      9657 function pairs (     10732 Cartesian)
 Smallest overlap matrix eigenvalue = 7.14E-04
 Guess MOs from SCF MO coefficient file

 -----------------------------------------------------------------------
  General SCF calculation program by
  Eric Jon Sundstrom, Paul Horn, Yuezhi Mao, Dmitri Zuev, Alec White,
  David Stuck, Shaama M.S., Shane Yost, Joonho Lee, David Small,
  Daniel Levine, Susi Lehtola, Hugh Burton, Evgeny Epifanovsky
 -----------------------------------------------------------------------
 Hartree-Fock
 using 6 threads for integral computing
 -------------------------------------------------------
 OpenMP Integral computing Module                
 Release: version 2.0, May 2017, Q-Chem Inc. Pleasanton 
 -------------------------------------------------------
 A restricted SCF calculation will be
 performed using DIIS
 SCF converges when DIIS error is below 1.0e-08
 ---------------------------------------
  Cycle       Energy         DIIS error
 ---------------------------------------
    1   -8057.8182481009      8.75e-06  
    2   -8057.8182484588      2.42e-06  
    3   -8057.8182484967      1.06e-06  
    4   -8057.8182485033      3.33e-07  
    5   -8057.8182485042      1.31e-07  
    6   -8057.8182485043      4.64e-08  
    7   -8057.8182485045      1.68e-08  
    8   -8057.8182485044      7.29e-09  Convergence criterion met
 ---------------------------------------
 SCF time:   CPU 7.34s  wall 1.00s 
 SCF   energy in the final basis set =    -8057.8182485044
 Total energy in the final basis set =    -8057.8182485044

 --------------------------------------------------------------
             Orbital Energies (a.u.) and Symmetries
 --------------------------------------------------------------

 Alpha MOs, Restricted
 -- Occupied --                  
******* -180.88 -169.69 -169.69 -169.69 -104.86  -80.04  -80.02
  1 A'    2 A'    3 A'    1 A"    4 A'    5 A'    6 A'    7 A'                 
-37.937 -33.125 -33.121 -33.121 -24.309 -24.308 -24.308 -24.304
  8 A'    9 A'    2 A"   10 A'   11 A'    3 A"   12 A'    4 A"                 
-24.304 -10.585  -8.053  -8.050  -8.050  -7.578  -7.565  -7.254
 13 A'   14 A'   15 A'    5 A"   16 A'   17 A'   18 A'   19 A'                 
 -5.487  -5.476  -5.476  -5.470  -5.469  -5.468  -5.457  -5.456
 20 A'   21 A'    6 A"   22 A'   23 A'    7 A"   24 A'   25 A'                 
 -5.456  -2.410  -2.405  -2.405  -2.393  -2.393  -1.137  -0.956
  8 A"   26 A'    9 A"   27 A'   28 A'   10 A"   29 A'   30 A'                 
 -0.842  -0.690  -0.540  -0.529  -0.514  -0.447  -0.428  -0.410
 31 A'   32 A'   33 A'   34 A'   11 A"   35 A'   12 A"   36 A'                 
 -0.378  -0.351
 37 A'   13 A"                                                                 
 -- Virtual --                   
 -0.025   0.027   0.063   0.069   0.076   0.081   0.100   0.105
 14 A"   38 A'   39 A'   40 A'   41 A'   15 A"   42 A'   43 A'                 
  0.108   0.123   0.133   0.148   0.149   0.169   0.187   0.234
 16 A"   44 A'   45 A'   46 A'   17 A"   47 A'   48 A'   49 A'                 
  0.283   0.327   0.328   0.363   0.383   0.386   0.411   0.420
 50 A'   51 A'   18 A"   52 A'   19 A"   53 A'   54 A'   20 A"                 
  0.432   0.531   0.539   0.550   0.573   0.583   0.593   0.600
 55 A'   56 A'   21 A"   57 A'   22 A"   58 A'   59 A'   23 A"                 
  0.663   0.664   0.708   0.711   0.768   0.806   0.824   0.891
 60 A'   61 A'   24 A"   62 A'   63 A'   64 A'   25 A"   65 A'                 
  0.936   0.949   1.040   1.095   1.131   1.136   1.140   1.159
 26 A"   66 A'   67 A'   27 A"   28 A"   68 A'   69 A'   70 A'                 
  1.193   1.226   1.407   1.511   1.540   1.582   1.623   1.777
 29 A"   71 A'   72 A'   73 A'   30 A"   74 A'   75 A'   31 A"                 
  1.835   1.896   1.939   1.945   2.024   2.605   2.637   2.728
 32 A"   76 A'   77 A'   78 A'   79 A'   33 A"   80 A'   81 A'                 
  4.475   4.484   4.488   4.515   4.630   4.776   6.527   6.554
 34 A"   82 A'   35 A"   83 A'   84 A'   85 A'   36 A"   86 A'                 
  6.565   7.177   7.431  10.356  14.724  14.750  14.777  14.810
 87 A'   88 A'   89 A'   90 A'   37 A"   38 A"   91 A'   92 A'                 
 14.827  14.875  26.673  26.753  27.002  28.883  29.523  29.548
 93 A'   94 A'   39 A"   95 A'   96 A'   97 A'   40 A"   98 A'                 
 29.555  29.869  29.873  29.873  29.887  29.954 130.583 130.603
 99 A'   41 A"  100 A'   42 A"  101 A'  102 A'   43 A"  103 A'                 
130.612 154.278 165.787 166.060 219.2121912.196
104 A'  105 A'  106 A'  107 A'  108 A'  109 A'                                 

 Beta MOs, Restricted
 -- Occupied --                  
******* -180.88 -169.69 -169.69 -169.69 -104.86  -80.04  -80.02
  1 A'    2 A'    3 A'    1 A"    4 A'    5 A'    6 A'    7 A'                 
-37.937 -33.125 -33.121 -33.121 -24.309 -24.308 -24.308 -24.304
  8 A'    9 A'    2 A"   10 A'   11 A'    3 A"   12 A'    4 A"                 
-24.304 -10.585  -8.053  -8.050  -8.050  -7.578  -7.565  -7.254
 13 A'   14 A'   15 A'    5 A"   16 A'   17 A'   18 A'   19 A'                 
 -5.487  -5.476  -5.476  -5.470  -5.469  -5.468  -5.457  -5.456
 20 A'   21 A'    6 A"   22 A'   23 A'    7 A"   24 A'   25 A'                 
 -5.456  -2.410  -2.405  -2.405  -2.393  -2.393  -1.137  -0.956
  8 A"   26 A'    9 A"   27 A'   28 A'   10 A"   29 A'   30 A'                 
 -0.842  -0.690  -0.540  -0.529  -0.514  -0.447  -0.428  -0.410
 31 A'   32 A'   33 A'   34 A'   11 A"   35 A'   12 A"   36 A'                 
 -0.378  -0.351
 37 A'   13 A"                                                                 
 -- Virtual --                   
 -0.025   0.027   0.063   0.069   0.076   0.081   0.100   0.105
 14 A"   38 A'   39 A'   40 A'   41 A'   15 A"   42 A'   43 A'                 
  0.108   0.123   0.133   0.148   0.149   0.169   0.187   0.234
 16 A"   44 A'   45 A'   46 A'   17 A"   47 A'   48 A'   49 A'                 
  0.283   0.327   0.328   0.363   0.383   0.386   0.411   0.420
 50 A'   51 A'   18 A"   52 A'   19 A"   53 A'   54 A'   20 A"                 
  0.432   0.531   0.539   0.550   0.573   0.583   0.593   0.600
 55 A'   56 A'   21 A"   57 A'   22 A"   58 A'   59 A'   23 A"                 
  0.663   0.664   0.708   0.711   0.768   0.806   0.824   0.891
 60 A'   61 A'   24 A"   62 A'   63 A'   64 A'   25 A"   65 A'                 
  0.936   0.949   1.040   1.095   1.131   1.136   1.140   1.159
 26 A"   66 A'   67 A'   27 A"   28 A"   68 A'   69 A'   70 A'                 
  1.193   1.226   1.407   1.511   1.540   1.582   1.623   1.777
 29 A"   71 A'   72 A'   73 A'   30 A"   74 A'   75 A'   31 A"                 
  1.835   1.896   1.939   1.945   2.024   2.605   2.637   2.728
 32 A"   76 A'   77 A'   78 A'   79 A'   33 A"   80 A'   81 A'                 
  4.475   4.484   4.488   4.515   4.630   4.776   6.527   6.554
 34 A"   82 A'   35 A"   83 A'   84 A'   85 A'   36 A"   86 A'                 
  6.565   7.177   7.431  10.356  14.724  14.750  14.777  14.810
 87 A'   88 A'   89 A'   90 A'   37 A"   38 A"   91 A'   92 A'                 
 14.827  14.875  26.673  26.753  27.002  28.883  29.523  29.548
 93 A'   94 A'   39 A"   95 A'   96 A'   97 A'   40 A"   98 A'                 
 29.555  29.869  29.873  29.873  29.887  29.954 130.583 130.603
 99 A'   41 A"  100 A'   42 A"  101 A'  102 A'   43 A"  103 A'                 
130.612 154.278 165.787 166.060 219.2121912.196
104 A'  105 A'  106 A'  107 A'  108 A'  109 A'                                 
 --------------------------------------------------------------

          Ground-State Mulliken Net Atomic Charges

     Atom                 Charge (a.u.)
  ----------------------------------------
      1 I                    -0.184472
      2 P                     0.225931
      3 P                     0.055084
      4 Cl                   -0.096543
  ----------------------------------------
  Sum of atomic charges =    -0.000000

 -----------------------------------------------------------------
                    Cartesian Multipole Moments
 -----------------------------------------------------------------
    Charge (ESU x 10^10)
                -0.0000
    Dipole Moment (Debye)
         X       0.4716      Y      -0.1440      Z       0.0000
       Tot       0.4931
    Quadrupole Moments (Debye-Ang)
        XX     -72.8987     XY       0.0157     YY     -69.4474
        XZ      -0.0000     YZ       0.0000     ZZ     -68.4313
    Octopole Moments (Debye-Ang^2)
       XXX      99.7426    XXY      -5.8982    XYY      24.5530
       YYY      -4.4657    XXZ       0.0000    XYZ      -0.0000
       YYZ       0.0000    XZZ      21.9352    YZZ      -1.4687
       ZZZ       0.0000
    Hexadecapole Moments (Debye-Ang^3)
      XXXX   -1833.0536   XXXY     -26.0338   XXYY    -335.3993
      XYYY      -7.2980   YYYY    -224.6819   XXXZ      -0.0000
      XXYZ       0.0000   XYYZ      -0.0000   YYYZ       0.0000
      XXZZ    -321.7822   XYZZ      -1.5368   YYZZ     -52.6159
      XZZZ      -0.0000   YZZZ       0.0000   ZZZZ    -100.5453
 -----------------------------------------------------------------
 Calculating analytic gradient of the SCF energy
 Gradient of SCF Energy
            1           2           3           4
    1  -0.0000090   0.0000314   0.0000146  -0.0000369
    2   0.0000064   0.0000267  -0.0000503   0.0000172
    3   0.0000000   0.0000000  -0.0000000   0.0000000
 Max gradient component =       5.029E-05
 RMS gradient           =       2.277E-05
 Gradient time:  CPU 3.30 s  wall 0.61 s
 Geometry Optimization Parameters
   NAtoms,    NIC,     NZ,  NCons,   NDum,   NFix, NCnnct, MaxDiis
        4      14       4       0       0       0       0       0

 Cartesian Hessian Update
 Hessian Updated using BFGS Update


** GEOMETRY OPTIMIZATION IN DELOCALIZED INTERNAL COORDINATES **
   Searching for a Minimum

   Optimization Cycle:   5

                       Coordinates (Angstroms)
     ATOM                X               Y               Z
      1  I         1.7308569818   -0.0720635303    0.0000000000
      2  P        -0.5280934476    0.9484385907    0.0000000000
      3  P        -1.6113993575   -0.7375471875    0.0000000000
      4  Cl       -3.5291143909    0.0566330113    0.0000000000
   Point Group: cs    Number of degrees of freedom:     5


   Energy is  -8057.818248504

 Hessian Updated using BFGS Update

  5 Hessian modes will be used to form the next step
  Hessian Eigenvalues:
     0.110970    0.153081    0.244791    0.281276    0.326044

 Minimum Search - Taking Simple RFO Step
 Searching for Lamda that Minimizes Along All modes
 Value Taken    Lamda =   0.00000000
 Step Taken.  Stepsize is  0.000302

                             Maximum     Tolerance    Cnvgd?
         Gradient           0.000055      0.000300     YES
         Displacement       0.000289      0.001200     YES
         Energy change     -0.000001      0.000001     YES


                       Distance Matrix (Angstroms)
             I (  1)   P (  2)   P (  3)
   P (  2)  2.478766
   P (  3)  3.407865  2.004021
   Cl(  4)  5.261546  3.130726  2.075657

 Final energy is   -8057.8182485044390     


 ******************************
 **  OPTIMIZATION CONVERGED  **
 ******************************

                       Coordinates (Angstroms)
     ATOM                X               Y               Z
      1  I         1.7308569818   -0.0720635303    0.0000000000
      2  P        -0.5280934476    0.9484385907    0.0000000000
      3  P        -1.6113993575   -0.7375471875    0.0000000000
      4  Cl       -3.5291143909    0.0566330113    0.0000000000

Z-matrix Print:
$molecule
0 1
I 
P  1 2.478766
P  2 2.004021 1 98.410668
Cl 3 2.075657 2 100.226356 1 -180.000000 0
$end


 --------------------------------------------------------------
             Orbital Energies (a.u.) and Symmetries
 --------------------------------------------------------------

 Alpha MOs, Restricted
 -- Occupied --                  
******* -180.88 -169.69 -169.69 -169.69 -104.86  -80.04  -80.02
  1 A'    2 A'    3 A'    1 A"    4 A'    5 A'    6 A'    7 A'                 
-37.937 -33.125 -33.121 -33.121 -24.309 -24.308 -24.308 -24.304
  8 A'    9 A'    2 A"   10 A'   11 A'    3 A"   12 A'    4 A"                 
-24.304 -10.585  -8.053  -8.050  -8.050  -7.578  -7.565  -7.254
 13 A'   14 A'   15 A'    5 A"   16 A'   17 A'   18 A'   19 A'                 
 -5.487  -5.476  -5.476  -5.470  -5.469  -5.468  -5.457  -5.456
 20 A'   21 A'    6 A"   22 A'   23 A'    7 A"   24 A'   25 A'                 
 -5.456  -2.410  -2.405  -2.405  -2.393  -2.393  -1.137  -0.956
  8 A"   26 A'    9 A"   27 A'   28 A'   10 A"   29 A'   30 A'                 
 -0.842  -0.690  -0.540  -0.529  -0.514  -0.447  -0.428  -0.410
 31 A'   32 A'   33 A'   34 A'   11 A"   35 A'   12 A"   36 A'                 
 -0.378  -0.351
 37 A'   13 A"                                                                 
 -- Virtual --                   
 -0.025   0.027   0.063   0.069   0.076   0.081   0.100   0.105
 14 A"   38 A'   39 A'   40 A'   41 A'   15 A"   42 A'   43 A'                 
  0.108   0.123   0.133   0.148   0.149   0.169   0.187   0.234
 16 A"   44 A'   45 A'   46 A'   17 A"   47 A'   48 A'   49 A'                 
  0.283   0.327   0.328   0.363   0.383   0.386   0.411   0.420
 50 A'   51 A'   18 A"   52 A'   19 A"   53 A'   54 A'   20 A"                 
  0.432   0.531   0.539   0.550   0.573   0.583   0.593   0.600
 55 A'   56 A'   21 A"   57 A'   22 A"   58 A'   59 A'   23 A"                 
  0.663   0.664   0.708   0.711   0.768   0.806   0.824   0.891
 60 A'   61 A'   24 A"   62 A'   63 A'   64 A'   25 A"   65 A'                 
  0.936   0.949   1.040   1.095   1.131   1.136   1.140   1.159
 26 A"   66 A'   67 A'   27 A"   28 A"   68 A'   69 A'   70 A'                 
  1.193   1.226   1.407   1.511   1.540   1.582   1.623   1.777
 29 A"   71 A'   72 A'   73 A'   30 A"   74 A'   75 A'   31 A"                 
  1.835   1.896   1.939   1.945   2.024   2.605   2.637   2.728
 32 A"   76 A'   77 A'   78 A'   79 A'   33 A"   80 A'   81 A'                 
  4.475   4.484   4.488   4.515   4.630   4.776   6.527   6.554
 34 A"   82 A'   35 A"   83 A'   84 A'   85 A'   36 A"   86 A'                 
  6.565   7.177   7.431  10.356  14.724  14.750  14.777  14.810
 87 A'   88 A'   89 A'   90 A'   37 A"   38 A"   91 A'   92 A'                 
 14.827  14.875  26.673  26.753  27.002  28.883  29.523  29.548
 93 A'   94 A'   39 A"   95 A'   96 A'   97 A'   40 A"   98 A'                 
 29.555  29.869  29.873  29.873  29.887  29.954 130.583 130.603
 99 A'   41 A"  100 A'   42 A"  101 A'  102 A'   43 A"  103 A'                 
130.612 154.278 165.787 166.060 219.2121912.196
104 A'  105 A'  106 A'  107 A'  108 A'  109 A'                                 

 Beta MOs, Restricted
 -- Occupied --                  
******* -180.88 -169.69 -169.69 -169.69 -104.86  -80.04  -80.02
  1 A'    2 A'    3 A'    1 A"    4 A'    5 A'    6 A'    7 A'                 
-37.937 -33.125 -33.121 -33.121 -24.309 -24.308 -24.308 -24.304
  8 A'    9 A'    2 A"   10 A'   11 A'    3 A"   12 A'    4 A"                 
-24.304 -10.585  -8.053  -8.050  -8.050  -7.578  -7.565  -7.254
 13 A'   14 A'   15 A'    5 A"   16 A'   17 A'   18 A'   19 A'                 
 -5.487  -5.476  -5.476  -5.470  -5.469  -5.468  -5.457  -5.456
 20 A'   21 A'    6 A"   22 A'   23 A'    7 A"   24 A'   25 A'                 
 -5.456  -2.410  -2.405  -2.405  -2.393  -2.393  -1.137  -0.956
  8 A"   26 A'    9 A"   27 A'   28 A'   10 A"   29 A'   30 A'                 
 -0.842  -0.690  -0.540  -0.529  -0.514  -0.447  -0.428  -0.410
 31 A'   32 A'   33 A'   34 A'   11 A"   35 A'   12 A"   36 A'                 
 -0.378  -0.351
 37 A'   13 A"                                                                 
 -- Virtual --                   
 -0.025   0.027   0.063   0.069   0.076   0.081   0.100   0.105
 14 A"   38 A'   39 A'   40 A'   41 A'   15 A"   42 A'   43 A'                 
  0.108   0.123   0.133   0.148   0.149   0.169   0.187   0.234
 16 A"   44 A'   45 A'   46 A'   17 A"   47 A'   48 A'   49 A'                 
  0.283   0.327   0.328   0.363   0.383   0.386   0.411   0.420
 50 A'   51 A'   18 A"   52 A'   19 A"   53 A'   54 A'   20 A"                 
  0.432   0.531   0.539   0.550   0.573   0.583   0.593   0.600
 55 A'   56 A'   21 A"   57 A'   22 A"   58 A'   59 A'   23 A"                 
  0.663   0.664   0.708   0.711   0.768   0.806   0.824   0.891
 60 A'   61 A'   24 A"   62 A'   63 A'   64 A'   25 A"   65 A'                 
  0.936   0.949   1.040   1.095   1.131   1.136   1.140   1.159
 26 A"   66 A'   67 A'   27 A"   28 A"   68 A'   69 A'   70 A'                 
  1.193   1.226   1.407   1.511   1.540   1.582   1.623   1.777
 29 A"   71 A'   72 A'   73 A'   30 A"   74 A'   75 A'   31 A"                 
  1.835   1.896   1.939   1.945   2.024   2.605   2.637   2.728
 32 A"   76 A'   77 A'   78 A'   79 A'   33 A"   80 A'   81 A'                 
  4.475   4.484   4.488   4.515   4.630   4.776   6.527   6.554
 34 A"   82 A'   35 A"   83 A'   84 A'   85 A'   36 A"   86 A'                 
  6.565   7.177   7.431  10.356  14.724  14.750  14.777  14.810
 87 A'   88 A'   89 A'   90 A'   37 A"   38 A"   91 A'   92 A'                 
 14.827  14.875  26.673  26.753  27.002  28.883  29.523  29.548
 93 A'   94 A'   39 A"   95 A'   96 A'   97 A'   40 A"   98 A'                 
 29.555  29.869  29.873  29.873  29.887  29.954 130.583 130.603
 99 A'   41 A"  100 A'   42 A"  101 A'  102 A'   43 A"  103 A'                 
130.612 154.278 165.787 166.060 219.2121912.196
104 A'  105 A'  106 A'  107 A'  108 A'  109 A'                                 
 --------------------------------------------------------------

          Ground-State Mulliken Net Atomic Charges

     Atom                 Charge (a.u.)
  ----------------------------------------
      1 I                    -0.184472
      2 P                     0.225931
      3 P                     0.055084
      4 Cl                   -0.096543
  ----------------------------------------
  Sum of atomic charges =    -0.000000

 -----------------------------------------------------------------
                    Cartesian Multipole Moments
 -----------------------------------------------------------------
    Charge (ESU x 10^10)
                -0.0000
    Dipole Moment (Debye)
         X       0.4716      Y      -0.1440      Z       0.0000
       Tot       0.4931
    Quadrupole Moments (Debye-Ang)
        XX     -72.8987     XY       0.0157     YY     -69.4474
        XZ      -0.0000     YZ       0.0000     ZZ     -68.4313
    Octopole Moments (Debye-Ang^2)
       XXX      99.7426    XXY      -5.8982    XYY      24.5530
       YYY      -4.4657    XXZ       0.0000    XYZ      -0.0000
       YYZ       0.0000    XZZ      21.9352    YZZ      -1.4687
       ZZZ       0.0000
    Hexadecapole Moments (Debye-Ang^3)
      XXXX   -1833.0536   XXXY     -26.0338   XXYY    -335.3993
      XYYY      -7.2980   YYYY    -224.6819   XXXZ      -0.0000
      XXYZ       0.0000   XYYZ      -0.0000   YYYZ       0.0000
      XXZZ    -321.7822   XYZZ      -1.5368   YYZZ     -52.6159
      XZZZ      -0.0000   YZZZ       0.0000   ZZZZ    -100.5453
 -----------------------------------------------------------------
Archival summary:
1\1\december\OPT\HF\BasisUnspecified\1l12\taweetha\SunFeb1006:09:462019SunFeb1006:09:462019\0\\#,OPT,HF,BasisUnspecified,\\0,1\I\P,1,2.47877\P,2,2.00402,1,98.4107\Cl,3,2.07566,2,100.226,1,-180,0\\HF=-8057.81825\\@

 Total job time:  12.24s(wall), 68.09s(cpu) 
 Sun Feb 10 06:09:46 2019

        *************************************************************
        *                                                           *
        *  Thank you very much for using Q-Chem.  Have a nice day.  *
        *                                                           *
        *************************************************************


 
User input: 2 of 2 
 
Q-Chem Developer Version!
                  Welcome to Q-Chem
     A Quantum Leap Into The Future Of Chemistry


 Q-Chem 5.1, Q-Chem, Inc., Pleasanton, CA (2018)

 Yihan Shao,  Zhengting Gan,  E. Epifanovsky,  A. T. B. Gilbert,  M. Wormit,  
 J. Kussmann,  A. W. Lange,  A. Behn,  Jia Deng,  Xintian Feng,  D. Ghosh,  
 M. Goldey,  P. R. Horn,  L. D. Jacobson,  I. Kaliman,  T. Kus,  A. Landau,  
 Jie Liu,  E. I. Proynov,  R. M. Richard,  R. P. Steele,  E. J. Sundstrom,  
 H. L. Woodcock III,  P. M. Zimmerman,  D. Zuev,  B. Albrecht,  E. Alguire,  
 S. A. Baeppler,  D. Barton,  Z. Benda,  Y. A. Bernard,  E. J. Berquist,  
 K. B. Bravaya,  H. Burton,  D. Casanova,  Chun-Min Chang,  Yunqing Chen,  
 A. Chien,  K. D. Closser,  M. P. Coons,  S. Coriani,  S. Dasgupta,  
 A. L. Dempwolff,  M. Diedenhofen,  Hainam Do,  R. G. Edgar,  Po-Tung Fang,  
 S. Faraji,  S. Fatehi,  Qingguo Feng,  K. D. Fenk,  J. Fosso-Tande,  
 J. Gayvert,  Qinghui Ge,  A. Ghysels,  G. Gidofalvi,  J. Gomes,  
 J. Gonthier,  A. Gunina,  D. Hait,  M. W. D. Hanson-Heine,  
 P. H. P. Harbach,  A. W. Hauser,  J. E. Herr,  E. G. Hohenstein,  
 Z. C. Holden,  Kerwin Hui,  B. C. Huynh,  T.-C. Jagau,  Hyunjun Ji,  
 B. Kaduk,  K. Khistyaev,  Jaehoon Kim,  P. Klunzinger,  K. Koh,  
 D. Kosenkov,  L. Koulias,  T. Kowalczyk,  C. M. Krauter,  A. Kunitsa,  
 Ka Un Lao,  A. Laurent,  K. V. Lawler,  Joonho Lee,  D. Lefrancois,  
 S. Lehtola,  D. S. Levine,  Yi-Pei Li,  You-Sheng Lin,  Fenglai Liu,  
 E. Livshits,  A. Luenser,  P. Manohar,  E. Mansoor,  S. F. Manzer,  
 Shan-Ping Mao,  Yuezhi Mao,  N. Mardirossian,  A. V. Marenich,  
 T. Markovich,  L. A. Martinez-Martinez,  S. A. Maurer,  N. J. Mayhall,  
 S. C. McKenzie,  J.-M. Mewes,  A. F. Morrison,  J. W. Mullinax,  K. Nanda,  
 T. S. Nguyen-Beck,  R. Olivares-Amaya,  J. A. Parkhill,  T. M. Perrine,  
 F. Plasser,  P. Pokhilko,  S. Prager,  A. Prociuk,  E. Ramos,  D. R. Rehn,  
 F. Rob,  M. Schneider,  N. Sergueev,  S. M. Sharada,  S. Sharma,  
 D. W. Small,  T. Stauch,  T. Stein,  Yu-Chuan Su,  A. J. W. Thom,  
 A. Tkatchenko,  T. Tsuchimochi,  N. M. Tubman,  L. Vogt,  M. L. Vidal,  
 O. Vydrov,  M. A. Watson,  J. Wenzel,  M. de Wergifosse,  T. A. Wesolowski,  
 A. White,  J. Witte,  A. Yamada,  Jun Yang,  K. Yao,  S. Yeganeh,  
 S. R. Yost,  Zhi-Qiang You,  A. Zech,  Igor Ying Zhang,  Xing Zhang,  
 Yan Zhao,  Ying Zhu,  B. R. Brooks,  G. K. L. Chan,  C. J. Cramer,  
 M. S. Gordon,  W. J. Hehre,  A. Klamt,  M. W. Schmidt,  C. D. Sherrill,  
 D. G. Truhlar,  A. Aspuru-Guzik,  R. Baer,  A. T. Bell,  N. A. Besley,  
 Jeng-Da Chai,  A. E. DePrince, III,  R. A. DiStasio Jr.,  A. Dreuw,  
 B. D. Dunietz,  T. R. Furlani,  Chao-Ping Hsu,  Yousung Jung,  Jing Kong,  
 D. S. Lambrecht,  WanZhen Liang,  C. Ochsenfeld,  V. A. Rassolov,  
 L. V. Slipchenko,  J. E. Subotnik,  T. Van Voorhis,  J. M. Herbert,  
 A. I. Krylov,  P. M. W. Gill,  M. Head-Gordon

 Contributors to earlier versions of Q-Chem not listed above: 
 R. D. Adamson,  B. Austin,  J. Baker,  G. J. O. Beran,  K. Brandhorst,  
 S. T. Brown,  E. F. C. Byrd,  A. K. Chakraborty,  C.-L. Cheng,  
 Siu Hung Chien,  D. M. Chipman,  D. L. Crittenden,  H. Dachsel,  
 R. J. Doerksen,  A. D. Dutoi,  L. Fusti-Molnar,  W. A. Goddard III,  
 A. Golubeva-Zadorozhnaya,  S. R. Gwaltney,  G. Hawkins,  A. Heyden,  
 S. Hirata,  G. Kedziora,  F. J. Keil,  C. Kelley,  Jihan Kim,  R. A. King,  
 R. Z. Khaliullin,  P. P. Korambath,  W. Kurlancheek,  A. M. Lee,  M. S. Lee,  
 S. V. Levchenko,  Ching Yeh Lin,  D. Liotard,  R. C. Lochan,  I. Lotan,  
 P. E. Maslen,  N. Nair,  D. P. O'Neill,  D. Neuhauser,  E. Neuscamman,  
 C. M. Oana,  R. Olson,  B. Peters,  R. Peverati,  P. A. Pieniazek,  
 Y. M. Rhee,  J. Ritchie,  M. A. Rohrdanz,  E. Rosta,  N. J. Russ,  
 H. F. Schaefer III,  N. E. Schultz,  N. Shenvi,  A. C. Simmonett,  A. Sodt,  
 D. Stuck,  K. S. Thanthiriwatte,  V. Vanovschi,  Tao Wang,  A. Warshel,  
 C. F. Williams,  Q. Wu,  X. Xu,  W. Zhang

 Please cite Q-Chem as follows:
 Y. Shao et al., Mol. Phys. 113, 184-215 (2015)
 DOI: 10.1080/00268976.2014.952696

 Q-Chem 5.1.2 for Intel X86 EM64T Linux

 Parts of Q-Chem use Armadillo 8.300.2 (Tropical Shenanigans).
 http://arma.sourceforge.net/

 Q-Chem begins on Sun Feb 10 06:09:46 2019  

Host: 
0

     Scratch files written to /scratch/taweetham/qchem22589//
The previous job contains 0 fragments, simply inherited here
Input Ideriv = 2
Curr. Ideriv = -1
Max.  Ideriv = 2

Checking the input file for inconsistencies... 	...done.

--------------------------------------------------------------
User input:
--------------------------------------------------------------

$molecule
read
$end

$rem
   JOB_TYPE 	FREQUENCY
   BASIS 		6-311++G**
   EXCHANGE 	HF	
$end

--------------------------------------------------------------
 ----------------------------------------------------------------
             Standard Nuclear Orientation (Angstroms)
    I     Atom           X                Y                Z
 ----------------------------------------------------------------
    1      I       1.7343167463    -0.0764901499     0.0000000000
    2      P      -0.5238333629     0.9457816856    -0.0000000000
    3      P      -1.6084600148    -0.7393547376     0.0000000000
    4      Cl     -3.5255521699     0.0563278662    -0.0000000000
 ----------------------------------------------------------------
 Molecular Point Group                 Cs    NOp =  2
 Largest Abelian Subgroup              Cs    NOp =  2
 Nuclear Repulsion Energy =   551.3116891649 hartrees
 There are       50 alpha and       50 beta electrons
 Requested basis set is 6-311++G(d,p)
 There are 63 shells and 152 basis functions

 Total QAlloc Memory Limit   2000 MB
 Mega-Array Size       188 MB
 MEM_STATIC part       192 MB

                       Distance Matrix (Angstroms)
             I (  1)   P (  2)   P (  3)
   P (  2)  2.478766
   P (  3)  3.407865  2.004021
   Cl(  4)  5.261546  3.130726  2.075657

 A cutoff of  1.0D-11 yielded   1543 shell pairs
 There are      9657 function pairs (     10732 Cartesian)

 -------------------------------------------------------
 OpenMP Integral Computing Module                       
 Release: version 1.0, May 2013, Q-Chem Inc. Pittsburgh 
 -------------------------------------------------------
 Integral Job Info:
 Integral job number is                      11
 Integral operator is                         1
 short-range coefficients                     0
 long-range coefficients              100000000
 Omega coefficients                           0
 if combine SR and LR in K                    0
 Integral screening is                        0
 Integral computing path is                   2
 max size of driver memory is            800000
 size of driver memory is                593474
 size of scratch memory is             11933652
 max col of scratch BK array               1296
 max len of scratch array in speh3          155
 max len of scratch index in speh4           18
 max int batch size is                      520
 min int batch size is                       52
 fixed nKL is                                52
 max L of basis functions is                  2
 order of int derivative is                   0
 number of shells is                         63
 number of basis is                         160
 number of cartesian basis is               160
 number of contracted shell pairs          1543
 number of primitive shell pairs           3478
 maxK2 (contraction) of shell pair           36
 max number of K2 of shell pair               1
 max number of CS2 of shell pair            296
 max number of PS2 of shell pair            296
 mem total for path MDJ                  527196
 -------------------------------------------------------
 Smallest overlap matrix eigenvalue = 7.14E-04
 Guess from superposition of atomic densities
 Warning:  Energy on first SCF cycle will be non-variational
 SAD guess density has 100.000000 electrons

 -----------------------------------------------------------------------
  General SCF calculation program by
  Eric Jon Sundstrom, Paul Horn, Yuezhi Mao, Dmitri Zuev, Alec White,
  David Stuck, Shaama M.S., Shane Yost, Joonho Lee, David Small,
  Daniel Levine, Susi Lehtola, Hugh Burton, Evgeny Epifanovsky
 -----------------------------------------------------------------------
 Hartree-Fock
 using 6 threads for integral computing
 -------------------------------------------------------
 OpenMP Integral computing Module                
 Release: version 2.0, May 2017, Q-Chem Inc. Pleasanton 
 -------------------------------------------------------
 A restricted SCF calculation will be
 performed using DIIS
 SCF converges when DIIS error is below 1.0e-08
 ---------------------------------------
  Cycle       Energy         DIIS error
 ---------------------------------------
    1   -8058.2078632621      3.55e-02  
    2   -8057.7653347482      3.47e-03  
    3   -8057.8059291511      1.83e-03  
    4   -8057.8173147864      3.25e-04  
    5   -8057.8181269503      1.43e-04  
    6   -8057.8182254426      4.64e-05  
    7   -8057.8182444349      1.60e-05  
    8   -8057.8182479754      6.90e-06  
    9   -8057.8182484174      2.76e-06  
   10   -8057.8182484994      5.91e-07  
   11   -8057.8182485034      2.14e-07  
   12   -8057.8182485042      1.05e-07  
   13   -8057.8182485043      3.61e-08  
   14   -8057.8182485044      1.16e-08  
   15   -8057.8182485043      3.58e-09  Convergence criterion met
 ---------------------------------------
 SCF time:   CPU 13.96s  wall 3.00s 
 SCF   energy in the final basis set =    -8057.8182485043
 Total energy in the final basis set =    -8057.8182485043

 --------------------------------------------------------------
             Orbital Energies (a.u.) and Symmetries
 --------------------------------------------------------------

 Alpha MOs, Restricted
 -- Occupied --                  
******* -180.88 -169.69 -169.69 -169.69 -104.86  -80.04  -80.02
  1 A'    2 A'    3 A'    1 A"    4 A'    5 A'    6 A'    7 A'                 
-37.937 -33.125 -33.121 -33.121 -24.309 -24.308 -24.308 -24.304
  8 A'    9 A'    2 A"   10 A'   11 A'    3 A"   12 A'    4 A"                 
-24.304 -10.585  -8.053  -8.050  -8.050  -7.578  -7.565  -7.254
 13 A'   14 A'   15 A'    5 A"   16 A'   17 A'   18 A'   19 A'                 
 -5.487  -5.476  -5.476  -5.470  -5.469  -5.468  -5.457  -5.456
 20 A'   21 A'    6 A"   22 A'   23 A'    7 A"   24 A'   25 A'                 
 -5.456  -2.410  -2.405  -2.405  -2.393  -2.393  -1.137  -0.956
  8 A"   26 A'    9 A"   27 A'   28 A'   10 A"   29 A'   30 A'                 
 -0.842  -0.690  -0.540  -0.529  -0.514  -0.447  -0.428  -0.410
 31 A'   32 A'   33 A'   34 A'   11 A"   35 A'   12 A"   36 A'                 
 -0.378  -0.351
 37 A'   13 A"                                                                 
 -- Virtual --                   
 -0.025   0.027   0.063   0.069   0.076   0.081   0.100   0.105
 14 A"   38 A'   39 A'   40 A'   41 A'   15 A"   42 A'   43 A'                 
  0.108   0.123   0.133   0.148   0.149   0.169   0.187   0.234
 16 A"   44 A'   45 A'   46 A'   17 A"   47 A'   48 A'   49 A'                 
  0.283   0.327   0.328   0.363   0.383   0.386   0.411   0.420
 50 A'   51 A'   18 A"   52 A'   19 A"   53 A'   54 A'   20 A"                 
  0.432   0.531   0.539   0.550   0.573   0.583   0.593   0.600
 55 A'   56 A'   21 A"   57 A'   22 A"   58 A'   59 A'   23 A"                 
  0.663   0.664   0.708   0.711   0.768   0.806   0.824   0.891
 60 A'   61 A'   24 A"   62 A'   63 A'   64 A'   25 A"   65 A'                 
  0.936   0.949   1.040   1.095   1.131   1.136   1.140   1.159
 26 A"   66 A'   67 A'   27 A"   28 A"   68 A'   69 A'   70 A'                 
  1.193   1.226   1.407   1.511   1.540   1.582   1.623   1.777
 29 A"   71 A'   72 A'   73 A'   30 A"   74 A'   75 A'   31 A"                 
  1.835   1.896   1.939   1.945   2.024   2.605   2.637   2.728
 32 A"   76 A'   77 A'   78 A'   79 A'   33 A"   80 A'   81 A'                 
  4.475   4.484   4.488   4.515   4.630   4.776   6.527   6.554
 34 A"   82 A'   35 A"   83 A'   84 A'   85 A'   36 A"   86 A'                 
  6.565   7.177   7.431  10.356  14.724  14.750  14.777  14.810
 87 A'   88 A'   89 A'   90 A'   37 A"   38 A"   91 A'   92 A'                 
 14.827  14.875  26.673  26.753  27.002  28.883  29.523  29.548
 93 A'   94 A'   39 A"   95 A'   96 A'   97 A'   40 A"   98 A'                 
 29.555  29.869  29.873  29.873  29.887  29.954 130.583 130.603
 99 A'   41 A"  100 A'   42 A"  101 A'  102 A'   43 A"  103 A'                 
130.612 154.278 165.787 166.060 219.2121912.196
104 A'  105 A'  106 A'  107 A'  108 A'  109 A'                                 

 Beta MOs, Restricted
 -- Occupied --                  
******* -180.88 -169.69 -169.69 -169.69 -104.86  -80.04  -80.02
  1 A'    2 A'    3 A'    1 A"    4 A'    5 A'    6 A'    7 A'                 
-37.937 -33.125 -33.121 -33.121 -24.309 -24.308 -24.308 -24.304
  8 A'    9 A'    2 A"   10 A'   11 A'    3 A"   12 A'    4 A"                 
-24.304 -10.585  -8.053  -8.050  -8.050  -7.578  -7.565  -7.254
 13 A'   14 A'   15 A'    5 A"   16 A'   17 A'   18 A'   19 A'                 
 -5.487  -5.476  -5.476  -5.470  -5.469  -5.468  -5.457  -5.456
 20 A'   21 A'    6 A"   22 A'   23 A'    7 A"   24 A'   25 A'                 
 -5.456  -2.410  -2.405  -2.405  -2.393  -2.393  -1.137  -0.956
  8 A"   26 A'    9 A"   27 A'   28 A'   10 A"   29 A'   30 A'                 
 -0.842  -0.690  -0.540  -0.529  -0.514  -0.447  -0.428  -0.410
 31 A'   32 A'   33 A'   34 A'   11 A"   35 A'   12 A"   36 A'                 
 -0.378  -0.351
 37 A'   13 A"                                                                 
 -- Virtual --                   
 -0.025   0.027   0.063   0.069   0.076   0.081   0.100   0.105
 14 A"   38 A'   39 A'   40 A'   41 A'   15 A"   42 A'   43 A'                 
  0.108   0.123   0.133   0.148   0.149   0.169   0.187   0.234
 16 A"   44 A'   45 A'   46 A'   17 A"   47 A'   48 A'   49 A'                 
  0.283   0.327   0.328   0.363   0.383   0.386   0.411   0.420
 50 A'   51 A'   18 A"   52 A'   19 A"   53 A'   54 A'   20 A"                 
  0.432   0.531   0.539   0.550   0.573   0.583   0.593   0.600
 55 A'   56 A'   21 A"   57 A'   22 A"   58 A'   59 A'   23 A"                 
  0.663   0.664   0.708   0.711   0.768   0.806   0.824   0.891
 60 A'   61 A'   24 A"   62 A'   63 A'   64 A'   25 A"   65 A'                 
  0.936   0.949   1.040   1.095   1.131   1.136   1.140   1.159
 26 A"   66 A'   67 A'   27 A"   28 A"   68 A'   69 A'   70 A'                 
  1.193   1.226   1.407   1.511   1.540   1.582   1.623   1.777
 29 A"   71 A'   72 A'   73 A'   30 A"   74 A'   75 A'   31 A"                 
  1.835   1.896   1.939   1.945   2.024   2.605   2.637   2.728
 32 A"   76 A'   77 A'   78 A'   79 A'   33 A"   80 A'   81 A'                 
  4.475   4.484   4.488   4.515   4.630   4.776   6.527   6.554
 34 A"   82 A'   35 A"   83 A'   84 A'   85 A'   36 A"   86 A'                 
  6.565   7.177   7.431  10.356  14.724  14.750  14.777  14.810
 87 A'   88 A'   89 A'   90 A'   37 A"   38 A"   91 A'   92 A'                 
 14.827  14.875  26.673  26.753  27.002  28.883  29.523  29.548
 93 A'   94 A'   39 A"   95 A'   96 A'   97 A'   40 A"   98 A'                 
 29.555  29.869  29.873  29.873  29.887  29.954 130.583 130.603
 99 A'   41 A"  100 A'   42 A"  101 A'  102 A'   43 A"  103 A'                 
130.612 154.278 165.787 166.060 219.2121912.196
104 A'  105 A'  106 A'  107 A'  108 A'  109 A'                                 
 --------------------------------------------------------------

          Ground-State Mulliken Net Atomic Charges

     Atom                 Charge (a.u.)
  ----------------------------------------
      1 I                    -0.184473
      2 P                     0.225931
      3 P                     0.055084
      4 Cl                   -0.096542
  ----------------------------------------
  Sum of atomic charges =    -0.000000

 -----------------------------------------------------------------
                    Cartesian Multipole Moments
 -----------------------------------------------------------------
    Charge (ESU x 10^10)
                -0.0000
    Dipole Moment (Debye)
         X       0.4715      Y      -0.1444      Z      -0.0000
       Tot       0.4931
    Quadrupole Moments (Debye-Ang)
        XX     -72.8954     XY       0.0164     YY     -69.4465
        XZ       0.0000     YZ       0.0000     ZZ     -68.4313
    Octopole Moments (Debye-Ang^2)
       XXX      98.9596    XXY      -5.7139    XYY      24.3145
       YYY      -3.8837    XXZ      -0.0000    XYZ      -0.0000
       YYZ       0.0000    XZZ      21.6934    YZZ      -1.2758
       ZZZ       0.0000
    Hexadecapole Moments (Debye-Ang^3)
      XXXX   -1831.7365   XXXY     -25.7523   XXYY    -335.1623
      XYYY      -6.9256   YYYY    -224.6084   XXXZ       0.0000
      XXYZ       0.0000   XYYZ      -0.0000   YYYZ       0.0000
      XXZZ    -321.6310   XYZZ      -1.3977   YYZZ     -52.6052
      XZZZ      -0.0000   YZZZ       0.0000   ZZZZ    -100.5453
 -----------------------------------------------------------------
 Calculating MO derivatives via CPSCF
XF: myseg = 0
XF: NBas: 152, NBas6D: 160
 D1JvT checksum  = 160800 9547.1003430846
 D1KAT checksum  = 392256 396.0330813786
   1         3          12      0.084291    0.029431
   2         3          12      0.021911    0.009815
   3         3          12      0.006486    0.003342
   4         3          12      0.001707    0.000839
   5         3          12      0.000380    0.000183
   6         8           7      0.000066    0.000033
   7        12           3      0.000011    0.000007
   8        14           1      0.000001    0.000001
   9        15           0      0.000000    0.000000    Roots Converged
 Time for AOints: 3.9 s (CPU) 0.7 s (wall)
 ------------------------------------------------------------------------------
                     AOints        : Timing summary (seconds)
 ------------------------------------------------------------------------------
     job step          cpu (% of tot)      sys (% of tot)     wall (% of tot)
 ------------------------------------------------------------------------------
  cpscf_lag         0.1183E+02 (28.0)   0.4000E-05 (30.8)   0.2087E+01 (26.6)
  iterzp            0.2641E+02 (62.6)   0.9000E-05 (69.2)   0.5030E+01 (64.2)
  make_fx           0.0000E+00 ( 0.0)   0.0000E+00 ( 0.0)   0.0000E+00 ( 0.0)
  AOints            0.3859E+01 ( 9.2)   0.0000E+00 ( 0.0)   0.6550E+00 ( 8.4)
 ------------------------------------------------------------------------------
   Grand Totals     0.4216E+02          0.1300E-04          0.7838E+01
 ------------------------------------------------------------------------------
 Calculating analytic Hessian of the SCF energy
 Polarizability Matrix (a.u.)
            1           2           3
    1-150.9394210  -7.7943644   0.0000000
    2  -7.7943644 -76.4256117  -0.0000000
    3   0.0000000  -0.0000000 -52.5114554

 Direct stationary perturbation theory relativistic correction:

 rels  =      99.871898473229
 relv  =    -327.594809145449
 rel2e =      40.046213200269
 E_rel =    -187.676697471952

 Hessian of the SCF Energy
            1           2           3           4           5           6
    1   0.1090578  -0.0370046   0.0000000  -0.0902336   0.0320014   0.0000000
    2  -0.0370046   0.0241802  -0.0000000   0.0440610  -0.0311230  -0.0000000
    3   0.0000000  -0.0000000   0.0038734  -0.0000000  -0.0000000  -0.0037184
    4  -0.0902336   0.0440610  -0.0000000   0.1851464   0.0684469   0.0000000
    5   0.0320014  -0.0311230  -0.0000000   0.0684469   0.2456342  -0.0000000
    6   0.0000000  -0.0000000  -0.0037184   0.0000000  -0.0000000   0.0035802
    7  -0.0131009  -0.0043243   0.0000000  -0.0743865  -0.1060925  -0.0000000
    8   0.0074371   0.0071875   0.0000000  -0.1050422  -0.2256329   0.0000000
    9  -0.0000000  -0.0000000  -0.0048075  -0.0000000   0.0000000   0.0046051
   10  -0.0057232  -0.0027321  -0.0000000  -0.0205262   0.0056442   0.0000000
   11  -0.0024338  -0.0002446   0.0000000  -0.0074657   0.0111218  -0.0000000
   12   0.0000000   0.0000000   0.0046526  -0.0000000  -0.0000000  -0.0044668
            7           8           9          10          11          12
    1  -0.0131009   0.0074371  -0.0000000  -0.0057232  -0.0024338   0.0000000
    2  -0.0043243   0.0071875  -0.0000000  -0.0027321  -0.0002446   0.0000000
    3   0.0000000   0.0000000  -0.0048075  -0.0000000   0.0000000   0.0046526
    4  -0.0743865  -0.1050422  -0.0000000  -0.0205262  -0.0074657  -0.0000000
    5  -0.1060925  -0.2256329   0.0000000   0.0056442   0.0111218  -0.0000000
    6  -0.0000000   0.0000000   0.0046051   0.0000000  -0.0000000  -0.0044668
    7   0.2176621   0.0540498   0.0000000  -0.1301746   0.0563670  -0.0000000
    8   0.0540498   0.2618887  -0.0000000   0.0435553  -0.0434433   0.0000000
    9   0.0000000  -0.0000000   0.0059837  -0.0000000   0.0000000  -0.0057813
   10  -0.1301746   0.0435553  -0.0000000   0.1564240  -0.0464675   0.0000000
   11   0.0563670  -0.0434433   0.0000000  -0.0464675   0.0325661  -0.0000000
   12  -0.0000000   0.0000000  -0.0057813   0.0000000  -0.0000000   0.0055956
 Gradient time:  CPU 58.92 s  wall 11.03 s
 **********************************************************************
 **                                                                  **
 **                       VIBRATIONAL ANALYSIS                       **
 **                       --------------------                       **
 **                                                                  **
 **        VIBRATIONAL FREQUENCIES (CM**-1) AND NORMAL MODES         **
 **     FORCE CONSTANTS (mDYN/ANGSTROM) AND REDUCED MASSES (AMU)     **
 **                  INFRARED INTENSITIES (KM/MOL)                   **
 **                                                                  **
 **********************************************************************


 Mode:                 1                      2                      3
 Frequency:       113.13                 114.78                 184.45
 Force Cnst:      0.2734                 0.2622                 0.8177
 Red. Mass:      36.2643                33.7766                40.7958
 IR Active:          YES                    YES                    YES
 IR Intens:        1.756                  1.291                  0.924
 Raman Active:       YES                    YES                    YES
               X      Y      Z        X      Y      Z        X      Y      Z
 I         -0.175 -0.126 -0.000    0.000  0.000 -0.128   -0.274  0.049 -0.000
 P          0.146  0.595  0.000   -0.000 -0.000  0.503   -0.059 -0.181  0.000
 P          0.437  0.421  0.000   -0.000 -0.000  0.649    0.381 -0.375  0.000
 Cl         0.117 -0.443 -0.000   -0.000  0.000 -0.557    0.708  0.315 -0.000
 TransDip  -0.009  0.042  0.000    0.000 -0.000  0.036    0.017 -0.025  0.000

 Mode:                 4                      5                      6
 Frequency:       380.45                 515.88                 699.64
 Force Cnst:      2.9164                 5.1153                 8.9352
 Red. Mass:      34.1978                32.6234                30.9818
 IR Active:          YES                    YES                    YES
 IR Intens:       42.306                141.506                  6.463
 Raman Active:       YES                    YES                    YES
               X      Y      Z        X      Y      Z        X      Y      Z
 I         -0.157  0.087  0.000   -0.006 -0.005 -0.000    0.005  0.003  0.000
 P          0.876 -0.394 -0.000    0.006  0.073  0.000   -0.342 -0.612 -0.000
 P         -0.045  0.112 -0.000    0.682 -0.343  0.000    0.356  0.617 -0.000
 Cl        -0.164 -0.065  0.000   -0.589  0.255 -0.000   -0.031 -0.016  0.000
 TransDip   0.208 -0.016 -0.000    0.380 -0.020  0.000    0.078  0.022 -0.000

 STANDARD THERMODYNAMIC QUANTITIES AT   298.15 K  AND     1.00 ATM

   This Molecule has  0 Imaginary Frequencies
   Zero point vibrational energy:        2.871 kcal/mol

   Atom    1 Element I  Has Mass  126.90440
   Atom    2 Element P  Has Mass   30.97376
   Atom    3 Element P  Has Mass   30.97376
   Atom    4 Element Cl Has Mass   34.96885
   Molecular Mass:   223.820770 amu
   Principal axes and moments of inertia in amu*Bohr^2:
                             1           2           3
    Eigenvalues --      162.40480  3216.69297  3379.09776
          X               1.00000     0.00246     0.00000
          Y              -0.00246     1.00000     0.00000
          Z              -0.00000    -0.00000     1.00000
   Rotational Symmetry Number is   1
   The Molecule is an Asymmetric Top
   Translational Enthalpy:        0.889 kcal/mol
   Rotational Enthalpy:           0.889 kcal/mol
   Vibrational Enthalpy:          4.538 kcal/mol
   gas constant (RT):             0.592 kcal/mol
   Translational Entropy:        42.119  cal/mol.K
   Rotational Entropy:           28.958  cal/mol.K
   Vibrational Entropy:          10.647  cal/mol.K

   Total Enthalpy:                6.908 kcal/mol
   Total Entropy:                81.725  cal/mol.K
Archival summary:
1\1\december\FREQ\HF\BasisUnspecified\1l12\taweetha\SunFeb1006:10:002019SunFeb1006:10:002019\0\\#,FREQ,HF,BasisUnspecified,\\0,1\I\P,1,2.47877\P,2,2.00402,1,98.4107\Cl,3,2.07566,2,100.226,1,-180,0\\HF=-8057.81825\\@

 Total job time:  13.55s(wall), 73.13s(cpu) 
 Sun Feb 10 06:10:00 2019

        *************************************************************
        *                                                           *
        *  Thank you very much for using Q-Chem.  Have a nice day.  *
        *                                                           *
        *************************************************************
