# Supplementary material for: Geometric and energetic data from ab initio calculations of haloethene, haloimine, halomethylenephosphine, haloiminophosphine, halodiazene, halodiphosphene and halocyclopropane
Source: Data Brief. 2019 Nov 2;27:104738. doi: 10.1016/j.dib.2019.104738 (PMC6861602; doi:10.1016/j.dib.2019.104738)
Supplement: Multimedia component 8 [file mmc8.zip › PP/HF/ClEPPIE.out]

Q-Chem Developer Version!
                  Welcome to Q-Chem
     A Quantum Leap Into The Future Of Chemistry


 Q-Chem 5.1, Q-Chem, Inc., Pleasanton, CA (2018)

 Yihan Shao,  Zhengting Gan,  E. Epifanovsky,  A. T. B. Gilbert,  M. Wormit,  
 J. Kussmann,  A. W. Lange,  A. Behn,  Jia Deng,  Xintian Feng,  D. Ghosh,  
 M. Goldey,  P. R. Horn,  L. D. Jacobson,  I. Kaliman,  T. Kus,  A. Landau,  
 Jie Liu,  E. I. Proynov,  R. M. Richard,  R. P. Steele,  E. J. Sundstrom,  
 H. L. Woodcock III,  P. M. Zimmerman,  D. Zuev,  B. Albrecht,  E. Alguire,  
 S. A. Baeppler,  D. Barton,  Z. Benda,  Y. A. Bernard,  E. J. Berquist,  
 K. B. Bravaya,  H. Burton,  D. Casanova,  Chun-Min Chang,  Yunqing Chen,  
 A. Chien,  K. D. Closser,  M. P. Coons,  S. Coriani,  S. Dasgupta,  
 A. L. Dempwolff,  M. Diedenhofen,  Hainam Do,  R. G. Edgar,  Po-Tung Fang,  
 S. Faraji,  S. Fatehi,  Qingguo Feng,  K. D. Fenk,  J. Fosso-Tande,  
 J. Gayvert,  Qinghui Ge,  A. Ghysels,  G. Gidofalvi,  J. Gomes,  
 J. Gonthier,  A. Gunina,  D. Hait,  M. W. D. Hanson-Heine,  
 P. H. P. Harbach,  A. W. Hauser,  J. E. Herr,  E. G. Hohenstein,  
 Z. C. Holden,  Kerwin Hui,  B. C. Huynh,  T.-C. Jagau,  Hyunjun Ji,  
 B. Kaduk,  K. Khistyaev,  Jaehoon Kim,  P. Klunzinger,  K. Koh,  
 D. Kosenkov,  L. Koulias,  T. Kowalczyk,  C. M. Krauter,  A. Kunitsa,  
 Ka Un Lao,  A. Laurent,  K. V. Lawler,  Joonho Lee,  D. Lefrancois,  
 S. Lehtola,  D. S. Levine,  Yi-Pei Li,  You-Sheng Lin,  Fenglai Liu,  
 E. Livshits,  A. Luenser,  P. Manohar,  E. Mansoor,  S. F. Manzer,  
 Shan-Ping Mao,  Yuezhi Mao,  N. Mardirossian,  A. V. Marenich,  
 T. Markovich,  L. A. Martinez-Martinez,  S. A. Maurer,  N. J. Mayhall,  
 S. C. McKenzie,  J.-M. Mewes,  A. F. Morrison,  J. W. Mullinax,  K. Nanda,  
 T. S. Nguyen-Beck,  R. Olivares-Amaya,  J. A. Parkhill,  T. M. Perrine,  
 F. Plasser,  P. Pokhilko,  S. Prager,  A. Prociuk,  E. Ramos,  D. R. Rehn,  
 F. Rob,  M. Schneider,  N. Sergueev,  S. M. Sharada,  S. Sharma,  
 D. W. Small,  T. Stauch,  T. Stein,  Yu-Chuan Su,  A. J. W. Thom,  
 A. Tkatchenko,  T. Tsuchimochi,  N. M. Tubman,  L. Vogt,  M. L. Vidal,  
 O. Vydrov,  M. A. Watson,  J. Wenzel,  M. de Wergifosse,  T. A. Wesolowski,  
 A. White,  J. Witte,  A. Yamada,  Jun Yang,  K. Yao,  S. Yeganeh,  
 S. R. Yost,  Zhi-Qiang You,  A. Zech,  Igor Ying Zhang,  Xing Zhang,  
 Yan Zhao,  Ying Zhu,  B. R. Brooks,  G. K. L. Chan,  C. J. Cramer,  
 M. S. Gordon,  W. J. Hehre,  A. Klamt,  M. W. Schmidt,  C. D. Sherrill,  
 D. G. Truhlar,  A. Aspuru-Guzik,  R. Baer,  A. T. Bell,  N. A. Besley,  
 Jeng-Da Chai,  A. E. DePrince, III,  R. A. DiStasio Jr.,  A. Dreuw,  
 B. D. Dunietz,  T. R. Furlani,  Chao-Ping Hsu,  Yousung Jung,  Jing Kong,  
 D. S. Lambrecht,  WanZhen Liang,  C. Ochsenfeld,  V. A. Rassolov,  
 L. V. Slipchenko,  J. E. Subotnik,  T. Van Voorhis,  J. M. Herbert,  
 A. I. Krylov,  P. M. W. Gill,  M. Head-Gordon

 Contributors to earlier versions of Q-Chem not listed above: 
 R. D. Adamson,  B. Austin,  J. Baker,  G. J. O. Beran,  K. Brandhorst,  
 S. T. Brown,  E. F. C. Byrd,  A. K. Chakraborty,  C.-L. Cheng,  
 Siu Hung Chien,  D. M. Chipman,  D. L. Crittenden,  H. Dachsel,  
 R. J. Doerksen,  A. D. Dutoi,  L. Fusti-Molnar,  W. A. Goddard III,  
 A. Golubeva-Zadorozhnaya,  S. R. Gwaltney,  G. Hawkins,  A. Heyden,  
 S. Hirata,  G. Kedziora,  F. J. Keil,  C. Kelley,  Jihan Kim,  R. A. King,  
 R. Z. Khaliullin,  P. P. Korambath,  W. Kurlancheek,  A. M. Lee,  M. S. Lee,  
 S. V. Levchenko,  Ching Yeh Lin,  D. Liotard,  R. C. Lochan,  I. Lotan,  
 P. E. Maslen,  N. Nair,  D. P. O'Neill,  D. Neuhauser,  E. Neuscamman,  
 C. M. Oana,  R. Olson,  B. Peters,  R. Peverati,  P. A. Pieniazek,  
 Y. M. Rhee,  J. Ritchie,  M. A. Rohrdanz,  E. Rosta,  N. J. Russ,  
 H. F. Schaefer III,  N. E. Schultz,  N. Shenvi,  A. C. Simmonett,  A. Sodt,  
 D. Stuck,  K. S. Thanthiriwatte,  V. Vanovschi,  Tao Wang,  A. Warshel,  
 C. F. Williams,  Q. Wu,  X. Xu,  W. Zhang

 Please cite Q-Chem as follows:
 Y. Shao et al., Mol. Phys. 113, 184-215 (2015)
 DOI: 10.1080/00268976.2014.952696

 Q-Chem 5.1.2 for Intel X86 EM64T Linux

 Parts of Q-Chem use Armadillo 8.300.2 (Tropical Shenanigans).
 http://arma.sourceforge.net/

 Q-Chem begins on Sun Feb 10 06:09:07 2019  

Host: 
0

     Scratch files written to /scratch/taweetham/qchem22532//
Input Ideriv = 2
Curr. Ideriv = -1
Max.  Ideriv = 2

Checking the input file for inconsistencies... 	...done.

--------------------------------------------------------------
User input:
--------------------------------------------------------------
../HF/Cl=I_c.inp
$molecule
0 1
I 
P  1 2.479529
P  2 2.049644 1 111.883893
Cl 3 2.087098 2 112.113892 1 -0.000000 0
$end

$rem
   JOB_TYPE		OPTIMIZATION
   BASIS		6-311++G**
   EXCHANGE		HF
$end

--------------------------------------------------------------
 ----------------------------------------------------------------
             Standard Nuclear Orientation (Angstroms)
    I     Atom           X                Y                Z
 ----------------------------------------------------------------
    1      I       1.4188212545    -0.2263522477    -0.0000000000
    2      P      -0.3164062586     1.5448195508     0.0000000000
    3      P      -2.2096360939     0.7595034888     0.0000000000
    4      Cl     -2.1945230119    -1.3275397921    -0.0000000000
 ----------------------------------------------------------------
 Molecular Point Group                 Cs    NOp =  2
 Largest Abelian Subgroup              Cs    NOp =  2
 Nuclear Repulsion Energy =   569.8402940167 hartrees
 There are       50 alpha and       50 beta electrons
 Requested basis set is 6-311++G(d,p)
 There are 63 shells and 152 basis functions

 Total QAlloc Memory Limit   2000 MB
 Mega-Array Size       188 MB
 MEM_STATIC part       192 MB
 A cutoff of  1.0D-11 yielded   1573 shell pairs
 There are      9829 function pairs (     10931 Cartesian)

 -------------------------------------------------------
 OpenMP Integral Computing Module                       
 Release: version 1.0, May 2013, Q-Chem Inc. Pittsburgh 
 -------------------------------------------------------
 Integral Job Info:
 Integral job number is                      11
 Integral operator is                         1
 short-range coefficients                     0
 long-range coefficients              100000000
 Omega coefficients                           0
 if combine SR and LR in K                    0
 Integral screening is                        0
 Integral computing path is                   2
 max size of driver memory is            800000
 size of driver memory is                593474
 size of scratch memory is             11933652
 max col of scratch BK array               1296
 max len of scratch array in speh3          155
 max len of scratch index in speh4           18
 max int batch size is                      520
 min int batch size is                       52
 fixed nKL is                                52
 max L of basis functions is                  2
 order of int derivative is                   0
 number of shells is                         63
 number of basis is                         160
 number of cartesian basis is               160
 number of contracted shell pairs          1573
 number of primitive shell pairs           3523
 maxK2 (contraction) of shell pair           36
 max number of K2 of shell pair               1
 max number of CS2 of shell pair            304
 max number of PS2 of shell pair            304
 mem total for path MDJ                  527820
 -------------------------------------------------------
 Smallest overlap matrix eigenvalue = 6.65E-04

 Scale SEOQF with 1.000000e-01/1.000000e-01/1.000000e-01

 Standard Electronic Orientation quadrupole field applied
 Nucleus-field energy     =     0.0000000149 hartrees
 Guess from superposition of atomic densities
 Warning:  Energy on first SCF cycle will be non-variational
 SAD guess density has 100.000000 electrons

 -----------------------------------------------------------------------
  General SCF calculation program by
  Eric Jon Sundstrom, Paul Horn, Yuezhi Mao, Dmitri Zuev, Alec White,
  David Stuck, Shaama M.S., Shane Yost, Joonho Lee, David Small,
  Daniel Levine, Susi Lehtola, Hugh Burton, Evgeny Epifanovsky
 -----------------------------------------------------------------------
 Hartree-Fock
 using 6 threads for integral computing
 -------------------------------------------------------
 OpenMP Integral computing Module                
 Release: version 2.0, May 2017, Q-Chem Inc. Pleasanton 
 -------------------------------------------------------
 A restricted SCF calculation will be
 performed using DIIS
 SCF converges when DIIS error is below 1.0e-08
 ---------------------------------------
  Cycle       Energy         DIIS error
 ---------------------------------------
    1   -8058.1005934437      3.34e-02  
    2   -8057.7575241960      3.47e-03  
    3   -8057.7981228538      1.91e-03  
    4   -8057.8114489216      3.75e-04  
    5   -8057.8124609337      1.82e-04  
    6   -8057.8126149425      5.01e-05  
    7   -8057.8126403689      1.66e-05  
    8   -8057.8126439195      7.62e-06  
    9   -8057.8126445105      3.36e-06  
   10   -8057.8126446522      7.86e-07  
   11   -8057.8126446614      2.83e-07  
   12   -8057.8126446627      1.12e-07  
   13   -8057.8126446627      2.77e-08  
   14   -8057.8126446627      7.75e-09  Convergence criterion met
 ---------------------------------------
 SCF time:   CPU 13.16s  wall 3.00s 
 SCF   energy in the final basis set =    -8057.8126446627
 Total energy in the final basis set =    -8057.8126446627

 --------------------------------------------------------------
             Orbital Energies (a.u.) and Symmetries
 --------------------------------------------------------------

 Alpha MOs, Restricted
 -- Occupied --                  
******* -180.88 -169.69 -169.69 -169.69 -104.86  -80.04  -80.03
  1 A'    2 A'    3 A'    1 A"    4 A'    5 A'    6 A'    7 A'                 
-37.937 -33.126 -33.121 -33.121 -24.310 -24.308 -24.308 -24.304
  8 A'    9 A'    2 A"   10 A'   11 A'    3 A"   12 A'    4 A"                 
-24.304 -10.586  -8.054  -8.052  -8.051  -7.581  -7.567  -7.254
 13 A'   14 A'   15 A'    5 A"   16 A'   17 A'   18 A'   19 A'                 
 -5.487  -5.477  -5.476  -5.473  -5.471  -5.471  -5.460  -5.458
 20 A'    6 A"   21 A'   22 A'    7 A"   23 A'   24 A'    8 A"                 
 -5.458  -2.410  -2.406  -2.405  -2.393  -2.393  -1.131  -0.941
 25 A'   26 A'    9 A"   27 A'   10 A"   28 A'   29 A'   30 A'                 
 -0.846  -0.690  -0.544  -0.522  -0.510  -0.426  -0.421  -0.418
 31 A'   32 A'   33 A'   34 A'   11 A"   35 A'   12 A"   36 A'                 
 -0.375  -0.351
 37 A'   13 A"                                                                 
 -- Virtual --                   
 -0.025   0.008   0.061   0.064   0.080   0.081   0.104   0.108
 14 A"   38 A'   39 A'   40 A'   41 A'   15 A"   42 A'   43 A'                 
  0.110   0.131   0.139   0.150   0.153   0.169   0.181   0.234
 16 A"   44 A'   45 A'   17 A"   46 A'   47 A'   48 A'   49 A'                 
  0.278   0.324   0.335   0.367   0.387   0.389   0.406   0.424
 50 A'   51 A'   18 A"   52 A'   19 A"   53 A'   54 A'   20 A"                 
  0.431   0.500   0.540   0.563   0.571   0.573   0.586   0.605
 55 A'   56 A'   21 A"   57 A'   58 A'   22 A"   59 A'   23 A"                 
  0.651   0.684   0.717   0.723   0.792   0.807   0.826   0.876
 60 A'   61 A'   62 A'   24 A"   63 A'   64 A'   25 A"   65 A'                 
  0.933   0.936   1.023   1.073   1.129   1.136   1.143   1.164
 66 A'   26 A"   67 A'   27 A"   28 A"   68 A'   69 A'   70 A'                 
  1.191   1.212   1.389   1.495   1.544   1.588   1.627   1.775
 29 A"   71 A'   72 A'   73 A'   30 A"   74 A'   75 A'   31 A"                 
  1.832   1.852   1.937   1.983   2.038   2.605   2.636   2.717
 32 A"   76 A'   77 A'   78 A'   79 A'   33 A"   80 A'   81 A'                 
  4.474   4.487   4.488   4.518   4.631   4.771   6.529   6.557
 34 A"   82 A'   35 A"   83 A'   84 A'   85 A'   36 A"   86 A'                 
  6.571   7.174   7.407  10.360  14.720  14.747  14.762  14.771
 87 A'   88 A'   89 A'   90 A'   37 A"   38 A"   91 A'   92 A'                 
 14.855  14.887  26.673  26.747  26.971  28.879  29.525  29.550
 93 A'   94 A'   39 A"   95 A'   96 A'   97 A'   40 A"   98 A'                 
 29.559  29.868  29.873  29.874  29.887  29.954 130.584 130.605
 99 A'   41 A"   42 A"  100 A'  101 A'  102 A'   43 A"  103 A'                 
130.613 154.274 165.780 166.034 219.2161912.192
104 A'  105 A'  106 A'  107 A'  108 A'  109 A'                                 

 Beta MOs, Restricted
 -- Occupied --                  
******* -180.88 -169.69 -169.69 -169.69 -104.86  -80.04  -80.03
  1 A'    2 A'    3 A'    1 A"    4 A'    5 A'    6 A'    7 A'                 
-37.937 -33.126 -33.121 -33.121 -24.310 -24.308 -24.308 -24.304
  8 A'    9 A'    2 A"   10 A'   11 A'    3 A"   12 A'    4 A"                 
-24.304 -10.586  -8.054  -8.052  -8.051  -7.581  -7.567  -7.254
 13 A'   14 A'   15 A'    5 A"   16 A'   17 A'   18 A'   19 A'                 
 -5.487  -5.477  -5.476  -5.473  -5.471  -5.471  -5.460  -5.458
 20 A'    6 A"   21 A'   22 A'    7 A"   23 A'   24 A'    8 A"                 
 -5.458  -2.410  -2.406  -2.405  -2.393  -2.393  -1.131  -0.941
 25 A'   26 A'    9 A"   27 A'   10 A"   28 A'   29 A'   30 A'                 
 -0.846  -0.690  -0.544  -0.522  -0.510  -0.426  -0.421  -0.418
 31 A'   32 A'   33 A'   34 A'   11 A"   35 A'   12 A"   36 A'                 
 -0.375  -0.351
 37 A'   13 A"                                                                 
 -- Virtual --                   
 -0.025   0.008   0.061   0.064   0.080   0.081   0.104   0.108
 14 A"   38 A'   39 A'   40 A'   41 A'   15 A"   42 A'   43 A'                 
  0.110   0.131   0.139   0.150   0.153   0.169   0.181   0.234
 16 A"   44 A'   45 A'   17 A"   46 A'   47 A'   48 A'   49 A'                 
  0.278   0.324   0.335   0.367   0.387   0.389   0.406   0.424
 50 A'   51 A'   18 A"   52 A'   19 A"   53 A'   54 A'   20 A"                 
  0.431   0.500   0.540   0.563   0.571   0.573   0.586   0.605
 55 A'   56 A'   21 A"   57 A'   58 A'   22 A"   59 A'   23 A"                 
  0.651   0.684   0.717   0.723   0.792   0.807   0.826   0.876
 60 A'   61 A'   62 A'   24 A"   63 A'   64 A'   25 A"   65 A'                 
  0.933   0.936   1.023   1.073   1.129   1.136   1.143   1.164
 66 A'   26 A"   67 A'   27 A"   28 A"   68 A'   69 A'   70 A'                 
  1.191   1.212   1.389   1.495   1.544   1.588   1.627   1.775
 29 A"   71 A'   72 A'   73 A'   30 A"   74 A'   75 A'   31 A"                 
  1.832   1.852   1.937   1.983   2.038   2.605   2.636   2.717
 32 A"   76 A'   77 A'   78 A'   79 A'   33 A"   80 A'   81 A'                 
  4.474   4.487   4.488   4.518   4.631   4.771   6.529   6.557
 34 A"   82 A'   35 A"   83 A'   84 A'   85 A'   36 A"   86 A'                 
  6.571   7.174   7.407  10.360  14.720  14.747  14.762  14.771
 87 A'   88 A'   89 A'   90 A'   37 A"   38 A"   91 A'   92 A'                 
 14.855  14.887  26.673  26.747  26.971  28.879  29.525  29.550
 93 A'   94 A'   39 A"   95 A'   96 A'   97 A'   40 A"   98 A'                 
 29.559  29.868  29.873  29.874  29.887  29.954 130.584 130.605
 99 A'   41 A"   42 A"  100 A'  101 A'  102 A'   43 A"  103 A'                 
130.613 154.274 165.780 166.034 219.2161912.192
104 A'  105 A'  106 A'  107 A'  108 A'  109 A'                                 
 --------------------------------------------------------------

          Ground-State Mulliken Net Atomic Charges

     Atom                 Charge (a.u.)
  ----------------------------------------
      1 I                    -0.154274
      2 P                     0.204240
      3 P                     0.021887
      4 Cl                   -0.071854
  ----------------------------------------
  Sum of atomic charges =     0.000000

 -----------------------------------------------------------------
                    Cartesian Multipole Moments
 -----------------------------------------------------------------
    Charge (ESU x 10^10)
                -0.0000
    Dipole Moment (Debye)
         X      -0.1322      Y       0.8900      Z      -0.0000
       Tot       0.8998
    Quadrupole Moments (Debye-Ang)
        XX     -69.0802     XY      -3.0131     YY     -69.4493
        XZ       0.0000     YZ       0.0000     ZZ     -68.7486
    Octopole Moments (Debye-Ang^2)
       XXX      71.4328    XXY      -8.9795    XYY      24.7148
       YYY     -27.0631    XXZ      -0.0000    XYZ      -0.0000
       YYZ      -0.0000    XZZ      19.8086    YZZ      -6.9180
       ZZZ      -0.0000
    Hexadecapole Moments (Debye-Ang^3)
      XXXX   -1225.3763   XXXY     -12.5621   XXYY    -283.0059
      XYYY      -0.1269   YYYY    -482.3873   XXXZ       0.0000
      XXYZ       0.0000   XYYZ       0.0000   YYYZ       0.0000
      XXZZ    -220.5739   XYZZ       1.1781   YYZZ     -99.3975
      XZZZ       0.0000   YZZZ       0.0000   ZZZZ    -101.6753
 -----------------------------------------------------------------
 Calculating analytic gradient of the SCF energy
 Gradient of SCF Energy
            1           2           3           4
    1   0.0045249   0.0160386  -0.0195342  -0.0010292
    2  -0.0039264   0.0130504   0.0026731  -0.0117972
    3   0.0000000  -0.0000000  -0.0000000   0.0000000
 Max gradient component =       1.953E-02
 RMS gradient           =       9.094E-03
 Gradient time:  CPU 3.34 s  wall 0.62 s
 Geometry Optimization Parameters
   NAtoms,    NIC,     NZ,  NCons,   NDum,   NFix, NCnnct, MaxDiis
        4      14       4       0       0       0       0       0


** GEOMETRY OPTIMIZATION IN DELOCALIZED INTERNAL COORDINATES **
   Searching for a Minimum

   Optimization Cycle:   1

                       Coordinates (Angstroms)
     ATOM                X               Y               Z
      1  I         1.4188212545   -0.2263522477    0.0000000000
      2  P        -0.3164062586    1.5448195508    0.0000000000
      3  P        -2.2096360939    0.7595034888    0.0000000000
      4  Cl       -2.1945230119   -1.3275397921    0.0000000000
   Point Group: cs    Number of degrees of freedom:     5


   Energy is  -8057.812644663


 Attempting to Generate Delocalized Internal Coordinates

  5 Hessian modes will be used to form the next step
  Hessian Eigenvalues:
     0.096677    0.250000    0.250000    0.262615    0.294731

 Minimum Search - Taking Simple RFO Step
 Searching for Lamda that Minimizes Along All modes
 Value Taken    Lamda =  -0.00267996
 Step Taken.  Stepsize is  0.108113

                             Maximum     Tolerance    Cnvgd?
         Gradient           0.023499      0.000300      NO
         Displacement       0.101706      0.001200      NO
         Energy change     *********      0.000001      NO


 New Cartesian Coordinates Obtained by Inverse Iteration

 Displacement from previous Coordinates is:  0.165565
 ----------------------------------------------------------------
             Standard Nuclear Orientation (Angstroms)
    I     Atom           X                Y                Z
 ----------------------------------------------------------------
    1      I       1.3624218395    -0.2368800881     0.0000000000
    2      P      -0.3328458792     1.5287443594     0.0000000000
    3      P      -2.1899532744     0.7607883068     0.0000000000
    4      Cl     -2.1413667958    -1.3022215783     0.0000000000
 ----------------------------------------------------------------
 Molecular Point Group                 Cs    NOp =  2
 Largest Abelian Subgroup              Cs    NOp =  2
 Nuclear Repulsion Energy =   580.8878326611 hartrees
 There are       50 alpha and       50 beta electrons
 Applying Cartesian multipole field
    Component          Value
    ---------          -----
     (2,0,0)        1.00000E-11
     (0,2,0)        2.00000E-11
     (0,0,2)       -3.00000E-11
 Nucleus-field energy     =     0.0000000143 hartrees
 Requested basis set is 6-311++G(d,p)
 There are 63 shells and 152 basis functions
 A cutoff of  1.0D-11 yielded   1586 shell pairs
 There are      9890 function pairs (     11001 Cartesian)
 Smallest overlap matrix eigenvalue = 6.00E-04
 Guess MOs from SCF MO coefficient file

 -----------------------------------------------------------------------
  General SCF calculation program by
  Eric Jon Sundstrom, Paul Horn, Yuezhi Mao, Dmitri Zuev, Alec White,
  David Stuck, Shaama M.S., Shane Yost, Joonho Lee, David Small,
  Daniel Levine, Susi Lehtola, Hugh Burton, Evgeny Epifanovsky
 -----------------------------------------------------------------------
 Hartree-Fock
 using 6 threads for integral computing
 -------------------------------------------------------
 OpenMP Integral computing Module                
 Release: version 2.0, May 2017, Q-Chem Inc. Pleasanton 
 -------------------------------------------------------
 A restricted SCF calculation will be
 performed using DIIS
 SCF converges when DIIS error is below 1.0e-08
 ---------------------------------------
  Cycle       Energy         DIIS error
 ---------------------------------------
    1   -8057.8133367711      3.77e-04  
    2   -8057.8139201086      1.07e-04  
    3   -8057.8139840406      4.90e-05  
    4   -8057.8139974067      1.45e-05  
    5   -8057.8139991457      5.67e-06  
    6   -8057.8139993896      1.89e-06  
    7   -8057.8139994416      8.32e-07  
    8   -8057.8139994520      3.87e-07  
    9   -8057.8139994538      1.42e-07  
   10   -8057.8139994541      3.71e-08  
   11   -8057.8139994542      1.57e-08  
   12   -8057.8139994542      6.03e-09  Convergence criterion met
 ---------------------------------------
 SCF time:   CPU 11.32s  wall 2.00s 
 SCF   energy in the final basis set =    -8057.8139994542
 Total energy in the final basis set =    -8057.8139994542

 --------------------------------------------------------------
             Orbital Energies (a.u.) and Symmetries
 --------------------------------------------------------------

 Alpha MOs, Restricted
 -- Occupied --                  
******* -180.88 -169.69 -169.69 -169.69 -104.86  -80.04  -80.02
  1 A'    2 A'    3 A'    1 A"    4 A'    5 A'    6 A'    7 A'                 
-37.937 -33.125 -33.122 -33.121 -24.309 -24.308 -24.308 -24.304
  8 A'    9 A'    2 A"   10 A'   11 A'    3 A"   12 A'    4 A"                 
-24.304 -10.587  -8.055  -8.052  -8.052  -7.576  -7.562  -7.254
 13 A'   14 A'   15 A'    5 A"   16 A'   17 A'   18 A'   19 A'                 
 -5.488  -5.477  -5.476  -5.468  -5.466  -5.466  -5.455  -5.453
 20 A'    6 A"   21 A'   22 A'   23 A'    7 A"   24 A'    8 A"                 
 -5.453  -2.411  -2.406  -2.405  -2.393  -2.393  -1.137  -0.949
 25 A'   26 A'    9 A"   27 A'   10 A"   28 A'   29 A'   30 A'                 
 -0.849  -0.688  -0.548  -0.528  -0.514  -0.426  -0.424  -0.417
 31 A'   32 A'   33 A'   34 A'   11 A"   35 A'   12 A"   36 A'                 
 -0.375  -0.352
 37 A'   13 A"                                                                 
 -- Virtual --                   
 -0.019   0.013   0.061   0.066   0.080   0.081   0.105   0.109
 14 A"   38 A'   39 A'   40 A'   15 A"   41 A'   42 A'   43 A'                 
  0.110   0.132   0.144   0.150   0.155   0.171   0.183   0.234
 16 A"   44 A'   45 A'   17 A"   46 A'   47 A'   48 A'   49 A'                 
  0.277   0.325   0.336   0.366   0.385   0.388   0.408   0.426
 50 A'   51 A'   18 A"   52 A'   19 A"   53 A'   54 A'   20 A"                 
  0.436   0.495   0.536   0.562   0.571   0.572   0.585   0.606
 55 A'   56 A'   21 A"   57 A'   58 A'   22 A"   59 A'   23 A"                 
  0.650   0.696   0.717   0.727   0.794   0.806   0.821   0.887
 60 A'   61 A'   24 A"   62 A'   63 A'   64 A'   25 A"   65 A'                 
  0.943   0.944   1.033   1.089   1.130   1.138   1.154   1.165
 26 A"   66 A'   67 A'   27 A"   28 A"   68 A'   69 A'   70 A'                 
  1.198   1.226   1.422   1.510   1.546   1.593   1.631   1.781
 29 A"   71 A'   72 A'   73 A'   30 A"   74 A'   75 A'   31 A"                 
  1.836   1.857   1.936   1.990   2.044   2.604   2.641   2.725
 32 A"   76 A'   77 A'   78 A'   79 A'   33 A"   80 A'   81 A'                 
  4.474   4.489   4.490   4.524   4.640   4.777   6.530   6.558
 34 A"   82 A'   35 A"   83 A'   84 A'   85 A'   36 A"   86 A'                 
  6.575   7.177   7.434  10.360  14.727  14.753  14.774  14.783
 87 A'   88 A'   89 A'   90 A'   37 A"   38 A"   91 A'   92 A'                 
 14.864  14.879  26.674  26.765  26.993  28.885  29.526  29.551
 93 A'   94 A'   39 A"   95 A'   96 A'   97 A'   40 A"   98 A'                 
 29.562  29.868  29.874  29.875  29.890  29.958 130.585 130.607
 99 A'   41 A"   42 A"  100 A'  101 A'  102 A'   43 A"  103 A'                 
130.614 154.280 165.785 166.064 219.2171912.198
104 A'  105 A'  106 A'  107 A'  108 A'  109 A'                                 

 Beta MOs, Restricted
 -- Occupied --                  
******* -180.88 -169.69 -169.69 -169.69 -104.86  -80.04  -80.02
  1 A'    2 A'    3 A'    1 A"    4 A'    5 A'    6 A'    7 A'                 
-37.937 -33.125 -33.122 -33.121 -24.309 -24.308 -24.308 -24.304
  8 A'    9 A'    2 A"   10 A'   11 A'    3 A"   12 A'    4 A"                 
-24.304 -10.587  -8.055  -8.052  -8.052  -7.576  -7.562  -7.254
 13 A'   14 A'   15 A'    5 A"   16 A'   17 A'   18 A'   19 A'                 
 -5.488  -5.477  -5.476  -5.468  -5.466  -5.466  -5.455  -5.453
 20 A'    6 A"   21 A'   22 A'   23 A'    7 A"   24 A'    8 A"                 
 -5.453  -2.411  -2.406  -2.405  -2.393  -2.393  -1.137  -0.949
 25 A'   26 A'    9 A"   27 A'   10 A"   28 A'   29 A'   30 A'                 
 -0.849  -0.688  -0.548  -0.528  -0.514  -0.426  -0.424  -0.417
 31 A'   32 A'   33 A'   34 A'   11 A"   35 A'   12 A"   36 A'                 
 -0.375  -0.352
 37 A'   13 A"                                                                 
 -- Virtual --                   
 -0.019   0.013   0.061   0.066   0.080   0.081   0.105   0.109
 14 A"   38 A'   39 A'   40 A'   15 A"   41 A'   42 A'   43 A'                 
  0.110   0.132   0.144   0.150   0.155   0.171   0.183   0.234
 16 A"   44 A'   45 A'   17 A"   46 A'   47 A'   48 A'   49 A'                 
  0.277   0.325   0.336   0.366   0.385   0.388   0.408   0.426
 50 A'   51 A'   18 A"   52 A'   19 A"   53 A'   54 A'   20 A"                 
  0.436   0.495   0.536   0.562   0.571   0.572   0.585   0.606
 55 A'   56 A'   21 A"   57 A'   58 A'   22 A"   59 A'   23 A"                 
  0.650   0.696   0.717   0.727   0.794   0.806   0.821   0.887
 60 A'   61 A'   24 A"   62 A'   63 A'   64 A'   25 A"   65 A'                 
  0.943   0.944   1.033   1.089   1.130   1.138   1.154   1.165
 26 A"   66 A'   67 A'   27 A"   28 A"   68 A'   69 A'   70 A'                 
  1.198   1.226   1.422   1.510   1.546   1.593   1.631   1.781
 29 A"   71 A'   72 A'   73 A'   30 A"   74 A'   75 A'   31 A"                 
  1.836   1.857   1.936   1.990   2.044   2.604   2.641   2.725
 32 A"   76 A'   77 A'   78 A'   79 A'   33 A"   80 A'   81 A'                 
  4.474   4.489   4.490   4.524   4.640   4.777   6.530   6.558
 34 A"   82 A'   35 A"   83 A'   84 A'   85 A'   36 A"   86 A'                 
  6.575   7.177   7.434  10.360  14.727  14.753  14.774  14.783
 87 A'   88 A'   89 A'   90 A'   37 A"   38 A"   91 A'   92 A'                 
 14.864  14.879  26.674  26.765  26.993  28.885  29.526  29.551
 93 A'   94 A'   39 A"   95 A'   96 A'   97 A'   40 A"   98 A'                 
 29.562  29.868  29.874  29.875  29.890  29.958 130.585 130.607
 99 A'   41 A"   42 A"  100 A'  101 A'  102 A'   43 A"  103 A'                 
130.614 154.280 165.785 166.064 219.2171912.198
104 A'  105 A'  106 A'  107 A'  108 A'  109 A'                                 
 --------------------------------------------------------------

          Ground-State Mulliken Net Atomic Charges

     Atom                 Charge (a.u.)
  ----------------------------------------
      1 I                    -0.152777
      2 P                     0.204705
      3 P                     0.006329
      4 Cl                   -0.058257
  ----------------------------------------
  Sum of atomic charges =     0.000000

 -----------------------------------------------------------------
                    Cartesian Multipole Moments
 -----------------------------------------------------------------
    Charge (ESU x 10^10)
                 0.0000
    Dipole Moment (Debye)
         X      -0.1104      Y       0.7247      Z       0.0000
       Tot       0.7331
    Quadrupole Moments (Debye-Ang)
        XX     -69.0149     XY      -2.7763     YY     -69.4268
        XZ      -0.0000     YZ      -0.0000     ZZ     -68.4793
    Octopole Moments (Debye-Ang^2)
       XXX      73.6548    XXY      -9.1770    XYY      25.5515
       YYY     -27.1404    XXZ       0.0000    XYZ       0.0000
       YYZ       0.0000    XZZ      20.5257    YZZ      -6.6498
       ZZZ       0.0000
    Hexadecapole Moments (Debye-Ang^3)
      XXXX   -1174.5951   XXXY      -4.7425   XXYY    -272.9580
      XYYY       5.0876   YYYY    -474.5190   XXXZ      -0.0000
      XXYZ      -0.0000   XYYZ      -0.0000   YYYZ       0.0000
      XXZZ    -211.2890   XYZZ       2.9224   YYZZ     -97.6291
      XZZZ      -0.0000   YZZZ      -0.0000   ZZZZ    -100.6617
 -----------------------------------------------------------------
 Calculating analytic gradient of the SCF energy
 Gradient of SCF Energy
            1           2           3           4
    1  -0.0025619   0.0040251  -0.0032798   0.0018166
    2   0.0006588  -0.0001549   0.0026529  -0.0031568
    3   0.0000000  -0.0000000  -0.0000000   0.0000000
 Max gradient component =       4.025E-03
 RMS gradient           =       2.127E-03
 Gradient time:  CPU 3.41 s  wall 0.63 s
 Geometry Optimization Parameters
   NAtoms,    NIC,     NZ,  NCons,   NDum,   NFix, NCnnct, MaxDiis
        4      14       4       0       0       0       0       0

 Cartesian Hessian Update
 Hessian Updated using BFGS Update


** GEOMETRY OPTIMIZATION IN DELOCALIZED INTERNAL COORDINATES **
   Searching for a Minimum

   Optimization Cycle:   2

                       Coordinates (Angstroms)
     ATOM                X               Y               Z
      1  I         1.3624218395   -0.2368800881    0.0000000000
      2  P        -0.3328458792    1.5287443594    0.0000000000
      3  P        -2.1899532744    0.7607883068    0.0000000000
      4  Cl       -2.1413667958   -1.3022215783    0.0000000000
   Point Group: cs    Number of degrees of freedom:     5


   Energy is  -8057.813999454

 Hessian Updated using BFGS Update

  5 Hessian modes will be used to form the next step
  Hessian Eigenvalues:
     0.103627    0.187336    0.250090    0.269825    0.368268

 Minimum Search - Taking Simple RFO Step
 Searching for Lamda that Minimizes Along All modes
 Value Taken    Lamda =  -0.00043257
 Step Taken.  Stepsize is  0.044338

                             Maximum     Tolerance    Cnvgd?
         Gradient           0.008950      0.000300      NO
         Displacement       0.030307      0.001200      NO
         Energy change     -0.001355      0.000001      NO


 New Cartesian Coordinates Obtained by Inverse Iteration

 Displacement from previous Coordinates is:  0.128080
 ----------------------------------------------------------------
             Standard Nuclear Orientation (Angstroms)
    I     Atom           X                Y                Z
 ----------------------------------------------------------------
    1      I       1.4048848437    -0.2159224305     0.0000000000
    2      P      -0.3353087528     1.5152221555     0.0000000000
    3      P      -2.1845628802     0.7523011033     0.0000000000
    4      Cl     -2.1867573205    -1.3011698284     0.0000000000
 ----------------------------------------------------------------
 Molecular Point Group                 Cs    NOp =  2
 Largest Abelian Subgroup              Cs    NOp =  2
 Nuclear Repulsion Energy =   576.8925513189 hartrees
 There are       50 alpha and       50 beta electrons
 Applying Cartesian multipole field
    Component          Value
    ---------          -----
     (2,0,0)        1.00000E-11
     (0,2,0)        2.00000E-11
     (0,0,2)       -3.00000E-11
 Nucleus-field energy     =     0.0000000146 hartrees
 Requested basis set is 6-311++G(d,p)
 There are 63 shells and 152 basis functions
 A cutoff of  1.0D-11 yielded   1579 shell pairs
 There are      9851 function pairs (     10955 Cartesian)
 Smallest overlap matrix eigenvalue = 5.80E-04
 Guess MOs from SCF MO coefficient file

 -----------------------------------------------------------------------
  General SCF calculation program by
  Eric Jon Sundstrom, Paul Horn, Yuezhi Mao, Dmitri Zuev, Alec White,
  David Stuck, Shaama M.S., Shane Yost, Joonho Lee, David Small,
  Daniel Levine, Susi Lehtola, Hugh Burton, Evgeny Epifanovsky
 -----------------------------------------------------------------------
 Hartree-Fock
 using 6 threads for integral computing
 -------------------------------------------------------
 OpenMP Integral computing Module                
 Release: version 2.0, May 2017, Q-Chem Inc. Pleasanton 
 -------------------------------------------------------
 A restricted SCF calculation will be
 performed using DIIS
 SCF converges when DIIS error is below 1.0e-08
 ---------------------------------------
  Cycle       Energy         DIIS error
 ---------------------------------------
    1   -8057.8136851235      2.66e-04  
    2   -8057.8140893980      7.54e-05  
    3   -8057.8141477744      2.69e-05  
    4   -8057.8141544934      1.20e-05  
    5   -8057.8141558071      3.93e-06  
    6   -8057.8141559346      1.24e-06  
    7   -8057.8141559519      4.89e-07  
    8   -8057.8141559550      2.31e-07  
    9   -8057.8141559557      1.08e-07  
   10   -8057.8141559560      3.47e-08  
   11   -8057.8141559559      1.14e-08  
   12   -8057.8141559560      4.80e-09  Convergence criterion met
 ---------------------------------------
 SCF time:   CPU 11.26s  wall 2.00s 
 SCF   energy in the final basis set =    -8057.8141559560
 Total energy in the final basis set =    -8057.8141559560

 --------------------------------------------------------------
             Orbital Energies (a.u.) and Symmetries
 --------------------------------------------------------------

 Alpha MOs, Restricted
 -- Occupied --                  
******* -180.88 -169.69 -169.69 -169.69 -104.86  -80.03  -80.02
  1 A'    2 A'    3 A'    1 A"    4 A'    5 A'    6 A'    7 A'                 
-37.938 -33.126 -33.122 -33.121 -24.310 -24.308 -24.308 -24.305
  8 A'    9 A'    2 A"   10 A'   11 A'    3 A"   12 A'    4 A"                 
-24.305 -10.589  -8.057  -8.054  -8.054  -7.575  -7.562  -7.255
 13 A'   14 A'   15 A'    5 A"   16 A'   17 A'   18 A'   19 A'                 
 -5.488  -5.477  -5.476  -5.468  -5.466  -5.466  -5.454  -5.452
 20 A'    6 A"   21 A'   22 A'   23 A'    7 A"   24 A'    8 A"                 
 -5.452  -2.411  -2.406  -2.405  -2.394  -2.394  -1.140  -0.949
 25 A'   26 A'    9 A"   27 A'   10 A"   28 A'   29 A'   30 A'                 
 -0.850  -0.689  -0.549  -0.528  -0.516  -0.426  -0.424  -0.416
 31 A'   32 A'   33 A'   34 A'   11 A"   35 A'   12 A"   36 A'                 
 -0.375  -0.353
 37 A'   13 A"                                                                 
 -- Virtual --                   
 -0.018   0.013   0.061   0.067   0.081   0.081   0.105   0.109
 14 A"   38 A'   39 A'   40 A'   15 A"   41 A'   42 A'   43 A'                 
  0.110   0.132   0.144   0.150   0.156   0.171   0.186   0.233
 16 A"   44 A'   45 A'   17 A"   46 A'   47 A'   48 A'   49 A'                 
  0.278   0.322   0.335   0.367   0.385   0.389   0.409   0.426
 50 A'   51 A'   18 A"   52 A'   19 A"   53 A'   54 A'   20 A"                 
  0.436   0.496   0.537   0.564   0.571   0.572   0.586   0.605
 55 A'   56 A'   21 A"   57 A'   58 A'   22 A"   59 A'   23 A"                 
  0.647   0.689   0.716   0.719   0.796   0.807   0.819   0.887
 60 A'   61 A'   24 A"   62 A'   63 A'   64 A'   25 A"   65 A'                 
  0.942   0.946   1.032   1.091   1.129   1.135   1.151   1.166
 26 A"   66 A'   67 A'   27 A"   28 A"   68 A'   69 A'   70 A'                 
  1.201   1.227   1.432   1.516   1.545   1.590   1.630   1.782
 29 A"   71 A'   72 A'   73 A'   30 A"   74 A'   75 A'   31 A"                 
  1.836   1.854   1.932   1.992   2.045   2.603   2.635   2.726
 32 A"   76 A'   77 A'   78 A'   79 A'   33 A"   80 A'   81 A'                 
  4.474   4.488   4.490   4.520   4.637   4.774   6.530   6.556
 34 A"   82 A'   35 A"   83 A'   84 A'   85 A'   36 A"   86 A'                 
  6.573   7.178   7.439  10.360  14.728  14.753  14.773  14.786
 87 A'   88 A'   89 A'   90 A'   37 A"   38 A"   91 A'   92 A'                 
 14.864  14.878  26.674  26.752  26.998  28.883  29.526  29.549
 93 A'   94 A'   39 A"   95 A'   96 A'   97 A'   40 A"   98 A'                 
 29.560  29.868  29.874  29.874  29.888  29.957 130.585 130.605
 99 A'   41 A"   42 A"  100 A'  101 A'  102 A'   43 A"  103 A'                 
130.614 154.278 165.786 166.071 219.2171912.196
104 A'  105 A'  106 A'  107 A'  108 A'  109 A'                                 

 Beta MOs, Restricted
 -- Occupied --                  
******* -180.88 -169.69 -169.69 -169.69 -104.86  -80.03  -80.02
  1 A'    2 A'    3 A'    1 A"    4 A'    5 A'    6 A'    7 A'                 
-37.938 -33.126 -33.122 -33.121 -24.310 -24.308 -24.308 -24.305
  8 A'    9 A'    2 A"   10 A'   11 A'    3 A"   12 A'    4 A"                 
-24.305 -10.589  -8.057  -8.054  -8.054  -7.575  -7.562  -7.255
 13 A'   14 A'   15 A'    5 A"   16 A'   17 A'   18 A'   19 A'                 
 -5.488  -5.477  -5.476  -5.468  -5.466  -5.466  -5.454  -5.452
 20 A'    6 A"   21 A'   22 A'   23 A'    7 A"   24 A'    8 A"                 
 -5.452  -2.411  -2.406  -2.405  -2.394  -2.394  -1.140  -0.949
 25 A'   26 A'    9 A"   27 A'   10 A"   28 A'   29 A'   30 A'                 
 -0.850  -0.689  -0.549  -0.528  -0.516  -0.426  -0.424  -0.416
 31 A'   32 A'   33 A'   34 A'   11 A"   35 A'   12 A"   36 A'                 
 -0.375  -0.353
 37 A'   13 A"                                                                 
 -- Virtual --                   
 -0.018   0.013   0.061   0.067   0.081   0.081   0.105   0.109
 14 A"   38 A'   39 A'   40 A'   15 A"   41 A'   42 A'   43 A'                 
  0.110   0.132   0.144   0.150   0.156   0.171   0.186   0.233
 16 A"   44 A'   45 A'   17 A"   46 A'   47 A'   48 A'   49 A'                 
  0.278   0.322   0.335   0.367   0.385   0.389   0.409   0.426
 50 A'   51 A'   18 A"   52 A'   19 A"   53 A'   54 A'   20 A"                 
  0.436   0.496   0.537   0.564   0.571   0.572   0.586   0.605
 55 A'   56 A'   21 A"   57 A'   58 A'   22 A"   59 A'   23 A"                 
  0.647   0.689   0.716   0.719   0.796   0.807   0.819   0.887
 60 A'   61 A'   24 A"   62 A'   63 A'   64 A'   25 A"   65 A'                 
  0.942   0.946   1.032   1.091   1.129   1.135   1.151   1.166
 26 A"   66 A'   67 A'   27 A"   28 A"   68 A'   69 A'   70 A'                 
  1.201   1.227   1.432   1.516   1.545   1.590   1.630   1.782
 29 A"   71 A'   72 A'   73 A'   30 A"   74 A'   75 A'   31 A"                 
  1.836   1.854   1.932   1.992   2.045   2.603   2.635   2.726
 32 A"   76 A'   77 A'   78 A'   79 A'   33 A"   80 A'   81 A'                 
  4.474   4.488   4.490   4.520   4.637   4.774   6.530   6.556
 34 A"   82 A'   35 A"   83 A'   84 A'   85 A'   36 A"   86 A'                 
  6.573   7.178   7.439  10.360  14.728  14.753  14.773  14.786
 87 A'   88 A'   89 A'   90 A'   37 A"   38 A"   91 A'   92 A'                 
 14.864  14.878  26.674  26.752  26.998  28.883  29.526  29.549
 93 A'   94 A'   39 A"   95 A'   96 A'   97 A'   40 A"   98 A'                 
 29.560  29.868  29.874  29.874  29.888  29.957 130.585 130.605
 99 A'   41 A"   42 A"  100 A'  101 A'  102 A'   43 A"  103 A'                 
130.614 154.278 165.786 166.071 219.2171912.196
104 A'  105 A'  106 A'  107 A'  108 A'  109 A'                                 
 --------------------------------------------------------------

          Ground-State Mulliken Net Atomic Charges

     Atom                 Charge (a.u.)
  ----------------------------------------
      1 I                    -0.155865
      2 P                     0.205419
      3 P                     0.004405
      4 Cl                   -0.053960
  ----------------------------------------
  Sum of atomic charges =     0.000000

 -----------------------------------------------------------------
                    Cartesian Multipole Moments
 -----------------------------------------------------------------
    Charge (ESU x 10^10)
                 0.0000
    Dipole Moment (Debye)
         X      -0.1143      Y       0.6416      Z       0.0000
       Tot       0.6517
    Quadrupole Moments (Debye-Ang)
        XX     -68.9286     XY      -2.5379     YY     -69.6069
        XZ       0.0000     YZ       0.0000     ZZ     -68.4396
    Octopole Moments (Debye-Ang^2)
       XXX      71.9895    XXY     -10.0902    XYY      24.8296
       YYY     -28.3777    XXZ      -0.0000    XYZ       0.0000
       YYZ      -0.0000    XZZ      19.6906    YZZ      -7.0158
       ZZZ      -0.0000
    Hexadecapole Moments (Debye-Ang^3)
      XXXX   -1205.5644   XXXY      -8.9154   XXYY    -277.7519
      XYYY       2.2029   YYYY    -469.3003   XXXZ      -0.0000
      XXYZ       0.0000   XYYZ       0.0000   YYYZ      -0.0000
      XXZZ    -216.6896   XYZZ       1.4046   YYZZ     -96.5830
      XZZZ       0.0000   YZZZ       0.0000   ZZZZ    -100.5017
 -----------------------------------------------------------------
 Calculating analytic gradient of the SCF energy
 Gradient of SCF Energy
            1           2           3           4
    1   0.0000573  -0.0006139   0.0009649  -0.0004083
    2   0.0007477  -0.0012812   0.0005499  -0.0000164
    3   0.0000000  -0.0000000   0.0000000  -0.0000000
 Max gradient component =       1.281E-03
 RMS gradient           =       5.760E-04
 Gradient time:  CPU 3.38 s  wall 0.62 s
 Geometry Optimization Parameters
   NAtoms,    NIC,     NZ,  NCons,   NDum,   NFix, NCnnct, MaxDiis
        4      14       4       0       0       0       0       0

 Cartesian Hessian Update
 Hessian Updated using BFGS Update


** GEOMETRY OPTIMIZATION IN DELOCALIZED INTERNAL COORDINATES **
   Searching for a Minimum

   Optimization Cycle:   3

                       Coordinates (Angstroms)
     ATOM                X               Y               Z
      1  I         1.4048848437   -0.2159224305    0.0000000000
      2  P        -0.3353087528    1.5152221555    0.0000000000
      3  P        -2.1845628802    0.7523011033    0.0000000000
      4  Cl       -2.1867573205   -1.3011698284    0.0000000000
   Point Group: cs    Number of degrees of freedom:     5


   Energy is  -8057.814155956

 Hessian Updated using BFGS Update

  5 Hessian modes will be used to form the next step
  Hessian Eigenvalues:
     0.099725    0.206034    0.251142    0.280612    0.416077

 Minimum Search - Taking Simple RFO Step
 Searching for Lamda that Minimizes Along All modes
 Value Taken    Lamda =  -0.00003290
 Step Taken.  Stepsize is  0.011446

                             Maximum     Tolerance    Cnvgd?
         Gradient           0.002847      0.000300      NO
         Displacement       0.007500      0.001200      NO
         Energy change     -0.000157      0.000001      NO


 New Cartesian Coordinates Obtained by Inverse Iteration

 Displacement from previous Coordinates is:  0.031781
 ----------------------------------------------------------------
             Standard Nuclear Orientation (Angstroms)
    I     Atom           X                Y                Z
 ----------------------------------------------------------------
    1      I       1.3960932124    -0.2228997278     0.0000000000
    2      P      -0.3362538702     1.5206458488     0.0000000000
    3      P      -2.1859328566     0.7533152460     0.0000000000
    4      Cl     -2.1756505954    -1.3006303673     0.0000000000
 ----------------------------------------------------------------
 Molecular Point Group                 Cs    NOp =  2
 Largest Abelian Subgroup              Cs    NOp =  2
 Nuclear Repulsion Energy =   577.4972424944 hartrees
 There are       50 alpha and       50 beta electrons
 Applying Cartesian multipole field
    Component          Value
    ---------          -----
     (2,0,0)        1.00000E-11
     (0,2,0)        2.00000E-11
     (0,0,2)       -3.00000E-11
 Nucleus-field energy     =     0.0000000145 hartrees
 Requested basis set is 6-311++G(d,p)
 There are 63 shells and 152 basis functions
 A cutoff of  1.0D-11 yielded   1579 shell pairs
 There are      9851 function pairs (     10955 Cartesian)
 Smallest overlap matrix eigenvalue = 5.84E-04
 Guess MOs from SCF MO coefficient file

 -----------------------------------------------------------------------
  General SCF calculation program by
  Eric Jon Sundstrom, Paul Horn, Yuezhi Mao, Dmitri Zuev, Alec White,
  David Stuck, Shaama M.S., Shane Yost, Joonho Lee, David Small,
  Daniel Levine, Susi Lehtola, Hugh Burton, Evgeny Epifanovsky
 -----------------------------------------------------------------------
 Hartree-Fock
 using 6 threads for integral computing
 -------------------------------------------------------
 OpenMP Integral computing Module                
 Release: version 2.0, May 2017, Q-Chem Inc. Pleasanton 
 -------------------------------------------------------
 A restricted SCF calculation will be
 performed using DIIS
 SCF converges when DIIS error is below 1.0e-08
 ---------------------------------------
  Cycle       Energy         DIIS error
 ---------------------------------------
    1   -8057.8141435425      6.66e-05  
    2   -8057.8141690400      1.90e-05  
    3   -8057.8141727748      6.92e-06  
    4   -8057.8141732032      3.15e-06  
    5   -8057.8141732969      9.44e-07  
    6   -8057.8141733043      3.32e-07  
    7   -8057.8141733055      1.06e-07  
    8   -8057.8141733056      4.53e-08  
    9   -8057.8141733056      2.11e-08  
   10   -8057.8141733057      6.21e-09  Convergence criterion met
 ---------------------------------------
 SCF time:   CPU 9.39s  wall 1.00s 
 SCF   energy in the final basis set =    -8057.8141733057
 Total energy in the final basis set =    -8057.8141733057

 --------------------------------------------------------------
             Orbital Energies (a.u.) and Symmetries
 --------------------------------------------------------------

 Alpha MOs, Restricted
 -- Occupied --                  
******* -180.88 -169.69 -169.69 -169.69 -104.86  -80.03  -80.02
  1 A'    2 A'    3 A'    1 A"    4 A'    5 A'    6 A'    7 A'                 
-37.937 -33.125 -33.121 -33.121 -24.309 -24.308 -24.308 -24.304
  8 A'    9 A'    2 A"   10 A'   11 A'    3 A"   12 A'    4 A"                 
-24.304 -10.589  -8.057  -8.054  -8.054  -7.575  -7.562  -7.254
 13 A'   14 A'   15 A'    5 A"   16 A'   17 A'   18 A'   19 A'                 
 -5.487  -5.477  -5.476  -5.468  -5.466  -5.466  -5.454  -5.453
 20 A'    6 A"   21 A'   22 A'   23 A'    7 A"   24 A'    8 A"                 
 -5.453  -2.410  -2.406  -2.405  -2.393  -2.393  -1.140  -0.949
 25 A'   26 A'    9 A"   27 A'   10 A"   28 A'   29 A'   30 A'                 
 -0.849  -0.689  -0.549  -0.528  -0.516  -0.426  -0.424  -0.416
 31 A'   32 A'   33 A'   34 A'   11 A"   35 A'   12 A"   36 A'                 
 -0.375  -0.353
 37 A'   13 A"                                                                 
 -- Virtual --                   
 -0.018   0.013   0.061   0.067   0.080   0.081   0.105   0.109
 14 A"   38 A'   39 A'   40 A'   15 A"   41 A'   42 A'   43 A'                 
  0.110   0.132   0.144   0.150   0.156   0.171   0.186   0.233
 16 A"   44 A'   45 A'   17 A"   46 A'   47 A'   48 A'   49 A'                 
  0.278   0.323   0.335   0.367   0.385   0.389   0.409   0.426
 50 A'   51 A'   18 A"   52 A'   19 A"   53 A'   54 A'   20 A"                 
  0.436   0.495   0.537   0.563   0.571   0.572   0.586   0.605
 55 A'   56 A'   21 A"   57 A'   58 A'   22 A"   59 A'   23 A"                 
  0.647   0.690   0.716   0.721   0.795   0.806   0.819   0.887
 60 A'   61 A'   24 A"   62 A'   63 A'   64 A'   25 A"   65 A'                 
  0.942   0.946   1.031   1.090   1.129   1.135   1.150   1.166
 26 A"   66 A'   67 A'   27 A"   28 A"   68 A'   69 A'   70 A'                 
  1.200   1.227   1.430   1.515   1.545   1.590   1.630   1.781
 29 A"   71 A'   72 A'   73 A'   30 A"   74 A'   75 A'   31 A"                 
  1.836   1.854   1.933   1.991   2.045   2.603   2.636   2.726
 32 A"   76 A'   77 A'   78 A'   79 A'   33 A"   80 A'   81 A'                 
  4.474   4.488   4.490   4.521   4.637   4.775   6.530   6.557
 34 A"   82 A'   35 A"   83 A'   84 A'   85 A'   36 A"   86 A'                 
  6.573   7.177   7.438  10.360  14.727  14.753  14.773  14.785
 87 A'   88 A'   89 A'   90 A'   37 A"   38 A"   91 A'   92 A'                 
 14.863  14.878  26.674  26.755  26.997  28.883  29.526  29.550
 93 A'   94 A'   39 A"   95 A'   96 A'   97 A'   40 A"   98 A'                 
 29.561  29.868  29.874  29.874  29.889  29.957 130.585 130.606
 99 A'   41 A"   42 A"  100 A'  101 A'  102 A'   43 A"  103 A'                 
130.614 154.278 165.786 166.070 219.2171912.196
104 A'  105 A'  106 A'  107 A'  108 A'  109 A'                                 

 Beta MOs, Restricted
 -- Occupied --                  
******* -180.88 -169.69 -169.69 -169.69 -104.86  -80.03  -80.02
  1 A'    2 A'    3 A'    1 A"    4 A'    5 A'    6 A'    7 A'                 
-37.937 -33.125 -33.121 -33.121 -24.309 -24.308 -24.308 -24.304
  8 A'    9 A'    2 A"   10 A'   11 A'    3 A"   12 A'    4 A"                 
-24.304 -10.589  -8.057  -8.054  -8.054  -7.575  -7.562  -7.254
 13 A'   14 A'   15 A'    5 A"   16 A'   17 A'   18 A'   19 A'                 
 -5.487  -5.477  -5.476  -5.468  -5.466  -5.466  -5.454  -5.453
 20 A'    6 A"   21 A'   22 A'   23 A'    7 A"   24 A'    8 A"                 
 -5.453  -2.410  -2.406  -2.405  -2.393  -2.393  -1.140  -0.949
 25 A'   26 A'    9 A"   27 A'   10 A"   28 A'   29 A'   30 A'                 
 -0.849  -0.689  -0.549  -0.528  -0.516  -0.426  -0.424  -0.416
 31 A'   32 A'   33 A'   34 A'   11 A"   35 A'   12 A"   36 A'                 
 -0.375  -0.353
 37 A'   13 A"                                                                 
 -- Virtual --                   
 -0.018   0.013   0.061   0.067   0.080   0.081   0.105   0.109
 14 A"   38 A'   39 A'   40 A'   15 A"   41 A'   42 A'   43 A'                 
  0.110   0.132   0.144   0.150   0.156   0.171   0.186   0.233
 16 A"   44 A'   45 A'   17 A"   46 A'   47 A'   48 A'   49 A'                 
  0.278   0.323   0.335   0.367   0.385   0.389   0.409   0.426
 50 A'   51 A'   18 A"   52 A'   19 A"   53 A'   54 A'   20 A"                 
  0.436   0.495   0.537   0.563   0.571   0.572   0.586   0.605
 55 A'   56 A'   21 A"   57 A'   58 A'   22 A"   59 A'   23 A"                 
  0.647   0.690   0.716   0.721   0.795   0.806   0.819   0.887
 60 A'   61 A'   24 A"   62 A'   63 A'   64 A'   25 A"   65 A'                 
  0.942   0.946   1.031   1.090   1.129   1.135   1.150   1.166
 26 A"   66 A'   67 A'   27 A"   28 A"   68 A'   69 A'   70 A'                 
  1.200   1.227   1.430   1.515   1.545   1.590   1.630   1.781
 29 A"   71 A'   72 A'   73 A'   30 A"   74 A'   75 A'   31 A"                 
  1.836   1.854   1.933   1.991   2.045   2.603   2.636   2.726
 32 A"   76 A'   77 A'   78 A'   79 A'   33 A"   80 A'   81 A'                 
  4.474   4.488   4.490   4.521   4.637   4.775   6.530   6.557
 34 A"   82 A'   35 A"   83 A'   84 A'   85 A'   36 A"   86 A'                 
  6.573   7.177   7.438  10.360  14.727  14.753  14.773  14.785
 87 A'   88 A'   89 A'   90 A'   37 A"   38 A"   91 A'   92 A'                 
 14.863  14.878  26.674  26.755  26.997  28.883  29.526  29.550
 93 A'   94 A'   39 A"   95 A'   96 A'   97 A'   40 A"   98 A'                 
 29.561  29.868  29.874  29.874  29.889  29.957 130.585 130.606
 99 A'   41 A"   42 A"  100 A'  101 A'  102 A'   43 A"  103 A'                 
130.614 154.278 165.786 166.070 219.2171912.196
104 A'  105 A'  106 A'  107 A'  108 A'  109 A'                                 
 --------------------------------------------------------------

          Ground-State Mulliken Net Atomic Charges

     Atom                 Charge (a.u.)
  ----------------------------------------
      1 I                    -0.156804
      2 P                     0.206691
      3 P                     0.003035
      4 Cl                   -0.052922
  ----------------------------------------
  Sum of atomic charges =     0.000000

 -----------------------------------------------------------------
                    Cartesian Multipole Moments
 -----------------------------------------------------------------
    Charge (ESU x 10^10)
                 0.0000
    Dipole Moment (Debye)
         X      -0.1380      Y       0.6606      Z      -0.0000
       Tot       0.6749
    Quadrupole Moments (Debye-Ang)
        XX     -68.9510     XY      -2.5692     YY     -69.5332
        XZ       0.0000     YZ       0.0000     ZZ     -68.4567
    Octopole Moments (Debye-Ang^2)
       XXX      72.2012    XXY      -9.9197    XYY      24.9382
       YYY     -27.9764    XXZ      -0.0000    XYZ       0.0000
       YYZ      -0.0000    XZZ      19.8244    YZZ      -6.9028
       ZZZ      -0.0000
    Hexadecapole Moments (Debye-Ang^3)
      XXXX   -1198.8394   XXXY      -7.3226   XXYY    -276.6727
      XYYY       3.3632   YYYY    -470.7261   XXXZ      -0.0000
      XXYZ       0.0000   XYYZ       0.0000   YYYZ      -0.0000
      XXZZ    -215.4840   XYZZ       1.9183   YYZZ     -96.8909
      XZZZ       0.0000   YZZZ       0.0000   ZZZZ    -100.5719
 -----------------------------------------------------------------
 Calculating analytic gradient of the SCF energy
 Gradient of SCF Energy
            1           2           3           4
    1   0.0001706  -0.0002872   0.0001067   0.0000098
    2  -0.0000759  -0.0000716   0.0004116  -0.0002641
    3   0.0000000  -0.0000000   0.0000000  -0.0000000
 Max gradient component =       4.116E-04
 RMS gradient           =       1.763E-04
 Gradient time:  CPU 3.38 s  wall 0.62 s
 Geometry Optimization Parameters
   NAtoms,    NIC,     NZ,  NCons,   NDum,   NFix, NCnnct, MaxDiis
        4      14       4       0       0       0       0       0

 Cartesian Hessian Update
 Hessian Updated using BFGS Update


** GEOMETRY OPTIMIZATION IN DELOCALIZED INTERNAL COORDINATES **
   Searching for a Minimum

   Optimization Cycle:   4

                       Coordinates (Angstroms)
     ATOM                X               Y               Z
      1  I         1.3960932124   -0.2228997278    0.0000000000
      2  P        -0.3362538702    1.5206458488    0.0000000000
      3  P        -2.1859328566    0.7533152460    0.0000000000
      4  Cl       -2.1756505954   -1.3006303673    0.0000000000
   Point Group: cs    Number of degrees of freedom:     5


   Energy is  -8057.814173306

 Hessian Updated using BFGS Update

  5 Hessian modes will be used to form the next step
  Hessian Eigenvalues:
     0.106250    0.215499    0.234066    0.262880    0.406369

 Minimum Search - Taking Simple RFO Step
 Searching for Lamda that Minimizes Along All modes
 Value Taken    Lamda =  -0.00000106
 Step Taken.  Stepsize is  0.002370

                             Maximum     Tolerance    Cnvgd?
         Gradient           0.000346      0.000300      NO
         Displacement       0.001858      0.001200      NO
         Energy change     -0.000017      0.000001      NO


 New Cartesian Coordinates Obtained by Inverse Iteration

 Displacement from previous Coordinates is:  0.003678
 ----------------------------------------------------------------
             Standard Nuclear Orientation (Angstroms)
    I     Atom           X                Y                Z
 ----------------------------------------------------------------
    1      I       1.3945622527    -0.2231164767     0.0000000000
    2      P      -0.3358434322     1.5212196882     0.0000000000
    3      P      -2.1855541050     0.7528692258     0.0000000000
    4      Cl     -2.1749088254    -1.3005414375     0.0000000000
 ----------------------------------------------------------------
 Molecular Point Group                 Cs    NOp =  2
 Largest Abelian Subgroup              Cs    NOp =  2
 Nuclear Repulsion Energy =   577.6910521961 hartrees
 There are       50 alpha and       50 beta electrons
 Applying Cartesian multipole field
    Component          Value
    ---------          -----
     (2,0,0)        1.00000E-11
     (0,2,0)        2.00000E-11
     (0,0,2)       -3.00000E-11
 Nucleus-field energy     =     0.0000000145 hartrees
 Requested basis set is 6-311++G(d,p)
 There are 63 shells and 152 basis functions
 A cutoff of  1.0D-11 yielded   1579 shell pairs
 There are      9851 function pairs (     10955 Cartesian)
 Smallest overlap matrix eigenvalue = 5.85E-04
 Guess MOs from SCF MO coefficient file

 -----------------------------------------------------------------------
  General SCF calculation program by
  Eric Jon Sundstrom, Paul Horn, Yuezhi Mao, Dmitri Zuev, Alec White,
  David Stuck, Shaama M.S., Shane Yost, Joonho Lee, David Small,
  Daniel Levine, Susi Lehtola, Hugh Burton, Evgeny Epifanovsky
 -----------------------------------------------------------------------
 Hartree-Fock
 using 6 threads for integral computing
 -------------------------------------------------------
 OpenMP Integral computing Module                
 Release: version 2.0, May 2017, Q-Chem Inc. Pleasanton 
 -------------------------------------------------------
 A restricted SCF calculation will be
 performed using DIIS
 SCF converges when DIIS error is below 1.0e-08
 ---------------------------------------
  Cycle       Energy         DIIS error
 ---------------------------------------
    1   -8057.8141733857      8.98e-06  
    2   -8057.8141737825      2.41e-06  
    3   -8057.8141738305      9.25e-07  
    4   -8057.8141738387      4.35e-07  
    5   -8057.8141738407      1.76e-07  
    6   -8057.8141738412      5.90e-08  
    7   -8057.8141738412      2.13e-08  
    8   -8057.8141738411      9.23e-09  Convergence criterion met
 ---------------------------------------
 SCF time:   CPU 7.53s  wall 1.00s 
 SCF   energy in the final basis set =    -8057.8141738411
 Total energy in the final basis set =    -8057.8141738411

 --------------------------------------------------------------
             Orbital Energies (a.u.) and Symmetries
 --------------------------------------------------------------

 Alpha MOs, Restricted
 -- Occupied --                  
******* -180.88 -169.69 -169.69 -169.69 -104.86  -80.03  -80.02
  1 A'    2 A'    3 A'    1 A"    4 A'    5 A'    6 A'    7 A'                 
-37.937 -33.125 -33.121 -33.121 -24.309 -24.308 -24.308 -24.304
  8 A'    9 A'    2 A"   10 A'   11 A'    3 A"   12 A'    4 A"                 
-24.304 -10.589  -8.057  -8.054  -8.054  -7.575  -7.562  -7.254
 13 A'   14 A'   15 A'    5 A"   16 A'   17 A'   18 A'   19 A'                 
 -5.487  -5.477  -5.476  -5.468  -5.466  -5.466  -5.454  -5.453
 20 A'    6 A"   21 A'   22 A'    7 A"   23 A'   24 A'    8 A"                 
 -5.453  -2.410  -2.406  -2.405  -2.393  -2.393  -1.141  -0.949
 25 A'   26 A'    9 A"   27 A'   10 A"   28 A'   29 A'   30 A'                 
 -0.849  -0.689  -0.549  -0.528  -0.516  -0.426  -0.424  -0.416
 31 A'   32 A'   33 A'   34 A'   11 A"   35 A'   12 A"   36 A'                 
 -0.375  -0.353
 37 A'   13 A"                                                                 
 -- Virtual --                   
 -0.018   0.013   0.061   0.067   0.080   0.081   0.105   0.109
 14 A"   38 A'   39 A'   40 A'   15 A"   41 A'   42 A'   43 A'                 
  0.110   0.132   0.145   0.150   0.156   0.171   0.186   0.233
 16 A"   44 A'   45 A'   17 A"   46 A'   47 A'   48 A'   49 A'                 
  0.278   0.323   0.335   0.367   0.385   0.389   0.409   0.426
 50 A'   51 A'   18 A"   52 A'   19 A"   53 A'   54 A'   20 A"                 
  0.436   0.495   0.537   0.563   0.571   0.572   0.586   0.605
 55 A'   56 A'   21 A"   57 A'   58 A'   22 A"   59 A'   23 A"                 
  0.648   0.690   0.716   0.721   0.795   0.806   0.819   0.887
 60 A'   61 A'   24 A"   62 A'   63 A'   64 A'   25 A"   65 A'                 
  0.942   0.946   1.031   1.090   1.129   1.135   1.151   1.166
 26 A"   66 A'   67 A'   27 A"   28 A"   68 A'   69 A'   70 A'                 
  1.200   1.227   1.430   1.516   1.545   1.591   1.630   1.781
 29 A"   71 A'   72 A'   73 A'   30 A"   74 A'   75 A'   31 A"                 
  1.836   1.855   1.933   1.991   2.045   2.603   2.637   2.726
 32 A"   76 A'   77 A'   78 A'   79 A'   33 A"   80 A'   81 A'                 
  4.474   4.488   4.490   4.521   4.637   4.775   6.530   6.557
 34 A"   82 A'   35 A"   83 A'   84 A'   85 A'   36 A"   86 A'                 
  6.573   7.178   7.438  10.360  14.727  14.753  14.773  14.785
 87 A'   88 A'   89 A'   90 A'   37 A"   38 A"   91 A'   92 A'                 
 14.863  14.878  26.674  26.755  26.998  28.884  29.526  29.550
 93 A'   94 A'   39 A"   95 A'   96 A'   97 A'   40 A"   98 A'                 
 29.561  29.868  29.874  29.874  29.889  29.957 130.585 130.606
 99 A'   41 A"   42 A"  100 A'  101 A'  102 A'   43 A"  103 A'                 
130.614 154.278 165.786 166.069 219.2171912.196
104 A'  105 A'  106 A'  107 A'  108 A'  109 A'                                 

 Beta MOs, Restricted
 -- Occupied --                  
******* -180.88 -169.69 -169.69 -169.69 -104.86  -80.03  -80.02
  1 A'    2 A'    3 A'    1 A"    4 A'    5 A'    6 A'    7 A'                 
-37.937 -33.125 -33.121 -33.121 -24.309 -24.308 -24.308 -24.304
  8 A'    9 A'    2 A"   10 A'   11 A'    3 A"   12 A'    4 A"                 
-24.304 -10.589  -8.057  -8.054  -8.054  -7.575  -7.562  -7.254
 13 A'   14 A'   15 A'    5 A"   16 A'   17 A'   18 A'   19 A'                 
 -5.487  -5.477  -5.476  -5.468  -5.466  -5.466  -5.454  -5.453
 20 A'    6 A"   21 A'   22 A'    7 A"   23 A'   24 A'    8 A"                 
 -5.453  -2.410  -2.406  -2.405  -2.393  -2.393  -1.141  -0.949
 25 A'   26 A'    9 A"   27 A'   10 A"   28 A'   29 A'   30 A'                 
 -0.849  -0.689  -0.549  -0.528  -0.516  -0.426  -0.424  -0.416
 31 A'   32 A'   33 A'   34 A'   11 A"   35 A'   12 A"   36 A'                 
 -0.375  -0.353
 37 A'   13 A"                                                                 
 -- Virtual --                   
 -0.018   0.013   0.061   0.067   0.080   0.081   0.105   0.109
 14 A"   38 A'   39 A'   40 A'   15 A"   41 A'   42 A'   43 A'                 
  0.110   0.132   0.145   0.150   0.156   0.171   0.186   0.233
 16 A"   44 A'   45 A'   17 A"   46 A'   47 A'   48 A'   49 A'                 
  0.278   0.323   0.335   0.367   0.385   0.389   0.409   0.426
 50 A'   51 A'   18 A"   52 A'   19 A"   53 A'   54 A'   20 A"                 
  0.436   0.495   0.537   0.563   0.571   0.572   0.586   0.605
 55 A'   56 A'   21 A"   57 A'   58 A'   22 A"   59 A'   23 A"                 
  0.648   0.690   0.716   0.721   0.795   0.806   0.819   0.887
 60 A'   61 A'   24 A"   62 A'   63 A'   64 A'   25 A"   65 A'                 
  0.942   0.946   1.031   1.090   1.129   1.135   1.151   1.166
 26 A"   66 A'   67 A'   27 A"   28 A"   68 A'   69 A'   70 A'                 
  1.200   1.227   1.430   1.516   1.545   1.591   1.630   1.781
 29 A"   71 A'   72 A'   73 A'   30 A"   74 A'   75 A'   31 A"                 
  1.836   1.855   1.933   1.991   2.045   2.603   2.637   2.726
 32 A"   76 A'   77 A'   78 A'   79 A'   33 A"   80 A'   81 A'                 
  4.474   4.488   4.490   4.521   4.637   4.775   6.530   6.557
 34 A"   82 A'   35 A"   83 A'   84 A'   85 A'   36 A"   86 A'                 
  6.573   7.178   7.438  10.360  14.727  14.753  14.773  14.785
 87 A'   88 A'   89 A'   90 A'   37 A"   38 A"   91 A'   92 A'                 
 14.863  14.878  26.674  26.755  26.998  28.884  29.526  29.550
 93 A'   94 A'   39 A"   95 A'   96 A'   97 A'   40 A"   98 A'                 
 29.561  29.868  29.874  29.874  29.889  29.957 130.585 130.606
 99 A'   41 A"   42 A"  100 A'  101 A'  102 A'   43 A"  103 A'                 
130.614 154.278 165.786 166.069 219.2171912.196
104 A'  105 A'  106 A'  107 A'  108 A'  109 A'                                 
 --------------------------------------------------------------

          Ground-State Mulliken Net Atomic Charges

     Atom                 Charge (a.u.)
  ----------------------------------------
      1 I                    -0.156838
      2 P                     0.206655
      3 P                     0.002573
      4 Cl                   -0.052390
  ----------------------------------------
  Sum of atomic charges =     0.000000

 -----------------------------------------------------------------
                    Cartesian Multipole Moments
 -----------------------------------------------------------------
    Charge (ESU x 10^10)
                 0.0000
    Dipole Moment (Debye)
         X      -0.1370      Y       0.6576      Z       0.0000
       Tot       0.6717
    Quadrupole Moments (Debye-Ang)
        XX     -68.9590     XY      -2.5592     YY     -69.5262
        XZ      -0.0000     YZ       0.0000     ZZ     -68.4566
    Octopole Moments (Debye-Ang^2)
       XXX      72.2743    XXY      -9.9354    XYY      24.9638
       YYY     -27.9733    XXZ      -0.0000    XYZ       0.0000
       YYZ      -0.0000    XZZ      19.8514    YZZ      -6.9048
       ZZZ       0.0000
    Hexadecapole Moments (Debye-Ang^3)
      XXXX   -1197.8639   XXXY      -7.2336   XXYY    -276.4823
      XYYY       3.3474   YYYY    -470.7745   XXXZ      -0.0000
      XXYZ       0.0000   XYYZ       0.0000   YYYZ      -0.0000
      XXZZ    -215.2945   XYZZ       1.9208   YYZZ     -96.9061
      XZZZ       0.0000   YZZZ       0.0000   ZZZZ    -100.5753
 -----------------------------------------------------------------
 Calculating analytic gradient of the SCF energy
 Gradient of SCF Energy
            1           2           3           4
    1  -0.0000350   0.0000113   0.0000268  -0.0000030
    2   0.0000222  -0.0000157   0.0001035  -0.0001100
    3  -0.0000000  -0.0000000   0.0000000  -0.0000000
 Max gradient component =       1.100E-04
 RMS gradient           =       4.622E-05
 Gradient time:  CPU 3.39 s  wall 0.63 s
 Geometry Optimization Parameters
   NAtoms,    NIC,     NZ,  NCons,   NDum,   NFix, NCnnct, MaxDiis
        4      14       4       0       0       0       0       0

 Cartesian Hessian Update
 Hessian Updated using BFGS Update


** GEOMETRY OPTIMIZATION IN DELOCALIZED INTERNAL COORDINATES **
   Searching for a Minimum

   Optimization Cycle:   5

                       Coordinates (Angstroms)
     ATOM                X               Y               Z
      1  I         1.3945622527   -0.2231164767    0.0000000000
      2  P        -0.3358434322    1.5212196882    0.0000000000
      3  P        -2.1855541050    0.7528692258    0.0000000000
      4  Cl       -2.1749088254   -1.3005414375    0.0000000000
   Point Group: cs    Number of degrees of freedom:     5


   Energy is  -8057.814173841

 Hessian Updated using BFGS Update

  5 Hessian modes will be used to form the next step
  Hessian Eigenvalues:
     0.119413    0.181798    0.231361    0.273060    0.414821

 Minimum Search - Taking Simple RFO Step
 Searching for Lamda that Minimizes Along All modes
 Value Taken    Lamda =   0.00000000
 Step Taken.  Stepsize is  0.000646

                             Maximum     Tolerance    Cnvgd?
         Gradient           0.000092      0.000300     YES
         Displacement       0.000573      0.001200     YES
         Energy change     -0.000001      0.000001     YES


                       Distance Matrix (Angstroms)
             I (  1)   P (  2)   P (  3)
   P (  2)  2.457033
   P (  3)  3.710766  2.002946
   Cl(  4)  3.728534  3.368159  2.053438

 Final energy is   -8057.8141738410859     


 ******************************
 **  OPTIMIZATION CONVERGED  **
 ******************************

                       Coordinates (Angstroms)
     ATOM                X               Y               Z
      1  I         1.3945622527   -0.2231164767    0.0000000000
      2  P        -0.3358434322    1.5212196882    0.0000000000
      3  P        -2.1855541050    0.7528692258    0.0000000000
      4  Cl       -2.1749088254   -1.3005414375    0.0000000000

Z-matrix Print:
$molecule
0 1
I 
P  1 2.457033
P  2 2.002946 1 112.212811
Cl 3 2.053438 2 112.260457 1 -0.000000 0
$end


 --------------------------------------------------------------
             Orbital Energies (a.u.) and Symmetries
 --------------------------------------------------------------

 Alpha MOs, Restricted
 -- Occupied --                  
******* -180.88 -169.69 -169.69 -169.69 -104.86  -80.03  -80.02
  1 A'    2 A'    3 A'    1 A"    4 A'    5 A'    6 A'    7 A'                 
-37.937 -33.125 -33.121 -33.121 -24.309 -24.308 -24.308 -24.304
  8 A'    9 A'    2 A"   10 A'   11 A'    3 A"   12 A'    4 A"                 
-24.304 -10.589  -8.057  -8.054  -8.054  -7.575  -7.562  -7.254
 13 A'   14 A'   15 A'    5 A"   16 A'   17 A'   18 A'   19 A'                 
 -5.487  -5.477  -5.476  -5.468  -5.466  -5.466  -5.454  -5.453
 20 A'    6 A"   21 A'   22 A'    7 A"   23 A'   24 A'    8 A"                 
 -5.453  -2.410  -2.406  -2.405  -2.393  -2.393  -1.141  -0.949
 25 A'   26 A'    9 A"   27 A'   10 A"   28 A'   29 A'   30 A'                 
 -0.849  -0.689  -0.549  -0.528  -0.516  -0.426  -0.424  -0.416
 31 A'   32 A'   33 A'   34 A'   11 A"   35 A'   12 A"   36 A'                 
 -0.375  -0.353
 37 A'   13 A"                                                                 
 -- Virtual --                   
 -0.018   0.013   0.061   0.067   0.080   0.081   0.105   0.109
 14 A"   38 A'   39 A'   40 A'   15 A"   41 A'   42 A'   43 A'                 
  0.110   0.132   0.145   0.150   0.156   0.171   0.186   0.233
 16 A"   44 A'   45 A'   17 A"   46 A'   47 A'   48 A'   49 A'                 
  0.278   0.323   0.335   0.367   0.385   0.389   0.409   0.426
 50 A'   51 A'   18 A"   52 A'   19 A"   53 A'   54 A'   20 A"                 
  0.436   0.495   0.537   0.563   0.571   0.572   0.586   0.605
 55 A'   56 A'   21 A"   57 A'   58 A'   22 A"   59 A'   23 A"                 
  0.648   0.690   0.716   0.721   0.795   0.806   0.819   0.887
 60 A'   61 A'   24 A"   62 A'   63 A'   64 A'   25 A"   65 A'                 
  0.942   0.946   1.031   1.090   1.129   1.135   1.151   1.166
 26 A"   66 A'   67 A'   27 A"   28 A"   68 A'   69 A'   70 A'                 
  1.200   1.227   1.430   1.516   1.545   1.591   1.630   1.781
 29 A"   71 A'   72 A'   73 A'   30 A"   74 A'   75 A'   31 A"                 
  1.836   1.855   1.933   1.991   2.045   2.603   2.637   2.726
 32 A"   76 A'   77 A'   78 A'   79 A'   33 A"   80 A'   81 A'                 
  4.474   4.488   4.490   4.521   4.637   4.775   6.530   6.557
 34 A"   82 A'   35 A"   83 A'   84 A'   85 A'   36 A"   86 A'                 
  6.573   7.178   7.438  10.360  14.727  14.753  14.773  14.785
 87 A'   88 A'   89 A'   90 A'   37 A"   38 A"   91 A'   92 A'                 
 14.863  14.878  26.674  26.755  26.998  28.884  29.526  29.550
 93 A'   94 A'   39 A"   95 A'   96 A'   97 A'   40 A"   98 A'                 
 29.561  29.868  29.874  29.874  29.889  29.957 130.585 130.606
 99 A'   41 A"   42 A"  100 A'  101 A'  102 A'   43 A"  103 A'                 
130.614 154.278 165.786 166.069 219.2171912.196
104 A'  105 A'  106 A'  107 A'  108 A'  109 A'                                 

 Beta MOs, Restricted
 -- Occupied --                  
******* -180.88 -169.69 -169.69 -169.69 -104.86  -80.03  -80.02
  1 A'    2 A'    3 A'    1 A"    4 A'    5 A'    6 A'    7 A'                 
-37.937 -33.125 -33.121 -33.121 -24.309 -24.308 -24.308 -24.304
  8 A'    9 A'    2 A"   10 A'   11 A'    3 A"   12 A'    4 A"                 
-24.304 -10.589  -8.057  -8.054  -8.054  -7.575  -7.562  -7.254
 13 A'   14 A'   15 A'    5 A"   16 A'   17 A'   18 A'   19 A'                 
 -5.487  -5.477  -5.476  -5.468  -5.466  -5.466  -5.454  -5.453
 20 A'    6 A"   21 A'   22 A'    7 A"   23 A'   24 A'    8 A"                 
 -5.453  -2.410  -2.406  -2.405  -2.393  -2.393  -1.141  -0.949
 25 A'   26 A'    9 A"   27 A'   10 A"   28 A'   29 A'   30 A'                 
 -0.849  -0.689  -0.549  -0.528  -0.516  -0.426  -0.424  -0.416
 31 A'   32 A'   33 A'   34 A'   11 A"   35 A'   12 A"   36 A'                 
 -0.375  -0.353
 37 A'   13 A"                                                                 
 -- Virtual --                   
 -0.018   0.013   0.061   0.067   0.080   0.081   0.105   0.109
 14 A"   38 A'   39 A'   40 A'   15 A"   41 A'   42 A'   43 A'                 
  0.110   0.132   0.145   0.150   0.156   0.171   0.186   0.233
 16 A"   44 A'   45 A'   17 A"   46 A'   47 A'   48 A'   49 A'                 
  0.278   0.323   0.335   0.367   0.385   0.389   0.409   0.426
 50 A'   51 A'   18 A"   52 A'   19 A"   53 A'   54 A'   20 A"                 
  0.436   0.495   0.537   0.563   0.571   0.572   0.586   0.605
 55 A'   56 A'   21 A"   57 A'   58 A'   22 A"   59 A'   23 A"                 
  0.648   0.690   0.716   0.721   0.795   0.806   0.819   0.887
 60 A'   61 A'   24 A"   62 A'   63 A'   64 A'   25 A"   65 A'                 
  0.942   0.946   1.031   1.090   1.129   1.135   1.151   1.166
 26 A"   66 A'   67 A'   27 A"   28 A"   68 A'   69 A'   70 A'                 
  1.200   1.227   1.430   1.516   1.545   1.591   1.630   1.781
 29 A"   71 A'   72 A'   73 A'   30 A"   74 A'   75 A'   31 A"                 
  1.836   1.855   1.933   1.991   2.045   2.603   2.637   2.726
 32 A"   76 A'   77 A'   78 A'   79 A'   33 A"   80 A'   81 A'                 
  4.474   4.488   4.490   4.521   4.637   4.775   6.530   6.557
 34 A"   82 A'   35 A"   83 A'   84 A'   85 A'   36 A"   86 A'                 
  6.573   7.178   7.438  10.360  14.727  14.753  14.773  14.785
 87 A'   88 A'   89 A'   90 A'   37 A"   38 A"   91 A'   92 A'                 
 14.863  14.878  26.674  26.755  26.998  28.884  29.526  29.550
 93 A'   94 A'   39 A"   95 A'   96 A'   97 A'   40 A"   98 A'                 
 29.561  29.868  29.874  29.874  29.889  29.957 130.585 130.606
 99 A'   41 A"   42 A"  100 A'  101 A'  102 A'   43 A"  103 A'                 
130.614 154.278 165.786 166.069 219.2171912.196
104 A'  105 A'  106 A'  107 A'  108 A'  109 A'                                 
 --------------------------------------------------------------

          Ground-State Mulliken Net Atomic Charges

     Atom                 Charge (a.u.)
  ----------------------------------------
      1 I                    -0.156838
      2 P                     0.206655
      3 P                     0.002573
      4 Cl                   -0.052390
  ----------------------------------------
  Sum of atomic charges =     0.000000

 -----------------------------------------------------------------
                    Cartesian Multipole Moments
 -----------------------------------------------------------------
    Charge (ESU x 10^10)
                 0.0000
    Dipole Moment (Debye)
         X      -0.1370      Y       0.6576      Z       0.0000
       Tot       0.6717
    Quadrupole Moments (Debye-Ang)
        XX     -68.9590     XY      -2.5592     YY     -69.5262
        XZ      -0.0000     YZ       0.0000     ZZ     -68.4566
    Octopole Moments (Debye-Ang^2)
       XXX      72.2743    XXY      -9.9354    XYY      24.9638
       YYY     -27.9733    XXZ      -0.0000    XYZ       0.0000
       YYZ      -0.0000    XZZ      19.8514    YZZ      -6.9048
       ZZZ       0.0000
    Hexadecapole Moments (Debye-Ang^3)
      XXXX   -1197.8639   XXXY      -7.2336   XXYY    -276.4823
      XYYY       3.3474   YYYY    -470.7745   XXXZ      -0.0000
      XXYZ       0.0000   XYYZ       0.0000   YYYZ      -0.0000
      XXZZ    -215.2945   XYZZ       1.9208   YYZZ     -96.9061
      XZZZ       0.0000   YZZZ       0.0000   ZZZZ    -100.5753
 -----------------------------------------------------------------
Archival summary:
1\1\december\OPT\HF\BasisUnspecified\1l12\taweetha\SunFeb1006:09:202019SunFeb1006:09:202019\0\\#,OPT,HF,BasisUnspecified,\\0,1\I\P,1,2.45703\P,2,2.00295,1,112.213\Cl,3,2.05344,2,112.26,1,-0,0\\HF=-8057.81417\\@

 Total job time:  12.69s(wall), 70.74s(cpu) 
 Sun Feb 10 06:09:20 2019

        *************************************************************
        *                                                           *
        *  Thank you very much for using Q-Chem.  Have a nice day.  *
        *                                                           *
        *************************************************************


 
User input: 2 of 2 
 
Q-Chem Developer Version!
                  Welcome to Q-Chem
     A Quantum Leap Into The Future Of Chemistry


 Q-Chem 5.1, Q-Chem, Inc., Pleasanton, CA (2018)

 Yihan Shao,  Zhengting Gan,  E. Epifanovsky,  A. T. B. Gilbert,  M. Wormit,  
 J. Kussmann,  A. W. Lange,  A. Behn,  Jia Deng,  Xintian Feng,  D. Ghosh,  
 M. Goldey,  P. R. Horn,  L. D. Jacobson,  I. Kaliman,  T. Kus,  A. Landau,  
 Jie Liu,  E. I. Proynov,  R. M. Richard,  R. P. Steele,  E. J. Sundstrom,  
 H. L. Woodcock III,  P. M. Zimmerman,  D. Zuev,  B. Albrecht,  E. Alguire,  
 S. A. Baeppler,  D. Barton,  Z. Benda,  Y. A. Bernard,  E. J. Berquist,  
 K. B. Bravaya,  H. Burton,  D. Casanova,  Chun-Min Chang,  Yunqing Chen,  
 A. Chien,  K. D. Closser,  M. P. Coons,  S. Coriani,  S. Dasgupta,  
 A. L. Dempwolff,  M. Diedenhofen,  Hainam Do,  R. G. Edgar,  Po-Tung Fang,  
 S. Faraji,  S. Fatehi,  Qingguo Feng,  K. D. Fenk,  J. Fosso-Tande,  
 J. Gayvert,  Qinghui Ge,  A. Ghysels,  G. Gidofalvi,  J. Gomes,  
 J. Gonthier,  A. Gunina,  D. Hait,  M. W. D. Hanson-Heine,  
 P. H. P. Harbach,  A. W. Hauser,  J. E. Herr,  E. G. Hohenstein,  
 Z. C. Holden,  Kerwin Hui,  B. C. Huynh,  T.-C. Jagau,  Hyunjun Ji,  
 B. Kaduk,  K. Khistyaev,  Jaehoon Kim,  P. Klunzinger,  K. Koh,  
 D. Kosenkov,  L. Koulias,  T. Kowalczyk,  C. M. Krauter,  A. Kunitsa,  
 Ka Un Lao,  A. Laurent,  K. V. Lawler,  Joonho Lee,  D. Lefrancois,  
 S. Lehtola,  D. S. Levine,  Yi-Pei Li,  You-Sheng Lin,  Fenglai Liu,  
 E. Livshits,  A. Luenser,  P. Manohar,  E. Mansoor,  S. F. Manzer,  
 Shan-Ping Mao,  Yuezhi Mao,  N. Mardirossian,  A. V. Marenich,  
 T. Markovich,  L. A. Martinez-Martinez,  S. A. Maurer,  N. J. Mayhall,  
 S. C. McKenzie,  J.-M. Mewes,  A. F. Morrison,  J. W. Mullinax,  K. Nanda,  
 T. S. Nguyen-Beck,  R. Olivares-Amaya,  J. A. Parkhill,  T. M. Perrine,  
 F. Plasser,  P. Pokhilko,  S. Prager,  A. Prociuk,  E. Ramos,  D. R. Rehn,  
 F. Rob,  M. Schneider,  N. Sergueev,  S. M. Sharada,  S. Sharma,  
 D. W. Small,  T. Stauch,  T. Stein,  Yu-Chuan Su,  A. J. W. Thom,  
 A. Tkatchenko,  T. Tsuchimochi,  N. M. Tubman,  L. Vogt,  M. L. Vidal,  
 O. Vydrov,  M. A. Watson,  J. Wenzel,  M. de Wergifosse,  T. A. Wesolowski,  
 A. White,  J. Witte,  A. Yamada,  Jun Yang,  K. Yao,  S. Yeganeh,  
 S. R. Yost,  Zhi-Qiang You,  A. Zech,  Igor Ying Zhang,  Xing Zhang,  
 Yan Zhao,  Ying Zhu,  B. R. Brooks,  G. K. L. Chan,  C. J. Cramer,  
 M. S. Gordon,  W. J. Hehre,  A. Klamt,  M. W. Schmidt,  C. D. Sherrill,  
 D. G. Truhlar,  A. Aspuru-Guzik,  R. Baer,  A. T. Bell,  N. A. Besley,  
 Jeng-Da Chai,  A. E. DePrince, III,  R. A. DiStasio Jr.,  A. Dreuw,  
 B. D. Dunietz,  T. R. Furlani,  Chao-Ping Hsu,  Yousung Jung,  Jing Kong,  
 D. S. Lambrecht,  WanZhen Liang,  C. Ochsenfeld,  V. A. Rassolov,  
 L. V. Slipchenko,  J. E. Subotnik,  T. Van Voorhis,  J. M. Herbert,  
 A. I. Krylov,  P. M. W. Gill,  M. Head-Gordon

 Contributors to earlier versions of Q-Chem not listed above: 
 R. D. Adamson,  B. Austin,  J. Baker,  G. J. O. Beran,  K. Brandhorst,  
 S. T. Brown,  E. F. C. Byrd,  A. K. Chakraborty,  C.-L. Cheng,  
 Siu Hung Chien,  D. M. Chipman,  D. L. Crittenden,  H. Dachsel,  
 R. J. Doerksen,  A. D. Dutoi,  L. Fusti-Molnar,  W. A. Goddard III,  
 A. Golubeva-Zadorozhnaya,  S. R. Gwaltney,  G. Hawkins,  A. Heyden,  
 S. Hirata,  G. Kedziora,  F. J. Keil,  C. Kelley,  Jihan Kim,  R. A. King,  
 R. Z. Khaliullin,  P. P. Korambath,  W. Kurlancheek,  A. M. Lee,  M. S. Lee,  
 S. V. Levchenko,  Ching Yeh Lin,  D. Liotard,  R. C. Lochan,  I. Lotan,  
 P. E. Maslen,  N. Nair,  D. P. O'Neill,  D. Neuhauser,  E. Neuscamman,  
 C. M. Oana,  R. Olson,  B. Peters,  R. Peverati,  P. A. Pieniazek,  
 Y. M. Rhee,  J. Ritchie,  M. A. Rohrdanz,  E. Rosta,  N. J. Russ,  
 H. F. Schaefer III,  N. E. Schultz,  N. Shenvi,  A. C. Simmonett,  A. Sodt,  
 D. Stuck,  K. S. Thanthiriwatte,  V. Vanovschi,  Tao Wang,  A. Warshel,  
 C. F. Williams,  Q. Wu,  X. Xu,  W. Zhang

 Please cite Q-Chem as follows:
 Y. Shao et al., Mol. Phys. 113, 184-215 (2015)
 DOI: 10.1080/00268976.2014.952696

 Q-Chem 5.1.2 for Intel X86 EM64T Linux

 Parts of Q-Chem use Armadillo 8.300.2 (Tropical Shenanigans).
 http://arma.sourceforge.net/

 Q-Chem begins on Sun Feb 10 06:09:20 2019  

Host: 
0

     Scratch files written to /scratch/taweetham/qchem22532//
The previous job contains 0 fragments, simply inherited here
Input Ideriv = 2
Curr. Ideriv = -1
Max.  Ideriv = 2

Checking the input file for inconsistencies... 	...done.

--------------------------------------------------------------
User input:
--------------------------------------------------------------

$molecule
read
$end

$rem
   JOB_TYPE 	FREQUENCY
   BASIS 		6-311++G**
   EXCHANGE 	HF	
$end

--------------------------------------------------------------
 ----------------------------------------------------------------
             Standard Nuclear Orientation (Angstroms)
    I     Atom           X                Y                Z
 ----------------------------------------------------------------
    1      I       1.4043006584    -0.2191172351    -0.0000000000
    2      P      -0.3332583662     1.5180934966     0.0000000000
    3      P      -2.1797960617     0.7421485596     0.0000000000
    4      Cl     -2.1607128515    -1.3112010223    -0.0000000000
 ----------------------------------------------------------------
 Molecular Point Group                 Cs    NOp =  2
 Largest Abelian Subgroup              Cs    NOp =  2
 Nuclear Repulsion Energy =   577.6910521961 hartrees
 There are       50 alpha and       50 beta electrons
 Requested basis set is 6-311++G(d,p)
 There are 63 shells and 152 basis functions

 Total QAlloc Memory Limit   2000 MB
 Mega-Array Size       188 MB
 MEM_STATIC part       192 MB

                       Distance Matrix (Angstroms)
             I (  1)   P (  2)   P (  3)
   P (  2)  2.457033
   P (  3)  3.710766  2.002946
   Cl(  4)  3.728534  3.368159  2.053438

 A cutoff of  1.0D-11 yielded   1579 shell pairs
 There are      9851 function pairs (     10955 Cartesian)

 -------------------------------------------------------
 OpenMP Integral Computing Module                       
 Release: version 1.0, May 2013, Q-Chem Inc. Pittsburgh 
 -------------------------------------------------------
 Integral Job Info:
 Integral job number is                      11
 Integral operator is                         1
 short-range coefficients                     0
 long-range coefficients              100000000
 Omega coefficients                           0
 if combine SR and LR in K                    0
 Integral screening is                        0
 Integral computing path is                   2
 max size of driver memory is            800000
 size of driver memory is                593474
 size of scratch memory is             11933652
 max col of scratch BK array               1296
 max len of scratch array in speh3          155
 max len of scratch index in speh4           18
 max int batch size is                      520
 min int batch size is                       52
 fixed nKL is                                52
 max L of basis functions is                  2
 order of int derivative is                   0
 number of shells is                         63
 number of basis is                         160
 number of cartesian basis is               160
 number of contracted shell pairs          1579
 number of primitive shell pairs           3546
 maxK2 (contraction) of shell pair           36
 max number of K2 of shell pair               1
 max number of CS2 of shell pair            307
 max number of PS2 of shell pair            307
 mem total for path MDJ                  527820
 -------------------------------------------------------
 Smallest overlap matrix eigenvalue = 5.85E-04
 Guess from superposition of atomic densities
 Warning:  Energy on first SCF cycle will be non-variational
 SAD guess density has 100.000000 electrons

 -----------------------------------------------------------------------
  General SCF calculation program by
  Eric Jon Sundstrom, Paul Horn, Yuezhi Mao, Dmitri Zuev, Alec White,
  David Stuck, Shaama M.S., Shane Yost, Joonho Lee, David Small,
  Daniel Levine, Susi Lehtola, Hugh Burton, Evgeny Epifanovsky
 -----------------------------------------------------------------------
 Hartree-Fock
 using 6 threads for integral computing
 -------------------------------------------------------
 OpenMP Integral computing Module                
 Release: version 2.0, May 2017, Q-Chem Inc. Pleasanton 
 -------------------------------------------------------
 A restricted SCF calculation will be
 performed using DIIS
 SCF converges when DIIS error is below 1.0e-08
 ---------------------------------------
  Cycle       Energy         DIIS error
 ---------------------------------------
    1   -8058.2253215378      3.54e-02  
    2   -8057.7611892887      3.41e-03  
    3   -8057.8007476396      1.84e-03  
    4   -8057.8129932425      3.70e-04  
    5   -8057.8140034012      1.74e-04  
    6   -8057.8141457668      4.97e-05  
    7   -8057.8141697046      1.59e-05  
    8   -8057.8141731770      6.65e-06  
    9   -8057.8141737106      3.28e-06  
   10   -8057.8141738307      7.82e-07  
   11   -8057.8141738397      2.79e-07  
   12   -8057.8141738410      1.06e-07  
   13   -8057.8141738411      2.82e-08  
   14   -8057.8141738411      8.91e-09  Convergence criterion met
 ---------------------------------------
 SCF time:   CPU 13.33s  wall 2.00s 
 SCF   energy in the final basis set =    -8057.8141738411
 Total energy in the final basis set =    -8057.8141738411

 --------------------------------------------------------------
             Orbital Energies (a.u.) and Symmetries
 --------------------------------------------------------------

 Alpha MOs, Restricted
 -- Occupied --                  
******* -180.88 -169.69 -169.69 -169.69 -104.86  -80.03  -80.02
  1 A'    2 A'    3 A'    1 A"    4 A'    5 A'    6 A'    7 A'                 
-37.937 -33.125 -33.121 -33.121 -24.309 -24.308 -24.308 -24.304
  8 A'    9 A'    2 A"   10 A'   11 A'    3 A"   12 A'    4 A"                 
-24.304 -10.589  -8.057  -8.054  -8.054  -7.575  -7.562  -7.254
 13 A'   14 A'   15 A'    5 A"   16 A'   17 A'   18 A'   19 A'                 
 -5.487  -5.477  -5.476  -5.468  -5.466  -5.466  -5.454  -5.453
 20 A'    6 A"   21 A'   22 A'    7 A"   23 A'   24 A'    8 A"                 
 -5.453  -2.410  -2.406  -2.405  -2.393  -2.393  -1.141  -0.949
 25 A'   26 A'    9 A"   27 A'   10 A"   28 A'   29 A'   30 A'                 
 -0.849  -0.689  -0.549  -0.528  -0.516  -0.426  -0.424  -0.416
 31 A'   32 A'   33 A'   34 A'   11 A"   35 A'   12 A"   36 A'                 
 -0.375  -0.353
 37 A'   13 A"                                                                 
 -- Virtual --                   
 -0.018   0.013   0.061   0.067   0.080   0.081   0.105   0.109
 14 A"   38 A'   39 A'   40 A'   15 A"   41 A'   42 A'   43 A'                 
  0.110   0.132   0.145   0.150   0.156   0.171   0.186   0.233
 16 A"   44 A'   45 A'   17 A"   46 A'   47 A'   48 A'   49 A'                 
  0.278   0.323   0.335   0.367   0.385   0.389   0.409   0.426
 50 A'   51 A'   18 A"   52 A'   19 A"   53 A'   54 A'   20 A"                 
  0.436   0.495   0.537   0.563   0.571   0.572   0.586   0.605
 55 A'   56 A'   21 A"   57 A'   58 A'   22 A"   59 A'   23 A"                 
  0.648   0.690   0.716   0.721   0.795   0.806   0.819   0.887
 60 A'   61 A'   24 A"   62 A'   63 A'   64 A'   25 A"   65 A'                 
  0.942   0.946   1.031   1.090   1.129   1.135   1.151   1.166
 26 A"   66 A'   67 A'   27 A"   28 A"   68 A'   69 A'   70 A'                 
  1.200   1.227   1.430   1.516   1.545   1.591   1.630   1.781
 29 A"   71 A'   72 A'   73 A'   30 A"   74 A'   75 A'   31 A"                 
  1.836   1.855   1.933   1.991   2.045   2.603   2.637   2.726
 32 A"   76 A'   77 A'   78 A'   79 A'   33 A"   80 A'   81 A'                 
  4.474   4.488   4.490   4.521   4.637   4.775   6.530   6.557
 34 A"   82 A'   35 A"   83 A'   84 A'   85 A'   36 A"   86 A'                 
  6.573   7.178   7.438  10.360  14.727  14.753  14.773  14.785
 87 A'   88 A'   89 A'   90 A'   37 A"   38 A"   91 A'   92 A'                 
 14.863  14.878  26.674  26.755  26.998  28.884  29.526  29.550
 93 A'   94 A'   39 A"   95 A'   96 A'   97 A'   40 A"   98 A'                 
 29.561  29.868  29.874  29.874  29.889  29.957 130.585 130.606
 99 A'   41 A"   42 A"  100 A'  101 A'  102 A'   43 A"  103 A'                 
130.614 154.278 165.786 166.069 219.2171912.196
104 A'  105 A'  106 A'  107 A'  108 A'  109 A'                                 

 Beta MOs, Restricted
 -- Occupied --                  
******* -180.88 -169.69 -169.69 -169.69 -104.86  -80.03  -80.02
  1 A'    2 A'    3 A'    1 A"    4 A'    5 A'    6 A'    7 A'                 
-37.937 -33.125 -33.121 -33.121 -24.309 -24.308 -24.308 -24.304
  8 A'    9 A'    2 A"   10 A'   11 A'    3 A"   12 A'    4 A"                 
-24.304 -10.589  -8.057  -8.054  -8.054  -7.575  -7.562  -7.254
 13 A'   14 A'   15 A'    5 A"   16 A'   17 A'   18 A'   19 A'                 
 -5.487  -5.477  -5.476  -5.468  -5.466  -5.466  -5.454  -5.453
 20 A'    6 A"   21 A'   22 A'    7 A"   23 A'   24 A'    8 A"                 
 -5.453  -2.410  -2.406  -2.405  -2.393  -2.393  -1.141  -0.949
 25 A'   26 A'    9 A"   27 A'   10 A"   28 A'   29 A'   30 A'                 
 -0.849  -0.689  -0.549  -0.528  -0.516  -0.426  -0.424  -0.416
 31 A'   32 A'   33 A'   34 A'   11 A"   35 A'   12 A"   36 A'                 
 -0.375  -0.353
 37 A'   13 A"                                                                 
 -- Virtual --                   
 -0.018   0.013   0.061   0.067   0.080   0.081   0.105   0.109
 14 A"   38 A'   39 A'   40 A'   15 A"   41 A'   42 A'   43 A'                 
  0.110   0.132   0.145   0.150   0.156   0.171   0.186   0.233
 16 A"   44 A'   45 A'   17 A"   46 A'   47 A'   48 A'   49 A'                 
  0.278   0.323   0.335   0.367   0.385   0.389   0.409   0.426
 50 A'   51 A'   18 A"   52 A'   19 A"   53 A'   54 A'   20 A"                 
  0.436   0.495   0.537   0.563   0.571   0.572   0.586   0.605
 55 A'   56 A'   21 A"   57 A'   58 A'   22 A"   59 A'   23 A"                 
  0.648   0.690   0.716   0.721   0.795   0.806   0.819   0.887
 60 A'   61 A'   24 A"   62 A'   63 A'   64 A'   25 A"   65 A'                 
  0.942   0.946   1.031   1.090   1.129   1.135   1.151   1.166
 26 A"   66 A'   67 A'   27 A"   28 A"   68 A'   69 A'   70 A'                 
  1.200   1.227   1.430   1.516   1.545   1.591   1.630   1.781
 29 A"   71 A'   72 A'   73 A'   30 A"   74 A'   75 A'   31 A"                 
  1.836   1.855   1.933   1.991   2.045   2.603   2.637   2.726
 32 A"   76 A'   77 A'   78 A'   79 A'   33 A"   80 A'   81 A'                 
  4.474   4.488   4.490   4.521   4.637   4.775   6.530   6.557
 34 A"   82 A'   35 A"   83 A'   84 A'   85 A'   36 A"   86 A'                 
  6.573   7.178   7.438  10.360  14.727  14.753  14.773  14.785
 87 A'   88 A'   89 A'   90 A'   37 A"   38 A"   91 A'   92 A'                 
 14.863  14.878  26.674  26.755  26.998  28.884  29.526  29.550
 93 A'   94 A'   39 A"   95 A'   96 A'   97 A'   40 A"   98 A'                 
 29.561  29.868  29.874  29.874  29.889  29.957 130.585 130.606
 99 A'   41 A"   42 A"  100 A'  101 A'  102 A'   43 A"  103 A'                 
130.614 154.278 165.786 166.069 219.2171912.196
104 A'  105 A'  106 A'  107 A'  108 A'  109 A'                                 
 --------------------------------------------------------------

          Ground-State Mulliken Net Atomic Charges

     Atom                 Charge (a.u.)
  ----------------------------------------
      1 I                    -0.156838
      2 P                     0.206655
      3 P                     0.002573
      4 Cl                   -0.052390
  ----------------------------------------
  Sum of atomic charges =     0.000000

 -----------------------------------------------------------------
                    Cartesian Multipole Moments
 -----------------------------------------------------------------
    Charge (ESU x 10^10)
                 0.0000
    Dipole Moment (Debye)
         X      -0.1397      Y       0.6570      Z      -0.0000
       Tot       0.6717
    Quadrupole Moments (Debye-Ang)
        XX     -68.9404     XY      -2.5507     YY     -69.5496
        XZ       0.0000     YZ       0.0000     ZZ     -68.4566
    Octopole Moments (Debye-Ang^2)
       XXX      70.5693    XXY      -9.7691    XYY      24.3913
       YYY     -27.3037    XXZ      -0.0000    XYZ      -0.0000
       YYZ      -0.0000    XZZ      19.2749    YZZ      -6.7045
       ZZZ      -0.0000
    Hexadecapole Moments (Debye-Ang^3)
      XXXX   -1195.2068   XXXY      -9.1306   XXYY    -276.0992
      XYYY       1.5017   YYYY    -470.5411   XXXZ       0.0000
      XXYZ       0.0000   XYYZ       0.0000   YYYZ       0.0000
      XXZZ    -214.9625   XYZZ       1.3406   YYZZ     -96.8689
      XZZZ       0.0000   YZZZ       0.0000   ZZZZ    -100.5753
 -----------------------------------------------------------------
 Calculating MO derivatives via CPSCF
XF: myseg = 0
XF: NBas: 152, NBas6D: 160
 D1JvT checksum  = 164256 9777.9695994939
 D1KAT checksum  = 392256 385.0301344964
   1         3          12      0.089637    0.032488
   2         3          12      0.023210    0.010706
   3         3          12      0.006597    0.003206
   4         3          12      0.001748    0.000763
   5         3          12      0.000410    0.000170
   6         4          11      0.000085    0.000036
   7        12           3      0.000013    0.000006
   8        14           1      0.000001    0.000001
   9        15           0      0.000000    0.000000    Roots Converged
 Time for AOints: 4.0 s (CPU) 0.7 s (wall)
 ------------------------------------------------------------------------------
                     AOints        : Timing summary (seconds)
 ------------------------------------------------------------------------------
     job step          cpu (% of tot)      sys (% of tot)     wall (% of tot)
 ------------------------------------------------------------------------------
  cpscf_lag         0.1221E+02 (27.6)   0.2000E-05 (14.3)   0.2152E+01 (26.2)
  iterzp            0.2799E+02 (63.2)   0.1200E-04 (85.7)   0.5328E+01 (64.8)
  make_fx           0.0000E+00 ( 0.0)   0.0000E+00 ( 0.0)   0.0000E+00 ( 0.0)
  AOints            0.4001E+01 ( 9.0)   0.0000E+00 ( 0.0)   0.6769E+00 ( 8.2)
 ------------------------------------------------------------------------------
   Grand Totals     0.4427E+02          0.1400E-04          0.8222E+01
 ------------------------------------------------------------------------------
 Calculating analytic Hessian of the SCF energy
 Polarizability Matrix (a.u.)
            1           2           3
    1-132.2633548  -0.0454125  -0.0000000
    2  -0.0454125 -88.1269329   0.0000000
    3  -0.0000000   0.0000000 -53.0880651

 Direct stationary perturbation theory relativistic correction:

 rels  =      99.871911847424
 relv  =    -327.713073830269
 rel2e =      40.164468838946
 E_rel =    -187.676693143898

 Hessian of the SCF Energy
            1           2           3           4           5           6
    1   0.0737296  -0.0544308  -0.0000000  -0.0546848   0.0455993   0.0000000
    2  -0.0544308   0.0645069   0.0000000   0.0575905  -0.0687233   0.0000000
    3  -0.0000000   0.0000000   0.0032631   0.0000000  -0.0000000  -0.0063033
    4  -0.0546848   0.0575905   0.0000000   0.2741625   0.0363255  -0.0000000
    5   0.0455993  -0.0687233  -0.0000000   0.0363255   0.1461355  -0.0000000
    6   0.0000000   0.0000000  -0.0063033  -0.0000000  -0.0000000   0.0121599
    7  -0.0178741   0.0004525  -0.0000000  -0.2155408  -0.0630319   0.0000000
    8   0.0103937  -0.0015267  -0.0000000  -0.0890572  -0.0574641   0.0000000
    9  -0.0000000  -0.0000000   0.0069554   0.0000000   0.0000000  -0.0134066
   10  -0.0011706  -0.0036123   0.0000000  -0.0039368  -0.0188928  -0.0000000
   11  -0.0015622   0.0057431   0.0000000  -0.0048588  -0.0199482  -0.0000000
   12   0.0000000   0.0000000  -0.0039153  -0.0000000  -0.0000000   0.0075500
            7           8           9          10          11          12
    1  -0.0178741   0.0103937  -0.0000000  -0.0011706  -0.0015622   0.0000000
    2   0.0004525  -0.0015267  -0.0000000  -0.0036123   0.0057431   0.0000000
    3  -0.0000000  -0.0000000   0.0069554   0.0000000   0.0000000  -0.0039153
    4  -0.2155408  -0.0890572   0.0000000  -0.0039368  -0.0048588  -0.0000000
    5  -0.0630319  -0.0574641   0.0000000  -0.0188928  -0.0199482  -0.0000000
    6   0.0000000   0.0000000  -0.0134066  -0.0000000  -0.0000000   0.0075500
    7   0.2506434   0.0613050  -0.0000000  -0.0172285   0.0012745   0.0000000
    8   0.0613050   0.2236695  -0.0000000   0.0173585  -0.1646788   0.0000000
    9  -0.0000000  -0.0000000   0.0148002   0.0000000   0.0000000  -0.0083491
   10  -0.0172285   0.0173585   0.0000000   0.0223360   0.0051466  -0.0000000
   11   0.0012745  -0.1646788   0.0000000   0.0051466   0.1788838  -0.0000000
   12   0.0000000   0.0000000  -0.0083491  -0.0000000  -0.0000000   0.0047144
 Gradient time:  CPU 61.60 s  wall 11.51 s
 **********************************************************************
 **                                                                  **
 **                       VIBRATIONAL ANALYSIS                       **
 **                       --------------------                       **
 **                                                                  **
 **        VIBRATIONAL FREQUENCIES (CM**-1) AND NORMAL MODES         **
 **     FORCE CONSTANTS (mDYN/ANGSTROM) AND REDUCED MASSES (AMU)     **
 **                  INFRARED INTENSITIES (KM/MOL)                   **
 **                                                                  **
 **********************************************************************


 Mode:                 1                      2                      3
 Frequency:       102.44                 165.01                 247.41
 Force Cnst:      0.2730                 0.5143                 1.2914
 Red. Mass:      44.1466                32.0570                35.8093
 IR Active:          YES                    YES                    YES
 IR Intens:        0.366                  0.194                 10.070
 Raman Active:       YES                    YES                    YES
               X      Y      Z        X      Y      Z        X      Y      Z
 I         -0.313 -0.084 -0.000   -0.000 -0.000  0.080   -0.168  0.109 -0.000
 P          0.098  0.270  0.000    0.000  0.000 -0.628    0.464  0.160  0.000
 P          0.192  0.030 -0.000    0.000  0.000  0.693    0.645 -0.232 -0.000
 Cl         0.879  0.037  0.000    0.000 -0.000 -0.345   -0.373 -0.332  0.000
 TransDip  -0.014  0.013 -0.000    0.000  0.000  0.014    0.102 -0.003 -0.000

 Mode:                 4                      5                      6
 Frequency:       374.72                 518.29                 680.67
 Force Cnst:      2.8301                 5.1529                 8.4805
 Red. Mass:      34.2086                32.5575                31.0670
 IR Active:          YES                    YES                    YES
 IR Intens:       23.212                 85.329                 15.818
 Raman Active:       YES                    YES                    YES
               X      Y      Z        X      Y      Z        X      Y      Z
 I          0.108 -0.141  0.000    0.001 -0.008  0.000   -0.009  0.011  0.000
 P         -0.302  0.903 -0.000   -0.269 -0.013 -0.000    0.645  0.203 -0.000
 P         -0.018 -0.102  0.000    0.306 -0.662  0.000   -0.602 -0.402  0.000
 Cl        -0.110 -0.198 -0.000   -0.037  0.627 -0.000   -0.004  0.134 -0.000
 TransDip  -0.122  0.095  0.000   -0.162 -0.247  0.000   -0.057 -0.114  0.000

 STANDARD THERMODYNAMIC QUANTITIES AT   298.15 K  AND     1.00 ATM

   This Molecule has  0 Imaginary Frequencies
   Zero point vibrational energy:        2.986 kcal/mol

   Atom    1 Element I  Has Mass  126.90440
   Atom    2 Element P  Has Mass   30.97376
   Atom    3 Element P  Has Mass   30.97376
   Atom    4 Element Cl Has Mass   34.96885
   Molecular Mass:   223.820770 amu
   Principal axes and moments of inertia in amu*Bohr^2:
                             1           2           3
    Eigenvalues --      551.82042  2004.98383  2556.80425
          X               0.99991     0.01315    -0.00000
          Y              -0.01315     0.99991    -0.00000
          Z               0.00000     0.00000     1.00000
   Rotational Symmetry Number is   1
   The Molecule is an Asymmetric Top
   Translational Enthalpy:        0.889 kcal/mol
   Rotational Enthalpy:           0.889 kcal/mol
   Vibrational Enthalpy:          4.557 kcal/mol
   gas constant (RT):             0.592 kcal/mol
   Translational Entropy:        42.119  cal/mol.K
   Rotational Entropy:           29.427  cal/mol.K
   Vibrational Entropy:           9.652  cal/mol.K

   Total Enthalpy:                6.927 kcal/mol
   Total Entropy:                81.198  cal/mol.K
Archival summary:
1\1\december\FREQ\HF\BasisUnspecified\1l12\taweetha\SunFeb1006:09:342019SunFeb1006:09:342019\0\\#,FREQ,HF,BasisUnspecified,\\0,1\I\P,1,2.45703\P,2,2.00295,1,112.213\Cl,3,2.05344,2,112.26,1,-0,0\\HF=-8057.81417\\@

 Total job time:  13.92s(wall), 75.22s(cpu) 
 Sun Feb 10 06:09:34 2019

        *************************************************************
        *                                                           *
        *  Thank you very much for using Q-Chem.  Have a nice day.  *
        *                                                           *
        *************************************************************
