# Supplementary material for: Geometric and energetic data from ab initio calculations of haloethene, haloimine, halomethylenephosphine, haloiminophosphine, halodiazene, halodiphosphene and halocyclopropane
Source: Data Brief. 2019 Nov 2;27:104738. doi: 10.1016/j.dib.2019.104738 (PMC6861602; doi:10.1016/j.dib.2019.104738)
Supplement: Multimedia component 8 [file mmc8.zip › PP/HF/FEPPBrE.out]

Q-Chem Developer Version!
                  Welcome to Q-Chem
     A Quantum Leap Into The Future Of Chemistry


 Q-Chem 5.1, Q-Chem, Inc., Pleasanton, CA (2018)

 Yihan Shao,  Zhengting Gan,  E. Epifanovsky,  A. T. B. Gilbert,  M. Wormit,  
 J. Kussmann,  A. W. Lange,  A. Behn,  Jia Deng,  Xintian Feng,  D. Ghosh,  
 M. Goldey,  P. R. Horn,  L. D. Jacobson,  I. Kaliman,  T. Kus,  A. Landau,  
 Jie Liu,  E. I. Proynov,  R. M. Richard,  R. P. Steele,  E. J. Sundstrom,  
 H. L. Woodcock III,  P. M. Zimmerman,  D. Zuev,  B. Albrecht,  E. Alguire,  
 S. A. Baeppler,  D. Barton,  Z. Benda,  Y. A. Bernard,  E. J. Berquist,  
 K. B. Bravaya,  H. Burton,  D. Casanova,  Chun-Min Chang,  Yunqing Chen,  
 A. Chien,  K. D. Closser,  M. P. Coons,  S. Coriani,  S. Dasgupta,  
 A. L. Dempwolff,  M. Diedenhofen,  Hainam Do,  R. G. Edgar,  Po-Tung Fang,  
 S. Faraji,  S. Fatehi,  Qingguo Feng,  K. D. Fenk,  J. Fosso-Tande,  
 J. Gayvert,  Qinghui Ge,  A. Ghysels,  G. Gidofalvi,  J. Gomes,  
 J. Gonthier,  A. Gunina,  D. Hait,  M. W. D. Hanson-Heine,  
 P. H. P. Harbach,  A. W. Hauser,  J. E. Herr,  E. G. Hohenstein,  
 Z. C. Holden,  Kerwin Hui,  B. C. Huynh,  T.-C. Jagau,  Hyunjun Ji,  
 B. Kaduk,  K. Khistyaev,  Jaehoon Kim,  P. Klunzinger,  K. Koh,  
 D. Kosenkov,  L. Koulias,  T. Kowalczyk,  C. M. Krauter,  A. Kunitsa,  
 Ka Un Lao,  A. Laurent,  K. V. Lawler,  Joonho Lee,  D. Lefrancois,  
 S. Lehtola,  D. S. Levine,  Yi-Pei Li,  You-Sheng Lin,  Fenglai Liu,  
 E. Livshits,  A. Luenser,  P. Manohar,  E. Mansoor,  S. F. Manzer,  
 Shan-Ping Mao,  Yuezhi Mao,  N. Mardirossian,  A. V. Marenich,  
 T. Markovich,  L. A. Martinez-Martinez,  S. A. Maurer,  N. J. Mayhall,  
 S. C. McKenzie,  J.-M. Mewes,  A. F. Morrison,  J. W. Mullinax,  K. Nanda,  
 T. S. Nguyen-Beck,  R. Olivares-Amaya,  J. A. Parkhill,  T. M. Perrine,  
 F. Plasser,  P. Pokhilko,  S. Prager,  A. Prociuk,  E. Ramos,  D. R. Rehn,  
 F. Rob,  M. Schneider,  N. Sergueev,  S. M. Sharada,  S. Sharma,  
 D. W. Small,  T. Stauch,  T. Stein,  Yu-Chuan Su,  A. J. W. Thom,  
 A. Tkatchenko,  T. Tsuchimochi,  N. M. Tubman,  L. Vogt,  M. L. Vidal,  
 O. Vydrov,  M. A. Watson,  J. Wenzel,  M. de Wergifosse,  T. A. Wesolowski,  
 A. White,  J. Witte,  A. Yamada,  Jun Yang,  K. Yao,  S. Yeganeh,  
 S. R. Yost,  Zhi-Qiang You,  A. Zech,  Igor Ying Zhang,  Xing Zhang,  
 Yan Zhao,  Ying Zhu,  B. R. Brooks,  G. K. L. Chan,  C. J. Cramer,  
 M. S. Gordon,  W. J. Hehre,  A. Klamt,  M. W. Schmidt,  C. D. Sherrill,  
 D. G. Truhlar,  A. Aspuru-Guzik,  R. Baer,  A. T. Bell,  N. A. Besley,  
 Jeng-Da Chai,  A. E. DePrince, III,  R. A. DiStasio Jr.,  A. Dreuw,  
 B. D. Dunietz,  T. R. Furlani,  Chao-Ping Hsu,  Yousung Jung,  Jing Kong,  
 D. S. Lambrecht,  WanZhen Liang,  C. Ochsenfeld,  V. A. Rassolov,  
 L. V. Slipchenko,  J. E. Subotnik,  T. Van Voorhis,  J. M. Herbert,  
 A. I. Krylov,  P. M. W. Gill,  M. Head-Gordon

 Contributors to earlier versions of Q-Chem not listed above: 
 R. D. Adamson,  B. Austin,  J. Baker,  G. J. O. Beran,  K. Brandhorst,  
 S. T. Brown,  E. F. C. Byrd,  A. K. Chakraborty,  C.-L. Cheng,  
 Siu Hung Chien,  D. M. Chipman,  D. L. Crittenden,  H. Dachsel,  
 R. J. Doerksen,  A. D. Dutoi,  L. Fusti-Molnar,  W. A. Goddard III,  
 A. Golubeva-Zadorozhnaya,  S. R. Gwaltney,  G. Hawkins,  A. Heyden,  
 S. Hirata,  G. Kedziora,  F. J. Keil,  C. Kelley,  Jihan Kim,  R. A. King,  
 R. Z. Khaliullin,  P. P. Korambath,  W. Kurlancheek,  A. M. Lee,  M. S. Lee,  
 S. V. Levchenko,  Ching Yeh Lin,  D. Liotard,  R. C. Lochan,  I. Lotan,  
 P. E. Maslen,  N. Nair,  D. P. O'Neill,  D. Neuhauser,  E. Neuscamman,  
 C. M. Oana,  R. Olson,  B. Peters,  R. Peverati,  P. A. Pieniazek,  
 Y. M. Rhee,  J. Ritchie,  M. A. Rohrdanz,  E. Rosta,  N. J. Russ,  
 H. F. Schaefer III,  N. E. Schultz,  N. Shenvi,  A. C. Simmonett,  A. Sodt,  
 D. Stuck,  K. S. Thanthiriwatte,  V. Vanovschi,  Tao Wang,  A. Warshel,  
 C. F. Williams,  Q. Wu,  X. Xu,  W. Zhang

 Please cite Q-Chem as follows:
 Y. Shao et al., Mol. Phys. 113, 184-215 (2015)
 DOI: 10.1080/00268976.2014.952696

 Q-Chem 5.1.2 for Intel X86 EM64T Linux

 Parts of Q-Chem use Armadillo 8.300.2 (Tropical Shenanigans).
 http://arma.sourceforge.net/

 Q-Chem begins on Sun Feb 10 06:10:00 2019  

Host: 
0

     Scratch files written to /scratch/taweetham/qchem22646//
Input Ideriv = 2
Curr. Ideriv = -1
Max.  Ideriv = 2

Checking the input file for inconsistencies... 	...done.

--------------------------------------------------------------
User input:
--------------------------------------------------------------
../HF/F=Br_c.inp
$molecule
0 1
Br
P  1 2.251521
P  2 2.053746 1 107.141977
F  3 1.634829 2 108.030321 1 -0.000000 0
$end

$rem
   JOB_TYPE		OPTIMIZATION
   BASIS		6-311++G**
   EXCHANGE		HF
$end

--------------------------------------------------------------
 ----------------------------------------------------------------
             Standard Nuclear Orientation (Angstroms)
    I     Atom           X                Y                Z
 ----------------------------------------------------------------
    1      Br      1.4151381214    -0.2254078313     0.0000000000
    2      P      -0.2928942093     1.2415524172    -0.0000000000
    3      P      -2.0307587391     0.1471578319    -0.0000000000
    4      F      -1.6305600027    -1.4379310712     0.0000000000
 ----------------------------------------------------------------
 Molecular Point Group                 Cs    NOp =  2
 Largest Abelian Subgroup              Cs    NOp =  2
 Nuclear Repulsion Energy =   379.9222208238 hartrees
 There are       37 alpha and       37 beta electrons
 Requested basis set is 6-311++G(d,p)
 There are 51 shells and 130 basis functions

 Total QAlloc Memory Limit   2000 MB
 Mega-Array Size       188 MB
 MEM_STATIC part       192 MB
 A cutoff of  1.0D-11 yielded   1106 shell pairs
 There are      7672 function pairs (      8413 Cartesian)

 -------------------------------------------------------
 OpenMP Integral Computing Module                       
 Release: version 1.0, May 2013, Q-Chem Inc. Pittsburgh 
 -------------------------------------------------------
 Integral Job Info:
 Integral job number is                      11
 Integral operator is                         1
 short-range coefficients                     0
 long-range coefficients              100000000
 Omega coefficients                           0
 if combine SR and LR in K                    0
 Integral screening is                        0
 Integral computing path is                   2
 max size of driver memory is            800000
 size of driver memory is                593474
 size of scratch memory is             29623520
 max col of scratch BK array               1296
 max len of scratch array in speh3          155
 max len of scratch index in speh4           18
 max int batch size is                      520
 min int batch size is                       52
 fixed nKL is                                45
 max L of basis functions is                  2
 order of int derivative is                   0
 number of shells is                         51
 number of basis is                         136
 number of cartesian basis is               136
 number of contracted shell pairs          1106
 number of primitive shell pairs           2957
 maxK2 (contraction) of shell pair           36
 max number of K2 of shell pair               1
 max number of CS2 of shell pair            138
 max number of PS2 of shell pair            216
 mem total for path MDJ                  519708
 -------------------------------------------------------
 Smallest overlap matrix eigenvalue = 8.02E-04

 Scale SEOQF with 1.000000e-01/1.000000e-01/1.000000e-01

 Standard Electronic Orientation quadrupole field applied
 Nucleus-field energy     =     0.0000000087 hartrees
 Guess from superposition of atomic densities
 Warning:  Energy on first SCF cycle will be non-variational
 SAD guess density has 74.000000 electrons

 -----------------------------------------------------------------------
  General SCF calculation program by
  Eric Jon Sundstrom, Paul Horn, Yuezhi Mao, Dmitri Zuev, Alec White,
  David Stuck, Shaama M.S., Shane Yost, Joonho Lee, David Small,
  Daniel Levine, Susi Lehtola, Hugh Burton, Evgeny Epifanovsky
 -----------------------------------------------------------------------
 Hartree-Fock
 using 6 threads for integral computing
 -------------------------------------------------------
 OpenMP Integral computing Module                
 Release: version 2.0, May 2017, Q-Chem Inc. Pleasanton 
 -------------------------------------------------------
 A restricted SCF calculation will be
 performed using DIIS
 SCF converges when DIIS error is below 1.0e-08
 ---------------------------------------
  Cycle       Energy         DIIS error
 ---------------------------------------
    1   -3353.5286987624      3.97e-02  
    2   -3353.2612937994      5.05e-03  
    3   -3353.3053762246      3.24e-03  
    4   -3353.3216546844      5.60e-04  
    5   -3353.3225504126      1.91e-04  
    6   -3353.3227036340      4.41e-05  
    7   -3353.3227157246      1.42e-05  
    8   -3353.3227171157      7.04e-06  
    9   -3353.3227173809      2.49e-06  
   10   -3353.3227174422      6.32e-07  
   11   -3353.3227174461      2.87e-07  
   12   -3353.3227174466      1.22e-07  
   13   -3353.3227174467      3.78e-08  
   14   -3353.3227174468      9.24e-09  Convergence criterion met
 ---------------------------------------
 SCF time:   CPU 10.35s  wall 2.00s 
 SCF   energy in the final basis set =    -3353.3227174468
 Total energy in the final basis set =    -3353.3227174468

 --------------------------------------------------------------
             Orbital Energies (a.u.) and Symmetries
 --------------------------------------------------------------

 Alpha MOs, Restricted
 -- Occupied --                  
-490.05  -80.06  -80.03  -65.18  -58.54  -58.54  -58.54  -26.33
  1 A'    2 A'    3 A'    4 A'    5 A'    1 A"    6 A'    7 A'                 
 -9.859  -7.595  -7.569  -7.472  -7.464  -7.464  -5.488  -5.485
  8 A'    9 A'   10 A'   11 A'    2 A"   12 A'   13 A'    3 A"                 
 -5.485  -5.461  -5.460  -5.460  -3.212  -3.208  -3.208  -3.198
 14 A'   15 A'   16 A'    4 A"   17 A'    5 A"   18 A'    6 A"                 
 -3.198  -1.622  -1.048  -0.919  -0.772  -0.696  -0.693  -0.615
 19 A'   20 A'   21 A'   22 A'   23 A'   24 A'    7 A"   25 A'                 
 -0.471  -0.465  -0.462  -0.394  -0.360
 26 A'    8 A"   27 A'   28 A'    9 A"                                         
 -- Virtual --                   
 -0.018   0.017   0.062   0.066   0.079   0.087   0.096   0.107
 10 A"   29 A'   30 A'   31 A'   11 A"   32 A'   33 A'   34 A'                 
  0.109   0.115   0.127   0.136   0.156   0.179   0.182   0.194
 12 A"   35 A'   13 A"   36 A'   37 A'   38 A'   39 A'   40 A'                 
  0.333   0.341   0.352   0.371   0.385   0.395   0.408   0.421
 41 A'   14 A"   42 A'   43 A'   15 A"   44 A'   45 A'   16 A"                 
  0.429   0.496   0.530   0.570   0.595   0.662   0.663   0.714
 46 A'   47 A'   48 A'   17 A"   49 A'   18 A"   50 A'   51 A'                 
  0.725   0.775   0.790   0.809   0.818   0.870   0.881   0.886
 19 A"   20 A"   52 A'   53 A'   54 A'   55 A'   56 A'   21 A"                 
  0.905   1.009   1.074   1.089   1.146   1.305   1.385   1.581
 57 A'   22 A"   23 A"   58 A'   59 A'   60 A'   61 A'   24 A"                 
  1.643   1.646   1.771   1.830   1.841   1.939   1.969   1.999
 62 A'   63 A'   25 A"   26 A"   64 A'   65 A'   66 A'   67 A'                 
  2.236   2.298   2.336   2.402   4.190   4.193   4.221   4.232
 68 A'   27 A"   69 A'   70 A'   28 A"   71 A'   29 A"   72 A'                 
  4.506   4.532   4.546   4.548   4.589   4.747   6.899   6.942
 73 A'   30 A"   74 A'   31 A"   75 A'   76 A'   32 A"   77 A'                 
  6.948   7.177   7.264   7.447   8.202   8.225   8.278  14.710
 78 A'   79 A'   80 A'   81 A'   33 A"   82 A'   83 A'   34 A"                 
 14.748  14.755  14.775  14.851  14.881  49.460  68.732 165.856
 35 A"   84 A'   85 A'   86 A'   87 A'   88 A'   89 A'   90 A'                 
166.055 293.886 293.906 293.9741028.399
 91 A'   36 A"   92 A'   93 A'   94 A'                                         

 Beta MOs, Restricted
 -- Occupied --                  
-490.05  -80.06  -80.03  -65.18  -58.54  -58.54  -58.54  -26.33
  1 A'    2 A'    3 A'    4 A'    5 A'    1 A"    6 A'    7 A'                 
 -9.859  -7.595  -7.569  -7.472  -7.464  -7.464  -5.488  -5.485
  8 A'    9 A'   10 A'   11 A'    2 A"   12 A'   13 A'    3 A"                 
 -5.485  -5.461  -5.460  -5.460  -3.212  -3.208  -3.208  -3.198
 14 A'   15 A'   16 A'    4 A"   17 A'    5 A"   18 A'    6 A"                 
 -3.198  -1.622  -1.048  -0.919  -0.772  -0.696  -0.693  -0.615
 19 A'   20 A'   21 A'   22 A'   23 A'   24 A'    7 A"   25 A'                 
 -0.471  -0.465  -0.462  -0.394  -0.360
 26 A'    8 A"   27 A'   28 A'    9 A"                                         
 -- Virtual --                   
 -0.018   0.017   0.062   0.066   0.079   0.087   0.096   0.107
 10 A"   29 A'   30 A'   31 A'   11 A"   32 A'   33 A'   34 A'                 
  0.109   0.115   0.127   0.136   0.156   0.179   0.182   0.194
 12 A"   35 A'   13 A"   36 A'   37 A'   38 A'   39 A'   40 A'                 
  0.333   0.341   0.352   0.371   0.385   0.395   0.408   0.421
 41 A'   14 A"   42 A'   43 A'   15 A"   44 A'   45 A'   16 A"                 
  0.429   0.496   0.530   0.570   0.595   0.662   0.663   0.714
 46 A'   47 A'   48 A'   17 A"   49 A'   18 A"   50 A'   51 A'                 
  0.725   0.775   0.790   0.809   0.818   0.870   0.881   0.886
 19 A"   20 A"   52 A'   53 A'   54 A'   55 A'   56 A'   21 A"                 
  0.905   1.009   1.074   1.089   1.146   1.305   1.385   1.581
 57 A'   22 A"   23 A"   58 A'   59 A'   60 A'   61 A'   24 A"                 
  1.643   1.646   1.771   1.830   1.841   1.939   1.969   1.999
 62 A'   63 A'   25 A"   26 A"   64 A'   65 A'   66 A'   67 A'                 
  2.236   2.298   2.336   2.402   4.190   4.193   4.221   4.232
 68 A'   27 A"   69 A'   70 A'   28 A"   71 A'   29 A"   72 A'                 
  4.506   4.532   4.546   4.548   4.589   4.747   6.899   6.942
 73 A'   30 A"   74 A'   31 A"   75 A'   76 A'   32 A"   77 A'                 
  6.948   7.177   7.264   7.447   8.202   8.225   8.278  14.710
 78 A'   79 A'   80 A'   81 A'   33 A"   82 A'   83 A'   34 A"                 
 14.748  14.755  14.775  14.851  14.881  49.460  68.732 165.856
 35 A"   84 A'   85 A'   86 A'   87 A'   88 A'   89 A'   90 A'                 
166.055 293.886 293.906 293.9741028.399
 91 A'   36 A"   92 A'   93 A'   94 A'                                         
 --------------------------------------------------------------

          Ground-State Mulliken Net Atomic Charges

     Atom                 Charge (a.u.)
  ----------------------------------------
      1 Br                   -0.224209
      2 P                     0.279778
      3 P                     0.160460
      4 F                    -0.216029
  ----------------------------------------
  Sum of atomic charges =     0.000000

 -----------------------------------------------------------------
                    Cartesian Multipole Moments
 -----------------------------------------------------------------
    Charge (ESU x 10^10)
                 0.0000
    Dipole Moment (Debye)
         X      -0.9038      Y       1.4520      Z       0.0000
       Tot       1.7103
    Quadrupole Moments (Debye-Ang)
        XX     -49.2494     XY      -2.3583     YY     -52.5385
        XZ      -0.0000     YZ       0.0000     ZZ     -49.8016
    Octopole Moments (Debye-Ang^2)
       XXX      38.4615    XXY      -8.0445    XYY      16.0528
       YYY     -19.5237    XXZ       0.0000    XYZ       0.0000
       YYZ       0.0000    XZZ      11.2646    YZZ      -8.2921
       ZZZ       0.0000
    Hexadecapole Moments (Debye-Ang^3)
      XXXX    -699.9206   XXXY       5.1229   XXYY    -157.2137
      XYYY      -0.9589   YYYY    -272.5873   XXXZ      -0.0000
      XXYZ       0.0000   XYYZ      -0.0000   YYYZ       0.0000
      XXZZ    -128.6136   XYZZ       6.0608   YYZZ     -55.3903
      XZZZ      -0.0000   YZZZ       0.0000   ZZZZ     -69.9519
 -----------------------------------------------------------------
 Calculating analytic gradient of the SCF energy
 Gradient of SCF Energy
            1           2           3           4
    1   0.0071234   0.0126620  -0.0252058   0.0054205
    2  -0.0056469   0.0188700   0.0135727  -0.0267959
    3  -0.0000000   0.0000000  -0.0000000  -0.0000000
 Max gradient component =       2.680E-02
 RMS gradient           =       1.343E-02
 Gradient time:  CPU 2.40 s  wall 0.46 s
 Geometry Optimization Parameters
   NAtoms,    NIC,     NZ,  NCons,   NDum,   NFix, NCnnct, MaxDiis
        4      14       4       0       0       0       0       0


** GEOMETRY OPTIMIZATION IN DELOCALIZED INTERNAL COORDINATES **
   Searching for a Minimum

   Optimization Cycle:   1

                       Coordinates (Angstroms)
     ATOM                X               Y               Z
      1  Br        1.4151381214   -0.2254078313    0.0000000000
      2  P        -0.2928942093    1.2415524172    0.0000000000
      3  P        -2.0307587391    0.1471578319    0.0000000000
      4  F        -1.6305600027   -1.4379310712    0.0000000000
   Point Group: cs    Number of degrees of freedom:     5


   Energy is  -3353.322717447


 Attempting to Generate Delocalized Internal Coordinates

  5 Hessian modes will be used to form the next step
  Hessian Eigenvalues:
     0.165824    0.250000    0.250000    0.290967    0.450326

 Minimum Search - Taking Simple RFO Step
 Searching for Lamda that Minimizes Along All modes
 Value Taken    Lamda =  -0.00411635
 Step Taken.  Stepsize is  0.115125

                             Maximum     Tolerance    Cnvgd?
         Gradient           0.033469      0.000300      NO
         Displacement       0.108860      0.001200      NO
         Energy change     *********      0.000001      NO


 New Cartesian Coordinates Obtained by Inverse Iteration

 Displacement from previous Coordinates is:  0.149236
 ----------------------------------------------------------------
             Standard Nuclear Orientation (Angstroms)
    I     Atom           X                Y                Z
 ----------------------------------------------------------------
    1      Br      1.3705006641    -0.2371120954     0.0000000000
    2      P      -0.3093416177     1.2192236693     0.0000000000
    3      P      -2.0096614558     0.1452692727     0.0000000000
    4      F      -1.5905724203    -1.4020095001     0.0000000000
 ----------------------------------------------------------------
 Molecular Point Group                 Cs    NOp =  2
 Largest Abelian Subgroup              Cs    NOp =  2
 Nuclear Repulsion Energy =   387.2715556067 hartrees
 There are       37 alpha and       37 beta electrons
 Applying Cartesian multipole field
    Component          Value
    ---------          -----
     (2,0,0)        1.00000E-11
     (0,2,0)        2.00000E-11
     (0,0,2)       -3.00000E-11
 Nucleus-field energy     =     0.0000000084 hartrees
 Requested basis set is 6-311++G(d,p)
 There are 51 shells and 130 basis functions
 A cutoff of  1.0D-11 yielded   1112 shell pairs
 There are      7704 function pairs (      8448 Cartesian)
 Smallest overlap matrix eigenvalue = 7.19E-04
 Guess MOs from SCF MO coefficient file

 -----------------------------------------------------------------------
  General SCF calculation program by
  Eric Jon Sundstrom, Paul Horn, Yuezhi Mao, Dmitri Zuev, Alec White,
  David Stuck, Shaama M.S., Shane Yost, Joonho Lee, David Small,
  Daniel Levine, Susi Lehtola, Hugh Burton, Evgeny Epifanovsky
 -----------------------------------------------------------------------
 Hartree-Fock
 using 6 threads for integral computing
 -------------------------------------------------------
 OpenMP Integral computing Module                
 Release: version 2.0, May 2017, Q-Chem Inc. Pleasanton 
 -------------------------------------------------------
 A restricted SCF calculation will be
 performed using DIIS
 SCF converges when DIIS error is below 1.0e-08
 ---------------------------------------
  Cycle       Energy         DIIS error
 ---------------------------------------
    1   -3353.3241964797      6.04e-04  
    2   -3353.3250489503      1.54e-04  
    3   -3353.3251212792      6.41e-05  
    4   -3353.3251321671      1.98e-05  
    5   -3353.3251334167      5.95e-06  
    6   -3353.3251335461      1.65e-06  
    7   -3353.3251335631      5.95e-07  
    8   -3353.3251335652      3.02e-07  
    9   -3353.3251335656      8.30e-08  
   10   -3353.3251335657      2.59e-08  
   11   -3353.3251335657      9.93e-09  Convergence criterion met
 ---------------------------------------
 SCF time:   CPU 8.25s  wall 1.00s 
 SCF   energy in the final basis set =    -3353.3251335657
 Total energy in the final basis set =    -3353.3251335657

 --------------------------------------------------------------
             Orbital Energies (a.u.) and Symmetries
 --------------------------------------------------------------

 Alpha MOs, Restricted
 -- Occupied --                  
-490.05  -80.05  -80.02  -65.18  -58.54  -58.54  -58.54  -26.33
  1 A'    2 A'    3 A'    4 A'    5 A'    1 A"    6 A'    7 A'                 
 -9.859  -7.589  -7.562  -7.473  -7.464  -7.464  -5.482  -5.480
  8 A'    9 A'   10 A'   11 A'    2 A"   12 A'   13 A'   14 A'                 
 -5.480  -5.455  -5.453  -5.453  -3.212  -3.208  -3.208  -3.199
  3 A"   15 A'   16 A'    4 A"   17 A'    5 A"   18 A'    6 A"                 
 -3.199  -1.636  -1.054  -0.925  -0.779  -0.706  -0.703  -0.616
 19 A'   20 A'   21 A'   22 A'   23 A'   24 A'    7 A"   25 A'                 
 -0.472  -0.468  -0.460  -0.393  -0.362
 26 A'    8 A"   27 A'   28 A'    9 A"                                         
 -- Virtual --                   
 -0.010   0.022   0.063   0.067   0.079   0.089   0.098   0.107
 10 A"   29 A'   30 A'   31 A'   11 A"   32 A'   33 A'   34 A'                 
  0.110   0.115   0.127   0.138   0.157   0.185   0.192   0.196
 12 A"   35 A'   13 A"   36 A'   37 A'   38 A'   39 A'   40 A'                 
  0.331   0.340   0.349   0.372   0.383   0.398   0.416   0.423
 41 A'   14 A"   42 A'   43 A'   15 A"   44 A'   45 A'   16 A"                 
  0.433   0.500   0.531   0.570   0.594   0.655   0.661   0.711
 46 A'   47 A'   48 A'   17 A"   49 A'   18 A"   50 A'   51 A'                 
  0.722   0.775   0.794   0.817   0.822   0.878   0.891   0.893
 19 A"   20 A"   52 A'   53 A'   54 A'   55 A'   21 A"   56 A'                 
  0.923   1.021   1.095   1.109   1.168   1.320   1.427   1.579
 57 A'   22 A"   23 A"   58 A'   59 A'   60 A'   61 A'   24 A"                 
  1.634   1.646   1.777   1.834   1.844   1.934   1.978   2.010
 62 A'   63 A'   25 A"   26 A"   64 A'   65 A'   66 A'   67 A'                 
  2.234   2.298   2.340   2.408   4.181   4.186   4.221   4.234
 68 A'   27 A"   69 A'   70 A'   28 A"   71 A'   29 A"   72 A'                 
  4.533   4.533   4.548   4.550   4.597   4.757   6.894   6.930
 30 A"   73 A'   74 A'   31 A"   75 A'   76 A'   32 A"   77 A'                 
  6.940   7.183   7.277   7.485   8.203   8.227   8.282  14.717
 78 A'   79 A'   80 A'   81 A'   33 A"   82 A'   83 A'   34 A"                 
 14.755  14.773  14.788  14.861  14.878  49.464  68.731 165.867
 35 A"   84 A'   85 A'   86 A'   87 A'   88 A'   89 A'   90 A'                 
166.094 293.886 293.909 293.9801028.405
 91 A'   36 A"   92 A'   93 A'   94 A'                                         

 Beta MOs, Restricted
 -- Occupied --                  
-490.05  -80.05  -80.02  -65.18  -58.54  -58.54  -58.54  -26.33
  1 A'    2 A'    3 A'    4 A'    5 A'    1 A"    6 A'    7 A'                 
 -9.859  -7.589  -7.562  -7.473  -7.464  -7.464  -5.482  -5.480
  8 A'    9 A'   10 A'   11 A'    2 A"   12 A'   13 A'   14 A'                 
 -5.480  -5.455  -5.453  -5.453  -3.212  -3.208  -3.208  -3.199
  3 A"   15 A'   16 A'    4 A"   17 A'    5 A"   18 A'    6 A"                 
 -3.199  -1.636  -1.054  -0.925  -0.779  -0.706  -0.703  -0.616
 19 A'   20 A'   21 A'   22 A'   23 A'   24 A'    7 A"   25 A'                 
 -0.472  -0.468  -0.460  -0.393  -0.362
 26 A'    8 A"   27 A'   28 A'    9 A"                                         
 -- Virtual --                   
 -0.010   0.022   0.063   0.067   0.079   0.089   0.098   0.107
 10 A"   29 A'   30 A'   31 A'   11 A"   32 A'   33 A'   34 A'                 
  0.110   0.115   0.127   0.138   0.157   0.185   0.192   0.196
 12 A"   35 A'   13 A"   36 A'   37 A'   38 A'   39 A'   40 A'                 
  0.331   0.340   0.349   0.372   0.383   0.398   0.416   0.423
 41 A'   14 A"   42 A'   43 A'   15 A"   44 A'   45 A'   16 A"                 
  0.433   0.500   0.531   0.570   0.594   0.655   0.661   0.711
 46 A'   47 A'   48 A'   17 A"   49 A'   18 A"   50 A'   51 A'                 
  0.722   0.775   0.794   0.817   0.822   0.878   0.891   0.893
 19 A"   20 A"   52 A'   53 A'   54 A'   55 A'   21 A"   56 A'                 
  0.923   1.021   1.095   1.109   1.168   1.320   1.427   1.579
 57 A'   22 A"   23 A"   58 A'   59 A'   60 A'   61 A'   24 A"                 
  1.634   1.646   1.777   1.834   1.844   1.934   1.978   2.010
 62 A'   63 A'   25 A"   26 A"   64 A'   65 A'   66 A'   67 A'                 
  2.234   2.298   2.340   2.408   4.181   4.186   4.221   4.234
 68 A'   27 A"   69 A'   70 A'   28 A"   71 A'   29 A"   72 A'                 
  4.533   4.533   4.548   4.550   4.597   4.757   6.894   6.930
 30 A"   73 A'   74 A'   31 A"   75 A'   76 A'   32 A"   77 A'                 
  6.940   7.183   7.277   7.485   8.203   8.227   8.282  14.717
 78 A'   79 A'   80 A'   81 A'   33 A"   82 A'   83 A'   34 A"                 
 14.755  14.773  14.788  14.861  14.878  49.464  68.731 165.867
 35 A"   84 A'   85 A'   86 A'   87 A'   88 A'   89 A'   90 A'                 
166.094 293.886 293.909 293.9801028.405
 91 A'   36 A"   92 A'   93 A'   94 A'                                         
 --------------------------------------------------------------

          Ground-State Mulliken Net Atomic Charges

     Atom                 Charge (a.u.)
  ----------------------------------------
      1 Br                   -0.221560
      2 P                     0.274757
      3 P                     0.139905
      4 F                    -0.193101
  ----------------------------------------
  Sum of atomic charges =    -0.000000

 -----------------------------------------------------------------
                    Cartesian Multipole Moments
 -----------------------------------------------------------------
    Charge (ESU x 10^10)
                 0.0000
    Dipole Moment (Debye)
         X      -0.8577      Y       1.1824      Z      -0.0000
       Tot       1.4607
    Quadrupole Moments (Debye-Ang)
        XX     -49.2160     XY      -1.9598     YY     -52.3526
        XZ       0.0000     YZ       0.0000     ZZ     -49.5793
    Octopole Moments (Debye-Ang^2)
       XXX      40.6409    XXY      -8.3670    XYY      16.0791
       YYY     -19.6034    XXZ      -0.0000    XYZ      -0.0000
       YYZ      -0.0000    XZZ      11.7427    YZZ      -7.9667
       ZZZ      -0.0000
    Hexadecapole Moments (Debye-Ang^3)
      XXXX    -678.4010   XXXY       9.4301   XXYY    -150.8750
      XYYY       2.8184   YYYY    -265.1237   XXXZ      -0.0000
      XXYZ       0.0000   XYYZ       0.0000   YYYZ       0.0000
      XXZZ    -124.2958   XYZZ       6.9043   YYZZ     -54.0112
      XZZZ      -0.0000   YZZZ       0.0000   ZZZZ     -69.1684
 -----------------------------------------------------------------
 Calculating analytic gradient of the SCF energy
 Gradient of SCF Energy
            1           2           3           4
    1  -0.0003083   0.0024046  -0.0059765   0.0038802
    2  -0.0006653   0.0013291   0.0072455  -0.0079093
    3   0.0000000  -0.0000000  -0.0000000   0.0000000
 Max gradient component =       7.909E-03
 RMS gradient           =       3.807E-03
 Gradient time:  CPU 2.42 s  wall 0.46 s
 Geometry Optimization Parameters
   NAtoms,    NIC,     NZ,  NCons,   NDum,   NFix, NCnnct, MaxDiis
        4      14       4       0       0       0       0       0

 Cartesian Hessian Update
 Hessian Updated using BFGS Update


** GEOMETRY OPTIMIZATION IN DELOCALIZED INTERNAL COORDINATES **
   Searching for a Minimum

   Optimization Cycle:   2

                       Coordinates (Angstroms)
     ATOM                X               Y               Z
      1  Br        1.3705006641   -0.2371120954    0.0000000000
      2  P        -0.3093416177    1.2192236693    0.0000000000
      3  P        -2.0096614558    0.1452692727    0.0000000000
      4  F        -1.5905724203   -1.4020095001    0.0000000000
   Point Group: cs    Number of degrees of freedom:     5


   Energy is  -3353.325133566

 Hessian Updated using BFGS Update

  5 Hessian modes will be used to form the next step
  Hessian Eigenvalues:
     0.164825    0.230178    0.250051    0.319078    0.387981

 Minimum Search - Taking Simple RFO Step
 Searching for Lamda that Minimizes Along All modes
 Value Taken    Lamda =  -0.00042122
 Step Taken.  Stepsize is  0.040782

                             Maximum     Tolerance    Cnvgd?
         Gradient           0.006871      0.000300      NO
         Displacement       0.030578      0.001200      NO
         Energy change     -0.002416      0.000001      NO


 New Cartesian Coordinates Obtained by Inverse Iteration

 Displacement from previous Coordinates is:  0.077509
 ----------------------------------------------------------------
             Standard Nuclear Orientation (Angstroms)
    I     Atom           X                Y                Z
 ----------------------------------------------------------------
    1      Br      1.3898505669    -0.2208198043     0.0000000000
    2      P      -0.3080549961     1.2100331959     0.0000000000
    3      P      -2.0011993452     0.1391923968     0.0000000000
    4      F      -1.6196710552    -1.4030344418     0.0000000000
 ----------------------------------------------------------------
 Molecular Point Group                 Cs    NOp =  2
 Largest Abelian Subgroup              Cs    NOp =  2
 Nuclear Repulsion Energy =   386.9748451744 hartrees
 There are       37 alpha and       37 beta electrons
 Applying Cartesian multipole field
    Component          Value
    ---------          -----
     (2,0,0)        1.00000E-11
     (0,2,0)        2.00000E-11
     (0,0,2)       -3.00000E-11
 Nucleus-field energy     =     0.0000000084 hartrees
 Requested basis set is 6-311++G(d,p)
 There are 51 shells and 130 basis functions
 A cutoff of  1.0D-11 yielded   1112 shell pairs
 There are      7709 function pairs (      8453 Cartesian)
 Smallest overlap matrix eigenvalue = 7.06E-04
 Guess MOs from SCF MO coefficient file

 -----------------------------------------------------------------------
  General SCF calculation program by
  Eric Jon Sundstrom, Paul Horn, Yuezhi Mao, Dmitri Zuev, Alec White,
  David Stuck, Shaama M.S., Shane Yost, Joonho Lee, David Small,
  Daniel Levine, Susi Lehtola, Hugh Burton, Evgeny Epifanovsky
 -----------------------------------------------------------------------
 Hartree-Fock
 using 6 threads for integral computing
 -------------------------------------------------------
 OpenMP Integral computing Module                
 Release: version 2.0, May 2017, Q-Chem Inc. Pleasanton 
 -------------------------------------------------------
 A restricted SCF calculation will be
 performed using DIIS
 SCF converges when DIIS error is below 1.0e-08
 ---------------------------------------
  Cycle       Energy         DIIS error
 ---------------------------------------
    1   -3353.3249108719      3.62e-04  
    2   -3353.3252860214      9.88e-05  
    3   -3353.3253285578      4.37e-05  
    4   -3353.3253345349      1.49e-05  
    5   -3353.3253358298      4.68e-06  
    6   -3353.3253360054      1.68e-06  
    7   -3353.3253360339      7.35e-07  
    8   -3353.3253360386      3.05e-07  
    9   -3353.3253360392      1.20e-07  
   10   -3353.3253360394      2.76e-08  
   11   -3353.3253360394      1.11e-08  
   12   -3353.3253360394      4.90e-09  Convergence criterion met
 ---------------------------------------
 SCF time:   CPU 8.99s  wall 1.00s 
 SCF   energy in the final basis set =    -3353.3253360394
 Total energy in the final basis set =    -3353.3253360394

 --------------------------------------------------------------
             Orbital Energies (a.u.) and Symmetries
 --------------------------------------------------------------

 Alpha MOs, Restricted
 -- Occupied --                  
-490.05  -80.05  -80.02  -65.18  -58.54  -58.54  -58.54  -26.33
  1 A'    2 A'    3 A'    4 A'    5 A'    1 A"    6 A'    7 A'                 
 -9.859  -7.588  -7.561  -7.473  -7.465  -7.464  -5.482  -5.479
  8 A'    9 A'   10 A'   11 A'    2 A"   12 A'   13 A'   14 A'                 
 -5.479  -5.454  -5.452  -5.452  -3.212  -3.209  -3.208  -3.199
  3 A"   15 A'   16 A'    4 A"   17 A'    5 A"   18 A'    6 A"                 
 -3.199  -1.643  -1.055  -0.927  -0.784  -0.712  -0.708  -0.617
 19 A'   20 A'   21 A'   22 A'   23 A'   24 A'    7 A"   25 A'                 
 -0.473  -0.468  -0.459  -0.393  -0.362
 26 A'    8 A"   27 A'   28 A'    9 A"                                         
 -- Virtual --                   
 -0.008   0.023   0.063   0.067   0.079   0.089   0.098   0.107
 10 A"   29 A'   30 A'   31 A'   11 A"   32 A'   33 A'   34 A'                 
  0.110   0.115   0.127   0.138   0.158   0.187   0.193   0.197
 12 A"   35 A'   13 A"   36 A'   37 A'   38 A'   39 A'   40 A'                 
  0.332   0.340   0.349   0.371   0.383   0.397   0.416   0.423
 41 A'   14 A"   42 A'   43 A'   15 A"   44 A'   45 A'   16 A"                 
  0.434   0.501   0.531   0.570   0.593   0.654   0.660   0.714
 46 A'   47 A'   48 A'   17 A"   49 A'   18 A"   50 A'   51 A'                 
  0.721   0.774   0.795   0.813   0.822   0.879   0.890   0.891
 19 A"   20 A"   52 A'   53 A'   54 A'   55 A'   56 A'   21 A"                 
  0.925   1.022   1.099   1.109   1.179   1.323   1.434   1.577
 57 A'   22 A"   23 A"   58 A'   59 A'   60 A'   61 A'   24 A"                 
  1.627   1.643   1.778   1.835   1.842   1.934   1.979   2.010
 62 A'   63 A'   25 A"   26 A"   64 A'   65 A'   66 A'   67 A'                 
  2.232   2.298   2.336   2.408   4.176   4.180   4.219   4.232
 68 A'   27 A"   69 A'   70 A'   28 A"   71 A'   29 A"   72 A'                 
  4.532   4.543   4.549   4.550   4.593   4.757   6.889   6.923
 30 A"   73 A'   74 A'   31 A"   75 A'   76 A'   32 A"   77 A'                 
  6.937   7.182   7.282   7.494   8.202   8.226   8.282  14.718
 78 A'   79 A'   80 A'   81 A'   33 A"   82 A'   83 A'   34 A"                 
 14.757  14.778  14.789  14.863  14.879  49.464  68.727 165.872
 35 A"   84 A'   85 A'   86 A'   87 A'   88 A'   89 A'   90 A'                 
166.102 293.886 293.907 293.9801028.404
 91 A'   36 A"   92 A'   93 A'   94 A'                                         

 Beta MOs, Restricted
 -- Occupied --                  
-490.05  -80.05  -80.02  -65.18  -58.54  -58.54  -58.54  -26.33
  1 A'    2 A'    3 A'    4 A'    5 A'    1 A"    6 A'    7 A'                 
 -9.859  -7.588  -7.561  -7.473  -7.465  -7.464  -5.482  -5.479
  8 A'    9 A'   10 A'   11 A'    2 A"   12 A'   13 A'   14 A'                 
 -5.479  -5.454  -5.452  -5.452  -3.212  -3.209  -3.208  -3.199
  3 A"   15 A'   16 A'    4 A"   17 A'    5 A"   18 A'    6 A"                 
 -3.199  -1.643  -1.055  -0.927  -0.784  -0.712  -0.708  -0.617
 19 A'   20 A'   21 A'   22 A'   23 A'   24 A'    7 A"   25 A'                 
 -0.473  -0.468  -0.459  -0.393  -0.362
 26 A'    8 A"   27 A'   28 A'    9 A"                                         
 -- Virtual --                   
 -0.008   0.023   0.063   0.067   0.079   0.089   0.098   0.107
 10 A"   29 A'   30 A'   31 A'   11 A"   32 A'   33 A'   34 A'                 
  0.110   0.115   0.127   0.138   0.158   0.187   0.193   0.197
 12 A"   35 A'   13 A"   36 A'   37 A'   38 A'   39 A'   40 A'                 
  0.332   0.340   0.349   0.371   0.383   0.397   0.416   0.423
 41 A'   14 A"   42 A'   43 A'   15 A"   44 A'   45 A'   16 A"                 
  0.434   0.501   0.531   0.570   0.593   0.654   0.660   0.714
 46 A'   47 A'   48 A'   17 A"   49 A'   18 A"   50 A'   51 A'                 
  0.721   0.774   0.795   0.813   0.822   0.879   0.890   0.891
 19 A"   20 A"   52 A'   53 A'   54 A'   55 A'   56 A'   21 A"                 
  0.925   1.022   1.099   1.109   1.179   1.323   1.434   1.577
 57 A'   22 A"   23 A"   58 A'   59 A'   60 A'   61 A'   24 A"                 
  1.627   1.643   1.778   1.835   1.842   1.934   1.979   2.010
 62 A'   63 A'   25 A"   26 A"   64 A'   65 A'   66 A'   67 A'                 
  2.232   2.298   2.336   2.408   4.176   4.180   4.219   4.232
 68 A'   27 A"   69 A'   70 A'   28 A"   71 A'   29 A"   72 A'                 
  4.532   4.543   4.549   4.550   4.593   4.757   6.889   6.923
 30 A"   73 A'   74 A'   31 A"   75 A'   76 A'   32 A"   77 A'                 
  6.937   7.182   7.282   7.494   8.202   8.226   8.282  14.718
 78 A'   79 A'   80 A'   81 A'   33 A"   82 A'   83 A'   34 A"                 
 14.757  14.778  14.789  14.863  14.879  49.464  68.727 165.872
 35 A"   84 A'   85 A'   86 A'   87 A'   88 A'   89 A'   90 A'                 
166.102 293.886 293.907 293.9801028.404
 91 A'   36 A"   92 A'   93 A'   94 A'                                         
 --------------------------------------------------------------

          Ground-State Mulliken Net Atomic Charges

     Atom                 Charge (a.u.)
  ----------------------------------------
      1 Br                   -0.222593
      2 P                     0.272290
      3 P                     0.130954
      4 F                    -0.180651
  ----------------------------------------
  Sum of atomic charges =     0.000000

 -----------------------------------------------------------------
                    Cartesian Multipole Moments
 -----------------------------------------------------------------
    Charge (ESU x 10^10)
                 0.0000
    Dipole Moment (Debye)
         X      -0.8073      Y       1.0540      Z      -0.0000
       Tot       1.3276
    Quadrupole Moments (Debye-Ang)
        XX     -49.3921     XY      -1.7482     YY     -52.3793
        XZ       0.0000     YZ       0.0000     ZZ     -49.5469
    Octopole Moments (Debye-Ang^2)
       XXX      40.2687    XXY      -8.8157    XYY      15.8102
       YYY     -20.1799    XXZ      -0.0000    XYZ      -0.0000
       YYZ      -0.0000    XZZ      11.3420    YZZ      -8.1468
       ZZZ      -0.0000
    Hexadecapole Moments (Debye-Ang^3)
      XXXX    -685.0103   XXXY       8.0111   XXYY    -152.0235
      XYYY       1.2939   YYYY    -262.5392   XXXZ       0.0000
      XXYZ       0.0000   XYYZ       0.0000   YYYZ       0.0000
      XXZZ    -125.1969   XYZZ       6.2749   YYZZ     -53.5390
      XZZZ       0.0000   YZZZ       0.0000   ZZZZ     -69.0653
 -----------------------------------------------------------------
 Calculating analytic gradient of the SCF energy
 Gradient of SCF Energy
            1           2           3           4
    1  -0.0006378  -0.0000092   0.0006074   0.0000395
    2   0.0006749  -0.0011858   0.0008310  -0.0003201
    3   0.0000000  -0.0000000  -0.0000000   0.0000000
 Max gradient component =       1.186E-03
 RMS gradient           =       5.348E-04
 Gradient time:  CPU 2.42 s  wall 0.46 s
 Geometry Optimization Parameters
   NAtoms,    NIC,     NZ,  NCons,   NDum,   NFix, NCnnct, MaxDiis
        4      14       4       0       0       0       0       0

 Cartesian Hessian Update
 Hessian Updated using BFGS Update


** GEOMETRY OPTIMIZATION IN DELOCALIZED INTERNAL COORDINATES **
   Searching for a Minimum

   Optimization Cycle:   3

                       Coordinates (Angstroms)
     ATOM                X               Y               Z
      1  Br        1.3898505669   -0.2208198043    0.0000000000
      2  P        -0.3080549961    1.2100331959    0.0000000000
      3  P        -2.0011993452    0.1391923968    0.0000000000
      4  F        -1.6196710552   -1.4030344418    0.0000000000
   Point Group: cs    Number of degrees of freedom:     5


   Energy is  -3353.325336039

 Hessian Updated using BFGS Update

  5 Hessian modes will be used to form the next step
  Hessian Eigenvalues:
     0.170577    0.242454    0.254506    0.317169    0.366425

 Minimum Search - Taking Simple RFO Step
 Searching for Lamda that Minimizes Along All modes
 Value Taken    Lamda =  -0.00000805
 Step Taken.  Stepsize is  0.006193

                             Maximum     Tolerance    Cnvgd?
         Gradient           0.000930      0.000300      NO
         Displacement       0.004438      0.001200      NO
         Energy change     -0.000202      0.000001      NO


 New Cartesian Coordinates Obtained by Inverse Iteration

 Displacement from previous Coordinates is:  0.005547
 ----------------------------------------------------------------
             Standard Nuclear Orientation (Angstroms)
    I     Atom           X                Y                Z
 ----------------------------------------------------------------
    1      Br      1.3900763608    -0.2224760608     0.0000000000
    2      P      -0.3086409329     1.2117300035     0.0000000000
    3      P      -2.0020536428     0.1387276731     0.0000000000
    4      F      -1.6184566147    -1.4026102692     0.0000000000
 ----------------------------------------------------------------
 Molecular Point Group                 Cs    NOp =  2
 Largest Abelian Subgroup              Cs    NOp =  2
 Nuclear Repulsion Energy =   386.7829616741 hartrees
 There are       37 alpha and       37 beta electrons
 Applying Cartesian multipole field
    Component          Value
    ---------          -----
     (2,0,0)        1.00000E-11
     (0,2,0)        2.00000E-11
     (0,0,2)       -3.00000E-11
 Nucleus-field energy     =     0.0000000084 hartrees
 Requested basis set is 6-311++G(d,p)
 There are 51 shells and 130 basis functions
 A cutoff of  1.0D-11 yielded   1111 shell pairs
 There are      7700 function pairs (      8444 Cartesian)
 Smallest overlap matrix eigenvalue = 7.09E-04
 Guess MOs from SCF MO coefficient file

 -----------------------------------------------------------------------
  General SCF calculation program by
  Eric Jon Sundstrom, Paul Horn, Yuezhi Mao, Dmitri Zuev, Alec White,
  David Stuck, Shaama M.S., Shane Yost, Joonho Lee, David Small,
  Daniel Levine, Susi Lehtola, Hugh Burton, Evgeny Epifanovsky
 -----------------------------------------------------------------------
 Hartree-Fock
 using 6 threads for integral computing
 -------------------------------------------------------
 OpenMP Integral computing Module                
 Release: version 2.0, May 2017, Q-Chem Inc. Pleasanton 
 -------------------------------------------------------
 A restricted SCF calculation will be
 performed using DIIS
 SCF converges when DIIS error is below 1.0e-08
 ---------------------------------------
  Cycle       Energy         DIIS error
 ---------------------------------------
    1   -3353.3253375413      3.03e-05  
    2   -3353.3253404631      8.67e-06  
    3   -3353.3253407732      4.29e-06  
    4   -3353.3253408325      1.25e-06  
    5   -3353.3253408424      5.02e-07  
    6   -3353.3253408444      1.91e-07  
    7   -3353.3253408448      7.40e-08  
    8   -3353.3253408448      3.48e-08  
    9   -3353.3253408449      1.10e-08  
   10   -3353.3253408449      4.18e-09  Convergence criterion met
 ---------------------------------------
 SCF time:   CPU 7.50s  wall 1.00s 
 SCF   energy in the final basis set =    -3353.3253408449
 Total energy in the final basis set =    -3353.3253408449

 --------------------------------------------------------------
             Orbital Energies (a.u.) and Symmetries
 --------------------------------------------------------------

 Alpha MOs, Restricted
 -- Occupied --                  
-490.05  -80.05  -80.02  -65.18  -58.54  -58.54  -58.54  -26.33
  1 A'    2 A'    3 A'    4 A'    5 A'    1 A"    6 A'    7 A'                 
 -9.859  -7.588  -7.561  -7.473  -7.465  -7.464  -5.482  -5.479
  8 A'    9 A'   10 A'   11 A'    2 A"   12 A'   13 A'   14 A'                 
 -5.479  -5.454  -5.452  -5.452  -3.212  -3.209  -3.208  -3.199
  3 A"   15 A'   16 A'    4 A"   17 A'    5 A"   18 A'    6 A"                 
 -3.199  -1.644  -1.054  -0.927  -0.784  -0.712  -0.709  -0.617
 19 A'   20 A'   21 A'   22 A'   23 A'   24 A'    7 A"   25 A'                 
 -0.473  -0.468  -0.459  -0.393  -0.362
 26 A'    8 A"   27 A'   28 A'    9 A"                                         
 -- Virtual --                   
 -0.008   0.022   0.063   0.067   0.079   0.089   0.098   0.107
 10 A"   29 A'   30 A'   31 A'   11 A"   32 A'   33 A'   34 A'                 
  0.110   0.115   0.127   0.138   0.158   0.186   0.193   0.197
 12 A"   35 A'   13 A"   36 A'   37 A'   38 A'   39 A'   40 A'                 
  0.332   0.340   0.349   0.371   0.383   0.397   0.416   0.423
 41 A'   14 A"   42 A'   43 A'   15 A"   44 A'   45 A'   16 A"                 
  0.434   0.501   0.531   0.570   0.593   0.655   0.661   0.714
 46 A'   47 A'   48 A'   17 A"   49 A'   18 A"   50 A'   51 A'                 
  0.722   0.774   0.795   0.813   0.822   0.878   0.890   0.891
 19 A"   20 A"   52 A'   53 A'   54 A'   55 A'   56 A'   21 A"                 
  0.924   1.021   1.098   1.109   1.179   1.322   1.432   1.577
 57 A'   22 A"   23 A"   58 A'   59 A'   60 A'   61 A'   24 A"                 
  1.627   1.643   1.778   1.835   1.842   1.934   1.979   2.010
 62 A'   63 A'   25 A"   26 A"   64 A'   65 A'   66 A'   67 A'                 
  2.231   2.298   2.337   2.408   4.176   4.180   4.219   4.232
 68 A'   27 A"   69 A'   70 A'   28 A"   71 A'   29 A"   72 A'                 
  4.532   4.543   4.550   4.550   4.594   4.757   6.889   6.922
 30 A"   73 A'   74 A'   31 A"   75 A'   76 A'   32 A"   77 A'                 
  6.937   7.182   7.282   7.494   8.202   8.226   8.282  14.718
 78 A'   79 A'   80 A'   81 A'   33 A"   82 A'   83 A'   34 A"                 
 14.757  14.778  14.789  14.863  14.879  49.464  68.727 165.872
 35 A"   84 A'   85 A'   86 A'   87 A'   88 A'   89 A'   90 A'                 
166.101 293.886 293.907 293.9791028.404
 91 A'   36 A"   92 A'   93 A'   94 A'                                         

 Beta MOs, Restricted
 -- Occupied --                  
-490.05  -80.05  -80.02  -65.18  -58.54  -58.54  -58.54  -26.33
  1 A'    2 A'    3 A'    4 A'    5 A'    1 A"    6 A'    7 A'                 
 -9.859  -7.588  -7.561  -7.473  -7.465  -7.464  -5.482  -5.479
  8 A'    9 A'   10 A'   11 A'    2 A"   12 A'   13 A'   14 A'                 
 -5.479  -5.454  -5.452  -5.452  -3.212  -3.209  -3.208  -3.199
  3 A"   15 A'   16 A'    4 A"   17 A'    5 A"   18 A'    6 A"                 
 -3.199  -1.644  -1.054  -0.927  -0.784  -0.712  -0.709  -0.617
 19 A'   20 A'   21 A'   22 A'   23 A'   24 A'    7 A"   25 A'                 
 -0.473  -0.468  -0.459  -0.393  -0.362
 26 A'    8 A"   27 A'   28 A'    9 A"                                         
 -- Virtual --                   
 -0.008   0.022   0.063   0.067   0.079   0.089   0.098   0.107
 10 A"   29 A'   30 A'   31 A'   11 A"   32 A'   33 A'   34 A'                 
  0.110   0.115   0.127   0.138   0.158   0.186   0.193   0.197
 12 A"   35 A'   13 A"   36 A'   37 A'   38 A'   39 A'   40 A'                 
  0.332   0.340   0.349   0.371   0.383   0.397   0.416   0.423
 41 A'   14 A"   42 A'   43 A'   15 A"   44 A'   45 A'   16 A"                 
  0.434   0.501   0.531   0.570   0.593   0.655   0.661   0.714
 46 A'   47 A'   48 A'   17 A"   49 A'   18 A"   50 A'   51 A'                 
  0.722   0.774   0.795   0.813   0.822   0.878   0.890   0.891
 19 A"   20 A"   52 A'   53 A'   54 A'   55 A'   56 A'   21 A"                 
  0.924   1.021   1.098   1.109   1.179   1.322   1.432   1.577
 57 A'   22 A"   23 A"   58 A'   59 A'   60 A'   61 A'   24 A"                 
  1.627   1.643   1.778   1.835   1.842   1.934   1.979   2.010
 62 A'   63 A'   25 A"   26 A"   64 A'   65 A'   66 A'   67 A'                 
  2.231   2.298   2.337   2.408   4.176   4.180   4.219   4.232
 68 A'   27 A"   69 A'   70 A'   28 A"   71 A'   29 A"   72 A'                 
  4.532   4.543   4.550   4.550   4.594   4.757   6.889   6.922
 30 A"   73 A'   74 A'   31 A"   75 A'   76 A'   32 A"   77 A'                 
  6.937   7.182   7.282   7.494   8.202   8.226   8.282  14.718
 78 A'   79 A'   80 A'   81 A'   33 A"   82 A'   83 A'   34 A"                 
 14.757  14.778  14.789  14.863  14.879  49.464  68.727 165.872
 35 A"   84 A'   85 A'   86 A'   87 A'   88 A'   89 A'   90 A'                 
166.101 293.886 293.907 293.9791028.404
 91 A'   36 A"   92 A'   93 A'   94 A'                                         
 --------------------------------------------------------------

          Ground-State Mulliken Net Atomic Charges

     Atom                 Charge (a.u.)
  ----------------------------------------
      1 Br                   -0.223514
      2 P                     0.272638
      3 P                     0.130965
      4 F                    -0.180089
  ----------------------------------------
  Sum of atomic charges =     0.000000

 -----------------------------------------------------------------
                    Cartesian Multipole Moments
 -----------------------------------------------------------------
    Charge (ESU x 10^10)
                 0.0000
    Dipole Moment (Debye)
         X      -0.8256      Y       1.0592      Z      -0.0000
       Tot       1.3430
    Quadrupole Moments (Debye-Ang)
        XX     -49.3886     XY      -1.7486     YY     -52.3623
        XZ       0.0000     YZ      -0.0000     ZZ     -49.5583
    Octopole Moments (Debye-Ang^2)
       XXX      40.2113    XXY      -8.8056    XYY      15.7843
       YYY     -20.1302    XXZ      -0.0000    XYZ       0.0000
       YYZ      -0.0000    XZZ      11.3385    YZZ      -8.1370
       ZZZ      -0.0000
    Hexadecapole Moments (Debye-Ang^3)
      XXXX    -685.3210   XXXY       8.1792   XXYY    -152.0513
      XYYY       1.4671   YYYY    -262.8139   XXXZ       0.0000
      XXYZ      -0.0000   XYYZ       0.0000   YYYZ       0.0000
      XXZZ    -125.2569   XYZZ       6.3389   YYZZ     -53.6059
      XZZZ       0.0000   YZZZ      -0.0000   ZZZZ     -69.1084
 -----------------------------------------------------------------
 Calculating analytic gradient of the SCF energy
 Gradient of SCF Energy
            1           2           3           4
    1  -0.0000600  -0.0000280   0.0000360   0.0000520
    2   0.0001233  -0.0002597   0.0003113  -0.0001750
    3   0.0000000  -0.0000000   0.0000000   0.0000000
 Max gradient component =       3.113E-04
 RMS gradient           =       1.350E-04
 Gradient time:  CPU 2.43 s  wall 0.46 s
 Geometry Optimization Parameters
   NAtoms,    NIC,     NZ,  NCons,   NDum,   NFix, NCnnct, MaxDiis
        4      14       4       0       0       0       0       0

 Cartesian Hessian Update
 Hessian Updated using BFGS Update


** GEOMETRY OPTIMIZATION IN DELOCALIZED INTERNAL COORDINATES **
   Searching for a Minimum

   Optimization Cycle:   4

                       Coordinates (Angstroms)
     ATOM                X               Y               Z
      1  Br        1.3900763608   -0.2224760608    0.0000000000
      2  P        -0.3086409329    1.2117300035    0.0000000000
      3  P        -2.0020536428    0.1387276731    0.0000000000
      4  F        -1.6184566147   -1.4026102692    0.0000000000
   Point Group: cs    Number of degrees of freedom:     5


   Energy is  -3353.325340845

 Hessian Updated using BFGS Update

  5 Hessian modes will be used to form the next step
  Hessian Eigenvalues:
     0.152019    0.230147    0.251878    0.317575    0.352123

 Minimum Search - Taking Simple RFO Step
 Searching for Lamda that Minimizes Along All modes
 Value Taken    Lamda =   0.00000000
 Step Taken.  Stepsize is  0.001812

                             Maximum     Tolerance    Cnvgd?
         Gradient           0.000262      0.000300     YES
         Displacement       0.001393      0.001200      NO
         Energy change     -0.000005      0.000001      NO


 New Cartesian Coordinates Obtained by Inverse Iteration

 Displacement from previous Coordinates is:  0.002698
 ----------------------------------------------------------------
             Standard Nuclear Orientation (Angstroms)
    I     Atom           X                Y                Z
 ----------------------------------------------------------------
    1      Br      1.3894327160    -0.2231504068     0.0000000000
    2      P      -0.3087778528     1.2125150575     0.0000000000
    3      P      -2.0019069308     0.1384432428     0.0000000000
    4      F      -1.6178227620    -1.4024365469     0.0000000000
 ----------------------------------------------------------------
 Molecular Point Group                 Cs    NOp =  2
 Largest Abelian Subgroup              Cs    NOp =  2
 Nuclear Repulsion Energy =   386.7912085387 hartrees
 There are       37 alpha and       37 beta electrons
 Applying Cartesian multipole field
    Component          Value
    ---------          -----
     (2,0,0)        1.00000E-11
     (0,2,0)        2.00000E-11
     (0,0,2)       -3.00000E-11
 Nucleus-field energy     =     0.0000000084 hartrees
 Requested basis set is 6-311++G(d,p)
 There are 51 shells and 130 basis functions
 A cutoff of  1.0D-11 yielded   1111 shell pairs
 There are      7700 function pairs (      8444 Cartesian)
 Smallest overlap matrix eigenvalue = 7.10E-04
 Guess MOs from SCF MO coefficient file

 -----------------------------------------------------------------------
  General SCF calculation program by
  Eric Jon Sundstrom, Paul Horn, Yuezhi Mao, Dmitri Zuev, Alec White,
  David Stuck, Shaama M.S., Shane Yost, Joonho Lee, David Small,
  Daniel Levine, Susi Lehtola, Hugh Burton, Evgeny Epifanovsky
 -----------------------------------------------------------------------
 Hartree-Fock
 using 6 threads for integral computing
 -------------------------------------------------------
 OpenMP Integral computing Module                
 Release: version 2.0, May 2017, Q-Chem Inc. Pleasanton 
 -------------------------------------------------------
 A restricted SCF calculation will be
 performed using DIIS
 SCF converges when DIIS error is below 1.0e-08
 ---------------------------------------
  Cycle       Energy         DIIS error
 ---------------------------------------
    1   -3353.3253407064      1.06e-05  
    2   -3353.3253410891      3.21e-06  
    3   -3353.3253411352      1.71e-06  
    4   -3353.3253411441      4.94e-07  
    5   -3353.3253411460      1.77e-07  
    6   -3353.3253411463      6.47e-08  
    7   -3353.3253411463      2.50e-08  
    8   -3353.3253411464      1.00e-08  
    9   -3353.3253411463      4.16e-09  Convergence criterion met
 ---------------------------------------
 SCF time:   CPU 6.76s  wall 1.00s 
 SCF   energy in the final basis set =    -3353.3253411463
 Total energy in the final basis set =    -3353.3253411463

 --------------------------------------------------------------
             Orbital Energies (a.u.) and Symmetries
 --------------------------------------------------------------

 Alpha MOs, Restricted
 -- Occupied --                  
-490.05  -80.05  -80.02  -65.18  -58.54  -58.54  -58.54  -26.33
  1 A'    2 A'    3 A'    4 A'    5 A'    1 A"    6 A'    7 A'                 
 -9.859  -7.588  -7.561  -7.473  -7.465  -7.464  -5.482  -5.479
  8 A'    9 A'   10 A'   11 A'    2 A"   12 A'   13 A'   14 A'                 
 -5.479  -5.454  -5.452  -5.452  -3.212  -3.208  -3.208  -3.199
  3 A"   15 A'   16 A'    4 A"   17 A'    5 A"   18 A'    6 A"                 
 -3.199  -1.644  -1.054  -0.927  -0.784  -0.712  -0.709  -0.617
 19 A'   20 A'   21 A'   22 A'   23 A'   24 A'    7 A"   25 A'                 
 -0.473  -0.468  -0.459  -0.393  -0.362
 26 A'    8 A"   27 A'   28 A'    9 A"                                         
 -- Virtual --                   
 -0.008   0.022   0.063   0.067   0.079   0.089   0.098   0.107
 10 A"   29 A'   30 A'   31 A'   11 A"   32 A'   33 A'   34 A'                 
  0.110   0.115   0.127   0.138   0.158   0.186   0.193   0.197
 12 A"   35 A'   13 A"   36 A'   37 A'   38 A'   39 A'   40 A'                 
  0.332   0.340   0.349   0.371   0.383   0.397   0.416   0.423
 41 A'   14 A"   42 A'   43 A'   15 A"   44 A'   45 A'   16 A"                 
  0.434   0.501   0.531   0.570   0.593   0.655   0.661   0.714
 46 A'   47 A'   48 A'   17 A"   49 A'   18 A"   50 A'   51 A'                 
  0.722   0.774   0.795   0.814   0.822   0.878   0.890   0.891
 19 A"   20 A"   52 A'   53 A'   54 A'   55 A'   56 A'   21 A"                 
  0.924   1.021   1.098   1.109   1.179   1.322   1.432   1.577
 57 A'   22 A"   23 A"   58 A'   59 A'   60 A'   61 A'   24 A"                 
  1.626   1.643   1.777   1.835   1.842   1.934   1.979   2.009
 62 A'   63 A'   25 A"   26 A"   64 A'   65 A'   66 A'   67 A'                 
  2.231   2.298   2.337   2.408   4.176   4.180   4.219   4.232
 68 A'   27 A"   69 A'   70 A'   28 A"   71 A'   29 A"   72 A'                 
  4.532   4.543   4.550   4.550   4.594   4.756   6.889   6.922
 30 A"   73 A'   74 A'   31 A"   75 A'   76 A'   32 A"   77 A'                 
  6.937   7.182   7.282   7.494   8.203   8.226   8.282  14.718
 78 A'   79 A'   80 A'   81 A'   33 A"   82 A'   83 A'   34 A"                 
 14.756  14.777  14.789  14.863  14.879  49.464  68.727 165.872
 35 A"   84 A'   85 A'   86 A'   87 A'   88 A'   89 A'   90 A'                 
166.101 293.886 293.908 293.9791028.404
 91 A'   36 A"   92 A'   93 A'   94 A'                                         

 Beta MOs, Restricted
 -- Occupied --                  
-490.05  -80.05  -80.02  -65.18  -58.54  -58.54  -58.54  -26.33
  1 A'    2 A'    3 A'    4 A'    5 A'    1 A"    6 A'    7 A'                 
 -9.859  -7.588  -7.561  -7.473  -7.465  -7.464  -5.482  -5.479
  8 A'    9 A'   10 A'   11 A'    2 A"   12 A'   13 A'   14 A'                 
 -5.479  -5.454  -5.452  -5.452  -3.212  -3.208  -3.208  -3.199
  3 A"   15 A'   16 A'    4 A"   17 A'    5 A"   18 A'    6 A"                 
 -3.199  -1.644  -1.054  -0.927  -0.784  -0.712  -0.709  -0.617
 19 A'   20 A'   21 A'   22 A'   23 A'   24 A'    7 A"   25 A'                 
 -0.473  -0.468  -0.459  -0.393  -0.362
 26 A'    8 A"   27 A'   28 A'    9 A"                                         
 -- Virtual --                   
 -0.008   0.022   0.063   0.067   0.079   0.089   0.098   0.107
 10 A"   29 A'   30 A'   31 A'   11 A"   32 A'   33 A'   34 A'                 
  0.110   0.115   0.127   0.138   0.158   0.186   0.193   0.197
 12 A"   35 A'   13 A"   36 A'   37 A'   38 A'   39 A'   40 A'                 
  0.332   0.340   0.349   0.371   0.383   0.397   0.416   0.423
 41 A'   14 A"   42 A'   43 A'   15 A"   44 A'   45 A'   16 A"                 
  0.434   0.501   0.531   0.570   0.593   0.655   0.661   0.714
 46 A'   47 A'   48 A'   17 A"   49 A'   18 A"   50 A'   51 A'                 
  0.722   0.774   0.795   0.814   0.822   0.878   0.890   0.891
 19 A"   20 A"   52 A'   53 A'   54 A'   55 A'   56 A'   21 A"                 
  0.924   1.021   1.098   1.109   1.179   1.322   1.432   1.577
 57 A'   22 A"   23 A"   58 A'   59 A'   60 A'   61 A'   24 A"                 
  1.626   1.643   1.777   1.835   1.842   1.934   1.979   2.009
 62 A'   63 A'   25 A"   26 A"   64 A'   65 A'   66 A'   67 A'                 
  2.231   2.298   2.337   2.408   4.176   4.180   4.219   4.232
 68 A'   27 A"   69 A'   70 A'   28 A"   71 A'   29 A"   72 A'                 
  4.532   4.543   4.550   4.550   4.594   4.756   6.889   6.922
 30 A"   73 A'   74 A'   31 A"   75 A'   76 A'   32 A"   77 A'                 
  6.937   7.182   7.282   7.494   8.203   8.226   8.282  14.718
 78 A'   79 A'   80 A'   81 A'   33 A"   82 A'   83 A'   34 A"                 
 14.756  14.777  14.789  14.863  14.879  49.464  68.727 165.872
 35 A"   84 A'   85 A'   86 A'   87 A'   88 A'   89 A'   90 A'                 
166.101 293.886 293.908 293.9791028.404
 91 A'   36 A"   92 A'   93 A'   94 A'                                         
 --------------------------------------------------------------

          Ground-State Mulliken Net Atomic Charges

     Atom                 Charge (a.u.)
  ----------------------------------------
      1 Br                   -0.223841
      2 P                     0.272739
      3 P                     0.130784
      4 F                    -0.179682
  ----------------------------------------
  Sum of atomic charges =     0.000000

 -----------------------------------------------------------------
                    Cartesian Multipole Moments
 -----------------------------------------------------------------
    Charge (ESU x 10^10)
                 0.0000
    Dipole Moment (Debye)
         X      -0.8297      Y       1.0598      Z       0.0000
       Tot       1.3459
    Quadrupole Moments (Debye-Ang)
        XX     -49.3935     XY      -1.7457     YY     -52.3527
        XZ      -0.0000     YZ      -0.0000     ZZ     -49.5611
    Octopole Moments (Debye-Ang^2)
       XXX      40.2277    XXY      -8.8041    XYY      15.7814
       YYY     -20.1130    XXZ       0.0000    XYZ       0.0000
       YYZ      -0.0000    XZZ      11.3443    YZZ      -8.1335
       ZZZ       0.0000
    Hexadecapole Moments (Debye-Ang^3)
      XXXX    -685.1360   XXXY       8.2444   XXYY    -151.9967
      XYYY       1.5251   YYYY    -262.9312   XXXZ      -0.0000
      XXYZ       0.0000   XYYZ       0.0000   YYYZ      -0.0000
      XXZZ    -125.2140   XYZZ       6.3595   YYZZ     -53.6334
      XZZZ      -0.0000   YZZZ      -0.0000   ZZZZ     -69.1197
 -----------------------------------------------------------------
 Calculating analytic gradient of the SCF energy
 Gradient of SCF Energy
            1           2           3           4
    1  -0.0000026  -0.0000094   0.0000155  -0.0000035
    2  -0.0000042   0.0000116   0.0000161  -0.0000234
    3   0.0000000  -0.0000000   0.0000000  -0.0000000
 Max gradient component =       2.338E-05
 RMS gradient           =       1.042E-05
 Gradient time:  CPU 2.43 s  wall 0.47 s
 Geometry Optimization Parameters
   NAtoms,    NIC,     NZ,  NCons,   NDum,   NFix, NCnnct, MaxDiis
        4      14       4       0       0       0       0       0

 Cartesian Hessian Update
 Hessian Updated using BFGS Update


** GEOMETRY OPTIMIZATION IN DELOCALIZED INTERNAL COORDINATES **
   Searching for a Minimum

   Optimization Cycle:   5

                       Coordinates (Angstroms)
     ATOM                X               Y               Z
      1  Br        1.3894327160   -0.2231504068    0.0000000000
      2  P        -0.3087778528    1.2125150575    0.0000000000
      3  P        -2.0019069308    0.1384432428    0.0000000000
      4  F        -1.6178227620   -1.4024365469    0.0000000000
   Point Group: cs    Number of degrees of freedom:     5


   Energy is  -3353.325341146

 Hessian Updated using BFGS Update

  5 Hessian modes will be used to form the next step
  Hessian Eigenvalues:
     0.152538    0.232436    0.263686    0.316418    0.339613

 Minimum Search - Taking Simple RFO Step
 Searching for Lamda that Minimizes Along All modes
 Value Taken    Lamda =   0.00000000
 Step Taken.  Stepsize is  0.000138

                             Maximum     Tolerance    Cnvgd?
         Gradient           0.000037      0.000300     YES
         Displacement       0.000129      0.001200     YES
         Energy change     -0.000000      0.000001     YES


                       Distance Matrix (Angstroms)
             Br(  1)   P (  2)   P (  3)
   P (  2)  2.223748
   P (  3)  3.410562  2.005073
   F (  4)  3.230217  2.924307  1.588027

 Final energy is   -3353.3253411463252     


 ******************************
 **  OPTIMIZATION CONVERGED  **
 ******************************

                       Coordinates (Angstroms)
     ATOM                X               Y               Z
      1  Br        1.3894327160   -0.2231504068    0.0000000000
      2  P        -0.3087778528    1.2125150575    0.0000000000
      3  P        -2.0019069308    0.1384432428    0.0000000000
      4  F        -1.6178227620   -1.4024365469    0.0000000000

Z-matrix Print:
$molecule
0 1
Br
P  1 2.223748
P  2 2.005073 1 107.399003
F  3 1.588027 2 108.393365 1 -0.000000 0
$end


 --------------------------------------------------------------
             Orbital Energies (a.u.) and Symmetries
 --------------------------------------------------------------

 Alpha MOs, Restricted
 -- Occupied --                  
-490.05  -80.05  -80.02  -65.18  -58.54  -58.54  -58.54  -26.33
  1 A'    2 A'    3 A'    4 A'    5 A'    1 A"    6 A'    7 A'                 
 -9.859  -7.588  -7.561  -7.473  -7.465  -7.464  -5.482  -5.479
  8 A'    9 A'   10 A'   11 A'    2 A"   12 A'   13 A'   14 A'                 
 -5.479  -5.454  -5.452  -5.452  -3.212  -3.208  -3.208  -3.199
  3 A"   15 A'   16 A'    4 A"   17 A'    5 A"   18 A'    6 A"                 
 -3.199  -1.644  -1.054  -0.927  -0.784  -0.712  -0.709  -0.617
 19 A'   20 A'   21 A'   22 A'   23 A'   24 A'    7 A"   25 A'                 
 -0.473  -0.468  -0.459  -0.393  -0.362
 26 A'    8 A"   27 A'   28 A'    9 A"                                         
 -- Virtual --                   
 -0.008   0.022   0.063   0.067   0.079   0.089   0.098   0.107
 10 A"   29 A'   30 A'   31 A'   11 A"   32 A'   33 A'   34 A'                 
  0.110   0.115   0.127   0.138   0.158   0.186   0.193   0.197
 12 A"   35 A'   13 A"   36 A'   37 A'   38 A'   39 A'   40 A'                 
  0.332   0.340   0.349   0.371   0.383   0.397   0.416   0.423
 41 A'   14 A"   42 A'   43 A'   15 A"   44 A'   45 A'   16 A"                 
  0.434   0.501   0.531   0.570   0.593   0.655   0.661   0.714
 46 A'   47 A'   48 A'   17 A"   49 A'   18 A"   50 A'   51 A'                 
  0.722   0.774   0.795   0.814   0.822   0.878   0.890   0.891
 19 A"   20 A"   52 A'   53 A'   54 A'   55 A'   56 A'   21 A"                 
  0.924   1.021   1.098   1.109   1.179   1.322   1.432   1.577
 57 A'   22 A"   23 A"   58 A'   59 A'   60 A'   61 A'   24 A"                 
  1.626   1.643   1.777   1.835   1.842   1.934   1.979   2.009
 62 A'   63 A'   25 A"   26 A"   64 A'   65 A'   66 A'   67 A'                 
  2.231   2.298   2.337   2.408   4.176   4.180   4.219   4.232
 68 A'   27 A"   69 A'   70 A'   28 A"   71 A'   29 A"   72 A'                 
  4.532   4.543   4.550   4.550   4.594   4.756   6.889   6.922
 30 A"   73 A'   74 A'   31 A"   75 A'   76 A'   32 A"   77 A'                 
  6.937   7.182   7.282   7.494   8.203   8.226   8.282  14.718
 78 A'   79 A'   80 A'   81 A'   33 A"   82 A'   83 A'   34 A"                 
 14.756  14.777  14.789  14.863  14.879  49.464  68.727 165.872
 35 A"   84 A'   85 A'   86 A'   87 A'   88 A'   89 A'   90 A'                 
166.101 293.886 293.908 293.9791028.404
 91 A'   36 A"   92 A'   93 A'   94 A'                                         

 Beta MOs, Restricted
 -- Occupied --                  
-490.05  -80.05  -80.02  -65.18  -58.54  -58.54  -58.54  -26.33
  1 A'    2 A'    3 A'    4 A'    5 A'    1 A"    6 A'    7 A'                 
 -9.859  -7.588  -7.561  -7.473  -7.465  -7.464  -5.482  -5.479
  8 A'    9 A'   10 A'   11 A'    2 A"   12 A'   13 A'   14 A'                 
 -5.479  -5.454  -5.452  -5.452  -3.212  -3.208  -3.208  -3.199
  3 A"   15 A'   16 A'    4 A"   17 A'    5 A"   18 A'    6 A"                 
 -3.199  -1.644  -1.054  -0.927  -0.784  -0.712  -0.709  -0.617
 19 A'   20 A'   21 A'   22 A'   23 A'   24 A'    7 A"   25 A'                 
 -0.473  -0.468  -0.459  -0.393  -0.362
 26 A'    8 A"   27 A'   28 A'    9 A"                                         
 -- Virtual --                   
 -0.008   0.022   0.063   0.067   0.079   0.089   0.098   0.107
 10 A"   29 A'   30 A'   31 A'   11 A"   32 A'   33 A'   34 A'                 
  0.110   0.115   0.127   0.138   0.158   0.186   0.193   0.197
 12 A"   35 A'   13 A"   36 A'   37 A'   38 A'   39 A'   40 A'                 
  0.332   0.340   0.349   0.371   0.383   0.397   0.416   0.423
 41 A'   14 A"   42 A'   43 A'   15 A"   44 A'   45 A'   16 A"                 
  0.434   0.501   0.531   0.570   0.593   0.655   0.661   0.714
 46 A'   47 A'   48 A'   17 A"   49 A'   18 A"   50 A'   51 A'                 
  0.722   0.774   0.795   0.814   0.822   0.878   0.890   0.891
 19 A"   20 A"   52 A'   53 A'   54 A'   55 A'   56 A'   21 A"                 
  0.924   1.021   1.098   1.109   1.179   1.322   1.432   1.577
 57 A'   22 A"   23 A"   58 A'   59 A'   60 A'   61 A'   24 A"                 
  1.626   1.643   1.777   1.835   1.842   1.934   1.979   2.009
 62 A'   63 A'   25 A"   26 A"   64 A'   65 A'   66 A'   67 A'                 
  2.231   2.298   2.337   2.408   4.176   4.180   4.219   4.232
 68 A'   27 A"   69 A'   70 A'   28 A"   71 A'   29 A"   72 A'                 
  4.532   4.543   4.550   4.550   4.594   4.756   6.889   6.922
 30 A"   73 A'   74 A'   31 A"   75 A'   76 A'   32 A"   77 A'                 
  6.937   7.182   7.282   7.494   8.203   8.226   8.282  14.718
 78 A'   79 A'   80 A'   81 A'   33 A"   82 A'   83 A'   34 A"                 
 14.756  14.777  14.789  14.863  14.879  49.464  68.727 165.872
 35 A"   84 A'   85 A'   86 A'   87 A'   88 A'   89 A'   90 A'                 
166.101 293.886 293.908 293.9791028.404
 91 A'   36 A"   92 A'   93 A'   94 A'                                         
 --------------------------------------------------------------

          Ground-State Mulliken Net Atomic Charges

     Atom                 Charge (a.u.)
  ----------------------------------------
      1 Br                   -0.223841
      2 P                     0.272739
      3 P                     0.130784
      4 F                    -0.179682
  ----------------------------------------
  Sum of atomic charges =     0.000000

 -----------------------------------------------------------------
                    Cartesian Multipole Moments
 -----------------------------------------------------------------
    Charge (ESU x 10^10)
                 0.0000
    Dipole Moment (Debye)
         X      -0.8297      Y       1.0598      Z       0.0000
       Tot       1.3459
    Quadrupole Moments (Debye-Ang)
        XX     -49.3935     XY      -1.7457     YY     -52.3527
        XZ      -0.0000     YZ      -0.0000     ZZ     -49.5611
    Octopole Moments (Debye-Ang^2)
       XXX      40.2277    XXY      -8.8041    XYY      15.7814
       YYY     -20.1130    XXZ       0.0000    XYZ       0.0000
       YYZ      -0.0000    XZZ      11.3443    YZZ      -8.1335
       ZZZ       0.0000
    Hexadecapole Moments (Debye-Ang^3)
      XXXX    -685.1360   XXXY       8.2444   XXYY    -151.9967
      XYYY       1.5251   YYYY    -262.9312   XXXZ      -0.0000
      XXYZ       0.0000   XYYZ       0.0000   YYYZ      -0.0000
      XXZZ    -125.2140   XYZZ       6.3595   YYZZ     -53.6334
      XZZZ      -0.0000   YZZZ      -0.0000   ZZZZ     -69.1197
 -----------------------------------------------------------------
Archival summary:
1\1\december\OPT\HF\BasisUnspecified\r121\taweetha\SunFeb1006:10:092019SunFeb1006:10:092019\0\\#,OPT,HF,BasisUnspecified,\\0,1\Br\P,1,2.22375\P,2,2.00507,1,107.399\F,3,1.58803,2,108.393,1,-0,0\\HF=-3353.32534\\@

 Total job time:  9.65s(wall), 54.95s(cpu) 
 Sun Feb 10 06:10:09 2019

        *************************************************************
        *                                                           *
        *  Thank you very much for using Q-Chem.  Have a nice day.  *
        *                                                           *
        *************************************************************


 
User input: 2 of 2 
 
Q-Chem Developer Version!
                  Welcome to Q-Chem
     A Quantum Leap Into The Future Of Chemistry


 Q-Chem 5.1, Q-Chem, Inc., Pleasanton, CA (2018)

 Yihan Shao,  Zhengting Gan,  E. Epifanovsky,  A. T. B. Gilbert,  M. Wormit,  
 J. Kussmann,  A. W. Lange,  A. Behn,  Jia Deng,  Xintian Feng,  D. Ghosh,  
 M. Goldey,  P. R. Horn,  L. D. Jacobson,  I. Kaliman,  T. Kus,  A. Landau,  
 Jie Liu,  E. I. Proynov,  R. M. Richard,  R. P. Steele,  E. J. Sundstrom,  
 H. L. Woodcock III,  P. M. Zimmerman,  D. Zuev,  B. Albrecht,  E. Alguire,  
 S. A. Baeppler,  D. Barton,  Z. Benda,  Y. A. Bernard,  E. J. Berquist,  
 K. B. Bravaya,  H. Burton,  D. Casanova,  Chun-Min Chang,  Yunqing Chen,  
 A. Chien,  K. D. Closser,  M. P. Coons,  S. Coriani,  S. Dasgupta,  
 A. L. Dempwolff,  M. Diedenhofen,  Hainam Do,  R. G. Edgar,  Po-Tung Fang,  
 S. Faraji,  S. Fatehi,  Qingguo Feng,  K. D. Fenk,  J. Fosso-Tande,  
 J. Gayvert,  Qinghui Ge,  A. Ghysels,  G. Gidofalvi,  J. Gomes,  
 J. Gonthier,  A. Gunina,  D. Hait,  M. W. D. Hanson-Heine,  
 P. H. P. Harbach,  A. W. Hauser,  J. E. Herr,  E. G. Hohenstein,  
 Z. C. Holden,  Kerwin Hui,  B. C. Huynh,  T.-C. Jagau,  Hyunjun Ji,  
 B. Kaduk,  K. Khistyaev,  Jaehoon Kim,  P. Klunzinger,  K. Koh,  
 D. Kosenkov,  L. Koulias,  T. Kowalczyk,  C. M. Krauter,  A. Kunitsa,  
 Ka Un Lao,  A. Laurent,  K. V. Lawler,  Joonho Lee,  D. Lefrancois,  
 S. Lehtola,  D. S. Levine,  Yi-Pei Li,  You-Sheng Lin,  Fenglai Liu,  
 E. Livshits,  A. Luenser,  P. Manohar,  E. Mansoor,  S. F. Manzer,  
 Shan-Ping Mao,  Yuezhi Mao,  N. Mardirossian,  A. V. Marenich,  
 T. Markovich,  L. A. Martinez-Martinez,  S. A. Maurer,  N. J. Mayhall,  
 S. C. McKenzie,  J.-M. Mewes,  A. F. Morrison,  J. W. Mullinax,  K. Nanda,  
 T. S. Nguyen-Beck,  R. Olivares-Amaya,  J. A. Parkhill,  T. M. Perrine,  
 F. Plasser,  P. Pokhilko,  S. Prager,  A. Prociuk,  E. Ramos,  D. R. Rehn,  
 F. Rob,  M. Schneider,  N. Sergueev,  S. M. Sharada,  S. Sharma,  
 D. W. Small,  T. Stauch,  T. Stein,  Yu-Chuan Su,  A. J. W. Thom,  
 A. Tkatchenko,  T. Tsuchimochi,  N. M. Tubman,  L. Vogt,  M. L. Vidal,  
 O. Vydrov,  M. A. Watson,  J. Wenzel,  M. de Wergifosse,  T. A. Wesolowski,  
 A. White,  J. Witte,  A. Yamada,  Jun Yang,  K. Yao,  S. Yeganeh,  
 S. R. Yost,  Zhi-Qiang You,  A. Zech,  Igor Ying Zhang,  Xing Zhang,  
 Yan Zhao,  Ying Zhu,  B. R. Brooks,  G. K. L. Chan,  C. J. Cramer,  
 M. S. Gordon,  W. J. Hehre,  A. Klamt,  M. W. Schmidt,  C. D. Sherrill,  
 D. G. Truhlar,  A. Aspuru-Guzik,  R. Baer,  A. T. Bell,  N. A. Besley,  
 Jeng-Da Chai,  A. E. DePrince, III,  R. A. DiStasio Jr.,  A. Dreuw,  
 B. D. Dunietz,  T. R. Furlani,  Chao-Ping Hsu,  Yousung Jung,  Jing Kong,  
 D. S. Lambrecht,  WanZhen Liang,  C. Ochsenfeld,  V. A. Rassolov,  
 L. V. Slipchenko,  J. E. Subotnik,  T. Van Voorhis,  J. M. Herbert,  
 A. I. Krylov,  P. M. W. Gill,  M. Head-Gordon

 Contributors to earlier versions of Q-Chem not listed above: 
 R. D. Adamson,  B. Austin,  J. Baker,  G. J. O. Beran,  K. Brandhorst,  
 S. T. Brown,  E. F. C. Byrd,  A. K. Chakraborty,  C.-L. Cheng,  
 Siu Hung Chien,  D. M. Chipman,  D. L. Crittenden,  H. Dachsel,  
 R. J. Doerksen,  A. D. Dutoi,  L. Fusti-Molnar,  W. A. Goddard III,  
 A. Golubeva-Zadorozhnaya,  S. R. Gwaltney,  G. Hawkins,  A. Heyden,  
 S. Hirata,  G. Kedziora,  F. J. Keil,  C. Kelley,  Jihan Kim,  R. A. King,  
 R. Z. Khaliullin,  P. P. Korambath,  W. Kurlancheek,  A. M. Lee,  M. S. Lee,  
 S. V. Levchenko,  Ching Yeh Lin,  D. Liotard,  R. C. Lochan,  I. Lotan,  
 P. E. Maslen,  N. Nair,  D. P. O'Neill,  D. Neuhauser,  E. Neuscamman,  
 C. M. Oana,  R. Olson,  B. Peters,  R. Peverati,  P. A. Pieniazek,  
 Y. M. Rhee,  J. Ritchie,  M. A. Rohrdanz,  E. Rosta,  N. J. Russ,  
 H. F. Schaefer III,  N. E. Schultz,  N. Shenvi,  A. C. Simmonett,  A. Sodt,  
 D. Stuck,  K. S. Thanthiriwatte,  V. Vanovschi,  Tao Wang,  A. Warshel,  
 C. F. Williams,  Q. Wu,  X. Xu,  W. Zhang

 Please cite Q-Chem as follows:
 Y. Shao et al., Mol. Phys. 113, 184-215 (2015)
 DOI: 10.1080/00268976.2014.952696

 Q-Chem 5.1.2 for Intel X86 EM64T Linux

 Parts of Q-Chem use Armadillo 8.300.2 (Tropical Shenanigans).
 http://arma.sourceforge.net/

 Q-Chem begins on Sun Feb 10 06:10:09 2019  

Host: 
0

     Scratch files written to /scratch/taweetham/qchem22646//
The previous job contains 0 fragments, simply inherited here
Input Ideriv = 2
Curr. Ideriv = -1
Max.  Ideriv = 2

Checking the input file for inconsistencies... 	...done.

--------------------------------------------------------------
User input:
--------------------------------------------------------------

$molecule
read
$end

$rem
   JOB_TYPE 	FREQUENCY
   BASIS 		6-311++G**
   EXCHANGE 	HF	
$end

--------------------------------------------------------------
 ----------------------------------------------------------------
             Standard Nuclear Orientation (Angstroms)
    I     Atom           X                Y                Z
 ----------------------------------------------------------------
    1      Br      1.3978215292    -0.2182815266    -0.0000000000
    2      P      -0.3030579673     1.2142209690     0.0000000000
    3      P      -1.9941851942     0.1369999888     0.0000000000
    4      F      -1.6072340112    -1.4031623263    -0.0000000000
 ----------------------------------------------------------------
 Molecular Point Group                 Cs    NOp =  2
 Largest Abelian Subgroup              Cs    NOp =  2
 Nuclear Repulsion Energy =   386.7912085387 hartrees
 There are       37 alpha and       37 beta electrons
 Requested basis set is 6-311++G(d,p)
 There are 51 shells and 130 basis functions

 Total QAlloc Memory Limit   2000 MB
 Mega-Array Size       188 MB
 MEM_STATIC part       192 MB

                       Distance Matrix (Angstroms)
             Br(  1)   P (  2)   P (  3)
   P (  2)  2.223748
   P (  3)  3.410562  2.005073
   F (  4)  3.230217  2.924307  1.588027

 A cutoff of  1.0D-11 yielded   1111 shell pairs
 There are      7700 function pairs (      8444 Cartesian)

 -------------------------------------------------------
 OpenMP Integral Computing Module                       
 Release: version 1.0, May 2013, Q-Chem Inc. Pittsburgh 
 -------------------------------------------------------
 Integral Job Info:
 Integral job number is                      11
 Integral operator is                         1
 short-range coefficients                     0
 long-range coefficients              100000000
 Omega coefficients                           0
 if combine SR and LR in K                    0
 Integral screening is                        0
 Integral computing path is                   2
 max size of driver memory is            800000
 size of driver memory is                593474
 size of scratch memory is             29623520
 max col of scratch BK array               1296
 max len of scratch array in speh3          155
 max len of scratch index in speh4           18
 max int batch size is                      520
 min int batch size is                       52
 fixed nKL is                                45
 max L of basis functions is                  2
 order of int derivative is                   0
 number of shells is                         51
 number of basis is                         136
 number of cartesian basis is               136
 number of contracted shell pairs          1111
 number of primitive shell pairs           2982
 maxK2 (contraction) of shell pair           36
 max number of K2 of shell pair               1
 max number of CS2 of shell pair            139
 max number of PS2 of shell pair            228
 mem total for path MDJ                  519708
 -------------------------------------------------------
 Smallest overlap matrix eigenvalue = 7.10E-04
 Guess from superposition of atomic densities
 Warning:  Energy on first SCF cycle will be non-variational
 SAD guess density has 74.000000 electrons

 -----------------------------------------------------------------------
  General SCF calculation program by
  Eric Jon Sundstrom, Paul Horn, Yuezhi Mao, Dmitri Zuev, Alec White,
  David Stuck, Shaama M.S., Shane Yost, Joonho Lee, David Small,
  Daniel Levine, Susi Lehtola, Hugh Burton, Evgeny Epifanovsky
 -----------------------------------------------------------------------
 Hartree-Fock
 using 6 threads for integral computing
 -------------------------------------------------------
 OpenMP Integral computing Module                
 Release: version 2.0, May 2017, Q-Chem Inc. Pleasanton 
 -------------------------------------------------------
 A restricted SCF calculation will be
 performed using DIIS
 SCF converges when DIIS error is below 1.0e-08
 ---------------------------------------
  Cycle       Energy         DIIS error
 ---------------------------------------
    1   -3353.6988189262      4.28e-02  
    2   -3353.2684513386      4.87e-03  
    3   -3353.3108563346      2.92e-03  
    4   -3353.3243265339      5.53e-04  
    5   -3353.3251873106      1.85e-04  
    6   -3353.3253275785      4.26e-05  
    7   -3353.3253392584      1.34e-05  
    8   -3353.3253408178      6.04e-06  
    9   -3353.3253410676      2.79e-06  
   10   -3353.3253411409      6.62e-07  
   11   -3353.3253411457      2.17e-07  
   12   -3353.3253411462      9.33e-08  
   13   -3353.3253411462      3.72e-08  
   14   -3353.3253411462      1.08e-08  
   15   -3353.3253411462      4.77e-09  Convergence criterion met
 ---------------------------------------
 SCF time:   CPU 11.24s  wall 2.00s 
 SCF   energy in the final basis set =    -3353.3253411462
 Total energy in the final basis set =    -3353.3253411462

 --------------------------------------------------------------
             Orbital Energies (a.u.) and Symmetries
 --------------------------------------------------------------

 Alpha MOs, Restricted
 -- Occupied --                  
-490.05  -80.05  -80.02  -65.18  -58.54  -58.54  -58.54  -26.33
  1 A'    2 A'    3 A'    4 A'    5 A'    1 A"    6 A'    7 A'                 
 -9.859  -7.588  -7.561  -7.473  -7.465  -7.464  -5.482  -5.479
  8 A'    9 A'   10 A'   11 A'    2 A"   12 A'   13 A'   14 A'                 
 -5.479  -5.454  -5.452  -5.452  -3.212  -3.208  -3.208  -3.199
  3 A"   15 A'   16 A'    4 A"   17 A'    5 A"   18 A'    6 A"                 
 -3.199  -1.644  -1.054  -0.927  -0.784  -0.712  -0.709  -0.617
 19 A'   20 A'   21 A'   22 A'   23 A'   24 A'    7 A"   25 A'                 
 -0.473  -0.468  -0.459  -0.393  -0.362
 26 A'    8 A"   27 A'   28 A'    9 A"                                         
 -- Virtual --                   
 -0.008   0.022   0.063   0.067   0.079   0.089   0.098   0.107
 10 A"   29 A'   30 A'   31 A'   11 A"   32 A'   33 A'   34 A'                 
  0.110   0.115   0.127   0.138   0.158   0.186   0.193   0.197
 12 A"   35 A'   13 A"   36 A'   37 A'   38 A'   39 A'   40 A'                 
  0.332   0.340   0.349   0.371   0.383   0.397   0.416   0.423
 41 A'   14 A"   42 A'   43 A'   15 A"   44 A'   45 A'   16 A"                 
  0.434   0.501   0.531   0.570   0.593   0.655   0.661   0.714
 46 A'   47 A'   48 A'   17 A"   49 A'   18 A"   50 A'   51 A'                 
  0.722   0.774   0.795   0.814   0.822   0.878   0.890   0.891
 19 A"   20 A"   52 A'   53 A'   54 A'   55 A'   56 A'   21 A"                 
  0.924   1.021   1.098   1.109   1.179   1.322   1.432   1.577
 57 A'   22 A"   23 A"   58 A'   59 A'   60 A'   61 A'   24 A"                 
  1.626   1.643   1.777   1.835   1.842   1.934   1.979   2.009
 62 A'   63 A'   25 A"   26 A"   64 A'   65 A'   66 A'   67 A'                 
  2.231   2.298   2.337   2.408   4.176   4.180   4.219   4.232
 68 A'   27 A"   69 A'   70 A'   28 A"   71 A'   29 A"   72 A'                 
  4.532   4.543   4.550   4.550   4.594   4.756   6.889   6.922
 30 A"   73 A'   74 A'   31 A"   75 A'   76 A'   32 A"   77 A'                 
  6.937   7.182   7.282   7.494   8.203   8.226   8.282  14.718
 78 A'   79 A'   80 A'   81 A'   33 A"   82 A'   83 A'   34 A"                 
 14.756  14.777  14.789  14.863  14.879  49.464  68.727 165.872
 35 A"   84 A'   85 A'   86 A'   87 A'   88 A'   89 A'   90 A'                 
166.101 293.886 293.908 293.9791028.404
 91 A'   36 A"   92 A'   93 A'   94 A'                                         

 Beta MOs, Restricted
 -- Occupied --                  
-490.05  -80.05  -80.02  -65.18  -58.54  -58.54  -58.54  -26.33
  1 A'    2 A'    3 A'    4 A'    5 A'    1 A"    6 A'    7 A'                 
 -9.859  -7.588  -7.561  -7.473  -7.465  -7.464  -5.482  -5.479
  8 A'    9 A'   10 A'   11 A'    2 A"   12 A'   13 A'   14 A'                 
 -5.479  -5.454  -5.452  -5.452  -3.212  -3.208  -3.208  -3.199
  3 A"   15 A'   16 A'    4 A"   17 A'    5 A"   18 A'    6 A"                 
 -3.199  -1.644  -1.054  -0.927  -0.784  -0.712  -0.709  -0.617
 19 A'   20 A'   21 A'   22 A'   23 A'   24 A'    7 A"   25 A'                 
 -0.473  -0.468  -0.459  -0.393  -0.362
 26 A'    8 A"   27 A'   28 A'    9 A"                                         
 -- Virtual --                   
 -0.008   0.022   0.063   0.067   0.079   0.089   0.098   0.107
 10 A"   29 A'   30 A'   31 A'   11 A"   32 A'   33 A'   34 A'                 
  0.110   0.115   0.127   0.138   0.158   0.186   0.193   0.197
 12 A"   35 A'   13 A"   36 A'   37 A'   38 A'   39 A'   40 A'                 
  0.332   0.340   0.349   0.371   0.383   0.397   0.416   0.423
 41 A'   14 A"   42 A'   43 A'   15 A"   44 A'   45 A'   16 A"                 
  0.434   0.501   0.531   0.570   0.593   0.655   0.661   0.714
 46 A'   47 A'   48 A'   17 A"   49 A'   18 A"   50 A'   51 A'                 
  0.722   0.774   0.795   0.814   0.822   0.878   0.890   0.891
 19 A"   20 A"   52 A'   53 A'   54 A'   55 A'   56 A'   21 A"                 
  0.924   1.021   1.098   1.109   1.179   1.322   1.432   1.577
 57 A'   22 A"   23 A"   58 A'   59 A'   60 A'   61 A'   24 A"                 
  1.626   1.643   1.777   1.835   1.842   1.934   1.979   2.009
 62 A'   63 A'   25 A"   26 A"   64 A'   65 A'   66 A'   67 A'                 
  2.231   2.298   2.337   2.408   4.176   4.180   4.219   4.232
 68 A'   27 A"   69 A'   70 A'   28 A"   71 A'   29 A"   72 A'                 
  4.532   4.543   4.550   4.550   4.594   4.756   6.889   6.922
 30 A"   73 A'   74 A'   31 A"   75 A'   76 A'   32 A"   77 A'                 
  6.937   7.182   7.282   7.494   8.203   8.226   8.282  14.718
 78 A'   79 A'   80 A'   81 A'   33 A"   82 A'   83 A'   34 A"                 
 14.756  14.777  14.789  14.863  14.879  49.464  68.727 165.872
 35 A"   84 A'   85 A'   86 A'   87 A'   88 A'   89 A'   90 A'                 
166.101 293.886 293.908 293.9791028.404
 91 A'   36 A"   92 A'   93 A'   94 A'                                         
 --------------------------------------------------------------

          Ground-State Mulliken Net Atomic Charges

     Atom                 Charge (a.u.)
  ----------------------------------------
      1 Br                   -0.223841
      2 P                     0.272739
      3 P                     0.130784
      4 F                    -0.179682
  ----------------------------------------
  Sum of atomic charges =     0.000000

 -----------------------------------------------------------------
                    Cartesian Multipole Moments
 -----------------------------------------------------------------
    Charge (ESU x 10^10)
                 0.0000
    Dipole Moment (Debye)
         X      -0.8317      Y       1.0582      Z       0.0000
       Tot       1.3459
    Quadrupole Moments (Debye-Ang)
        XX     -49.4003     XY      -1.7337     YY     -52.3544
        XZ       0.0000     YZ       0.0000     ZZ     -49.5611
    Octopole Moments (Debye-Ang^2)
       XXX      39.0949    XXY      -8.9284    XYY      15.3605
       YYY     -20.3835    XXZ      -0.0000    XYZ      -0.0000
       YYZ       0.0000    XZZ      10.9642    YZZ      -8.2255
       ZZZ       0.0000
    Hexadecapole Moments (Debye-Ang^3)
      XXXX    -683.9297   XXXY       7.6965   XXYY    -151.7638
      XYYY       1.1114   YYYY    -263.1057   XXXZ       0.0000
      XXYZ       0.0000   XYYZ       0.0000   YYYZ       0.0000
      XXZZ    -125.0594   XYZZ       6.1866   YYZZ     -53.6473
      XZZZ      -0.0000   YZZZ       0.0000   ZZZZ     -69.1197
 -----------------------------------------------------------------
 Calculating MO derivatives via CPSCF
XF: myseg = 0
XF: NBas: 130, NBas6D: 136
 D1JvT checksum  = 120432 9097.2199447802
 D1KAT checksum  = 267744 475.7813024310
   1         3          12      0.093314    0.031280
   2         3          12      0.023196    0.009217
   3         3          12      0.007216    0.003019
   4         3          12      0.001762    0.000726
   5         3          12      0.000387    0.000161
   6         5          10      0.000069    0.000029
   7        12           3      0.000009    0.000004
   8        15           0      0.000000    0.000000    Roots Converged
 Time for AOints: 2.4 s (CPU) 0.4 s (wall)
 ------------------------------------------------------------------------------
                     AOints        : Timing summary (seconds)
 ------------------------------------------------------------------------------
     job step          cpu (% of tot)      sys (% of tot)     wall (% of tot)
 ------------------------------------------------------------------------------
  cpscf_lag         0.7952E+01 (28.5)   0.5000E-05 (45.5)   0.1412E+01 (27.5)
  iterzp            0.1752E+02 (62.7)   0.5000E-05 (45.5)   0.3271E+01 (63.7)
  make_fx           0.0000E+00 ( 0.0)   0.0000E+00 ( 0.0)   0.0000E+00 ( 0.0)
  AOints            0.2410E+01 ( 8.6)   0.1000E-05 ( 9.1)   0.4121E+00 ( 8.0)
 ------------------------------------------------------------------------------
   Grand Totals     0.2794E+02          0.1100E-04          0.5136E+01
 ------------------------------------------------------------------------------
 Calculating analytic Hessian of the SCF energy
 Polarizability Matrix (a.u.)
            1           2           3
    1-100.0978366  -4.2682590   0.0000000
    2  -4.2682590 -58.2571684   0.0000000
    3   0.0000000   0.0000000 -43.8146620

 Direct stationary perturbation theory relativistic correction:

 rels  =      18.088515800474
 relv  =     -60.376654930713
 rel2e =       8.971089508062
 E_rel =     -33.317049622177

 Hessian of the SCF Energy
            1           2           3           4           5           6
    1   0.1047165  -0.0684596   0.0000000  -0.0852765   0.0567423  -0.0000000
    2  -0.0684596   0.0670952  -0.0000000   0.0735592  -0.0712614   0.0000000
    3   0.0000000  -0.0000000   0.0042987   0.0000000   0.0000000  -0.0072380
    4  -0.0852765   0.0735592   0.0000000   0.2739961   0.0456359  -0.0000000
    5   0.0567423  -0.0712614   0.0000000   0.0456359   0.1868284  -0.0000000
    6  -0.0000000   0.0000000  -0.0072380  -0.0000000  -0.0000000   0.0121838
    7  -0.0248302  -0.0005416  -0.0000000  -0.1872134  -0.0819058   0.0000000
    8   0.0145807  -0.0048927  -0.0000000  -0.1219755  -0.0801495   0.0000000
    9  -0.0000000  -0.0000000   0.0089919   0.0000000   0.0000000  -0.0151331
   10   0.0053901  -0.0045580   0.0000000  -0.0015062  -0.0204725  -0.0000000
   11  -0.0028635   0.0090589  -0.0000000   0.0027804  -0.0354175   0.0000000
   12   0.0000000   0.0000000  -0.0060526  -0.0000000  -0.0000000   0.0101873
            7           8           9          10          11          12
    1  -0.0248302   0.0145807  -0.0000000   0.0053901  -0.0028635   0.0000000
    2  -0.0005416  -0.0048927  -0.0000000  -0.0045580   0.0090589   0.0000000
    3  -0.0000000  -0.0000000   0.0089919   0.0000000  -0.0000000  -0.0060526
    4  -0.1872134  -0.1219755   0.0000000  -0.0015062   0.0027804  -0.0000000
    5  -0.0819058  -0.0801495   0.0000000  -0.0204725  -0.0354175  -0.0000000
    6   0.0000000   0.0000000  -0.0151331  -0.0000000   0.0000000   0.0101873
    7   0.2612971   0.0220996  -0.0000000  -0.0492535   0.0603478  -0.0000000
    8   0.0220996   0.3842946  -0.0000000   0.0852952  -0.2992524   0.0000000
    9  -0.0000000  -0.0000000   0.0188054   0.0000000   0.0000000  -0.0126642
   10  -0.0492535   0.0852952   0.0000000   0.0453696  -0.0602647   0.0000000
   11   0.0603478  -0.2992524   0.0000000  -0.0602647   0.3256110  -0.0000000
   12  -0.0000000   0.0000000  -0.0126642   0.0000000  -0.0000000   0.0085295
 Gradient time:  CPU 42.18 s  wall 7.81 s
 **********************************************************************
 **                                                                  **
 **                       VIBRATIONAL ANALYSIS                       **
 **                       --------------------                       **
 **                                                                  **
 **        VIBRATIONAL FREQUENCIES (CM**-1) AND NORMAL MODES         **
 **     FORCE CONSTANTS (mDYN/ANGSTROM) AND REDUCED MASSES (AMU)     **
 **                  INFRARED INTENSITIES (KM/MOL)                   **
 **                                                                  **
 **********************************************************************


 Mode:                 1                      2                      3
 Frequency:       127.68                 199.33                 328.43
 Force Cnst:      0.2626                 0.6218                 1.7521
 Red. Mass:      27.3433                26.5625                27.5694
 IR Active:          YES                    YES                    YES
 IR Intens:        1.465                  1.361                 26.565
 Raman Active:       YES                    YES                    YES
               X      Y      Z        X      Y      Z        X      Y      Z
 Br        -0.316 -0.112 -0.000   -0.000 -0.000  0.110   -0.207  0.108  0.000
 P          0.036  0.271  0.000    0.000 -0.000 -0.474    0.336  0.145 -0.000
 P          0.240 -0.048 -0.000    0.000  0.000  0.588    0.534 -0.152  0.000
 F          0.861  0.104  0.000    0.000  0.000 -0.646   -0.558 -0.438 -0.000
 TransDip  -0.029  0.025 -0.000    0.000  0.000  0.037    0.165  0.000  0.000

 Mode:                 4                      5                      6
 Frequency:       436.44                 668.26                 869.61
 Force Cnst:      3.7753                 7.8960                10.1147
 Red. Mass:      33.6402                30.0103                22.7013
 IR Active:          YES                    YES                    YES
 IR Intens:       34.362                  3.842                180.768
 Raman Active:       YES                    YES                    YES
               X      Y      Z        X      Y      Z        X      Y      Z
 Br         0.192 -0.199  0.000    0.019 -0.019 -0.000   -0.009  0.008  0.000
 P         -0.398  0.806 -0.000   -0.627 -0.298  0.000    0.105  0.028 -0.000
 P          0.039 -0.179  0.000    0.634  0.179 -0.000    0.040 -0.543  0.000
 F         -0.212 -0.195 -0.000   -0.092  0.274  0.000   -0.196  0.808 -0.000
 TransDip  -0.161  0.097  0.000    0.005 -0.063 -0.000   -0.129 -0.411  0.000

 STANDARD THERMODYNAMIC QUANTITIES AT   298.15 K  AND     1.00 ATM

   This Molecule has  0 Imaginary Frequencies
   Zero point vibrational energy:        3.759 kcal/mol

   Atom    1 Element Br Has Mass   78.91830
   Atom    2 Element P  Has Mass   30.97376
   Atom    3 Element P  Has Mass   30.97376
   Atom    4 Element F  Has Mass   18.99840
   Molecular Mass:   159.864220 amu
   Principal axes and moments of inertia in amu*Bohr^2:
                             1           2           3
    Eigenvalues --      312.04898  1174.29001  1486.33899
          X               0.99999     0.00408    -0.00000
          Y              -0.00408     0.99999    -0.00000
          Z               0.00000     0.00000     1.00000
   Rotational Symmetry Number is   1
   The Molecule is an Asymmetric Top
   Translational Enthalpy:        0.889 kcal/mol
   Rotational Enthalpy:           0.889 kcal/mol
   Vibrational Enthalpy:          5.073 kcal/mol
   gas constant (RT):             0.592 kcal/mol
   Translational Entropy:        41.116  cal/mol.K
   Rotational Entropy:           27.790  cal/mol.K
   Vibrational Entropy:           7.729  cal/mol.K

   Total Enthalpy:                7.443 kcal/mol
   Total Entropy:                76.635  cal/mol.K
Archival summary:
1\1\december\FREQ\HF\BasisUnspecified\r121\taweetha\SunFeb1006:10:192019SunFeb1006:10:192019\0\\#,FREQ,HF,BasisUnspecified,\\0,1\Br\P,1,2.22375\P,2,2.00507,1,107.399\F,3,1.58803,2,108.393,1,0,0\\HF=-3353.32534\\@

 Total job time:  9.77s(wall), 53.67s(cpu) 
 Sun Feb 10 06:10:19 2019

        *************************************************************
        *                                                           *
        *  Thank you very much for using Q-Chem.  Have a nice day.  *
        *                                                           *
        *************************************************************
