# Supplementary material for: Geometric and energetic data from ab initio calculations of haloethene, haloimine, halomethylenephosphine, haloiminophosphine, halodiazene, halodiphosphene and halocyclopropane
Source: Data Brief. 2019 Nov 2;27:104738. doi: 10.1016/j.dib.2019.104738 (PMC6861602; doi:10.1016/j.dib.2019.104738)
Supplement: Multimedia component 8 [file mmc8.zip › PP/HF/FEPPClE.out]

Q-Chem Developer Version!
                  Welcome to Q-Chem
     A Quantum Leap Into The Future Of Chemistry


 Q-Chem 5.1, Q-Chem, Inc., Pleasanton, CA (2018)

 Yihan Shao,  Zhengting Gan,  E. Epifanovsky,  A. T. B. Gilbert,  M. Wormit,  
 J. Kussmann,  A. W. Lange,  A. Behn,  Jia Deng,  Xintian Feng,  D. Ghosh,  
 M. Goldey,  P. R. Horn,  L. D. Jacobson,  I. Kaliman,  T. Kus,  A. Landau,  
 Jie Liu,  E. I. Proynov,  R. M. Richard,  R. P. Steele,  E. J. Sundstrom,  
 H. L. Woodcock III,  P. M. Zimmerman,  D. Zuev,  B. Albrecht,  E. Alguire,  
 S. A. Baeppler,  D. Barton,  Z. Benda,  Y. A. Bernard,  E. J. Berquist,  
 K. B. Bravaya,  H. Burton,  D. Casanova,  Chun-Min Chang,  Yunqing Chen,  
 A. Chien,  K. D. Closser,  M. P. Coons,  S. Coriani,  S. Dasgupta,  
 A. L. Dempwolff,  M. Diedenhofen,  Hainam Do,  R. G. Edgar,  Po-Tung Fang,  
 S. Faraji,  S. Fatehi,  Qingguo Feng,  K. D. Fenk,  J. Fosso-Tande,  
 J. Gayvert,  Qinghui Ge,  A. Ghysels,  G. Gidofalvi,  J. Gomes,  
 J. Gonthier,  A. Gunina,  D. Hait,  M. W. D. Hanson-Heine,  
 P. H. P. Harbach,  A. W. Hauser,  J. E. Herr,  E. G. Hohenstein,  
 Z. C. Holden,  Kerwin Hui,  B. C. Huynh,  T.-C. Jagau,  Hyunjun Ji,  
 B. Kaduk,  K. Khistyaev,  Jaehoon Kim,  P. Klunzinger,  K. Koh,  
 D. Kosenkov,  L. Koulias,  T. Kowalczyk,  C. M. Krauter,  A. Kunitsa,  
 Ka Un Lao,  A. Laurent,  K. V. Lawler,  Joonho Lee,  D. Lefrancois,  
 S. Lehtola,  D. S. Levine,  Yi-Pei Li,  You-Sheng Lin,  Fenglai Liu,  
 E. Livshits,  A. Luenser,  P. Manohar,  E. Mansoor,  S. F. Manzer,  
 Shan-Ping Mao,  Yuezhi Mao,  N. Mardirossian,  A. V. Marenich,  
 T. Markovich,  L. A. Martinez-Martinez,  S. A. Maurer,  N. J. Mayhall,  
 S. C. McKenzie,  J.-M. Mewes,  A. F. Morrison,  J. W. Mullinax,  K. Nanda,  
 T. S. Nguyen-Beck,  R. Olivares-Amaya,  J. A. Parkhill,  T. M. Perrine,  
 F. Plasser,  P. Pokhilko,  S. Prager,  A. Prociuk,  E. Ramos,  D. R. Rehn,  
 F. Rob,  M. Schneider,  N. Sergueev,  S. M. Sharada,  S. Sharma,  
 D. W. Small,  T. Stauch,  T. Stein,  Yu-Chuan Su,  A. J. W. Thom,  
 A. Tkatchenko,  T. Tsuchimochi,  N. M. Tubman,  L. Vogt,  M. L. Vidal,  
 O. Vydrov,  M. A. Watson,  J. Wenzel,  M. de Wergifosse,  T. A. Wesolowski,  
 A. White,  J. Witte,  A. Yamada,  Jun Yang,  K. Yao,  S. Yeganeh,  
 S. R. Yost,  Zhi-Qiang You,  A. Zech,  Igor Ying Zhang,  Xing Zhang,  
 Yan Zhao,  Ying Zhu,  B. R. Brooks,  G. K. L. Chan,  C. J. Cramer,  
 M. S. Gordon,  W. J. Hehre,  A. Klamt,  M. W. Schmidt,  C. D. Sherrill,  
 D. G. Truhlar,  A. Aspuru-Guzik,  R. Baer,  A. T. Bell,  N. A. Besley,  
 Jeng-Da Chai,  A. E. DePrince, III,  R. A. DiStasio Jr.,  A. Dreuw,  
 B. D. Dunietz,  T. R. Furlani,  Chao-Ping Hsu,  Yousung Jung,  Jing Kong,  
 D. S. Lambrecht,  WanZhen Liang,  C. Ochsenfeld,  V. A. Rassolov,  
 L. V. Slipchenko,  J. E. Subotnik,  T. Van Voorhis,  J. M. Herbert,  
 A. I. Krylov,  P. M. W. Gill,  M. Head-Gordon

 Contributors to earlier versions of Q-Chem not listed above: 
 R. D. Adamson,  B. Austin,  J. Baker,  G. J. O. Beran,  K. Brandhorst,  
 S. T. Brown,  E. F. C. Byrd,  A. K. Chakraborty,  C.-L. Cheng,  
 Siu Hung Chien,  D. M. Chipman,  D. L. Crittenden,  H. Dachsel,  
 R. J. Doerksen,  A. D. Dutoi,  L. Fusti-Molnar,  W. A. Goddard III,  
 A. Golubeva-Zadorozhnaya,  S. R. Gwaltney,  G. Hawkins,  A. Heyden,  
 S. Hirata,  G. Kedziora,  F. J. Keil,  C. Kelley,  Jihan Kim,  R. A. King,  
 R. Z. Khaliullin,  P. P. Korambath,  W. Kurlancheek,  A. M. Lee,  M. S. Lee,  
 S. V. Levchenko,  Ching Yeh Lin,  D. Liotard,  R. C. Lochan,  I. Lotan,  
 P. E. Maslen,  N. Nair,  D. P. O'Neill,  D. Neuhauser,  E. Neuscamman,  
 C. M. Oana,  R. Olson,  B. Peters,  R. Peverati,  P. A. Pieniazek,  
 Y. M. Rhee,  J. Ritchie,  M. A. Rohrdanz,  E. Rosta,  N. J. Russ,  
 H. F. Schaefer III,  N. E. Schultz,  N. Shenvi,  A. C. Simmonett,  A. Sodt,  
 D. Stuck,  K. S. Thanthiriwatte,  V. Vanovschi,  Tao Wang,  A. Warshel,  
 C. F. Williams,  Q. Wu,  X. Xu,  W. Zhang

 Please cite Q-Chem as follows:
 Y. Shao et al., Mol. Phys. 113, 184-215 (2015)
 DOI: 10.1080/00268976.2014.952696

 Q-Chem 5.1.2 for Intel X86 EM64T Linux

 Parts of Q-Chem use Armadillo 8.300.2 (Tropical Shenanigans).
 http://arma.sourceforge.net/

 Q-Chem begins on Sun Feb 10 06:10:38 2019  

Host: 
0

     Scratch files written to /scratch/taweetham/qchem22760//
Input Ideriv = 2
Curr. Ideriv = -1
Max.  Ideriv = 2

Checking the input file for inconsistencies... 	...done.

--------------------------------------------------------------
User input:
--------------------------------------------------------------
../HF/F=Cl_c.inp
$molecule
0 1
P 
P  1 2.058029
F  2 1.633495 1 107.307489
Cl 1 2.083943 2 106.919379 3 -0.000000 0
$end

$rem
   JOB_TYPE		OPTIMIZATION
   BASIS		6-311++G**
   EXCHANGE		HF
$end

--------------------------------------------------------------
 ----------------------------------------------------------------
             Standard Nuclear Orientation (Angstroms)
    I     Atom           X                Y                Z
 ----------------------------------------------------------------
    1      P       0.4001632130    -1.0837824644     0.0000000000
    2      P      -1.5089200947    -0.3150924820     0.0000000000
    3      F      -1.3772156372     1.3130843668    -0.0000000000
    4      Cl      1.7074290565     0.5391391115    -0.0000000000
 ----------------------------------------------------------------
 Molecular Point Group                 Cs    NOp =  2
 Largest Abelian Subgroup              Cs    NOp =  2
 Nuclear Repulsion Energy =   256.2879822494 hartrees
 There are       28 alpha and       28 beta electrons
 Requested basis set is 6-311++G(d,p)
 There are 45 shells and 112 basis functions

 Total QAlloc Memory Limit   2000 MB
 Mega-Array Size       188 MB
 MEM_STATIC part       192 MB
 A cutoff of  1.0D-11 yielded    901 shell pairs
 There are      5940 function pairs (      6396 Cartesian)

 -------------------------------------------------------
 OpenMP Integral Computing Module                       
 Release: version 1.0, May 2013, Q-Chem Inc. Pittsburgh 
 -------------------------------------------------------
 Integral Job Info:
 Integral job number is                      11
 Integral operator is                         1
 short-range coefficients                     0
 long-range coefficients              100000000
 Omega coefficients                           0
 if combine SR and LR in K                    0
 Integral screening is                        0
 Integral computing path is                   2
 max size of driver memory is            800000
 size of driver memory is                593474
 size of scratch memory is              8114252
 max col of scratch BK array               1296
 max len of scratch array in speh3          155
 max len of scratch index in speh4           18
 max int batch size is                      520
 min int batch size is                       52
 fixed nKL is                                52
 max L of basis functions is                  2
 order of int derivative is                   0
 number of shells is                         45
 number of basis is                         116
 number of cartesian basis is               116
 number of contracted shell pairs           901
 number of primitive shell pairs           2466
 maxK2 (contraction) of shell pair           36
 max number of K2 of shell pair               1
 max number of CS2 of shell pair            111
 max number of PS2 of shell pair            216
 mem total for path MDJ                  513370
 -------------------------------------------------------
 Smallest overlap matrix eigenvalue = 7.54E-04

 Scale SEOQF with 1.000000e-01/1.000000e-01/1.000000e-01

 Standard Electronic Orientation quadrupole field applied
 Nucleus-field energy     =     0.0000000065 hartrees
 Guess from superposition of atomic densities
 Warning:  Energy on first SCF cycle will be non-variational
 SAD guess density has 56.000000 electrons

 -----------------------------------------------------------------------
  General SCF calculation program by
  Eric Jon Sundstrom, Paul Horn, Yuezhi Mao, Dmitri Zuev, Alec White,
  David Stuck, Shaama M.S., Shane Yost, Joonho Lee, David Small,
  Daniel Levine, Susi Lehtola, Hugh Burton, Evgeny Epifanovsky
 -----------------------------------------------------------------------
 Hartree-Fock
 using 6 threads for integral computing
 -------------------------------------------------------
 OpenMP Integral computing Module                
 Release: version 2.0, May 2017, Q-Chem Inc. Pleasanton 
 -------------------------------------------------------
 A restricted SCF calculation will be
 performed using DIIS
 SCF converges when DIIS error is below 1.0e-08
 ---------------------------------------
  Cycle       Energy         DIIS error
 ---------------------------------------
    1   -1240.6976124211      4.32e-02  
    2   -1240.3922950062      5.95e-03  
    3   -1240.4389147779      3.73e-03  
    4   -1240.4546908302      6.34e-04  
    5   -1240.4555590118      2.08e-04  
    6   -1240.4556976689      5.21e-05  
    7   -1240.4557069166      1.58e-05  
    8   -1240.4557082351      5.70e-06  
    9   -1240.4557084312      2.31e-06  
   10   -1240.4557084628      9.29e-07  
   11   -1240.4557084671      2.89e-07  
   12   -1240.4557084678      9.04e-08  
   13   -1240.4557084678      1.61e-08  
   14   -1240.4557084679      3.95e-09  Convergence criterion met
 ---------------------------------------
 SCF time:   CPU 5.98s  wall 1.00s 
 SCF   energy in the final basis set =    -1240.4557084679
 Total energy in the final basis set =    -1240.4557084679

 --------------------------------------------------------------
             Orbital Energies (a.u.) and Symmetries
 --------------------------------------------------------------

 Alpha MOs, Restricted
 -- Occupied --                  
-104.86  -80.06  -80.03  -26.33  -10.58   -8.05   -8.05   -8.05
  1 A'    2 A'    3 A'    4 A'    5 A'    6 A'    1 A"    7 A'                 
 -7.595  -7.574  -5.488  -5.486  -5.485  -5.467  -5.465  -5.465
  8 A'    9 A'   10 A'    2 A"   11 A'   12 A'   13 A'    3 A"                 
 -1.623  -1.130  -0.924  -0.777  -0.698  -0.694  -0.631  -0.509
 14 A'   15 A'   16 A'   17 A'   18 A'    4 A"   19 A'   20 A'                 
 -0.508  -0.484  -0.403  -0.364
  5 A"   21 A'   22 A'    6 A"                                                 
 -- Virtual --                   
 -0.018   0.023   0.061   0.065   0.078   0.094   0.098   0.106
  7 A"   23 A'   24 A'   25 A'    8 A"   26 A'   27 A'   28 A'                 
  0.108   0.129   0.149   0.151   0.168   0.184   0.188   0.240
  9 A"   29 A'   10 A"   30 A'   31 A'   32 A'   33 A'   34 A'                 
  0.333   0.344   0.358   0.371   0.383   0.408   0.411   0.418
 35 A'   11 A"   36 A'   37 A'   12 A"   38 A'   39 A'   13 A"                 
  0.435   0.517   0.556   0.601   0.636   0.665   0.710   0.771
 40 A'   41 A'   42 A'   14 A"   43 A'   44 A'   15 A"   45 A'                 
  0.798   0.827   0.877   0.896   0.941   1.000   1.066   1.132
 46 A'   16 A"   47 A'   17 A"   48 A'   49 A'   18 A"   19 A"                 
  1.136   1.146   1.159   1.193   1.220   1.370   1.501   1.580
 50 A'   51 A'   52 A'   20 A"   53 A'   54 A'   55 A'   21 A"                 
  1.639   1.648   1.769   1.831   1.843   1.946   1.969   2.029
 56 A'   57 A'   22 A"   23 A"   58 A'   59 A'   60 A'   61 A'                 
  2.250   2.605   2.639   2.723   4.189   4.193   4.221   4.233
 62 A'   24 A"   63 A'   64 A'   25 A"   65 A'   26 A"   66 A'                 
  4.508   6.898   6.938   6.948   7.251   7.447  10.359  14.708
 67 A'   27 A"   68 A'   69 A'   70 A'   71 A'   72 A'   28 A"                 
 14.742  14.750  14.774  14.842  14.875  26.671  26.751  26.981
 29 A"   73 A'   74 A'   75 A'   76 A'   30 A"   77 A'   78 A'                 
 68.732 165.849 166.053 219.213
 79 A'   80 A'   81 A'   82 A'                                                 

 Beta MOs, Restricted
 -- Occupied --                  
-104.86  -80.06  -80.03  -26.33  -10.58   -8.05   -8.05   -8.05
  1 A'    2 A'    3 A'    4 A'    5 A'    6 A'    1 A"    7 A'                 
 -7.595  -7.574  -5.488  -5.486  -5.485  -5.467  -5.465  -5.465
  8 A'    9 A'   10 A'    2 A"   11 A'   12 A'   13 A'    3 A"                 
 -1.623  -1.130  -0.924  -0.777  -0.698  -0.694  -0.631  -0.509
 14 A'   15 A'   16 A'   17 A'   18 A'    4 A"   19 A'   20 A'                 
 -0.508  -0.484  -0.403  -0.364
  5 A"   21 A'   22 A'    6 A"                                                 
 -- Virtual --                   
 -0.018   0.023   0.061   0.065   0.078   0.094   0.098   0.106
  7 A"   23 A'   24 A'   25 A'    8 A"   26 A'   27 A'   28 A'                 
  0.108   0.129   0.149   0.151   0.168   0.184   0.188   0.240
  9 A"   29 A'   10 A"   30 A'   31 A'   32 A'   33 A'   34 A'                 
  0.333   0.344   0.358   0.371   0.383   0.408   0.411   0.418
 35 A'   11 A"   36 A'   37 A'   12 A"   38 A'   39 A'   13 A"                 
  0.435   0.517   0.556   0.601   0.636   0.665   0.710   0.771
 40 A'   41 A'   42 A'   14 A"   43 A'   44 A'   15 A"   45 A'                 
  0.798   0.827   0.877   0.896   0.941   1.000   1.066   1.132
 46 A'   16 A"   47 A'   17 A"   48 A'   49 A'   18 A"   19 A"                 
  1.136   1.146   1.159   1.193   1.220   1.370   1.501   1.580
 50 A'   51 A'   52 A'   20 A"   53 A'   54 A'   55 A'   21 A"                 
  1.639   1.648   1.769   1.831   1.843   1.946   1.969   2.029
 56 A'   57 A'   22 A"   23 A"   58 A'   59 A'   60 A'   61 A'                 
  2.250   2.605   2.639   2.723   4.189   4.193   4.221   4.233
 62 A'   24 A"   63 A'   64 A'   25 A"   65 A'   26 A"   66 A'                 
  4.508   6.898   6.938   6.948   7.251   7.447  10.359  14.708
 67 A'   27 A"   68 A'   69 A'   70 A'   71 A'   72 A'   28 A"                 
 14.742  14.750  14.774  14.842  14.875  26.671  26.751  26.981
 29 A"   73 A'   74 A'   75 A'   76 A'   30 A"   77 A'   78 A'                 
 68.732 165.849 166.053 219.213
 79 A'   80 A'   81 A'   82 A'                                                 
 --------------------------------------------------------------

          Ground-State Mulliken Net Atomic Charges

     Atom                 Charge (a.u.)
  ----------------------------------------
      1 P                     0.145706
      2 P                     0.189932
      3 F                    -0.220087
      4 Cl                   -0.115551
  ----------------------------------------
  Sum of atomic charges =     0.000000

 -----------------------------------------------------------------
                    Cartesian Multipole Moments
 -----------------------------------------------------------------
    Charge (ESU x 10^10)
                 0.0000
    Dipole Moment (Debye)
         X      -0.8103      Y      -1.8130      Z      -0.0000
       Tot       1.9859
    Quadrupole Moments (Debye-Ang)
        XX     -45.4304     XY       1.1970     YY     -46.7076
        XZ       0.0000     YZ       0.0000     ZZ     -43.8245
    Octopole Moments (Debye-Ang^2)
       XXX      -2.9565    XXY       4.8452    XYY       1.8226
       YYY      13.5656    XXZ      -0.0000    XYZ      -0.0000
       YYZ      -0.0000    XZZ      -1.2897    YZZ       6.2744
       ZZZ      -0.0000
    Hexadecapole Moments (Debye-Ang^3)
      XXXX    -536.7104   XXXY     -12.7856   XXYY    -127.9546
      XYYY       2.0666   YYYY    -241.7577   XXXZ      -0.0000
      XXYZ      -0.0000   XYYZ       0.0000   YYYZ       0.0000
      XXZZ     -98.5369   XYZZ      -5.7984   YYZZ     -50.6870
      XZZZ       0.0000   YZZZ       0.0000   ZZZZ     -61.6822
 -----------------------------------------------------------------
 Calculating analytic gradient of the SCF energy
 Gradient of SCF Energy
            1           2           3           4
    1   0.0158843  -0.0238263   0.0009476   0.0069944
    2  -0.0176496  -0.0168938   0.0266162   0.0079272
    3   0.0000000  -0.0000000  -0.0000000  -0.0000000
 Max gradient component =       2.662E-02
 RMS gradient           =       1.366E-02
 Gradient time:  CPU 1.40 s  wall 0.29 s
 Geometry Optimization Parameters
   NAtoms,    NIC,     NZ,  NCons,   NDum,   NFix, NCnnct, MaxDiis
        4      14       4       0       0       0       0       0


** GEOMETRY OPTIMIZATION IN DELOCALIZED INTERNAL COORDINATES **
   Searching for a Minimum

   Optimization Cycle:   1

                       Coordinates (Angstroms)
     ATOM                X               Y               Z
      1  P         0.4001632130   -1.0837824644    0.0000000000
      2  P        -1.5089200947   -0.3150924820    0.0000000000
      3  F        -1.3772156372    1.3130843668    0.0000000000
      4  Cl        1.7074290565    0.5391391115    0.0000000000
   Point Group: cs    Number of degrees of freedom:     5


   Energy is  -1240.455708468


 Attempting to Generate Delocalized Internal Coordinates

  5 Hessian modes will be used to form the next step
  Hessian Eigenvalues:
     0.250000    0.250000    0.265135    0.287104    0.452506

 Minimum Search - Taking Simple RFO Step
 Searching for Lamda that Minimizes Along All modes
 Value Taken    Lamda =  -0.00415243
 Step Taken.  Stepsize is  0.111721

                             Maximum     Tolerance    Cnvgd?
         Gradient           0.034588      0.000300      NO
         Displacement       0.103264      0.001200      NO
         Energy change     *********      0.000001      NO


 New Cartesian Coordinates Obtained by Inverse Iteration

 Displacement from previous Coordinates is:  0.147883
 ----------------------------------------------------------------
             Standard Nuclear Orientation (Angstroms)
    I     Atom           X                Y                Z
 ----------------------------------------------------------------
    1      P       0.3777268822    -1.0666971311     0.0000000000
    2      P      -1.4878666406    -0.3109102567     0.0000000000
    3      F      -1.3319638287     1.2841527604     0.0000000000
    4      Cl      1.6635601247     0.5468031592     0.0000000000
 ----------------------------------------------------------------
 Molecular Point Group                 Cs    NOp =  2
 Largest Abelian Subgroup              Cs    NOp =  2
 Nuclear Repulsion Energy =   261.2677768060 hartrees
 There are       28 alpha and       28 beta electrons
 Applying Cartesian multipole field
    Component          Value
    ---------          -----
     (2,0,0)        1.00000E-11
     (0,2,0)        2.00000E-11
     (0,0,2)       -3.00000E-11
 Nucleus-field energy     =     0.0000000063 hartrees
 Requested basis set is 6-311++G(d,p)
 There are 45 shells and 112 basis functions
 A cutoff of  1.0D-11 yielded    906 shell pairs
 There are      5979 function pairs (      6439 Cartesian)
 Smallest overlap matrix eigenvalue = 6.75E-04
 Guess MOs from SCF MO coefficient file

 -----------------------------------------------------------------------
  General SCF calculation program by
  Eric Jon Sundstrom, Paul Horn, Yuezhi Mao, Dmitri Zuev, Alec White,
  David Stuck, Shaama M.S., Shane Yost, Joonho Lee, David Small,
  Daniel Levine, Susi Lehtola, Hugh Burton, Evgeny Epifanovsky
 -----------------------------------------------------------------------
 Hartree-Fock
 using 6 threads for integral computing
 -------------------------------------------------------
 OpenMP Integral computing Module                
 Release: version 2.0, May 2017, Q-Chem Inc. Pleasanton 
 -------------------------------------------------------
 A restricted SCF calculation will be
 performed using DIIS
 SCF converges when DIIS error is below 1.0e-08
 ---------------------------------------
  Cycle       Energy         DIIS error
 ---------------------------------------
    1   -1240.4572685349      6.94e-04  
    2   -1240.4581102411      1.75e-04  
    3   -1240.4581811514      7.04e-05  
    4   -1240.4581911534      2.20e-05  
    5   -1240.4581922795      6.56e-06  
    6   -1240.4581923953      1.97e-06  
    7   -1240.4581924089      6.65e-07  
    8   -1240.4581924108      2.30e-07  
    9   -1240.4581924111      9.95e-08  
   10   -1240.4581924112      3.46e-08  
   11   -1240.4581924112      1.49e-08  
   12   -1240.4581924112      3.96e-09  Convergence criterion met
 ---------------------------------------
 SCF time:   CPU 5.20s  wall 0.00s 
 SCF   energy in the final basis set =    -1240.4581924112
 Total energy in the final basis set =    -1240.4581924112

 --------------------------------------------------------------
             Orbital Energies (a.u.) and Symmetries
 --------------------------------------------------------------

 Alpha MOs, Restricted
 -- Occupied --                  
-104.86  -80.05  -80.03  -26.33  -10.58   -8.05   -8.05   -8.05
  1 A'    2 A'    3 A'    4 A'    5 A'    6 A'    1 A"    7 A'                 
 -7.589  -7.567  -5.482  -5.480  -5.480  -5.460  -5.458  -5.458
  8 A'    9 A'   10 A'   11 A'    2 A"   12 A'   13 A'    3 A"                 
 -1.636  -1.134  -0.932  -0.783  -0.708  -0.703  -0.634  -0.511
 14 A'   15 A'   16 A'   17 A'   18 A'    4 A"   19 A'   20 A'                 
 -0.510  -0.481  -0.403  -0.366
  5 A"   21 A'   22 A'    6 A"                                                 
 -- Virtual --                   
 -0.010   0.027   0.062   0.067   0.078   0.095   0.099   0.108
  7 A"   23 A'   24 A'   25 A'    8 A"   26 A'   27 A'   28 A'                 
  0.109   0.130   0.149   0.153   0.169   0.191   0.196   0.241
  9 A"   29 A'   10 A"   30 A'   31 A'   32 A'   33 A'   34 A'                 
  0.330   0.344   0.356   0.372   0.381   0.413   0.417   0.420
 35 A'   11 A"   36 A'   37 A'   12 A"   38 A'   39 A'   13 A"                 
  0.440   0.524   0.555   0.602   0.635   0.662   0.704   0.770
 40 A'   41 A'   42 A'   14 A"   43 A'   44 A'   15 A"   45 A'                 
  0.801   0.824   0.890   0.902   0.952   1.015   1.085   1.133
 46 A'   16 A"   47 A'   17 A"   48 A'   49 A'   18 A"   19 A"                 
  1.147   1.155   1.166   1.200   1.233   1.409   1.518   1.579
 50 A'   51 A'   52 A'   20 A"   53 A'   54 A'   55 A'   21 A"                 
  1.628   1.651   1.775   1.835   1.846   1.942   1.978   2.036
 56 A'   57 A'   22 A"   23 A"   58 A'   59 A'   60 A'   61 A'                 
  2.251   2.606   2.643   2.730   4.181   4.187   4.220   4.235
 62 A'   24 A"   63 A'   64 A'   25 A"   65 A'   26 A"   66 A'                 
  4.536   6.893   6.927   6.944   7.263   7.485  10.360  14.715
 67 A'   27 A"   68 A'   69 A'   70 A'   71 A'   72 A'   28 A"                 
 14.749  14.768  14.787  14.853  14.870  26.673  26.761  27.000
 29 A"   73 A'   74 A'   75 A'   76 A'   30 A"   77 A'   78 A'                 
 68.732 165.859 166.092 219.216
 79 A'   80 A'   81 A'   82 A'                                                 

 Beta MOs, Restricted
 -- Occupied --                  
-104.86  -80.05  -80.03  -26.33  -10.58   -8.05   -8.05   -8.05
  1 A'    2 A'    3 A'    4 A'    5 A'    6 A'    1 A"    7 A'                 
 -7.589  -7.567  -5.482  -5.480  -5.480  -5.460  -5.458  -5.458
  8 A'    9 A'   10 A'   11 A'    2 A"   12 A'   13 A'    3 A"                 
 -1.636  -1.134  -0.932  -0.783  -0.708  -0.703  -0.634  -0.511
 14 A'   15 A'   16 A'   17 A'   18 A'    4 A"   19 A'   20 A'                 
 -0.510  -0.481  -0.403  -0.366
  5 A"   21 A'   22 A'    6 A"                                                 
 -- Virtual --                   
 -0.010   0.027   0.062   0.067   0.078   0.095   0.099   0.108
  7 A"   23 A'   24 A'   25 A'    8 A"   26 A'   27 A'   28 A'                 
  0.109   0.130   0.149   0.153   0.169   0.191   0.196   0.241
  9 A"   29 A'   10 A"   30 A'   31 A'   32 A'   33 A'   34 A'                 
  0.330   0.344   0.356   0.372   0.381   0.413   0.417   0.420
 35 A'   11 A"   36 A'   37 A'   12 A"   38 A'   39 A'   13 A"                 
  0.440   0.524   0.555   0.602   0.635   0.662   0.704   0.770
 40 A'   41 A'   42 A'   14 A"   43 A'   44 A'   15 A"   45 A'                 
  0.801   0.824   0.890   0.902   0.952   1.015   1.085   1.133
 46 A'   16 A"   47 A'   17 A"   48 A'   49 A'   18 A"   19 A"                 
  1.147   1.155   1.166   1.200   1.233   1.409   1.518   1.579
 50 A'   51 A'   52 A'   20 A"   53 A'   54 A'   55 A'   21 A"                 
  1.628   1.651   1.775   1.835   1.846   1.942   1.978   2.036
 56 A'   57 A'   22 A"   23 A"   58 A'   59 A'   60 A'   61 A'                 
  2.251   2.606   2.643   2.730   4.181   4.187   4.220   4.235
 62 A'   24 A"   63 A'   64 A'   25 A"   65 A'   26 A"   66 A'                 
  4.536   6.893   6.927   6.944   7.263   7.485  10.360  14.715
 67 A'   27 A"   68 A'   69 A'   70 A'   71 A'   72 A'   28 A"                 
 14.749  14.768  14.787  14.853  14.870  26.673  26.761  27.000
 29 A"   73 A'   74 A'   75 A'   76 A'   30 A"   77 A'   78 A'                 
 68.732 165.859 166.092 219.216
 79 A'   80 A'   81 A'   82 A'                                                 
 --------------------------------------------------------------

          Ground-State Mulliken Net Atomic Charges

     Atom                 Charge (a.u.)
  ----------------------------------------
      1 P                     0.142077
      2 P                     0.169443
      3 F                    -0.199279
      4 Cl                   -0.112241
  ----------------------------------------
  Sum of atomic charges =     0.000000

 -----------------------------------------------------------------
                    Cartesian Multipole Moments
 -----------------------------------------------------------------
    Charge (ESU x 10^10)
                 0.0000
    Dipole Moment (Debye)
         X      -0.8133      Y      -1.5539      Z      -0.0000
       Tot       1.7539
    Quadrupole Moments (Debye-Ang)
        XX     -45.2523     XY       0.9480     YY     -46.5670
        XZ      -0.0000     YZ      -0.0000     ZZ     -43.6035
    Octopole Moments (Debye-Ang^2)
       XXX      -1.5029    XXY       5.2913    XYY       1.6788
       YYY      13.7481    XXZ       0.0000    XYZ      -0.0000
       YYZ      -0.0000    XZZ      -0.9774    YZZ       6.0752
       ZZZ      -0.0000
    Hexadecapole Moments (Debye-Ang^3)
      XXXX    -515.1787   XXXY     -15.8015   XXYY    -122.8819
      XYYY      -0.4152   YYYY    -236.6135   XXXZ       0.0000
      XXYZ      -0.0000   XYYZ      -0.0000   YYYZ      -0.0000
      XXZZ     -94.6781   XYZZ      -6.4187   YYZZ     -49.6713
      XZZZ      -0.0000   YZZZ      -0.0000   ZZZZ     -60.8826
 -----------------------------------------------------------------
 Calculating analytic gradient of the SCF energy
 Gradient of SCF Energy
            1           2           3           4
    1   0.0012243  -0.0047801   0.0024220   0.0011338
    2  -0.0028600  -0.0078953   0.0082285   0.0025268
    3   0.0000000   0.0000000  -0.0000000  -0.0000000
 Max gradient component =       8.228E-03
 RMS gradient           =       3.831E-03
 Gradient time:  CPU 1.41 s  wall 0.29 s
 Geometry Optimization Parameters
   NAtoms,    NIC,     NZ,  NCons,   NDum,   NFix, NCnnct, MaxDiis
        4      14       4       0       0       0       0       0

 Cartesian Hessian Update
 Hessian Updated using BFGS Update


** GEOMETRY OPTIMIZATION IN DELOCALIZED INTERNAL COORDINATES **
   Searching for a Minimum

   Optimization Cycle:   2

                       Coordinates (Angstroms)
     ATOM                X               Y               Z
      1  P         0.3777268822   -1.0666971311    0.0000000000
      2  P        -1.4878666406   -0.3109102567    0.0000000000
      3  F        -1.3319638287    1.2841527604    0.0000000000
      4  Cl        1.6635601247    0.5468031592    0.0000000000
   Point Group: cs    Number of degrees of freedom:     5


   Energy is  -1240.458192411

 Hessian Updated using BFGS Update

  5 Hessian modes will be used to form the next step
  Hessian Eigenvalues:
     0.215146    0.250001    0.266580    0.318352    0.396819

 Minimum Search - Taking Simple RFO Step
 Searching for Lamda that Minimizes Along All modes
 Value Taken    Lamda =  -0.00044235
 Step Taken.  Stepsize is  0.042674

                             Maximum     Tolerance    Cnvgd?
         Gradient           0.008176      0.000300      NO
         Displacement       0.035989      0.001200      NO
         Energy change     -0.002484      0.000001      NO


 New Cartesian Coordinates Obtained by Inverse Iteration

 Displacement from previous Coordinates is:  0.071295
 ----------------------------------------------------------------
             Standard Nuclear Orientation (Angstroms)
    I     Atom           X                Y                Z
 ----------------------------------------------------------------
    1      P       0.3782391484    -1.0574601807     0.0000000000
    2      P      -1.4789691565    -0.3029399791     0.0000000000
    3      F      -1.3583551104     1.2811247879     0.0000000000
    4      Cl      1.6805416561     0.5326239038     0.0000000000
 ----------------------------------------------------------------
 Molecular Point Group                 Cs    NOp =  2
 Largest Abelian Subgroup              Cs    NOp =  2
 Nuclear Repulsion Energy =   261.7018843826 hartrees
 There are       28 alpha and       28 beta electrons
 Applying Cartesian multipole field
    Component          Value
    ---------          -----
     (2,0,0)        1.00000E-11
     (0,2,0)        2.00000E-11
     (0,0,2)       -3.00000E-11
 Nucleus-field energy     =     0.0000000063 hartrees
 Requested basis set is 6-311++G(d,p)
 There are 45 shells and 112 basis functions
 A cutoff of  1.0D-11 yielded    904 shell pairs
 There are      5962 function pairs (      6421 Cartesian)
 Smallest overlap matrix eigenvalue = 6.59E-04
 Guess MOs from SCF MO coefficient file

 -----------------------------------------------------------------------
  General SCF calculation program by
  Eric Jon Sundstrom, Paul Horn, Yuezhi Mao, Dmitri Zuev, Alec White,
  David Stuck, Shaama M.S., Shane Yost, Joonho Lee, David Small,
  Daniel Levine, Susi Lehtola, Hugh Burton, Evgeny Epifanovsky
 -----------------------------------------------------------------------
 Hartree-Fock
 using 6 threads for integral computing
 -------------------------------------------------------
 OpenMP Integral computing Module                
 Release: version 2.0, May 2017, Q-Chem Inc. Pleasanton 
 -------------------------------------------------------
 A restricted SCF calculation will be
 performed using DIIS
 SCF converges when DIIS error is below 1.0e-08
 ---------------------------------------
  Cycle       Energy         DIIS error
 ---------------------------------------
    1   -1240.4579760133      4.21e-04  
    2   -1240.4583528663      1.15e-04  
    3   -1240.4583949751      4.94e-05  
    4   -1240.4584008512      1.72e-05  
    5   -1240.4584021040      5.48e-06  
    6   -1240.4584022859      1.98e-06  
    7   -1240.4584023161      9.06e-07  
    8   -1240.4584023213      3.27e-07  
    9   -1240.4584023221      1.19e-07  
   10   -1240.4584023221      2.84e-08  
   11   -1240.4584023221      1.17e-08  
   12   -1240.4584023221      4.72e-09  Convergence criterion met
 ---------------------------------------
 SCF time:   CPU 5.20s  wall 1.00s 
 SCF   energy in the final basis set =    -1240.4584023221
 Total energy in the final basis set =    -1240.4584023221

 --------------------------------------------------------------
             Orbital Energies (a.u.) and Symmetries
 --------------------------------------------------------------

 Alpha MOs, Restricted
 -- Occupied --                  
-104.86  -80.05  -80.02  -26.33  -10.59   -8.05   -8.05   -8.05
  1 A'    2 A'    3 A'    4 A'    5 A'    6 A'    1 A"    7 A'                 
 -7.588  -7.566  -5.481  -5.479  -5.478  -5.458  -5.457  -5.456
  8 A'    9 A'   10 A'   11 A'    2 A"   12 A'   13 A'    3 A"                 
 -1.644  -1.136  -0.934  -0.788  -0.713  -0.709  -0.635  -0.513
 14 A'   15 A'   16 A'   17 A'   18 A'    4 A"   19 A'   20 A'                 
 -0.512  -0.479  -0.401  -0.367
  5 A"   21 A'   22 A'    6 A"                                                 
 -- Virtual --                   
 -0.007   0.028   0.063   0.067   0.078   0.095   0.099   0.108
  7 A"   23 A'   24 A'   25 A'    8 A"   26 A'   27 A'   28 A'                 
  0.109   0.130   0.149   0.154   0.169   0.194   0.198   0.241
  9 A"   29 A'   10 A"   30 A'   31 A'   32 A'   33 A'   34 A'                 
  0.331   0.343   0.355   0.371   0.381   0.412   0.417   0.420
 35 A'   11 A"   36 A'   37 A'   12 A"   38 A'   39 A'   13 A"                 
  0.441   0.524   0.555   0.601   0.635   0.661   0.703   0.772
 40 A'   41 A'   42 A'   14 A"   43 A'   44 A'   15 A"   45 A'                 
  0.803   0.823   0.893   0.904   0.955   1.014   1.088   1.133
 46 A'   16 A"   47 A'   17 A"   48 A'   49 A'   18 A"   19 A"                 
  1.145   1.155   1.173   1.202   1.237   1.417   1.523   1.577
 50 A'   51 A'   52 A'   20 A"   53 A'   54 A'   55 A'   21 A"                 
  1.621   1.648   1.777   1.836   1.843   1.942   1.979   2.037
 56 A'   57 A'   22 A"   23 A"   58 A'   59 A'   60 A'   61 A'                 
  2.248   2.605   2.640   2.731   4.176   4.181   4.219   4.233
 62 A'   24 A"   63 A'   64 A'   25 A"   65 A'   26 A"   66 A'                 
  4.548   6.889   6.920   6.939   7.269   7.495  10.360  14.717
 67 A'   27 A"   68 A'   69 A'   70 A'   71 A'   72 A'   28 A"                 
 14.751  14.774  14.788  14.856  14.871  26.673  26.757  27.005
 29 A"   73 A'   74 A'   75 A'   76 A'   30 A"   77 A'   78 A'                 
 68.728 165.865 166.102 219.216
 79 A'   80 A'   81 A'   82 A'                                                 

 Beta MOs, Restricted
 -- Occupied --                  
-104.86  -80.05  -80.02  -26.33  -10.59   -8.05   -8.05   -8.05
  1 A'    2 A'    3 A'    4 A'    5 A'    6 A'    1 A"    7 A'                 
 -7.588  -7.566  -5.481  -5.479  -5.478  -5.458  -5.457  -5.456
  8 A'    9 A'   10 A'   11 A'    2 A"   12 A'   13 A'    3 A"                 
 -1.644  -1.136  -0.934  -0.788  -0.713  -0.709  -0.635  -0.513
 14 A'   15 A'   16 A'   17 A'   18 A'    4 A"   19 A'   20 A'                 
 -0.512  -0.479  -0.401  -0.367
  5 A"   21 A'   22 A'    6 A"                                                 
 -- Virtual --                   
 -0.007   0.028   0.063   0.067   0.078   0.095   0.099   0.108
  7 A"   23 A'   24 A'   25 A'    8 A"   26 A'   27 A'   28 A'                 
  0.109   0.130   0.149   0.154   0.169   0.194   0.198   0.241
  9 A"   29 A'   10 A"   30 A'   31 A'   32 A'   33 A'   34 A'                 
  0.331   0.343   0.355   0.371   0.381   0.412   0.417   0.420
 35 A'   11 A"   36 A'   37 A'   12 A"   38 A'   39 A'   13 A"                 
  0.441   0.524   0.555   0.601   0.635   0.661   0.703   0.772
 40 A'   41 A'   42 A'   14 A"   43 A'   44 A'   15 A"   45 A'                 
  0.803   0.823   0.893   0.904   0.955   1.014   1.088   1.133
 46 A'   16 A"   47 A'   17 A"   48 A'   49 A'   18 A"   19 A"                 
  1.145   1.155   1.173   1.202   1.237   1.417   1.523   1.577
 50 A'   51 A'   52 A'   20 A"   53 A'   54 A'   55 A'   21 A"                 
  1.621   1.648   1.777   1.836   1.843   1.942   1.979   2.037
 56 A'   57 A'   22 A"   23 A"   58 A'   59 A'   60 A'   61 A'                 
  2.248   2.605   2.640   2.731   4.176   4.181   4.219   4.233
 62 A'   24 A"   63 A'   64 A'   25 A"   65 A'   26 A"   66 A'                 
  4.548   6.889   6.920   6.939   7.269   7.495  10.360  14.717
 67 A'   27 A"   68 A'   69 A'   70 A'   71 A'   72 A'   28 A"                 
 14.751  14.774  14.788  14.856  14.871  26.673  26.757  27.005
 29 A"   73 A'   74 A'   75 A'   76 A'   30 A"   77 A'   78 A'                 
 68.728 165.865 166.102 219.216
 79 A'   80 A'   81 A'   82 A'                                                 
 --------------------------------------------------------------

          Ground-State Mulliken Net Atomic Charges

     Atom                 Charge (a.u.)
  ----------------------------------------
      1 P                     0.137672
      2 P                     0.159399
      3 F                    -0.186739
      4 Cl                   -0.110332
  ----------------------------------------
  Sum of atomic charges =     0.000000

 -----------------------------------------------------------------
                    Cartesian Multipole Moments
 -----------------------------------------------------------------
    Charge (ESU x 10^10)
                 0.0000
    Dipole Moment (Debye)
         X      -0.7605      Y      -1.3941      Z      -0.0000
       Tot       1.5881
    Quadrupole Moments (Debye-Ang)
        XX     -45.3427     XY       0.8078     YY     -46.6116
        XZ      -0.0000     YZ       0.0000     ZZ     -43.5622
    Octopole Moments (Debye-Ang^2)
       XXX      -1.7951    XXY       5.4770    XYY       1.5836
       YYY      14.0942    XXZ      -0.0000    XYZ       0.0000
       YYZ       0.0000    XZZ      -1.2008    YZZ       6.1379
       ZZZ      -0.0000
    Hexadecapole Moments (Debye-Ang^3)
      XXXX    -519.4769   XXXY     -14.6801   XXYY    -123.3355
      XYYY       0.3519   YYYY    -233.7432   XXXZ      -0.0000
      XXYZ       0.0000   XYYZ       0.0000   YYYZ       0.0000
      XXZZ     -95.3109   XYZZ      -6.0293   YYZZ     -49.0997
      XZZZ      -0.0000   YZZZ       0.0000   ZZZZ     -60.7669
 -----------------------------------------------------------------
 Calculating analytic gradient of the SCF energy
 Gradient of SCF Energy
            1           2           3           4
    1  -0.0006864   0.0010419  -0.0000580  -0.0002976
    2   0.0006513  -0.0004200   0.0000992  -0.0003305
    3   0.0000000  -0.0000000  -0.0000000  -0.0000000
 Max gradient component =       1.042E-03
 RMS gradient           =       4.442E-04
 Gradient time:  CPU 1.40 s  wall 0.29 s
 Geometry Optimization Parameters
   NAtoms,    NIC,     NZ,  NCons,   NDum,   NFix, NCnnct, MaxDiis
        4      14       4       0       0       0       0       0

 Cartesian Hessian Update
 Hessian Updated using BFGS Update


** GEOMETRY OPTIMIZATION IN DELOCALIZED INTERNAL COORDINATES **
   Searching for a Minimum

   Optimization Cycle:   3

                       Coordinates (Angstroms)
     ATOM                X               Y               Z
      1  P         0.3782391484   -1.0574601807    0.0000000000
      2  P        -1.4789691565   -0.3029399791    0.0000000000
      3  F        -1.3583551104    1.2811247879    0.0000000000
      4  Cl        1.6805416561    0.5326239038    0.0000000000
   Point Group: cs    Number of degrees of freedom:     5


   Energy is  -1240.458402322

 Hessian Updated using BFGS Update

  5 Hessian modes will be used to form the next step
  Hessian Eigenvalues:
     0.236708    0.250975    0.266513    0.316655    0.381280

 Minimum Search - Taking Simple RFO Step
 Searching for Lamda that Minimizes Along All modes
 Value Taken    Lamda =  -0.00000465
 Step Taken.  Stepsize is  0.004105

                             Maximum     Tolerance    Cnvgd?
         Gradient           0.000882      0.000300      NO
         Displacement       0.003454      0.001200      NO
         Energy change     -0.000210      0.000001      NO


 New Cartesian Coordinates Obtained by Inverse Iteration

 Displacement from previous Coordinates is:  0.003504
 ----------------------------------------------------------------
             Standard Nuclear Orientation (Angstroms)
    I     Atom           X                Y                Z
 ----------------------------------------------------------------
    1      P       0.3786730760    -1.0578434748     0.0000000000
    2      P      -1.4803954763    -0.3029226801     0.0000000000
    3      F      -1.3583168761     1.2810965177     0.0000000000
    4      Cl      1.6814958139     0.5330181690     0.0000000000
 ----------------------------------------------------------------
 Molecular Point Group                 Cs    NOp =  2
 Largest Abelian Subgroup              Cs    NOp =  2
 Nuclear Repulsion Energy =   261.5736209380 hartrees
 There are       28 alpha and       28 beta electrons
 Applying Cartesian multipole field
    Component          Value
    ---------          -----
     (2,0,0)        1.00000E-11
     (0,2,0)        2.00000E-11
     (0,0,2)       -3.00000E-11
 Nucleus-field energy     =     0.0000000063 hartrees
 Requested basis set is 6-311++G(d,p)
 There are 45 shells and 112 basis functions
 A cutoff of  1.0D-11 yielded    904 shell pairs
 There are      5962 function pairs (      6421 Cartesian)
 Smallest overlap matrix eigenvalue = 6.62E-04
 Guess MOs from SCF MO coefficient file

 -----------------------------------------------------------------------
  General SCF calculation program by
  Eric Jon Sundstrom, Paul Horn, Yuezhi Mao, Dmitri Zuev, Alec White,
  David Stuck, Shaama M.S., Shane Yost, Joonho Lee, David Small,
  Daniel Levine, Susi Lehtola, Hugh Burton, Evgeny Epifanovsky
 -----------------------------------------------------------------------
 Hartree-Fock
 using 6 threads for integral computing
 -------------------------------------------------------
 OpenMP Integral computing Module                
 Release: version 2.0, May 2017, Q-Chem Inc. Pleasanton 
 -------------------------------------------------------
 A restricted SCF calculation will be
 performed using DIIS
 SCF converges when DIIS error is below 1.0e-08
 ---------------------------------------
  Cycle       Energy         DIIS error
 ---------------------------------------
    1   -1240.4584034434      2.34e-05  
    2   -1240.4584046505      6.54e-06  
    3   -1240.4584047661      2.69e-06  
    4   -1240.4584047863      9.62e-07  
    5   -1240.4584047896      3.52e-07  
    6   -1240.4584047904      1.41e-07  
    7   -1240.4584047905      5.55e-08  
    8   -1240.4584047906      1.94e-08  
    9   -1240.4584047906      6.09e-09  Convergence criterion met
 ---------------------------------------
 SCF time:   CPU 3.91s  wall 1.00s 
 SCF   energy in the final basis set =    -1240.4584047906
 Total energy in the final basis set =    -1240.4584047906

 --------------------------------------------------------------
             Orbital Energies (a.u.) and Symmetries
 --------------------------------------------------------------

 Alpha MOs, Restricted
 -- Occupied --                  
-104.86  -80.05  -80.02  -26.33  -10.59   -8.05   -8.05   -8.05
  1 A'    2 A'    3 A'    4 A'    5 A'    6 A'    1 A"    7 A'                 
 -7.588  -7.566  -5.481  -5.479  -5.479  -5.459  -5.457  -5.457
  8 A'    9 A'   10 A'   11 A'    2 A"   12 A'   13 A'    3 A"                 
 -1.644  -1.136  -0.934  -0.788  -0.713  -0.709  -0.635  -0.513
 14 A'   15 A'   16 A'   17 A'   18 A'    4 A"   19 A'   20 A'                 
 -0.511  -0.479  -0.401  -0.366
  5 A"   21 A'   22 A'    6 A"                                                 
 -- Virtual --                   
 -0.008   0.028   0.063   0.067   0.078   0.095   0.099   0.108
  7 A"   23 A'   24 A'   25 A'    8 A"   26 A'   27 A'   28 A'                 
  0.109   0.130   0.149   0.154   0.169   0.194   0.198   0.241
  9 A"   29 A'   10 A"   30 A'   31 A'   32 A'   33 A'   34 A'                 
  0.331   0.343   0.355   0.371   0.381   0.412   0.417   0.420
 35 A'   11 A"   36 A'   37 A'   12 A"   38 A'   39 A'   13 A"                 
  0.441   0.524   0.555   0.601   0.635   0.662   0.703   0.772
 40 A'   41 A'   42 A'   14 A"   43 A'   44 A'   15 A"   45 A'                 
  0.803   0.823   0.893   0.903   0.955   1.014   1.087   1.133
 46 A'   16 A"   47 A'   17 A"   48 A'   49 A'   18 A"   19 A"                 
  1.145   1.155   1.173   1.202   1.236   1.416   1.523   1.577
 50 A'   51 A'   52 A'   20 A"   53 A'   54 A'   55 A'   21 A"                 
  1.621   1.647   1.777   1.836   1.843   1.942   1.979   2.037
 56 A'   57 A'   22 A"   23 A"   58 A'   59 A'   60 A'   61 A'                 
  2.248   2.605   2.640   2.731   4.176   4.181   4.219   4.233
 62 A'   24 A"   63 A'   64 A'   25 A"   65 A'   26 A"   66 A'                 
  4.548   6.889   6.920   6.939   7.269   7.494  10.360  14.717
 67 A'   27 A"   68 A'   69 A'   70 A'   71 A'   72 A'   28 A"                 
 14.750  14.773  14.788  14.856  14.871  26.673  26.757  27.005
 29 A"   73 A'   74 A'   75 A'   76 A'   30 A"   77 A'   78 A'                 
 68.728 165.865 166.100 219.216
 79 A'   80 A'   81 A'   82 A'                                                 

 Beta MOs, Restricted
 -- Occupied --                  
-104.86  -80.05  -80.02  -26.33  -10.59   -8.05   -8.05   -8.05
  1 A'    2 A'    3 A'    4 A'    5 A'    6 A'    1 A"    7 A'                 
 -7.588  -7.566  -5.481  -5.479  -5.479  -5.459  -5.457  -5.457
  8 A'    9 A'   10 A'   11 A'    2 A"   12 A'   13 A'    3 A"                 
 -1.644  -1.136  -0.934  -0.788  -0.713  -0.709  -0.635  -0.513
 14 A'   15 A'   16 A'   17 A'   18 A'    4 A"   19 A'   20 A'                 
 -0.511  -0.479  -0.401  -0.366
  5 A"   21 A'   22 A'    6 A"                                                 
 -- Virtual --                   
 -0.008   0.028   0.063   0.067   0.078   0.095   0.099   0.108
  7 A"   23 A'   24 A'   25 A'    8 A"   26 A'   27 A'   28 A'                 
  0.109   0.130   0.149   0.154   0.169   0.194   0.198   0.241
  9 A"   29 A'   10 A"   30 A'   31 A'   32 A'   33 A'   34 A'                 
  0.331   0.343   0.355   0.371   0.381   0.412   0.417   0.420
 35 A'   11 A"   36 A'   37 A'   12 A"   38 A'   39 A'   13 A"                 
  0.441   0.524   0.555   0.601   0.635   0.662   0.703   0.772
 40 A'   41 A'   42 A'   14 A"   43 A'   44 A'   15 A"   45 A'                 
  0.803   0.823   0.893   0.903   0.955   1.014   1.087   1.133
 46 A'   16 A"   47 A'   17 A"   48 A'   49 A'   18 A"   19 A"                 
  1.145   1.155   1.173   1.202   1.236   1.416   1.523   1.577
 50 A'   51 A'   52 A'   20 A"   53 A'   54 A'   55 A'   21 A"                 
  1.621   1.647   1.777   1.836   1.843   1.942   1.979   2.037
 56 A'   57 A'   22 A"   23 A"   58 A'   59 A'   60 A'   61 A'                 
  2.248   2.605   2.640   2.731   4.176   4.181   4.219   4.233
 62 A'   24 A"   63 A'   64 A'   25 A"   65 A'   26 A"   66 A'                 
  4.548   6.889   6.920   6.939   7.269   7.494  10.360  14.717
 67 A'   27 A"   68 A'   69 A'   70 A'   71 A'   72 A'   28 A"                 
 14.750  14.773  14.788  14.856  14.871  26.673  26.757  27.005
 29 A"   73 A'   74 A'   75 A'   76 A'   30 A"   77 A'   78 A'                 
 68.728 165.865 166.100 219.216
 79 A'   80 A'   81 A'   82 A'                                                 
 --------------------------------------------------------------

          Ground-State Mulliken Net Atomic Charges

     Atom                 Charge (a.u.)
  ----------------------------------------
      1 P                     0.137604
      2 P                     0.159649
      3 F                    -0.186663
      4 Cl                   -0.110591
  ----------------------------------------
  Sum of atomic charges =     0.000000

 -----------------------------------------------------------------
                    Cartesian Multipole Moments
 -----------------------------------------------------------------
    Charge (ESU x 10^10)
                 0.0000
    Dipole Moment (Debye)
         X      -0.7692      Y      -1.3980      Z      -0.0000
       Tot       1.5956
    Quadrupole Moments (Debye-Ang)
        XX     -45.3397     XY       0.8104     YY     -46.6110
        XZ       0.0000     YZ       0.0000     ZZ     -43.5726
    Octopole Moments (Debye-Ang^2)
       XXX      -1.8384    XXY       5.4730    XYY       1.5701
       YYY      14.0856    XXZ      -0.0000    XYZ       0.0000
       YYZ      -0.0000    XZZ      -1.2023    YZZ       6.1417
       ZZZ      -0.0000
    Hexadecapole Moments (Debye-Ang^3)
      XXXX    -520.0685   XXXY     -14.7123   XXYY    -123.4423
      XYYY       0.3290   YYYY    -233.8290   XXXZ       0.0000
      XXYZ       0.0000   XYYZ       0.0000   YYYZ       0.0000
      XXZZ     -95.4262   XYZZ      -6.0434   YYZZ     -49.1267
      XZZZ       0.0000   YZZZ       0.0000   ZZZZ     -60.8094
 -----------------------------------------------------------------
 Calculating analytic gradient of the SCF energy
 Gradient of SCF Energy
            1           2           3           4
    1  -0.0000338   0.0000248   0.0000191  -0.0000101
    2   0.0001493  -0.0002174   0.0001466  -0.0000785
    3   0.0000000   0.0000000  -0.0000000  -0.0000000
 Max gradient component =       2.174E-04
 RMS gradient           =       9.101E-05
 Gradient time:  CPU 1.41 s  wall 0.29 s
 Geometry Optimization Parameters
   NAtoms,    NIC,     NZ,  NCons,   NDum,   NFix, NCnnct, MaxDiis
        4      14       4       0       0       0       0       0

 Cartesian Hessian Update
 Hessian Updated using BFGS Update


** GEOMETRY OPTIMIZATION IN DELOCALIZED INTERNAL COORDINATES **
   Searching for a Minimum

   Optimization Cycle:   4

                       Coordinates (Angstroms)
     ATOM                X               Y               Z
      1  P         0.3786730760   -1.0578434748    0.0000000000
      2  P        -1.4803954763   -0.3029226801    0.0000000000
      3  F        -1.3583168761    1.2810965177    0.0000000000
      4  Cl        1.6814958139    0.5330181690    0.0000000000
   Point Group: cs    Number of degrees of freedom:     5


   Energy is  -1240.458404791

 Hessian Updated using BFGS Update

  5 Hessian modes will be used to form the next step
  Hessian Eigenvalues:
     0.205496    0.266111    0.271082    0.317956    0.380011

 Minimum Search - Taking Simple RFO Step
 Searching for Lamda that Minimizes Along All modes
 Value Taken    Lamda =   0.00000000
 Step Taken.  Stepsize is  0.000927

                             Maximum     Tolerance    Cnvgd?
         Gradient           0.000185      0.000300     YES
         Displacement       0.000631      0.001200     YES
         Energy change     -0.000002      0.000001      NO


                       Distance Matrix (Angstroms)
             P (  1)   P (  2)   F (  3)
   P (  2)  2.006500
   F (  3)  2.913379  1.588716
   Cl(  4)  2.056256  3.270528  3.130508

 Final energy is   -1240.4584047905566     


 ******************************
 **  OPTIMIZATION CONVERGED  **
 ******************************

                       Coordinates (Angstroms)
     ATOM                X               Y               Z
      1  P         0.3786730760   -1.0578434748    0.0000000000
      2  P        -1.4803954763   -0.3029226801    0.0000000000
      3  F        -1.3583168761    1.2810965177    0.0000000000
      4  Cl        1.6814958139    0.5330181690    0.0000000000

Z-matrix Print:
$molecule
0 1
P 
P  1 2.006500
F  2 1.588716 1 107.693819
Cl 1 2.056256 2 107.214643 3 -0.000000 0
$end


 --------------------------------------------------------------
             Orbital Energies (a.u.) and Symmetries
 --------------------------------------------------------------

 Alpha MOs, Restricted
 -- Occupied --                  
-104.86  -80.05  -80.02  -26.33  -10.59   -8.05   -8.05   -8.05
  1 A'    2 A'    3 A'    4 A'    5 A'    6 A'    1 A"    7 A'                 
 -7.588  -7.566  -5.481  -5.479  -5.479  -5.459  -5.457  -5.457
  8 A'    9 A'   10 A'   11 A'    2 A"   12 A'   13 A'    3 A"                 
 -1.644  -1.136  -0.934  -0.788  -0.713  -0.709  -0.635  -0.513
 14 A'   15 A'   16 A'   17 A'   18 A'    4 A"   19 A'   20 A'                 
 -0.511  -0.479  -0.401  -0.366
  5 A"   21 A'   22 A'    6 A"                                                 
 -- Virtual --                   
 -0.008   0.028   0.063   0.067   0.078   0.095   0.099   0.108
  7 A"   23 A'   24 A'   25 A'    8 A"   26 A'   27 A'   28 A'                 
  0.109   0.130   0.149   0.154   0.169   0.194   0.198   0.241
  9 A"   29 A'   10 A"   30 A'   31 A'   32 A'   33 A'   34 A'                 
  0.331   0.343   0.355   0.371   0.381   0.412   0.417   0.420
 35 A'   11 A"   36 A'   37 A'   12 A"   38 A'   39 A'   13 A"                 
  0.441   0.524   0.555   0.601   0.635   0.662   0.703   0.772
 40 A'   41 A'   42 A'   14 A"   43 A'   44 A'   15 A"   45 A'                 
  0.803   0.823   0.893   0.903   0.955   1.014   1.087   1.133
 46 A'   16 A"   47 A'   17 A"   48 A'   49 A'   18 A"   19 A"                 
  1.145   1.155   1.173   1.202   1.236   1.416   1.523   1.577
 50 A'   51 A'   52 A'   20 A"   53 A'   54 A'   55 A'   21 A"                 
  1.621   1.647   1.777   1.836   1.843   1.942   1.979   2.037
 56 A'   57 A'   22 A"   23 A"   58 A'   59 A'   60 A'   61 A'                 
  2.248   2.605   2.640   2.731   4.176   4.181   4.219   4.233
 62 A'   24 A"   63 A'   64 A'   25 A"   65 A'   26 A"   66 A'                 
  4.548   6.889   6.920   6.939   7.269   7.494  10.360  14.717
 67 A'   27 A"   68 A'   69 A'   70 A'   71 A'   72 A'   28 A"                 
 14.750  14.773  14.788  14.856  14.871  26.673  26.757  27.005
 29 A"   73 A'   74 A'   75 A'   76 A'   30 A"   77 A'   78 A'                 
 68.728 165.865 166.100 219.216
 79 A'   80 A'   81 A'   82 A'                                                 

 Beta MOs, Restricted
 -- Occupied --                  
-104.86  -80.05  -80.02  -26.33  -10.59   -8.05   -8.05   -8.05
  1 A'    2 A'    3 A'    4 A'    5 A'    6 A'    1 A"    7 A'                 
 -7.588  -7.566  -5.481  -5.479  -5.479  -5.459  -5.457  -5.457
  8 A'    9 A'   10 A'   11 A'    2 A"   12 A'   13 A'    3 A"                 
 -1.644  -1.136  -0.934  -0.788  -0.713  -0.709  -0.635  -0.513
 14 A'   15 A'   16 A'   17 A'   18 A'    4 A"   19 A'   20 A'                 
 -0.511  -0.479  -0.401  -0.366
  5 A"   21 A'   22 A'    6 A"                                                 
 -- Virtual --                   
 -0.008   0.028   0.063   0.067   0.078   0.095   0.099   0.108
  7 A"   23 A'   24 A'   25 A'    8 A"   26 A'   27 A'   28 A'                 
  0.109   0.130   0.149   0.154   0.169   0.194   0.198   0.241
  9 A"   29 A'   10 A"   30 A'   31 A'   32 A'   33 A'   34 A'                 
  0.331   0.343   0.355   0.371   0.381   0.412   0.417   0.420
 35 A'   11 A"   36 A'   37 A'   12 A"   38 A'   39 A'   13 A"                 
  0.441   0.524   0.555   0.601   0.635   0.662   0.703   0.772
 40 A'   41 A'   42 A'   14 A"   43 A'   44 A'   15 A"   45 A'                 
  0.803   0.823   0.893   0.903   0.955   1.014   1.087   1.133
 46 A'   16 A"   47 A'   17 A"   48 A'   49 A'   18 A"   19 A"                 
  1.145   1.155   1.173   1.202   1.236   1.416   1.523   1.577
 50 A'   51 A'   52 A'   20 A"   53 A'   54 A'   55 A'   21 A"                 
  1.621   1.647   1.777   1.836   1.843   1.942   1.979   2.037
 56 A'   57 A'   22 A"   23 A"   58 A'   59 A'   60 A'   61 A'                 
  2.248   2.605   2.640   2.731   4.176   4.181   4.219   4.233
 62 A'   24 A"   63 A'   64 A'   25 A"   65 A'   26 A"   66 A'                 
  4.548   6.889   6.920   6.939   7.269   7.494  10.360  14.717
 67 A'   27 A"   68 A'   69 A'   70 A'   71 A'   72 A'   28 A"                 
 14.750  14.773  14.788  14.856  14.871  26.673  26.757  27.005
 29 A"   73 A'   74 A'   75 A'   76 A'   30 A"   77 A'   78 A'                 
 68.728 165.865 166.100 219.216
 79 A'   80 A'   81 A'   82 A'                                                 
 --------------------------------------------------------------

          Ground-State Mulliken Net Atomic Charges

     Atom                 Charge (a.u.)
  ----------------------------------------
      1 P                     0.137604
      2 P                     0.159649
      3 F                    -0.186663
      4 Cl                   -0.110591
  ----------------------------------------
  Sum of atomic charges =     0.000000

 -----------------------------------------------------------------
                    Cartesian Multipole Moments
 -----------------------------------------------------------------
    Charge (ESU x 10^10)
                 0.0000
    Dipole Moment (Debye)
         X      -0.7692      Y      -1.3980      Z      -0.0000
       Tot       1.5956
    Quadrupole Moments (Debye-Ang)
        XX     -45.3397     XY       0.8104     YY     -46.6110
        XZ       0.0000     YZ       0.0000     ZZ     -43.5726
    Octopole Moments (Debye-Ang^2)
       XXX      -1.8384    XXY       5.4730    XYY       1.5701
       YYY      14.0856    XXZ      -0.0000    XYZ       0.0000
       YYZ      -0.0000    XZZ      -1.2023    YZZ       6.1417
       ZZZ      -0.0000
    Hexadecapole Moments (Debye-Ang^3)
      XXXX    -520.0685   XXXY     -14.7123   XXYY    -123.4423
      XYYY       0.3290   YYYY    -233.8290   XXXZ       0.0000
      XXYZ       0.0000   XYYZ       0.0000   YYYZ       0.0000
      XXZZ     -95.4262   XYZZ      -6.0434   YYZZ     -49.1267
      XZZZ       0.0000   YZZZ       0.0000   ZZZZ     -60.8094
 -----------------------------------------------------------------
Archival summary:
1\1\december\OPT\HF\BasisUnspecified\l121\taweetha\SunFeb1006:10:432019SunFeb1006:10:432019\0\\#,OPT,HF,BasisUnspecified,\\0,1\P\P,1,2.0065\F,2,1.58872,1,107.694\Cl,1,2.05626,2,107.215,3,-0,0\\HF=-1240.4584\\@

 Total job time:  4.74s(wall), 26.63s(cpu) 
 Sun Feb 10 06:10:43 2019

        *************************************************************
        *                                                           *
        *  Thank you very much for using Q-Chem.  Have a nice day.  *
        *                                                           *
        *************************************************************


 
User input: 2 of 2 
 
Q-Chem Developer Version!
                  Welcome to Q-Chem
     A Quantum Leap Into The Future Of Chemistry


 Q-Chem 5.1, Q-Chem, Inc., Pleasanton, CA (2018)

 Yihan Shao,  Zhengting Gan,  E. Epifanovsky,  A. T. B. Gilbert,  M. Wormit,  
 J. Kussmann,  A. W. Lange,  A. Behn,  Jia Deng,  Xintian Feng,  D. Ghosh,  
 M. Goldey,  P. R. Horn,  L. D. Jacobson,  I. Kaliman,  T. Kus,  A. Landau,  
 Jie Liu,  E. I. Proynov,  R. M. Richard,  R. P. Steele,  E. J. Sundstrom,  
 H. L. Woodcock III,  P. M. Zimmerman,  D. Zuev,  B. Albrecht,  E. Alguire,  
 S. A. Baeppler,  D. Barton,  Z. Benda,  Y. A. Bernard,  E. J. Berquist,  
 K. B. Bravaya,  H. Burton,  D. Casanova,  Chun-Min Chang,  Yunqing Chen,  
 A. Chien,  K. D. Closser,  M. P. Coons,  S. Coriani,  S. Dasgupta,  
 A. L. Dempwolff,  M. Diedenhofen,  Hainam Do,  R. G. Edgar,  Po-Tung Fang,  
 S. Faraji,  S. Fatehi,  Qingguo Feng,  K. D. Fenk,  J. Fosso-Tande,  
 J. Gayvert,  Qinghui Ge,  A. Ghysels,  G. Gidofalvi,  J. Gomes,  
 J. Gonthier,  A. Gunina,  D. Hait,  M. W. D. Hanson-Heine,  
 P. H. P. Harbach,  A. W. Hauser,  J. E. Herr,  E. G. Hohenstein,  
 Z. C. Holden,  Kerwin Hui,  B. C. Huynh,  T.-C. Jagau,  Hyunjun Ji,  
 B. Kaduk,  K. Khistyaev,  Jaehoon Kim,  P. Klunzinger,  K. Koh,  
 D. Kosenkov,  L. Koulias,  T. Kowalczyk,  C. M. Krauter,  A. Kunitsa,  
 Ka Un Lao,  A. Laurent,  K. V. Lawler,  Joonho Lee,  D. Lefrancois,  
 S. Lehtola,  D. S. Levine,  Yi-Pei Li,  You-Sheng Lin,  Fenglai Liu,  
 E. Livshits,  A. Luenser,  P. Manohar,  E. Mansoor,  S. F. Manzer,  
 Shan-Ping Mao,  Yuezhi Mao,  N. Mardirossian,  A. V. Marenich,  
 T. Markovich,  L. A. Martinez-Martinez,  S. A. Maurer,  N. J. Mayhall,  
 S. C. McKenzie,  J.-M. Mewes,  A. F. Morrison,  J. W. Mullinax,  K. Nanda,  
 T. S. Nguyen-Beck,  R. Olivares-Amaya,  J. A. Parkhill,  T. M. Perrine,  
 F. Plasser,  P. Pokhilko,  S. Prager,  A. Prociuk,  E. Ramos,  D. R. Rehn,  
 F. Rob,  M. Schneider,  N. Sergueev,  S. M. Sharada,  S. Sharma,  
 D. W. Small,  T. Stauch,  T. Stein,  Yu-Chuan Su,  A. J. W. Thom,  
 A. Tkatchenko,  T. Tsuchimochi,  N. M. Tubman,  L. Vogt,  M. L. Vidal,  
 O. Vydrov,  M. A. Watson,  J. Wenzel,  M. de Wergifosse,  T. A. Wesolowski,  
 A. White,  J. Witte,  A. Yamada,  Jun Yang,  K. Yao,  S. Yeganeh,  
 S. R. Yost,  Zhi-Qiang You,  A. Zech,  Igor Ying Zhang,  Xing Zhang,  
 Yan Zhao,  Ying Zhu,  B. R. Brooks,  G. K. L. Chan,  C. J. Cramer,  
 M. S. Gordon,  W. J. Hehre,  A. Klamt,  M. W. Schmidt,  C. D. Sherrill,  
 D. G. Truhlar,  A. Aspuru-Guzik,  R. Baer,  A. T. Bell,  N. A. Besley,  
 Jeng-Da Chai,  A. E. DePrince, III,  R. A. DiStasio Jr.,  A. Dreuw,  
 B. D. Dunietz,  T. R. Furlani,  Chao-Ping Hsu,  Yousung Jung,  Jing Kong,  
 D. S. Lambrecht,  WanZhen Liang,  C. Ochsenfeld,  V. A. Rassolov,  
 L. V. Slipchenko,  J. E. Subotnik,  T. Van Voorhis,  J. M. Herbert,  
 A. I. Krylov,  P. M. W. Gill,  M. Head-Gordon

 Contributors to earlier versions of Q-Chem not listed above: 
 R. D. Adamson,  B. Austin,  J. Baker,  G. J. O. Beran,  K. Brandhorst,  
 S. T. Brown,  E. F. C. Byrd,  A. K. Chakraborty,  C.-L. Cheng,  
 Siu Hung Chien,  D. M. Chipman,  D. L. Crittenden,  H. Dachsel,  
 R. J. Doerksen,  A. D. Dutoi,  L. Fusti-Molnar,  W. A. Goddard III,  
 A. Golubeva-Zadorozhnaya,  S. R. Gwaltney,  G. Hawkins,  A. Heyden,  
 S. Hirata,  G. Kedziora,  F. J. Keil,  C. Kelley,  Jihan Kim,  R. A. King,  
 R. Z. Khaliullin,  P. P. Korambath,  W. Kurlancheek,  A. M. Lee,  M. S. Lee,  
 S. V. Levchenko,  Ching Yeh Lin,  D. Liotard,  R. C. Lochan,  I. Lotan,  
 P. E. Maslen,  N. Nair,  D. P. O'Neill,  D. Neuhauser,  E. Neuscamman,  
 C. M. Oana,  R. Olson,  B. Peters,  R. Peverati,  P. A. Pieniazek,  
 Y. M. Rhee,  J. Ritchie,  M. A. Rohrdanz,  E. Rosta,  N. J. Russ,  
 H. F. Schaefer III,  N. E. Schultz,  N. Shenvi,  A. C. Simmonett,  A. Sodt,  
 D. Stuck,  K. S. Thanthiriwatte,  V. Vanovschi,  Tao Wang,  A. Warshel,  
 C. F. Williams,  Q. Wu,  X. Xu,  W. Zhang

 Please cite Q-Chem as follows:
 Y. Shao et al., Mol. Phys. 113, 184-215 (2015)
 DOI: 10.1080/00268976.2014.952696

 Q-Chem 5.1.2 for Intel X86 EM64T Linux

 Parts of Q-Chem use Armadillo 8.300.2 (Tropical Shenanigans).
 http://arma.sourceforge.net/

 Q-Chem begins on Sun Feb 10 06:10:43 2019  

Host: 
0

     Scratch files written to /scratch/taweetham/qchem22760//
The previous job contains 0 fragments, simply inherited here
Input Ideriv = 2
Curr. Ideriv = -1
Max.  Ideriv = 2

Checking the input file for inconsistencies... 	...done.

--------------------------------------------------------------
User input:
--------------------------------------------------------------

$molecule
read
$end

$rem
   JOB_TYPE 	FREQUENCY
   BASIS 		6-311++G**
   EXCHANGE 	HF	
$end

--------------------------------------------------------------
 ----------------------------------------------------------------
             Standard Nuclear Orientation (Angstroms)
    I     Atom           X                Y                Z
 ----------------------------------------------------------------
    1      P       0.3765849376    -1.0628510732     0.0000000000
    2      P      -1.4788804401    -0.2991171402     0.0000000000
    3      F      -1.3492867387     1.2843049375     0.0000000000
    4      Cl      1.6869419520     0.5218105155    -0.0000000000
 ----------------------------------------------------------------
 Molecular Point Group                 Cs    NOp =  2
 Largest Abelian Subgroup              Cs    NOp =  2
 Nuclear Repulsion Energy =   261.5736209380 hartrees
 There are       28 alpha and       28 beta electrons
 Requested basis set is 6-311++G(d,p)
 There are 45 shells and 112 basis functions

 Total QAlloc Memory Limit   2000 MB
 Mega-Array Size       188 MB
 MEM_STATIC part       192 MB

                       Distance Matrix (Angstroms)
             P (  1)   P (  2)   F (  3)
   P (  2)  2.006500
   F (  3)  2.913379  1.588716
   Cl(  4)  2.056256  3.270528  3.130508

 A cutoff of  1.0D-11 yielded    904 shell pairs
 There are      5962 function pairs (      6421 Cartesian)

 -------------------------------------------------------
 OpenMP Integral Computing Module                       
 Release: version 1.0, May 2013, Q-Chem Inc. Pittsburgh 
 -------------------------------------------------------
 Integral Job Info:
 Integral job number is                      11
 Integral operator is                         1
 short-range coefficients                     0
 long-range coefficients              100000000
 Omega coefficients                           0
 if combine SR and LR in K                    0
 Integral screening is                        0
 Integral computing path is                   2
 max size of driver memory is            800000
 size of driver memory is                593474
 size of scratch memory is              8114252
 max col of scratch BK array               1296
 max len of scratch array in speh3          155
 max len of scratch index in speh4           18
 max int batch size is                      520
 min int batch size is                       52
 fixed nKL is                                52
 max L of basis functions is                  2
 order of int derivative is                   0
 number of shells is                         45
 number of basis is                         116
 number of cartesian basis is               116
 number of contracted shell pairs           904
 number of primitive shell pairs           2491
 maxK2 (contraction) of shell pair           36
 max number of K2 of shell pair               1
 max number of CS2 of shell pair            111
 max number of PS2 of shell pair            228
 mem total for path MDJ                  513370
 -------------------------------------------------------
 Smallest overlap matrix eigenvalue = 6.62E-04
 Guess from superposition of atomic densities
 Warning:  Energy on first SCF cycle will be non-variational
 SAD guess density has 56.000000 electrons

 -----------------------------------------------------------------------
  General SCF calculation program by
  Eric Jon Sundstrom, Paul Horn, Yuezhi Mao, Dmitri Zuev, Alec White,
  David Stuck, Shaama M.S., Shane Yost, Joonho Lee, David Small,
  Daniel Levine, Susi Lehtola, Hugh Burton, Evgeny Epifanovsky
 -----------------------------------------------------------------------
 Hartree-Fock
 using 6 threads for integral computing
 -------------------------------------------------------
 OpenMP Integral computing Module                
 Release: version 2.0, May 2017, Q-Chem Inc. Pleasanton 
 -------------------------------------------------------
 A restricted SCF calculation will be
 performed using DIIS
 SCF converges when DIIS error is below 1.0e-08
 ---------------------------------------
  Cycle       Energy         DIIS error
 ---------------------------------------
    1   -1240.8709860045      4.68e-02  
    2   -1240.3995290322      5.74e-03  
    3   -1240.4442745295      3.38e-03  
    4   -1240.4574288714      6.29e-04  
    5   -1240.4582661354      1.99e-04  
    6   -1240.4583940671      4.92e-05  
    7   -1240.4584030082      1.59e-05  
    8   -1240.4584044865      5.94e-06  
    9   -1240.4584047448      2.35e-06  
   10   -1240.4584047865      8.40e-07  
   11   -1240.4584047899      2.94e-07  
   12   -1240.4584047904      8.10e-08  
   13   -1240.4584047905      1.62e-08  
   14   -1240.4584047905      5.85e-09  Convergence criterion met
 ---------------------------------------
 SCF time:   CPU 6.04s  wall 1.00s 
 SCF   energy in the final basis set =    -1240.4584047905
 Total energy in the final basis set =    -1240.4584047905

 --------------------------------------------------------------
             Orbital Energies (a.u.) and Symmetries
 --------------------------------------------------------------

 Alpha MOs, Restricted
 -- Occupied --                  
-104.86  -80.05  -80.02  -26.33  -10.59   -8.05   -8.05   -8.05
  1 A'    2 A'    3 A'    4 A'    5 A'    6 A'    1 A"    7 A'                 
 -7.588  -7.566  -5.481  -5.479  -5.479  -5.459  -5.457  -5.457
  8 A'    9 A'   10 A'   11 A'    2 A"   12 A'   13 A'    3 A"                 
 -1.644  -1.136  -0.934  -0.788  -0.713  -0.709  -0.635  -0.513
 14 A'   15 A'   16 A'   17 A'   18 A'    4 A"   19 A'   20 A'                 
 -0.511  -0.479  -0.401  -0.366
  5 A"   21 A'   22 A'    6 A"                                                 
 -- Virtual --                   
 -0.008   0.028   0.063   0.067   0.078   0.095   0.099   0.108
  7 A"   23 A'   24 A'   25 A'    8 A"   26 A'   27 A'   28 A'                 
  0.109   0.130   0.149   0.154   0.169   0.194   0.198   0.241
  9 A"   29 A'   10 A"   30 A'   31 A'   32 A'   33 A'   34 A'                 
  0.331   0.343   0.355   0.371   0.381   0.412   0.417   0.420
 35 A'   11 A"   36 A'   37 A'   12 A"   38 A'   39 A'   13 A"                 
  0.441   0.524   0.555   0.601   0.635   0.662   0.703   0.772
 40 A'   41 A'   42 A'   14 A"   43 A'   44 A'   15 A"   45 A'                 
  0.803   0.823   0.893   0.903   0.955   1.014   1.087   1.133
 46 A'   16 A"   47 A'   17 A"   48 A'   49 A'   18 A"   19 A"                 
  1.145   1.155   1.173   1.202   1.236   1.416   1.523   1.577
 50 A'   51 A'   52 A'   20 A"   53 A'   54 A'   55 A'   21 A"                 
  1.621   1.647   1.777   1.836   1.843   1.942   1.979   2.037
 56 A'   57 A'   22 A"   23 A"   58 A'   59 A'   60 A'   61 A'                 
  2.248   2.605   2.640   2.731   4.176   4.181   4.219   4.233
 62 A'   24 A"   63 A'   64 A'   25 A"   65 A'   26 A"   66 A'                 
  4.548   6.889   6.920   6.939   7.269   7.494  10.360  14.717
 67 A'   27 A"   68 A'   69 A'   70 A'   71 A'   72 A'   28 A"                 
 14.750  14.773  14.788  14.856  14.871  26.673  26.757  27.005
 29 A"   73 A'   74 A'   75 A'   76 A'   30 A"   77 A'   78 A'                 
 68.728 165.865 166.100 219.216
 79 A'   80 A'   81 A'   82 A'                                                 

 Beta MOs, Restricted
 -- Occupied --                  
-104.86  -80.05  -80.02  -26.33  -10.59   -8.05   -8.05   -8.05
  1 A'    2 A'    3 A'    4 A'    5 A'    6 A'    1 A"    7 A'                 
 -7.588  -7.566  -5.481  -5.479  -5.479  -5.459  -5.457  -5.457
  8 A'    9 A'   10 A'   11 A'    2 A"   12 A'   13 A'    3 A"                 
 -1.644  -1.136  -0.934  -0.788  -0.713  -0.709  -0.635  -0.513
 14 A'   15 A'   16 A'   17 A'   18 A'    4 A"   19 A'   20 A'                 
 -0.511  -0.479  -0.401  -0.366
  5 A"   21 A'   22 A'    6 A"                                                 
 -- Virtual --                   
 -0.008   0.028   0.063   0.067   0.078   0.095   0.099   0.108
  7 A"   23 A'   24 A'   25 A'    8 A"   26 A'   27 A'   28 A'                 
  0.109   0.130   0.149   0.154   0.169   0.194   0.198   0.241
  9 A"   29 A'   10 A"   30 A'   31 A'   32 A'   33 A'   34 A'                 
  0.331   0.343   0.355   0.371   0.381   0.412   0.417   0.420
 35 A'   11 A"   36 A'   37 A'   12 A"   38 A'   39 A'   13 A"                 
  0.441   0.524   0.555   0.601   0.635   0.662   0.703   0.772
 40 A'   41 A'   42 A'   14 A"   43 A'   44 A'   15 A"   45 A'                 
  0.803   0.823   0.893   0.903   0.955   1.014   1.087   1.133
 46 A'   16 A"   47 A'   17 A"   48 A'   49 A'   18 A"   19 A"                 
  1.145   1.155   1.173   1.202   1.236   1.416   1.523   1.577
 50 A'   51 A'   52 A'   20 A"   53 A'   54 A'   55 A'   21 A"                 
  1.621   1.647   1.777   1.836   1.843   1.942   1.979   2.037
 56 A'   57 A'   22 A"   23 A"   58 A'   59 A'   60 A'   61 A'                 
  2.248   2.605   2.640   2.731   4.176   4.181   4.219   4.233
 62 A'   24 A"   63 A'   64 A'   25 A"   65 A'   26 A"   66 A'                 
  4.548   6.889   6.920   6.939   7.269   7.494  10.360  14.717
 67 A'   27 A"   68 A'   69 A'   70 A'   71 A'   72 A'   28 A"                 
 14.750  14.773  14.788  14.856  14.871  26.673  26.757  27.005
 29 A"   73 A'   74 A'   75 A'   76 A'   30 A"   77 A'   78 A'                 
 68.728 165.865 166.100 219.216
 79 A'   80 A'   81 A'   82 A'                                                 
 --------------------------------------------------------------

          Ground-State Mulliken Net Atomic Charges

     Atom                 Charge (a.u.)
  ----------------------------------------
      1 P                     0.137605
      2 P                     0.159649
      3 F                    -0.186663
      4 Cl                   -0.110591
  ----------------------------------------
  Sum of atomic charges =    -0.000000

 -----------------------------------------------------------------
                    Cartesian Multipole Moments
 -----------------------------------------------------------------
    Charge (ESU x 10^10)
                 0.0000
    Dipole Moment (Debye)
         X      -0.7758      Y      -1.3943      Z      -0.0000
       Tot       1.5956
    Quadrupole Moments (Debye-Ang)
        XX     -45.3366     XY       0.8027     YY     -46.6097
        XZ      -0.0000     YZ      -0.0000     ZZ     -43.5726
    Octopole Moments (Debye-Ang^2)
       XXX      -2.1596    XXY       5.6474    XYY       1.4428
       YYY      14.5138    XXZ      -0.0000    XYZ      -0.0000
       YYZ      -0.0000    XZZ      -1.3010    YZZ       6.2878
       ZZZ      -0.0000
    Hexadecapole Moments (Debye-Ang^3)
      XXXX    -520.3640   XXXY     -13.9447   XXYY    -123.3269
      XYYY       1.0030   YYYY    -234.0256   XXXZ      -0.0000
      XXYZ      -0.0000   XYYZ      -0.0000   YYYZ      -0.0000
      XXZZ     -95.4898   XYZZ      -5.8012   YYZZ     -49.1105
      XZZZ      -0.0000   YZZZ      -0.0000   ZZZZ     -60.8094
 -----------------------------------------------------------------
 Calculating MO derivatives via CPSCF
XF: myseg = 0
XF: NBas: 112, NBas6D: 116
 D1JvT checksum  = 92160 6776.5234543015
 D1KAT checksum  = 195936 436.1537110375
   1         3          12      0.105881    0.036030
   2         3          12      0.025794    0.010279
   3         3          12      0.007766    0.003220
   4         3          12      0.001841    0.000681
   5         3          12      0.000381    0.000139
   6         5          10      0.000065    0.000022
   7        12           3      0.000008    0.000003
   8        15           0      0.000000    0.000000    Roots Converged
 Time for AOints: 1.4 s (CPU) 0.2 s (wall)
 ------------------------------------------------------------------------------
                     AOints        : Timing summary (seconds)
 ------------------------------------------------------------------------------
     job step          cpu (% of tot)      sys (% of tot)     wall (% of tot)
 ------------------------------------------------------------------------------
  cpscf_lag         0.4358E+01 (26.7)   0.3000E-05 (42.9)   0.7990E+00 (26.3)
  iterzp            0.1052E+02 (64.5)   0.4000E-05 (57.1)   0.1968E+01 (64.8)
  make_fx           0.0000E+00 ( 0.0)   0.0000E+00 ( 0.0)   0.0000E+00 ( 0.0)
  AOints            0.1394E+01 ( 8.5)   0.0000E+00 ( 0.0)   0.2425E+00 ( 8.0)
 ------------------------------------------------------------------------------
   Grand Totals     0.1632E+02          0.7000E-05          0.3035E+01
 ------------------------------------------------------------------------------
 Calculating analytic Hessian of the SCF energy
 Polarizability Matrix (a.u.)
            1           2           3
    1 -88.2543458   2.4009977   0.0000000
    2   2.4009977 -50.3923659  -0.0000000
    3   0.0000000  -0.0000000 -39.0004741

 Direct stationary perturbation theory relativistic correction:

 rels  =       1.801922749596
 relv  =      -6.364536639877
 rel2e =       1.350134395169
 E_rel =      -3.212479495112

 Hessian of the SCF Energy
            1           2           3           4           5           6
    1   0.2987407  -0.0166113  -0.0000000  -0.2171709   0.1006868   0.0000000
    2  -0.0166113   0.1927980  -0.0000000   0.0561129  -0.0468265  -0.0000000
    3  -0.0000000  -0.0000000   0.0135932   0.0000000   0.0000000  -0.0161442
    4  -0.2171709   0.0561129   0.0000000   0.2754165  -0.0384637  -0.0000000
    5   0.1006868  -0.0468265   0.0000000  -0.0384637   0.3734388  -0.0000000
    6   0.0000000  -0.0000000  -0.0161442  -0.0000000  -0.0000000   0.0191883
    7  -0.0065958   0.0254079  -0.0000000  -0.0323534  -0.0412184   0.0000000
    8   0.0010670  -0.0342544  -0.0000000  -0.0149033  -0.3166714   0.0000000
    9  -0.0000000  -0.0000000   0.0109726   0.0000000   0.0000000  -0.0130440
   10  -0.0749740  -0.0649095   0.0000000  -0.0258923  -0.0210048  -0.0000000
   11  -0.0851426  -0.1117170   0.0000000  -0.0027459  -0.0099409  -0.0000000
   12   0.0000000   0.0000000  -0.0084216  -0.0000000  -0.0000000   0.0099999
            7           8           9          10          11          12
    1  -0.0065958   0.0010670  -0.0000000  -0.0749740  -0.0851426   0.0000000
    2   0.0254079  -0.0342544  -0.0000000  -0.0649095  -0.1117170   0.0000000
    3  -0.0000000  -0.0000000   0.0109726   0.0000000   0.0000000  -0.0084216
    4  -0.0323534  -0.0149033   0.0000000  -0.0258923  -0.0027459  -0.0000000
    5  -0.0412184  -0.3166714   0.0000000  -0.0210048  -0.0099409  -0.0000000
    6   0.0000000   0.0000000  -0.0130440  -0.0000000  -0.0000000   0.0099999
    7   0.0328333   0.0116023  -0.0000000   0.0061158   0.0042082   0.0000000
    8   0.0116023   0.3385813  -0.0000000   0.0022340   0.0123446   0.0000000
    9  -0.0000000  -0.0000000   0.0088618   0.0000000   0.0000000  -0.0067904
   10   0.0061158   0.0022340   0.0000000   0.0947505   0.0836803  -0.0000000
   11   0.0042082   0.0123446   0.0000000   0.0836803   0.1093134  -0.0000000
   12   0.0000000   0.0000000  -0.0067904  -0.0000000  -0.0000000   0.0052120
 Gradient time:  CPU 24.22 s  wall 4.59 s
 **********************************************************************
 **                                                                  **
 **                       VIBRATIONAL ANALYSIS                       **
 **                       --------------------                       **
 **                                                                  **
 **        VIBRATIONAL FREQUENCIES (CM**-1) AND NORMAL MODES         **
 **     FORCE CONSTANTS (mDYN/ANGSTROM) AND REDUCED MASSES (AMU)     **
 **                  INFRARED INTENSITIES (KM/MOL)                   **
 **                                                                  **
 **********************************************************************


 Mode:                 1                      2                      3
 Frequency:       153.07                 210.30                 359.49
 Force Cnst:      0.3409                 0.6931                 1.9823
 Red. Mass:      24.6949                26.5971                26.0331
 IR Active:          YES                    YES                    YES
 IR Intens:        2.848                  0.886                 18.348
 Raman Active:       YES                    YES                    YES
               X      Y      Z        X      Y      Z        X      Y      Z
 P         -0.001 -0.227  0.000   -0.000 -0.000 -0.476    0.224 -0.354 -0.000
 P          0.103  0.021 -0.000    0.000  0.000  0.563    0.461  0.259  0.000
 F          0.792 -0.031  0.000    0.000 -0.000 -0.623   -0.571  0.346 -0.000
 Cl        -0.520  0.199 -0.000   -0.000  0.000  0.261   -0.297 -0.104  0.000
 TransDip  -0.027 -0.047 -0.000   -0.000 -0.000  0.030    0.137 -0.009  0.000

 Mode:                 4                      5                      6
 Frequency:       528.62                 672.62                 871.31
 Force Cnst:      5.3441                 7.9966                10.1645
 Red. Mass:      32.4592                29.9995                22.7241
 IR Active:          YES                    YES                    YES
 IR Intens:       85.719                  5.624                188.469
 Raman Active:       YES                    YES                    YES
               X      Y      Z        X      Y      Z        X      Y      Z
 P          0.208  0.714 -0.000    0.688 -0.130 -0.000   -0.118 -0.003 -0.000
 P          0.184 -0.125  0.000   -0.638  0.056  0.000    0.051 -0.541  0.000
 F          0.066 -0.048 -0.000    0.045  0.289 -0.000    0.061  0.828 -0.000
 Cl        -0.382 -0.495  0.000   -0.069 -0.092  0.000    0.026  0.032  0.000
 TransDip   0.250  0.159  0.000    0.055 -0.052  0.000    0.162 -0.409  0.000

 STANDARD THERMODYNAMIC QUANTITIES AT   298.15 K  AND     1.00 ATM

   This Molecule has  0 Imaginary Frequencies
   Zero point vibrational energy:        3.996 kcal/mol

   Atom    1 Element P  Has Mass   30.97376
   Atom    2 Element P  Has Mass   30.97376
   Atom    3 Element F  Has Mass   18.99840
   Atom    4 Element Cl Has Mass   34.96885
   Molecular Mass:   115.914770 amu
   Principal axes and moments of inertia in amu*Bohr^2:
                             1           2           3
    Eigenvalues --      280.72784   736.48366  1017.21150
          X               0.99998     0.00653     0.00000
          Y              -0.00653     0.99998     0.00000
          Z               0.00000    -0.00000     1.00000
   Rotational Symmetry Number is   1
   The Molecule is an Asymmetric Top
   Translational Enthalpy:        0.889 kcal/mol
   Rotational Enthalpy:           0.889 kcal/mol
   Vibrational Enthalpy:          5.202 kcal/mol
   gas constant (RT):             0.592 kcal/mol
   Translational Entropy:        40.158  cal/mol.K
   Rotational Entropy:           26.844  cal/mol.K
   Vibrational Entropy:           6.886  cal/mol.K

   Total Enthalpy:                7.572 kcal/mol
   Total Entropy:                73.888  cal/mol.K
Archival summary:
1\1\december\FREQ\HF\BasisUnspecified\l121\taweetha\SunFeb1006:10:492019SunFeb1006:10:492019\0\\#,FREQ,HF,BasisUnspecified,\\0,1\P\P,1,2.0065\F,2,1.58872,1,107.694\Cl,1,2.05626,2,107.215,3,-0,0\\HF=-1240.4584\\@

 Total job time:  5.65s(wall), 30.45s(cpu) 
 Sun Feb 10 06:10:49 2019

        *************************************************************
        *                                                           *
        *  Thank you very much for using Q-Chem.  Have a nice day.  *
        *                                                           *
        *************************************************************
