# Supplementary material for: Geometric and energetic data from ab initio calculations of haloethene, haloimine, halomethylenephosphine, haloiminophosphine, halodiazene, halodiphosphene and halocyclopropane
Source: Data Brief. 2019 Nov 2;27:104738. doi: 10.1016/j.dib.2019.104738 (PMC6861602; doi:10.1016/j.dib.2019.104738)
Supplement: Multimedia component 8 [file mmc8.zip › PP/HF/FEPPEBr.out]

Q-Chem Developer Version!
                  Welcome to Q-Chem
     A Quantum Leap Into The Future Of Chemistry


 Q-Chem 5.1, Q-Chem, Inc., Pleasanton, CA (2018)

 Yihan Shao,  Zhengting Gan,  E. Epifanovsky,  A. T. B. Gilbert,  M. Wormit,  
 J. Kussmann,  A. W. Lange,  A. Behn,  Jia Deng,  Xintian Feng,  D. Ghosh,  
 M. Goldey,  P. R. Horn,  L. D. Jacobson,  I. Kaliman,  T. Kus,  A. Landau,  
 Jie Liu,  E. I. Proynov,  R. M. Richard,  R. P. Steele,  E. J. Sundstrom,  
 H. L. Woodcock III,  P. M. Zimmerman,  D. Zuev,  B. Albrecht,  E. Alguire,  
 S. A. Baeppler,  D. Barton,  Z. Benda,  Y. A. Bernard,  E. J. Berquist,  
 K. B. Bravaya,  H. Burton,  D. Casanova,  Chun-Min Chang,  Yunqing Chen,  
 A. Chien,  K. D. Closser,  M. P. Coons,  S. Coriani,  S. Dasgupta,  
 A. L. Dempwolff,  M. Diedenhofen,  Hainam Do,  R. G. Edgar,  Po-Tung Fang,  
 S. Faraji,  S. Fatehi,  Qingguo Feng,  K. D. Fenk,  J. Fosso-Tande,  
 J. Gayvert,  Qinghui Ge,  A. Ghysels,  G. Gidofalvi,  J. Gomes,  
 J. Gonthier,  A. Gunina,  D. Hait,  M. W. D. Hanson-Heine,  
 P. H. P. Harbach,  A. W. Hauser,  J. E. Herr,  E. G. Hohenstein,  
 Z. C. Holden,  Kerwin Hui,  B. C. Huynh,  T.-C. Jagau,  Hyunjun Ji,  
 B. Kaduk,  K. Khistyaev,  Jaehoon Kim,  P. Klunzinger,  K. Koh,  
 D. Kosenkov,  L. Koulias,  T. Kowalczyk,  C. M. Krauter,  A. Kunitsa,  
 Ka Un Lao,  A. Laurent,  K. V. Lawler,  Joonho Lee,  D. Lefrancois,  
 S. Lehtola,  D. S. Levine,  Yi-Pei Li,  You-Sheng Lin,  Fenglai Liu,  
 E. Livshits,  A. Luenser,  P. Manohar,  E. Mansoor,  S. F. Manzer,  
 Shan-Ping Mao,  Yuezhi Mao,  N. Mardirossian,  A. V. Marenich,  
 T. Markovich,  L. A. Martinez-Martinez,  S. A. Maurer,  N. J. Mayhall,  
 S. C. McKenzie,  J.-M. Mewes,  A. F. Morrison,  J. W. Mullinax,  K. Nanda,  
 T. S. Nguyen-Beck,  R. Olivares-Amaya,  J. A. Parkhill,  T. M. Perrine,  
 F. Plasser,  P. Pokhilko,  S. Prager,  A. Prociuk,  E. Ramos,  D. R. Rehn,  
 F. Rob,  M. Schneider,  N. Sergueev,  S. M. Sharada,  S. Sharma,  
 D. W. Small,  T. Stauch,  T. Stein,  Yu-Chuan Su,  A. J. W. Thom,  
 A. Tkatchenko,  T. Tsuchimochi,  N. M. Tubman,  L. Vogt,  M. L. Vidal,  
 O. Vydrov,  M. A. Watson,  J. Wenzel,  M. de Wergifosse,  T. A. Wesolowski,  
 A. White,  J. Witte,  A. Yamada,  Jun Yang,  K. Yao,  S. Yeganeh,  
 S. R. Yost,  Zhi-Qiang You,  A. Zech,  Igor Ying Zhang,  Xing Zhang,  
 Yan Zhao,  Ying Zhu,  B. R. Brooks,  G. K. L. Chan,  C. J. Cramer,  
 M. S. Gordon,  W. J. Hehre,  A. Klamt,  M. W. Schmidt,  C. D. Sherrill,  
 D. G. Truhlar,  A. Aspuru-Guzik,  R. Baer,  A. T. Bell,  N. A. Besley,  
 Jeng-Da Chai,  A. E. DePrince, III,  R. A. DiStasio Jr.,  A. Dreuw,  
 B. D. Dunietz,  T. R. Furlani,  Chao-Ping Hsu,  Yousung Jung,  Jing Kong,  
 D. S. Lambrecht,  WanZhen Liang,  C. Ochsenfeld,  V. A. Rassolov,  
 L. V. Slipchenko,  J. E. Subotnik,  T. Van Voorhis,  J. M. Herbert,  
 A. I. Krylov,  P. M. W. Gill,  M. Head-Gordon

 Contributors to earlier versions of Q-Chem not listed above: 
 R. D. Adamson,  B. Austin,  J. Baker,  G. J. O. Beran,  K. Brandhorst,  
 S. T. Brown,  E. F. C. Byrd,  A. K. Chakraborty,  C.-L. Cheng,  
 Siu Hung Chien,  D. M. Chipman,  D. L. Crittenden,  H. Dachsel,  
 R. J. Doerksen,  A. D. Dutoi,  L. Fusti-Molnar,  W. A. Goddard III,  
 A. Golubeva-Zadorozhnaya,  S. R. Gwaltney,  G. Hawkins,  A. Heyden,  
 S. Hirata,  G. Kedziora,  F. J. Keil,  C. Kelley,  Jihan Kim,  R. A. King,  
 R. Z. Khaliullin,  P. P. Korambath,  W. Kurlancheek,  A. M. Lee,  M. S. Lee,  
 S. V. Levchenko,  Ching Yeh Lin,  D. Liotard,  R. C. Lochan,  I. Lotan,  
 P. E. Maslen,  N. Nair,  D. P. O'Neill,  D. Neuhauser,  E. Neuscamman,  
 C. M. Oana,  R. Olson,  B. Peters,  R. Peverati,  P. A. Pieniazek,  
 Y. M. Rhee,  J. Ritchie,  M. A. Rohrdanz,  E. Rosta,  N. J. Russ,  
 H. F. Schaefer III,  N. E. Schultz,  N. Shenvi,  A. C. Simmonett,  A. Sodt,  
 D. Stuck,  K. S. Thanthiriwatte,  V. Vanovschi,  Tao Wang,  A. Warshel,  
 C. F. Williams,  Q. Wu,  X. Xu,  W. Zhang

 Please cite Q-Chem as follows:
 Y. Shao et al., Mol. Phys. 113, 184-215 (2015)
 DOI: 10.1080/00268976.2014.952696

 Q-Chem 5.1.2 for Intel X86 EM64T Linux

 Parts of Q-Chem use Armadillo 8.300.2 (Tropical Shenanigans).
 http://arma.sourceforge.net/

 Q-Chem begins on Sun Feb 10 06:10:19 2019  

Host: 
0

     Scratch files written to /scratch/taweetham/qchem22703//
Input Ideriv = 2
Curr. Ideriv = -1
Max.  Ideriv = 2

Checking the input file for inconsistencies... 	...done.

--------------------------------------------------------------
User input:
--------------------------------------------------------------
../HF/F=Br_t.inp
$molecule
0 1
Br
P  1 2.273258
P  2 2.055317 1 95.693191
F  3 1.647676 2 99.002934 1 -180.000000 0
$end

$rem
   JOB_TYPE		OPTIMIZATION
   BASIS		6-311++G**
   EXCHANGE		HF
$end

--------------------------------------------------------------
 ----------------------------------------------------------------
             Standard Nuclear Orientation (Angstroms)
    I     Atom           X                Y                Z
 ----------------------------------------------------------------
    1      Br      1.6050213775    -0.1529579772     0.0000000000
    2      P      -0.3599241566     0.9901478719    -0.0000000000
    3      P      -1.5645783167    -0.6751257768     0.0000000000
    4      F      -3.0342456791     0.0697997529    -0.0000000000
 ----------------------------------------------------------------
 Molecular Point Group                 Cs    NOp =  2
 Largest Abelian Subgroup              Cs    NOp =  2
 Nuclear Repulsion Energy =   371.1321036100 hartrees
 There are       37 alpha and       37 beta electrons
 Requested basis set is 6-311++G(d,p)
 There are 51 shells and 130 basis functions

 Total QAlloc Memory Limit   2000 MB
 Mega-Array Size       188 MB
 MEM_STATIC part       192 MB
 A cutoff of  1.0D-11 yielded   1099 shell pairs
 There are      7563 function pairs (      8285 Cartesian)

 -------------------------------------------------------
 OpenMP Integral Computing Module                       
 Release: version 1.0, May 2013, Q-Chem Inc. Pittsburgh 
 -------------------------------------------------------
 Integral Job Info:
 Integral job number is                      11
 Integral operator is                         1
 short-range coefficients                     0
 long-range coefficients              100000000
 Omega coefficients                           0
 if combine SR and LR in K                    0
 Integral screening is                        0
 Integral computing path is                   2
 max size of driver memory is            800000
 size of driver memory is                593474
 size of scratch memory is             29623520
 max col of scratch BK array               1296
 max len of scratch array in speh3          155
 max len of scratch index in speh4           18
 max int batch size is                      520
 min int batch size is                       52
 fixed nKL is                                45
 max L of basis functions is                  2
 order of int derivative is                   0
 number of shells is                         51
 number of basis is                         136
 number of cartesian basis is               136
 number of contracted shell pairs          1099
 number of primitive shell pairs           2944
 maxK2 (contraction) of shell pair           36
 max number of K2 of shell pair               1
 max number of CS2 of shell pair            140
 max number of PS2 of shell pair            222
 mem total for path MDJ                  519708
 -------------------------------------------------------
 Smallest overlap matrix eigenvalue = 8.36E-04

 Scale SEOQF with 1.000000e-01/1.000000e-01/1.000000e-01

 Standard Electronic Orientation quadrupole field applied
 Nucleus-field energy     =     0.0000000092 hartrees
 Guess from superposition of atomic densities
 Warning:  Energy on first SCF cycle will be non-variational
 SAD guess density has 74.000000 electrons

 -----------------------------------------------------------------------
  General SCF calculation program by
  Eric Jon Sundstrom, Paul Horn, Yuezhi Mao, Dmitri Zuev, Alec White,
  David Stuck, Shaama M.S., Shane Yost, Joonho Lee, David Small,
  Daniel Levine, Susi Lehtola, Hugh Burton, Evgeny Epifanovsky
 -----------------------------------------------------------------------
 Hartree-Fock
 using 6 threads for integral computing
 -------------------------------------------------------
 OpenMP Integral computing Module                
 Release: version 2.0, May 2017, Q-Chem Inc. Pleasanton 
 -------------------------------------------------------
 A restricted SCF calculation will be
 performed using DIIS
 SCF converges when DIIS error is below 1.0e-08
 ---------------------------------------
  Cycle       Energy         DIIS error
 ---------------------------------------
    1   -3353.5106697907      3.97e-02  
    2   -3353.2650454348      5.11e-03  
    3   -3353.3088622408      3.24e-03  
    4   -3353.3243903757      5.18e-04  
    5   -3353.3251719088      1.77e-04  
    6   -3353.3253098114      4.41e-05  
    7   -3353.3253227391      1.57e-05  
    8   -3353.3253244669      7.97e-06  
    9   -3353.3253247657      2.35e-06  
   10   -3353.3253248209      5.49e-07  
   11   -3353.3253248235      3.11e-07  
   12   -3353.3253248240      9.59e-08  
   13   -3353.3253248241      3.62e-08  
   14   -3353.3253248241      1.21e-08  
   15   -3353.3253248241      5.37e-09  Convergence criterion met
 ---------------------------------------
 SCF time:   CPU 10.97s  wall 2.00s 
 SCF   energy in the final basis set =    -3353.3253248241
 Total energy in the final basis set =    -3353.3253248241

 --------------------------------------------------------------
             Orbital Energies (a.u.) and Symmetries
 --------------------------------------------------------------

 Alpha MOs, Restricted
 -- Occupied --                  
-490.05  -80.06  -80.03  -65.18  -58.54  -58.54  -58.54  -26.32
  1 A'    2 A'    3 A'    4 A'    5 A'    1 A"    6 A'    7 A'                 
 -9.860  -7.596  -7.571  -7.473  -7.465  -7.465  -5.489  -5.487
  8 A'    9 A'   10 A'   11 A'   12 A'    2 A"   13 A'   14 A'                 
 -5.487  -5.463  -5.462  -5.461  -3.212  -3.209  -3.209  -3.200
  3 A"   15 A'   16 A'    4 A"   17 A'   18 A'    5 A"   19 A'                 
 -3.199  -1.618  -1.052  -0.918  -0.769  -0.692  -0.691  -0.610
  6 A"   20 A'   21 A'   22 A'   23 A'   24 A'    7 A"   25 A'                 
 -0.492  -0.468  -0.456  -0.398  -0.358
 26 A'    8 A"   27 A'   28 A'    9 A"                                         
 -- Virtual --                   
 -0.024   0.030   0.061   0.067   0.079   0.090   0.097   0.108
 10 A"   29 A'   30 A'   31 A'   11 A"   32 A'   33 A'   34 A'                 
  0.109   0.113   0.125   0.134   0.140   0.160   0.186   0.198
 12 A"   35 A'   13 A"   36 A'   37 A'   38 A'   39 A'   40 A'                 
  0.326   0.330   0.357   0.378   0.385   0.393   0.418   0.419
 41 A'   14 A"   42 A'   43 A'   15 A"   44 A'   16 A"   45 A'                 
  0.427   0.509   0.540   0.564   0.587   0.670   0.675   0.706
 46 A'   47 A'   48 A'   17 A"   49 A'   18 A"   50 A'   51 A'                 
  0.715   0.757   0.772   0.784   0.815   0.845   0.888   0.894
 19 A"   52 A'   20 A"   53 A'   54 A'   55 A'   21 A"   56 A'                 
  0.911   1.001   1.074   1.090   1.138   1.277   1.386   1.577
 57 A'   22 A"   23 A"   58 A'   59 A'   60 A'   61 A'   24 A"                 
  1.616   1.648   1.768   1.830   1.883   1.932   1.941   1.984
 62 A'   63 A'   25 A"   26 A"   64 A'   65 A'   66 A'   67 A'                 
  2.238   2.296   2.324   2.396   4.192   4.194   4.221   4.234
 68 A'   27 A"   69 A'   70 A'   28 A"   71 A'   29 A"   72 A'                 
  4.495   4.531   4.539   4.544   4.569   4.733   6.899   6.927
 73 A'   30 A"   74 A'   31 A"   75 A'   76 A'   32 A"   77 A'                 
  6.950   7.163   7.259   7.448   8.201   8.222   8.276  14.708
 78 A'   79 A'   80 A'   81 A'   33 A"   82 A'   83 A'   34 A"                 
 14.746  14.755  14.787  14.833  14.870  49.452  68.736 165.849
 35 A"   84 A'   85 A'   86 A'   87 A'   88 A'   89 A'   90 A'                 
166.057 293.884 293.905 293.9721028.389
 91 A'   36 A"   92 A'   93 A'   94 A'                                         

 Beta MOs, Restricted
 -- Occupied --                  
-490.05  -80.06  -80.03  -65.18  -58.54  -58.54  -58.54  -26.32
  1 A'    2 A'    3 A'    4 A'    5 A'    1 A"    6 A'    7 A'                 
 -9.860  -7.596  -7.571  -7.473  -7.465  -7.465  -5.489  -5.487
  8 A'    9 A'   10 A'   11 A'   12 A'    2 A"   13 A'   14 A'                 
 -5.487  -5.463  -5.462  -5.461  -3.212  -3.209  -3.209  -3.200
  3 A"   15 A'   16 A'    4 A"   17 A'   18 A'    5 A"   19 A'                 
 -3.199  -1.618  -1.052  -0.918  -0.769  -0.692  -0.691  -0.610
  6 A"   20 A'   21 A'   22 A'   23 A'   24 A'    7 A"   25 A'                 
 -0.492  -0.468  -0.456  -0.398  -0.358
 26 A'    8 A"   27 A'   28 A'    9 A"                                         
 -- Virtual --                   
 -0.024   0.030   0.061   0.067   0.079   0.090   0.097   0.108
 10 A"   29 A'   30 A'   31 A'   11 A"   32 A'   33 A'   34 A'                 
  0.109   0.113   0.125   0.134   0.140   0.160   0.186   0.198
 12 A"   35 A'   13 A"   36 A'   37 A'   38 A'   39 A'   40 A'                 
  0.326   0.330   0.357   0.378   0.385   0.393   0.418   0.419
 41 A'   14 A"   42 A'   43 A'   15 A"   44 A'   16 A"   45 A'                 
  0.427   0.509   0.540   0.564   0.587   0.670   0.675   0.706
 46 A'   47 A'   48 A'   17 A"   49 A'   18 A"   50 A'   51 A'                 
  0.715   0.757   0.772   0.784   0.815   0.845   0.888   0.894
 19 A"   52 A'   20 A"   53 A'   54 A'   55 A'   21 A"   56 A'                 
  0.911   1.001   1.074   1.090   1.138   1.277   1.386   1.577
 57 A'   22 A"   23 A"   58 A'   59 A'   60 A'   61 A'   24 A"                 
  1.616   1.648   1.768   1.830   1.883   1.932   1.941   1.984
 62 A'   63 A'   25 A"   26 A"   64 A'   65 A'   66 A'   67 A'                 
  2.238   2.296   2.324   2.396   4.192   4.194   4.221   4.234
 68 A'   27 A"   69 A'   70 A'   28 A"   71 A'   29 A"   72 A'                 
  4.495   4.531   4.539   4.544   4.569   4.733   6.899   6.927
 73 A'   30 A"   74 A'   31 A"   75 A'   76 A'   32 A"   77 A'                 
  6.950   7.163   7.259   7.448   8.201   8.222   8.276  14.708
 78 A'   79 A'   80 A'   81 A'   33 A"   82 A'   83 A'   34 A"                 
 14.746  14.755  14.787  14.833  14.870  49.452  68.736 165.849
 35 A"   84 A'   85 A'   86 A'   87 A'   88 A'   89 A'   90 A'                 
166.057 293.884 293.905 293.9721028.389
 91 A'   36 A"   92 A'   93 A'   94 A'                                         
 --------------------------------------------------------------

          Ground-State Mulliken Net Atomic Charges

     Atom                 Charge (a.u.)
  ----------------------------------------
      1 Br                   -0.259642
      2 P                     0.317632
      3 P                     0.165864
      4 F                    -0.223855
  ----------------------------------------
  Sum of atomic charges =     0.000000

 -----------------------------------------------------------------
                    Cartesian Multipole Moments
 -----------------------------------------------------------------
    Charge (ESU x 10^10)
                 0.0000
    Dipole Moment (Debye)
         X       0.2504      Y      -0.2080      Z       0.0000
       Tot       0.3255
    Quadrupole Moments (Debye-Ang)
        XX     -56.5162     XY       1.0714     YY     -50.1254
        XZ      -0.0000     YZ       0.0000     ZZ     -49.6924
    Octopole Moments (Debye-Ang^2)
       XXX      58.3608    XXY      -7.9484    XYY      10.2288
       YYY      -4.9556    XXZ      -0.0000    XYZ       0.0000
       YYZ       0.0000    XZZ       7.9131    YZZ      -1.6935
       ZZZ       0.0000
    Hexadecapole Moments (Debye-Ang^3)
      XXXX    -907.3590   XXXY      -5.2365   XXYY    -162.5526
      XYYY     -11.4215   YYYY    -191.8847   XXXZ       0.0000
      XXYZ      -0.0000   XYYZ      -0.0000   YYYZ       0.0000
      XXZZ    -147.0125   XYZZ      -2.3722   YYZZ     -42.4611
      XZZZ      -0.0000   YZZZ       0.0000   ZZZZ     -69.3839
 -----------------------------------------------------------------
 Calculating analytic gradient of the SCF energy
 Gradient of SCF Energy
            1           2           3           4
    1   0.0057475   0.0086842   0.0074263  -0.0218580
    2  -0.0041405   0.0250265  -0.0316669   0.0107809
    3  -0.0000000   0.0000000  -0.0000000   0.0000000
 Max gradient component =       3.167E-02
 RMS gradient           =       1.415E-02
 Gradient time:  CPU 2.33 s  wall 0.45 s
 Geometry Optimization Parameters
   NAtoms,    NIC,     NZ,  NCons,   NDum,   NFix, NCnnct, MaxDiis
        4      14       4       0       0       0       0       0


** GEOMETRY OPTIMIZATION IN DELOCALIZED INTERNAL COORDINATES **
   Searching for a Minimum

   Optimization Cycle:   1

                       Coordinates (Angstroms)
     ATOM                X               Y               Z
      1  Br        1.6050213775   -0.1529579772    0.0000000000
      2  P        -0.3599241566    0.9901478719    0.0000000000
      3  P        -1.5645783167   -0.6751257768    0.0000000000
      4  F        -3.0342456791    0.0697997529    0.0000000000
   Point Group: cs    Number of degrees of freedom:     5


   Energy is  -3353.325324824


 Attempting to Generate Delocalized Internal Coordinates

  5 Hessian modes will be used to form the next step
  Hessian Eigenvalues:
     0.156819    0.250000    0.250000    0.289542    0.430032

 Minimum Search - Taking Simple RFO Step
 Searching for Lamda that Minimizes Along All modes
 Value Taken    Lamda =  -0.00390970
 Step Taken.  Stepsize is  0.112717

                             Maximum     Tolerance    Cnvgd?
         Gradient           0.024769      0.000300      NO
         Displacement       0.094670      0.001200      NO
         Energy change     *********      0.000001      NO


 New Cartesian Coordinates Obtained by Inverse Iteration

 Displacement from previous Coordinates is:  0.108662
 ----------------------------------------------------------------
             Standard Nuclear Orientation (Angstroms)
    I     Atom           X                Y                Z
 ----------------------------------------------------------------
    1      Br      1.5789284290    -0.1458538589     0.0000000000
    2      P      -0.3779294759     0.9647396480     0.0000000000
    3      P      -1.5573377613    -0.6623061481     0.0000000000
    4      F      -2.9973879668     0.0752842298     0.0000000000
 ----------------------------------------------------------------
 Molecular Point Group                 Cs    NOp =  2
 Largest Abelian Subgroup              Cs    NOp =  2
 Nuclear Repulsion Energy =   376.4872368010 hartrees
 There are       37 alpha and       37 beta electrons
 Applying Cartesian multipole field
    Component          Value
    ---------          -----
     (2,0,0)        1.00000E-11
     (0,2,0)        2.00000E-11
     (0,0,2)       -3.00000E-11
 Nucleus-field energy     =     0.0000000089 hartrees
 Requested basis set is 6-311++G(d,p)
 There are 51 shells and 130 basis functions
 A cutoff of  1.0D-11 yielded   1107 shell pairs
 There are      7631 function pairs (      8364 Cartesian)
 Smallest overlap matrix eigenvalue = 7.48E-04
 Guess MOs from SCF MO coefficient file

 -----------------------------------------------------------------------
  General SCF calculation program by
  Eric Jon Sundstrom, Paul Horn, Yuezhi Mao, Dmitri Zuev, Alec White,
  David Stuck, Shaama M.S., Shane Yost, Joonho Lee, David Small,
  Daniel Levine, Susi Lehtola, Hugh Burton, Evgeny Epifanovsky
 -----------------------------------------------------------------------
 Hartree-Fock
 using 6 threads for integral computing
 -------------------------------------------------------
 OpenMP Integral computing Module                
 Release: version 2.0, May 2017, Q-Chem Inc. Pleasanton 
 -------------------------------------------------------
 A restricted SCF calculation will be
 performed using DIIS
 SCF converges when DIIS error is below 1.0e-08
 ---------------------------------------
  Cycle       Energy         DIIS error
 ---------------------------------------
    1   -3353.3268915758      5.52e-04  
    2   -3353.3276284395      1.41e-04  
    3   -3353.3276907004      5.57e-05  
    4   -3353.3277000051      1.80e-05  
    5   -3353.3277011157      6.01e-06  
    6   -3353.3277012811      1.90e-06  
    7   -3353.3277013181      7.06e-07  
    8   -3353.3277013244      3.10e-07  
    9   -3353.3277013253      1.56e-07  
   10   -3353.3277013256      4.93e-08  
   11   -3353.3277013256      1.49e-08  
   12   -3353.3277013256      5.61e-09  Convergence criterion met
 ---------------------------------------
 SCF time:   CPU 8.84s  wall 1.00s 
 SCF   energy in the final basis set =    -3353.3277013256
 Total energy in the final basis set =    -3353.3277013256

 --------------------------------------------------------------
             Orbital Energies (a.u.) and Symmetries
 --------------------------------------------------------------

 Alpha MOs, Restricted
 -- Occupied --                  
-490.05  -80.05  -80.02  -65.18  -58.54  -58.54  -58.54  -26.33
  1 A'    2 A'    3 A'    4 A'    5 A'    1 A"    6 A'    7 A'                 
 -9.860  -7.591  -7.564  -7.473  -7.465  -7.465  -5.483  -5.481
  8 A'    9 A'   10 A'   11 A'   12 A'    2 A"   13 A'   14 A'                 
 -5.481  -5.456  -5.456  -5.455  -3.213  -3.209  -3.209  -3.200
  3 A"   15 A'   16 A'    4 A"   17 A'   18 A'    5 A"   19 A'                 
 -3.200  -1.630  -1.057  -0.926  -0.776  -0.700  -0.700  -0.611
  6 A"   20 A'   21 A'   22 A'   23 A'    7 A"   24 A'   25 A'                 
 -0.494  -0.471  -0.455  -0.396  -0.361
 26 A'    8 A"   27 A'   28 A'    9 A"                                         
 -- Virtual --                   
 -0.017   0.034   0.062   0.068   0.079   0.092   0.098   0.109
 10 A"   29 A'   30 A'   31 A'   11 A"   32 A'   33 A'   34 A'                 
  0.110   0.115   0.126   0.136   0.143   0.161   0.193   0.202
 12 A"   35 A'   13 A"   36 A'   37 A'   38 A'   39 A'   40 A'                 
  0.324   0.329   0.356   0.377   0.383   0.395   0.419   0.425
 41 A'   14 A"   42 A'   43 A'   15 A"   44 A'   16 A"   45 A'                 
  0.434   0.511   0.542   0.565   0.588   0.665   0.669   0.703
 46 A'   47 A'   48 A'   17 A"   49 A'   18 A"   50 A'   51 A'                 
  0.711   0.759   0.772   0.786   0.819   0.855   0.892   0.896
 19 A"   52 A'   20 A"   53 A'   54 A'   55 A'   21 A"   56 A'                 
  0.926   1.010   1.095   1.113   1.157   1.289   1.428   1.575
 57 A'   22 A"   23 A"   58 A'   59 A'   60 A'   61 A'   24 A"                 
  1.613   1.637   1.774   1.834   1.891   1.924   1.944   1.993
 62 A'   63 A'   25 A"   26 A"   64 A'   65 A'   66 A'   67 A'                 
  2.238   2.296   2.325   2.400   4.184   4.186   4.221   4.234
 68 A'   27 A"   69 A'   70 A'   28 A"   71 A'   29 A"   72 A'                 
  4.519   4.531   4.540   4.546   4.571   4.740   6.894   6.922
 73 A'   30 A"   74 A'   31 A"   75 A'   76 A'   32 A"   77 A'                 
  6.939   7.166   7.269   7.486   8.201   8.223   8.279  14.715
 78 A'   79 A'   80 A'   81 A'   33 A"   82 A'   83 A'   34 A"                 
 14.753  14.771  14.804  14.834  14.869  49.454  68.734 165.857
 35 A"   84 A'   85 A'   86 A'   87 A'   88 A'   89 A'   90 A'                 
166.097 293.885 293.905 293.9761028.392
 91 A'   36 A"   92 A'   93 A'   94 A'                                         

 Beta MOs, Restricted
 -- Occupied --                  
-490.05  -80.05  -80.02  -65.18  -58.54  -58.54  -58.54  -26.33
  1 A'    2 A'    3 A'    4 A'    5 A'    1 A"    6 A'    7 A'                 
 -9.860  -7.591  -7.564  -7.473  -7.465  -7.465  -5.483  -5.481
  8 A'    9 A'   10 A'   11 A'   12 A'    2 A"   13 A'   14 A'                 
 -5.481  -5.456  -5.456  -5.455  -3.213  -3.209  -3.209  -3.200
  3 A"   15 A'   16 A'    4 A"   17 A'   18 A'    5 A"   19 A'                 
 -3.200  -1.630  -1.057  -0.926  -0.776  -0.700  -0.700  -0.611
  6 A"   20 A'   21 A'   22 A'   23 A'    7 A"   24 A'   25 A'                 
 -0.494  -0.471  -0.455  -0.396  -0.361
 26 A'    8 A"   27 A'   28 A'    9 A"                                         
 -- Virtual --                   
 -0.017   0.034   0.062   0.068   0.079   0.092   0.098   0.109
 10 A"   29 A'   30 A'   31 A'   11 A"   32 A'   33 A'   34 A'                 
  0.110   0.115   0.126   0.136   0.143   0.161   0.193   0.202
 12 A"   35 A'   13 A"   36 A'   37 A'   38 A'   39 A'   40 A'                 
  0.324   0.329   0.356   0.377   0.383   0.395   0.419   0.425
 41 A'   14 A"   42 A'   43 A'   15 A"   44 A'   16 A"   45 A'                 
  0.434   0.511   0.542   0.565   0.588   0.665   0.669   0.703
 46 A'   47 A'   48 A'   17 A"   49 A'   18 A"   50 A'   51 A'                 
  0.711   0.759   0.772   0.786   0.819   0.855   0.892   0.896
 19 A"   52 A'   20 A"   53 A'   54 A'   55 A'   21 A"   56 A'                 
  0.926   1.010   1.095   1.113   1.157   1.289   1.428   1.575
 57 A'   22 A"   23 A"   58 A'   59 A'   60 A'   61 A'   24 A"                 
  1.613   1.637   1.774   1.834   1.891   1.924   1.944   1.993
 62 A'   63 A'   25 A"   26 A"   64 A'   65 A'   66 A'   67 A'                 
  2.238   2.296   2.325   2.400   4.184   4.186   4.221   4.234
 68 A'   27 A"   69 A'   70 A'   28 A"   71 A'   29 A"   72 A'                 
  4.519   4.531   4.540   4.546   4.571   4.740   6.894   6.922
 73 A'   30 A"   74 A'   31 A"   75 A'   76 A'   32 A"   77 A'                 
  6.939   7.166   7.269   7.486   8.201   8.223   8.279  14.715
 78 A'   79 A'   80 A'   81 A'   33 A"   82 A'   83 A'   34 A"                 
 14.753  14.771  14.804  14.834  14.869  49.454  68.734 165.857
 35 A"   84 A'   85 A'   86 A'   87 A'   88 A'   89 A'   90 A'                 
166.097 293.885 293.905 293.9761028.392
 91 A'   36 A"   92 A'   93 A'   94 A'                                         
 --------------------------------------------------------------

          Ground-State Mulliken Net Atomic Charges

     Atom                 Charge (a.u.)
  ----------------------------------------
      1 Br                   -0.254358
      2 P                     0.310373
      3 P                     0.143735
      4 F                    -0.199750
  ----------------------------------------
  Sum of atomic charges =     0.000000

 -----------------------------------------------------------------
                    Cartesian Multipole Moments
 -----------------------------------------------------------------
    Charge (ESU x 10^10)
                 0.0000
    Dipole Moment (Debye)
         X       0.1527      Y      -0.2183      Z       0.0000
       Tot       0.2664
    Quadrupole Moments (Debye-Ang)
        XX     -55.5240     XY       0.9841     YY     -50.3599
        XZ      -0.0000     YZ       0.0000     ZZ     -49.4759
    Octopole Moments (Debye-Ang^2)
       XXX      56.4632    XXY      -7.6698    XYY      10.9037
       YYY      -4.9684    XXZ       0.0000    XYZ       0.0000
       YYZ       0.0000    XZZ       8.1726    YZZ      -1.6601
       ZZZ       0.0000
    Hexadecapole Moments (Debye-Ang^3)
      XXXX    -876.3795   XXXY      -4.8528   XXYY    -159.1411
      XYYY     -10.9082   YYYY    -187.5540   XXXZ      -0.0000
      XXYZ      -0.0000   XYYZ      -0.0000   YYYZ       0.0000
      XXZZ    -143.4203   XYZZ      -2.2113   YYZZ     -41.5002
      XZZZ      -0.0000   YZZZ      -0.0000   ZZZZ     -68.6171
 -----------------------------------------------------------------
 Calculating analytic gradient of the SCF energy
 Gradient of SCF Energy
            1           2           3           4
    1   0.0001072   0.0000854   0.0063441  -0.0065367
    2  -0.0010239   0.0043780  -0.0079228   0.0045687
    3   0.0000000  -0.0000000   0.0000000  -0.0000000
 Max gradient component =       7.923E-03
 RMS gradient           =       3.946E-03
 Gradient time:  CPU 2.37 s  wall 0.45 s
 Geometry Optimization Parameters
   NAtoms,    NIC,     NZ,  NCons,   NDum,   NFix, NCnnct, MaxDiis
        4      14       4       0       0       0       0       0

 Cartesian Hessian Update
 Hessian Updated using BFGS Update


** GEOMETRY OPTIMIZATION IN DELOCALIZED INTERNAL COORDINATES **
   Searching for a Minimum

   Optimization Cycle:   2

                       Coordinates (Angstroms)
     ATOM                X               Y               Z
      1  Br        1.5789284290   -0.1458538589    0.0000000000
      2  P        -0.3779294759    0.9647396480    0.0000000000
      3  P        -1.5573377613   -0.6623061481    0.0000000000
      4  F        -2.9973879668    0.0752842298    0.0000000000
   Point Group: cs    Number of degrees of freedom:     5


   Energy is  -3353.327701326

 Hessian Updated using BFGS Update

  5 Hessian modes will be used to form the next step
  Hessian Eigenvalues:
     0.155846    0.220299    0.250429    0.304006    0.382768

 Minimum Search - Taking Simple RFO Step
 Searching for Lamda that Minimizes Along All modes
 Value Taken    Lamda =  -0.00036859
 Step Taken.  Stepsize is  0.039185

                             Maximum     Tolerance    Cnvgd?
         Gradient           0.006966      0.000300      NO
         Displacement       0.025444      0.001200      NO
         Energy change     -0.002377      0.000001      NO


 New Cartesian Coordinates Obtained by Inverse Iteration

 Displacement from previous Coordinates is:  0.038256
 ----------------------------------------------------------------
             Standard Nuclear Orientation (Angstroms)
    I     Atom           X                Y                Z
 ----------------------------------------------------------------
    1      Br      1.5868362663    -0.1410134190     0.0000000000
    2      P      -0.3746503479     0.9542160301     0.0000000000
    3      P      -1.5670432655    -0.6527633152     0.0000000000
    4      F      -2.9988694279     0.0714245749     0.0000000000
 ----------------------------------------------------------------
 Molecular Point Group                 Cs    NOp =  2
 Largest Abelian Subgroup              Cs    NOp =  2
 Nuclear Repulsion Energy =   376.7525137159 hartrees
 There are       37 alpha and       37 beta electrons
 Applying Cartesian multipole field
    Component          Value
    ---------          -----
     (2,0,0)        1.00000E-11
     (0,2,0)        2.00000E-11
     (0,0,2)       -3.00000E-11
 Nucleus-field energy     =     0.0000000089 hartrees
 Requested basis set is 6-311++G(d,p)
 There are 51 shells and 130 basis functions
 A cutoff of  1.0D-11 yielded   1108 shell pairs
 There are      7629 function pairs (      8362 Cartesian)
 Smallest overlap matrix eigenvalue = 7.35E-04
 Guess MOs from SCF MO coefficient file

 -----------------------------------------------------------------------
  General SCF calculation program by
  Eric Jon Sundstrom, Paul Horn, Yuezhi Mao, Dmitri Zuev, Alec White,
  David Stuck, Shaama M.S., Shane Yost, Joonho Lee, David Small,
  Daniel Levine, Susi Lehtola, Hugh Burton, Evgeny Epifanovsky
 -----------------------------------------------------------------------
 Hartree-Fock
 using 6 threads for integral computing
 -------------------------------------------------------
 OpenMP Integral computing Module                
 Release: version 2.0, May 2017, Q-Chem Inc. Pleasanton 
 -------------------------------------------------------
 A restricted SCF calculation will be
 performed using DIIS
 SCF converges when DIIS error is below 1.0e-08
 ---------------------------------------
  Cycle       Energy         DIIS error
 ---------------------------------------
    1   -3353.3277122262      2.39e-04  
    2   -3353.3278540392      6.54e-05  
    3   -3353.3278661987      3.24e-05  
    4   -3353.3278685196      8.73e-06  
    5   -3353.3278688857      2.77e-06  
    6   -3353.3278689467      1.03e-06  
    7   -3353.3278689572      3.34e-07  
    8   -3353.3278689585      1.36e-07  
    9   -3353.3278689586      7.09e-08  
   10   -3353.3278689586      2.15e-08  
   11   -3353.3278689586      6.02e-09  Convergence criterion met
 ---------------------------------------
 SCF time:   CPU 8.12s  wall 1.00s 
 SCF   energy in the final basis set =    -3353.3278689586
 Total energy in the final basis set =    -3353.3278689586

 --------------------------------------------------------------
             Orbital Energies (a.u.) and Symmetries
 --------------------------------------------------------------

 Alpha MOs, Restricted
 -- Occupied --                  
-490.05  -80.05  -80.02  -65.18  -58.54  -58.54  -58.54  -26.33
  1 A'    2 A'    3 A'    4 A'    5 A'    1 A"    6 A'    7 A'                 
 -9.860  -7.589  -7.563  -7.474  -7.466  -7.466  -5.482  -5.480
  8 A'    9 A'   10 A'   11 A'   12 A'    2 A"   13 A'   14 A'                 
 -5.480  -5.455  -5.454  -5.453  -3.213  -3.209  -3.209  -3.200
  3 A"   15 A'   16 A'    4 A"   17 A'   18 A'    5 A"   19 A'                 
 -3.200  -1.637  -1.057  -0.928  -0.780  -0.706  -0.705  -0.611
  6 A"   20 A'   21 A'   22 A'   23 A'    7 A"   24 A'   25 A'                 
 -0.494  -0.471  -0.455  -0.394  -0.361
 26 A'    8 A"   27 A'   28 A'    9 A"                                         
 -- Virtual --                   
 -0.015   0.034   0.063   0.068   0.079   0.092   0.098   0.109
 10 A"   29 A'   30 A'   31 A'   11 A"   32 A'   33 A'   34 A'                 
  0.110   0.115   0.126   0.137   0.144   0.161   0.194   0.204
 12 A"   35 A'   13 A"   36 A'   37 A'   38 A'   39 A'   40 A'                 
  0.324   0.329   0.356   0.378   0.382   0.394   0.420   0.425
 41 A'   14 A"   42 A'   43 A'   15 A"   44 A'   16 A"   45 A'                 
  0.435   0.511   0.543   0.565   0.588   0.664   0.670   0.704
 46 A'   47 A'   48 A'   17 A"   49 A'   18 A"   50 A'   51 A'                 
  0.712   0.761   0.772   0.786   0.820   0.858   0.893   0.894
 19 A"   52 A'   20 A"   53 A'   54 A'   55 A'   21 A"   56 A'                 
  0.928   1.012   1.099   1.115   1.167   1.292   1.437   1.573
 57 A'   22 A"   23 A"   58 A'   59 A'   60 A'   61 A'   24 A"                 
  1.610   1.634   1.775   1.835   1.889   1.924   1.944   1.997
 62 A'   63 A'   25 A"   26 A"   64 A'   65 A'   66 A'   67 A'                 
  2.236   2.296   2.325   2.401   4.179   4.181   4.219   4.233
 68 A'   27 A"   69 A'   70 A'   28 A"   71 A'   29 A"   72 A'                 
  4.530   4.531   4.540   4.546   4.572   4.742   6.890   6.917
 73 A'   30 A"   74 A'   31 A"   75 A'   76 A'   32 A"   77 A'                 
  6.933   7.166   7.273   7.496   8.201   8.223   8.280  14.717
 78 A'   79 A'   80 A'   81 A'   33 A"   82 A'   83 A'   34 A"                 
 14.755  14.777  14.807  14.832  14.873  49.454  68.731 165.862
 35 A"   84 A'   85 A'   86 A'   87 A'   88 A'   89 A'   90 A'                 
166.107 293.885 293.905 293.9761028.392
 91 A'   36 A"   92 A'   93 A'   94 A'                                         

 Beta MOs, Restricted
 -- Occupied --                  
-490.05  -80.05  -80.02  -65.18  -58.54  -58.54  -58.54  -26.33
  1 A'    2 A'    3 A'    4 A'    5 A'    1 A"    6 A'    7 A'                 
 -9.860  -7.589  -7.563  -7.474  -7.466  -7.466  -5.482  -5.480
  8 A'    9 A'   10 A'   11 A'   12 A'    2 A"   13 A'   14 A'                 
 -5.480  -5.455  -5.454  -5.453  -3.213  -3.209  -3.209  -3.200
  3 A"   15 A'   16 A'    4 A"   17 A'   18 A'    5 A"   19 A'                 
 -3.200  -1.637  -1.057  -0.928  -0.780  -0.706  -0.705  -0.611
  6 A"   20 A'   21 A'   22 A'   23 A'    7 A"   24 A'   25 A'                 
 -0.494  -0.471  -0.455  -0.394  -0.361
 26 A'    8 A"   27 A'   28 A'    9 A"                                         
 -- Virtual --                   
 -0.015   0.034   0.063   0.068   0.079   0.092   0.098   0.109
 10 A"   29 A'   30 A'   31 A'   11 A"   32 A'   33 A'   34 A'                 
  0.110   0.115   0.126   0.137   0.144   0.161   0.194   0.204
 12 A"   35 A'   13 A"   36 A'   37 A'   38 A'   39 A'   40 A'                 
  0.324   0.329   0.356   0.378   0.382   0.394   0.420   0.425
 41 A'   14 A"   42 A'   43 A'   15 A"   44 A'   16 A"   45 A'                 
  0.435   0.511   0.543   0.565   0.588   0.664   0.670   0.704
 46 A'   47 A'   48 A'   17 A"   49 A'   18 A"   50 A'   51 A'                 
  0.712   0.761   0.772   0.786   0.820   0.858   0.893   0.894
 19 A"   52 A'   20 A"   53 A'   54 A'   55 A'   21 A"   56 A'                 
  0.928   1.012   1.099   1.115   1.167   1.292   1.437   1.573
 57 A'   22 A"   23 A"   58 A'   59 A'   60 A'   61 A'   24 A"                 
  1.610   1.634   1.775   1.835   1.889   1.924   1.944   1.997
 62 A'   63 A'   25 A"   26 A"   64 A'   65 A'   66 A'   67 A'                 
  2.236   2.296   2.325   2.401   4.179   4.181   4.219   4.233
 68 A'   27 A"   69 A'   70 A'   28 A"   71 A'   29 A"   72 A'                 
  4.530   4.531   4.540   4.546   4.572   4.742   6.890   6.917
 73 A'   30 A"   74 A'   31 A"   75 A'   76 A'   32 A"   77 A'                 
  6.933   7.166   7.273   7.496   8.201   8.223   8.280  14.717
 78 A'   79 A'   80 A'   81 A'   33 A"   82 A'   83 A'   34 A"                 
 14.755  14.777  14.807  14.832  14.873  49.454  68.731 165.862
 35 A"   84 A'   85 A'   86 A'   87 A'   88 A'   89 A'   90 A'                 
166.107 293.885 293.905 293.9761028.392
 91 A'   36 A"   92 A'   93 A'   94 A'                                         
 --------------------------------------------------------------

          Ground-State Mulliken Net Atomic Charges

     Atom                 Charge (a.u.)
  ----------------------------------------
      1 Br                   -0.249252
      2 P                     0.302528
      3 P                     0.133024
      4 F                    -0.186299
  ----------------------------------------
  Sum of atomic charges =     0.000000

 -----------------------------------------------------------------
                    Cartesian Multipole Moments
 -----------------------------------------------------------------
    Charge (ESU x 10^10)
                 0.0000
    Dipole Moment (Debye)
         X       0.0890      Y      -0.2097      Z       0.0000
       Tot       0.2278
    Quadrupole Moments (Debye-Ang)
        XX     -55.0825     XY       0.8881     YY     -50.5604
        XZ      -0.0000     YZ       0.0000     ZZ     -49.4526
    Octopole Moments (Debye-Ang^2)
       XXX      55.1402    XXY      -7.4951    XYY      10.9603
       YYY      -5.1926    XXZ       0.0000    XYZ      -0.0000
       YYZ       0.0000    XZZ       8.0498    YZZ      -1.7205
       ZZZ       0.0000
    Hexadecapole Moments (Debye-Ang^3)
      XXXX    -875.8583   XXXY      -5.8152   XXYY    -159.8155
      XYYY     -11.5662   YYYY    -185.7051   XXXZ      -0.0000
      XXYZ       0.0000   XYYZ      -0.0000   YYYZ       0.0000
      XXZZ    -143.9660   XYZZ      -2.4164   YYZZ     -41.1567
      XZZZ      -0.0000   YZZZ      -0.0000   ZZZZ     -68.5844
 -----------------------------------------------------------------
 Calculating analytic gradient of the SCF energy
 Gradient of SCF Energy
            1           2           3           4
    1   0.0006109  -0.0013384   0.0020116  -0.0012841
    2  -0.0000152  -0.0019630   0.0017132   0.0002650
    3   0.0000000  -0.0000000   0.0000000  -0.0000000
 Max gradient component =       2.012E-03
 RMS gradient           =       1.108E-03
 Gradient time:  CPU 2.38 s  wall 0.45 s
 Geometry Optimization Parameters
   NAtoms,    NIC,     NZ,  NCons,   NDum,   NFix, NCnnct, MaxDiis
        4      14       4       0       0       0       0       0

 Cartesian Hessian Update
 Hessian Updated using BFGS Update


** GEOMETRY OPTIMIZATION IN DELOCALIZED INTERNAL COORDINATES **
   Searching for a Minimum

   Optimization Cycle:   3

                       Coordinates (Angstroms)
     ATOM                X               Y               Z
      1  Br        1.5868362663   -0.1410134190    0.0000000000
      2  P        -0.3746503479    0.9542160301    0.0000000000
      3  P        -1.5670432655   -0.6527633152    0.0000000000
      4  F        -2.9988694279    0.0714245749    0.0000000000
   Point Group: cs    Number of degrees of freedom:     5


   Energy is  -3353.327868959

 Hessian Updated using BFGS Update

  5 Hessian modes will be used to form the next step
  Hessian Eigenvalues:
     0.150768    0.250024    0.277298    0.304975    0.344733

 Minimum Search - Taking Simple RFO Step
 Searching for Lamda that Minimizes Along All modes
 Value Taken    Lamda =  -0.00002596
 Step Taken.  Stepsize is  0.009058

                             Maximum     Tolerance    Cnvgd?
         Gradient           0.002036      0.000300      NO
         Displacement       0.006726      0.001200      NO
         Energy change     -0.000168      0.000001      NO


 New Cartesian Coordinates Obtained by Inverse Iteration

 Displacement from previous Coordinates is:  0.011643
 ----------------------------------------------------------------
             Standard Nuclear Orientation (Angstroms)
    I     Atom           X                Y                Z
 ----------------------------------------------------------------
    1      Br      1.5828737501    -0.1418968975     0.0000000000
    2      P      -0.3746287158     0.9568312953     0.0000000000
    3      P      -1.5665263054    -0.6543872156     0.0000000000
    4      F      -2.9954455038     0.0713166886     0.0000000000
 ----------------------------------------------------------------
 Molecular Point Group                 Cs    NOp =  2
 Largest Abelian Subgroup              Cs    NOp =  2
 Nuclear Repulsion Energy =   377.0078772519 hartrees
 There are       37 alpha and       37 beta electrons
 Applying Cartesian multipole field
    Component          Value
    ---------          -----
     (2,0,0)        1.00000E-11
     (0,2,0)        2.00000E-11
     (0,0,2)       -3.00000E-11
 Nucleus-field energy     =     0.0000000089 hartrees
 Requested basis set is 6-311++G(d,p)
 There are 51 shells and 130 basis functions
 A cutoff of  1.0D-11 yielded   1108 shell pairs
 There are      7629 function pairs (      8362 Cartesian)
 Smallest overlap matrix eigenvalue = 7.39E-04
 Guess MOs from SCF MO coefficient file

 -----------------------------------------------------------------------
  General SCF calculation program by
  Eric Jon Sundstrom, Paul Horn, Yuezhi Mao, Dmitri Zuev, Alec White,
  David Stuck, Shaama M.S., Shane Yost, Joonho Lee, David Small,
  Daniel Levine, Susi Lehtola, Hugh Burton, Evgeny Epifanovsky
 -----------------------------------------------------------------------
 Hartree-Fock
 using 6 threads for integral computing
 -------------------------------------------------------
 OpenMP Integral computing Module                
 Release: version 2.0, May 2017, Q-Chem Inc. Pleasanton 
 -------------------------------------------------------
 A restricted SCF calculation will be
 performed using DIIS
 SCF converges when DIIS error is below 1.0e-08
 ---------------------------------------
  Cycle       Energy         DIIS error
 ---------------------------------------
    1   -3353.3278746762      4.73e-05  
    2   -3353.3278811028      1.35e-05  
    3   -3353.3278817306      7.08e-06  
    4   -3353.3278818541      2.10e-06  
    5   -3353.3278818800      7.36e-07  
    6   -3353.3278818852      2.41e-07  
    7   -3353.3278818857      9.73e-08  
    8   -3353.3278818857      3.53e-08  
    9   -3353.3278818857      1.26e-08  
   10   -3353.3278818857      4.01e-09  Convergence criterion met
 ---------------------------------------
 SCF time:   CPU 7.40s  wall 2.00s 
 SCF   energy in the final basis set =    -3353.3278818857
 Total energy in the final basis set =    -3353.3278818857

 --------------------------------------------------------------
             Orbital Energies (a.u.) and Symmetries
 --------------------------------------------------------------

 Alpha MOs, Restricted
 -- Occupied --                  
-490.05  -80.05  -80.02  -65.18  -58.54  -58.54  -58.54  -26.33
  1 A'    2 A'    3 A'    4 A'    5 A'    1 A"    6 A'    7 A'                 
 -9.860  -7.589  -7.562  -7.474  -7.465  -7.465  -5.482  -5.480
  8 A'    9 A'   10 A'   11 A'   12 A'    2 A"   13 A'   14 A'                 
 -5.480  -5.455  -5.454  -5.453  -3.213  -3.209  -3.209  -3.200
  3 A"   15 A'   16 A'    4 A"   17 A'   18 A'    5 A"   19 A'                 
 -3.200  -1.638  -1.057  -0.928  -0.780  -0.706  -0.706  -0.611
  6 A"   20 A'   21 A'   22 A'   23 A'    7 A"   24 A'   25 A'                 
 -0.494  -0.471  -0.455  -0.394  -0.360
 26 A'    8 A"   27 A'   28 A'    9 A"                                         
 -- Virtual --                   
 -0.015   0.034   0.063   0.068   0.079   0.092   0.098   0.109
 10 A"   29 A'   30 A'   31 A'   11 A"   32 A'   33 A'   34 A'                 
  0.110   0.115   0.126   0.137   0.144   0.161   0.194   0.204
 12 A"   35 A'   13 A"   36 A'   37 A'   38 A'   39 A'   40 A'                 
  0.324   0.329   0.356   0.378   0.383   0.394   0.420   0.425
 41 A'   14 A"   42 A'   43 A'   15 A"   44 A'   16 A"   45 A'                 
  0.435   0.511   0.543   0.565   0.589   0.664   0.670   0.705
 46 A'   47 A'   48 A'   17 A"   49 A'   18 A"   50 A'   51 A'                 
  0.712   0.760   0.772   0.786   0.820   0.858   0.893   0.895
 19 A"   52 A'   20 A"   53 A'   54 A'   55 A'   21 A"   56 A'                 
  0.928   1.013   1.098   1.115   1.168   1.293   1.434   1.573
 57 A'   22 A"   23 A"   58 A'   59 A'   60 A'   61 A'   24 A"                 
  1.610   1.633   1.775   1.835   1.890   1.925   1.945   1.996
 62 A'   63 A'   25 A"   26 A"   64 A'   65 A'   66 A'   67 A'                 
  2.235   2.297   2.325   2.401   4.179   4.181   4.219   4.233
 68 A'   27 A"   69 A'   70 A'   28 A"   71 A'   29 A"   72 A'                 
  4.531   4.531   4.540   4.547   4.572   4.742   6.889   6.917
 30 A"   73 A'   74 A'   31 A"   75 A'   76 A'   32 A"   77 A'                 
  6.932   7.166   7.274   7.496   8.201   8.223   8.280  14.717
 78 A'   79 A'   80 A'   81 A'   33 A"   82 A'   83 A'   34 A"                 
 14.755  14.776  14.808  14.833  14.873  49.454  68.731 165.862
 35 A"   84 A'   85 A'   86 A'   87 A'   88 A'   89 A'   90 A'                 
166.106 293.885 293.905 293.9771028.393
 91 A'   36 A"   92 A'   93 A'   94 A'                                         

 Beta MOs, Restricted
 -- Occupied --                  
-490.05  -80.05  -80.02  -65.18  -58.54  -58.54  -58.54  -26.33
  1 A'    2 A'    3 A'    4 A'    5 A'    1 A"    6 A'    7 A'                 
 -9.860  -7.589  -7.562  -7.474  -7.465  -7.465  -5.482  -5.480
  8 A'    9 A'   10 A'   11 A'   12 A'    2 A"   13 A'   14 A'                 
 -5.480  -5.455  -5.454  -5.453  -3.213  -3.209  -3.209  -3.200
  3 A"   15 A'   16 A'    4 A"   17 A'   18 A'    5 A"   19 A'                 
 -3.200  -1.638  -1.057  -0.928  -0.780  -0.706  -0.706  -0.611
  6 A"   20 A'   21 A'   22 A'   23 A'    7 A"   24 A'   25 A'                 
 -0.494  -0.471  -0.455  -0.394  -0.360
 26 A'    8 A"   27 A'   28 A'    9 A"                                         
 -- Virtual --                   
 -0.015   0.034   0.063   0.068   0.079   0.092   0.098   0.109
 10 A"   29 A'   30 A'   31 A'   11 A"   32 A'   33 A'   34 A'                 
  0.110   0.115   0.126   0.137   0.144   0.161   0.194   0.204
 12 A"   35 A'   13 A"   36 A'   37 A'   38 A'   39 A'   40 A'                 
  0.324   0.329   0.356   0.378   0.383   0.394   0.420   0.425
 41 A'   14 A"   42 A'   43 A'   15 A"   44 A'   16 A"   45 A'                 
  0.435   0.511   0.543   0.565   0.589   0.664   0.670   0.705
 46 A'   47 A'   48 A'   17 A"   49 A'   18 A"   50 A'   51 A'                 
  0.712   0.760   0.772   0.786   0.820   0.858   0.893   0.895
 19 A"   52 A'   20 A"   53 A'   54 A'   55 A'   21 A"   56 A'                 
  0.928   1.013   1.098   1.115   1.168   1.293   1.434   1.573
 57 A'   22 A"   23 A"   58 A'   59 A'   60 A'   61 A'   24 A"                 
  1.610   1.633   1.775   1.835   1.890   1.925   1.945   1.996
 62 A'   63 A'   25 A"   26 A"   64 A'   65 A'   66 A'   67 A'                 
  2.235   2.297   2.325   2.401   4.179   4.181   4.219   4.233
 68 A'   27 A"   69 A'   70 A'   28 A"   71 A'   29 A"   72 A'                 
  4.531   4.531   4.540   4.547   4.572   4.742   6.889   6.917
 30 A"   73 A'   74 A'   31 A"   75 A'   76 A'   32 A"   77 A'                 
  6.932   7.166   7.274   7.496   8.201   8.223   8.280  14.717
 78 A'   79 A'   80 A'   81 A'   33 A"   82 A'   83 A'   34 A"                 
 14.755  14.776  14.808  14.833  14.873  49.454  68.731 165.862
 35 A"   84 A'   85 A'   86 A'   87 A'   88 A'   89 A'   90 A'                 
166.106 293.885 293.905 293.9771028.393
 91 A'   36 A"   92 A'   93 A'   94 A'                                         
 --------------------------------------------------------------

          Ground-State Mulliken Net Atomic Charges

     Atom                 Charge (a.u.)
  ----------------------------------------
      1 Br                   -0.250094
      2 P                     0.302271
      3 P                     0.132402
      4 F                    -0.184579
  ----------------------------------------
  Sum of atomic charges =    -0.000000

 -----------------------------------------------------------------
                    Cartesian Multipole Moments
 -----------------------------------------------------------------
    Charge (ESU x 10^10)
                -0.0000
    Dipole Moment (Debye)
         X       0.0726      Y      -0.2119      Z      -0.0000
       Tot       0.2240
    Quadrupole Moments (Debye-Ang)
        XX     -55.0337     XY       0.8999     YY     -50.5411
        XZ       0.0000     YZ      -0.0000     ZZ     -49.4640
    Octopole Moments (Debye-Ang^2)
       XXX      54.9896    XXY      -7.5130    XYY      11.0023
       YYY      -5.1799    XXZ       0.0000    XYZ       0.0000
       YYZ      -0.0000    XZZ       8.1060    YZZ      -1.7231
       ZZZ       0.0000
    Hexadecapole Moments (Debye-Ang^3)
      XXXX    -873.0384   XXXY      -5.7693   XXYY    -159.4687
      XYYY     -11.5649   YYYY    -186.2608   XXXZ      -0.0000
      XXYZ      -0.0000   XYYZ       0.0000   YYYZ      -0.0000
      XXZZ    -143.6042   XYZZ      -2.4114   YYZZ     -41.2668
      XZZZ      -0.0000   YZZZ      -0.0000   ZZZZ     -68.6431
 -----------------------------------------------------------------
 Calculating analytic gradient of the SCF energy
 Gradient of SCF Energy
            1           2           3           4
    1  -0.0001801  -0.0001898   0.0002435   0.0001264
    2   0.0000659  -0.0003285   0.0001770   0.0000856
    3   0.0000000  -0.0000000   0.0000000   0.0000000
 Max gradient component =       3.285E-04
 RMS gradient           =       1.567E-04
 Gradient time:  CPU 2.37 s  wall 0.45 s
 Geometry Optimization Parameters
   NAtoms,    NIC,     NZ,  NCons,   NDum,   NFix, NCnnct, MaxDiis
        4      14       4       0       0       0       0       0

 Cartesian Hessian Update
 Hessian Updated using BFGS Update


** GEOMETRY OPTIMIZATION IN DELOCALIZED INTERNAL COORDINATES **
   Searching for a Minimum

   Optimization Cycle:   4

                       Coordinates (Angstroms)
     ATOM                X               Y               Z
      1  Br        1.5828737501   -0.1418968975    0.0000000000
      2  P        -0.3746287158    0.9568312953    0.0000000000
      3  P        -1.5665263054   -0.6543872156    0.0000000000
      4  F        -2.9954455038    0.0713166886    0.0000000000
   Point Group: cs    Number of degrees of freedom:     5


   Energy is  -3353.327881886

 Hessian Updated using BFGS Update

  5 Hessian modes will be used to form the next step
  Hessian Eigenvalues:
     0.155037    0.242832    0.268860    0.284010    0.383880

 Minimum Search - Taking Simple RFO Step
 Searching for Lamda that Minimizes Along All modes
 Value Taken    Lamda =  -0.00000143
 Step Taken.  Stepsize is  0.002306

                             Maximum     Tolerance    Cnvgd?
         Gradient           0.000542      0.000300      NO
         Displacement       0.001713      0.001200      NO
         Energy change     -0.000013      0.000001      NO


 New Cartesian Coordinates Obtained by Inverse Iteration

 Displacement from previous Coordinates is:  0.003705
 ----------------------------------------------------------------
             Standard Nuclear Orientation (Angstroms)
    I     Atom           X                Y                Z
 ----------------------------------------------------------------
    1      Br      1.5837275968    -0.1421681194     0.0000000000
    2      P      -0.3738740544     0.9574143994     0.0000000000
    3      P      -1.5670184848    -0.6539974667     0.0000000000
    4      F      -2.9965618326     0.0706150575     0.0000000000
 ----------------------------------------------------------------
 Molecular Point Group                 Cs    NOp =  2
 Largest Abelian Subgroup              Cs    NOp =  2
 Nuclear Repulsion Energy =   376.8825582838 hartrees
 There are       37 alpha and       37 beta electrons
 Applying Cartesian multipole field
    Component          Value
    ---------          -----
     (2,0,0)        1.00000E-11
     (0,2,0)        2.00000E-11
     (0,0,2)       -3.00000E-11
 Nucleus-field energy     =     0.0000000089 hartrees
 Requested basis set is 6-311++G(d,p)
 There are 51 shells and 130 basis functions
 A cutoff of  1.0D-11 yielded   1108 shell pairs
 There are      7629 function pairs (      8362 Cartesian)
 Smallest overlap matrix eigenvalue = 7.41E-04
 Guess MOs from SCF MO coefficient file

 -----------------------------------------------------------------------
  General SCF calculation program by
  Eric Jon Sundstrom, Paul Horn, Yuezhi Mao, Dmitri Zuev, Alec White,
  David Stuck, Shaama M.S., Shane Yost, Joonho Lee, David Small,
  Daniel Levine, Susi Lehtola, Hugh Burton, Evgeny Epifanovsky
 -----------------------------------------------------------------------
 Hartree-Fock
 using 6 threads for integral computing
 -------------------------------------------------------
 OpenMP Integral computing Module                
 Release: version 2.0, May 2017, Q-Chem Inc. Pleasanton 
 -------------------------------------------------------
 A restricted SCF calculation will be
 performed using DIIS
 SCF converges when DIIS error is below 1.0e-08
 ---------------------------------------
  Cycle       Energy         DIIS error
 ---------------------------------------
    1   -3353.3278819933      1.29e-05  
    2   -3353.3278824948      3.39e-06  
    3   -3353.3278825471      1.36e-06  
    4   -3353.3278825543      5.04e-07  
    5   -3353.3278825556      1.86e-07  
    6   -3353.3278825557      6.12e-08  
    7   -3353.3278825558      2.06e-08  
    8   -3353.3278825558      9.86e-09  Convergence criterion met
 ---------------------------------------
 SCF time:   CPU 5.92s  wall 1.00s 
 SCF   energy in the final basis set =    -3353.3278825558
 Total energy in the final basis set =    -3353.3278825558

 --------------------------------------------------------------
             Orbital Energies (a.u.) and Symmetries
 --------------------------------------------------------------

 Alpha MOs, Restricted
 -- Occupied --                  
-490.05  -80.05  -80.02  -65.18  -58.54  -58.54  -58.54  -26.33
  1 A'    2 A'    3 A'    4 A'    5 A'    1 A"    6 A'    7 A'                 
 -9.860  -7.590  -7.563  -7.474  -7.465  -7.465  -5.483  -5.480
  8 A'    9 A'   10 A'   11 A'   12 A'    2 A"   13 A'   14 A'                 
 -5.480  -5.455  -5.454  -5.453  -3.213  -3.209  -3.209  -3.200
  3 A"   15 A'   16 A'    4 A"   17 A'   18 A'    5 A"   19 A'                 
 -3.200  -1.638  -1.057  -0.927  -0.780  -0.706  -0.706  -0.611
  6 A"   20 A'   21 A'   22 A'   23 A'    7 A"   24 A'   25 A'                 
 -0.494  -0.471  -0.455  -0.394  -0.360
 26 A'    8 A"   27 A'   28 A'    9 A"                                         
 -- Virtual --                   
 -0.015   0.034   0.063   0.068   0.079   0.092   0.098   0.109
 10 A"   29 A'   30 A'   31 A'   11 A"   32 A'   33 A'   34 A'                 
  0.110   0.115   0.126   0.137   0.144   0.161   0.194   0.204
 12 A"   35 A'   13 A"   36 A'   37 A'   38 A'   39 A'   40 A'                 
  0.325   0.329   0.356   0.378   0.383   0.394   0.420   0.425
 41 A'   14 A"   42 A'   43 A'   15 A"   44 A'   16 A"   45 A'                 
  0.435   0.511   0.543   0.565   0.589   0.664   0.670   0.705
 46 A'   47 A'   48 A'   17 A"   49 A'   18 A"   50 A'   51 A'                 
  0.712   0.760   0.772   0.786   0.820   0.858   0.893   0.895
 19 A"   52 A'   20 A"   53 A'   54 A'   55 A'   21 A"   56 A'                 
  0.928   1.013   1.098   1.115   1.168   1.292   1.434   1.573
 57 A'   22 A"   23 A"   58 A'   59 A'   60 A'   61 A'   24 A"                 
  1.610   1.633   1.775   1.835   1.889   1.925   1.945   1.996
 62 A'   63 A'   25 A"   26 A"   64 A'   65 A'   66 A'   67 A'                 
  2.235   2.297   2.325   2.401   4.179   4.181   4.219   4.233
 68 A'   27 A"   69 A'   70 A'   28 A"   71 A'   29 A"   72 A'                 
  4.531   4.531   4.540   4.547   4.572   4.742   6.889   6.916
 30 A"   73 A'   74 A'   31 A"   75 A'   76 A'   32 A"   77 A'                 
  6.932   7.166   7.274   7.495   8.201   8.223   8.280  14.717
 78 A'   79 A'   80 A'   81 A'   33 A"   82 A'   83 A'   34 A"                 
 14.755  14.775  14.807  14.833  14.873  49.454  68.731 165.862
 35 A"   84 A'   85 A'   86 A'   87 A'   88 A'   89 A'   90 A'                 
166.105 293.885 293.905 293.9771028.392
 91 A'   36 A"   92 A'   93 A'   94 A'                                         

 Beta MOs, Restricted
 -- Occupied --                  
-490.05  -80.05  -80.02  -65.18  -58.54  -58.54  -58.54  -26.33
  1 A'    2 A'    3 A'    4 A'    5 A'    1 A"    6 A'    7 A'                 
 -9.860  -7.590  -7.563  -7.474  -7.465  -7.465  -5.483  -5.480
  8 A'    9 A'   10 A'   11 A'   12 A'    2 A"   13 A'   14 A'                 
 -5.480  -5.455  -5.454  -5.453  -3.213  -3.209  -3.209  -3.200
  3 A"   15 A'   16 A'    4 A"   17 A'   18 A'    5 A"   19 A'                 
 -3.200  -1.638  -1.057  -0.927  -0.780  -0.706  -0.706  -0.611
  6 A"   20 A'   21 A'   22 A'   23 A'    7 A"   24 A'   25 A'                 
 -0.494  -0.471  -0.455  -0.394  -0.360
 26 A'    8 A"   27 A'   28 A'    9 A"                                         
 -- Virtual --                   
 -0.015   0.034   0.063   0.068   0.079   0.092   0.098   0.109
 10 A"   29 A'   30 A'   31 A'   11 A"   32 A'   33 A'   34 A'                 
  0.110   0.115   0.126   0.137   0.144   0.161   0.194   0.204
 12 A"   35 A'   13 A"   36 A'   37 A'   38 A'   39 A'   40 A'                 
  0.325   0.329   0.356   0.378   0.383   0.394   0.420   0.425
 41 A'   14 A"   42 A'   43 A'   15 A"   44 A'   16 A"   45 A'                 
  0.435   0.511   0.543   0.565   0.589   0.664   0.670   0.705
 46 A'   47 A'   48 A'   17 A"   49 A'   18 A"   50 A'   51 A'                 
  0.712   0.760   0.772   0.786   0.820   0.858   0.893   0.895
 19 A"   52 A'   20 A"   53 A'   54 A'   55 A'   21 A"   56 A'                 
  0.928   1.013   1.098   1.115   1.168   1.292   1.434   1.573
 57 A'   22 A"   23 A"   58 A'   59 A'   60 A'   61 A'   24 A"                 
  1.610   1.633   1.775   1.835   1.889   1.925   1.945   1.996
 62 A'   63 A'   25 A"   26 A"   64 A'   65 A'   66 A'   67 A'                 
  2.235   2.297   2.325   2.401   4.179   4.181   4.219   4.233
 68 A'   27 A"   69 A'   70 A'   28 A"   71 A'   29 A"   72 A'                 
  4.531   4.531   4.540   4.547   4.572   4.742   6.889   6.916
 30 A"   73 A'   74 A'   31 A"   75 A'   76 A'   32 A"   77 A'                 
  6.932   7.166   7.274   7.495   8.201   8.223   8.280  14.717
 78 A'   79 A'   80 A'   81 A'   33 A"   82 A'   83 A'   34 A"                 
 14.755  14.775  14.807  14.833  14.873  49.454  68.731 165.862
 35 A"   84 A'   85 A'   86 A'   87 A'   88 A'   89 A'   90 A'                 
166.105 293.885 293.905 293.9771028.392
 91 A'   36 A"   92 A'   93 A'   94 A'                                         
 --------------------------------------------------------------

          Ground-State Mulliken Net Atomic Charges

     Atom                 Charge (a.u.)
  ----------------------------------------
      1 Br                   -0.250006
      2 P                     0.302035
      3 P                     0.132478
      4 F                    -0.184507
  ----------------------------------------
  Sum of atomic charges =    -0.000000

 -----------------------------------------------------------------
                    Cartesian Multipole Moments
 -----------------------------------------------------------------
    Charge (ESU x 10^10)
                 0.0000
    Dipole Moment (Debye)
         X       0.0710      Y      -0.2098      Z       0.0000
       Tot       0.2215
    Quadrupole Moments (Debye-Ang)
        XX     -55.0370     XY       0.8949     YY     -50.5440
        XZ       0.0000     YZ      -0.0000     ZZ     -49.4693
    Octopole Moments (Debye-Ang^2)
       XXX      54.9692    XXY      -7.5075    XYY      10.9863
       YYY      -5.1942    XXZ       0.0000    XYZ      -0.0000
       YYZ      -0.0000    XZZ       8.0930    YZZ      -1.7286
       ZZZ      -0.0000
    Hexadecapole Moments (Debye-Ang^3)
      XXXX    -873.7208   XXXY      -5.8156   XXYY    -159.5668
      XYYY     -11.5794   YYYY    -186.3275   XXXZ      -0.0000
      XXYZ       0.0000   XYYZ       0.0000   YYYZ      -0.0000
      XXZZ    -143.7052   XYZZ      -2.4139   YYZZ     -41.2832
      XZZZ       0.0000   YZZZ       0.0000   ZZZZ     -68.6643
 -----------------------------------------------------------------
 Calculating analytic gradient of the SCF energy
 Gradient of SCF Energy
            1           2           3           4
    1  -0.0000025   0.0000441   0.0000216  -0.0000632
    2   0.0000135   0.0000265  -0.0000750   0.0000350
    3  -0.0000000   0.0000000   0.0000000  -0.0000000
 Max gradient component =       7.505E-05
 RMS gradient           =       3.434E-05
 Gradient time:  CPU 2.37 s  wall 0.45 s
 Geometry Optimization Parameters
   NAtoms,    NIC,     NZ,  NCons,   NDum,   NFix, NCnnct, MaxDiis
        4      14       4       0       0       0       0       0

 Cartesian Hessian Update
 Hessian Updated using BFGS Update


** GEOMETRY OPTIMIZATION IN DELOCALIZED INTERNAL COORDINATES **
   Searching for a Minimum

   Optimization Cycle:   5

                       Coordinates (Angstroms)
     ATOM                X               Y               Z
      1  Br        1.5837275968   -0.1421681194    0.0000000000
      2  P        -0.3738740544    0.9574143994    0.0000000000
      3  P        -1.5670184848   -0.6539974667    0.0000000000
      4  F        -2.9965618326    0.0706150575    0.0000000000
   Point Group: cs    Number of degrees of freedom:     5


   Energy is  -3353.327882556

 Hessian Updated using BFGS Update

  5 Hessian modes will be used to form the next step
  Hessian Eigenvalues:
     0.153753    0.229167    0.272648    0.296386    0.412592

 Minimum Search - Taking Simple RFO Step
 Searching for Lamda that Minimizes Along All modes
 Value Taken    Lamda =   0.00000000
 Step Taken.  Stepsize is  0.000318

                             Maximum     Tolerance    Cnvgd?
         Gradient           0.000075      0.000300     YES
         Displacement       0.000244      0.001200     YES
         Energy change     -0.000001      0.000001     YES


                       Distance Matrix (Angstroms)
             Br(  1)   P (  2)   P (  3)
   P (  2)  2.245281
   P (  3)  3.192048  2.005054
   F (  4)  4.585229  2.768556  1.602703

 Final energy is   -3353.3278825557863     


 ******************************
 **  OPTIMIZATION CONVERGED  **
 ******************************

                       Coordinates (Angstroms)
     ATOM                X               Y               Z
      1  Br        1.5837275968   -0.1421681194    0.0000000000
      2  P        -0.3738740544    0.9574143994    0.0000000000
      3  P        -1.5670184848   -0.6539974667    0.0000000000
      4  F        -2.9965618326    0.0706150575    0.0000000000

Z-matrix Print:
$molecule
0 1
Br
P  1 2.245281
P  2 2.005054 1 97.194642
F  3 1.602703 2 99.637795 1 -180.000000 0
$end


 --------------------------------------------------------------
             Orbital Energies (a.u.) and Symmetries
 --------------------------------------------------------------

 Alpha MOs, Restricted
 -- Occupied --                  
-490.05  -80.05  -80.02  -65.18  -58.54  -58.54  -58.54  -26.33
  1 A'    2 A'    3 A'    4 A'    5 A'    1 A"    6 A'    7 A'                 
 -9.860  -7.590  -7.563  -7.474  -7.465  -7.465  -5.483  -5.480
  8 A'    9 A'   10 A'   11 A'   12 A'    2 A"   13 A'   14 A'                 
 -5.480  -5.455  -5.454  -5.453  -3.213  -3.209  -3.209  -3.200
  3 A"   15 A'   16 A'    4 A"   17 A'   18 A'    5 A"   19 A'                 
 -3.200  -1.638  -1.057  -0.927  -0.780  -0.706  -0.706  -0.611
  6 A"   20 A'   21 A'   22 A'   23 A'    7 A"   24 A'   25 A'                 
 -0.494  -0.471  -0.455  -0.394  -0.360
 26 A'    8 A"   27 A'   28 A'    9 A"                                         
 -- Virtual --                   
 -0.015   0.034   0.063   0.068   0.079   0.092   0.098   0.109
 10 A"   29 A'   30 A'   31 A'   11 A"   32 A'   33 A'   34 A'                 
  0.110   0.115   0.126   0.137   0.144   0.161   0.194   0.204
 12 A"   35 A'   13 A"   36 A'   37 A'   38 A'   39 A'   40 A'                 
  0.325   0.329   0.356   0.378   0.383   0.394   0.420   0.425
 41 A'   14 A"   42 A'   43 A'   15 A"   44 A'   16 A"   45 A'                 
  0.435   0.511   0.543   0.565   0.589   0.664   0.670   0.705
 46 A'   47 A'   48 A'   17 A"   49 A'   18 A"   50 A'   51 A'                 
  0.712   0.760   0.772   0.786   0.820   0.858   0.893   0.895
 19 A"   52 A'   20 A"   53 A'   54 A'   55 A'   21 A"   56 A'                 
  0.928   1.013   1.098   1.115   1.168   1.292   1.434   1.573
 57 A'   22 A"   23 A"   58 A'   59 A'   60 A'   61 A'   24 A"                 
  1.610   1.633   1.775   1.835   1.889   1.925   1.945   1.996
 62 A'   63 A'   25 A"   26 A"   64 A'   65 A'   66 A'   67 A'                 
  2.235   2.297   2.325   2.401   4.179   4.181   4.219   4.233
 68 A'   27 A"   69 A'   70 A'   28 A"   71 A'   29 A"   72 A'                 
  4.531   4.531   4.540   4.547   4.572   4.742   6.889   6.916
 30 A"   73 A'   74 A'   31 A"   75 A'   76 A'   32 A"   77 A'                 
  6.932   7.166   7.274   7.495   8.201   8.223   8.280  14.717
 78 A'   79 A'   80 A'   81 A'   33 A"   82 A'   83 A'   34 A"                 
 14.755  14.775  14.807  14.833  14.873  49.454  68.731 165.862
 35 A"   84 A'   85 A'   86 A'   87 A'   88 A'   89 A'   90 A'                 
166.105 293.885 293.905 293.9771028.392
 91 A'   36 A"   92 A'   93 A'   94 A'                                         

 Beta MOs, Restricted
 -- Occupied --                  
-490.05  -80.05  -80.02  -65.18  -58.54  -58.54  -58.54  -26.33
  1 A'    2 A'    3 A'    4 A'    5 A'    1 A"    6 A'    7 A'                 
 -9.860  -7.590  -7.563  -7.474  -7.465  -7.465  -5.483  -5.480
  8 A'    9 A'   10 A'   11 A'   12 A'    2 A"   13 A'   14 A'                 
 -5.480  -5.455  -5.454  -5.453  -3.213  -3.209  -3.209  -3.200
  3 A"   15 A'   16 A'    4 A"   17 A'   18 A'    5 A"   19 A'                 
 -3.200  -1.638  -1.057  -0.927  -0.780  -0.706  -0.706  -0.611
  6 A"   20 A'   21 A'   22 A'   23 A'    7 A"   24 A'   25 A'                 
 -0.494  -0.471  -0.455  -0.394  -0.360
 26 A'    8 A"   27 A'   28 A'    9 A"                                         
 -- Virtual --                   
 -0.015   0.034   0.063   0.068   0.079   0.092   0.098   0.109
 10 A"   29 A'   30 A'   31 A'   11 A"   32 A'   33 A'   34 A'                 
  0.110   0.115   0.126   0.137   0.144   0.161   0.194   0.204
 12 A"   35 A'   13 A"   36 A'   37 A'   38 A'   39 A'   40 A'                 
  0.325   0.329   0.356   0.378   0.383   0.394   0.420   0.425
 41 A'   14 A"   42 A'   43 A'   15 A"   44 A'   16 A"   45 A'                 
  0.435   0.511   0.543   0.565   0.589   0.664   0.670   0.705
 46 A'   47 A'   48 A'   17 A"   49 A'   18 A"   50 A'   51 A'                 
  0.712   0.760   0.772   0.786   0.820   0.858   0.893   0.895
 19 A"   52 A'   20 A"   53 A'   54 A'   55 A'   21 A"   56 A'                 
  0.928   1.013   1.098   1.115   1.168   1.292   1.434   1.573
 57 A'   22 A"   23 A"   58 A'   59 A'   60 A'   61 A'   24 A"                 
  1.610   1.633   1.775   1.835   1.889   1.925   1.945   1.996
 62 A'   63 A'   25 A"   26 A"   64 A'   65 A'   66 A'   67 A'                 
  2.235   2.297   2.325   2.401   4.179   4.181   4.219   4.233
 68 A'   27 A"   69 A'   70 A'   28 A"   71 A'   29 A"   72 A'                 
  4.531   4.531   4.540   4.547   4.572   4.742   6.889   6.916
 30 A"   73 A'   74 A'   31 A"   75 A'   76 A'   32 A"   77 A'                 
  6.932   7.166   7.274   7.495   8.201   8.223   8.280  14.717
 78 A'   79 A'   80 A'   81 A'   33 A"   82 A'   83 A'   34 A"                 
 14.755  14.775  14.807  14.833  14.873  49.454  68.731 165.862
 35 A"   84 A'   85 A'   86 A'   87 A'   88 A'   89 A'   90 A'                 
166.105 293.885 293.905 293.9771028.392
 91 A'   36 A"   92 A'   93 A'   94 A'                                         
 --------------------------------------------------------------

          Ground-State Mulliken Net Atomic Charges

     Atom                 Charge (a.u.)
  ----------------------------------------
      1 Br                   -0.250006
      2 P                     0.302035
      3 P                     0.132478
      4 F                    -0.184507
  ----------------------------------------
  Sum of atomic charges =    -0.000000

 -----------------------------------------------------------------
                    Cartesian Multipole Moments
 -----------------------------------------------------------------
    Charge (ESU x 10^10)
                 0.0000
    Dipole Moment (Debye)
         X       0.0710      Y      -0.2098      Z       0.0000
       Tot       0.2215
    Quadrupole Moments (Debye-Ang)
        XX     -55.0370     XY       0.8949     YY     -50.5440
        XZ       0.0000     YZ      -0.0000     ZZ     -49.4693
    Octopole Moments (Debye-Ang^2)
       XXX      54.9692    XXY      -7.5075    XYY      10.9863
       YYY      -5.1942    XXZ       0.0000    XYZ      -0.0000
       YYZ      -0.0000    XZZ       8.0930    YZZ      -1.7286
       ZZZ      -0.0000
    Hexadecapole Moments (Debye-Ang^3)
      XXXX    -873.7208   XXXY      -5.8156   XXYY    -159.5668
      XYYY     -11.5794   YYYY    -186.3275   XXXZ      -0.0000
      XXYZ       0.0000   XYYZ       0.0000   YYYZ      -0.0000
      XXZZ    -143.7052   XYZZ      -2.4139   YYZZ     -41.2832
      XZZZ       0.0000   YZZZ       0.0000   ZZZZ     -68.6643
 -----------------------------------------------------------------
Archival summary:
1\1\december\OPT\HF\BasisUnspecified\r121\taweetha\SunFeb1006:10:292019SunFeb1006:10:292019\0\\#,OPT,HF,BasisUnspecified,\\0,1\Br\P,1,2.24528\P,2,2.00505,1,97.1946\F,3,1.6027,2,99.6378,1,-180,0\\HF=-3353.32788\\@

 Total job time:  9.49s(wall), 54.03s(cpu) 
 Sun Feb 10 06:10:29 2019

        *************************************************************
        *                                                           *
        *  Thank you very much for using Q-Chem.  Have a nice day.  *
        *                                                           *
        *************************************************************


 
User input: 2 of 2 
 
Q-Chem Developer Version!
                  Welcome to Q-Chem
     A Quantum Leap Into The Future Of Chemistry


 Q-Chem 5.1, Q-Chem, Inc., Pleasanton, CA (2018)

 Yihan Shao,  Zhengting Gan,  E. Epifanovsky,  A. T. B. Gilbert,  M. Wormit,  
 J. Kussmann,  A. W. Lange,  A. Behn,  Jia Deng,  Xintian Feng,  D. Ghosh,  
 M. Goldey,  P. R. Horn,  L. D. Jacobson,  I. Kaliman,  T. Kus,  A. Landau,  
 Jie Liu,  E. I. Proynov,  R. M. Richard,  R. P. Steele,  E. J. Sundstrom,  
 H. L. Woodcock III,  P. M. Zimmerman,  D. Zuev,  B. Albrecht,  E. Alguire,  
 S. A. Baeppler,  D. Barton,  Z. Benda,  Y. A. Bernard,  E. J. Berquist,  
 K. B. Bravaya,  H. Burton,  D. Casanova,  Chun-Min Chang,  Yunqing Chen,  
 A. Chien,  K. D. Closser,  M. P. Coons,  S. Coriani,  S. Dasgupta,  
 A. L. Dempwolff,  M. Diedenhofen,  Hainam Do,  R. G. Edgar,  Po-Tung Fang,  
 S. Faraji,  S. Fatehi,  Qingguo Feng,  K. D. Fenk,  J. Fosso-Tande,  
 J. Gayvert,  Qinghui Ge,  A. Ghysels,  G. Gidofalvi,  J. Gomes,  
 J. Gonthier,  A. Gunina,  D. Hait,  M. W. D. Hanson-Heine,  
 P. H. P. Harbach,  A. W. Hauser,  J. E. Herr,  E. G. Hohenstein,  
 Z. C. Holden,  Kerwin Hui,  B. C. Huynh,  T.-C. Jagau,  Hyunjun Ji,  
 B. Kaduk,  K. Khistyaev,  Jaehoon Kim,  P. Klunzinger,  K. Koh,  
 D. Kosenkov,  L. Koulias,  T. Kowalczyk,  C. M. Krauter,  A. Kunitsa,  
 Ka Un Lao,  A. Laurent,  K. V. Lawler,  Joonho Lee,  D. Lefrancois,  
 S. Lehtola,  D. S. Levine,  Yi-Pei Li,  You-Sheng Lin,  Fenglai Liu,  
 E. Livshits,  A. Luenser,  P. Manohar,  E. Mansoor,  S. F. Manzer,  
 Shan-Ping Mao,  Yuezhi Mao,  N. Mardirossian,  A. V. Marenich,  
 T. Markovich,  L. A. Martinez-Martinez,  S. A. Maurer,  N. J. Mayhall,  
 S. C. McKenzie,  J.-M. Mewes,  A. F. Morrison,  J. W. Mullinax,  K. Nanda,  
 T. S. Nguyen-Beck,  R. Olivares-Amaya,  J. A. Parkhill,  T. M. Perrine,  
 F. Plasser,  P. Pokhilko,  S. Prager,  A. Prociuk,  E. Ramos,  D. R. Rehn,  
 F. Rob,  M. Schneider,  N. Sergueev,  S. M. Sharada,  S. Sharma,  
 D. W. Small,  T. Stauch,  T. Stein,  Yu-Chuan Su,  A. J. W. Thom,  
 A. Tkatchenko,  T. Tsuchimochi,  N. M. Tubman,  L. Vogt,  M. L. Vidal,  
 O. Vydrov,  M. A. Watson,  J. Wenzel,  M. de Wergifosse,  T. A. Wesolowski,  
 A. White,  J. Witte,  A. Yamada,  Jun Yang,  K. Yao,  S. Yeganeh,  
 S. R. Yost,  Zhi-Qiang You,  A. Zech,  Igor Ying Zhang,  Xing Zhang,  
 Yan Zhao,  Ying Zhu,  B. R. Brooks,  G. K. L. Chan,  C. J. Cramer,  
 M. S. Gordon,  W. J. Hehre,  A. Klamt,  M. W. Schmidt,  C. D. Sherrill,  
 D. G. Truhlar,  A. Aspuru-Guzik,  R. Baer,  A. T. Bell,  N. A. Besley,  
 Jeng-Da Chai,  A. E. DePrince, III,  R. A. DiStasio Jr.,  A. Dreuw,  
 B. D. Dunietz,  T. R. Furlani,  Chao-Ping Hsu,  Yousung Jung,  Jing Kong,  
 D. S. Lambrecht,  WanZhen Liang,  C. Ochsenfeld,  V. A. Rassolov,  
 L. V. Slipchenko,  J. E. Subotnik,  T. Van Voorhis,  J. M. Herbert,  
 A. I. Krylov,  P. M. W. Gill,  M. Head-Gordon

 Contributors to earlier versions of Q-Chem not listed above: 
 R. D. Adamson,  B. Austin,  J. Baker,  G. J. O. Beran,  K. Brandhorst,  
 S. T. Brown,  E. F. C. Byrd,  A. K. Chakraborty,  C.-L. Cheng,  
 Siu Hung Chien,  D. M. Chipman,  D. L. Crittenden,  H. Dachsel,  
 R. J. Doerksen,  A. D. Dutoi,  L. Fusti-Molnar,  W. A. Goddard III,  
 A. Golubeva-Zadorozhnaya,  S. R. Gwaltney,  G. Hawkins,  A. Heyden,  
 S. Hirata,  G. Kedziora,  F. J. Keil,  C. Kelley,  Jihan Kim,  R. A. King,  
 R. Z. Khaliullin,  P. P. Korambath,  W. Kurlancheek,  A. M. Lee,  M. S. Lee,  
 S. V. Levchenko,  Ching Yeh Lin,  D. Liotard,  R. C. Lochan,  I. Lotan,  
 P. E. Maslen,  N. Nair,  D. P. O'Neill,  D. Neuhauser,  E. Neuscamman,  
 C. M. Oana,  R. Olson,  B. Peters,  R. Peverati,  P. A. Pieniazek,  
 Y. M. Rhee,  J. Ritchie,  M. A. Rohrdanz,  E. Rosta,  N. J. Russ,  
 H. F. Schaefer III,  N. E. Schultz,  N. Shenvi,  A. C. Simmonett,  A. Sodt,  
 D. Stuck,  K. S. Thanthiriwatte,  V. Vanovschi,  Tao Wang,  A. Warshel,  
 C. F. Williams,  Q. Wu,  X. Xu,  W. Zhang

 Please cite Q-Chem as follows:
 Y. Shao et al., Mol. Phys. 113, 184-215 (2015)
 DOI: 10.1080/00268976.2014.952696

 Q-Chem 5.1.2 for Intel X86 EM64T Linux

 Parts of Q-Chem use Armadillo 8.300.2 (Tropical Shenanigans).
 http://arma.sourceforge.net/

 Q-Chem begins on Sun Feb 10 06:10:29 2019  

Host: 
0

     Scratch files written to /scratch/taweetham/qchem22703//
The previous job contains 0 fragments, simply inherited here
Input Ideriv = 2
Curr. Ideriv = -1
Max.  Ideriv = 2

Checking the input file for inconsistencies... 	...done.

--------------------------------------------------------------
User input:
--------------------------------------------------------------

$molecule
read
$end

$rem
   JOB_TYPE 	FREQUENCY
   BASIS 		6-311++G**
   EXCHANGE 	HF	
$end

--------------------------------------------------------------
 ----------------------------------------------------------------
             Standard Nuclear Orientation (Angstroms)
    I     Atom           X                Y                Z
 ----------------------------------------------------------------
    1      Br      1.5923659690    -0.1468964237    -0.0000000000
    2      P      -0.3639374083     0.9549942408     0.0000000000
    3      P      -1.5589816027    -0.6550092396    -0.0000000000
    4      F      -2.9876693056     0.0712888681    -0.0000000000
 ----------------------------------------------------------------
 Molecular Point Group                 Cs    NOp =  2
 Largest Abelian Subgroup              Cs    NOp =  2
 Nuclear Repulsion Energy =   376.8825582838 hartrees
 There are       37 alpha and       37 beta electrons
 Requested basis set is 6-311++G(d,p)
 There are 51 shells and 130 basis functions

 Total QAlloc Memory Limit   2000 MB
 Mega-Array Size       188 MB
 MEM_STATIC part       192 MB

                       Distance Matrix (Angstroms)
             Br(  1)   P (  2)   P (  3)
   P (  2)  2.245281
   P (  3)  3.192048  2.005054
   F (  4)  4.585229  2.768556  1.602703

 A cutoff of  1.0D-11 yielded   1108 shell pairs
 There are      7629 function pairs (      8362 Cartesian)

 -------------------------------------------------------
 OpenMP Integral Computing Module                       
 Release: version 1.0, May 2013, Q-Chem Inc. Pittsburgh 
 -------------------------------------------------------
 Integral Job Info:
 Integral job number is                      11
 Integral operator is                         1
 short-range coefficients                     0
 long-range coefficients              100000000
 Omega coefficients                           0
 if combine SR and LR in K                    0
 Integral screening is                        0
 Integral computing path is                   2
 max size of driver memory is            800000
 size of driver memory is                593474
 size of scratch memory is             29623520
 max col of scratch BK array               1296
 max len of scratch array in speh3          155
 max len of scratch index in speh4           18
 max int batch size is                      520
 min int batch size is                       52
 fixed nKL is                                45
 max L of basis functions is                  2
 order of int derivative is                   0
 number of shells is                         51
 number of basis is                         136
 number of cartesian basis is               136
 number of contracted shell pairs          1108
 number of primitive shell pairs           2969
 maxK2 (contraction) of shell pair           36
 max number of K2 of shell pair               1
 max number of CS2 of shell pair            142
 max number of PS2 of shell pair            234
 mem total for path MDJ                  519708
 -------------------------------------------------------
 Smallest overlap matrix eigenvalue = 7.41E-04
 Guess from superposition of atomic densities
 Warning:  Energy on first SCF cycle will be non-variational
 SAD guess density has 74.000000 electrons

 -----------------------------------------------------------------------
  General SCF calculation program by
  Eric Jon Sundstrom, Paul Horn, Yuezhi Mao, Dmitri Zuev, Alec White,
  David Stuck, Shaama M.S., Shane Yost, Joonho Lee, David Small,
  Daniel Levine, Susi Lehtola, Hugh Burton, Evgeny Epifanovsky
 -----------------------------------------------------------------------
 Hartree-Fock
 using 6 threads for integral computing
 -------------------------------------------------------
 OpenMP Integral computing Module                
 Release: version 2.0, May 2017, Q-Chem Inc. Pleasanton 
 -------------------------------------------------------
 A restricted SCF calculation will be
 performed using DIIS
 SCF converges when DIIS error is below 1.0e-08
 ---------------------------------------
  Cycle       Energy         DIIS error
 ---------------------------------------
    1   -3353.6755096212      4.27e-02  
    2   -3353.2716013803      4.94e-03  
    3   -3353.3137615175      2.96e-03  
    4   -3353.3270186819      5.14e-04  
    5   -3353.3277517233      1.69e-04  
    6   -3353.3278706778      4.05e-05  
    7   -3353.3278810004      1.30e-05  
    8   -3353.3278823326      6.51e-06  
    9   -3353.3278825076      2.13e-06  
   10   -3353.3278825529      4.60e-07  
   11   -3353.3278825554      1.73e-07  
   12   -3353.3278825557      7.71e-08  
   13   -3353.3278825557      3.20e-08  
   14   -3353.3278825557      9.60e-09  Convergence criterion met
 ---------------------------------------
 SCF time:   CPU 10.32s  wall 2.00s 
 SCF   energy in the final basis set =    -3353.3278825557
 Total energy in the final basis set =    -3353.3278825557

 --------------------------------------------------------------
             Orbital Energies (a.u.) and Symmetries
 --------------------------------------------------------------

 Alpha MOs, Restricted
 -- Occupied --                  
-490.05  -80.05  -80.02  -65.18  -58.54  -58.54  -58.54  -26.33
  1 A'    2 A'    3 A'    4 A'    5 A'    1 A"    6 A'    7 A'                 
 -9.860  -7.590  -7.563  -7.474  -7.465  -7.465  -5.483  -5.480
  8 A'    9 A'   10 A'   11 A'   12 A'    2 A"   13 A'   14 A'                 
 -5.480  -5.455  -5.454  -5.453  -3.213  -3.209  -3.209  -3.200
  3 A"   15 A'   16 A'    4 A"   17 A'   18 A'    5 A"   19 A'                 
 -3.200  -1.638  -1.057  -0.927  -0.780  -0.706  -0.706  -0.611
  6 A"   20 A'   21 A'   22 A'   23 A'    7 A"   24 A'   25 A'                 
 -0.494  -0.471  -0.455  -0.394  -0.360
 26 A'    8 A"   27 A'   28 A'    9 A"                                         
 -- Virtual --                   
 -0.015   0.034   0.063   0.068   0.079   0.092   0.098   0.109
 10 A"   29 A'   30 A'   31 A'   11 A"   32 A'   33 A'   34 A'                 
  0.110   0.115   0.126   0.137   0.144   0.161   0.194   0.204
 12 A"   35 A'   13 A"   36 A'   37 A'   38 A'   39 A'   40 A'                 
  0.325   0.329   0.356   0.378   0.383   0.394   0.420   0.425
 41 A'   14 A"   42 A'   43 A'   15 A"   44 A'   16 A"   45 A'                 
  0.435   0.511   0.543   0.565   0.589   0.664   0.670   0.705
 46 A'   47 A'   48 A'   17 A"   49 A'   18 A"   50 A'   51 A'                 
  0.712   0.760   0.772   0.786   0.820   0.858   0.893   0.895
 19 A"   52 A'   20 A"   53 A'   54 A'   55 A'   21 A"   56 A'                 
  0.928   1.013   1.098   1.115   1.168   1.292   1.434   1.573
 57 A'   22 A"   23 A"   58 A'   59 A'   60 A'   61 A'   24 A"                 
  1.610   1.633   1.775   1.835   1.889   1.925   1.945   1.996
 62 A'   63 A'   25 A"   26 A"   64 A'   65 A'   66 A'   67 A'                 
  2.235   2.297   2.325   2.401   4.179   4.181   4.219   4.233
 68 A'   27 A"   69 A'   70 A'   28 A"   71 A'   29 A"   72 A'                 
  4.531   4.531   4.540   4.547   4.572   4.742   6.889   6.916
 30 A"   73 A'   74 A'   31 A"   75 A'   76 A'   32 A"   77 A'                 
  6.932   7.166   7.274   7.495   8.201   8.223   8.280  14.717
 78 A'   79 A'   80 A'   81 A'   33 A"   82 A'   83 A'   34 A"                 
 14.755  14.775  14.807  14.833  14.873  49.454  68.731 165.862
 35 A"   84 A'   85 A'   86 A'   87 A'   88 A'   89 A'   90 A'                 
166.105 293.885 293.905 293.9771028.392
 91 A'   36 A"   92 A'   93 A'   94 A'                                         

 Beta MOs, Restricted
 -- Occupied --                  
-490.05  -80.05  -80.02  -65.18  -58.54  -58.54  -58.54  -26.33
  1 A'    2 A'    3 A'    4 A'    5 A'    1 A"    6 A'    7 A'                 
 -9.860  -7.590  -7.563  -7.474  -7.465  -7.465  -5.483  -5.480
  8 A'    9 A'   10 A'   11 A'   12 A'    2 A"   13 A'   14 A'                 
 -5.480  -5.455  -5.454  -5.453  -3.213  -3.209  -3.209  -3.200
  3 A"   15 A'   16 A'    4 A"   17 A'   18 A'    5 A"   19 A'                 
 -3.200  -1.638  -1.057  -0.927  -0.780  -0.706  -0.706  -0.611
  6 A"   20 A'   21 A'   22 A'   23 A'    7 A"   24 A'   25 A'                 
 -0.494  -0.471  -0.455  -0.394  -0.360
 26 A'    8 A"   27 A'   28 A'    9 A"                                         
 -- Virtual --                   
 -0.015   0.034   0.063   0.068   0.079   0.092   0.098   0.109
 10 A"   29 A'   30 A'   31 A'   11 A"   32 A'   33 A'   34 A'                 
  0.110   0.115   0.126   0.137   0.144   0.161   0.194   0.204
 12 A"   35 A'   13 A"   36 A'   37 A'   38 A'   39 A'   40 A'                 
  0.325   0.329   0.356   0.378   0.383   0.394   0.420   0.425
 41 A'   14 A"   42 A'   43 A'   15 A"   44 A'   16 A"   45 A'                 
  0.435   0.511   0.543   0.565   0.589   0.664   0.670   0.705
 46 A'   47 A'   48 A'   17 A"   49 A'   18 A"   50 A'   51 A'                 
  0.712   0.760   0.772   0.786   0.820   0.858   0.893   0.895
 19 A"   52 A'   20 A"   53 A'   54 A'   55 A'   21 A"   56 A'                 
  0.928   1.013   1.098   1.115   1.168   1.292   1.434   1.573
 57 A'   22 A"   23 A"   58 A'   59 A'   60 A'   61 A'   24 A"                 
  1.610   1.633   1.775   1.835   1.889   1.925   1.945   1.996
 62 A'   63 A'   25 A"   26 A"   64 A'   65 A'   66 A'   67 A'                 
  2.235   2.297   2.325   2.401   4.179   4.181   4.219   4.233
 68 A'   27 A"   69 A'   70 A'   28 A"   71 A'   29 A"   72 A'                 
  4.531   4.531   4.540   4.547   4.572   4.742   6.889   6.916
 30 A"   73 A'   74 A'   31 A"   75 A'   76 A'   32 A"   77 A'                 
  6.932   7.166   7.274   7.495   8.201   8.223   8.280  14.717
 78 A'   79 A'   80 A'   81 A'   33 A"   82 A'   83 A'   34 A"                 
 14.755  14.775  14.807  14.833  14.873  49.454  68.731 165.862
 35 A"   84 A'   85 A'   86 A'   87 A'   88 A'   89 A'   90 A'                 
166.105 293.885 293.905 293.9771028.392
 91 A'   36 A"   92 A'   93 A'   94 A'                                         
 --------------------------------------------------------------

          Ground-State Mulliken Net Atomic Charges

     Atom                 Charge (a.u.)
  ----------------------------------------
      1 Br                   -0.250006
      2 P                     0.302036
      3 P                     0.132477
      4 F                    -0.184507
  ----------------------------------------
  Sum of atomic charges =    -0.000000

 -----------------------------------------------------------------
                    Cartesian Multipole Moments
 -----------------------------------------------------------------
    Charge (ESU x 10^10)
                -0.0000
    Dipole Moment (Debye)
         X       0.0707      Y      -0.2099      Z       0.0000
       Tot       0.2215
    Quadrupole Moments (Debye-Ang)
        XX     -55.0337     XY       0.8982     YY     -50.5449
        XZ      -0.0000     YZ       0.0000     ZZ     -49.4693
    Octopole Moments (Debye-Ang^2)
       XXX      53.4885    XXY      -7.3731    XYY      10.5476
       YYY      -4.7993    XXZ       0.0000    XYZ       0.0000
       YYZ       0.0000    XZZ       7.6553    YZZ      -1.5967
       ZZZ       0.0000
    Hexadecapole Moments (Debye-Ang^3)
      XXXX    -871.8372   XXXY      -5.7018   XXYY    -159.3481
      XYYY     -11.3711   YYYY    -186.2163   XXXZ      -0.0000
      XXYZ      -0.0000   XYYZ      -0.0000   YYYZ       0.0000
      XXZZ    -143.5721   XYZZ      -2.3303   YYZZ     -41.2681
      XZZZ       0.0000   YZZZ       0.0000   ZZZZ     -68.6643
 -----------------------------------------------------------------
 Calculating MO derivatives via CPSCF
XF: myseg = 0
XF: NBas: 130, NBas6D: 136
 D1JvT checksum  = 119424 8761.2001216604
 D1KAT checksum  = 267744 470.5394145230
   1         3          12      0.090774    0.027439
   2         3          12      0.022953    0.009062
   3         3          12      0.007237    0.003085
   4         3          12      0.001771    0.000711
   5         3          12      0.000364    0.000133
   6         9           6      0.000057    0.000025
   7        12           3      0.000007    0.000003
   8        15           0      0.000000    0.000000    Roots Converged
 Time for AOints: 2.4 s (CPU) 0.4 s (wall)
 ------------------------------------------------------------------------------
                     AOints        : Timing summary (seconds)
 ------------------------------------------------------------------------------
     job step          cpu (% of tot)      sys (% of tot)     wall (% of tot)
 ------------------------------------------------------------------------------
  cpscf_lag         0.7816E+01 (29.1)   0.2000E-05 (22.2)   0.1388E+01 (28.1)
  iterzp            0.1665E+02 (62.0)   0.7000E-05 (77.8)   0.3106E+01 (62.9)
  make_fx           0.0000E+00 ( 0.0)   0.0000E+00 ( 0.0)   0.0000E+00 ( 0.0)
  AOints            0.2354E+01 ( 8.8)   0.0000E+00 ( 0.0)   0.4028E+00 ( 8.2)
 ------------------------------------------------------------------------------
   Grand Totals     0.2687E+02          0.9000E-05          0.4937E+01
 ------------------------------------------------------------------------------
 Calculating analytic Hessian of the SCF energy
 Polarizability Matrix (a.u.)
            1           2           3
    1 -91.9519941 -11.7073794  -0.0000000
    2 -11.7073794 -65.5362693  -0.0000000
    3  -0.0000000  -0.0000000 -42.6869465

 Direct stationary perturbation theory relativistic correction:

 rels  =      18.088596394806
 relv  =     -60.354463137800
 rel2e =       8.948771967112
 E_rel =     -33.317094775883

 Hessian of the SCF Energy
            1           2           3           4           5           6
    1   0.1282855  -0.0537205  -0.0000000  -0.1065199   0.0420602   0.0000000
    2  -0.0537205   0.0373333  -0.0000000   0.0597583  -0.0439898   0.0000000
    3  -0.0000000  -0.0000000   0.0049839   0.0000000   0.0000000  -0.0047397
    4  -0.1065199   0.0597583   0.0000000   0.2165349   0.0641228   0.0000000
    5   0.0420602  -0.0439898   0.0000000   0.0641228   0.2478599   0.0000000
    6   0.0000000   0.0000000  -0.0047397   0.0000000   0.0000000   0.0045219
    7  -0.0118356  -0.0038208  -0.0000000  -0.0849168  -0.1173288  -0.0000000
    8   0.0155065   0.0082127  -0.0000000  -0.1159675  -0.2212626  -0.0000000
    9   0.0000000   0.0000000  -0.0072739  -0.0000000  -0.0000000   0.0069064
   10  -0.0099299  -0.0022170   0.0000000  -0.0250981   0.0111458  -0.0000000
   11  -0.0038462  -0.0015561   0.0000000  -0.0079137   0.0173925  -0.0000000
   12  -0.0000000  -0.0000000   0.0070297   0.0000000   0.0000000  -0.0066886
            7           8           9          10          11          12
    1  -0.0118356   0.0155065   0.0000000  -0.0099299  -0.0038462  -0.0000000
    2  -0.0038208   0.0082127   0.0000000  -0.0022170  -0.0015561  -0.0000000
    3  -0.0000000  -0.0000000  -0.0072739   0.0000000   0.0000000   0.0070297
    4  -0.0849168  -0.1159675  -0.0000000  -0.0250981  -0.0079137   0.0000000
    5  -0.1173288  -0.2212626  -0.0000000   0.0111458   0.0173925   0.0000000
    6  -0.0000000  -0.0000000   0.0069064  -0.0000000  -0.0000000  -0.0066886
    7   0.3382720   0.0050628   0.0000000  -0.2415196   0.1160869  -0.0000000
    8   0.0050628   0.3033478   0.0000000   0.0953982  -0.0902979  -0.0000000
    9   0.0000000   0.0000000   0.0106430  -0.0000000  -0.0000000  -0.0102755
   10  -0.2415196   0.0953982  -0.0000000   0.2765477  -0.1043270   0.0000000
   11   0.1160869  -0.0902979  -0.0000000  -0.1043270   0.0744615   0.0000000
   12  -0.0000000  -0.0000000  -0.0102755   0.0000000   0.0000000   0.0099345
 Gradient time:  CPU 40.85 s  wall 7.56 s
 **********************************************************************
 **                                                                  **
 **                       VIBRATIONAL ANALYSIS                       **
 **                       --------------------                       **
 **                                                                  **
 **        VIBRATIONAL FREQUENCIES (CM**-1) AND NORMAL MODES         **
 **     FORCE CONSTANTS (mDYN/ANGSTROM) AND REDUCED MASSES (AMU)     **
 **                  INFRARED INTENSITIES (KM/MOL)                   **
 **                                                                  **
 **********************************************************************


 Mode:                 1                      2                      3
 Frequency:       136.97                 168.51                 269.60
 Force Cnst:      0.3495                 0.4078                 1.0980
 Red. Mass:      31.6179                24.3756                25.6394
 IR Active:          YES                    YES                    YES
 IR Intens:        3.841                  4.148                  5.438
 Raman Active:       YES                    YES                    YES
               X      Y      Z        X      Y      Z        X      Y      Z
 Br        -0.266 -0.155  0.000    0.000  0.000  0.135   -0.251  0.070  0.000
 P          0.083  0.513 -0.000   -0.000 -0.000 -0.327   -0.060 -0.195 -0.000
 P          0.509  0.222 -0.000   -0.000  0.000 -0.501    0.288 -0.301 -0.000
 F          0.142 -0.554  0.000   -0.000 -0.000  0.790    0.671  0.517  0.000
 TransDip  -0.016  0.061 -0.000    0.000  0.000 -0.065    0.044 -0.061 -0.000

 Mode:                 4                      5                      6
 Frequency:       437.74                 712.94                 834.21
 Force Cnst:      3.8188                 9.2189                 9.1277
 Red. Mass:      33.8263                30.7838                22.2620
 IR Active:          YES                    YES                    YES
 IR Intens:       49.867                  3.788                262.699
 Raman Active:       YES                    YES                    YES
               X      Y      Z        X      Y      Z        X      Y      Z
 Br        -0.238  0.151 -0.000    0.015  0.005 -0.000    0.001  0.001  0.000
 P          0.810 -0.401  0.000   -0.367 -0.583  0.000    0.009  0.033 -0.000
 P         -0.078  0.133  0.000    0.301  0.646  0.000   -0.486  0.187 -0.000
 F         -0.207 -0.192 -0.000    0.046 -0.122 -0.000    0.773 -0.360  0.000
 TransDip   0.226 -0.015 -0.000    0.036  0.051  0.000   -0.519  0.022 -0.000

 STANDARD THERMODYNAMIC QUANTITIES AT   298.15 K  AND     1.00 ATM

   This Molecule has  0 Imaginary Frequencies
   Zero point vibrational energy:        3.660 kcal/mol

   Atom    1 Element Br Has Mass   78.91830
   Atom    2 Element P  Has Mass   30.97376
   Atom    3 Element P  Has Mass   30.97376
   Atom    4 Element F  Has Mass   18.99840
   Molecular Mass:   159.864220 amu
   Principal axes and moments of inertia in amu*Bohr^2:
                             1           2           3
    Eigenvalues --      154.71661  1601.73744  1756.45405
          X               0.99999     0.00392     0.00000
          Y              -0.00392     0.99999     0.00000
          Z              -0.00000    -0.00000     1.00000
   Rotational Symmetry Number is   1
   The Molecule is an Asymmetric Top
   Translational Enthalpy:        0.889 kcal/mol
   Rotational Enthalpy:           0.889 kcal/mol
   Vibrational Enthalpy:          5.033 kcal/mol
   gas constant (RT):             0.592 kcal/mol
   Translational Entropy:        41.116  cal/mol.K
   Rotational Entropy:           27.567  cal/mol.K
   Vibrational Entropy:           8.203  cal/mol.K

   Total Enthalpy:                7.403 kcal/mol
   Total Entropy:                76.886  cal/mol.K
Archival summary:
1\1\december\FREQ\HF\BasisUnspecified\r121\taweetha\SunFeb1006:10:382019SunFeb1006:10:382019\0\\#,FREQ,HF,BasisUnspecified,\\0,1\Br\P,1,2.24528\P,2,2.00505,1,97.1946\F,3,1.6027,2,99.6378,1,-180,0\\HF=-3353.32788\\@

 Total job time:  9.37s(wall), 51.38s(cpu) 
 Sun Feb 10 06:10:38 2019

        *************************************************************
        *                                                           *
        *  Thank you very much for using Q-Chem.  Have a nice day.  *
        *                                                           *
        *************************************************************
