# Supplementary material for: Geometric and energetic data from ab initio calculations of haloethene, haloimine, halomethylenephosphine, haloiminophosphine, halodiazene, halodiphosphene and halocyclopropane
Source: Data Brief. 2019 Nov 2;27:104738. doi: 10.1016/j.dib.2019.104738 (PMC6861602; doi:10.1016/j.dib.2019.104738)
Supplement: Multimedia component 8 [file mmc8.zip › PP/HF/FEPPECl.out]

Q-Chem Developer Version!
                  Welcome to Q-Chem
     A Quantum Leap Into The Future Of Chemistry


 Q-Chem 5.1, Q-Chem, Inc., Pleasanton, CA (2018)

 Yihan Shao,  Zhengting Gan,  E. Epifanovsky,  A. T. B. Gilbert,  M. Wormit,  
 J. Kussmann,  A. W. Lange,  A. Behn,  Jia Deng,  Xintian Feng,  D. Ghosh,  
 M. Goldey,  P. R. Horn,  L. D. Jacobson,  I. Kaliman,  T. Kus,  A. Landau,  
 Jie Liu,  E. I. Proynov,  R. M. Richard,  R. P. Steele,  E. J. Sundstrom,  
 H. L. Woodcock III,  P. M. Zimmerman,  D. Zuev,  B. Albrecht,  E. Alguire,  
 S. A. Baeppler,  D. Barton,  Z. Benda,  Y. A. Bernard,  E. J. Berquist,  
 K. B. Bravaya,  H. Burton,  D. Casanova,  Chun-Min Chang,  Yunqing Chen,  
 A. Chien,  K. D. Closser,  M. P. Coons,  S. Coriani,  S. Dasgupta,  
 A. L. Dempwolff,  M. Diedenhofen,  Hainam Do,  R. G. Edgar,  Po-Tung Fang,  
 S. Faraji,  S. Fatehi,  Qingguo Feng,  K. D. Fenk,  J. Fosso-Tande,  
 J. Gayvert,  Qinghui Ge,  A. Ghysels,  G. Gidofalvi,  J. Gomes,  
 J. Gonthier,  A. Gunina,  D. Hait,  M. W. D. Hanson-Heine,  
 P. H. P. Harbach,  A. W. Hauser,  J. E. Herr,  E. G. Hohenstein,  
 Z. C. Holden,  Kerwin Hui,  B. C. Huynh,  T.-C. Jagau,  Hyunjun Ji,  
 B. Kaduk,  K. Khistyaev,  Jaehoon Kim,  P. Klunzinger,  K. Koh,  
 D. Kosenkov,  L. Koulias,  T. Kowalczyk,  C. M. Krauter,  A. Kunitsa,  
 Ka Un Lao,  A. Laurent,  K. V. Lawler,  Joonho Lee,  D. Lefrancois,  
 S. Lehtola,  D. S. Levine,  Yi-Pei Li,  You-Sheng Lin,  Fenglai Liu,  
 E. Livshits,  A. Luenser,  P. Manohar,  E. Mansoor,  S. F. Manzer,  
 Shan-Ping Mao,  Yuezhi Mao,  N. Mardirossian,  A. V. Marenich,  
 T. Markovich,  L. A. Martinez-Martinez,  S. A. Maurer,  N. J. Mayhall,  
 S. C. McKenzie,  J.-M. Mewes,  A. F. Morrison,  J. W. Mullinax,  K. Nanda,  
 T. S. Nguyen-Beck,  R. Olivares-Amaya,  J. A. Parkhill,  T. M. Perrine,  
 F. Plasser,  P. Pokhilko,  S. Prager,  A. Prociuk,  E. Ramos,  D. R. Rehn,  
 F. Rob,  M. Schneider,  N. Sergueev,  S. M. Sharada,  S. Sharma,  
 D. W. Small,  T. Stauch,  T. Stein,  Yu-Chuan Su,  A. J. W. Thom,  
 A. Tkatchenko,  T. Tsuchimochi,  N. M. Tubman,  L. Vogt,  M. L. Vidal,  
 O. Vydrov,  M. A. Watson,  J. Wenzel,  M. de Wergifosse,  T. A. Wesolowski,  
 A. White,  J. Witte,  A. Yamada,  Jun Yang,  K. Yao,  S. Yeganeh,  
 S. R. Yost,  Zhi-Qiang You,  A. Zech,  Igor Ying Zhang,  Xing Zhang,  
 Yan Zhao,  Ying Zhu,  B. R. Brooks,  G. K. L. Chan,  C. J. Cramer,  
 M. S. Gordon,  W. J. Hehre,  A. Klamt,  M. W. Schmidt,  C. D. Sherrill,  
 D. G. Truhlar,  A. Aspuru-Guzik,  R. Baer,  A. T. Bell,  N. A. Besley,  
 Jeng-Da Chai,  A. E. DePrince, III,  R. A. DiStasio Jr.,  A. Dreuw,  
 B. D. Dunietz,  T. R. Furlani,  Chao-Ping Hsu,  Yousung Jung,  Jing Kong,  
 D. S. Lambrecht,  WanZhen Liang,  C. Ochsenfeld,  V. A. Rassolov,  
 L. V. Slipchenko,  J. E. Subotnik,  T. Van Voorhis,  J. M. Herbert,  
 A. I. Krylov,  P. M. W. Gill,  M. Head-Gordon

 Contributors to earlier versions of Q-Chem not listed above: 
 R. D. Adamson,  B. Austin,  J. Baker,  G. J. O. Beran,  K. Brandhorst,  
 S. T. Brown,  E. F. C. Byrd,  A. K. Chakraborty,  C.-L. Cheng,  
 Siu Hung Chien,  D. M. Chipman,  D. L. Crittenden,  H. Dachsel,  
 R. J. Doerksen,  A. D. Dutoi,  L. Fusti-Molnar,  W. A. Goddard III,  
 A. Golubeva-Zadorozhnaya,  S. R. Gwaltney,  G. Hawkins,  A. Heyden,  
 S. Hirata,  G. Kedziora,  F. J. Keil,  C. Kelley,  Jihan Kim,  R. A. King,  
 R. Z. Khaliullin,  P. P. Korambath,  W. Kurlancheek,  A. M. Lee,  M. S. Lee,  
 S. V. Levchenko,  Ching Yeh Lin,  D. Liotard,  R. C. Lochan,  I. Lotan,  
 P. E. Maslen,  N. Nair,  D. P. O'Neill,  D. Neuhauser,  E. Neuscamman,  
 C. M. Oana,  R. Olson,  B. Peters,  R. Peverati,  P. A. Pieniazek,  
 Y. M. Rhee,  J. Ritchie,  M. A. Rohrdanz,  E. Rosta,  N. J. Russ,  
 H. F. Schaefer III,  N. E. Schultz,  N. Shenvi,  A. C. Simmonett,  A. Sodt,  
 D. Stuck,  K. S. Thanthiriwatte,  V. Vanovschi,  Tao Wang,  A. Warshel,  
 C. F. Williams,  Q. Wu,  X. Xu,  W. Zhang

 Please cite Q-Chem as follows:
 Y. Shao et al., Mol. Phys. 113, 184-215 (2015)
 DOI: 10.1080/00268976.2014.952696

 Q-Chem 5.1.2 for Intel X86 EM64T Linux

 Parts of Q-Chem use Armadillo 8.300.2 (Tropical Shenanigans).
 http://arma.sourceforge.net/

 Q-Chem begins on Sun Feb 10 06:10:49 2019  

Host: 
0

     Scratch files written to /scratch/taweetham/qchem22817//
Input Ideriv = 2
Curr. Ideriv = -1
Max.  Ideriv = 2

Checking the input file for inconsistencies... 	...done.

--------------------------------------------------------------
User input:
--------------------------------------------------------------
../HF/F=Cl_t.inp
$molecule
0 1
P 
P  1 2.057950
F  2 1.647594 1 98.638322
Cl 1 2.107707 2 96.722198 3 -180.000000 0
$end

$rem
   JOB_TYPE		OPTIMIZATION
   BASIS		6-311++G**
   EXCHANGE		HF
$end

--------------------------------------------------------------
 ----------------------------------------------------------------
             Standard Nuclear Orientation (Angstroms)
    I     Atom           X                Y                Z
 ----------------------------------------------------------------
    1      P       0.2686859646    -0.8857673147     0.0000000000
    2      P      -1.0728308608     0.6748385964    -0.0000000000
    3      F      -2.4693919924    -0.1993370122    -0.0000000000
    4      Cl      2.0168647867     0.2916449343     0.0000000000
 ----------------------------------------------------------------
 Molecular Point Group                 Cs    NOp =  2
 Largest Abelian Subgroup              Cs    NOp =  2
 Nuclear Repulsion Energy =   251.8278261638 hartrees
 There are       28 alpha and       28 beta electrons
 Requested basis set is 6-311++G(d,p)
 There are 45 shells and 112 basis functions

 Total QAlloc Memory Limit   2000 MB
 Mega-Array Size       188 MB
 MEM_STATIC part       192 MB
 A cutoff of  1.0D-11 yielded    893 shell pairs
 There are      5858 function pairs (      6296 Cartesian)

 -------------------------------------------------------
 OpenMP Integral Computing Module                       
 Release: version 1.0, May 2013, Q-Chem Inc. Pittsburgh 
 -------------------------------------------------------
 Integral Job Info:
 Integral job number is                      11
 Integral operator is                         1
 short-range coefficients                     0
 long-range coefficients              100000000
 Omega coefficients                           0
 if combine SR and LR in K                    0
 Integral screening is                        0
 Integral computing path is                   2
 max size of driver memory is            800000
 size of driver memory is                593474
 size of scratch memory is              8114252
 max col of scratch BK array               1296
 max len of scratch array in speh3          155
 max len of scratch index in speh4           18
 max int batch size is                      520
 min int batch size is                       52
 fixed nKL is                                52
 max L of basis functions is                  2
 order of int derivative is                   0
 number of shells is                         45
 number of basis is                         116
 number of cartesian basis is               116
 number of contracted shell pairs           893
 number of primitive shell pairs           2451
 maxK2 (contraction) of shell pair           36
 max number of K2 of shell pair               1
 max number of CS2 of shell pair            110
 max number of PS2 of shell pair            216
 mem total for path MDJ                  513036
 -------------------------------------------------------
 Smallest overlap matrix eigenvalue = 8.00E-04

 Scale SEOQF with 1.000000e-01/1.000000e-01/1.000000e-01

 Standard Electronic Orientation quadrupole field applied
 Nucleus-field energy     =     0.0000000065 hartrees
 Guess from superposition of atomic densities
 Warning:  Energy on first SCF cycle will be non-variational
 SAD guess density has 56.000000 electrons

 -----------------------------------------------------------------------
  General SCF calculation program by
  Eric Jon Sundstrom, Paul Horn, Yuezhi Mao, Dmitri Zuev, Alec White,
  David Stuck, Shaama M.S., Shane Yost, Joonho Lee, David Small,
  Daniel Levine, Susi Lehtola, Hugh Burton, Evgeny Epifanovsky
 -----------------------------------------------------------------------
 Hartree-Fock
 using 6 threads for integral computing
 -------------------------------------------------------
 OpenMP Integral computing Module                
 Release: version 2.0, May 2017, Q-Chem Inc. Pleasanton 
 -------------------------------------------------------
 A restricted SCF calculation will be
 performed using DIIS
 SCF converges when DIIS error is below 1.0e-08
 ---------------------------------------
  Cycle       Energy         DIIS error
 ---------------------------------------
    1   -1240.6711994021      4.29e-02  
    2   -1240.3954314586      6.00e-03  
    3   -1240.4421115881      3.69e-03  
    4   -1240.4568058248      6.04e-04  
    5   -1240.4575713008      2.02e-04  
    6   -1240.4577022873      5.18e-05  
    7   -1240.4577124822      1.60e-05  
    8   -1240.4577140142      5.46e-06  
    9   -1240.4577141840      1.61e-06  
   10   -1240.4577142014      3.60e-07  
   11   -1240.4577142023      1.10e-07  
   12   -1240.4577142024      5.53e-08  
   13   -1240.4577142024      2.46e-08  
   14   -1240.4577142024      7.92e-09  Convergence criterion met
 ---------------------------------------
 SCF time:   CPU 5.88s  wall 1.00s 
 SCF   energy in the final basis set =    -1240.4577142024
 Total energy in the final basis set =    -1240.4577142024

 --------------------------------------------------------------
             Orbital Energies (a.u.) and Symmetries
 --------------------------------------------------------------

 Alpha MOs, Restricted
 -- Occupied --                  
-104.86  -80.06  -80.04  -26.32  -10.59   -8.05   -8.05   -8.05
  1 A'    2 A'    3 A'    4 A'    5 A'    6 A'    7 A'    1 A"                 
 -7.596  -7.576  -5.489  -5.487  -5.487  -5.468  -5.467  -5.466
  8 A'    9 A'   10 A'   11 A'    2 A"   12 A'   13 A'    3 A"                 
 -1.619  -1.130  -0.926  -0.774  -0.695  -0.693  -0.622  -0.520
 14 A'   15 A'   16 A'   17 A'   18 A'    4 A"   19 A'   20 A'                 
 -0.510  -0.493  -0.404  -0.363
  5 A"   21 A'   22 A'    6 A"                                                 
 -- Virtual --                   
 -0.024   0.037   0.062   0.065   0.078   0.092   0.098   0.108
  7 A"   23 A'   24 A'   25 A'    8 A"   26 A'   27 A'    9 A"                 
  0.112   0.127   0.145   0.146   0.150   0.172   0.190   0.244
 28 A'   29 A'   30 A'   10 A"   31 A'   32 A'   33 A'   34 A'                 
  0.328   0.333   0.357   0.377   0.383   0.401   0.416   0.418
 35 A'   11 A"   36 A'   37 A'   12 A"   38 A'   13 A"   39 A'                 
  0.431   0.529   0.561   0.596   0.619   0.676   0.708   0.770
 40 A'   41 A'   42 A'   14 A"   43 A'   44 A'   15 A"   45 A'                 
  0.786   0.834   0.868   0.892   0.942   1.007   1.069   1.124
 46 A'   16 A"   47 A'   17 A"   48 A'   49 A'   18 A"   50 A'                 
  1.129   1.142   1.156   1.185   1.209   1.362   1.482   1.575
 19 A"   51 A'   52 A'   20 A"   53 A'   54 A'   55 A'   21 A"                 
  1.614   1.640   1.767   1.831   1.886   1.936   1.946   2.013
 56 A'   57 A'   22 A"   23 A"   58 A'   59 A'   60 A'   61 A'                 
  2.246   2.603   2.636   2.717   4.191   4.192   4.220   4.232
 62 A'   24 A"   63 A'   64 A'   25 A"   65 A'   26 A"   66 A'                 
  4.493   6.897   6.924   6.946   7.240   7.447  10.350  14.706
 67 A'   27 A"   68 A'   69 A'   70 A'   71 A'   72 A'   28 A"                 
 14.741  14.753  14.782  14.824  14.868  26.668  26.753  26.972
 29 A"   73 A'   74 A'   75 A'   76 A'   30 A"   77 A'   78 A'                 
 68.737 165.837 166.054 219.204
 79 A'   80 A'   81 A'   82 A'                                                 

 Beta MOs, Restricted
 -- Occupied --                  
-104.86  -80.06  -80.04  -26.32  -10.59   -8.05   -8.05   -8.05
  1 A'    2 A'    3 A'    4 A'    5 A'    6 A'    7 A'    1 A"                 
 -7.596  -7.576  -5.489  -5.487  -5.487  -5.468  -5.467  -5.466
  8 A'    9 A'   10 A'   11 A'    2 A"   12 A'   13 A'    3 A"                 
 -1.619  -1.130  -0.926  -0.774  -0.695  -0.693  -0.622  -0.520
 14 A'   15 A'   16 A'   17 A'   18 A'    4 A"   19 A'   20 A'                 
 -0.510  -0.493  -0.404  -0.363
  5 A"   21 A'   22 A'    6 A"                                                 
 -- Virtual --                   
 -0.024   0.037   0.062   0.065   0.078   0.092   0.098   0.108
  7 A"   23 A'   24 A'   25 A'    8 A"   26 A'   27 A'    9 A"                 
  0.112   0.127   0.145   0.146   0.150   0.172   0.190   0.244
 28 A'   29 A'   30 A'   10 A"   31 A'   32 A'   33 A'   34 A'                 
  0.328   0.333   0.357   0.377   0.383   0.401   0.416   0.418
 35 A'   11 A"   36 A'   37 A'   12 A"   38 A'   13 A"   39 A'                 
  0.431   0.529   0.561   0.596   0.619   0.676   0.708   0.770
 40 A'   41 A'   42 A'   14 A"   43 A'   44 A'   15 A"   45 A'                 
  0.786   0.834   0.868   0.892   0.942   1.007   1.069   1.124
 46 A'   16 A"   47 A'   17 A"   48 A'   49 A'   18 A"   50 A'                 
  1.129   1.142   1.156   1.185   1.209   1.362   1.482   1.575
 19 A"   51 A'   52 A'   20 A"   53 A'   54 A'   55 A'   21 A"                 
  1.614   1.640   1.767   1.831   1.886   1.936   1.946   2.013
 56 A'   57 A'   22 A"   23 A"   58 A'   59 A'   60 A'   61 A'                 
  2.246   2.603   2.636   2.717   4.191   4.192   4.220   4.232
 62 A'   24 A"   63 A'   64 A'   25 A"   65 A'   26 A"   66 A'                 
  4.493   6.897   6.924   6.946   7.240   7.447  10.350  14.706
 67 A'   27 A"   68 A'   69 A'   70 A'   71 A'   72 A'   28 A"                 
 14.741  14.753  14.782  14.824  14.868  26.668  26.753  26.972
 29 A"   73 A'   74 A'   75 A'   76 A'   30 A"   77 A'   78 A'                 
 68.737 165.837 166.054 219.204
 79 A'   80 A'   81 A'   82 A'                                                 
 --------------------------------------------------------------

          Ground-State Mulliken Net Atomic Charges

     Atom                 Charge (a.u.)
  ----------------------------------------
      1 P                     0.174896
      2 P                     0.188684
      3 F                    -0.223629
      4 Cl                   -0.139950
  ----------------------------------------
  Sum of atomic charges =    -0.000000

 -----------------------------------------------------------------
                    Cartesian Multipole Moments
 -----------------------------------------------------------------
    Charge (ESU x 10^10)
                 0.0000
    Dipole Moment (Debye)
         X       0.0083      Y       0.1573      Z      -0.0000
       Tot       0.1575
    Quadrupole Moments (Debye-Ang)
        XX     -51.2099     XY      -1.8987     YY     -44.5328
        XZ      -0.0000     YZ      -0.0000     ZZ     -43.7115
    Octopole Moments (Debye-Ang^2)
       XXX       0.9793    XXY       3.9468    XYY      -3.2210
       YYY       0.0581    XXZ      -0.0000    XYZ      -0.0000
       YYZ      -0.0000    XZZ      -4.9513    YZZ      -0.0529
       ZZZ      -0.0000
    Hexadecapole Moments (Debye-Ang^3)
      XXXX    -695.5276   XXXY       0.8948   XXYY    -131.0929
      XYYY      10.0859   YYYY    -173.3878   XXXZ      -0.0000
      XXYZ      -0.0000   XYYZ      -0.0000   YYYZ      -0.0000
      XXZZ    -117.0222   XYZZ       1.5051   YYZZ     -38.2528
      XZZZ      -0.0000   YZZZ      -0.0000   ZZZZ     -61.1363
 -----------------------------------------------------------------
 Calculating analytic gradient of the SCF energy
 Gradient of SCF Energy
            1           2           3           4
    1   0.0093455   0.0044490  -0.0211560   0.0073615
    2  -0.0251451   0.0322708  -0.0126692   0.0055435
    3  -0.0000000  -0.0000000   0.0000000   0.0000000
 Max gradient component =       3.227E-02
 RMS gradient           =       1.436E-02
 Gradient time:  CPU 1.36 s  wall 0.29 s
 Geometry Optimization Parameters
   NAtoms,    NIC,     NZ,  NCons,   NDum,   NFix, NCnnct, MaxDiis
        4      14       4       0       0       0       0       0


** GEOMETRY OPTIMIZATION IN DELOCALIZED INTERNAL COORDINATES **
   Searching for a Minimum

   Optimization Cycle:   1

                       Coordinates (Angstroms)
     ATOM                X               Y               Z
      1  P         0.2686859646   -0.8857673147    0.0000000000
      2  P        -1.0728308608    0.6748385964    0.0000000000
      3  F        -2.4693919924   -0.1993370122    0.0000000000
      4  Cl        2.0168647867    0.2916449343    0.0000000000
   Point Group: cs    Number of degrees of freedom:     5


   Energy is  -1240.457714202


 Attempting to Generate Delocalized Internal Coordinates

  5 Hessian modes will be used to form the next step
  Hessian Eigenvalues:
     0.246917    0.250000    0.250000    0.287175    0.430158

 Minimum Search - Taking Simple RFO Step
 Searching for Lamda that Minimizes Along All modes
 Value Taken    Lamda =  -0.00403831
 Step Taken.  Stepsize is  0.111733

                             Maximum     Tolerance    Cnvgd?
         Gradient           0.028494      0.000300      NO
         Displacement       0.095844      0.001200      NO
         Energy change     *********      0.000001      NO


 New Cartesian Coordinates Obtained by Inverse Iteration

 Displacement from previous Coordinates is:  0.113431
 ----------------------------------------------------------------
             Standard Nuclear Orientation (Angstroms)
    I     Atom           X                Y                Z
 ----------------------------------------------------------------
    1      P       0.2461026758    -0.8649584036     0.0000000000
    2      P      -1.0621750774     0.6625000733     0.0000000000
    3      F      -2.4296783681    -0.2014388259     0.0000000000
    4      Cl      1.9890786679     0.2852763601     0.0000000000
 ----------------------------------------------------------------
 Molecular Point Group                 Cs    NOp =  2
 Largest Abelian Subgroup              Cs    NOp =  2
 Nuclear Repulsion Energy =   256.0011470382 hartrees
 There are       28 alpha and       28 beta electrons
 Applying Cartesian multipole field
    Component          Value
    ---------          -----
     (2,0,0)        1.00000E-11
     (0,2,0)        2.00000E-11
     (0,0,2)       -3.00000E-11
 Nucleus-field energy     =     0.0000000063 hartrees
 Requested basis set is 6-311++G(d,p)
 There are 45 shells and 112 basis functions
 A cutoff of  1.0D-11 yielded    897 shell pairs
 There are      5875 function pairs (      6313 Cartesian)
 Smallest overlap matrix eigenvalue = 7.13E-04
 Guess MOs from SCF MO coefficient file

 -----------------------------------------------------------------------
  General SCF calculation program by
  Eric Jon Sundstrom, Paul Horn, Yuezhi Mao, Dmitri Zuev, Alec White,
  David Stuck, Shaama M.S., Shane Yost, Joonho Lee, David Small,
  Daniel Levine, Susi Lehtola, Hugh Burton, Evgeny Epifanovsky
 -----------------------------------------------------------------------
 Hartree-Fock
 using 6 threads for integral computing
 -------------------------------------------------------
 OpenMP Integral computing Module                
 Release: version 2.0, May 2017, Q-Chem Inc. Pleasanton 
 -------------------------------------------------------
 A restricted SCF calculation will be
 performed using DIIS
 SCF converges when DIIS error is below 1.0e-08
 ---------------------------------------
  Cycle       Energy         DIIS error
 ---------------------------------------
    1   -1240.4593563613      6.49e-04  
    2   -1240.4601096150      1.65e-04  
    3   -1240.4601724312      6.28e-05  
    4   -1240.4601813322      2.07e-05  
    5   -1240.4601824365      6.61e-06  
    6   -1240.4601826076      2.31e-06  
    7   -1240.4601826446      9.66e-07  
    8   -1240.4601826526      3.80e-07  
    9   -1240.4601826542      1.90e-07  
   10   -1240.4601826545      6.42e-08  
   11   -1240.4601826545      2.36e-08  
   12   -1240.4601826545      6.10e-09  Convergence criterion met
 ---------------------------------------
 SCF time:   CPU 5.10s  wall 1.00s 
 SCF   energy in the final basis set =    -1240.4601826545
 Total energy in the final basis set =    -1240.4601826545

 --------------------------------------------------------------
             Orbital Energies (a.u.) and Symmetries
 --------------------------------------------------------------

 Alpha MOs, Restricted
 -- Occupied --                  
-104.86  -80.05  -80.03  -26.33  -10.59   -8.05   -8.05   -8.05
  1 A'    2 A'    3 A'    4 A'    5 A'    6 A'    7 A'    1 A"                 
 -7.591  -7.569  -5.483  -5.482  -5.481  -5.461  -5.460  -5.460
  8 A'    9 A'   10 A'   11 A'    2 A"   12 A'   13 A'    3 A"                 
 -1.632  -1.134  -0.934  -0.780  -0.703  -0.702  -0.623  -0.521
 14 A'   15 A'   16 A'   17 A'   18 A'    4 A"   19 A'   20 A'                 
 -0.512  -0.492  -0.402  -0.366
  5 A"   21 A'   22 A'    6 A"                                                 
 -- Virtual --                   
 -0.017   0.040   0.064   0.065   0.077   0.093   0.099   0.109
  7 A"   23 A'   24 A'   25 A'    8 A"   26 A'   27 A'    9 A"                 
  0.114   0.128   0.147   0.149   0.153   0.173   0.199   0.245
 28 A'   29 A'   10 A"   30 A'   31 A'   32 A'   33 A'   34 A'                 
  0.325   0.332   0.356   0.376   0.380   0.403   0.417   0.427
 35 A'   11 A"   36 A'   37 A'   12 A"   38 A'   13 A"   39 A'                 
  0.436   0.532   0.562   0.596   0.622   0.671   0.702   0.776
 40 A'   41 A'   42 A'   14 A"   43 A'   44 A'   15 A"   45 A'                 
  0.781   0.832   0.880   0.897   0.953   1.021   1.089   1.130
 46 A'   16 A"   47 A'   17 A"   48 A'   49 A'   18 A"   19 A"                 
  1.131   1.146   1.165   1.191   1.220   1.401   1.498   1.574
 50 A'   51 A'   52 A'   20 A"   53 A'   54 A'   55 A'   21 A"                 
  1.610   1.630   1.773   1.835   1.893   1.932   1.949   2.020
 56 A'   57 A'   22 A"   23 A"   58 A'   59 A'   60 A'   61 A'                 
  2.247   2.604   2.637   2.723   4.183   4.185   4.219   4.233
 62 A'   24 A"   63 A'   64 A'   25 A"   65 A'   26 A"   66 A'                 
  4.518   6.892   6.918   6.935   7.249   7.486  10.351  14.714
 67 A'   27 A"   68 A'   69 A'   70 A'   71 A'   72 A'   28 A"                 
 14.747  14.769  14.799  14.825  14.866  26.669  26.756  26.989
 29 A"   73 A'   74 A'   75 A'   76 A'   30 A"   77 A'   78 A'                 
 68.735 165.846 166.095 219.206
 79 A'   80 A'   81 A'   82 A'                                                 

 Beta MOs, Restricted
 -- Occupied --                  
-104.86  -80.05  -80.03  -26.33  -10.59   -8.05   -8.05   -8.05
  1 A'    2 A'    3 A'    4 A'    5 A'    6 A'    7 A'    1 A"                 
 -7.591  -7.569  -5.483  -5.482  -5.481  -5.461  -5.460  -5.460
  8 A'    9 A'   10 A'   11 A'    2 A"   12 A'   13 A'    3 A"                 
 -1.632  -1.134  -0.934  -0.780  -0.703  -0.702  -0.623  -0.521
 14 A'   15 A'   16 A'   17 A'   18 A'    4 A"   19 A'   20 A'                 
 -0.512  -0.492  -0.402  -0.366
  5 A"   21 A'   22 A'    6 A"                                                 
 -- Virtual --                   
 -0.017   0.040   0.064   0.065   0.077   0.093   0.099   0.109
  7 A"   23 A'   24 A'   25 A'    8 A"   26 A'   27 A'    9 A"                 
  0.114   0.128   0.147   0.149   0.153   0.173   0.199   0.245
 28 A'   29 A'   10 A"   30 A'   31 A'   32 A'   33 A'   34 A'                 
  0.325   0.332   0.356   0.376   0.380   0.403   0.417   0.427
 35 A'   11 A"   36 A'   37 A'   12 A"   38 A'   13 A"   39 A'                 
  0.436   0.532   0.562   0.596   0.622   0.671   0.702   0.776
 40 A'   41 A'   42 A'   14 A"   43 A'   44 A'   15 A"   45 A'                 
  0.781   0.832   0.880   0.897   0.953   1.021   1.089   1.130
 46 A'   16 A"   47 A'   17 A"   48 A'   49 A'   18 A"   19 A"                 
  1.131   1.146   1.165   1.191   1.220   1.401   1.498   1.574
 50 A'   51 A'   52 A'   20 A"   53 A'   54 A'   55 A'   21 A"                 
  1.610   1.630   1.773   1.835   1.893   1.932   1.949   2.020
 56 A'   57 A'   22 A"   23 A"   58 A'   59 A'   60 A'   61 A'                 
  2.247   2.604   2.637   2.723   4.183   4.185   4.219   4.233
 62 A'   24 A"   63 A'   64 A'   25 A"   65 A'   26 A"   66 A'                 
  4.518   6.892   6.918   6.935   7.249   7.486  10.351  14.714
 67 A'   27 A"   68 A'   69 A'   70 A'   71 A'   72 A'   28 A"                 
 14.747  14.769  14.799  14.825  14.866  26.669  26.756  26.989
 29 A"   73 A'   74 A'   75 A'   76 A'   30 A"   77 A'   78 A'                 
 68.735 165.846 166.095 219.206
 79 A'   80 A'   81 A'   82 A'                                                 
 --------------------------------------------------------------

          Ground-State Mulliken Net Atomic Charges

     Atom                 Charge (a.u.)
  ----------------------------------------
      1 P                     0.166793
      2 P                     0.166245
      3 F                    -0.199024
      4 Cl                   -0.134015
  ----------------------------------------
  Sum of atomic charges =     0.000000

 -----------------------------------------------------------------
                    Cartesian Multipole Moments
 -----------------------------------------------------------------
    Charge (ESU x 10^10)
                 0.0000
    Dipole Moment (Debye)
         X      -0.0988      Y       0.1609      Z      -0.0000
       Tot       0.1888
    Quadrupole Moments (Debye-Ang)
        XX     -50.3478     XY      -1.7250     YY     -44.7247
        XZ      -0.0000     YZ      -0.0000     ZZ     -43.4968
    Octopole Moments (Debye-Ang^2)
       XXX       0.2335    XXY       3.7165    XYY      -2.8076
       YYY       0.0102    XXZ      -0.0000    XYZ      -0.0000
       YYZ       0.0000    XZZ      -4.7305    YZZ      -0.0846
       ZZZ      -0.0000
    Hexadecapole Moments (Debye-Ang^3)
      XXXX    -669.6025   XXXY       0.7080   XXYY    -127.4870
      XYYY       9.3915   YYYY    -169.9777   XXXZ      -0.0000
      XXYZ      -0.0000   XYYZ      -0.0000   YYYZ      -0.0000
      XXZZ    -113.5658   XYZZ       1.2559   YYZZ     -37.4562
      XZZZ      -0.0000   YZZZ      -0.0000   ZZZZ     -60.3767
 -----------------------------------------------------------------
 Calculating analytic gradient of the SCF energy
 Gradient of SCF Energy
            1           2           3           4
    1  -0.0013186   0.0054729  -0.0058752   0.0017209
    2  -0.0056551   0.0085931  -0.0051607   0.0022227
    3  -0.0000000   0.0000000   0.0000000   0.0000000
 Max gradient component =       8.593E-03
 RMS gradient           =       4.149E-03
 Gradient time:  CPU 1.38 s  wall 0.29 s
 Geometry Optimization Parameters
   NAtoms,    NIC,     NZ,  NCons,   NDum,   NFix, NCnnct, MaxDiis
        4      14       4       0       0       0       0       0

 Cartesian Hessian Update
 Hessian Updated using BFGS Update


** GEOMETRY OPTIMIZATION IN DELOCALIZED INTERNAL COORDINATES **
   Searching for a Minimum

   Optimization Cycle:   2

                       Coordinates (Angstroms)
     ATOM                X               Y               Z
      1  P         0.2461026758   -0.8649584036    0.0000000000
      2  P        -1.0621750774    0.6625000733    0.0000000000
      3  F        -2.4296783681   -0.2014388259    0.0000000000
      4  Cl        1.9890786679    0.2852763601    0.0000000000
   Point Group: cs    Number of degrees of freedom:     5


   Energy is  -1240.460182655

 Hessian Updated using BFGS Update

  5 Hessian modes will be used to form the next step
  Hessian Eigenvalues:
     0.206642    0.249604    0.251785    0.309559    0.385703

 Minimum Search - Taking Simple RFO Step
 Searching for Lamda that Minimizes Along All modes
 Value Taken    Lamda =  -0.00041984
 Step Taken.  Stepsize is  0.042813

                             Maximum     Tolerance    Cnvgd?
         Gradient           0.006686      0.000300      NO
         Displacement       0.034225      0.001200      NO
         Energy change     -0.002468      0.000001      NO


 New Cartesian Coordinates Obtained by Inverse Iteration

 Displacement from previous Coordinates is:  0.037617
 ----------------------------------------------------------------
             Standard Nuclear Orientation (Angstroms)
    I     Atom           X                Y                Z
 ----------------------------------------------------------------
    1      P       0.2504226858    -0.8539647768     0.0000000000
    2      P      -1.0696798072     0.6513113990     0.0000000000
    3      F      -2.4314679399    -0.1964809501     0.0000000000
    4      Cl      1.9940529595     0.2805135318     0.0000000000
 ----------------------------------------------------------------
 Molecular Point Group                 Cs    NOp =  2
 Largest Abelian Subgroup              Cs    NOp =  2
 Nuclear Repulsion Energy =   256.6581925125 hartrees
 There are       28 alpha and       28 beta electrons
 Applying Cartesian multipole field
    Component          Value
    ---------          -----
     (2,0,0)        1.00000E-11
     (0,2,0)        2.00000E-11
     (0,0,2)       -3.00000E-11
 Nucleus-field energy     =     0.0000000063 hartrees
 Requested basis set is 6-311++G(d,p)
 There are 45 shells and 112 basis functions
 A cutoff of  1.0D-11 yielded    898 shell pairs
 There are      5879 function pairs (      6317 Cartesian)
 Smallest overlap matrix eigenvalue = 6.97E-04
 Guess MOs from SCF MO coefficient file

 -----------------------------------------------------------------------
  General SCF calculation program by
  Eric Jon Sundstrom, Paul Horn, Yuezhi Mao, Dmitri Zuev, Alec White,
  David Stuck, Shaama M.S., Shane Yost, Joonho Lee, David Small,
  Daniel Levine, Susi Lehtola, Hugh Burton, Evgeny Epifanovsky
 -----------------------------------------------------------------------
 Hartree-Fock
 using 6 threads for integral computing
 -------------------------------------------------------
 OpenMP Integral computing Module                
 Release: version 2.0, May 2017, Q-Chem Inc. Pleasanton 
 -------------------------------------------------------
 A restricted SCF calculation will be
 performed using DIIS
 SCF converges when DIIS error is below 1.0e-08
 ---------------------------------------
  Cycle       Energy         DIIS error
 ---------------------------------------
    1   -1240.4601952570      2.96e-04  
    2   -1240.4603589506      8.04e-05  
    3   -1240.4603727601      3.87e-05  
    4   -1240.4603751228      1.02e-05  
    5   -1240.4603754309      2.89e-06  
    6   -1240.4603754712      1.01e-06  
    7   -1240.4603754769      3.71e-07  
    8   -1240.4603754776      1.21e-07  
    9   -1240.4603754777      5.91e-08  
   10   -1240.4603754777      2.26e-08  
   11   -1240.4603754777      8.87e-09  Convergence criterion met
 ---------------------------------------
 SCF time:   CPU 4.68s  wall 1.00s 
 SCF   energy in the final basis set =    -1240.4603754777
 Total energy in the final basis set =    -1240.4603754777

 --------------------------------------------------------------
             Orbital Energies (a.u.) and Symmetries
 --------------------------------------------------------------

 Alpha MOs, Restricted
 -- Occupied --                  
-104.86  -80.05  -80.03  -26.33  -10.59   -8.05   -8.05   -8.05
  1 A'    2 A'    3 A'    4 A'    5 A'    6 A'    7 A'    1 A"                 
 -7.589  -7.567  -5.482  -5.480  -5.480  -5.459  -5.458  -5.458
  8 A'    9 A'   10 A'   11 A'    2 A"   12 A'   13 A'    3 A"                 
 -1.639  -1.136  -0.936  -0.785  -0.708  -0.707  -0.625  -0.522
 14 A'   15 A'   16 A'   17 A'   18 A'    4 A"   19 A'   20 A'                 
 -0.514  -0.492  -0.400  -0.366
  5 A"   21 A'   22 A'    6 A"                                                 
 -- Virtual --                   
 -0.014   0.040   0.064   0.066   0.077   0.094   0.099   0.109
  7 A"   23 A'   24 A'   25 A'    8 A"   26 A'   27 A'    9 A"                 
  0.114   0.128   0.147   0.150   0.155   0.173   0.201   0.246
 28 A'   29 A'   10 A"   30 A'   31 A'   32 A'   33 A'   34 A'                 
  0.326   0.332   0.355   0.377   0.380   0.403   0.418   0.427
 35 A'   11 A"   36 A'   37 A'   12 A"   38 A'   13 A"   39 A'                 
  0.439   0.533   0.562   0.596   0.623   0.671   0.701   0.779
 40 A'   41 A'   42 A'   14 A"   43 A'   44 A'   15 A"   45 A'                 
  0.780   0.830   0.883   0.899   0.955   1.021   1.093   1.130
 46 A'   16 A"   47 A'   17 A"   48 A'   49 A'   18 A"   19 A"                 
  1.133   1.148   1.170   1.193   1.224   1.409   1.504   1.572
 50 A'   51 A'   52 A'   20 A"   53 A'   54 A'   55 A'   21 A"                 
  1.606   1.629   1.774   1.836   1.891   1.932   1.950   2.024
 56 A'   57 A'   22 A"   23 A"   58 A'   59 A'   60 A'   61 A'                 
  2.246   2.603   2.636   2.724   4.178   4.180   4.218   4.232
 62 A'   24 A"   63 A'   64 A'   25 A"   65 A'   26 A"   66 A'                 
  4.529   6.888   6.913   6.930   7.255   7.497  10.351  14.716
 67 A'   27 A"   68 A'   69 A'   70 A'   71 A'   72 A'   28 A"                 
 14.749  14.775  14.803  14.823  14.869  26.669  26.755  26.994
 29 A"   73 A'   74 A'   75 A'   76 A'   30 A"   77 A'   78 A'                 
 68.733 165.851 166.105 219.206
 79 A'   80 A'   81 A'   82 A'                                                 

 Beta MOs, Restricted
 -- Occupied --                  
-104.86  -80.05  -80.03  -26.33  -10.59   -8.05   -8.05   -8.05
  1 A'    2 A'    3 A'    4 A'    5 A'    6 A'    7 A'    1 A"                 
 -7.589  -7.567  -5.482  -5.480  -5.480  -5.459  -5.458  -5.458
  8 A'    9 A'   10 A'   11 A'    2 A"   12 A'   13 A'    3 A"                 
 -1.639  -1.136  -0.936  -0.785  -0.708  -0.707  -0.625  -0.522
 14 A'   15 A'   16 A'   17 A'   18 A'    4 A"   19 A'   20 A'                 
 -0.514  -0.492  -0.400  -0.366
  5 A"   21 A'   22 A'    6 A"                                                 
 -- Virtual --                   
 -0.014   0.040   0.064   0.066   0.077   0.094   0.099   0.109
  7 A"   23 A'   24 A'   25 A'    8 A"   26 A'   27 A'    9 A"                 
  0.114   0.128   0.147   0.150   0.155   0.173   0.201   0.246
 28 A'   29 A'   10 A"   30 A'   31 A'   32 A'   33 A'   34 A'                 
  0.326   0.332   0.355   0.377   0.380   0.403   0.418   0.427
 35 A'   11 A"   36 A'   37 A'   12 A"   38 A'   13 A"   39 A'                 
  0.439   0.533   0.562   0.596   0.623   0.671   0.701   0.779
 40 A'   41 A'   42 A'   14 A"   43 A'   44 A'   15 A"   45 A'                 
  0.780   0.830   0.883   0.899   0.955   1.021   1.093   1.130
 46 A'   16 A"   47 A'   17 A"   48 A'   49 A'   18 A"   19 A"                 
  1.133   1.148   1.170   1.193   1.224   1.409   1.504   1.572
 50 A'   51 A'   52 A'   20 A"   53 A'   54 A'   55 A'   21 A"                 
  1.606   1.629   1.774   1.836   1.891   1.932   1.950   2.024
 56 A'   57 A'   22 A"   23 A"   58 A'   59 A'   60 A'   61 A'                 
  2.246   2.603   2.636   2.724   4.178   4.180   4.218   4.232
 62 A'   24 A"   63 A'   64 A'   25 A"   65 A'   26 A"   66 A'                 
  4.529   6.888   6.913   6.930   7.255   7.497  10.351  14.716
 67 A'   27 A"   68 A'   69 A'   70 A'   71 A'   72 A'   28 A"                 
 14.749  14.775  14.803  14.823  14.869  26.669  26.755  26.994
 29 A"   73 A'   74 A'   75 A'   76 A'   30 A"   77 A'   78 A'                 
 68.733 165.851 166.105 219.206
 79 A'   80 A'   81 A'   82 A'                                                 
 --------------------------------------------------------------

          Ground-State Mulliken Net Atomic Charges

     Atom                 Charge (a.u.)
  ----------------------------------------
      1 P                     0.157586
      2 P                     0.155194
      3 F                    -0.185661
      4 Cl                   -0.127119
  ----------------------------------------
  Sum of atomic charges =     0.000000

 -----------------------------------------------------------------
                    Cartesian Multipole Moments
 -----------------------------------------------------------------
    Charge (ESU x 10^10)
                 0.0000
    Dipole Moment (Debye)
         X      -0.1343      Y       0.1512      Z       0.0000
       Tot       0.2022
    Quadrupole Moments (Debye-Ang)
        XX     -49.9768     XY      -1.5767     YY     -44.9188
        XZ      -0.0000     YZ       0.0000     ZZ     -43.4661
    Octopole Moments (Debye-Ang^2)
       XXX      -0.1878    XXY       3.6040    XYY      -2.7820
       YYY       0.1627    XXZ       0.0000    XYZ      -0.0000
       YYZ       0.0000    XZZ      -4.7684    YZZ      -0.0453
       ZZZ       0.0000
    Hexadecapole Moments (Debye-Ang^3)
      XXXX    -669.2649   XXXY       1.4728   XXYY    -127.6583
      XYYY       9.9313   YYYY    -167.9510   XXXZ      -0.0000
      XXYZ       0.0000   XYYZ      -0.0000   YYYZ       0.0000
      XXZZ    -113.8203   XYZZ       1.4163   YYZZ     -37.0827
      XZZZ      -0.0000   YZZZ       0.0000   ZZZZ     -60.3299
 -----------------------------------------------------------------
 Calculating analytic gradient of the SCF energy
 Gradient of SCF Energy
            1           2           3           4
    1  -0.0020895   0.0021532  -0.0011485   0.0010847
    2   0.0017892  -0.0018185  -0.0002859   0.0003151
    3  -0.0000000   0.0000000  -0.0000000   0.0000000
 Max gradient component =       2.153E-03
 RMS gradient           =       1.231E-03
 Gradient time:  CPU 1.38 s  wall 0.29 s
 Geometry Optimization Parameters
   NAtoms,    NIC,     NZ,  NCons,   NDum,   NFix, NCnnct, MaxDiis
        4      14       4       0       0       0       0       0

 Cartesian Hessian Update
 Hessian Updated using BFGS Update


** GEOMETRY OPTIMIZATION IN DELOCALIZED INTERNAL COORDINATES **
   Searching for a Minimum

   Optimization Cycle:   3

                       Coordinates (Angstroms)
     ATOM                X               Y               Z
      1  P         0.2504226858   -0.8539647768    0.0000000000
      2  P        -1.0696798072    0.6513113990    0.0000000000
      3  F        -2.4314679399   -0.1964809501    0.0000000000
      4  Cl        1.9940529595    0.2805135318    0.0000000000
   Point Group: cs    Number of degrees of freedom:     5


   Energy is  -1240.460375478

 Hessian Updated using BFGS Update

  5 Hessian modes will be used to form the next step
  Hessian Eigenvalues:
     0.199035    0.250201    0.298755    0.323128    0.351506

 Minimum Search - Taking Simple RFO Step
 Searching for Lamda that Minimizes Along All modes
 Value Taken    Lamda =  -0.00003214
 Step Taken.  Stepsize is  0.010094

                             Maximum     Tolerance    Cnvgd?
         Gradient           0.002356      0.000300      NO
         Displacement       0.007807      0.001200      NO
         Energy change     -0.000193      0.000001      NO


 New Cartesian Coordinates Obtained by Inverse Iteration

 Displacement from previous Coordinates is:  0.012243
 ----------------------------------------------------------------
             Standard Nuclear Orientation (Angstroms)
    I     Atom           X                Y                Z
 ----------------------------------------------------------------
    1      P       0.2510006804    -0.8565247351     0.0000000000
    2      P      -1.0693478210     0.6531008926     0.0000000000
    3      F      -2.4279837458    -0.1962152945     0.0000000000
    4      Cl      1.9896587844     0.2810183409     0.0000000000
 ----------------------------------------------------------------
 Molecular Point Group                 Cs    NOp =  2
 Largest Abelian Subgroup              Cs    NOp =  2
 Nuclear Repulsion Energy =   256.8024839292 hartrees
 There are       28 alpha and       28 beta electrons
 Applying Cartesian multipole field
    Component          Value
    ---------          -----
     (2,0,0)        1.00000E-11
     (0,2,0)        2.00000E-11
     (0,0,2)       -3.00000E-11
 Nucleus-field energy     =     0.0000000063 hartrees
 Requested basis set is 6-311++G(d,p)
 There are 45 shells and 112 basis functions
 A cutoff of  1.0D-11 yielded    898 shell pairs
 There are      5879 function pairs (      6317 Cartesian)
 Smallest overlap matrix eigenvalue = 7.01E-04
 Guess MOs from SCF MO coefficient file

 -----------------------------------------------------------------------
  General SCF calculation program by
  Eric Jon Sundstrom, Paul Horn, Yuezhi Mao, Dmitri Zuev, Alec White,
  David Stuck, Shaama M.S., Shane Yost, Joonho Lee, David Small,
  Daniel Levine, Susi Lehtola, Hugh Burton, Evgeny Epifanovsky
 -----------------------------------------------------------------------
 Hartree-Fock
 using 6 threads for integral computing
 -------------------------------------------------------
 OpenMP Integral computing Module                
 Release: version 2.0, May 2017, Q-Chem Inc. Pleasanton 
 -------------------------------------------------------
 A restricted SCF calculation will be
 performed using DIIS
 SCF converges when DIIS error is below 1.0e-08
 ---------------------------------------
  Cycle       Energy         DIIS error
 ---------------------------------------
    1   -1240.4603822732      6.21e-05  
    2   -1240.4603905806      1.74e-05  
    3   -1240.4603913473      8.59e-06  
    4   -1240.4603914784      2.47e-06  
    5   -1240.4603915020      8.56e-07  
    6   -1240.4603915059      2.99e-07  
    7   -1240.4603915063      6.82e-08  
    8   -1240.4603915064      2.20e-08  
    9   -1240.4603915064      8.93e-09  Convergence criterion met
 ---------------------------------------
 SCF time:   CPU 3.84s  wall 1.00s 
 SCF   energy in the final basis set =    -1240.4603915064
 Total energy in the final basis set =    -1240.4603915064

 --------------------------------------------------------------
             Orbital Energies (a.u.) and Symmetries
 --------------------------------------------------------------

 Alpha MOs, Restricted
 -- Occupied --                  
-104.86  -80.05  -80.03  -26.33  -10.59   -8.05   -8.05   -8.05
  1 A'    2 A'    3 A'    4 A'    5 A'    6 A'    7 A'    1 A"                 
 -7.589  -7.567  -5.482  -5.480  -5.480  -5.459  -5.458  -5.458
  8 A'    9 A'   10 A'   11 A'    2 A"   12 A'   13 A'    3 A"                 
 -1.639  -1.137  -0.935  -0.785  -0.708  -0.708  -0.625  -0.522
 14 A'   15 A'   16 A'   17 A'   18 A'    4 A"   19 A'   20 A'                 
 -0.514  -0.492  -0.400  -0.365
  5 A"   21 A'   22 A'    6 A"                                                 
 -- Virtual --                   
 -0.015   0.041   0.064   0.066   0.078   0.094   0.099   0.109
  7 A"   23 A'   24 A'   25 A'    8 A"   26 A'   27 A'    9 A"                 
  0.115   0.128   0.147   0.150   0.155   0.173   0.201   0.246
 28 A'   29 A'   10 A"   30 A'   31 A'   32 A'   33 A'   34 A'                 
  0.326   0.332   0.355   0.377   0.380   0.403   0.418   0.427
 35 A'   11 A"   36 A'   37 A'   12 A"   38 A'   13 A"   39 A'                 
  0.439   0.534   0.562   0.597   0.623   0.671   0.702   0.778
 40 A'   41 A'   42 A'   14 A"   43 A'   44 A'   15 A"   45 A'                 
  0.780   0.830   0.883   0.899   0.956   1.021   1.092   1.130
 46 A'   16 A"   47 A'   17 A"   48 A'   49 A'   18 A"   19 A"                 
  1.133   1.148   1.171   1.194   1.225   1.407   1.505   1.572
 50 A'   51 A'   52 A'   20 A"   53 A'   54 A'   55 A'   21 A"                 
  1.606   1.628   1.774   1.836   1.891   1.933   1.950   2.023
 56 A'   57 A'   22 A"   23 A"   58 A'   59 A'   60 A'   61 A'                 
  2.246   2.603   2.637   2.725   4.178   4.180   4.218   4.232
 62 A'   24 A"   63 A'   64 A'   25 A"   65 A'   26 A"   66 A'                 
  4.531   6.888   6.913   6.930   7.257   7.496  10.351  14.716
 67 A'   27 A"   68 A'   69 A'   70 A'   71 A'   72 A'   28 A"                 
 14.749  14.774  14.803  14.825  14.869  26.670  26.756  26.997
 29 A"   73 A'   74 A'   75 A'   76 A'   30 A"   77 A'   78 A'                 
 68.733 165.852 166.104 219.207
 79 A'   80 A'   81 A'   82 A'                                                 

 Beta MOs, Restricted
 -- Occupied --                  
-104.86  -80.05  -80.03  -26.33  -10.59   -8.05   -8.05   -8.05
  1 A'    2 A'    3 A'    4 A'    5 A'    6 A'    7 A'    1 A"                 
 -7.589  -7.567  -5.482  -5.480  -5.480  -5.459  -5.458  -5.458
  8 A'    9 A'   10 A'   11 A'    2 A"   12 A'   13 A'    3 A"                 
 -1.639  -1.137  -0.935  -0.785  -0.708  -0.708  -0.625  -0.522
 14 A'   15 A'   16 A'   17 A'   18 A'    4 A"   19 A'   20 A'                 
 -0.514  -0.492  -0.400  -0.365
  5 A"   21 A'   22 A'    6 A"                                                 
 -- Virtual --                   
 -0.015   0.041   0.064   0.066   0.078   0.094   0.099   0.109
  7 A"   23 A'   24 A'   25 A'    8 A"   26 A'   27 A'    9 A"                 
  0.115   0.128   0.147   0.150   0.155   0.173   0.201   0.246
 28 A'   29 A'   10 A"   30 A'   31 A'   32 A'   33 A'   34 A'                 
  0.326   0.332   0.355   0.377   0.380   0.403   0.418   0.427
 35 A'   11 A"   36 A'   37 A'   12 A"   38 A'   13 A"   39 A'                 
  0.439   0.534   0.562   0.597   0.623   0.671   0.702   0.778
 40 A'   41 A'   42 A'   14 A"   43 A'   44 A'   15 A"   45 A'                 
  0.780   0.830   0.883   0.899   0.956   1.021   1.092   1.130
 46 A'   16 A"   47 A'   17 A"   48 A'   49 A'   18 A"   19 A"                 
  1.133   1.148   1.171   1.194   1.225   1.407   1.505   1.572
 50 A'   51 A'   52 A'   20 A"   53 A'   54 A'   55 A'   21 A"                 
  1.606   1.628   1.774   1.836   1.891   1.933   1.950   2.023
 56 A'   57 A'   22 A"   23 A"   58 A'   59 A'   60 A'   61 A'                 
  2.246   2.603   2.637   2.725   4.178   4.180   4.218   4.232
 62 A'   24 A"   63 A'   64 A'   25 A"   65 A'   26 A"   66 A'                 
  4.531   6.888   6.913   6.930   7.257   7.496  10.351  14.716
 67 A'   27 A"   68 A'   69 A'   70 A'   71 A'   72 A'   28 A"                 
 14.749  14.774  14.803  14.825  14.869  26.670  26.756  26.997
 29 A"   73 A'   74 A'   75 A'   76 A'   30 A"   77 A'   78 A'                 
 68.733 165.852 166.104 219.207
 79 A'   80 A'   81 A'   82 A'                                                 
 --------------------------------------------------------------

          Ground-State Mulliken Net Atomic Charges

     Atom                 Charge (a.u.)
  ----------------------------------------
      1 P                     0.156047
      2 P                     0.154367
      3 F                    -0.184043
      4 Cl                   -0.126371
  ----------------------------------------
  Sum of atomic charges =     0.000000

 -----------------------------------------------------------------
                    Cartesian Multipole Moments
 -----------------------------------------------------------------
    Charge (ESU x 10^10)
                 0.0000
    Dipole Moment (Debye)
         X      -0.1419      Y       0.1526      Z       0.0000
       Tot       0.2084
    Quadrupole Moments (Debye-Ang)
        XX     -49.9276     XY      -1.5866     YY     -44.9034
        XZ       0.0000     YZ      -0.0000     ZZ     -43.4785
    Octopole Moments (Debye-Ang^2)
       XXX      -0.2516    XXY       3.6058    XYY      -2.7511
       YYY       0.1737    XXZ       0.0000    XYZ      -0.0000
       YYZ      -0.0000    XZZ      -4.7316    YZZ      -0.0385
       ZZZ       0.0000
    Hexadecapole Moments (Debye-Ang^3)
      XXXX    -667.0014   XXXY       1.5800   XXYY    -127.3579
      XYYY      10.0765   YYYY    -168.4898   XXXZ      -0.0000
      XXYZ      -0.0000   XYYZ      -0.0000   YYYZ      -0.0000
      XXZZ    -113.4886   XYZZ       1.4630   YYZZ     -37.1907
      XZZZ      -0.0000   YZZZ      -0.0000   ZZZZ     -60.3975
 -----------------------------------------------------------------
 Calculating analytic gradient of the SCF energy
 Gradient of SCF Energy
            1           2           3           4
    1  -0.0004232   0.0001984   0.0002685  -0.0000437
    2   0.0001924  -0.0002453  -0.0000026   0.0000554
    3  -0.0000000   0.0000000   0.0000000   0.0000000
 Max gradient component =       4.232E-04
 RMS gradient           =       1.809E-04
 Gradient time:  CPU 1.38 s  wall 0.29 s
 Geometry Optimization Parameters
   NAtoms,    NIC,     NZ,  NCons,   NDum,   NFix, NCnnct, MaxDiis
        4      14       4       0       0       0       0       0

 Cartesian Hessian Update
 Hessian Updated using BFGS Update


** GEOMETRY OPTIMIZATION IN DELOCALIZED INTERNAL COORDINATES **
   Searching for a Minimum

   Optimization Cycle:   4

                       Coordinates (Angstroms)
     ATOM                X               Y               Z
      1  P         0.2510006804   -0.8565247351    0.0000000000
      2  P        -1.0693478210    0.6531008926    0.0000000000
      3  F        -2.4279837458   -0.1962152945    0.0000000000
      4  Cl        1.9896587844    0.2810183409    0.0000000000
   Point Group: cs    Number of degrees of freedom:     5


   Energy is  -1240.460391506

 Hessian Updated using BFGS Update

  5 Hessian modes will be used to form the next step
  Hessian Eigenvalues:
     0.197308    0.248325    0.262964    0.323259    0.406856

 Minimum Search - Taking Simple RFO Step
 Searching for Lamda that Minimizes Along All modes
 Value Taken    Lamda =  -0.00000181
 Step Taken.  Stepsize is  0.002471

                             Maximum     Tolerance    Cnvgd?
         Gradient           0.000622      0.000300      NO
         Displacement       0.001831      0.001200      NO
         Energy change     -0.000016      0.000001      NO


 New Cartesian Coordinates Obtained by Inverse Iteration

 Displacement from previous Coordinates is:  0.004068
 ----------------------------------------------------------------
             Standard Nuclear Orientation (Angstroms)
    I     Atom           X                Y                Z
 ----------------------------------------------------------------
    1      P       0.2520806061    -0.8566134152     0.0000000000
    2      P      -1.0700160733     0.6528464580     0.0000000000
    3      F      -2.4293521194    -0.1958176673     0.0000000000
    4      Cl      1.9906154848     0.2809638283     0.0000000000
 ----------------------------------------------------------------
 Molecular Point Group                 Cs    NOp =  2
 Largest Abelian Subgroup              Cs    NOp =  2
 Nuclear Repulsion Energy =   256.7126183574 hartrees
 There are       28 alpha and       28 beta electrons
 Applying Cartesian multipole field
    Component          Value
    ---------          -----
     (2,0,0)        1.00000E-11
     (0,2,0)        2.00000E-11
     (0,0,2)       -3.00000E-11
 Nucleus-field energy     =     0.0000000063 hartrees
 Requested basis set is 6-311++G(d,p)
 There are 45 shells and 112 basis functions
 A cutoff of  1.0D-11 yielded    898 shell pairs
 There are      5879 function pairs (      6317 Cartesian)
 Smallest overlap matrix eigenvalue = 7.03E-04
 Guess MOs from SCF MO coefficient file

 -----------------------------------------------------------------------
  General SCF calculation program by
  Eric Jon Sundstrom, Paul Horn, Yuezhi Mao, Dmitri Zuev, Alec White,
  David Stuck, Shaama M.S., Shane Yost, Joonho Lee, David Small,
  Daniel Levine, Susi Lehtola, Hugh Burton, Evgeny Epifanovsky
 -----------------------------------------------------------------------
 Hartree-Fock
 using 6 threads for integral computing
 -------------------------------------------------------
 OpenMP Integral computing Module                
 Release: version 2.0, May 2017, Q-Chem Inc. Pleasanton 
 -------------------------------------------------------
 A restricted SCF calculation will be
 performed using DIIS
 SCF converges when DIIS error is below 1.0e-08
 ---------------------------------------
  Cycle       Energy         DIIS error
 ---------------------------------------
    1   -1240.4603918069      1.45e-05  
    2   -1240.4603922704      3.72e-06  
    3   -1240.4603923146      1.36e-06  
    4   -1240.4603923207      5.00e-07  
    5   -1240.4603923218      1.94e-07  
    6   -1240.4603923220      7.47e-08  
    7   -1240.4603923220      2.84e-08  
    8   -1240.4603923220      1.22e-08  
    9   -1240.4603923220      4.54e-09  Convergence criterion met
 ---------------------------------------
 SCF time:   CPU 3.84s  wall 1.00s 
 SCF   energy in the final basis set =    -1240.4603923220
 Total energy in the final basis set =    -1240.4603923220

 --------------------------------------------------------------
             Orbital Energies (a.u.) and Symmetries
 --------------------------------------------------------------

 Alpha MOs, Restricted
 -- Occupied --                  
-104.86  -80.05  -80.03  -26.33  -10.59   -8.05   -8.05   -8.05
  1 A'    2 A'    3 A'    4 A'    5 A'    6 A'    7 A'    1 A"                 
 -7.589  -7.567  -5.482  -5.480  -5.480  -5.459  -5.458  -5.458
  8 A'    9 A'   10 A'   11 A'    2 A"   12 A'   13 A'    3 A"                 
 -1.639  -1.137  -0.935  -0.785  -0.708  -0.707  -0.625  -0.522
 14 A'   15 A'   16 A'   17 A'   18 A'    4 A"   19 A'   20 A'                 
 -0.514  -0.492  -0.400  -0.365
  5 A"   21 A'   22 A'    6 A"                                                 
 -- Virtual --                   
 -0.015   0.041   0.064   0.066   0.078   0.094   0.099   0.109
  7 A"   23 A'   24 A'   25 A'    8 A"   26 A'   27 A'    9 A"                 
  0.115   0.128   0.147   0.150   0.155   0.173   0.200   0.246
 28 A'   29 A'   10 A"   30 A'   31 A'   32 A'   33 A'   34 A'                 
  0.326   0.332   0.355   0.377   0.380   0.403   0.418   0.427
 35 A'   11 A"   36 A'   37 A'   12 A"   38 A'   13 A"   39 A'                 
  0.439   0.533   0.562   0.597   0.623   0.671   0.702   0.778
 40 A'   41 A'   42 A'   14 A"   43 A'   44 A'   15 A"   45 A'                 
  0.780   0.830   0.883   0.899   0.956   1.020   1.091   1.130
 46 A'   16 A"   47 A'   17 A"   48 A'   49 A'   18 A"   19 A"                 
  1.133   1.148   1.171   1.194   1.225   1.407   1.505   1.572
 50 A'   51 A'   52 A'   20 A"   53 A'   54 A'   55 A'   21 A"                 
  1.606   1.628   1.774   1.836   1.891   1.933   1.950   2.023
 56 A'   57 A'   22 A"   23 A"   58 A'   59 A'   60 A'   61 A'                 
  2.245   2.603   2.637   2.725   4.178   4.180   4.218   4.232
 62 A'   24 A"   63 A'   64 A'   25 A"   65 A'   26 A"   66 A'                 
  4.530   6.888   6.913   6.930   7.257   7.496  10.351  14.715
 67 A'   27 A"   68 A'   69 A'   70 A'   71 A'   72 A'   28 A"                 
 14.749  14.774  14.803  14.825  14.869  26.670  26.756  26.996
 29 A"   73 A'   74 A'   75 A'   76 A'   30 A"   77 A'   78 A'                 
 68.733 165.852 166.103 219.207
 79 A'   80 A'   81 A'   82 A'                                                 

 Beta MOs, Restricted
 -- Occupied --                  
-104.86  -80.05  -80.03  -26.33  -10.59   -8.05   -8.05   -8.05
  1 A'    2 A'    3 A'    4 A'    5 A'    6 A'    7 A'    1 A"                 
 -7.589  -7.567  -5.482  -5.480  -5.480  -5.459  -5.458  -5.458
  8 A'    9 A'   10 A'   11 A'    2 A"   12 A'   13 A'    3 A"                 
 -1.639  -1.137  -0.935  -0.785  -0.708  -0.707  -0.625  -0.522
 14 A'   15 A'   16 A'   17 A'   18 A'    4 A"   19 A'   20 A'                 
 -0.514  -0.492  -0.400  -0.365
  5 A"   21 A'   22 A'    6 A"                                                 
 -- Virtual --                   
 -0.015   0.041   0.064   0.066   0.078   0.094   0.099   0.109
  7 A"   23 A'   24 A'   25 A'    8 A"   26 A'   27 A'    9 A"                 
  0.115   0.128   0.147   0.150   0.155   0.173   0.200   0.246
 28 A'   29 A'   10 A"   30 A'   31 A'   32 A'   33 A'   34 A'                 
  0.326   0.332   0.355   0.377   0.380   0.403   0.418   0.427
 35 A'   11 A"   36 A'   37 A'   12 A"   38 A'   13 A"   39 A'                 
  0.439   0.533   0.562   0.597   0.623   0.671   0.702   0.778
 40 A'   41 A'   42 A'   14 A"   43 A'   44 A'   15 A"   45 A'                 
  0.780   0.830   0.883   0.899   0.956   1.020   1.091   1.130
 46 A'   16 A"   47 A'   17 A"   48 A'   49 A'   18 A"   19 A"                 
  1.133   1.148   1.171   1.194   1.225   1.407   1.505   1.572
 50 A'   51 A'   52 A'   20 A"   53 A'   54 A'   55 A'   21 A"                 
  1.606   1.628   1.774   1.836   1.891   1.933   1.950   2.023
 56 A'   57 A'   22 A"   23 A"   58 A'   59 A'   60 A'   61 A'                 
  2.245   2.603   2.637   2.725   4.178   4.180   4.218   4.232
 62 A'   24 A"   63 A'   64 A'   25 A"   65 A'   26 A"   66 A'                 
  4.530   6.888   6.913   6.930   7.257   7.496  10.351  14.715
 67 A'   27 A"   68 A'   69 A'   70 A'   71 A'   72 A'   28 A"                 
 14.749  14.774  14.803  14.825  14.869  26.670  26.756  26.996
 29 A"   73 A'   74 A'   75 A'   76 A'   30 A"   77 A'   78 A'                 
 68.733 165.852 166.103 219.207
 79 A'   80 A'   81 A'   82 A'                                                 
 --------------------------------------------------------------

          Ground-State Mulliken Net Atomic Charges

     Atom                 Charge (a.u.)
  ----------------------------------------
      1 P                     0.155665
      2 P                     0.154493
      3 F                    -0.184154
      4 Cl                   -0.126004
  ----------------------------------------
  Sum of atomic charges =     0.000000

 -----------------------------------------------------------------
                    Cartesian Multipole Moments
 -----------------------------------------------------------------
    Charge (ESU x 10^10)
                 0.0000
    Dipole Moment (Debye)
         X      -0.1389      Y       0.1521      Z      -0.0000
       Tot       0.2059
    Quadrupole Moments (Debye-Ang)
        XX     -49.9327     XY      -1.5832     YY     -44.9085
        XZ      -0.0000     YZ      -0.0000     ZZ     -43.4836
    Octopole Moments (Debye-Ang^2)
       XXX      -0.2418    XXY       3.6072    XYY      -2.7619
       YYY       0.1863    XXZ      -0.0000    XYZ      -0.0000
       YYZ      -0.0000    XZZ      -4.7387    YZZ      -0.0349
       ZZZ      -0.0000
    Hexadecapole Moments (Debye-Ang^3)
      XXXX    -667.7170   XXXY       1.6342   XXYY    -127.4663
      XYYY      10.1344   YYYY    -168.4886   XXXZ      -0.0000
      XXYZ      -0.0000   XYYZ       0.0000   YYYZ      -0.0000
      XXZZ    -113.5982   XYZZ       1.4815   YYZZ     -37.1956
      XZZZ       0.0000   YZZZ       0.0000   ZZZZ     -60.4196
 -----------------------------------------------------------------
 Calculating analytic gradient of the SCF energy
 Gradient of SCF Energy
            1           2           3           4
    1   0.0000146  -0.0000065  -0.0000424   0.0000343
    2  -0.0000613   0.0000585  -0.0000167   0.0000195
    3   0.0000000   0.0000000   0.0000000  -0.0000000
 Max gradient component =       6.133E-05
 RMS gradient           =       3.038E-05
 Gradient time:  CPU 1.38 s  wall 0.29 s
 Geometry Optimization Parameters
   NAtoms,    NIC,     NZ,  NCons,   NDum,   NFix, NCnnct, MaxDiis
        4      14       4       0       0       0       0       0

 Cartesian Hessian Update
 Hessian Updated using BFGS Update


** GEOMETRY OPTIMIZATION IN DELOCALIZED INTERNAL COORDINATES **
   Searching for a Minimum

   Optimization Cycle:   5

                       Coordinates (Angstroms)
     ATOM                X               Y               Z
      1  P         0.2520806061   -0.8566134152    0.0000000000
      2  P        -1.0700160733    0.6528464580    0.0000000000
      3  F        -2.4293521194   -0.1958176673    0.0000000000
      4  Cl        1.9906154848    0.2809638283    0.0000000000
   Point Group: cs    Number of degrees of freedom:     5


   Energy is  -1240.460392322

 Hessian Updated using BFGS Update

  5 Hessian modes will be used to form the next step
  Hessian Eigenvalues:
     0.191789    0.249968    0.284905    0.323891    0.420546

 Minimum Search - Taking Simple RFO Step
 Searching for Lamda that Minimizes Along All modes
 Value Taken    Lamda =   0.00000000
 Step Taken.  Stepsize is  0.000309

                             Maximum     Tolerance    Cnvgd?
         Gradient           0.000068      0.000300     YES
         Displacement       0.000268      0.001200     YES
         Energy change     -0.000001      0.000001     YES


                       Distance Matrix (Angstroms)
             P (  1)   P (  2)   F (  3)
   P (  2)  2.006591
   F (  3)  2.761654  1.602506
   Cl(  4)  2.077639  3.083142  4.445608

 Final energy is   -1240.4603923220225     


 ******************************
 **  OPTIMIZATION CONVERGED  **
 ******************************

                       Coordinates (Angstroms)
     ATOM                X               Y               Z
      1  P         0.2520806061   -0.8566134152    0.0000000000
      2  P        -1.0700160733    0.6528464580    0.0000000000
      3  F        -2.4293521194   -0.1958176673    0.0000000000
      4  Cl        1.9906154848    0.2809638283    0.0000000000

Z-matrix Print:
$molecule
0 1
P 
P  1 2.006591
F  2 1.602506 1 99.236813
Cl 1 2.077639 2 98.016308 3 -180.000000 0
$end


 --------------------------------------------------------------
             Orbital Energies (a.u.) and Symmetries
 --------------------------------------------------------------

 Alpha MOs, Restricted
 -- Occupied --                  
-104.86  -80.05  -80.03  -26.33  -10.59   -8.05   -8.05   -8.05
  1 A'    2 A'    3 A'    4 A'    5 A'    6 A'    7 A'    1 A"                 
 -7.589  -7.567  -5.482  -5.480  -5.480  -5.459  -5.458  -5.458
  8 A'    9 A'   10 A'   11 A'    2 A"   12 A'   13 A'    3 A"                 
 -1.639  -1.137  -0.935  -0.785  -0.708  -0.707  -0.625  -0.522
 14 A'   15 A'   16 A'   17 A'   18 A'    4 A"   19 A'   20 A'                 
 -0.514  -0.492  -0.400  -0.365
  5 A"   21 A'   22 A'    6 A"                                                 
 -- Virtual --                   
 -0.015   0.041   0.064   0.066   0.078   0.094   0.099   0.109
  7 A"   23 A'   24 A'   25 A'    8 A"   26 A'   27 A'    9 A"                 
  0.115   0.128   0.147   0.150   0.155   0.173   0.200   0.246
 28 A'   29 A'   10 A"   30 A'   31 A'   32 A'   33 A'   34 A'                 
  0.326   0.332   0.355   0.377   0.380   0.403   0.418   0.427
 35 A'   11 A"   36 A'   37 A'   12 A"   38 A'   13 A"   39 A'                 
  0.439   0.533   0.562   0.597   0.623   0.671   0.702   0.778
 40 A'   41 A'   42 A'   14 A"   43 A'   44 A'   15 A"   45 A'                 
  0.780   0.830   0.883   0.899   0.956   1.020   1.091   1.130
 46 A'   16 A"   47 A'   17 A"   48 A'   49 A'   18 A"   19 A"                 
  1.133   1.148   1.171   1.194   1.225   1.407   1.505   1.572
 50 A'   51 A'   52 A'   20 A"   53 A'   54 A'   55 A'   21 A"                 
  1.606   1.628   1.774   1.836   1.891   1.933   1.950   2.023
 56 A'   57 A'   22 A"   23 A"   58 A'   59 A'   60 A'   61 A'                 
  2.245   2.603   2.637   2.725   4.178   4.180   4.218   4.232
 62 A'   24 A"   63 A'   64 A'   25 A"   65 A'   26 A"   66 A'                 
  4.530   6.888   6.913   6.930   7.257   7.496  10.351  14.715
 67 A'   27 A"   68 A'   69 A'   70 A'   71 A'   72 A'   28 A"                 
 14.749  14.774  14.803  14.825  14.869  26.670  26.756  26.996
 29 A"   73 A'   74 A'   75 A'   76 A'   30 A"   77 A'   78 A'                 
 68.733 165.852 166.103 219.207
 79 A'   80 A'   81 A'   82 A'                                                 

 Beta MOs, Restricted
 -- Occupied --                  
-104.86  -80.05  -80.03  -26.33  -10.59   -8.05   -8.05   -8.05
  1 A'    2 A'    3 A'    4 A'    5 A'    6 A'    7 A'    1 A"                 
 -7.589  -7.567  -5.482  -5.480  -5.480  -5.459  -5.458  -5.458
  8 A'    9 A'   10 A'   11 A'    2 A"   12 A'   13 A'    3 A"                 
 -1.639  -1.137  -0.935  -0.785  -0.708  -0.707  -0.625  -0.522
 14 A'   15 A'   16 A'   17 A'   18 A'    4 A"   19 A'   20 A'                 
 -0.514  -0.492  -0.400  -0.365
  5 A"   21 A'   22 A'    6 A"                                                 
 -- Virtual --                   
 -0.015   0.041   0.064   0.066   0.078   0.094   0.099   0.109
  7 A"   23 A'   24 A'   25 A'    8 A"   26 A'   27 A'    9 A"                 
  0.115   0.128   0.147   0.150   0.155   0.173   0.200   0.246
 28 A'   29 A'   10 A"   30 A'   31 A'   32 A'   33 A'   34 A'                 
  0.326   0.332   0.355   0.377   0.380   0.403   0.418   0.427
 35 A'   11 A"   36 A'   37 A'   12 A"   38 A'   13 A"   39 A'                 
  0.439   0.533   0.562   0.597   0.623   0.671   0.702   0.778
 40 A'   41 A'   42 A'   14 A"   43 A'   44 A'   15 A"   45 A'                 
  0.780   0.830   0.883   0.899   0.956   1.020   1.091   1.130
 46 A'   16 A"   47 A'   17 A"   48 A'   49 A'   18 A"   19 A"                 
  1.133   1.148   1.171   1.194   1.225   1.407   1.505   1.572
 50 A'   51 A'   52 A'   20 A"   53 A'   54 A'   55 A'   21 A"                 
  1.606   1.628   1.774   1.836   1.891   1.933   1.950   2.023
 56 A'   57 A'   22 A"   23 A"   58 A'   59 A'   60 A'   61 A'                 
  2.245   2.603   2.637   2.725   4.178   4.180   4.218   4.232
 62 A'   24 A"   63 A'   64 A'   25 A"   65 A'   26 A"   66 A'                 
  4.530   6.888   6.913   6.930   7.257   7.496  10.351  14.715
 67 A'   27 A"   68 A'   69 A'   70 A'   71 A'   72 A'   28 A"                 
 14.749  14.774  14.803  14.825  14.869  26.670  26.756  26.996
 29 A"   73 A'   74 A'   75 A'   76 A'   30 A"   77 A'   78 A'                 
 68.733 165.852 166.103 219.207
 79 A'   80 A'   81 A'   82 A'                                                 
 --------------------------------------------------------------

          Ground-State Mulliken Net Atomic Charges

     Atom                 Charge (a.u.)
  ----------------------------------------
      1 P                     0.155665
      2 P                     0.154493
      3 F                    -0.184154
      4 Cl                   -0.126004
  ----------------------------------------
  Sum of atomic charges =     0.000000

 -----------------------------------------------------------------
                    Cartesian Multipole Moments
 -----------------------------------------------------------------
    Charge (ESU x 10^10)
                 0.0000
    Dipole Moment (Debye)
         X      -0.1389      Y       0.1521      Z      -0.0000
       Tot       0.2059
    Quadrupole Moments (Debye-Ang)
        XX     -49.9327     XY      -1.5832     YY     -44.9085
        XZ      -0.0000     YZ      -0.0000     ZZ     -43.4836
    Octopole Moments (Debye-Ang^2)
       XXX      -0.2418    XXY       3.6072    XYY      -2.7619
       YYY       0.1863    XXZ      -0.0000    XYZ      -0.0000
       YYZ      -0.0000    XZZ      -4.7387    YZZ      -0.0349
       ZZZ      -0.0000
    Hexadecapole Moments (Debye-Ang^3)
      XXXX    -667.7170   XXXY       1.6342   XXYY    -127.4663
      XYYY      10.1344   YYYY    -168.4886   XXXZ      -0.0000
      XXYZ      -0.0000   XYYZ       0.0000   YYYZ      -0.0000
      XXZZ    -113.5982   XYZZ       1.4815   YYZZ     -37.1956
      XZZZ       0.0000   YZZZ       0.0000   ZZZZ     -60.4196
 -----------------------------------------------------------------
Archival summary:
1\1\december\OPT\HF\BasisUnspecified\l121\taweetha\SunFeb1006:10:542019SunFeb1006:10:542019\0\\#,OPT,HF,BasisUnspecified,\\0,1\P\P,1,2.00659\F,2,1.60251,1,99.2368\Cl,1,2.07764,2,98.0163,3,-180,0\\HF=-1240.46039\\@

 Total job time:  5.55s(wall), 31.06s(cpu) 
 Sun Feb 10 06:10:54 2019

        *************************************************************
        *                                                           *
        *  Thank you very much for using Q-Chem.  Have a nice day.  *
        *                                                           *
        *************************************************************


 
User input: 2 of 2 
 
Q-Chem Developer Version!
                  Welcome to Q-Chem
     A Quantum Leap Into The Future Of Chemistry


 Q-Chem 5.1, Q-Chem, Inc., Pleasanton, CA (2018)

 Yihan Shao,  Zhengting Gan,  E. Epifanovsky,  A. T. B. Gilbert,  M. Wormit,  
 J. Kussmann,  A. W. Lange,  A. Behn,  Jia Deng,  Xintian Feng,  D. Ghosh,  
 M. Goldey,  P. R. Horn,  L. D. Jacobson,  I. Kaliman,  T. Kus,  A. Landau,  
 Jie Liu,  E. I. Proynov,  R. M. Richard,  R. P. Steele,  E. J. Sundstrom,  
 H. L. Woodcock III,  P. M. Zimmerman,  D. Zuev,  B. Albrecht,  E. Alguire,  
 S. A. Baeppler,  D. Barton,  Z. Benda,  Y. A. Bernard,  E. J. Berquist,  
 K. B. Bravaya,  H. Burton,  D. Casanova,  Chun-Min Chang,  Yunqing Chen,  
 A. Chien,  K. D. Closser,  M. P. Coons,  S. Coriani,  S. Dasgupta,  
 A. L. Dempwolff,  M. Diedenhofen,  Hainam Do,  R. G. Edgar,  Po-Tung Fang,  
 S. Faraji,  S. Fatehi,  Qingguo Feng,  K. D. Fenk,  J. Fosso-Tande,  
 J. Gayvert,  Qinghui Ge,  A. Ghysels,  G. Gidofalvi,  J. Gomes,  
 J. Gonthier,  A. Gunina,  D. Hait,  M. W. D. Hanson-Heine,  
 P. H. P. Harbach,  A. W. Hauser,  J. E. Herr,  E. G. Hohenstein,  
 Z. C. Holden,  Kerwin Hui,  B. C. Huynh,  T.-C. Jagau,  Hyunjun Ji,  
 B. Kaduk,  K. Khistyaev,  Jaehoon Kim,  P. Klunzinger,  K. Koh,  
 D. Kosenkov,  L. Koulias,  T. Kowalczyk,  C. M. Krauter,  A. Kunitsa,  
 Ka Un Lao,  A. Laurent,  K. V. Lawler,  Joonho Lee,  D. Lefrancois,  
 S. Lehtola,  D. S. Levine,  Yi-Pei Li,  You-Sheng Lin,  Fenglai Liu,  
 E. Livshits,  A. Luenser,  P. Manohar,  E. Mansoor,  S. F. Manzer,  
 Shan-Ping Mao,  Yuezhi Mao,  N. Mardirossian,  A. V. Marenich,  
 T. Markovich,  L. A. Martinez-Martinez,  S. A. Maurer,  N. J. Mayhall,  
 S. C. McKenzie,  J.-M. Mewes,  A. F. Morrison,  J. W. Mullinax,  K. Nanda,  
 T. S. Nguyen-Beck,  R. Olivares-Amaya,  J. A. Parkhill,  T. M. Perrine,  
 F. Plasser,  P. Pokhilko,  S. Prager,  A. Prociuk,  E. Ramos,  D. R. Rehn,  
 F. Rob,  M. Schneider,  N. Sergueev,  S. M. Sharada,  S. Sharma,  
 D. W. Small,  T. Stauch,  T. Stein,  Yu-Chuan Su,  A. J. W. Thom,  
 A. Tkatchenko,  T. Tsuchimochi,  N. M. Tubman,  L. Vogt,  M. L. Vidal,  
 O. Vydrov,  M. A. Watson,  J. Wenzel,  M. de Wergifosse,  T. A. Wesolowski,  
 A. White,  J. Witte,  A. Yamada,  Jun Yang,  K. Yao,  S. Yeganeh,  
 S. R. Yost,  Zhi-Qiang You,  A. Zech,  Igor Ying Zhang,  Xing Zhang,  
 Yan Zhao,  Ying Zhu,  B. R. Brooks,  G. K. L. Chan,  C. J. Cramer,  
 M. S. Gordon,  W. J. Hehre,  A. Klamt,  M. W. Schmidt,  C. D. Sherrill,  
 D. G. Truhlar,  A. Aspuru-Guzik,  R. Baer,  A. T. Bell,  N. A. Besley,  
 Jeng-Da Chai,  A. E. DePrince, III,  R. A. DiStasio Jr.,  A. Dreuw,  
 B. D. Dunietz,  T. R. Furlani,  Chao-Ping Hsu,  Yousung Jung,  Jing Kong,  
 D. S. Lambrecht,  WanZhen Liang,  C. Ochsenfeld,  V. A. Rassolov,  
 L. V. Slipchenko,  J. E. Subotnik,  T. Van Voorhis,  J. M. Herbert,  
 A. I. Krylov,  P. M. W. Gill,  M. Head-Gordon

 Contributors to earlier versions of Q-Chem not listed above: 
 R. D. Adamson,  B. Austin,  J. Baker,  G. J. O. Beran,  K. Brandhorst,  
 S. T. Brown,  E. F. C. Byrd,  A. K. Chakraborty,  C.-L. Cheng,  
 Siu Hung Chien,  D. M. Chipman,  D. L. Crittenden,  H. Dachsel,  
 R. J. Doerksen,  A. D. Dutoi,  L. Fusti-Molnar,  W. A. Goddard III,  
 A. Golubeva-Zadorozhnaya,  S. R. Gwaltney,  G. Hawkins,  A. Heyden,  
 S. Hirata,  G. Kedziora,  F. J. Keil,  C. Kelley,  Jihan Kim,  R. A. King,  
 R. Z. Khaliullin,  P. P. Korambath,  W. Kurlancheek,  A. M. Lee,  M. S. Lee,  
 S. V. Levchenko,  Ching Yeh Lin,  D. Liotard,  R. C. Lochan,  I. Lotan,  
 P. E. Maslen,  N. Nair,  D. P. O'Neill,  D. Neuhauser,  E. Neuscamman,  
 C. M. Oana,  R. Olson,  B. Peters,  R. Peverati,  P. A. Pieniazek,  
 Y. M. Rhee,  J. Ritchie,  M. A. Rohrdanz,  E. Rosta,  N. J. Russ,  
 H. F. Schaefer III,  N. E. Schultz,  N. Shenvi,  A. C. Simmonett,  A. Sodt,  
 D. Stuck,  K. S. Thanthiriwatte,  V. Vanovschi,  Tao Wang,  A. Warshel,  
 C. F. Williams,  Q. Wu,  X. Xu,  W. Zhang

 Please cite Q-Chem as follows:
 Y. Shao et al., Mol. Phys. 113, 184-215 (2015)
 DOI: 10.1080/00268976.2014.952696

 Q-Chem 5.1.2 for Intel X86 EM64T Linux

 Parts of Q-Chem use Armadillo 8.300.2 (Tropical Shenanigans).
 http://arma.sourceforge.net/

 Q-Chem begins on Sun Feb 10 06:10:54 2019  

Host: 
0

     Scratch files written to /scratch/taweetham/qchem22817//
The previous job contains 0 fragments, simply inherited here
Input Ideriv = 2
Curr. Ideriv = -1
Max.  Ideriv = 2

Checking the input file for inconsistencies... 	...done.

--------------------------------------------------------------
User input:
--------------------------------------------------------------

$molecule
read
$end

$rem
   JOB_TYPE 	FREQUENCY
   BASIS 		6-311++G**
   EXCHANGE 	HF	
$end

--------------------------------------------------------------
 ----------------------------------------------------------------
             Standard Nuclear Orientation (Angstroms)
    I     Atom           X                Y                Z
 ----------------------------------------------------------------
    1      P       0.2567943189    -0.8560091621    -0.0000000000
    2      P      -1.0643961125     0.6542439898     0.0000000000
    3      F      -2.4242412999    -0.1936040803    -0.0000000000
    4      Cl      1.9960116825     0.2805243710     0.0000000000
 ----------------------------------------------------------------
 Molecular Point Group                 Cs    NOp =  2
 Largest Abelian Subgroup              Cs    NOp =  2
 Nuclear Repulsion Energy =   256.7126183574 hartrees
 There are       28 alpha and       28 beta electrons
 Requested basis set is 6-311++G(d,p)
 There are 45 shells and 112 basis functions

 Total QAlloc Memory Limit   2000 MB
 Mega-Array Size       188 MB
 MEM_STATIC part       192 MB

                       Distance Matrix (Angstroms)
             P (  1)   P (  2)   F (  3)
   P (  2)  2.006591
   F (  3)  2.761654  1.602506
   Cl(  4)  2.077639  3.083142  4.445608

 A cutoff of  1.0D-11 yielded    898 shell pairs
 There are      5879 function pairs (      6317 Cartesian)

 -------------------------------------------------------
 OpenMP Integral Computing Module                       
 Release: version 1.0, May 2013, Q-Chem Inc. Pittsburgh 
 -------------------------------------------------------
 Integral Job Info:
 Integral job number is                      11
 Integral operator is                         1
 short-range coefficients                     0
 long-range coefficients              100000000
 Omega coefficients                           0
 if combine SR and LR in K                    0
 Integral screening is                        0
 Integral computing path is                   2
 max size of driver memory is            800000
 size of driver memory is                593474
 size of scratch memory is              8114252
 max col of scratch BK array               1296
 max len of scratch array in speh3          155
 max len of scratch index in speh4           18
 max int batch size is                      520
 min int batch size is                       52
 fixed nKL is                                52
 max L of basis functions is                  2
 order of int derivative is                   0
 number of shells is                         45
 number of basis is                         116
 number of cartesian basis is               116
 number of contracted shell pairs           898
 number of primitive shell pairs           2472
 maxK2 (contraction) of shell pair           36
 max number of K2 of shell pair               1
 max number of CS2 of shell pair            111
 max number of PS2 of shell pair            228
 mem total for path MDJ                  513036
 -------------------------------------------------------
 Smallest overlap matrix eigenvalue = 7.03E-04
 Guess from superposition of atomic densities
 Warning:  Energy on first SCF cycle will be non-variational
 SAD guess density has 56.000000 electrons

 -----------------------------------------------------------------------
  General SCF calculation program by
  Eric Jon Sundstrom, Paul Horn, Yuezhi Mao, Dmitri Zuev, Alec White,
  David Stuck, Shaama M.S., Shane Yost, Joonho Lee, David Small,
  Daniel Levine, Susi Lehtola, Hugh Burton, Evgeny Epifanovsky
 -----------------------------------------------------------------------
 Hartree-Fock
 using 6 threads for integral computing
 -------------------------------------------------------
 OpenMP Integral computing Module                
 Release: version 2.0, May 2017, Q-Chem Inc. Pleasanton 
 -------------------------------------------------------
 A restricted SCF calculation will be
 performed using DIIS
 SCF converges when DIIS error is below 1.0e-08
 ---------------------------------------
  Cycle       Energy         DIIS error
 ---------------------------------------
    1   -1240.8436312058      4.65e-02  
    2   -1240.4022627522      5.80e-03  
    3   -1240.4470046191      3.37e-03  
    4   -1240.4595530106      5.98e-04  
    5   -1240.4602698399      1.92e-04  
    6   -1240.4603830900      4.72e-05  
    7   -1240.4603910735      1.40e-05  
    8   -1240.4603921859      4.65e-06  
    9   -1240.4603923061      1.46e-06  
   10   -1240.4603923210      3.51e-07  
   11   -1240.4603923219      1.04e-07  
   12   -1240.4603923219      5.60e-08  
   13   -1240.4603923220      1.94e-08  
   14   -1240.4603923220      6.57e-09  Convergence criterion met
 ---------------------------------------
 SCF time:   CPU 5.95s  wall 1.00s 
 SCF   energy in the final basis set =    -1240.4603923220
 Total energy in the final basis set =    -1240.4603923220

 --------------------------------------------------------------
             Orbital Energies (a.u.) and Symmetries
 --------------------------------------------------------------

 Alpha MOs, Restricted
 -- Occupied --                  
-104.86  -80.05  -80.03  -26.33  -10.59   -8.05   -8.05   -8.05
  1 A'    2 A'    3 A'    4 A'    5 A'    6 A'    7 A'    1 A"                 
 -7.589  -7.567  -5.482  -5.480  -5.480  -5.459  -5.458  -5.458
  8 A'    9 A'   10 A'   11 A'    2 A"   12 A'   13 A'    3 A"                 
 -1.639  -1.137  -0.935  -0.785  -0.708  -0.707  -0.625  -0.522
 14 A'   15 A'   16 A'   17 A'   18 A'    4 A"   19 A'   20 A'                 
 -0.514  -0.492  -0.400  -0.365
  5 A"   21 A'   22 A'    6 A"                                                 
 -- Virtual --                   
 -0.015   0.041   0.064   0.066   0.078   0.094   0.099   0.109
  7 A"   23 A'   24 A'   25 A'    8 A"   26 A'   27 A'    9 A"                 
  0.115   0.128   0.147   0.150   0.155   0.173   0.200   0.246
 28 A'   29 A'   10 A"   30 A'   31 A'   32 A'   33 A'   34 A'                 
  0.326   0.332   0.355   0.377   0.380   0.403   0.418   0.427
 35 A'   11 A"   36 A'   37 A'   12 A"   38 A'   13 A"   39 A'                 
  0.439   0.533   0.562   0.597   0.623   0.671   0.702   0.778
 40 A'   41 A'   42 A'   14 A"   43 A'   44 A'   15 A"   45 A'                 
  0.780   0.830   0.883   0.899   0.956   1.020   1.091   1.130
 46 A'   16 A"   47 A'   17 A"   48 A'   49 A'   18 A"   19 A"                 
  1.133   1.148   1.171   1.194   1.225   1.407   1.505   1.572
 50 A'   51 A'   52 A'   20 A"   53 A'   54 A'   55 A'   21 A"                 
  1.606   1.628   1.774   1.836   1.891   1.933   1.950   2.023
 56 A'   57 A'   22 A"   23 A"   58 A'   59 A'   60 A'   61 A'                 
  2.245   2.603   2.637   2.725   4.178   4.180   4.218   4.232
 62 A'   24 A"   63 A'   64 A'   25 A"   65 A'   26 A"   66 A'                 
  4.530   6.888   6.913   6.930   7.257   7.496  10.351  14.715
 67 A'   27 A"   68 A'   69 A'   70 A'   71 A'   72 A'   28 A"                 
 14.749  14.774  14.803  14.825  14.869  26.670  26.756  26.996
 29 A"   73 A'   74 A'   75 A'   76 A'   30 A"   77 A'   78 A'                 
 68.733 165.852 166.103 219.207
 79 A'   80 A'   81 A'   82 A'                                                 

 Beta MOs, Restricted
 -- Occupied --                  
-104.86  -80.05  -80.03  -26.33  -10.59   -8.05   -8.05   -8.05
  1 A'    2 A'    3 A'    4 A'    5 A'    6 A'    7 A'    1 A"                 
 -7.589  -7.567  -5.482  -5.480  -5.480  -5.459  -5.458  -5.458
  8 A'    9 A'   10 A'   11 A'    2 A"   12 A'   13 A'    3 A"                 
 -1.639  -1.137  -0.935  -0.785  -0.708  -0.707  -0.625  -0.522
 14 A'   15 A'   16 A'   17 A'   18 A'    4 A"   19 A'   20 A'                 
 -0.514  -0.492  -0.400  -0.365
  5 A"   21 A'   22 A'    6 A"                                                 
 -- Virtual --                   
 -0.015   0.041   0.064   0.066   0.078   0.094   0.099   0.109
  7 A"   23 A'   24 A'   25 A'    8 A"   26 A'   27 A'    9 A"                 
  0.115   0.128   0.147   0.150   0.155   0.173   0.200   0.246
 28 A'   29 A'   10 A"   30 A'   31 A'   32 A'   33 A'   34 A'                 
  0.326   0.332   0.355   0.377   0.380   0.403   0.418   0.427
 35 A'   11 A"   36 A'   37 A'   12 A"   38 A'   13 A"   39 A'                 
  0.439   0.533   0.562   0.597   0.623   0.671   0.702   0.778
 40 A'   41 A'   42 A'   14 A"   43 A'   44 A'   15 A"   45 A'                 
  0.780   0.830   0.883   0.899   0.956   1.020   1.091   1.130
 46 A'   16 A"   47 A'   17 A"   48 A'   49 A'   18 A"   19 A"                 
  1.133   1.148   1.171   1.194   1.225   1.407   1.505   1.572
 50 A'   51 A'   52 A'   20 A"   53 A'   54 A'   55 A'   21 A"                 
  1.606   1.628   1.774   1.836   1.891   1.933   1.950   2.023
 56 A'   57 A'   22 A"   23 A"   58 A'   59 A'   60 A'   61 A'                 
  2.245   2.603   2.637   2.725   4.178   4.180   4.218   4.232
 62 A'   24 A"   63 A'   64 A'   25 A"   65 A'   26 A"   66 A'                 
  4.530   6.888   6.913   6.930   7.257   7.496  10.351  14.715
 67 A'   27 A"   68 A'   69 A'   70 A'   71 A'   72 A'   28 A"                 
 14.749  14.774  14.803  14.825  14.869  26.670  26.756  26.996
 29 A"   73 A'   74 A'   75 A'   76 A'   30 A"   77 A'   78 A'                 
 68.733 165.852 166.103 219.207
 79 A'   80 A'   81 A'   82 A'                                                 
 --------------------------------------------------------------

          Ground-State Mulliken Net Atomic Charges

     Atom                 Charge (a.u.)
  ----------------------------------------
      1 P                     0.155665
      2 P                     0.154493
      3 F                    -0.184154
      4 Cl                   -0.126004
  ----------------------------------------
  Sum of atomic charges =     0.000000

 -----------------------------------------------------------------
                    Cartesian Multipole Moments
 -----------------------------------------------------------------
    Charge (ESU x 10^10)
                 0.0000
    Dipole Moment (Debye)
         X      -0.1388      Y       0.1521      Z       0.0000
       Tot       0.2059
    Quadrupole Moments (Debye-Ang)
        XX     -49.9360     XY      -1.5795     YY     -44.9063
        XZ       0.0000     YZ      -0.0000     ZZ     -43.4836
    Octopole Moments (Debye-Ang^2)
       XXX      -1.0185    XXY       3.5498    XYY      -3.0033
       YYY       0.0895    XXZ       0.0000    XYZ       0.0000
       YYZ       0.0000    XZZ      -4.9660    YZZ      -0.0649
       ZZZ       0.0000
    Hexadecapole Moments (Debye-Ang^3)
      XXXX    -667.7260   XXXY       1.8611   XXYY    -127.4808
      XYYY      10.2570   YYYY    -168.5127   XXXZ       0.0000
      XXYZ      -0.0000   XYYZ       0.0000   YYYZ      -0.0000
      XXZZ    -113.6472   XYZZ       1.5235   YYZZ     -37.1974
      XZZZ       0.0000   YZZZ      -0.0000   ZZZZ     -60.4196
 -----------------------------------------------------------------
 Calculating MO derivatives via CPSCF
XF: myseg = 0
XF: NBas: 112, NBas6D: 116
 D1JvT checksum  = 90864 6794.0300995935
 D1KAT checksum  = 195936 453.1644432775
   1         3          12      0.103548    0.030927
   2         3          12      0.025286    0.010006
   3         3          12      0.007464    0.003082
   4         3          12      0.001665    0.000610
   5         3          12      0.000343    0.000132
   6         8           7      0.000055    0.000024
   7        13           2      0.000006    0.000003
   8        15           0      0.000000    0.000000    Roots Converged
 Time for AOints: 1.4 s (CPU) 0.2 s (wall)
 ------------------------------------------------------------------------------
                     AOints        : Timing summary (seconds)
 ------------------------------------------------------------------------------
     job step          cpu (% of tot)      sys (% of tot)     wall (% of tot)
 ------------------------------------------------------------------------------
  cpscf_lag         0.4253E+01 (27.5)   0.2000E-05 (33.3)   0.7811E+00 (27.1)
  iterzp            0.9823E+01 (63.4)   0.4000E-05 (66.7)   0.1845E+01 (63.9)
  make_fx           0.0000E+00 ( 0.0)   0.0000E+00 ( 0.0)   0.0000E+00 ( 0.0)
  AOints            0.1362E+01 ( 8.8)   0.0000E+00 ( 0.0)   0.2352E+00 ( 8.1)
 ------------------------------------------------------------------------------
   Grand Totals     0.1549E+02          0.6000E-05          0.2887E+01
 ------------------------------------------------------------------------------
 Calculating analytic Hessian of the SCF energy
 Polarizability Matrix (a.u.)
            1           2           3
    1 -79.9653193  13.1762899   0.0000000
    2  13.1762899 -59.0484106  -0.0000000
    3   0.0000000  -0.0000000 -37.8368373

 Direct stationary perturbation theory relativistic correction:

 rels  =       1.801943909805
 relv  =      -6.360136752003
 rel2e =       1.345647313640
 E_rel =      -3.212545528558

 Hessian of the SCF Energy
            1           2           3           4           5           6
    1   0.2441502  -0.0563373  -0.0000000  -0.1039449   0.1252508  -0.0000000
    2  -0.0563373   0.2468614  -0.0000000   0.1258478  -0.2038202   0.0000000
    3  -0.0000000  -0.0000000   0.0057762  -0.0000000   0.0000000   0.0077694
    4  -0.1039449   0.1258478  -0.0000000   0.3406735   0.0002090   0.0000000
    5   0.1252508  -0.2038202   0.0000000   0.0002090   0.3034628  -0.0000000
    6  -0.0000000   0.0000000   0.0077694   0.0000000  -0.0000000   0.0105587
    7  -0.0228703  -0.0162037   0.0000000  -0.2242065  -0.1067207   0.0000000
    8   0.0045517   0.0171203  -0.0000000  -0.1292327  -0.1091690   0.0000000
    9   0.0000000  -0.0000000  -0.0076537   0.0000000   0.0000000  -0.0103667
   10  -0.1173350  -0.0533068   0.0000000  -0.0125221  -0.0187391   0.0000000
   11  -0.0734652  -0.0601615   0.0000000   0.0031759   0.0095264  -0.0000000
   12   0.0000000   0.0000000  -0.0058919   0.0000000  -0.0000000  -0.0079615
            7           8           9          10          11          12
    1  -0.0228703   0.0045517   0.0000000  -0.1173350  -0.0734652   0.0000000
    2  -0.0162037   0.0171203  -0.0000000  -0.0533068  -0.0601615   0.0000000
    3   0.0000000  -0.0000000  -0.0076537   0.0000000   0.0000000  -0.0058919
    4  -0.2242065  -0.1292327   0.0000000  -0.0125221   0.0031759   0.0000000
    5  -0.1067207  -0.1091690   0.0000000  -0.0187391   0.0095264  -0.0000000
    6   0.0000000   0.0000000  -0.0103667   0.0000000  -0.0000000  -0.0079615
    7   0.2591664   0.1211373  -0.0000000  -0.0120895   0.0017871  -0.0000000
    8   0.1211373   0.0939432  -0.0000000   0.0035438  -0.0018945   0.0000000
    9  -0.0000000  -0.0000000   0.0101940  -0.0000000  -0.0000000   0.0078264
   10  -0.0120895   0.0035438  -0.0000000   0.1419465   0.0685021  -0.0000000
   11   0.0017871  -0.0018945  -0.0000000   0.0685021   0.0525295  -0.0000000
   12  -0.0000000   0.0000000   0.0078264  -0.0000000  -0.0000000   0.0060270
 Gradient time:  CPU 23.18 s  wall 4.41 s
 **********************************************************************
 **                                                                  **
 **                       VIBRATIONAL ANALYSIS                       **
 **                       --------------------                       **
 **                                                                  **
 **        VIBRATIONAL FREQUENCIES (CM**-1) AND NORMAL MODES         **
 **     FORCE CONSTANTS (mDYN/ANGSTROM) AND REDUCED MASSES (AMU)     **
 **                  INFRARED INTENSITIES (KM/MOL)                   **
 **                                                                  **
 **********************************************************************


 Mode:                 1                      2                      3
 Frequency:       161.47                 180.62                 298.96
 Force Cnst:      0.4335                 0.4733                 1.2757
 Red. Mass:      28.2216                24.6244                24.2261
 IR Active:          YES                    YES                    YES
 IR Intens:        7.300                  5.350                  2.476
 Raman Active:       YES                    YES                    YES
               X      Y      Z        X      Y      Z        X      Y      Z
 P         -0.090  0.474 -0.000    0.000 -0.000 -0.346   -0.261  0.005 -0.000
 P         -0.379  0.242 -0.000    0.000 -0.000 -0.468    0.288  0.280 -0.000
 F          0.078 -0.555  0.000   -0.000  0.000  0.750    0.677 -0.396  0.000
 Cl         0.374 -0.333  0.000   -0.000  0.000  0.313   -0.392 -0.038  0.000
 TransDip   0.021  0.084 -0.000   -0.000 -0.000 -0.074    0.015  0.048 -0.000

 Mode:                 4                      5                      6
 Frequency:       528.25                 714.61                 837.47
 Force Cnst:      5.3197                 9.2643                 9.2013
 Red. Mass:      32.3561                30.7912                22.2669
 IR Active:          YES                    YES                    YES
 IR Intens:       92.442                  1.817                240.820
 Raman Active:       YES                    YES                    YES
               X      Y      Z        X      Y      Z        X      Y      Z
 P          0.636  0.429 -0.000    0.423 -0.548  0.000    0.012 -0.032  0.000
 P          0.000 -0.093 -0.000   -0.347  0.618  0.000   -0.470 -0.226  0.000
 F         -0.081  0.088  0.000   -0.030 -0.124 -0.000    0.739  0.425 -0.000
 Cl        -0.519 -0.345  0.000   -0.051  0.005 -0.000    0.004 -0.002 -0.000
 TransDip   0.303  0.053 -0.000   -0.002  0.043 -0.000   -0.493 -0.059 -0.000

 STANDARD THERMODYNAMIC QUANTITIES AT   298.15 K  AND     1.00 ATM

   This Molecule has  0 Imaginary Frequencies
   Zero point vibrational energy:        3.890 kcal/mol

   Atom    1 Element P  Has Mass   30.97376
   Atom    2 Element P  Has Mass   30.97376
   Atom    3 Element F  Has Mass   18.99840
   Atom    4 Element Cl Has Mass   34.96885
   Molecular Mass:   115.914770 amu
   Principal axes and moments of inertia in amu*Bohr^2:
                             1           2           3
    Eigenvalues --      140.76317  1028.79032  1169.55349
          X               1.00000    -0.00047    -0.00000
          Y               0.00047     1.00000    -0.00000
          Z               0.00000     0.00000     1.00000
   Rotational Symmetry Number is   1
   The Molecule is an Asymmetric Top
   Translational Enthalpy:        0.889 kcal/mol
   Rotational Enthalpy:           0.889 kcal/mol
   Vibrational Enthalpy:          5.155 kcal/mol
   gas constant (RT):             0.592 kcal/mol
   Translational Entropy:        40.158  cal/mol.K
   Rotational Entropy:           26.629  cal/mol.K
   Vibrational Entropy:           7.336  cal/mol.K

   Total Enthalpy:                7.525 kcal/mol
   Total Entropy:                74.123  cal/mol.K
Archival summary:
1\1\december\FREQ\HF\BasisUnspecified\l121\taweetha\SunFeb1006:11:002019SunFeb1006:11:002019\0\\#,FREQ,HF,BasisUnspecified,\\0,1\P\P,1,2.00659\F,2,1.60251,1,99.2368\Cl,1,2.07764,2,98.0163,3,-180,0\\HF=-1240.46039\\@

 Total job time:  5.46s(wall), 29.35s(cpu) 
 Sun Feb 10 06:11:00 2019

        *************************************************************
        *                                                           *
        *  Thank you very much for using Q-Chem.  Have a nice day.  *
        *                                                           *
        *************************************************************
