# Supplementary material for: Geometric and energetic data from ab initio calculations of haloethene, haloimine, halomethylenephosphine, haloiminophosphine, halodiazene, halodiphosphene and halocyclopropane
Source: Data Brief. 2019 Nov 2;27:104738. doi: 10.1016/j.dib.2019.104738 (PMC6861602; doi:10.1016/j.dib.2019.104738)
Supplement: Multimedia component 8 [file mmc8.zip › PP/HF/FEPPEF.out]

Q-Chem Developer Version!
                  Welcome to Q-Chem
     A Quantum Leap Into The Future Of Chemistry


 Q-Chem 5.1, Q-Chem, Inc., Pleasanton, CA (2018)

 Yihan Shao,  Zhengting Gan,  E. Epifanovsky,  A. T. B. Gilbert,  M. Wormit,  
 J. Kussmann,  A. W. Lange,  A. Behn,  Jia Deng,  Xintian Feng,  D. Ghosh,  
 M. Goldey,  P. R. Horn,  L. D. Jacobson,  I. Kaliman,  T. Kus,  A. Landau,  
 Jie Liu,  E. I. Proynov,  R. M. Richard,  R. P. Steele,  E. J. Sundstrom,  
 H. L. Woodcock III,  P. M. Zimmerman,  D. Zuev,  B. Albrecht,  E. Alguire,  
 S. A. Baeppler,  D. Barton,  Z. Benda,  Y. A. Bernard,  E. J. Berquist,  
 K. B. Bravaya,  H. Burton,  D. Casanova,  Chun-Min Chang,  Yunqing Chen,  
 A. Chien,  K. D. Closser,  M. P. Coons,  S. Coriani,  S. Dasgupta,  
 A. L. Dempwolff,  M. Diedenhofen,  Hainam Do,  R. G. Edgar,  Po-Tung Fang,  
 S. Faraji,  S. Fatehi,  Qingguo Feng,  K. D. Fenk,  J. Fosso-Tande,  
 J. Gayvert,  Qinghui Ge,  A. Ghysels,  G. Gidofalvi,  J. Gomes,  
 J. Gonthier,  A. Gunina,  D. Hait,  M. W. D. Hanson-Heine,  
 P. H. P. Harbach,  A. W. Hauser,  J. E. Herr,  E. G. Hohenstein,  
 Z. C. Holden,  Kerwin Hui,  B. C. Huynh,  T.-C. Jagau,  Hyunjun Ji,  
 B. Kaduk,  K. Khistyaev,  Jaehoon Kim,  P. Klunzinger,  K. Koh,  
 D. Kosenkov,  L. Koulias,  T. Kowalczyk,  C. M. Krauter,  A. Kunitsa,  
 Ka Un Lao,  A. Laurent,  K. V. Lawler,  Joonho Lee,  D. Lefrancois,  
 S. Lehtola,  D. S. Levine,  Yi-Pei Li,  You-Sheng Lin,  Fenglai Liu,  
 E. Livshits,  A. Luenser,  P. Manohar,  E. Mansoor,  S. F. Manzer,  
 Shan-Ping Mao,  Yuezhi Mao,  N. Mardirossian,  A. V. Marenich,  
 T. Markovich,  L. A. Martinez-Martinez,  S. A. Maurer,  N. J. Mayhall,  
 S. C. McKenzie,  J.-M. Mewes,  A. F. Morrison,  J. W. Mullinax,  K. Nanda,  
 T. S. Nguyen-Beck,  R. Olivares-Amaya,  J. A. Parkhill,  T. M. Perrine,  
 F. Plasser,  P. Pokhilko,  S. Prager,  A. Prociuk,  E. Ramos,  D. R. Rehn,  
 F. Rob,  M. Schneider,  N. Sergueev,  S. M. Sharada,  S. Sharma,  
 D. W. Small,  T. Stauch,  T. Stein,  Yu-Chuan Su,  A. J. W. Thom,  
 A. Tkatchenko,  T. Tsuchimochi,  N. M. Tubman,  L. Vogt,  M. L. Vidal,  
 O. Vydrov,  M. A. Watson,  J. Wenzel,  M. de Wergifosse,  T. A. Wesolowski,  
 A. White,  J. Witte,  A. Yamada,  Jun Yang,  K. Yao,  S. Yeganeh,  
 S. R. Yost,  Zhi-Qiang You,  A. Zech,  Igor Ying Zhang,  Xing Zhang,  
 Yan Zhao,  Ying Zhu,  B. R. Brooks,  G. K. L. Chan,  C. J. Cramer,  
 M. S. Gordon,  W. J. Hehre,  A. Klamt,  M. W. Schmidt,  C. D. Sherrill,  
 D. G. Truhlar,  A. Aspuru-Guzik,  R. Baer,  A. T. Bell,  N. A. Besley,  
 Jeng-Da Chai,  A. E. DePrince, III,  R. A. DiStasio Jr.,  A. Dreuw,  
 B. D. Dunietz,  T. R. Furlani,  Chao-Ping Hsu,  Yousung Jung,  Jing Kong,  
 D. S. Lambrecht,  WanZhen Liang,  C. Ochsenfeld,  V. A. Rassolov,  
 L. V. Slipchenko,  J. E. Subotnik,  T. Van Voorhis,  J. M. Herbert,  
 A. I. Krylov,  P. M. W. Gill,  M. Head-Gordon

 Contributors to earlier versions of Q-Chem not listed above: 
 R. D. Adamson,  B. Austin,  J. Baker,  G. J. O. Beran,  K. Brandhorst,  
 S. T. Brown,  E. F. C. Byrd,  A. K. Chakraborty,  C.-L. Cheng,  
 Siu Hung Chien,  D. M. Chipman,  D. L. Crittenden,  H. Dachsel,  
 R. J. Doerksen,  A. D. Dutoi,  L. Fusti-Molnar,  W. A. Goddard III,  
 A. Golubeva-Zadorozhnaya,  S. R. Gwaltney,  G. Hawkins,  A. Heyden,  
 S. Hirata,  G. Kedziora,  F. J. Keil,  C. Kelley,  Jihan Kim,  R. A. King,  
 R. Z. Khaliullin,  P. P. Korambath,  W. Kurlancheek,  A. M. Lee,  M. S. Lee,  
 S. V. Levchenko,  Ching Yeh Lin,  D. Liotard,  R. C. Lochan,  I. Lotan,  
 P. E. Maslen,  N. Nair,  D. P. O'Neill,  D. Neuhauser,  E. Neuscamman,  
 C. M. Oana,  R. Olson,  B. Peters,  R. Peverati,  P. A. Pieniazek,  
 Y. M. Rhee,  J. Ritchie,  M. A. Rohrdanz,  E. Rosta,  N. J. Russ,  
 H. F. Schaefer III,  N. E. Schultz,  N. Shenvi,  A. C. Simmonett,  A. Sodt,  
 D. Stuck,  K. S. Thanthiriwatte,  V. Vanovschi,  Tao Wang,  A. Warshel,  
 C. F. Williams,  Q. Wu,  X. Xu,  W. Zhang

 Please cite Q-Chem as follows:
 Y. Shao et al., Mol. Phys. 113, 184-215 (2015)
 DOI: 10.1080/00268976.2014.952696

 Q-Chem 5.1.2 for Intel X86 EM64T Linux

 Parts of Q-Chem use Armadillo 8.300.2 (Tropical Shenanigans).
 http://arma.sourceforge.net/

 Q-Chem begins on Sun Feb 10 06:11:07 2019  

Host: 
0

     Scratch files written to /scratch/taweetham/qchem22931//
Input Ideriv = 2
Curr. Ideriv = -1
Max.  Ideriv = 2

Checking the input file for inconsistencies... 	...done.

--------------------------------------------------------------
User input:
--------------------------------------------------------------
../HF/F=F_t.inp
$molecule
0 1
P 
F  1 1.651292
P  1 2.062081 2 97.326761
F  3 1.651292 1 97.326761 2 -180.000000 0
$end

$rem
   JOB_TYPE		OPTIMIZATION
   BASIS		6-311++G**
   EXCHANGE		HF
$end

--------------------------------------------------------------
 ----------------------------------------------------------------
             Standard Nuclear Orientation (Angstroms)
    I     Atom           X                Y                Z
 ----------------------------------------------------------------
    1      P       0.7829472664    -0.6708487837     0.0000000000
    2      F       2.0085051784     0.4358458777    -0.0000000000
    3      P      -0.7829472664     0.6708487837    -0.0000000000
    4      F      -2.0085051784    -0.4358458777     0.0000000000
 ----------------------------------------------------------------
 Molecular Point Group                 C2h   NOp =  4
 Largest Abelian Subgroup              C2h   NOp =  4
 Nuclear Repulsion Energy =   205.6964344884 hartrees
 There are       24 alpha and       24 beta electrons
 Requested basis set is 6-311++G(d,p)
 There are 38 shells and 104 basis functions

 Total QAlloc Memory Limit   2000 MB
 Mega-Array Size       188 MB
 MEM_STATIC part       192 MB
 A cutoff of  1.0D-11 yielded    661 shell pairs
 There are      5132 function pairs (      5537 Cartesian)

 -------------------------------------------------------
 OpenMP Integral Computing Module                       
 Release: version 1.0, May 2013, Q-Chem Inc. Pittsburgh 
 -------------------------------------------------------
 Integral Job Info:
 Integral job number is                      11
 Integral operator is                         1
 short-range coefficients                     0
 long-range coefficients              100000000
 Omega coefficients                           0
 if combine SR and LR in K                    0
 Integral screening is                        0
 Integral computing path is                   2
 max size of driver memory is            800000
 size of driver memory is                593474
 size of scratch memory is              4204008
 max col of scratch BK array               1296
 max len of scratch array in speh3          155
 max len of scratch index in speh4           18
 max int batch size is                      520
 min int batch size is                       52
 fixed nKL is                                52
 max L of basis functions is                  2
 order of int derivative is                   0
 number of shells is                         38
 number of basis is                         108
 number of cartesian basis is               108
 number of contracted shell pairs           661
 number of primitive shell pairs           1885
 maxK2 (contraction) of shell pair           36
 max number of K2 of shell pair               1
 max number of CS2 of shell pair             66
 max number of PS2 of shell pair            168
 mem total for path MDJ                  512412
 -------------------------------------------------------
 Smallest overlap matrix eigenvalue = 1.03E-03

 Scale SEOQF with 1.000000e-01/1.000000e-01/1.000000e-01

 Standard Electronic Orientation quadrupole field applied
 Nucleus-field energy     =     0.0000000045 hartrees
 Guess from superposition of atomic densities
 Warning:  Energy on first SCF cycle will be non-variational
 SAD guess density has 48.000000 electrons

 -----------------------------------------------------------------------
  General SCF calculation program by
  Eric Jon Sundstrom, Paul Horn, Yuezhi Mao, Dmitri Zuev, Alec White,
  David Stuck, Shaama M.S., Shane Yost, Joonho Lee, David Small,
  Daniel Levine, Susi Lehtola, Hugh Burton, Evgeny Epifanovsky
 -----------------------------------------------------------------------
 Hartree-Fock
 using 6 threads for integral computing
 -------------------------------------------------------
 OpenMP Integral computing Module                
 Release: version 2.0, May 2017, Q-Chem Inc. Pleasanton 
 -------------------------------------------------------
 A restricted SCF calculation will be
 performed using DIIS
 SCF converges when DIIS error is below 1.0e-08
 ---------------------------------------
  Cycle       Energy         DIIS error
 ---------------------------------------
    1    -880.5019193930      4.69e-02  
    2    -880.3403637564      7.48e-03  
    3    -880.3903734631      4.80e-03  
    4    -880.4087406550      6.43e-04  
    5    -880.4094299266      1.71e-04  
    6    -880.4095179781      3.84e-05  
    7    -880.4095231011      1.18e-05  
    8    -880.4095237369      3.19e-06  
    9    -880.4095237828      7.34e-07  
   10    -880.4095237851      1.13e-07  
   11    -880.4095237852      2.98e-08  
   12    -880.4095237852      6.74e-09  Convergence criterion met
 ---------------------------------------
 SCF time:   CPU 2.59s  wall 1.00s 
 SCF   energy in the final basis set =     -880.4095237852
 Total energy in the final basis set =     -880.4095237852

 --------------------------------------------------------------
             Orbital Energies (a.u.) and Symmetries
 --------------------------------------------------------------

 Alpha MOs, Restricted
 -- Occupied --                  
-80.053 -80.053 -26.322 -26.322  -7.590  -7.590  -5.483  -5.482
  1 Ag    1 Bu    2 Ag    2 Bu    3 Ag    3 Bu    4 Ag    4 Bu                 
 -5.481  -5.481  -5.480  -5.480  -1.617  -1.616  -0.940  -0.805
  5 Ag    1 Au    1 Bg    5 Bu    6 Ag    6 Bu    7 Ag    7 Bu                 
 -0.716  -0.699  -0.694  -0.688  -0.648  -0.556  -0.409  -0.366
  8 Ag    8 Bu    2 Au    2 Bg    9 Ag    9 Bu   10 Ag    3 Au                 
 -- Virtual --                   
 -0.019   0.035   0.064   0.069   0.077   0.095   0.102   0.110
  3 Bg   10 Bu   11 Bu   11 Ag    4 Au   12 Ag   13 Ag    4 Bg                 
  0.111   0.157   0.171   0.198   0.290   0.302   0.338   0.338
 12 Bu   13 Bu   14 Ag   14 Bu    5 Bg   15 Ag   16 Ag   15 Bu                 
  0.366   0.371   0.383   0.391   0.416   0.420   0.435   0.447
 16 Bu    5 Au    6 Au   17 Bu    6 Bg   18 Bu   17 Ag   18 Ag                 
  0.482   0.591   0.676   0.710   0.767   0.796   0.875   0.891
 19 Ag   19 Bu   20 Ag    7 Au   20 Bu   21 Bu    7 Bg   21 Ag                 
  0.909   1.041   1.067   1.117   1.135   1.370   1.554   1.589
  8 Au   22 Ag    8 Bg   23 Ag   22 Bu   23 Bu    9 Bg   24 Bu                 
  1.589   1.595   1.636   1.656   1.764   1.825   1.864   1.931
 24 Ag    9 Au   25 Ag   25 Bu   10 Au   10 Bg   26 Bu   27 Bu                 
  1.933   1.981   2.187   2.286   4.192   4.193   4.194   4.195
 26 Ag   27 Ag   28 Ag   28 Bu   11 Au   11 Bg   29 Ag   29 Bu                 
  4.219   4.224   4.231   4.235   4.485   4.497   6.885   6.907
 12 Au   12 Bg   30 Ag   30 Bu   31 Ag   31 Bu   13 Bg   32 Bu                 
  6.909   6.914   6.943   6.962   7.316   7.476  14.705  14.734
 13 Au   32 Ag   33 Ag   33 Bu   34 Ag   34 Bu   14 Au   14 Bg                 
 14.740  14.797  14.812  14.860  68.723  68.746 165.892 166.076
 35 Bu   36 Bu   35 Ag   36 Ag   37 Ag   37 Bu   38 Ag   38 Bu                 

 Beta MOs, Restricted
 -- Occupied --                  
-80.053 -80.053 -26.322 -26.322  -7.590  -7.590  -5.483  -5.482
  1 Ag    1 Bu    2 Ag    2 Bu    3 Ag    3 Bu    4 Ag    4 Bu                 
 -5.481  -5.481  -5.480  -5.480  -1.617  -1.616  -0.940  -0.805
  5 Ag    1 Au    1 Bg    5 Bu    6 Ag    6 Bu    7 Ag    7 Bu                 
 -0.716  -0.699  -0.694  -0.688  -0.648  -0.556  -0.409  -0.366
  8 Ag    8 Bu    2 Au    2 Bg    9 Ag    9 Bu   10 Ag    3 Au                 
 -- Virtual --                   
 -0.019   0.035   0.064   0.069   0.077   0.095   0.102   0.110
  3 Bg   10 Bu   11 Bu   11 Ag    4 Au   12 Ag   13 Ag    4 Bg                 
  0.111   0.157   0.171   0.198   0.290   0.302   0.338   0.338
 12 Bu   13 Bu   14 Ag   14 Bu    5 Bg   15 Ag   16 Ag   15 Bu                 
  0.366   0.371   0.383   0.391   0.416   0.420   0.435   0.447
 16 Bu    5 Au    6 Au   17 Bu    6 Bg   18 Bu   17 Ag   18 Ag                 
  0.482   0.591   0.676   0.710   0.767   0.796   0.875   0.891
 19 Ag   19 Bu   20 Ag    7 Au   20 Bu   21 Bu    7 Bg   21 Ag                 
  0.909   1.041   1.067   1.117   1.135   1.370   1.554   1.589
  8 Au   22 Ag    8 Bg   23 Ag   22 Bu   23 Bu    9 Bg   24 Bu                 
  1.589   1.595   1.636   1.656   1.764   1.825   1.864   1.931
 24 Ag    9 Au   25 Ag   25 Bu   10 Au   10 Bg   26 Bu   27 Bu                 
  1.933   1.981   2.187   2.286   4.192   4.193   4.194   4.195
 26 Ag   27 Ag   28 Ag   28 Bu   11 Au   11 Bg   29 Ag   29 Bu                 
  4.219   4.224   4.231   4.235   4.485   4.497   6.885   6.907
 12 Au   12 Bg   30 Ag   30 Bu   31 Ag   31 Bu   13 Bg   32 Bu                 
  6.909   6.914   6.943   6.962   7.316   7.476  14.705  14.734
 13 Au   32 Ag   33 Ag   33 Bu   34 Ag   34 Bu   14 Au   14 Bg                 
 14.740  14.797  14.812  14.860  68.723  68.746 165.892 166.076
 35 Bu   36 Bu   35 Ag   36 Ag   37 Ag   37 Bu   38 Ag   38 Bu                 
 --------------------------------------------------------------

          Ground-State Mulliken Net Atomic Charges

     Atom                 Charge (a.u.)
  ----------------------------------------
      1 P                     0.239475
      2 F                    -0.239475
      3 P                     0.239475
      4 F                    -0.239475
  ----------------------------------------
  Sum of atomic charges =     0.000000

 -----------------------------------------------------------------
                    Cartesian Multipole Moments
 -----------------------------------------------------------------
    Charge (ESU x 10^10)
                 0.0000
    Dipole Moment (Debye)
         X       0.0000      Y       0.0000      Z       0.0000
       Tot       0.0000
    Quadrupole Moments (Debye-Ang)
        XX     -42.8303     XY      -3.1135     YY     -36.9037
        XZ      -0.0000     YZ      -0.0000     ZZ     -35.3748
    Octopole Moments (Debye-Ang^2)
       XXX       0.0000    XXY       0.0000    XYY       0.0000
       YYY       0.0000    XXZ       0.0000    XYZ       0.0000
       YYZ       0.0000    XZZ       0.0000    YZZ       0.0000
       ZZZ       0.0000
    Hexadecapole Moments (Debye-Ang^3)
      XXXX    -417.1712   XXXY      -3.5187   XXYY     -86.9575
      XYYY      19.9016   YYYY    -134.9104   XXXZ      -0.0000
      XXYZ       0.0000   XYYZ      -0.0000   YYYZ      -0.0000
      XXZZ     -68.1897   XYZZ       5.1182   YYZZ     -30.3831
      XZZZ      -0.0000   YZZZ      -0.0000   ZZZZ     -49.0103
 -----------------------------------------------------------------
 Calculating analytic gradient of the SCF energy
 Gradient of SCF Energy
            1           2           3           4
    1   0.0026414   0.0182126  -0.0026414  -0.0182126
    2  -0.0325238   0.0157482   0.0325238  -0.0157482
    3  -0.0000000   0.0000000   0.0000000  -0.0000000
 Max gradient component =       3.252E-02
 RMS gradient           =       1.656E-02
 Gradient time:  CPU 1.03 s  wall 0.23 s
 Geometry Optimization Parameters
   NAtoms,    NIC,     NZ,  NCons,   NDum,   NFix, NCnnct, MaxDiis
        4      14       4       0       0       0       0       0


** GEOMETRY OPTIMIZATION IN DELOCALIZED INTERNAL COORDINATES **
   Searching for a Minimum

   Optimization Cycle:   1

                       Coordinates (Angstroms)
     ATOM                X               Y               Z
      1  P         0.7829472664   -0.6708487837    0.0000000000
      2  F         2.0085051784    0.4358458777    0.0000000000
      3  P        -0.7829472664    0.6708487837    0.0000000000
      4  F        -2.0085051784   -0.4358458777    0.0000000000
   Point Group: c2h   Number of degrees of freedom:     3


   Energy is   -880.409523785


 Attempting to Generate Delocalized Internal Coordinates

  3 Hessian modes will be used to form the next step
  Hessian Eigenvalues:
     0.250000    0.283513    0.424541

 Minimum Search - Taking Simple RFO Step
 Searching for Lamda that Minimizes Along All modes
 Value Taken    Lamda =  -0.00519590
 Step Taken.  Stepsize is  0.122233

                             Maximum     Tolerance    Cnvgd?
         Gradient           0.036835      0.000300      NO
         Displacement       0.108210      0.001200      NO
         Energy change     *********      0.000001      NO


 New Cartesian Coordinates Obtained by Inverse Iteration

 Displacement from previous Coordinates is:  0.139386
 ----------------------------------------------------------------
             Standard Nuclear Orientation (Angstroms)
    I     Atom           X                Y                Z
 ----------------------------------------------------------------
    1      P       0.7607555177    -0.6590464604     0.0000000000
    2      F       1.9633425790     0.4288572492     0.0000000000
    3      P      -0.7607555177     0.6590464604     0.0000000000
    4      F      -1.9633425790    -0.4288572492     0.0000000000
 ----------------------------------------------------------------
 Molecular Point Group                 C2h   NOp =  4
 Largest Abelian Subgroup              C2h   NOp =  4
 Nuclear Repulsion Energy =   210.1807859857 hartrees
 There are       24 alpha and       24 beta electrons
 Applying Cartesian multipole field
    Component          Value
    ---------          -----
     (2,0,0)        1.00000E-11
     (0,2,0)        2.00000E-11
     (0,0,2)       -3.00000E-11
 Nucleus-field energy     =     0.0000000043 hartrees
 Requested basis set is 6-311++G(d,p)
 There are 38 shells and 104 basis functions
 A cutoff of  1.0D-11 yielded    663 shell pairs
 There are      5156 function pairs (      5561 Cartesian)
 Smallest overlap matrix eigenvalue = 9.04E-04
 Guess MOs from SCF MO coefficient file

 -----------------------------------------------------------------------
  General SCF calculation program by
  Eric Jon Sundstrom, Paul Horn, Yuezhi Mao, Dmitri Zuev, Alec White,
  David Stuck, Shaama M.S., Shane Yost, Joonho Lee, David Small,
  Daniel Levine, Susi Lehtola, Hugh Burton, Evgeny Epifanovsky
 -----------------------------------------------------------------------
 Hartree-Fock
 using 6 threads for integral computing
 -------------------------------------------------------
 OpenMP Integral computing Module                
 Release: version 2.0, May 2017, Q-Chem Inc. Pleasanton 
 -------------------------------------------------------
 A restricted SCF calculation will be
 performed using DIIS
 SCF converges when DIIS error is below 1.0e-08
 ---------------------------------------
  Cycle       Energy         DIIS error
 ---------------------------------------
    1    -880.4116279287      8.19e-04  
    2    -880.4125731846      2.02e-04  
    3    -880.4126469897      7.73e-05  
    4    -880.4126567004      2.76e-05  
    5    -880.4126579943      7.33e-06  
    6    -880.4126581393      1.95e-06  
    7    -880.4126581548      5.39e-07  
    8    -880.4126581560      9.39e-08  
    9    -880.4126581560      1.77e-08  
   10    -880.4126581560      4.13e-09  Convergence criterion met
 ---------------------------------------
 SCF time:   CPU 3.20s  wall 0.00s 
 SCF   energy in the final basis set =     -880.4126581560
 Total energy in the final basis set =     -880.4126581560

 --------------------------------------------------------------
             Orbital Energies (a.u.) and Symmetries
 --------------------------------------------------------------

 Alpha MOs, Restricted
 -- Occupied --                  
-80.044 -80.044 -26.325 -26.325  -7.583  -7.582  -5.475  -5.475
  1 Ag    1 Bu    2 Ag    2 Bu    3 Ag    3 Bu    4 Ag    4 Bu                 
 -5.474  -5.473  -5.473  -5.473  -1.629  -1.627  -0.949  -0.812
  5 Ag    1 Au    5 Bu    1 Bg    6 Ag    6 Bu    7 Ag    7 Bu                 
 -0.726  -0.708  -0.703  -0.696  -0.652  -0.551  -0.407  -0.368
  8 Ag    8 Bu    2 Au    2 Bg    9 Ag    9 Bu   10 Ag    3 Au                 
 -- Virtual --                   
 -0.010   0.039   0.066   0.070   0.077   0.096   0.103   0.111
  3 Bg   10 Bu   11 Bu   11 Ag    4 Au   12 Ag   13 Ag    4 Bg                 
  0.114   0.159   0.178   0.211   0.289   0.300   0.338   0.339
 12 Bu   13 Bu   14 Ag   14 Bu    5 Bg   15 Ag   16 Ag   15 Bu                 
  0.367   0.372   0.382   0.392   0.418   0.430   0.440   0.449
 16 Bu    5 Au    6 Au   17 Bu    6 Bg   18 Bu   17 Ag   18 Ag                 
  0.488   0.599   0.673   0.705   0.770   0.799   0.876   0.911
 19 Ag   19 Bu   20 Ag    7 Au   20 Bu   21 Bu    7 Bg   21 Ag                 
  0.918   1.066   1.090   1.137   1.153   1.418   1.553   1.574
  8 Au   22 Ag    8 Bg   23 Ag   22 Bu   23 Bu    9 Bg   24 Ag                 
  1.590   1.594   1.632   1.651   1.771   1.829   1.876   1.921
 24 Bu    9 Au   25 Ag   25 Bu   10 Au   10 Bg   26 Bu   27 Bu                 
  1.935   1.990   2.186   2.289   4.186   4.186   4.187   4.189
 26 Ag   27 Ag   28 Ag   28 Bu   11 Au   11 Bg   29 Ag   29 Bu                 
  4.220   4.224   4.235   4.235   4.508   4.525   6.881   6.900
 12 Au   12 Bg   30 Ag   30 Bu   31 Ag   31 Bu   13 Bg   32 Ag                 
  6.904   6.905   6.940   6.956   7.337   7.522  14.715  14.742
 32 Bu   13 Au   33 Ag   33 Bu   34 Ag   34 Bu   14 Au   14 Bg                 
 14.758  14.820  14.821  14.856  68.722  68.746 165.908 166.123
 35 Bu   36 Bu   35 Ag   36 Ag   37 Ag   37 Bu   38 Ag   38 Bu                 

 Beta MOs, Restricted
 -- Occupied --                  
-80.044 -80.044 -26.325 -26.325  -7.583  -7.582  -5.475  -5.475
  1 Ag    1 Bu    2 Ag    2 Bu    3 Ag    3 Bu    4 Ag    4 Bu                 
 -5.474  -5.473  -5.473  -5.473  -1.629  -1.627  -0.949  -0.812
  5 Ag    1 Au    5 Bu    1 Bg    6 Ag    6 Bu    7 Ag    7 Bu                 
 -0.726  -0.708  -0.703  -0.696  -0.652  -0.551  -0.407  -0.368
  8 Ag    8 Bu    2 Au    2 Bg    9 Ag    9 Bu   10 Ag    3 Au                 
 -- Virtual --                   
 -0.010   0.039   0.066   0.070   0.077   0.096   0.103   0.111
  3 Bg   10 Bu   11 Bu   11 Ag    4 Au   12 Ag   13 Ag    4 Bg                 
  0.114   0.159   0.178   0.211   0.289   0.300   0.338   0.339
 12 Bu   13 Bu   14 Ag   14 Bu    5 Bg   15 Ag   16 Ag   15 Bu                 
  0.367   0.372   0.382   0.392   0.418   0.430   0.440   0.449
 16 Bu    5 Au    6 Au   17 Bu    6 Bg   18 Bu   17 Ag   18 Ag                 
  0.488   0.599   0.673   0.705   0.770   0.799   0.876   0.911
 19 Ag   19 Bu   20 Ag    7 Au   20 Bu   21 Bu    7 Bg   21 Ag                 
  0.918   1.066   1.090   1.137   1.153   1.418   1.553   1.574
  8 Au   22 Ag    8 Bg   23 Ag   22 Bu   23 Bu    9 Bg   24 Ag                 
  1.590   1.594   1.632   1.651   1.771   1.829   1.876   1.921
 24 Bu    9 Au   25 Ag   25 Bu   10 Au   10 Bg   26 Bu   27 Bu                 
  1.935   1.990   2.186   2.289   4.186   4.186   4.187   4.189
 26 Ag   27 Ag   28 Ag   28 Bu   11 Au   11 Bg   29 Ag   29 Bu                 
  4.220   4.224   4.235   4.235   4.508   4.525   6.881   6.900
 12 Au   12 Bg   30 Ag   30 Bu   31 Ag   31 Bu   13 Bg   32 Ag                 
  6.904   6.905   6.940   6.956   7.337   7.522  14.715  14.742
 32 Bu   13 Au   33 Ag   33 Bu   34 Ag   34 Bu   14 Au   14 Bg                 
 14.758  14.820  14.821  14.856  68.722  68.746 165.908 166.123
 35 Bu   36 Bu   35 Ag   36 Ag   37 Ag   37 Bu   38 Ag   38 Bu                 
 --------------------------------------------------------------

          Ground-State Mulliken Net Atomic Charges

     Atom                 Charge (a.u.)
  ----------------------------------------
      1 P                     0.217801
      2 F                    -0.217801
      3 P                     0.217801
      4 F                    -0.217801
  ----------------------------------------
  Sum of atomic charges =     0.000000

 -----------------------------------------------------------------
                    Cartesian Multipole Moments
 -----------------------------------------------------------------
    Charge (ESU x 10^10)
                 0.0000
    Dipole Moment (Debye)
         X      -0.0000      Y      -0.0000      Z       0.0000
       Tot       0.0000
    Quadrupole Moments (Debye-Ang)
        XX     -41.9054     XY      -2.7576     YY     -37.0583
        XZ      -0.0000     YZ       0.0000     ZZ     -35.1814
    Octopole Moments (Debye-Ang^2)
       XXX      -0.0000    XXY      -0.0000    XYY       0.0000
       YYY      -0.0000    XXZ       0.0000    XYZ       0.0000
       YYZ       0.0000    XZZ      -0.0000    YZZ       0.0000
       ZZZ       0.0000
    Hexadecapole Moments (Debye-Ang^3)
      XXXX    -393.7233   XXXY      -2.5504   XXYY     -83.4247
      XYYY      19.6130   YYYY    -133.1889   XXXZ      -0.0000
      XXYZ       0.0000   XYYZ      -0.0000   YYYZ      -0.0000
      XXZZ     -65.0594   XYZZ       4.9468   YYZZ     -29.8932
      XZZZ      -0.0000   YZZZ       0.0000   ZZZZ     -48.3664
 -----------------------------------------------------------------
 Calculating analytic gradient of the SCF energy
 Gradient of SCF Energy
            1           2           3           4
    1  -0.0038555   0.0037767   0.0038555  -0.0037767
    2  -0.0100198   0.0060016   0.0100198  -0.0060016
    3  -0.0000000   0.0000000  -0.0000000  -0.0000000
 Max gradient component =       1.002E-02
 RMS gradient           =       5.253E-03
 Gradient time:  CPU 1.03 s  wall 0.23 s
 Geometry Optimization Parameters
   NAtoms,    NIC,     NZ,  NCons,   NDum,   NFix, NCnnct, MaxDiis
        4      14       4       0       0       0       0       0

 Cartesian Hessian Update
 Hessian Updated using BFGS Update


** GEOMETRY OPTIMIZATION IN DELOCALIZED INTERNAL COORDINATES **
   Searching for a Minimum

   Optimization Cycle:   2

                       Coordinates (Angstroms)
     ATOM                X               Y               Z
      1  P         0.7607555177   -0.6590464604    0.0000000000
      2  F         1.9633425790    0.4288572492    0.0000000000
      3  P        -0.7607555177    0.6590464604    0.0000000000
      4  F        -1.9633425790   -0.4288572492    0.0000000000
   Point Group: c2h   Number of degrees of freedom:     3


   Energy is   -880.412658156

 Hessian Updated using BFGS Update

  3 Hessian modes will be used to form the next step
  Hessian Eigenvalues:
     0.207575    0.328789    0.367591

 Minimum Search - Taking Simple RFO Step
 Searching for Lamda that Minimizes Along All modes
 Value Taken    Lamda =  -0.00072043
 Step Taken.  Stepsize is  0.056605

                             Maximum     Tolerance    Cnvgd?
         Gradient           0.009897      0.000300      NO
         Displacement       0.047904      0.001200      NO
         Energy change     -0.003134      0.000001      NO


 New Cartesian Coordinates Obtained by Inverse Iteration

 Displacement from previous Coordinates is:  0.055321
 ----------------------------------------------------------------
             Standard Nuclear Orientation (Angstroms)
    I     Atom           X                Y                Z
 ----------------------------------------------------------------
    1      P       0.7675006265    -0.6430040364     0.0000000000
    2      F       1.9724866459     0.4223739305     0.0000000000
    3      P      -0.7675006265     0.6430040364     0.0000000000
    4      F      -1.9724866459    -0.4223739305     0.0000000000
 ----------------------------------------------------------------
 Molecular Point Group                 C2h   NOp =  4
 Largest Abelian Subgroup              C2h   NOp =  4
 Nuclear Repulsion Energy =   210.8905547226 hartrees
 There are       24 alpha and       24 beta electrons
 Applying Cartesian multipole field
    Component          Value
    ---------          -----
     (2,0,0)        1.00000E-11
     (0,2,0)        2.00000E-11
     (0,0,2)       -3.00000E-11
 Nucleus-field energy     =     0.0000000042 hartrees
 Requested basis set is 6-311++G(d,p)
 There are 38 shells and 104 basis functions
 A cutoff of  1.0D-11 yielded    663 shell pairs
 There are      5156 function pairs (      5561 Cartesian)
 Smallest overlap matrix eigenvalue = 8.79E-04
 Guess MOs from SCF MO coefficient file

 -----------------------------------------------------------------------
  General SCF calculation program by
  Eric Jon Sundstrom, Paul Horn, Yuezhi Mao, Dmitri Zuev, Alec White,
  David Stuck, Shaama M.S., Shane Yost, Joonho Lee, David Small,
  Daniel Levine, Susi Lehtola, Hugh Burton, Evgeny Epifanovsky
 -----------------------------------------------------------------------
 Hartree-Fock
 using 6 threads for integral computing
 -------------------------------------------------------
 OpenMP Integral computing Module                
 Release: version 2.0, May 2017, Q-Chem Inc. Pleasanton 
 -------------------------------------------------------
 A restricted SCF calculation will be
 performed using DIIS
 SCF converges when DIIS error is below 1.0e-08
 ---------------------------------------
  Cycle       Energy         DIIS error
 ---------------------------------------
    1    -880.4126026407      4.55e-04  
    2    -880.4129242469      1.17e-04  
    3    -880.4129494577      5.46e-05  
    4    -880.4129530221      1.50e-05  
    5    -880.4129534466      3.74e-06  
    6    -880.4129534916      1.14e-06  
    7    -880.4129534964      2.90e-07  
    8    -880.4129534967      5.23e-08  
    9    -880.4129534968      1.12e-08  
   10    -880.4129534968      2.16e-09  Convergence criterion met
 ---------------------------------------
 SCF time:   CPU 3.20s  wall 0.00s 
 SCF   energy in the final basis set =     -880.4129534968
 Total energy in the final basis set =     -880.4129534968

 --------------------------------------------------------------
             Orbital Energies (a.u.) and Symmetries
 --------------------------------------------------------------

 Alpha MOs, Restricted
 -- Occupied --                  
-80.041 -80.041 -26.329 -26.329  -7.581  -7.580  -5.474  -5.474
  1 Ag    1 Bu    2 Ag    2 Bu    3 Ag    3 Bu    4 Ag    4 Bu                 
 -5.472  -5.471  -5.471  -5.471  -1.635  -1.633  -0.952  -0.817
  5 Ag    1 Au    5 Bu    1 Bg    6 Ag    6 Bu    7 Ag    7 Bu                 
 -0.732  -0.712  -0.707  -0.701  -0.659  -0.548  -0.403  -0.369
  8 Ag    8 Bu    2 Au    2 Bg    9 Ag    9 Bu   10 Ag    3 Au                 
 -- Virtual --                   
 -0.007   0.039   0.066   0.071   0.077   0.097   0.103   0.111
  3 Bg   10 Bu   11 Bu   11 Ag    4 Au   12 Ag   13 Ag    4 Bg                 
  0.114   0.159   0.182   0.213   0.289   0.301   0.339   0.340
 12 Bu   13 Bu   14 Ag   14 Bu    5 Bg   15 Ag   16 Ag   15 Bu                 
  0.366   0.371   0.380   0.392   0.418   0.432   0.438   0.448
 16 Bu    5 Au    6 Au   17 Bu    6 Bg   18 Bu   17 Ag   18 Ag                 
  0.493   0.603   0.673   0.704   0.774   0.799   0.876   0.915
 19 Ag   19 Bu   20 Ag    7 Au   20 Bu   21 Bu    7 Bg   21 Ag                 
  0.921   1.064   1.095   1.148   1.164   1.429   1.551   1.571
  8 Au   22 Ag    8 Bg   23 Ag   22 Bu   23 Bu    9 Bg   24 Ag                 
  1.587   1.593   1.635   1.645   1.773   1.830   1.875   1.922
 24 Bu    9 Au   25 Ag   25 Bu   10 Au   10 Bg   26 Bu   27 Bu                 
  1.931   1.993   2.183   2.289   4.181   4.182   4.183   4.184
 26 Ag   27 Ag   28 Ag   28 Bu   11 Au   11 Bg   29 Ag   29 Bu                 
  4.219   4.223   4.233   4.235   4.517   4.538   6.878   6.894
 12 Au   12 Bg   30 Bu   30 Ag   31 Ag   31 Bu   13 Bg   32 Ag                 
  6.900   6.901   6.935   6.949   7.350   7.533  14.717  14.743
 32 Bu   13 Au   33 Ag   33 Bu   34 Ag   34 Bu   14 Au   14 Bg                 
 14.765  14.822  14.825  14.858  68.719  68.744 165.919 166.134
 35 Bu   35 Ag   36 Bu   36 Ag   37 Ag   37 Bu   38 Ag   38 Bu                 

 Beta MOs, Restricted
 -- Occupied --                  
-80.041 -80.041 -26.329 -26.329  -7.581  -7.580  -5.474  -5.474
  1 Ag    1 Bu    2 Ag    2 Bu    3 Ag    3 Bu    4 Ag    4 Bu                 
 -5.472  -5.471  -5.471  -5.471  -1.635  -1.633  -0.952  -0.817
  5 Ag    1 Au    5 Bu    1 Bg    6 Ag    6 Bu    7 Ag    7 Bu                 
 -0.732  -0.712  -0.707  -0.701  -0.659  -0.548  -0.403  -0.369
  8 Ag    8 Bu    2 Au    2 Bg    9 Ag    9 Bu   10 Ag    3 Au                 
 -- Virtual --                   
 -0.007   0.039   0.066   0.071   0.077   0.097   0.103   0.111
  3 Bg   10 Bu   11 Bu   11 Ag    4 Au   12 Ag   13 Ag    4 Bg                 
  0.114   0.159   0.182   0.213   0.289   0.301   0.339   0.340
 12 Bu   13 Bu   14 Ag   14 Bu    5 Bg   15 Ag   16 Ag   15 Bu                 
  0.366   0.371   0.380   0.392   0.418   0.432   0.438   0.448
 16 Bu    5 Au    6 Au   17 Bu    6 Bg   18 Bu   17 Ag   18 Ag                 
  0.493   0.603   0.673   0.704   0.774   0.799   0.876   0.915
 19 Ag   19 Bu   20 Ag    7 Au   20 Bu   21 Bu    7 Bg   21 Ag                 
  0.921   1.064   1.095   1.148   1.164   1.429   1.551   1.571
  8 Au   22 Ag    8 Bg   23 Ag   22 Bu   23 Bu    9 Bg   24 Ag                 
  1.587   1.593   1.635   1.645   1.773   1.830   1.875   1.922
 24 Bu    9 Au   25 Ag   25 Bu   10 Au   10 Bg   26 Bu   27 Bu                 
  1.931   1.993   2.183   2.289   4.181   4.182   4.183   4.184
 26 Ag   27 Ag   28 Ag   28 Bu   11 Au   11 Bg   29 Ag   29 Bu                 
  4.219   4.223   4.233   4.235   4.517   4.538   6.878   6.894
 12 Au   12 Bg   30 Bu   30 Ag   31 Ag   31 Bu   13 Bg   32 Ag                 
  6.900   6.901   6.935   6.949   7.350   7.533  14.717  14.743
 32 Bu   13 Au   33 Ag   33 Bu   34 Ag   34 Bu   14 Au   14 Bg                 
 14.765  14.822  14.825  14.858  68.719  68.744 165.919 166.134
 35 Bu   35 Ag   36 Bu   36 Ag   37 Ag   37 Bu   38 Ag   38 Bu                 
 --------------------------------------------------------------

          Ground-State Mulliken Net Atomic Charges

     Atom                 Charge (a.u.)
  ----------------------------------------
      1 P                     0.204429
      2 F                    -0.204429
      3 P                     0.204429
      4 F                    -0.204429
  ----------------------------------------
  Sum of atomic charges =     0.000000

 -----------------------------------------------------------------
                    Cartesian Multipole Moments
 -----------------------------------------------------------------
    Charge (ESU x 10^10)
                 0.0000
    Dipole Moment (Debye)
         X      -0.0000      Y       0.0000      Z      -0.0000
       Tot       0.0000
    Quadrupole Moments (Debye-Ang)
        XX     -41.6608     XY      -2.4784     YY     -37.2669
        XZ       0.0000     YZ       0.0000     ZZ     -35.1617
    Octopole Moments (Debye-Ang^2)
       XXX       0.0000    XXY      -0.0000    XYY       0.0000
       YYY       0.0000    XXZ       0.0000    XYZ      -0.0000
       YYZ      -0.0000    XZZ      -0.0000    YZZ       0.0000
       ZZZ       0.0000
    Hexadecapole Moments (Debye-Ang^3)
      XXXX    -395.8856   XXXY      -2.1120   XXYY     -83.5603
      XYYY      19.7595   YYYY    -130.5263   XXXZ       0.0000
      XXYZ      -0.0000   XYYZ       0.0000   YYYZ       0.0000
      XXZZ     -65.4690   XYZZ       4.9758   YYZZ     -29.4293
      XZZZ       0.0000   YZZZ       0.0000   ZZZZ     -48.3768
 -----------------------------------------------------------------
 Calculating analytic gradient of the SCF energy
 Gradient of SCF Energy
            1           2           3           4
    1  -0.0032808   0.0014787   0.0032808  -0.0014787
    2   0.0028721   0.0002686  -0.0028721  -0.0002686
    3  -0.0000000  -0.0000000   0.0000000  -0.0000000
 Max gradient component =       3.281E-03
 RMS gradient           =       1.883E-03
 Gradient time:  CPU 1.03 s  wall 0.23 s
 Geometry Optimization Parameters
   NAtoms,    NIC,     NZ,  NCons,   NDum,   NFix, NCnnct, MaxDiis
        4      14       4       0       0       0       0       0

 Cartesian Hessian Update
 Hessian Updated using BFGS Update


** GEOMETRY OPTIMIZATION IN DELOCALIZED INTERNAL COORDINATES **
   Searching for a Minimum

   Optimization Cycle:   3

                       Coordinates (Angstroms)
     ATOM                X               Y               Z
      1  P         0.7675006265   -0.6430040364    0.0000000000
      2  F         1.9724866459    0.4223739305    0.0000000000
      3  P        -0.7675006265    0.6430040364    0.0000000000
      4  F        -1.9724866459   -0.4223739305    0.0000000000
   Point Group: c2h   Number of degrees of freedom:     3


   Energy is   -880.412953497

 Hessian Updated using BFGS Update

  3 Hessian modes will be used to form the next step
  Hessian Eigenvalues:
     0.253659    0.317951    0.370723

 Minimum Search - Taking Simple RFO Step
 Searching for Lamda that Minimizes Along All modes
 Value Taken    Lamda =  -0.00007367
 Step Taken.  Stepsize is  0.014485

                             Maximum     Tolerance    Cnvgd?
         Gradient           0.003069      0.000300      NO
         Displacement       0.009538      0.001200      NO
         Energy change     -0.000295      0.000001      NO


 New Cartesian Coordinates Obtained by Inverse Iteration

 Displacement from previous Coordinates is:  0.016505
 ----------------------------------------------------------------
             Standard Nuclear Orientation (Angstroms)
    I     Atom           X                Y                Z
 ----------------------------------------------------------------
    1      P       0.7680421645    -0.6466359289     0.0000000000
    2      F       1.9675241503     0.4225479381     0.0000000000
    3      P      -0.7680421645     0.6466359289     0.0000000000
    4      F      -1.9675241503    -0.4225479381     0.0000000000
 ----------------------------------------------------------------
 Molecular Point Group                 C2h   NOp =  4
 Largest Abelian Subgroup              C2h   NOp =  4
 Nuclear Repulsion Energy =   210.9191073927 hartrees
 There are       24 alpha and       24 beta electrons
 Applying Cartesian multipole field
    Component          Value
    ---------          -----
     (2,0,0)        1.00000E-11
     (0,2,0)        2.00000E-11
     (0,0,2)       -3.00000E-11
 Nucleus-field energy     =     0.0000000042 hartrees
 Requested basis set is 6-311++G(d,p)
 There are 38 shells and 104 basis functions
 A cutoff of  1.0D-11 yielded    663 shell pairs
 There are      5156 function pairs (      5561 Cartesian)
 Smallest overlap matrix eigenvalue = 8.91E-04
 Guess MOs from SCF MO coefficient file

 -----------------------------------------------------------------------
  General SCF calculation program by
  Eric Jon Sundstrom, Paul Horn, Yuezhi Mao, Dmitri Zuev, Alec White,
  David Stuck, Shaama M.S., Shane Yost, Joonho Lee, David Small,
  Daniel Levine, Susi Lehtola, Hugh Burton, Evgeny Epifanovsky
 -----------------------------------------------------------------------
 Hartree-Fock
 using 6 threads for integral computing
 -------------------------------------------------------
 OpenMP Integral computing Module                
 Release: version 2.0, May 2017, Q-Chem Inc. Pleasanton 
 -------------------------------------------------------
 A restricted SCF calculation will be
 performed using DIIS
 SCF converges when DIIS error is below 1.0e-08
 ---------------------------------------
  Cycle       Energy         DIIS error
 ---------------------------------------
    1    -880.4129678597      1.07e-04  
    2    -880.4129885122      2.99e-05  
    3    -880.4129902430      1.48e-05  
    4    -880.4129905015      3.98e-06  
    5    -880.4129905374      1.07e-06  
    6    -880.4129905417      2.93e-07  
    7    -880.4129905420      6.65e-08  
    8    -880.4129905420      1.33e-08  
    9    -880.4129905420      3.20e-09  Convergence criterion met
 ---------------------------------------
 SCF time:   CPU 2.89s  wall 1.00s 
 SCF   energy in the final basis set =     -880.4129905420
 Total energy in the final basis set =     -880.4129905420

 --------------------------------------------------------------
             Orbital Energies (a.u.) and Symmetries
 --------------------------------------------------------------

 Alpha MOs, Restricted
 -- Occupied --                  
-80.041 -80.041 -26.328 -26.328  -7.581  -7.580  -5.474  -5.474
  1 Ag    1 Bu    2 Ag    2 Bu    3 Ag    3 Bu    4 Ag    4 Bu                 
 -5.472  -5.471  -5.471  -5.471  -1.636  -1.634  -0.950  -0.817
  5 Ag    1 Au    5 Bu    1 Bg    6 Ag    6 Bu    7 Ag    7 Bu                 
 -0.732  -0.712  -0.708  -0.701  -0.658  -0.549  -0.403  -0.367
  8 Ag    8 Bu    2 Au    2 Bg    9 Ag    9 Bu   10 Ag    3 Au                 
 -- Virtual --                   
 -0.007   0.040   0.066   0.070   0.077   0.097   0.103   0.111
  3 Bg   10 Bu   11 Bu   11 Ag    4 Au   12 Ag   13 Ag    4 Bg                 
  0.114   0.159   0.182   0.213   0.289   0.301   0.339   0.340
 12 Bu   13 Bu   14 Ag   14 Bu    5 Bg   15 Ag   16 Ag   15 Bu                 
  0.366   0.371   0.381   0.393   0.418   0.431   0.439   0.448
 16 Bu    5 Au    6 Au   17 Bu    6 Bg   18 Bu   17 Ag   18 Ag                 
  0.492   0.602   0.674   0.705   0.773   0.800   0.877   0.914
 19 Ag   19 Bu   20 Ag    7 Au   20 Bu   21 Bu    7 Bg   21 Ag                 
  0.921   1.065   1.093   1.148   1.164   1.425   1.552   1.570
  8 Au   22 Ag    8 Bg   23 Ag   22 Bu   23 Bu    9 Bg   24 Ag                 
  1.587   1.593   1.634   1.645   1.773   1.830   1.875   1.923
 24 Bu    9 Au   25 Ag   25 Bu   10 Au   10 Bg   26 Bu   27 Bu                 
  1.932   1.992   2.183   2.289   4.181   4.182   4.183   4.184
 26 Ag   27 Ag   28 Ag   28 Bu   11 Au   11 Bg   29 Ag   29 Bu                 
  4.219   4.223   4.233   4.235   4.519   4.539   6.878   6.893
 12 Au   12 Bg   30 Bu   30 Ag   31 Ag   31 Bu   13 Bg   32 Ag                 
  6.900   6.901   6.936   6.949   7.352   7.532  14.717  14.743
 32 Bu   13 Au   33 Ag   33 Bu   34 Ag   34 Bu   14 Au   14 Bg                 
 14.763  14.823  14.826  14.859  68.719  68.744 165.920 166.132
 35 Bu   35 Ag   36 Bu   36 Ag   37 Ag   37 Bu   38 Ag   38 Bu                 

 Beta MOs, Restricted
 -- Occupied --                  
-80.041 -80.041 -26.328 -26.328  -7.581  -7.580  -5.474  -5.474
  1 Ag    1 Bu    2 Ag    2 Bu    3 Ag    3 Bu    4 Ag    4 Bu                 
 -5.472  -5.471  -5.471  -5.471  -1.636  -1.634  -0.950  -0.817
  5 Ag    1 Au    5 Bu    1 Bg    6 Ag    6 Bu    7 Ag    7 Bu                 
 -0.732  -0.712  -0.708  -0.701  -0.658  -0.549  -0.403  -0.367
  8 Ag    8 Bu    2 Au    2 Bg    9 Ag    9 Bu   10 Ag    3 Au                 
 -- Virtual --                   
 -0.007   0.040   0.066   0.070   0.077   0.097   0.103   0.111
  3 Bg   10 Bu   11 Bu   11 Ag    4 Au   12 Ag   13 Ag    4 Bg                 
  0.114   0.159   0.182   0.213   0.289   0.301   0.339   0.340
 12 Bu   13 Bu   14 Ag   14 Bu    5 Bg   15 Ag   16 Ag   15 Bu                 
  0.366   0.371   0.381   0.393   0.418   0.431   0.439   0.448
 16 Bu    5 Au    6 Au   17 Bu    6 Bg   18 Bu   17 Ag   18 Ag                 
  0.492   0.602   0.674   0.705   0.773   0.800   0.877   0.914
 19 Ag   19 Bu   20 Ag    7 Au   20 Bu   21 Bu    7 Bg   21 Ag                 
  0.921   1.065   1.093   1.148   1.164   1.425   1.552   1.570
  8 Au   22 Ag    8 Bg   23 Ag   22 Bu   23 Bu    9 Bg   24 Ag                 
  1.587   1.593   1.634   1.645   1.773   1.830   1.875   1.923
 24 Bu    9 Au   25 Ag   25 Bu   10 Au   10 Bg   26 Bu   27 Bu                 
  1.932   1.992   2.183   2.289   4.181   4.182   4.183   4.184
 26 Ag   27 Ag   28 Ag   28 Bu   11 Au   11 Bg   29 Ag   29 Bu                 
  4.219   4.223   4.233   4.235   4.519   4.539   6.878   6.893
 12 Au   12 Bg   30 Bu   30 Ag   31 Ag   31 Bu   13 Bg   32 Ag                 
  6.900   6.901   6.936   6.949   7.352   7.532  14.717  14.743
 32 Bu   13 Au   33 Ag   33 Bu   34 Ag   34 Bu   14 Au   14 Bg                 
 14.763  14.823  14.826  14.859  68.719  68.744 165.920 166.132
 35 Bu   35 Ag   36 Bu   36 Ag   37 Ag   37 Bu   38 Ag   38 Bu                 
 --------------------------------------------------------------

          Ground-State Mulliken Net Atomic Charges

     Atom                 Charge (a.u.)
  ----------------------------------------
      1 P                     0.203244
      2 F                    -0.203244
      3 P                     0.203244
      4 F                    -0.203244
  ----------------------------------------
  Sum of atomic charges =     0.000000

 -----------------------------------------------------------------
                    Cartesian Multipole Moments
 -----------------------------------------------------------------
    Charge (ESU x 10^10)
                -0.0000
    Dipole Moment (Debye)
         X       0.0000      Y      -0.0000      Z      -0.0000
       Tot       0.0000
    Quadrupole Moments (Debye-Ang)
        XX     -41.5931     XY      -2.4988     YY     -37.2445
        XZ      -0.0000     YZ      -0.0000     ZZ     -35.1889
    Octopole Moments (Debye-Ang^2)
       XXX       0.0000    XXY       0.0000    XYY      -0.0000
       YYY      -0.0000    XXZ      -0.0000    XYZ       0.0000
       YYZ      -0.0000    XZZ       0.0000    YZZ      -0.0000
       ZZZ      -0.0000
    Hexadecapole Moments (Debye-Ang^3)
      XXXX    -394.2734   XXXY      -1.8154   XXYY     -83.4666
      XYYY      20.0636   YYYY    -131.2221   XXXZ      -0.0000
      XXYZ       0.0000   XYYZ      -0.0000   YYYZ      -0.0000
      XXZZ     -65.3066   XYZZ       5.0794   YYZZ     -29.5771
      XZZZ      -0.0000   YZZZ      -0.0000   ZZZZ     -48.5084
 -----------------------------------------------------------------
 Calculating analytic gradient of the SCF energy
 Gradient of SCF Energy
            1           2           3           4
    1  -0.0003269  -0.0002021   0.0003269   0.0002021
    2   0.0002617  -0.0000381  -0.0002617   0.0000381
    3  -0.0000000   0.0000000  -0.0000000  -0.0000000
 Max gradient component =       3.269E-04
 RMS gradient           =       1.905E-04
 Gradient time:  CPU 1.03 s  wall 0.23 s
 Geometry Optimization Parameters
   NAtoms,    NIC,     NZ,  NCons,   NDum,   NFix, NCnnct, MaxDiis
        4      14       4       0       0       0       0       0

 Cartesian Hessian Update
 Hessian Updated using BFGS Update


** GEOMETRY OPTIMIZATION IN DELOCALIZED INTERNAL COORDINATES **
   Searching for a Minimum

   Optimization Cycle:   4

                       Coordinates (Angstroms)
     ATOM                X               Y               Z
      1  P         0.7680421645   -0.6466359289    0.0000000000
      2  F         1.9675241503    0.4225479381    0.0000000000
      3  P        -0.7680421645    0.6466359289    0.0000000000
      4  F        -1.9675241503   -0.4225479381    0.0000000000
   Point Group: c2h   Number of degrees of freedom:     3


   Energy is   -880.412990542

 Hessian Updated using BFGS Update

  3 Hessian modes will be used to form the next step
  Hessian Eigenvalues:
     0.250194    0.277612    0.427760

 Minimum Search - Taking Simple RFO Step
 Searching for Lamda that Minimizes Along All modes
 Value Taken    Lamda =  -0.00000175
 Step Taken.  Stepsize is  0.002370

                             Maximum     Tolerance    Cnvgd?
         Gradient           0.000635      0.000300      NO
         Displacement       0.001679      0.001200      NO
         Energy change     -0.000037      0.000001      NO


 New Cartesian Coordinates Obtained by Inverse Iteration

 Displacement from previous Coordinates is:  0.003691
 ----------------------------------------------------------------
             Standard Nuclear Orientation (Angstroms)
    I     Atom           X                Y                Z
 ----------------------------------------------------------------
    1      P       0.7687963771    -0.6465728605     0.0000000000
    2      F       1.9686791553     0.4225234936     0.0000000000
    3      P      -0.7687963771     0.6465728605     0.0000000000
    4      F      -1.9686791553    -0.4225234936     0.0000000000
 ----------------------------------------------------------------
 Molecular Point Group                 C2h   NOp =  4
 Largest Abelian Subgroup              C2h   NOp =  4
 Nuclear Repulsion Energy =   210.8321570840 hartrees
 There are       24 alpha and       24 beta electrons
 Applying Cartesian multipole field
    Component          Value
    ---------          -----
     (2,0,0)        1.00000E-11
     (0,2,0)        2.00000E-11
     (0,0,2)       -3.00000E-11
 Nucleus-field energy     =     0.0000000042 hartrees
 Requested basis set is 6-311++G(d,p)
 There are 38 shells and 104 basis functions
 A cutoff of  1.0D-11 yielded    663 shell pairs
 There are      5156 function pairs (      5561 Cartesian)
 Smallest overlap matrix eigenvalue = 8.94E-04
 Guess MOs from SCF MO coefficient file

 -----------------------------------------------------------------------
  General SCF calculation program by
  Eric Jon Sundstrom, Paul Horn, Yuezhi Mao, Dmitri Zuev, Alec White,
  David Stuck, Shaama M.S., Shane Yost, Joonho Lee, David Small,
  Daniel Levine, Susi Lehtola, Hugh Burton, Evgeny Epifanovsky
 -----------------------------------------------------------------------
 Hartree-Fock
 using 6 threads for integral computing
 -------------------------------------------------------
 OpenMP Integral computing Module                
 Release: version 2.0, May 2017, Q-Chem Inc. Pleasanton 
 -------------------------------------------------------
 A restricted SCF calculation will be
 performed using DIIS
 SCF converges when DIIS error is below 1.0e-08
 ---------------------------------------
  Cycle       Energy         DIIS error
 ---------------------------------------
    1    -880.4129909968      1.35e-05  
    2    -880.4129913104      3.27e-06  
    3    -880.4129913362      1.07e-06  
    4    -880.4129913396      4.09e-07  
    5    -880.4129913400      1.72e-07  
    6    -880.4129913401      4.97e-08  
    7    -880.4129913401      1.04e-08  
    8    -880.4129913401      2.00e-09  Convergence criterion met
 ---------------------------------------
 SCF time:   CPU 2.58s  wall 1.00s 
 SCF   energy in the final basis set =     -880.4129913401
 Total energy in the final basis set =     -880.4129913401

 --------------------------------------------------------------
             Orbital Energies (a.u.) and Symmetries
 --------------------------------------------------------------

 Alpha MOs, Restricted
 -- Occupied --                  
-80.042 -80.042 -26.328 -26.328  -7.581  -7.580  -5.474  -5.474
  1 Ag    1 Bu    2 Ag    2 Bu    3 Ag    3 Bu    4 Ag    4 Bu                 
 -5.472  -5.471  -5.471  -5.471  -1.636  -1.634  -0.950  -0.817
  5 Ag    1 Au    5 Bu    1 Bg    6 Ag    6 Bu    7 Ag    7 Bu                 
 -0.732  -0.712  -0.708  -0.701  -0.658  -0.549  -0.403  -0.367
  8 Ag    8 Bu    2 Au    2 Bg    9 Ag    9 Bu   10 Ag    3 Au                 
 -- Virtual --                   
 -0.008   0.040   0.066   0.070   0.077   0.097   0.103   0.111
  3 Bg   10 Bu   11 Bu   11 Ag    4 Au   12 Ag   13 Ag    4 Bg                 
  0.114   0.159   0.182   0.212   0.289   0.301   0.339   0.340
 12 Bu   13 Bu   14 Ag   14 Bu    5 Bg   15 Ag   16 Ag   15 Bu                 
  0.366   0.371   0.381   0.393   0.418   0.431   0.439   0.448
 16 Bu    5 Au    6 Au   17 Bu    6 Bg   18 Bu   17 Ag   18 Ag                 
  0.492   0.602   0.674   0.705   0.774   0.800   0.877   0.914
 19 Ag   19 Bu   20 Ag    7 Au   20 Bu   21 Bu    7 Bg   21 Ag                 
  0.921   1.065   1.093   1.148   1.164   1.424   1.552   1.570
  8 Au   22 Ag    8 Bg   23 Ag   22 Bu   23 Bu    9 Bg   24 Ag                 
  1.587   1.593   1.634   1.645   1.773   1.830   1.875   1.924
 24 Bu    9 Au   25 Ag   25 Bu   10 Au   10 Bg   26 Bu   27 Bu                 
  1.932   1.992   2.183   2.289   4.181   4.182   4.183   4.184
 26 Ag   27 Ag   28 Ag   28 Bu   11 Au   11 Bg   29 Ag   29 Bu                 
  4.219   4.223   4.233   4.235   4.519   4.539   6.878   6.893
 12 Au   12 Bg   30 Bu   30 Ag   31 Ag   31 Bu   13 Bg   32 Ag                 
  6.900   6.901   6.936   6.949   7.351   7.531  14.716  14.743
 32 Bu   13 Au   33 Ag   33 Bu   34 Ag   34 Bu   14 Au   14 Bg                 
 14.763  14.823  14.825  14.860  68.719  68.744 165.920 166.131
 35 Bu   35 Ag   36 Bu   36 Ag   37 Ag   37 Bu   38 Ag   38 Bu                 

 Beta MOs, Restricted
 -- Occupied --                  
-80.042 -80.042 -26.328 -26.328  -7.581  -7.580  -5.474  -5.474
  1 Ag    1 Bu    2 Ag    2 Bu    3 Ag    3 Bu    4 Ag    4 Bu                 
 -5.472  -5.471  -5.471  -5.471  -1.636  -1.634  -0.950  -0.817
  5 Ag    1 Au    5 Bu    1 Bg    6 Ag    6 Bu    7 Ag    7 Bu                 
 -0.732  -0.712  -0.708  -0.701  -0.658  -0.549  -0.403  -0.367
  8 Ag    8 Bu    2 Au    2 Bg    9 Ag    9 Bu   10 Ag    3 Au                 
 -- Virtual --                   
 -0.008   0.040   0.066   0.070   0.077   0.097   0.103   0.111
  3 Bg   10 Bu   11 Bu   11 Ag    4 Au   12 Ag   13 Ag    4 Bg                 
  0.114   0.159   0.182   0.212   0.289   0.301   0.339   0.340
 12 Bu   13 Bu   14 Ag   14 Bu    5 Bg   15 Ag   16 Ag   15 Bu                 
  0.366   0.371   0.381   0.393   0.418   0.431   0.439   0.448
 16 Bu    5 Au    6 Au   17 Bu    6 Bg   18 Bu   17 Ag   18 Ag                 
  0.492   0.602   0.674   0.705   0.774   0.800   0.877   0.914
 19 Ag   19 Bu   20 Ag    7 Au   20 Bu   21 Bu    7 Bg   21 Ag                 
  0.921   1.065   1.093   1.148   1.164   1.424   1.552   1.570
  8 Au   22 Ag    8 Bg   23 Ag   22 Bu   23 Bu    9 Bg   24 Ag                 
  1.587   1.593   1.634   1.645   1.773   1.830   1.875   1.924
 24 Bu    9 Au   25 Ag   25 Bu   10 Au   10 Bg   26 Bu   27 Bu                 
  1.932   1.992   2.183   2.289   4.181   4.182   4.183   4.184
 26 Ag   27 Ag   28 Ag   28 Bu   11 Au   11 Bg   29 Ag   29 Bu                 
  4.219   4.223   4.233   4.235   4.519   4.539   6.878   6.893
 12 Au   12 Bg   30 Bu   30 Ag   31 Ag   31 Bu   13 Bg   32 Ag                 
  6.900   6.901   6.936   6.949   7.351   7.531  14.716  14.743
 32 Bu   13 Au   33 Ag   33 Bu   34 Ag   34 Bu   14 Au   14 Bg                 
 14.763  14.823  14.825  14.860  68.719  68.744 165.920 166.131
 35 Bu   35 Ag   36 Bu   36 Ag   37 Ag   37 Bu   38 Ag   38 Bu                 
 --------------------------------------------------------------

          Ground-State Mulliken Net Atomic Charges

     Atom                 Charge (a.u.)
  ----------------------------------------
      1 P                     0.203320
      2 F                    -0.203320
      3 P                     0.203320
      4 F                    -0.203320
  ----------------------------------------
  Sum of atomic charges =    -0.000000

 -----------------------------------------------------------------
                    Cartesian Multipole Moments
 -----------------------------------------------------------------
    Charge (ESU x 10^10)
                -0.0000
    Dipole Moment (Debye)
         X       0.0000      Y       0.0000      Z      -0.0000
       Tot       0.0000
    Quadrupole Moments (Debye-Ang)
        XX     -41.6045     XY      -2.4992     YY     -37.2464
        XZ      -0.0000     YZ      -0.0000     ZZ     -35.1941
    Octopole Moments (Debye-Ang^2)
       XXX       0.0000    XXY       0.0000    XYY       0.0000
       YYY       0.0000    XXZ       0.0000    XYZ       0.0000
       YYZ       0.0000    XZZ      -0.0000    YZZ       0.0000
       ZZZ      -0.0000
    Hexadecapole Moments (Debye-Ang^3)
      XXXX    -394.8212   XXXY      -1.8115   XXYY     -83.5502
      XYYY      20.0872   YYYY    -131.2085   XXXZ      -0.0000
      XXYZ       0.0000   XYYZ      -0.0000   YYYZ       0.0000
      XXZZ     -65.3864   XYZZ       5.0884   YYZZ     -29.5803
      XZZZ      -0.0000   YZZZ       0.0000   ZZZZ     -48.5296
 -----------------------------------------------------------------
 Calculating analytic gradient of the SCF energy
 Gradient of SCF Energy
            1           2           3           4
    1  -0.0000178   0.0000504   0.0000178  -0.0000504
    2  -0.0000613   0.0000406   0.0000613  -0.0000406
    3  -0.0000000   0.0000000   0.0000000  -0.0000000
 Max gradient component =       6.134E-05
 RMS gradient           =       3.712E-05
 Gradient time:  CPU 1.03 s  wall 0.23 s
 Geometry Optimization Parameters
   NAtoms,    NIC,     NZ,  NCons,   NDum,   NFix, NCnnct, MaxDiis
        4      14       4       0       0       0       0       0

 Cartesian Hessian Update
 Hessian Updated using BFGS Update


** GEOMETRY OPTIMIZATION IN DELOCALIZED INTERNAL COORDINATES **
   Searching for a Minimum

   Optimization Cycle:   5

                       Coordinates (Angstroms)
     ATOM                X               Y               Z
      1  P         0.7687963771   -0.6465728605    0.0000000000
      2  F         1.9686791553    0.4225234936    0.0000000000
      3  P        -0.7687963771    0.6465728605    0.0000000000
      4  F        -1.9686791553   -0.4225234936    0.0000000000
   Point Group: c2h   Number of degrees of freedom:     3


   Energy is   -880.412991340

 Hessian Updated using BFGS Update

  3 Hessian modes will be used to form the next step
  Hessian Eigenvalues:
     0.251190    0.283977    0.452493

 Minimum Search - Taking Simple RFO Step
 Searching for Lamda that Minimizes Along All modes
 Value Taken    Lamda =   0.00000000
 Step Taken.  Stepsize is  0.000312

                             Maximum     Tolerance    Cnvgd?
         Gradient           0.000070      0.000300     YES
         Displacement       0.000248      0.001200     YES
         Energy change     -0.000001      0.000001     YES


                       Distance Matrix (Angstroms)
             P (  1)   F (  2)   P (  3)
   F (  2)  1.607074
   P (  3)  2.009084  2.746629
   F (  4)  2.746629  4.027021  1.607074

 Final energy is   -880.41299134008716     


 ******************************
 **  OPTIMIZATION CONVERGED  **
 ******************************

                       Coordinates (Angstroms)
     ATOM                X               Y               Z
      1  P         0.7687963771   -0.6465728605    0.0000000000
      2  F         1.9686791553    0.4225234936    0.0000000000
      3  P        -0.7687963771    0.6465728605    0.0000000000
      4  F        -1.9686791553   -0.4225234936    0.0000000000

Z-matrix Print:
$molecule
0 1
P 
F  1 1.607074
P  1 2.009084 2 98.234446
F  3 1.607074 1 98.234446 2 -180.000000 0
$end


 --------------------------------------------------------------
             Orbital Energies (a.u.) and Symmetries
 --------------------------------------------------------------

 Alpha MOs, Restricted
 -- Occupied --                  
-80.042 -80.042 -26.328 -26.328  -7.581  -7.580  -5.474  -5.474
  1 Ag    1 Bu    2 Ag    2 Bu    3 Ag    3 Bu    4 Ag    4 Bu                 
 -5.472  -5.471  -5.471  -5.471  -1.636  -1.634  -0.950  -0.817
  5 Ag    1 Au    5 Bu    1 Bg    6 Ag    6 Bu    7 Ag    7 Bu                 
 -0.732  -0.712  -0.708  -0.701  -0.658  -0.549  -0.403  -0.367
  8 Ag    8 Bu    2 Au    2 Bg    9 Ag    9 Bu   10 Ag    3 Au                 
 -- Virtual --                   
 -0.008   0.040   0.066   0.070   0.077   0.097   0.103   0.111
  3 Bg   10 Bu   11 Bu   11 Ag    4 Au   12 Ag   13 Ag    4 Bg                 
  0.114   0.159   0.182   0.212   0.289   0.301   0.339   0.340
 12 Bu   13 Bu   14 Ag   14 Bu    5 Bg   15 Ag   16 Ag   15 Bu                 
  0.366   0.371   0.381   0.393   0.418   0.431   0.439   0.448
 16 Bu    5 Au    6 Au   17 Bu    6 Bg   18 Bu   17 Ag   18 Ag                 
  0.492   0.602   0.674   0.705   0.774   0.800   0.877   0.914
 19 Ag   19 Bu   20 Ag    7 Au   20 Bu   21 Bu    7 Bg   21 Ag                 
  0.921   1.065   1.093   1.148   1.164   1.424   1.552   1.570
  8 Au   22 Ag    8 Bg   23 Ag   22 Bu   23 Bu    9 Bg   24 Ag                 
  1.587   1.593   1.634   1.645   1.773   1.830   1.875   1.924
 24 Bu    9 Au   25 Ag   25 Bu   10 Au   10 Bg   26 Bu   27 Bu                 
  1.932   1.992   2.183   2.289   4.181   4.182   4.183   4.184
 26 Ag   27 Ag   28 Ag   28 Bu   11 Au   11 Bg   29 Ag   29 Bu                 
  4.219   4.223   4.233   4.235   4.519   4.539   6.878   6.893
 12 Au   12 Bg   30 Bu   30 Ag   31 Ag   31 Bu   13 Bg   32 Ag                 
  6.900   6.901   6.936   6.949   7.351   7.531  14.716  14.743
 32 Bu   13 Au   33 Ag   33 Bu   34 Ag   34 Bu   14 Au   14 Bg                 
 14.763  14.823  14.825  14.860  68.719  68.744 165.920 166.131
 35 Bu   35 Ag   36 Bu   36 Ag   37 Ag   37 Bu   38 Ag   38 Bu                 

 Beta MOs, Restricted
 -- Occupied --                  
-80.042 -80.042 -26.328 -26.328  -7.581  -7.580  -5.474  -5.474
  1 Ag    1 Bu    2 Ag    2 Bu    3 Ag    3 Bu    4 Ag    4 Bu                 
 -5.472  -5.471  -5.471  -5.471  -1.636  -1.634  -0.950  -0.817
  5 Ag    1 Au    5 Bu    1 Bg    6 Ag    6 Bu    7 Ag    7 Bu                 
 -0.732  -0.712  -0.708  -0.701  -0.658  -0.549  -0.403  -0.367
  8 Ag    8 Bu    2 Au    2 Bg    9 Ag    9 Bu   10 Ag    3 Au                 
 -- Virtual --                   
 -0.008   0.040   0.066   0.070   0.077   0.097   0.103   0.111
  3 Bg   10 Bu   11 Bu   11 Ag    4 Au   12 Ag   13 Ag    4 Bg                 
  0.114   0.159   0.182   0.212   0.289   0.301   0.339   0.340
 12 Bu   13 Bu   14 Ag   14 Bu    5 Bg   15 Ag   16 Ag   15 Bu                 
  0.366   0.371   0.381   0.393   0.418   0.431   0.439   0.448
 16 Bu    5 Au    6 Au   17 Bu    6 Bg   18 Bu   17 Ag   18 Ag                 
  0.492   0.602   0.674   0.705   0.774   0.800   0.877   0.914
 19 Ag   19 Bu   20 Ag    7 Au   20 Bu   21 Bu    7 Bg   21 Ag                 
  0.921   1.065   1.093   1.148   1.164   1.424   1.552   1.570
  8 Au   22 Ag    8 Bg   23 Ag   22 Bu   23 Bu    9 Bg   24 Ag                 
  1.587   1.593   1.634   1.645   1.773   1.830   1.875   1.924
 24 Bu    9 Au   25 Ag   25 Bu   10 Au   10 Bg   26 Bu   27 Bu                 
  1.932   1.992   2.183   2.289   4.181   4.182   4.183   4.184
 26 Ag   27 Ag   28 Ag   28 Bu   11 Au   11 Bg   29 Ag   29 Bu                 
  4.219   4.223   4.233   4.235   4.519   4.539   6.878   6.893
 12 Au   12 Bg   30 Bu   30 Ag   31 Ag   31 Bu   13 Bg   32 Ag                 
  6.900   6.901   6.936   6.949   7.351   7.531  14.716  14.743
 32 Bu   13 Au   33 Ag   33 Bu   34 Ag   34 Bu   14 Au   14 Bg                 
 14.763  14.823  14.825  14.860  68.719  68.744 165.920 166.131
 35 Bu   35 Ag   36 Bu   36 Ag   37 Ag   37 Bu   38 Ag   38 Bu                 
 --------------------------------------------------------------

          Ground-State Mulliken Net Atomic Charges

     Atom                 Charge (a.u.)
  ----------------------------------------
      1 P                     0.203320
      2 F                    -0.203320
      3 P                     0.203320
      4 F                    -0.203320
  ----------------------------------------
  Sum of atomic charges =    -0.000000

 -----------------------------------------------------------------
                    Cartesian Multipole Moments
 -----------------------------------------------------------------
    Charge (ESU x 10^10)
                -0.0000
    Dipole Moment (Debye)
         X       0.0000      Y       0.0000      Z      -0.0000
       Tot       0.0000
    Quadrupole Moments (Debye-Ang)
        XX     -41.6045     XY      -2.4992     YY     -37.2464
        XZ      -0.0000     YZ      -0.0000     ZZ     -35.1941
    Octopole Moments (Debye-Ang^2)
       XXX       0.0000    XXY       0.0000    XYY       0.0000
       YYY       0.0000    XXZ       0.0000    XYZ       0.0000
       YYZ       0.0000    XZZ      -0.0000    YZZ       0.0000
       ZZZ      -0.0000
    Hexadecapole Moments (Debye-Ang^3)
      XXXX    -394.8212   XXXY      -1.8115   XXYY     -83.5502
      XYYY      20.0872   YYYY    -131.2085   XXXZ      -0.0000
      XXYZ       0.0000   XYYZ      -0.0000   YYYZ       0.0000
      XXZZ     -65.3864   XYZZ       5.0884   YYZZ     -29.5803
      XZZZ      -0.0000   YZZZ       0.0000   ZZZZ     -48.5296
 -----------------------------------------------------------------
Archival summary:
1\1\december\OPT\HF\BasisUnspecified\22\taweetha\SunFeb1006:11:112019SunFeb1006:11:112019\0\\#,OPT,HF,BasisUnspecified,\\0,1\P\F,1,1.60707\P,1,2.00908,2,98.2344\F,3,1.60707,1,98.2344,2,-180,0\\HF=-880.412991\\@

 Total job time:  3.76s(wall), 20.41s(cpu) 
 Sun Feb 10 06:11:11 2019

        *************************************************************
        *                                                           *
        *  Thank you very much for using Q-Chem.  Have a nice day.  *
        *                                                           *
        *************************************************************


 
User input: 2 of 2 
 
Q-Chem Developer Version!
                  Welcome to Q-Chem
     A Quantum Leap Into The Future Of Chemistry


 Q-Chem 5.1, Q-Chem, Inc., Pleasanton, CA (2018)

 Yihan Shao,  Zhengting Gan,  E. Epifanovsky,  A. T. B. Gilbert,  M. Wormit,  
 J. Kussmann,  A. W. Lange,  A. Behn,  Jia Deng,  Xintian Feng,  D. Ghosh,  
 M. Goldey,  P. R. Horn,  L. D. Jacobson,  I. Kaliman,  T. Kus,  A. Landau,  
 Jie Liu,  E. I. Proynov,  R. M. Richard,  R. P. Steele,  E. J. Sundstrom,  
 H. L. Woodcock III,  P. M. Zimmerman,  D. Zuev,  B. Albrecht,  E. Alguire,  
 S. A. Baeppler,  D. Barton,  Z. Benda,  Y. A. Bernard,  E. J. Berquist,  
 K. B. Bravaya,  H. Burton,  D. Casanova,  Chun-Min Chang,  Yunqing Chen,  
 A. Chien,  K. D. Closser,  M. P. Coons,  S. Coriani,  S. Dasgupta,  
 A. L. Dempwolff,  M. Diedenhofen,  Hainam Do,  R. G. Edgar,  Po-Tung Fang,  
 S. Faraji,  S. Fatehi,  Qingguo Feng,  K. D. Fenk,  J. Fosso-Tande,  
 J. Gayvert,  Qinghui Ge,  A. Ghysels,  G. Gidofalvi,  J. Gomes,  
 J. Gonthier,  A. Gunina,  D. Hait,  M. W. D. Hanson-Heine,  
 P. H. P. Harbach,  A. W. Hauser,  J. E. Herr,  E. G. Hohenstein,  
 Z. C. Holden,  Kerwin Hui,  B. C. Huynh,  T.-C. Jagau,  Hyunjun Ji,  
 B. Kaduk,  K. Khistyaev,  Jaehoon Kim,  P. Klunzinger,  K. Koh,  
 D. Kosenkov,  L. Koulias,  T. Kowalczyk,  C. M. Krauter,  A. Kunitsa,  
 Ka Un Lao,  A. Laurent,  K. V. Lawler,  Joonho Lee,  D. Lefrancois,  
 S. Lehtola,  D. S. Levine,  Yi-Pei Li,  You-Sheng Lin,  Fenglai Liu,  
 E. Livshits,  A. Luenser,  P. Manohar,  E. Mansoor,  S. F. Manzer,  
 Shan-Ping Mao,  Yuezhi Mao,  N. Mardirossian,  A. V. Marenich,  
 T. Markovich,  L. A. Martinez-Martinez,  S. A. Maurer,  N. J. Mayhall,  
 S. C. McKenzie,  J.-M. Mewes,  A. F. Morrison,  J. W. Mullinax,  K. Nanda,  
 T. S. Nguyen-Beck,  R. Olivares-Amaya,  J. A. Parkhill,  T. M. Perrine,  
 F. Plasser,  P. Pokhilko,  S. Prager,  A. Prociuk,  E. Ramos,  D. R. Rehn,  
 F. Rob,  M. Schneider,  N. Sergueev,  S. M. Sharada,  S. Sharma,  
 D. W. Small,  T. Stauch,  T. Stein,  Yu-Chuan Su,  A. J. W. Thom,  
 A. Tkatchenko,  T. Tsuchimochi,  N. M. Tubman,  L. Vogt,  M. L. Vidal,  
 O. Vydrov,  M. A. Watson,  J. Wenzel,  M. de Wergifosse,  T. A. Wesolowski,  
 A. White,  J. Witte,  A. Yamada,  Jun Yang,  K. Yao,  S. Yeganeh,  
 S. R. Yost,  Zhi-Qiang You,  A. Zech,  Igor Ying Zhang,  Xing Zhang,  
 Yan Zhao,  Ying Zhu,  B. R. Brooks,  G. K. L. Chan,  C. J. Cramer,  
 M. S. Gordon,  W. J. Hehre,  A. Klamt,  M. W. Schmidt,  C. D. Sherrill,  
 D. G. Truhlar,  A. Aspuru-Guzik,  R. Baer,  A. T. Bell,  N. A. Besley,  
 Jeng-Da Chai,  A. E. DePrince, III,  R. A. DiStasio Jr.,  A. Dreuw,  
 B. D. Dunietz,  T. R. Furlani,  Chao-Ping Hsu,  Yousung Jung,  Jing Kong,  
 D. S. Lambrecht,  WanZhen Liang,  C. Ochsenfeld,  V. A. Rassolov,  
 L. V. Slipchenko,  J. E. Subotnik,  T. Van Voorhis,  J. M. Herbert,  
 A. I. Krylov,  P. M. W. Gill,  M. Head-Gordon

 Contributors to earlier versions of Q-Chem not listed above: 
 R. D. Adamson,  B. Austin,  J. Baker,  G. J. O. Beran,  K. Brandhorst,  
 S. T. Brown,  E. F. C. Byrd,  A. K. Chakraborty,  C.-L. Cheng,  
 Siu Hung Chien,  D. M. Chipman,  D. L. Crittenden,  H. Dachsel,  
 R. J. Doerksen,  A. D. Dutoi,  L. Fusti-Molnar,  W. A. Goddard III,  
 A. Golubeva-Zadorozhnaya,  S. R. Gwaltney,  G. Hawkins,  A. Heyden,  
 S. Hirata,  G. Kedziora,  F. J. Keil,  C. Kelley,  Jihan Kim,  R. A. King,  
 R. Z. Khaliullin,  P. P. Korambath,  W. Kurlancheek,  A. M. Lee,  M. S. Lee,  
 S. V. Levchenko,  Ching Yeh Lin,  D. Liotard,  R. C. Lochan,  I. Lotan,  
 P. E. Maslen,  N. Nair,  D. P. O'Neill,  D. Neuhauser,  E. Neuscamman,  
 C. M. Oana,  R. Olson,  B. Peters,  R. Peverati,  P. A. Pieniazek,  
 Y. M. Rhee,  J. Ritchie,  M. A. Rohrdanz,  E. Rosta,  N. J. Russ,  
 H. F. Schaefer III,  N. E. Schultz,  N. Shenvi,  A. C. Simmonett,  A. Sodt,  
 D. Stuck,  K. S. Thanthiriwatte,  V. Vanovschi,  Tao Wang,  A. Warshel,  
 C. F. Williams,  Q. Wu,  X. Xu,  W. Zhang

 Please cite Q-Chem as follows:
 Y. Shao et al., Mol. Phys. 113, 184-215 (2015)
 DOI: 10.1080/00268976.2014.952696

 Q-Chem 5.1.2 for Intel X86 EM64T Linux

 Parts of Q-Chem use Armadillo 8.300.2 (Tropical Shenanigans).
 http://arma.sourceforge.net/

 Q-Chem begins on Sun Feb 10 06:11:11 2019  

Host: 
0

     Scratch files written to /scratch/taweetham/qchem22931//
The previous job contains 0 fragments, simply inherited here
Input Ideriv = 2
Curr. Ideriv = -1
Max.  Ideriv = 2

Checking the input file for inconsistencies... 	...done.

--------------------------------------------------------------
User input:
--------------------------------------------------------------

$molecule
read
$end

$rem
   JOB_TYPE 	FREQUENCY
   BASIS 		6-311++G**
   EXCHANGE 	HF	
$end

--------------------------------------------------------------
 ----------------------------------------------------------------
             Standard Nuclear Orientation (Angstroms)
    I     Atom           X                Y                Z
 ----------------------------------------------------------------
    1      P       0.7682539713    -0.6472172502    -0.0000000000
    2      F       1.9690327389     0.4208726557     0.0000000000
    3      P      -0.7682539713     0.6472172502     0.0000000000
    4      F      -1.9690327389    -0.4208726557    -0.0000000000
 ----------------------------------------------------------------
 Molecular Point Group                 C2h   NOp =  4
 Largest Abelian Subgroup              C2h   NOp =  4
 Nuclear Repulsion Energy =   210.8321570840 hartrees
 There are       24 alpha and       24 beta electrons
 Requested basis set is 6-311++G(d,p)
 There are 38 shells and 104 basis functions

 Total QAlloc Memory Limit   2000 MB
 Mega-Array Size       188 MB
 MEM_STATIC part       192 MB

                       Distance Matrix (Angstroms)
             P (  1)   F (  2)   P (  3)
   F (  2)  1.607074
   P (  3)  2.009084  2.746629
   F (  4)  2.746629  4.027021  1.607074

 A cutoff of  1.0D-11 yielded    663 shell pairs
 There are      5156 function pairs (      5561 Cartesian)

 -------------------------------------------------------
 OpenMP Integral Computing Module                       
 Release: version 1.0, May 2013, Q-Chem Inc. Pittsburgh 
 -------------------------------------------------------
 Integral Job Info:
 Integral job number is                      11
 Integral operator is                         1
 short-range coefficients                     0
 long-range coefficients              100000000
 Omega coefficients                           0
 if combine SR and LR in K                    0
 Integral screening is                        0
 Integral computing path is                   2
 max size of driver memory is            800000
 size of driver memory is                593474
 size of scratch memory is              4204008
 max col of scratch BK array               1296
 max len of scratch array in speh3          155
 max len of scratch index in speh4           18
 max int batch size is                      520
 min int batch size is                       52
 fixed nKL is                                52
 max L of basis functions is                  2
 order of int derivative is                   0
 number of shells is                         38
 number of basis is                         108
 number of cartesian basis is               108
 number of contracted shell pairs           663
 number of primitive shell pairs           1897
 maxK2 (contraction) of shell pair           36
 max number of K2 of shell pair               1
 max number of CS2 of shell pair             66
 max number of PS2 of shell pair            168
 mem total for path MDJ                  512412
 -------------------------------------------------------
 Smallest overlap matrix eigenvalue = 8.94E-04
 Guess from superposition of atomic densities
 Warning:  Energy on first SCF cycle will be non-variational
 SAD guess density has 48.000000 electrons

 -----------------------------------------------------------------------
  General SCF calculation program by
  Eric Jon Sundstrom, Paul Horn, Yuezhi Mao, Dmitri Zuev, Alec White,
  David Stuck, Shaama M.S., Shane Yost, Joonho Lee, David Small,
  Daniel Levine, Susi Lehtola, Hugh Burton, Evgeny Epifanovsky
 -----------------------------------------------------------------------
 Hartree-Fock
 using 6 threads for integral computing
 -------------------------------------------------------
 OpenMP Integral computing Module                
 Release: version 2.0, May 2017, Q-Chem Inc. Pleasanton 
 -------------------------------------------------------
 A restricted SCF calculation will be
 performed using DIIS
 SCF converges when DIIS error is below 1.0e-08
 ---------------------------------------
  Cycle       Energy         DIIS error
 ---------------------------------------
    1    -880.7079796616      5.15e-02  
    2    -880.3495154163      7.20e-03  
    3    -880.3971249251      4.35e-03  
    4    -880.4122547590      6.57e-04  
    5    -880.4129113464      1.61e-04  
    6    -880.4129871549      3.40e-05  
    7    -880.4129909126      9.68e-06  
    8    -880.4129913126      2.41e-06  
    9    -880.4129913383      6.08e-07  
   10    -880.4129913400      9.77e-08  
   11    -880.4129913400      2.38e-08  
   12    -880.4129913400      5.22e-09  Convergence criterion met
 ---------------------------------------
 SCF time:   CPU 2.61s  wall 0.00s 
 SCF   energy in the final basis set =     -880.4129913400
 Total energy in the final basis set =     -880.4129913400

 --------------------------------------------------------------
             Orbital Energies (a.u.) and Symmetries
 --------------------------------------------------------------

 Alpha MOs, Restricted
 -- Occupied --                  
-80.042 -80.042 -26.328 -26.328  -7.581  -7.580  -5.474  -5.474
  1 Ag    1 Bu    2 Ag    2 Bu    3 Ag    3 Bu    4 Ag    4 Bu                 
 -5.472  -5.471  -5.471  -5.471  -1.636  -1.634  -0.950  -0.817
  5 Ag    1 Au    5 Bu    1 Bg    6 Ag    6 Bu    7 Ag    7 Bu                 
 -0.732  -0.712  -0.708  -0.701  -0.658  -0.549  -0.403  -0.367
  8 Ag    8 Bu    2 Au    2 Bg    9 Ag    9 Bu   10 Ag    3 Au                 
 -- Virtual --                   
 -0.008   0.040   0.066   0.070   0.077   0.097   0.103   0.111
  3 Bg   10 Bu   11 Bu   11 Ag    4 Au   12 Ag   13 Ag    4 Bg                 
  0.114   0.159   0.182   0.212   0.289   0.301   0.339   0.340
 12 Bu   13 Bu   14 Ag   14 Bu    5 Bg   15 Ag   16 Ag   15 Bu                 
  0.366   0.371   0.381   0.393   0.418   0.431   0.439   0.448
 16 Bu    5 Au    6 Au   17 Bu    6 Bg   18 Bu   17 Ag   18 Ag                 
  0.492   0.602   0.674   0.705   0.774   0.800   0.877   0.914
 19 Ag   19 Bu   20 Ag    7 Au   20 Bu   21 Bu    7 Bg   21 Ag                 
  0.921   1.065   1.093   1.148   1.164   1.424   1.552   1.570
  8 Au   22 Ag    8 Bg   23 Ag   22 Bu   23 Bu    9 Bg   24 Ag                 
  1.587   1.593   1.634   1.645   1.773   1.830   1.875   1.924
 24 Bu    9 Au   25 Ag   25 Bu   10 Au   10 Bg   26 Bu   27 Bu                 
  1.932   1.992   2.183   2.289   4.181   4.182   4.183   4.184
 26 Ag   27 Ag   28 Ag   28 Bu   11 Au   11 Bg   29 Ag   29 Bu                 
  4.219   4.223   4.233   4.235   4.519   4.539   6.878   6.893
 12 Au   12 Bg   30 Bu   30 Ag   31 Ag   31 Bu   13 Bg   32 Ag                 
  6.900   6.901   6.936   6.949   7.351   7.531  14.716  14.743
 32 Bu   13 Au   33 Ag   33 Bu   34 Ag   34 Bu   14 Au   14 Bg                 
 14.763  14.823  14.825  14.860  68.719  68.744 165.920 166.131
 35 Bu   35 Ag   36 Bu   36 Ag   37 Ag   37 Bu   38 Ag   38 Bu                 

 Beta MOs, Restricted
 -- Occupied --                  
-80.042 -80.042 -26.328 -26.328  -7.581  -7.580  -5.474  -5.474
  1 Ag    1 Bu    2 Ag    2 Bu    3 Ag    3 Bu    4 Ag    4 Bu                 
 -5.472  -5.471  -5.471  -5.471  -1.636  -1.634  -0.950  -0.817
  5 Ag    1 Au    5 Bu    1 Bg    6 Ag    6 Bu    7 Ag    7 Bu                 
 -0.732  -0.712  -0.708  -0.701  -0.658  -0.549  -0.403  -0.367
  8 Ag    8 Bu    2 Au    2 Bg    9 Ag    9 Bu   10 Ag    3 Au                 
 -- Virtual --                   
 -0.008   0.040   0.066   0.070   0.077   0.097   0.103   0.111
  3 Bg   10 Bu   11 Bu   11 Ag    4 Au   12 Ag   13 Ag    4 Bg                 
  0.114   0.159   0.182   0.212   0.289   0.301   0.339   0.340
 12 Bu   13 Bu   14 Ag   14 Bu    5 Bg   15 Ag   16 Ag   15 Bu                 
  0.366   0.371   0.381   0.393   0.418   0.431   0.439   0.448
 16 Bu    5 Au    6 Au   17 Bu    6 Bg   18 Bu   17 Ag   18 Ag                 
  0.492   0.602   0.674   0.705   0.774   0.800   0.877   0.914
 19 Ag   19 Bu   20 Ag    7 Au   20 Bu   21 Bu    7 Bg   21 Ag                 
  0.921   1.065   1.093   1.148   1.164   1.424   1.552   1.570
  8 Au   22 Ag    8 Bg   23 Ag   22 Bu   23 Bu    9 Bg   24 Ag                 
  1.587   1.593   1.634   1.645   1.773   1.830   1.875   1.924
 24 Bu    9 Au   25 Ag   25 Bu   10 Au   10 Bg   26 Bu   27 Bu                 
  1.932   1.992   2.183   2.289   4.181   4.182   4.183   4.184
 26 Ag   27 Ag   28 Ag   28 Bu   11 Au   11 Bg   29 Ag   29 Bu                 
  4.219   4.223   4.233   4.235   4.519   4.539   6.878   6.893
 12 Au   12 Bg   30 Bu   30 Ag   31 Ag   31 Bu   13 Bg   32 Ag                 
  6.900   6.901   6.936   6.949   7.351   7.531  14.716  14.743
 32 Bu   13 Au   33 Ag   33 Bu   34 Ag   34 Bu   14 Au   14 Bg                 
 14.763  14.823  14.825  14.860  68.719  68.744 165.920 166.131
 35 Bu   35 Ag   36 Bu   36 Ag   37 Ag   37 Bu   38 Ag   38 Bu                 
 --------------------------------------------------------------

          Ground-State Mulliken Net Atomic Charges

     Atom                 Charge (a.u.)
  ----------------------------------------
      1 P                     0.203320
      2 F                    -0.203320
      3 P                     0.203320
      4 F                    -0.203320
  ----------------------------------------
  Sum of atomic charges =     0.000000

 -----------------------------------------------------------------
                    Cartesian Multipole Moments
 -----------------------------------------------------------------
    Charge (ESU x 10^10)
                -0.0000
    Dipole Moment (Debye)
         X      -0.0000      Y      -0.0000      Z       0.0000
       Tot       0.0000
    Quadrupole Moments (Debye-Ang)
        XX     -41.6087     XY      -2.4956     YY     -37.2422
        XZ      -0.0000     YZ      -0.0000     ZZ     -35.1941
    Octopole Moments (Debye-Ang^2)
       XXX       0.0000    XXY      -0.0000    XYY       0.0000
       YYY      -0.0000    XXZ       0.0000    XYZ       0.0000
       YYZ       0.0000    XZZ      -0.0000    YZZ       0.0000
       ZZZ       0.0000
    Hexadecapole Moments (Debye-Ang^3)
      XXXX    -394.8271   XXXY      -1.6906   XXYY     -83.5135
      XYYY      20.1873   YYYY    -131.2760   XXXZ      -0.0000
      XXYZ       0.0000   XYYZ      -0.0000   YYYZ      -0.0000
      XXZZ     -65.3778   XYZZ       5.1184   YYZZ     -29.5889
      XZZZ      -0.0000   YZZZ       0.0000   ZZZZ     -48.5296
 -----------------------------------------------------------------
 Calculating MO derivatives via CPSCF
XF: myseg = 0
XF: NBas: 104, NBas6D: 108
 D1JvT checksum  = 75264 6598.8574245115
 D1KAT checksum  = 158592 500.1670775638
   1         3          12      0.104479    0.030476
   2         3          12      0.024447    0.009081
   3         3          12      0.006960    0.002676
   4         3          12      0.001465    0.000521
   5         3          12      0.000281    0.000112
   6         9           6      0.000041    0.000018
   7        13           2      0.000004    0.000002
   8        15           0      0.000000    0.000000    Roots Converged
 Time for AOints: 1.0 s (CPU) 0.2 s (wall)
 ------------------------------------------------------------------------------
                     AOints        : Timing summary (seconds)
 ------------------------------------------------------------------------------
     job step          cpu (% of tot)      sys (% of tot)     wall (% of tot)
 ------------------------------------------------------------------------------
  cpscf_lag         0.3025E+01 (26.2)   0.3000E-05 (50.0)   0.5738E+00 (26.4)
  iterzp            0.7453E+01 (64.6)   0.2000E-05 (33.3)   0.1397E+01 (64.4)
  make_fx           0.0000E+00 ( 0.0)   0.0000E+00 ( 0.0)   0.0000E+00 ( 0.0)
  AOints            0.1023E+01 ( 8.9)   0.1000E-05 (16.7)   0.1787E+00 ( 8.2)
 ------------------------------------------------------------------------------
   Grand Totals     0.1154E+02          0.6000E-05          0.2170E+01
 ------------------------------------------------------------------------------
 Calculating analytic Hessian of the SCF energy
 Polarizability Matrix (a.u.)
            1           2           3
    1 -61.2428230  18.1336044  -0.0000000
    2  18.1336044 -49.1058036   0.0000000
    3  -0.0000000   0.0000000 -33.4721671

 Direct stationary perturbation theory relativistic correction:

 rels  =       1.050053652495
 relv  =      -3.743009940655
 rel2e =       0.832497802470
 E_rel =      -1.860458485690

 Hessian of the SCF Energy
            1           2           3           4           5           6
    1   0.3369277   0.0054070   0.0000000  -0.1814534  -0.1419935  -0.0000000
    2   0.0054070   0.3019653   0.0000000  -0.1166887  -0.1458524  -0.0000000
    3   0.0000000   0.0000000   0.0103521  -0.0000000  -0.0000000  -0.0103431
    4  -0.1814534  -0.1166887  -0.0000000   0.2142798   0.1413273   0.0000000
    5  -0.1419935  -0.1458524  -0.0000000   0.1413273   0.1351086   0.0000000
    6  -0.0000000  -0.0000000  -0.0103431   0.0000000   0.0000000   0.0103439
    7  -0.1407898   0.1374409   0.0000000  -0.0146845  -0.0008544  -0.0000000
    8   0.1374409  -0.1705937  -0.0000000  -0.0261592   0.0144809   0.0000000
    9  -0.0000000  -0.0000000   0.0103146   0.0000000   0.0000000  -0.0103236
   10  -0.0146845  -0.0261592  -0.0000000  -0.0181419   0.0015206   0.0000000
   11  -0.0008544   0.0144809   0.0000000   0.0015206  -0.0037371  -0.0000000
   12   0.0000000   0.0000000  -0.0103236  -0.0000000  -0.0000000   0.0103228
            7           8           9          10          11          12
    1  -0.1407898   0.1374409  -0.0000000  -0.0146845  -0.0008544   0.0000000
    2   0.1374409  -0.1705937  -0.0000000  -0.0261592   0.0144809   0.0000000
    3   0.0000000  -0.0000000   0.0103146  -0.0000000   0.0000000  -0.0103236
    4  -0.0146845  -0.0261592   0.0000000  -0.0181419   0.0015206  -0.0000000
    5  -0.0008544   0.0144809   0.0000000   0.0015206  -0.0037371  -0.0000000
    6  -0.0000000   0.0000000  -0.0103236   0.0000000  -0.0000000   0.0103228
    7   0.3369277   0.0054070  -0.0000000  -0.1814534  -0.1419935   0.0000000
    8   0.0054070   0.3019653   0.0000000  -0.1166887  -0.1458524   0.0000000
    9  -0.0000000   0.0000000   0.0103521   0.0000000   0.0000000  -0.0103431
   10  -0.1814534  -0.1166887   0.0000000   0.2142798   0.1413273  -0.0000000
   11  -0.1419935  -0.1458524   0.0000000   0.1413273   0.1351086  -0.0000000
   12   0.0000000   0.0000000  -0.0103431  -0.0000000  -0.0000000   0.0103439
 Gradient time:  CPU 18.38 s  wall 3.53 s
 **********************************************************************
 **                                                                  **
 **                       VIBRATIONAL ANALYSIS                       **
 **                       --------------------                       **
 **                                                                  **
 **        VIBRATIONAL FREQUENCIES (CM**-1) AND NORMAL MODES         **
 **     FORCE CONSTANTS (mDYN/ANGSTROM) AND REDUCED MASSES (AMU)     **
 **                  INFRARED INTENSITIES (KM/MOL)                   **
 **                                                                  **
 **********************************************************************


 Mode:                 1                      2                      3
 Frequency:       196.93                 215.35                 335.93
 Force Cnst:      0.5089                 0.6086                 1.4647
 Red. Mass:      22.2722                22.2722                22.0292
 IR Active:          YES                    YES                    NO 
 IR Intens:       14.697                  9.241                  0.000
 Raman Active:       NO                     NO                     YES
               X      Y      Z        X      Y      Z        X      Y      Z
 P          0.231 -0.289  0.000    0.000 -0.000 -0.370    0.296  0.197 -0.000
 F         -0.376  0.471 -0.000   -0.000  0.000  0.603    0.590 -0.158  0.000
 P          0.231 -0.289  0.000    0.000 -0.000 -0.370   -0.296 -0.197 -0.000
 F         -0.376  0.471 -0.000   -0.000  0.000  0.603   -0.590  0.158  0.000
 TransDip  -0.013 -0.122  0.000   -0.000 -0.000 -0.097    0.000  0.000 -0.000

 Mode:                 4                      5                      6
 Frequency:       720.95                 833.35                 834.36
 Force Cnst:      9.3536                 9.1034                 9.1353
 Red. Mass:      30.5435                22.2486                22.2722
 IR Active:          NO                     NO                     YES
 IR Intens:        0.000                  0.000                399.150
 Raman Active:       YES                    YES                    NO 
               X      Y      Z        X      Y      Z        X      Y      Z
 P          0.413 -0.558  0.000    0.321  0.180  0.000   -0.289 -0.231  0.000
 F          0.002  0.134 -0.000   -0.464 -0.386 -0.000    0.471  0.376 -0.000
 P         -0.413  0.558  0.000   -0.321 -0.180  0.000   -0.289 -0.231  0.000
 F         -0.002 -0.134 -0.000    0.464  0.386 -0.000    0.471  0.376 -0.000
 TransDip   0.000  0.000  0.000   -0.000 -0.000  0.000   -0.616 -0.172  0.000

 STANDARD THERMODYNAMIC QUANTITIES AT   298.15 K  AND     1.00 ATM

   This Molecule has  0 Imaginary Frequencies
   Zero point vibrational energy:        4.484 kcal/mol

   Atom    1 Element P  Has Mass   30.97376
   Atom    2 Element F  Has Mass   18.99840
   Atom    3 Element P  Has Mass   30.97376
   Atom    4 Element F  Has Mass   18.99840
   Molecular Mass:    99.944320 amu
   Principal axes and moments of inertia in amu*Bohr^2:
                             1           2           3
    Eigenvalues --      116.69029   656.65608   773.34637
          X               0.99999    -0.00454     0.00000
          Y               0.00454     0.99999     0.00000
          Z               0.00000    -0.00000     1.00000
   Rotational Symmetry Number is   2
   The Molecule is an Asymmetric Top
   Translational Enthalpy:        0.889 kcal/mol
   Rotational Enthalpy:           0.889 kcal/mol
   Vibrational Enthalpy:          5.565 kcal/mol
   gas constant (RT):             0.592 kcal/mol
   Translational Entropy:        39.716  cal/mol.K
   Rotational Entropy:           24.208  cal/mol.K
   Vibrational Entropy:           6.036  cal/mol.K

   Total Enthalpy:                7.935 kcal/mol
   Total Entropy:                69.960  cal/mol.K
Archival summary:
1\1\december\FREQ\HF\BasisUnspecified\22\taweetha\SunFeb1006:11:152019SunFeb1006:11:152019\0\\#,FREQ,HF,BasisUnspecified,\\0,1\P\F,1,1.60707\P,1,2.00908,2,98.2344\F,3,1.60707,1,98.2344,2,-180,0\\HF=-880.412991\\@

 Total job time:  4.02s(wall), 21.20s(cpu) 
 Sun Feb 10 06:11:15 2019

        *************************************************************
        *                                                           *
        *  Thank you very much for using Q-Chem.  Have a nice day.  *
        *                                                           *
        *************************************************************
