# Supplementary material for: Geometric and energetic data from ab initio calculations of haloethene, haloimine, halomethylenephosphine, haloiminophosphine, halodiazene, halodiphosphene and halocyclopropane
Source: Data Brief. 2019 Nov 2;27:104738. doi: 10.1016/j.dib.2019.104738 (PMC6861602; doi:10.1016/j.dib.2019.104738)
Supplement: Multimedia component 8 [file mmc8.zip › PP/HF/FEPPEI.out]

Q-Chem Developer Version!
                  Welcome to Q-Chem
     A Quantum Leap Into The Future Of Chemistry


 Q-Chem 5.1, Q-Chem, Inc., Pleasanton, CA (2018)

 Yihan Shao,  Zhengting Gan,  E. Epifanovsky,  A. T. B. Gilbert,  M. Wormit,  
 J. Kussmann,  A. W. Lange,  A. Behn,  Jia Deng,  Xintian Feng,  D. Ghosh,  
 M. Goldey,  P. R. Horn,  L. D. Jacobson,  I. Kaliman,  T. Kus,  A. Landau,  
 Jie Liu,  E. I. Proynov,  R. M. Richard,  R. P. Steele,  E. J. Sundstrom,  
 H. L. Woodcock III,  P. M. Zimmerman,  D. Zuev,  B. Albrecht,  E. Alguire,  
 S. A. Baeppler,  D. Barton,  Z. Benda,  Y. A. Bernard,  E. J. Berquist,  
 K. B. Bravaya,  H. Burton,  D. Casanova,  Chun-Min Chang,  Yunqing Chen,  
 A. Chien,  K. D. Closser,  M. P. Coons,  S. Coriani,  S. Dasgupta,  
 A. L. Dempwolff,  M. Diedenhofen,  Hainam Do,  R. G. Edgar,  Po-Tung Fang,  
 S. Faraji,  S. Fatehi,  Qingguo Feng,  K. D. Fenk,  J. Fosso-Tande,  
 J. Gayvert,  Qinghui Ge,  A. Ghysels,  G. Gidofalvi,  J. Gomes,  
 J. Gonthier,  A. Gunina,  D. Hait,  M. W. D. Hanson-Heine,  
 P. H. P. Harbach,  A. W. Hauser,  J. E. Herr,  E. G. Hohenstein,  
 Z. C. Holden,  Kerwin Hui,  B. C. Huynh,  T.-C. Jagau,  Hyunjun Ji,  
 B. Kaduk,  K. Khistyaev,  Jaehoon Kim,  P. Klunzinger,  K. Koh,  
 D. Kosenkov,  L. Koulias,  T. Kowalczyk,  C. M. Krauter,  A. Kunitsa,  
 Ka Un Lao,  A. Laurent,  K. V. Lawler,  Joonho Lee,  D. Lefrancois,  
 S. Lehtola,  D. S. Levine,  Yi-Pei Li,  You-Sheng Lin,  Fenglai Liu,  
 E. Livshits,  A. Luenser,  P. Manohar,  E. Mansoor,  S. F. Manzer,  
 Shan-Ping Mao,  Yuezhi Mao,  N. Mardirossian,  A. V. Marenich,  
 T. Markovich,  L. A. Martinez-Martinez,  S. A. Maurer,  N. J. Mayhall,  
 S. C. McKenzie,  J.-M. Mewes,  A. F. Morrison,  J. W. Mullinax,  K. Nanda,  
 T. S. Nguyen-Beck,  R. Olivares-Amaya,  J. A. Parkhill,  T. M. Perrine,  
 F. Plasser,  P. Pokhilko,  S. Prager,  A. Prociuk,  E. Ramos,  D. R. Rehn,  
 F. Rob,  M. Schneider,  N. Sergueev,  S. M. Sharada,  S. Sharma,  
 D. W. Small,  T. Stauch,  T. Stein,  Yu-Chuan Su,  A. J. W. Thom,  
 A. Tkatchenko,  T. Tsuchimochi,  N. M. Tubman,  L. Vogt,  M. L. Vidal,  
 O. Vydrov,  M. A. Watson,  J. Wenzel,  M. de Wergifosse,  T. A. Wesolowski,  
 A. White,  J. Witte,  A. Yamada,  Jun Yang,  K. Yao,  S. Yeganeh,  
 S. R. Yost,  Zhi-Qiang You,  A. Zech,  Igor Ying Zhang,  Xing Zhang,  
 Yan Zhao,  Ying Zhu,  B. R. Brooks,  G. K. L. Chan,  C. J. Cramer,  
 M. S. Gordon,  W. J. Hehre,  A. Klamt,  M. W. Schmidt,  C. D. Sherrill,  
 D. G. Truhlar,  A. Aspuru-Guzik,  R. Baer,  A. T. Bell,  N. A. Besley,  
 Jeng-Da Chai,  A. E. DePrince, III,  R. A. DiStasio Jr.,  A. Dreuw,  
 B. D. Dunietz,  T. R. Furlani,  Chao-Ping Hsu,  Yousung Jung,  Jing Kong,  
 D. S. Lambrecht,  WanZhen Liang,  C. Ochsenfeld,  V. A. Rassolov,  
 L. V. Slipchenko,  J. E. Subotnik,  T. Van Voorhis,  J. M. Herbert,  
 A. I. Krylov,  P. M. W. Gill,  M. Head-Gordon

 Contributors to earlier versions of Q-Chem not listed above: 
 R. D. Adamson,  B. Austin,  J. Baker,  G. J. O. Beran,  K. Brandhorst,  
 S. T. Brown,  E. F. C. Byrd,  A. K. Chakraborty,  C.-L. Cheng,  
 Siu Hung Chien,  D. M. Chipman,  D. L. Crittenden,  H. Dachsel,  
 R. J. Doerksen,  A. D. Dutoi,  L. Fusti-Molnar,  W. A. Goddard III,  
 A. Golubeva-Zadorozhnaya,  S. R. Gwaltney,  G. Hawkins,  A. Heyden,  
 S. Hirata,  G. Kedziora,  F. J. Keil,  C. Kelley,  Jihan Kim,  R. A. King,  
 R. Z. Khaliullin,  P. P. Korambath,  W. Kurlancheek,  A. M. Lee,  M. S. Lee,  
 S. V. Levchenko,  Ching Yeh Lin,  D. Liotard,  R. C. Lochan,  I. Lotan,  
 P. E. Maslen,  N. Nair,  D. P. O'Neill,  D. Neuhauser,  E. Neuscamman,  
 C. M. Oana,  R. Olson,  B. Peters,  R. Peverati,  P. A. Pieniazek,  
 Y. M. Rhee,  J. Ritchie,  M. A. Rohrdanz,  E. Rosta,  N. J. Russ,  
 H. F. Schaefer III,  N. E. Schultz,  N. Shenvi,  A. C. Simmonett,  A. Sodt,  
 D. Stuck,  K. S. Thanthiriwatte,  V. Vanovschi,  Tao Wang,  A. Warshel,  
 C. F. Williams,  Q. Wu,  X. Xu,  W. Zhang

 Please cite Q-Chem as follows:
 Y. Shao et al., Mol. Phys. 113, 184-215 (2015)
 DOI: 10.1080/00268976.2014.952696

 Q-Chem 5.1.2 for Intel X86 EM64T Linux

 Parts of Q-Chem use Armadillo 8.300.2 (Tropical Shenanigans).
 http://arma.sourceforge.net/

 Q-Chem begins on Sun Feb 10 06:11:37 2019  

Host: 
0

     Scratch files written to /scratch/taweetham/qchem23046//
Input Ideriv = 2
Curr. Ideriv = -1
Max.  Ideriv = 2

Checking the input file for inconsistencies... 	...done.

--------------------------------------------------------------
User input:
--------------------------------------------------------------
../HF/F=I_t.inp
$molecule
0 1
I 
P  1 2.492016
P  2 2.052157 1 95.358265
F  3 1.648795 2 99.409725 1 -180.000000 0
$end

$rem
   JOB_TYPE		OPTIMIZATION
   BASIS		6-311++G**
   EXCHANGE		HF
$end

--------------------------------------------------------------
 ----------------------------------------------------------------
             Standard Nuclear Orientation (Angstroms)
    I     Atom           X                Y                Z
 ----------------------------------------------------------------
    1      I       1.3755686591    -0.1009400529    -0.0000000000
    2      P      -0.8359926713     1.0475982470     0.0000000000
    3      P      -1.9477423666    -0.6773252202    -0.0000000000
    4      F      -3.4610125958    -0.0226969551    -0.0000000000
 ----------------------------------------------------------------
 Molecular Point Group                 Cs    NOp =  2
 Largest Abelian Subgroup              Cs    NOp =  2
 Nuclear Repulsion Energy =   472.2750245979 hartrees
 There are       46 alpha and       46 beta electrons
 Requested basis set is 6-311++G(d,p)
 There are 56 shells and 144 basis functions

 Total QAlloc Memory Limit   2000 MB
 Mega-Array Size       188 MB
 MEM_STATIC part       192 MB
 A cutoff of  1.0D-11 yielded   1280 shell pairs
 There are      8956 function pairs (     10003 Cartesian)

 -------------------------------------------------------
 OpenMP Integral Computing Module                       
 Release: version 1.0, May 2013, Q-Chem Inc. Pittsburgh 
 -------------------------------------------------------
 Integral Job Info:
 Integral job number is                      11
 Integral operator is                         1
 short-range coefficients                     0
 long-range coefficients              100000000
 Omega coefficients                           0
 if combine SR and LR in K                    0
 Integral screening is                        0
 Integral computing path is                   2
 max size of driver memory is            800000
 size of driver memory is                593474
 size of scratch memory is             11861008
 max col of scratch BK array               1296
 max len of scratch array in speh3          155
 max len of scratch index in speh4           18
 max int batch size is                      520
 min int batch size is                       52
 fixed nKL is                                52
 max L of basis functions is                  2
 order of int derivative is                   0
 number of shells is                         56
 number of basis is                         152
 number of cartesian basis is               152
 number of contracted shell pairs          1280
 number of primitive shell pairs           2865
 maxK2 (contraction) of shell pair           36
 max number of K2 of shell pair               1
 max number of CS2 of shell pair            209
 max number of PS2 of shell pair            209
 mem total for path MDJ                  524284
 -------------------------------------------------------
 Smallest overlap matrix eigenvalue = 1.01E-03

 Scale SEOQF with 1.000000e-01/1.000000e-01/1.000000e-01

 Standard Electronic Orientation quadrupole field applied
 Nucleus-field energy     =     0.0000000115 hartrees
 Guess from superposition of atomic densities
 Warning:  Energy on first SCF cycle will be non-variational
 SAD guess density has 92.000000 electrons

 -----------------------------------------------------------------------
  General SCF calculation program by
  Eric Jon Sundstrom, Paul Horn, Yuezhi Mao, Dmitri Zuev, Alec White,
  David Stuck, Shaama M.S., Shane Yost, Joonho Lee, David Small,
  Daniel Levine, Susi Lehtola, Hugh Burton, Evgeny Epifanovsky
 -----------------------------------------------------------------------
 Hartree-Fock
 using 6 threads for integral computing
 -------------------------------------------------------
 OpenMP Integral computing Module                
 Release: version 2.0, May 2017, Q-Chem Inc. Pleasanton 
 -------------------------------------------------------
 A restricted SCF calculation will be
 performed using DIIS
 SCF converges when DIIS error is below 1.0e-08
 ---------------------------------------
  Cycle       Energy         DIIS error
 ---------------------------------------
    1   -7697.9484718333      3.65e-02  
    2   -7697.7100676900      4.67e-03  
    3   -7697.7538437816      3.01e-03  
    4   -7697.7703383078      4.71e-04  
    5   -7697.7711885205      1.71e-04  
    6   -7697.7713478226      4.69e-05  
    7   -7697.7713675924      1.63e-05  
    8   -7697.7713707361      8.15e-06  
    9   -7697.7713711731      2.76e-06  
   10   -7697.7713712664      8.47e-07  
   11   -7697.7713712724      3.98e-07  
   12   -7697.7713712739      1.51e-07  
   13   -7697.7713712741      5.19e-08  
   14   -7697.7713712741      1.81e-08  
   15   -7697.7713712742      5.99e-09  Convergence criterion met
 ---------------------------------------
 SCF time:   CPU 11.29s  wall 2.00s 
 SCF   energy in the final basis set =    -7697.7713712742
 Total energy in the final basis set =    -7697.7713712742

 --------------------------------------------------------------
             Orbital Energies (a.u.) and Symmetries
 --------------------------------------------------------------

 Alpha MOs, Restricted
 -- Occupied --                  
******* -180.88 -169.69 -169.69 -169.69  -80.06  -80.02  -37.94
  1 A'    2 A'    3 A'    4 A'    1 A"    5 A'    6 A'    7 A'                 
-33.125 -33.121 -33.121 -26.320 -24.309 -24.308 -24.308 -24.304
  8 A'    9 A'    2 A"   10 A'   11 A'   12 A'    3 A"   13 A'                 
-24.304  -7.597  -7.564  -7.254  -5.489  -5.487  -5.487  -5.487
  4 A"   14 A'   15 A'   16 A'   17 A'   18 A'    5 A"   19 A'                 
 -5.477  -5.476  -5.455  -5.455  -5.454  -2.410  -2.406  -2.405
 20 A'    6 A"   21 A'   22 A'    7 A"   23 A'   24 A'    8 A"                 
 -2.393  -2.393  -1.615  -0.961  -0.854  -0.754  -0.688  -0.687
 25 A'    9 A"   26 A'   27 A'   28 A'   29 A'   10 A"   30 A'                 
 -0.602  -0.463  -0.430  -0.423  -0.380  -0.349
 31 A'   32 A'   11 A"   33 A'   34 A'   12 A"                                 
 -- Virtual --                   
 -0.025   0.025   0.059   0.073   0.080   0.084   0.102   0.109
 13 A"   35 A'   36 A'   37 A'   14 A"   38 A'   39 A'   15 A"                 
  0.109   0.133   0.149   0.176   0.275   0.300   0.309   0.343
 40 A'   41 A'   42 A'   43 A'   44 A'   16 A"   45 A'   46 A'                 
  0.346   0.353   0.378   0.388   0.392   0.419   0.423   0.440
 17 A"   47 A'   48 A'   18 A"   49 A'   19 A"   50 A'   51 A'                 
  0.496   0.546   0.554   0.576   0.587   0.622   0.683   0.716
 52 A'   20 A"   53 A'   21 A"   54 A'   55 A'   56 A'   22 A"                 
  0.722   0.778   0.816   0.880   0.898   0.940   1.065   1.077
 57 A'   58 A'   59 A'   23 A"   60 A'   24 A"   61 A'   25 A"                 
  1.119   1.141   1.381   1.531   1.562   1.582   1.590   1.622
 62 A'   63 A'   64 A'   26 A"   65 A'   27 A"   66 A'   67 A'                 
  1.647   1.767   1.828   1.875   1.927   1.940   1.971   2.242
 68 A'   28 A"   29 A"   69 A'   70 A'   71 A'   72 A'   73 A'                 
  4.194   4.196   4.223   4.235   4.475   4.483   4.486   4.494
 30 A"   74 A'   31 A"   75 A'   32 A"   76 A'   33 A"   77 A'                 
  4.520   4.624   4.757   6.524   6.548   6.556   6.899   6.923
 78 A'   79 A'   80 A'   34 A"   81 A'   82 A'   35 A"   83 A'                 
  6.947   7.237   7.451  14.708  14.748  14.753  14.783  14.832
 84 A'   85 A'   86 A'   36 A"   37 A"   87 A'   88 A'   89 A'                 
 14.866  28.862  29.521  29.541  29.550  29.869  29.872  29.873
 90 A'   91 A'   38 A"   92 A'   93 A'   39 A"   94 A'   40 A"                 
 29.888  29.952  68.738 130.581 130.597 130.609 154.261 165.833
 95 A'   96 A'   97 A'   41 A"   98 A'   99 A'  100 A'  101 A'                 
166.0581912.178
102 A'  103 A'                                                                 

 Beta MOs, Restricted
 -- Occupied --                  
******* -180.88 -169.69 -169.69 -169.69  -80.06  -80.02  -37.94
  1 A'    2 A'    3 A'    4 A'    1 A"    5 A'    6 A'    7 A'                 
-33.125 -33.121 -33.121 -26.320 -24.309 -24.308 -24.308 -24.304
  8 A'    9 A'    2 A"   10 A'   11 A'   12 A'    3 A"   13 A'                 
-24.304  -7.597  -7.564  -7.254  -5.489  -5.487  -5.487  -5.487
  4 A"   14 A'   15 A'   16 A'   17 A'   18 A'    5 A"   19 A'                 
 -5.477  -5.476  -5.455  -5.455  -5.454  -2.410  -2.406  -2.405
 20 A'    6 A"   21 A'   22 A'    7 A"   23 A'   24 A'    8 A"                 
 -2.393  -2.393  -1.615  -0.961  -0.854  -0.754  -0.688  -0.687
 25 A'    9 A"   26 A'   27 A'   28 A'   29 A'   10 A"   30 A'                 
 -0.602  -0.463  -0.430  -0.423  -0.380  -0.349
 31 A'   32 A'   11 A"   33 A'   34 A'   12 A"                                 
 -- Virtual --                   
 -0.025   0.025   0.059   0.073   0.080   0.084   0.102   0.109
 13 A"   35 A'   36 A'   37 A'   14 A"   38 A'   39 A'   15 A"                 
  0.109   0.133   0.149   0.176   0.275   0.300   0.309   0.343
 40 A'   41 A'   42 A'   43 A'   44 A'   16 A"   45 A'   46 A'                 
  0.346   0.353   0.378   0.388   0.392   0.419   0.423   0.440
 17 A"   47 A'   48 A'   18 A"   49 A'   19 A"   50 A'   51 A'                 
  0.496   0.546   0.554   0.576   0.587   0.622   0.683   0.716
 52 A'   20 A"   53 A'   21 A"   54 A'   55 A'   56 A'   22 A"                 
  0.722   0.778   0.816   0.880   0.898   0.940   1.065   1.077
 57 A'   58 A'   59 A'   23 A"   60 A'   24 A"   61 A'   25 A"                 
  1.119   1.141   1.381   1.531   1.562   1.582   1.590   1.622
 62 A'   63 A'   64 A'   26 A"   65 A'   27 A"   66 A'   67 A'                 
  1.647   1.767   1.828   1.875   1.927   1.940   1.971   2.242
 68 A'   28 A"   29 A"   69 A'   70 A'   71 A'   72 A'   73 A'                 
  4.194   4.196   4.223   4.235   4.475   4.483   4.486   4.494
 30 A"   74 A'   31 A"   75 A'   32 A"   76 A'   33 A"   77 A'                 
  4.520   4.624   4.757   6.524   6.548   6.556   6.899   6.923
 78 A'   79 A'   80 A'   34 A"   81 A'   82 A'   35 A"   83 A'                 
  6.947   7.237   7.451  14.708  14.748  14.753  14.783  14.832
 84 A'   85 A'   86 A'   36 A"   37 A"   87 A'   88 A'   89 A'                 
 14.866  28.862  29.521  29.541  29.550  29.869  29.872  29.873
 90 A'   91 A'   38 A"   92 A'   93 A'   39 A"   94 A'   40 A"                 
 29.888  29.952  68.738 130.581 130.597 130.609 154.261 165.833
 95 A'   96 A'   97 A'   41 A"   98 A'   99 A'  100 A'  101 A'                 
166.0581912.178
102 A'  103 A'                                                                 
 --------------------------------------------------------------

          Ground-State Mulliken Net Atomic Charges

     Atom                 Charge (a.u.)
  ----------------------------------------
      1 I                    -0.185760
      2 P                     0.237826
      3 P                     0.173704
      4 F                    -0.225770
  ----------------------------------------
  Sum of atomic charges =     0.000000

 -----------------------------------------------------------------
                    Cartesian Multipole Moments
 -----------------------------------------------------------------
    Charge (ESU x 10^10)
                 0.0000
    Dipole Moment (Debye)
         X       0.6228      Y      -0.3155      Z      -0.0000
       Tot       0.6982
    Quadrupole Moments (Debye-Ang)
        XX     -66.6726     XY       0.6057     YY     -60.7365
        XZ       0.0000     YZ      -0.0000     ZZ     -60.3348
    Octopole Moments (Debye-Ang^2)
       XXX      83.4467    XXY      -9.6582    XYY      13.9510
       YYY      -5.9006    XXZ      -0.0000    XYZ       0.0000
       YYZ       0.0000    XZZ      10.7692    YZZ      -2.0080
       ZZZ      -0.0000
    Hexadecapole Moments (Debye-Ang^3)
      XXXX   -1245.0400   XXXY      -2.7434   XXYY    -215.4919
      XYYY      -5.9509   YYYY    -220.3203   XXXZ       0.0000
      XXYZ      -0.0000   XYYZ      -0.0000   YYYZ      -0.0000
      XXZZ    -197.7390   XYZZ      -0.8193   YYZZ     -50.3066
      XZZZ      -0.0000   YZZZ      -0.0000   ZZZZ     -89.1206
 -----------------------------------------------------------------
 Calculating analytic gradient of the SCF energy
 Gradient of SCF Energy
            1           2           3           4
    1   0.0014793   0.0109266   0.0105632  -0.0229691
    2  -0.0018740   0.0232411  -0.0312440   0.0098769
    3  -0.0000000   0.0000000   0.0000000  -0.0000000
 Max gradient component =       3.124E-02
 RMS gradient           =       1.408E-02
 Gradient time:  CPU 2.68 s  wall 0.51 s
 Geometry Optimization Parameters
   NAtoms,    NIC,     NZ,  NCons,   NDum,   NFix, NCnnct, MaxDiis
        4      14       4       0       0       0       0       0


** GEOMETRY OPTIMIZATION IN DELOCALIZED INTERNAL COORDINATES **
   Searching for a Minimum

   Optimization Cycle:   1

                       Coordinates (Angstroms)
     ATOM                X               Y               Z
      1  I         1.3755686591   -0.1009400529    0.0000000000
      2  P        -0.8359926713    1.0475982470    0.0000000000
      3  P        -1.9477423666   -0.6773252202    0.0000000000
      4  F        -3.4610125958   -0.0226969551    0.0000000000
   Point Group: cs    Number of degrees of freedom:     5


   Energy is  -7697.771371274


 Attempting to Generate Delocalized Internal Coordinates

  5 Hessian modes will be used to form the next step
  Hessian Eigenvalues:
     0.094109    0.250000    0.250000    0.292417    0.428323

 Minimum Search - Taking Simple RFO Step
 Searching for Lamda that Minimizes Along All modes
 Value Taken    Lamda =  -0.00363704
 Step Taken.  Stepsize is  0.105491

                             Maximum     Tolerance    Cnvgd?
         Gradient           0.027541      0.000300      NO
         Displacement       0.076497      0.001200      NO
         Energy change     *********      0.000001      NO


 New Cartesian Coordinates Obtained by Inverse Iteration

 Displacement from previous Coordinates is:  0.094575
 ----------------------------------------------------------------
             Standard Nuclear Orientation (Angstroms)
    I     Atom           X                Y                Z
 ----------------------------------------------------------------
    1      I       1.3633708644    -0.0930317272     0.0000000000
    2      P      -0.8536312977     1.0189289706     0.0000000000
    3      P      -1.9484271931    -0.6644170126     0.0000000000
    4      F      -3.4304913481    -0.0148442120     0.0000000000
 ----------------------------------------------------------------
 Molecular Point Group                 Cs    NOp =  2
 Largest Abelian Subgroup              Cs    NOp =  2
 Nuclear Repulsion Energy =   476.6189006626 hartrees
 There are       46 alpha and       46 beta electrons
 Applying Cartesian multipole field
    Component          Value
    ---------          -----
     (2,0,0)        1.00000E-11
     (0,2,0)        2.00000E-11
     (0,0,2)       -3.00000E-11
 Nucleus-field energy     =     0.0000000113 hartrees
 Requested basis set is 6-311++G(d,p)
 There are 56 shells and 144 basis functions
 A cutoff of  1.0D-11 yielded   1286 shell pairs
 There are      8978 function pairs (     10025 Cartesian)
 Smallest overlap matrix eigenvalue = 9.02E-04
 Guess MOs from SCF MO coefficient file

 -----------------------------------------------------------------------
  General SCF calculation program by
  Eric Jon Sundstrom, Paul Horn, Yuezhi Mao, Dmitri Zuev, Alec White,
  David Stuck, Shaama M.S., Shane Yost, Joonho Lee, David Small,
  Daniel Levine, Susi Lehtola, Hugh Burton, Evgeny Epifanovsky
 -----------------------------------------------------------------------
 Hartree-Fock
 using 6 threads for integral computing
 -------------------------------------------------------
 OpenMP Integral computing Module                
 Release: version 2.0, May 2017, Q-Chem Inc. Pleasanton 
 -------------------------------------------------------
 A restricted SCF calculation will be
 performed using DIIS
 SCF converges when DIIS error is below 1.0e-08
 ---------------------------------------
  Cycle       Energy         DIIS error
 ---------------------------------------
    1   -7697.7728466816      4.91e-04  
    2   -7697.7735496162      1.26e-04  
    3   -7697.7736100575      5.24e-05  
    4   -7697.7736198525      1.70e-05  
    5   -7697.7736211974      5.53e-06  
    6   -7697.7736214377      2.12e-06  
    7   -7697.7736215007      8.43e-07  
    8   -7697.7736215111      4.41e-07  
    9   -7697.7736215129      1.62e-07  
   10   -7697.7736215133      5.75e-08  
   11   -7697.7736215134      1.96e-08  
   12   -7697.7736215135      6.83e-09  Convergence criterion met
 ---------------------------------------
 SCF time:   CPU 8.97s  wall 1.00s 
 SCF   energy in the final basis set =    -7697.7736215135
 Total energy in the final basis set =    -7697.7736215135

 --------------------------------------------------------------
             Orbital Energies (a.u.) and Symmetries
 --------------------------------------------------------------

 Alpha MOs, Restricted
 -- Occupied --                  
******* -180.88 -169.69 -169.69 -169.69  -80.05  -80.02  -37.94
  1 A'    2 A'    3 A'    4 A'    1 A"    5 A'    6 A'    7 A'                 
-33.125 -33.121 -33.121 -26.326 -24.309 -24.308 -24.308 -24.304
  8 A'    9 A'    2 A"   10 A'   11 A'   12 A'    3 A"   13 A'                 
-24.304  -7.592  -7.558  -7.254  -5.487  -5.485  -5.483  -5.482
  4 A"   14 A'   15 A'   16 A'   17 A'   18 A'   19 A'    5 A"                 
 -5.476  -5.476  -5.450  -5.449  -5.449  -2.410  -2.405  -2.405
 20 A'    6 A"   21 A'   22 A'    7 A"   23 A'   24 A'    8 A"                 
 -2.393  -2.393  -1.629  -0.968  -0.858  -0.762  -0.699  -0.696
 25 A'    9 A"   26 A'   27 A'   28 A'   29 A'   10 A"   30 A'                 
 -0.601  -0.464  -0.432  -0.421  -0.379  -0.351
 31 A'   32 A'   11 A"   33 A'   34 A'   12 A"                                 
 -- Virtual --                   
 -0.018   0.028   0.061   0.074   0.080   0.085   0.103   0.110
 13 A"   35 A'   36 A'   37 A'   14 A"   38 A'   39 A'   15 A"                 
  0.110   0.136   0.152   0.181   0.276   0.300   0.307   0.343
 40 A'   41 A'   42 A'   43 A'   44 A'   16 A"   45 A'   46 A'                 
  0.345   0.354   0.378   0.386   0.394   0.421   0.432   0.444
 17 A"   47 A'   48 A'   18 A"   49 A'   19 A"   50 A'   51 A'                 
  0.499   0.547   0.556   0.576   0.589   0.622   0.679   0.711
 52 A'   20 A"   53 A'   21 A"   54 A'   55 A'   56 A'   22 A"                 
  0.727   0.784   0.815   0.881   0.912   0.947   1.082   1.097
 57 A'   58 A'   59 A'   23 A"   60 A'   24 A"   61 A'   25 A"                 
  1.132   1.156   1.423   1.531   1.562   1.580   1.585   1.623
 62 A'   63 A'   64 A'   26 A"   65 A'   27 A"   66 A'   67 A'                 
  1.638   1.772   1.831   1.882   1.919   1.941   1.979   2.241
 68 A'   28 A"   29 A"   69 A'   70 A'   71 A'   72 A'   73 A'                 
  4.185   4.187   4.222   4.235   4.476   4.484   4.488   4.516
 30 A"   74 A'   31 A"   75 A'   32 A"   76 A'   33 A"   77 A'                 
  4.524   4.628   4.760   6.524   6.548   6.557   6.893   6.916
 78 A'   79 A'   80 A'   34 A"   81 A'   82 A'   35 A"   83 A'                 
  6.934   7.245   7.487  14.714  14.753  14.768  14.798  14.833
 84 A'   85 A'   86 A'   36 A"   37 A"   87 A'   88 A'   89 A'                 
 14.864  28.864  29.522  29.542  29.551  29.869  29.873  29.874
 90 A'   91 A'   38 A"   92 A'   93 A'   39 A"   94 A'   40 A"                 
 29.889  29.955  68.735 130.582 130.597 130.610 154.263 165.840
 95 A'   96 A'   97 A'   41 A"   98 A'   99 A'  100 A'  101 A'                 
166.0961912.181
102 A'  103 A'                                                                 

 Beta MOs, Restricted
 -- Occupied --                  
******* -180.88 -169.69 -169.69 -169.69  -80.05  -80.02  -37.94
  1 A'    2 A'    3 A'    4 A'    1 A"    5 A'    6 A'    7 A'                 
-33.125 -33.121 -33.121 -26.326 -24.309 -24.308 -24.308 -24.304
  8 A'    9 A'    2 A"   10 A'   11 A'   12 A'    3 A"   13 A'                 
-24.304  -7.592  -7.558  -7.254  -5.487  -5.485  -5.483  -5.482
  4 A"   14 A'   15 A'   16 A'   17 A'   18 A'   19 A'    5 A"                 
 -5.476  -5.476  -5.450  -5.449  -5.449  -2.410  -2.405  -2.405
 20 A'    6 A"   21 A'   22 A'    7 A"   23 A'   24 A'    8 A"                 
 -2.393  -2.393  -1.629  -0.968  -0.858  -0.762  -0.699  -0.696
 25 A'    9 A"   26 A'   27 A'   28 A'   29 A'   10 A"   30 A'                 
 -0.601  -0.464  -0.432  -0.421  -0.379  -0.351
 31 A'   32 A'   11 A"   33 A'   34 A'   12 A"                                 
 -- Virtual --                   
 -0.018   0.028   0.061   0.074   0.080   0.085   0.103   0.110
 13 A"   35 A'   36 A'   37 A'   14 A"   38 A'   39 A'   15 A"                 
  0.110   0.136   0.152   0.181   0.276   0.300   0.307   0.343
 40 A'   41 A'   42 A'   43 A'   44 A'   16 A"   45 A'   46 A'                 
  0.345   0.354   0.378   0.386   0.394   0.421   0.432   0.444
 17 A"   47 A'   48 A'   18 A"   49 A'   19 A"   50 A'   51 A'                 
  0.499   0.547   0.556   0.576   0.589   0.622   0.679   0.711
 52 A'   20 A"   53 A'   21 A"   54 A'   55 A'   56 A'   22 A"                 
  0.727   0.784   0.815   0.881   0.912   0.947   1.082   1.097
 57 A'   58 A'   59 A'   23 A"   60 A'   24 A"   61 A'   25 A"                 
  1.132   1.156   1.423   1.531   1.562   1.580   1.585   1.623
 62 A'   63 A'   64 A'   26 A"   65 A'   27 A"   66 A'   67 A'                 
  1.638   1.772   1.831   1.882   1.919   1.941   1.979   2.241
 68 A'   28 A"   29 A"   69 A'   70 A'   71 A'   72 A'   73 A'                 
  4.185   4.187   4.222   4.235   4.476   4.484   4.488   4.516
 30 A"   74 A'   31 A"   75 A'   32 A"   76 A'   33 A"   77 A'                 
  4.524   4.628   4.760   6.524   6.548   6.557   6.893   6.916
 78 A'   79 A'   80 A'   34 A"   81 A'   82 A'   35 A"   83 A'                 
  6.934   7.245   7.487  14.714  14.753  14.768  14.798  14.833
 84 A'   85 A'   86 A'   36 A"   37 A"   87 A'   88 A'   89 A'                 
 14.864  28.864  29.522  29.542  29.551  29.869  29.873  29.874
 90 A'   91 A'   38 A"   92 A'   93 A'   39 A"   94 A'   40 A"                 
 29.889  29.955  68.735 130.582 130.597 130.610 154.263 165.840
 95 A'   96 A'   97 A'   41 A"   98 A'   99 A'  100 A'  101 A'                 
166.0961912.181
102 A'  103 A'                                                                 
 --------------------------------------------------------------

          Ground-State Mulliken Net Atomic Charges

     Atom                 Charge (a.u.)
  ----------------------------------------
      1 I                    -0.183813
      2 P                     0.234053
      3 P                     0.149406
      4 F                    -0.199646
  ----------------------------------------
  Sum of atomic charges =     0.000000

 -----------------------------------------------------------------
                    Cartesian Multipole Moments
 -----------------------------------------------------------------
    Charge (ESU x 10^10)
                 0.0000
    Dipole Moment (Debye)
         X       0.4568      Y      -0.3216      Z      -0.0000
       Tot       0.5587
    Quadrupole Moments (Debye-Ang)
        XX     -65.5204     XY       0.5777     YY     -61.0018
        XZ       0.0000     YZ       0.0000     ZZ     -60.1465
    Octopole Moments (Debye-Ang^2)
       XXX      79.9611    XXY      -9.4956    XYY      14.6256
       YYY      -6.0743    XXZ      -0.0000    XYZ      -0.0000
       YYZ      -0.0000    XZZ      10.8761    YZZ      -2.0464
       ZZZ      -0.0000
    Hexadecapole Moments (Debye-Ang^3)
      XXXX   -1213.4928   XXXY      -2.3553   XXYY    -213.4627
      XYYY      -5.9781   YYYY    -215.1835   XXXZ       0.0000
      XXYZ       0.0000   XYYZ       0.0000   YYYZ       0.0000
      XXZZ    -195.0671   XYZZ      -0.8325   YYZZ     -49.2344
      XZZZ       0.0000   YZZZ       0.0000   ZZZZ     -88.4434
 -----------------------------------------------------------------
 Calculating analytic gradient of the SCF energy
 Gradient of SCF Energy
            1           2           3           4
    1  -0.0005241   0.0009549   0.0071425  -0.0075734
    2  -0.0003393   0.0034645  -0.0073630   0.0042378
    3   0.0000000   0.0000000  -0.0000000   0.0000000
 Max gradient component =       7.573E-03
 RMS gradient           =       4.019E-03
 Gradient time:  CPU 2.69 s  wall 0.51 s
 Geometry Optimization Parameters
   NAtoms,    NIC,     NZ,  NCons,   NDum,   NFix, NCnnct, MaxDiis
        4      14       4       0       0       0       0       0

 Cartesian Hessian Update
 Hessian Updated using BFGS Update


** GEOMETRY OPTIMIZATION IN DELOCALIZED INTERNAL COORDINATES **
   Searching for a Minimum

   Optimization Cycle:   2

                       Coordinates (Angstroms)
     ATOM                X               Y               Z
      1  I         1.3633708644   -0.0930317272    0.0000000000
      2  P        -0.8536312977    1.0189289706    0.0000000000
      3  P        -1.9484271931   -0.6644170126    0.0000000000
      4  F        -3.4304913481   -0.0148442120    0.0000000000
   Point Group: cs    Number of degrees of freedom:     5


   Energy is  -7697.773621513

 Hessian Updated using BFGS Update

  5 Hessian modes will be used to form the next step
  Hessian Eigenvalues:
     0.094919    0.223450    0.250747    0.293822    0.375156

 Minimum Search - Taking Simple RFO Step
 Searching for Lamda that Minimizes Along All modes
 Value Taken    Lamda =  -0.00035283
 Step Taken.  Stepsize is  0.037036

                             Maximum     Tolerance    Cnvgd?
         Gradient           0.008067      0.000300      NO
         Displacement       0.031001      0.001200      NO
         Energy change     -0.002250      0.000001      NO


 New Cartesian Coordinates Obtained by Inverse Iteration

 Displacement from previous Coordinates is:  0.032748
 ----------------------------------------------------------------
             Standard Nuclear Orientation (Angstroms)
    I     Atom           X                Y                Z
 ----------------------------------------------------------------
    1      I       1.3710028712    -0.0904523239     0.0000000000
    2      P      -0.8531526472     1.0114371174     0.0000000000
    3      P      -1.9577697996    -0.6557081283     0.0000000000
    4      F      -3.4292593990    -0.0186406464     0.0000000000
 ----------------------------------------------------------------
 Molecular Point Group                 Cs    NOp =  2
 Largest Abelian Subgroup              Cs    NOp =  2
 Nuclear Repulsion Energy =   476.5027985037 hartrees
 There are       46 alpha and       46 beta electrons
 Applying Cartesian multipole field
    Component          Value
    ---------          -----
     (2,0,0)        1.00000E-11
     (0,2,0)        2.00000E-11
     (0,0,2)       -3.00000E-11
 Nucleus-field energy     =     0.0000000114 hartrees
 Requested basis set is 6-311++G(d,p)
 There are 56 shells and 144 basis functions
 A cutoff of  1.0D-11 yielded   1285 shell pairs
 There are      8976 function pairs (     10023 Cartesian)
 Smallest overlap matrix eigenvalue = 8.83E-04
 Guess MOs from SCF MO coefficient file

 -----------------------------------------------------------------------
  General SCF calculation program by
  Eric Jon Sundstrom, Paul Horn, Yuezhi Mao, Dmitri Zuev, Alec White,
  David Stuck, Shaama M.S., Shane Yost, Joonho Lee, David Small,
  Daniel Levine, Susi Lehtola, Hugh Burton, Evgeny Epifanovsky
 -----------------------------------------------------------------------
 Hartree-Fock
 using 6 threads for integral computing
 -------------------------------------------------------
 OpenMP Integral computing Module                
 Release: version 2.0, May 2017, Q-Chem Inc. Pleasanton 
 -------------------------------------------------------
 A restricted SCF calculation will be
 performed using DIIS
 SCF converges when DIIS error is below 1.0e-08
 ---------------------------------------
  Cycle       Energy         DIIS error
 ---------------------------------------
    1   -7697.7736445905      2.18e-04  
    2   -7697.7737752874      5.99e-05  
    3   -7697.7737859261      3.01e-05  
    4   -7697.7737881783      7.51e-06  
    5   -7697.7737885242      2.42e-06  
    6   -7697.7737885955      1.01e-06  
    7   -7697.7737886112      3.98e-07  
    8   -7697.7737886133      1.80e-07  
    9   -7697.7737886136      7.17e-08  
   10   -7697.7737886138      2.31e-08  
   11   -7697.7737886138      1.19e-08  
   12   -7697.7737886137      3.67e-09  Convergence criterion met
 ---------------------------------------
 SCF time:   CPU 8.97s  wall 1.00s 
 SCF   energy in the final basis set =    -7697.7737886137
 Total energy in the final basis set =    -7697.7737886137

 --------------------------------------------------------------
             Orbital Energies (a.u.) and Symmetries
 --------------------------------------------------------------

 Alpha MOs, Restricted
 -- Occupied --                  
******* -180.88 -169.69 -169.69 -169.69  -80.05  -80.01  -37.94
  1 A'    2 A'    3 A'    4 A'    1 A"    5 A'    6 A'    7 A'                 
-33.125 -33.121 -33.121 -26.330 -24.309 -24.307 -24.307 -24.304
  8 A'    9 A'    2 A"   10 A'   11 A'   12 A'    3 A"   13 A'                 
-24.304  -7.591  -7.556  -7.253  -5.487  -5.484  -5.482  -5.481
  4 A"   14 A'   15 A'   16 A'   17 A'   18 A'   19 A'    5 A"                 
 -5.476  -5.476  -5.448  -5.448  -5.447  -2.410  -2.405  -2.405
 20 A'    6 A"   21 A'   22 A'    7 A"   23 A'   24 A'    8 A"                 
 -2.393  -2.393  -1.637  -0.969  -0.860  -0.766  -0.705  -0.701
 25 A'    9 A"   26 A'   27 A'   28 A'   29 A'   10 A"   30 A'                 
 -0.600  -0.464  -0.431  -0.420  -0.377  -0.351
 31 A'   32 A'   11 A"   33 A'   34 A'   12 A"                                 
 -- Virtual --                   
 -0.016   0.027   0.061   0.074   0.080   0.085   0.103   0.110
 13 A"   35 A'   36 A'   37 A'   14 A"   38 A'   39 A'   15 A"                 
  0.110   0.139   0.153   0.182   0.277   0.299   0.307   0.343
 40 A'   41 A'   42 A'   43 A'   44 A'   16 A"   45 A'   46 A'                 
  0.345   0.355   0.379   0.385   0.394   0.422   0.432   0.445
 17 A"   47 A'   48 A'   18 A"   49 A'   19 A"   50 A'   51 A'                 
  0.500   0.547   0.557   0.577   0.589   0.623   0.679   0.711
 52 A'   20 A"   53 A'   21 A"   54 A'   55 A'   56 A'   22 A"                 
  0.728   0.787   0.815   0.881   0.915   0.948   1.083   1.101
 57 A'   58 A'   59 A'   23 A"   60 A'   24 A"   61 A'   25 A"                 
  1.135   1.166   1.431   1.531   1.562   1.578   1.582   1.624
 62 A'   63 A'   64 A'   26 A"   65 A'   27 A"   66 A'   67 A'                 
  1.635   1.773   1.832   1.881   1.919   1.940   1.982   2.239
 68 A'   28 A"   29 A"   69 A'   70 A'   71 A'   72 A'   73 A'                 
  4.180   4.182   4.220   4.234   4.476   4.485   4.488   4.519
 30 A"   74 A'   31 A"   75 A'   32 A"   76 A'   33 A"   77 A'                 
  4.532   4.628   4.760   6.525   6.547   6.557   6.889   6.911
 78 A'   79 A'   80 A'   34 A"   81 A'   82 A'   35 A"   83 A'                 
  6.928   7.251   7.498  14.716  14.755  14.773  14.801  14.832
 84 A'   85 A'   86 A'   36 A"   37 A"   87 A'   88 A'   89 A'                 
 14.866  28.864  29.522  29.541  29.551  29.869  29.873  29.874
 90 A'   91 A'   38 A"   92 A'   93 A'   39 A"   94 A'   40 A"                 
 29.889  29.955  68.732 130.582 130.597 130.610 154.263 165.845
 95 A'   96 A'   97 A'   41 A"   98 A'   99 A'  100 A'  101 A'                 
166.1061912.180
102 A'  103 A'                                                                 

 Beta MOs, Restricted
 -- Occupied --                  
******* -180.88 -169.69 -169.69 -169.69  -80.05  -80.01  -37.94
  1 A'    2 A'    3 A'    4 A'    1 A"    5 A'    6 A'    7 A'                 
-33.125 -33.121 -33.121 -26.330 -24.309 -24.307 -24.307 -24.304
  8 A'    9 A'    2 A"   10 A'   11 A'   12 A'    3 A"   13 A'                 
-24.304  -7.591  -7.556  -7.253  -5.487  -5.484  -5.482  -5.481
  4 A"   14 A'   15 A'   16 A'   17 A'   18 A'   19 A'    5 A"                 
 -5.476  -5.476  -5.448  -5.448  -5.447  -2.410  -2.405  -2.405
 20 A'    6 A"   21 A'   22 A'    7 A"   23 A'   24 A'    8 A"                 
 -2.393  -2.393  -1.637  -0.969  -0.860  -0.766  -0.705  -0.701
 25 A'    9 A"   26 A'   27 A'   28 A'   29 A'   10 A"   30 A'                 
 -0.600  -0.464  -0.431  -0.420  -0.377  -0.351
 31 A'   32 A'   11 A"   33 A'   34 A'   12 A"                                 
 -- Virtual --                   
 -0.016   0.027   0.061   0.074   0.080   0.085   0.103   0.110
 13 A"   35 A'   36 A'   37 A'   14 A"   38 A'   39 A'   15 A"                 
  0.110   0.139   0.153   0.182   0.277   0.299   0.307   0.343
 40 A'   41 A'   42 A'   43 A'   44 A'   16 A"   45 A'   46 A'                 
  0.345   0.355   0.379   0.385   0.394   0.422   0.432   0.445
 17 A"   47 A'   48 A'   18 A"   49 A'   19 A"   50 A'   51 A'                 
  0.500   0.547   0.557   0.577   0.589   0.623   0.679   0.711
 52 A'   20 A"   53 A'   21 A"   54 A'   55 A'   56 A'   22 A"                 
  0.728   0.787   0.815   0.881   0.915   0.948   1.083   1.101
 57 A'   58 A'   59 A'   23 A"   60 A'   24 A"   61 A'   25 A"                 
  1.135   1.166   1.431   1.531   1.562   1.578   1.582   1.624
 62 A'   63 A'   64 A'   26 A"   65 A'   27 A"   66 A'   67 A'                 
  1.635   1.773   1.832   1.881   1.919   1.940   1.982   2.239
 68 A'   28 A"   29 A"   69 A'   70 A'   71 A'   72 A'   73 A'                 
  4.180   4.182   4.220   4.234   4.476   4.485   4.488   4.519
 30 A"   74 A'   31 A"   75 A'   32 A"   76 A'   33 A"   77 A'                 
  4.532   4.628   4.760   6.525   6.547   6.557   6.889   6.911
 78 A'   79 A'   80 A'   34 A"   81 A'   82 A'   35 A"   83 A'                 
  6.928   7.251   7.498  14.716  14.755  14.773  14.801  14.832
 84 A'   85 A'   86 A'   36 A"   37 A"   87 A'   88 A'   89 A'                 
 14.866  28.864  29.522  29.541  29.551  29.869  29.873  29.874
 90 A'   91 A'   38 A"   92 A'   93 A'   39 A"   94 A'   40 A"                 
 29.889  29.955  68.732 130.582 130.597 130.610 154.263 165.845
 95 A'   96 A'   97 A'   41 A"   98 A'   99 A'  100 A'  101 A'                 
166.1061912.180
102 A'  103 A'                                                                 
 --------------------------------------------------------------

          Ground-State Mulliken Net Atomic Charges

     Atom                 Charge (a.u.)
  ----------------------------------------
      1 I                    -0.181310
      2 P                     0.228353
      3 P                     0.138008
      4 F                    -0.185052
  ----------------------------------------
  Sum of atomic charges =     0.000000

 -----------------------------------------------------------------
                    Cartesian Multipole Moments
 -----------------------------------------------------------------
    Charge (ESU x 10^10)
                 0.0000
    Dipole Moment (Debye)
         X       0.3557      Y      -0.3112      Z      -0.0000
       Tot       0.4726
    Quadrupole Moments (Debye-Ang)
        XX     -64.9492     XY       0.5103     YY     -61.1817
        XZ       0.0000     YZ       0.0000     ZZ     -60.1328
    Octopole Moments (Debye-Ang^2)
       XXX      77.5419    XXY      -9.3385    XYY      14.6415
       YYY      -6.3352    XXZ      -0.0000    XYZ      -0.0000
       YYZ      -0.0000    XZZ      10.6530    YZZ      -2.1307
       ZZZ      -0.0000
    Hexadecapole Moments (Debye-Ang^3)
      XXXX   -1209.9592   XXXY      -3.1229   XXYY    -214.4200
      XYYY      -6.3606   YYYY    -213.8479   XXXZ       0.0000
      XXYZ       0.0000   XYYZ       0.0000   YYYZ       0.0000
      XXZZ    -195.6763   XYZZ      -0.9365   YYZZ     -48.9860
      XZZZ       0.0000   YZZZ       0.0000   ZZZZ     -88.4393
 -----------------------------------------------------------------
 Calculating analytic gradient of the SCF energy
 Gradient of SCF Energy
            1           2           3           4
    1   0.0007169  -0.0014094   0.0016821  -0.0009897
    2  -0.0001219  -0.0016120   0.0014700   0.0002639
    3   0.0000000   0.0000000  -0.0000000  -0.0000000
 Max gradient component =       1.682E-03
 RMS gradient           =       9.641E-04
 Gradient time:  CPU 2.70 s  wall 0.51 s
 Geometry Optimization Parameters
   NAtoms,    NIC,     NZ,  NCons,   NDum,   NFix, NCnnct, MaxDiis
        4      14       4       0       0       0       0       0

 Cartesian Hessian Update
 Hessian Updated using BFGS Update


** GEOMETRY OPTIMIZATION IN DELOCALIZED INTERNAL COORDINATES **
   Searching for a Minimum

   Optimization Cycle:   3

                       Coordinates (Angstroms)
     ATOM                X               Y               Z
      1  I         1.3710028712   -0.0904523239    0.0000000000
      2  P        -0.8531526472    1.0114371174    0.0000000000
      3  P        -1.9577697996   -0.6557081283    0.0000000000
      4  F        -3.4292593990   -0.0186406464    0.0000000000
   Point Group: cs    Number of degrees of freedom:     5


   Energy is  -7697.773788614

 Hessian Updated using BFGS Update

  5 Hessian modes will be used to form the next step
  Hessian Eigenvalues:
     0.095542    0.249099    0.261071    0.296069    0.338773

 Minimum Search - Taking Simple RFO Step
 Searching for Lamda that Minimizes Along All modes
 Value Taken    Lamda =  -0.00002136
 Step Taken.  Stepsize is  0.009874

                             Maximum     Tolerance    Cnvgd?
         Gradient           0.001908      0.000300      NO
         Displacement       0.007976      0.001200      NO
         Energy change     -0.000167      0.000001      NO


 New Cartesian Coordinates Obtained by Inverse Iteration

 Displacement from previous Coordinates is:  0.012241
 ----------------------------------------------------------------
             Standard Nuclear Orientation (Angstroms)
    I     Atom           X                Y                Z
 ----------------------------------------------------------------
    1      I       1.3661747035    -0.0914318256     0.0000000000
    2      P      -0.8521420570     1.0139786375     0.0000000000
    3      P      -1.9567817756    -0.6564468888     0.0000000000
    4      F      -3.4264298455    -0.0194639043     0.0000000000
 ----------------------------------------------------------------
 Molecular Point Group                 Cs    NOp =  2
 Largest Abelian Subgroup              Cs    NOp =  2
 Nuclear Repulsion Energy =   477.0209550177 hartrees
 There are       46 alpha and       46 beta electrons
 Applying Cartesian multipole field
    Component          Value
    ---------          -----
     (2,0,0)        1.00000E-11
     (0,2,0)        2.00000E-11
     (0,0,2)       -3.00000E-11
 Nucleus-field energy     =     0.0000000113 hartrees
 Requested basis set is 6-311++G(d,p)
 There are 56 shells and 144 basis functions
 A cutoff of  1.0D-11 yielded   1285 shell pairs
 There are      8976 function pairs (     10023 Cartesian)
 Smallest overlap matrix eigenvalue = 8.89E-04
 Guess MOs from SCF MO coefficient file

 -----------------------------------------------------------------------
  General SCF calculation program by
  Eric Jon Sundstrom, Paul Horn, Yuezhi Mao, Dmitri Zuev, Alec White,
  David Stuck, Shaama M.S., Shane Yost, Joonho Lee, David Small,
  Daniel Levine, Susi Lehtola, Hugh Burton, Evgeny Epifanovsky
 -----------------------------------------------------------------------
 Hartree-Fock
 using 6 threads for integral computing
 -------------------------------------------------------
 OpenMP Integral computing Module                
 Release: version 2.0, May 2017, Q-Chem Inc. Pleasanton 
 -------------------------------------------------------
 A restricted SCF calculation will be
 performed using DIIS
 SCF converges when DIIS error is below 1.0e-08
 ---------------------------------------
  Cycle       Energy         DIIS error
 ---------------------------------------
    1   -7697.7737924105      3.93e-05  
    2   -7697.7737980169      1.09e-05  
    3   -7697.7737985953      5.48e-06  
    4   -7697.7737987083      1.77e-06  
    5   -7697.7737987365      6.57e-07  
    6   -7697.7737987427      2.43e-07  
    7   -7697.7737987434      1.05e-07  
    8   -7697.7737987434      3.42e-08  
    9   -7697.7737987434      1.09e-08  
   10   -7697.7737987435      4.10e-09  Convergence criterion met
 ---------------------------------------
 SCF time:   CPU 7.48s  wall 1.00s 
 SCF   energy in the final basis set =    -7697.7737987435
 Total energy in the final basis set =    -7697.7737987435

 --------------------------------------------------------------
             Orbital Energies (a.u.) and Symmetries
 --------------------------------------------------------------

 Alpha MOs, Restricted
 -- Occupied --                  
******* -180.88 -169.69 -169.69 -169.69  -80.05  -80.01  -37.94
  1 A'    2 A'    3 A'    4 A'    1 A"    5 A'    6 A'    7 A'                 
-33.125 -33.120 -33.120 -26.330 -24.309 -24.307 -24.307 -24.303
  8 A'    9 A'    2 A"   10 A'   11 A'   12 A'    3 A"   13 A'                 
-24.303  -7.591  -7.556  -7.253  -5.487  -5.484  -5.482  -5.481
  4 A"   14 A'   15 A'   16 A'   17 A'   18 A'   19 A'    5 A"                 
 -5.476  -5.476  -5.448  -5.448  -5.447  -2.410  -2.405  -2.405
 20 A'    6 A"   21 A'   22 A'    7 A"   23 A'   24 A'    8 A"                 
 -2.393  -2.393  -1.638  -0.969  -0.860  -0.766  -0.705  -0.702
 25 A'    9 A"   26 A'   27 A'   28 A'   29 A'   10 A"   30 A'                 
 -0.600  -0.464  -0.431  -0.420  -0.377  -0.350
 31 A'   32 A'   11 A"   33 A'   34 A'   12 A"                                 
 -- Virtual --                   
 -0.016   0.028   0.061   0.074   0.080   0.085   0.103   0.110
 13 A"   35 A'   36 A'   37 A'   14 A"   38 A'   39 A'   15 A"                 
  0.111   0.139   0.153   0.182   0.277   0.299   0.307   0.343
 40 A'   41 A'   42 A'   43 A'   44 A'   16 A"   45 A'   46 A'                 
  0.345   0.355   0.379   0.385   0.394   0.422   0.432   0.445
 17 A"   47 A'   48 A'   18 A"   49 A'   19 A"   50 A'   51 A'                 
  0.500   0.547   0.557   0.577   0.589   0.623   0.679   0.711
 52 A'   20 A"   53 A'   21 A"   54 A'   55 A'   56 A'   22 A"                 
  0.729   0.787   0.816   0.882   0.914   0.949   1.083   1.100
 57 A'   58 A'   59 A'   23 A"   60 A'   24 A"   61 A'   25 A"                 
  1.135   1.167   1.429   1.531   1.562   1.578   1.582   1.623
 62 A'   63 A'   64 A'   26 A"   65 A'   27 A"   66 A'   67 A'                 
  1.635   1.773   1.832   1.881   1.920   1.940   1.981   2.239
 68 A'   28 A"   29 A"   69 A'   70 A'   71 A'   72 A'   73 A'                 
  4.180   4.181   4.220   4.234   4.476   4.485   4.488   4.520
 30 A"   74 A'   31 A"   75 A'   32 A"   76 A'   33 A"   77 A'                 
  4.533   4.629   4.761   6.525   6.548   6.557   6.888   6.910
 78 A'   79 A'   80 A'   34 A"   81 A'   82 A'   35 A"   83 A'                 
  6.928   7.251   7.497  14.716  14.755  14.773  14.802  14.833
 84 A'   85 A'   86 A'   36 A"   37 A"   87 A'   88 A'   89 A'                 
 14.867  28.865  29.522  29.542  29.551  29.870  29.873  29.874
 90 A'   91 A'   38 A"   92 A'   93 A'   39 A"   94 A'   40 A"                 
 29.890  29.955  68.732 130.582 130.597 130.610 154.263 165.845
 95 A'   96 A'   97 A'   41 A"   98 A'   99 A'  100 A'  101 A'                 
166.1051912.181
102 A'  103 A'                                                                 

 Beta MOs, Restricted
 -- Occupied --                  
******* -180.88 -169.69 -169.69 -169.69  -80.05  -80.01  -37.94
  1 A'    2 A'    3 A'    4 A'    1 A"    5 A'    6 A'    7 A'                 
-33.125 -33.120 -33.120 -26.330 -24.309 -24.307 -24.307 -24.303
  8 A'    9 A'    2 A"   10 A'   11 A'   12 A'    3 A"   13 A'                 
-24.303  -7.591  -7.556  -7.253  -5.487  -5.484  -5.482  -5.481
  4 A"   14 A'   15 A'   16 A'   17 A'   18 A'   19 A'    5 A"                 
 -5.476  -5.476  -5.448  -5.448  -5.447  -2.410  -2.405  -2.405
 20 A'    6 A"   21 A'   22 A'    7 A"   23 A'   24 A'    8 A"                 
 -2.393  -2.393  -1.638  -0.969  -0.860  -0.766  -0.705  -0.702
 25 A'    9 A"   26 A'   27 A'   28 A'   29 A'   10 A"   30 A'                 
 -0.600  -0.464  -0.431  -0.420  -0.377  -0.350
 31 A'   32 A'   11 A"   33 A'   34 A'   12 A"                                 
 -- Virtual --                   
 -0.016   0.028   0.061   0.074   0.080   0.085   0.103   0.110
 13 A"   35 A'   36 A'   37 A'   14 A"   38 A'   39 A'   15 A"                 
  0.111   0.139   0.153   0.182   0.277   0.299   0.307   0.343
 40 A'   41 A'   42 A'   43 A'   44 A'   16 A"   45 A'   46 A'                 
  0.345   0.355   0.379   0.385   0.394   0.422   0.432   0.445
 17 A"   47 A'   48 A'   18 A"   49 A'   19 A"   50 A'   51 A'                 
  0.500   0.547   0.557   0.577   0.589   0.623   0.679   0.711
 52 A'   20 A"   53 A'   21 A"   54 A'   55 A'   56 A'   22 A"                 
  0.729   0.787   0.816   0.882   0.914   0.949   1.083   1.100
 57 A'   58 A'   59 A'   23 A"   60 A'   24 A"   61 A'   25 A"                 
  1.135   1.167   1.429   1.531   1.562   1.578   1.582   1.623
 62 A'   63 A'   64 A'   26 A"   65 A'   27 A"   66 A'   67 A'                 
  1.635   1.773   1.832   1.881   1.920   1.940   1.981   2.239
 68 A'   28 A"   29 A"   69 A'   70 A'   71 A'   72 A'   73 A'                 
  4.180   4.181   4.220   4.234   4.476   4.485   4.488   4.520
 30 A"   74 A'   31 A"   75 A'   32 A"   76 A'   33 A"   77 A'                 
  4.533   4.629   4.761   6.525   6.548   6.557   6.888   6.910
 78 A'   79 A'   80 A'   34 A"   81 A'   82 A'   35 A"   83 A'                 
  6.928   7.251   7.497  14.716  14.755  14.773  14.802  14.833
 84 A'   85 A'   86 A'   36 A"   37 A"   87 A'   88 A'   89 A'                 
 14.867  28.865  29.522  29.542  29.551  29.870  29.873  29.874
 90 A'   91 A'   38 A"   92 A'   93 A'   39 A"   94 A'   40 A"                 
 29.890  29.955  68.732 130.582 130.597 130.610 154.263 165.845
 95 A'   96 A'   97 A'   41 A"   98 A'   99 A'  100 A'  101 A'                 
166.1051912.181
102 A'  103 A'                                                                 
 --------------------------------------------------------------

          Ground-State Mulliken Net Atomic Charges

     Atom                 Charge (a.u.)
  ----------------------------------------
      1 I                    -0.181581
      2 P                     0.227395
      3 P                     0.137691
      4 F                    -0.183506
  ----------------------------------------
  Sum of atomic charges =     0.000000

 -----------------------------------------------------------------
                    Cartesian Multipole Moments
 -----------------------------------------------------------------
    Charge (ESU x 10^10)
                 0.0000
    Dipole Moment (Debye)
         X       0.3442      Y      -0.3125      Z      -0.0000
       Tot       0.4649
    Quadrupole Moments (Debye-Ang)
        XX     -64.9011     XY       0.5156     YY     -61.1672
        XZ       0.0000     YZ       0.0000     ZZ     -60.1392
    Octopole Moments (Debye-Ang^2)
       XXX      77.4908    XXY      -9.3468    XYY      14.7466
       YYY      -6.3130    XXZ      -0.0000    XYZ      -0.0000
       YYZ       0.0000    XZZ      10.7677    YZZ      -2.1268
       ZZZ      -0.0000
    Hexadecapole Moments (Debye-Ang^3)
      XXXX   -1205.7771   XXXY      -3.0450   XXYY    -213.8569
      XYYY      -6.2930   YYYY    -214.3446   XXXZ       0.0000
      XXYZ       0.0000   XYYZ       0.0000   YYYZ       0.0000
      XXZZ    -195.1231   XYZZ      -0.9089   YYZZ     -49.0811
      XZZZ       0.0000   YZZZ       0.0000   ZZZZ     -88.4772
 -----------------------------------------------------------------
 Calculating analytic gradient of the SCF energy
 Gradient of SCF Energy
            1           2           3           4
    1  -0.0002865  -0.0000736   0.0002245   0.0001356
    2   0.0001068  -0.0003942   0.0002072   0.0000802
    3  -0.0000000   0.0000000  -0.0000000   0.0000000
 Max gradient component =       3.942E-04
 RMS gradient           =       1.762E-04
 Gradient time:  CPU 2.69 s  wall 0.51 s
 Geometry Optimization Parameters
   NAtoms,    NIC,     NZ,  NCons,   NDum,   NFix, NCnnct, MaxDiis
        4      14       4       0       0       0       0       0

 Cartesian Hessian Update
 Hessian Updated using BFGS Update


** GEOMETRY OPTIMIZATION IN DELOCALIZED INTERNAL COORDINATES **
   Searching for a Minimum

   Optimization Cycle:   4

                       Coordinates (Angstroms)
     ATOM                X               Y               Z
      1  I         1.3661747035   -0.0914318256    0.0000000000
      2  P        -0.8521420570    1.0139786375    0.0000000000
      3  P        -1.9567817756   -0.6564468888    0.0000000000
      4  F        -3.4264298455   -0.0194639043    0.0000000000
   Point Group: cs    Number of degrees of freedom:     5


   Energy is  -7697.773798743

 Hessian Updated using BFGS Update

  5 Hessian modes will be used to form the next step
  Hessian Eigenvalues:
     0.110494    0.237856    0.264755    0.270745    0.348138

 Minimum Search - Taking Simple RFO Step
 Searching for Lamda that Minimizes Along All modes
 Value Taken    Lamda =  -0.00000198
 Step Taken.  Stepsize is  0.003169

                             Maximum     Tolerance    Cnvgd?
         Gradient           0.000555      0.000300      NO
         Displacement       0.002457      0.001200      NO
         Energy change     -0.000010      0.000001      NO


 New Cartesian Coordinates Obtained by Inverse Iteration

 Displacement from previous Coordinates is:  0.004367
 ----------------------------------------------------------------
             Standard Nuclear Orientation (Angstroms)
    I     Atom           X                Y                Z
 ----------------------------------------------------------------
    1      I       1.3675360971    -0.0917532109     0.0000000000
    2      P      -0.8516335746     1.0147049083     0.0000000000
    3      P      -1.9574384964    -0.6560954627     0.0000000000
    4      F      -3.4276430007    -0.0202202160     0.0000000000
 ----------------------------------------------------------------
 Molecular Point Group                 Cs    NOp =  2
 Largest Abelian Subgroup              Cs    NOp =  2
 Nuclear Repulsion Energy =   476.7887901776 hartrees
 There are       46 alpha and       46 beta electrons
 Applying Cartesian multipole field
    Component          Value
    ---------          -----
     (2,0,0)        1.00000E-11
     (0,2,0)        2.00000E-11
     (0,0,2)       -3.00000E-11
 Nucleus-field energy     =     0.0000000114 hartrees
 Requested basis set is 6-311++G(d,p)
 There are 56 shells and 144 basis functions
 A cutoff of  1.0D-11 yielded   1285 shell pairs
 There are      8976 function pairs (     10023 Cartesian)
 Smallest overlap matrix eigenvalue = 8.92E-04
 Guess MOs from SCF MO coefficient file

 -----------------------------------------------------------------------
  General SCF calculation program by
  Eric Jon Sundstrom, Paul Horn, Yuezhi Mao, Dmitri Zuev, Alec White,
  David Stuck, Shaama M.S., Shane Yost, Joonho Lee, David Small,
  Daniel Levine, Susi Lehtola, Hugh Burton, Evgeny Epifanovsky
 -----------------------------------------------------------------------
 Hartree-Fock
 using 6 threads for integral computing
 -------------------------------------------------------
 OpenMP Integral computing Module                
 Release: version 2.0, May 2017, Q-Chem Inc. Pleasanton 
 -------------------------------------------------------
 A restricted SCF calculation will be
 performed using DIIS
 SCF converges when DIIS error is below 1.0e-08
 ---------------------------------------
  Cycle       Energy         DIIS error
 ---------------------------------------
    1   -7697.7737989347      1.30e-05  
    2   -7697.7737995481      3.38e-06  
    3   -7697.7737996097      1.49e-06  
    4   -7697.7737996200      5.29e-07  
    5   -7697.7737996216      2.04e-07  
    6   -7697.7737996220      6.64e-08  
    7   -7697.7737996221      2.27e-08  
    8   -7697.7737996221      9.44e-09  Convergence criterion met
 ---------------------------------------
 SCF time:   CPU 6.00s  wall 1.00s 
 SCF   energy in the final basis set =    -7697.7737996221
 Total energy in the final basis set =    -7697.7737996221

 --------------------------------------------------------------
             Orbital Energies (a.u.) and Symmetries
 --------------------------------------------------------------

 Alpha MOs, Restricted
 -- Occupied --                  
******* -180.88 -169.69 -169.69 -169.69  -80.05  -80.01  -37.94
  1 A'    2 A'    3 A'    4 A'    1 A"    5 A'    6 A'    7 A'                 
-33.125 -33.120 -33.120 -26.330 -24.309 -24.307 -24.307 -24.303
  8 A'    9 A'    2 A"   10 A'   11 A'   12 A'    3 A"   13 A'                 
-24.303  -7.591  -7.556  -7.253  -5.487  -5.484  -5.482  -5.481
  4 A"   14 A'   15 A'   16 A'   17 A'   18 A'   19 A'    5 A"                 
 -5.476  -5.476  -5.448  -5.448  -5.447  -2.410  -2.405  -2.405
 20 A'    6 A"   21 A'   22 A'    7 A"   23 A'   24 A'    8 A"                 
 -2.392  -2.392  -1.638  -0.968  -0.860  -0.766  -0.705  -0.702
 25 A'    9 A"   26 A'   27 A'   28 A'   29 A'   10 A"   30 A'                 
 -0.600  -0.464  -0.431  -0.420  -0.377  -0.350
 31 A'   32 A'   11 A"   33 A'   34 A'   12 A"                                 
 -- Virtual --                   
 -0.016   0.028   0.061   0.074   0.080   0.085   0.103   0.110
 13 A"   35 A'   36 A'   37 A'   14 A"   38 A'   39 A'   15 A"                 
  0.110   0.139   0.153   0.182   0.277   0.299   0.307   0.343
 40 A'   41 A'   42 A'   43 A'   44 A'   16 A"   45 A'   46 A'                 
  0.345   0.355   0.379   0.385   0.394   0.422   0.432   0.445
 17 A"   47 A'   48 A'   18 A"   49 A'   19 A"   50 A'   51 A'                 
  0.500   0.547   0.557   0.577   0.589   0.623   0.680   0.711
 52 A'   20 A"   53 A'   21 A"   54 A'   55 A'   56 A'   22 A"                 
  0.729   0.787   0.816   0.882   0.914   0.948   1.083   1.099
 57 A'   58 A'   59 A'   23 A"   60 A'   24 A"   61 A'   25 A"                 
  1.135   1.167   1.428   1.531   1.562   1.578   1.582   1.623
 62 A'   63 A'   64 A'   26 A"   65 A'   27 A"   66 A'   67 A'                 
  1.635   1.773   1.832   1.880   1.920   1.940   1.981   2.238
 68 A'   28 A"   29 A"   69 A'   70 A'   71 A'   72 A'   73 A'                 
  4.180   4.181   4.220   4.234   4.476   4.485   4.488   4.520
 30 A"   74 A'   31 A"   75 A'   32 A"   76 A'   33 A"   77 A'                 
  4.533   4.628   4.760   6.525   6.548   6.557   6.888   6.910
 78 A'   79 A'   80 A'   34 A"   81 A'   82 A'   35 A"   83 A'                 
  6.928   7.251   7.497  14.715  14.755  14.772  14.802  14.833
 84 A'   85 A'   86 A'   36 A"   37 A"   87 A'   88 A'   89 A'                 
 14.867  28.865  29.522  29.542  29.551  29.870  29.873  29.874
 90 A'   91 A'   38 A"   92 A'   93 A'   39 A"   94 A'   40 A"                 
 29.890  29.955  68.732 130.582 130.597 130.610 154.263 165.845
 95 A'   96 A'   97 A'   41 A"   98 A'   99 A'  100 A'  101 A'                 
166.1041912.181
102 A'  103 A'                                                                 

 Beta MOs, Restricted
 -- Occupied --                  
******* -180.88 -169.69 -169.69 -169.69  -80.05  -80.01  -37.94
  1 A'    2 A'    3 A'    4 A'    1 A"    5 A'    6 A'    7 A'                 
-33.125 -33.120 -33.120 -26.330 -24.309 -24.307 -24.307 -24.303
  8 A'    9 A'    2 A"   10 A'   11 A'   12 A'    3 A"   13 A'                 
-24.303  -7.591  -7.556  -7.253  -5.487  -5.484  -5.482  -5.481
  4 A"   14 A'   15 A'   16 A'   17 A'   18 A'   19 A'    5 A"                 
 -5.476  -5.476  -5.448  -5.448  -5.447  -2.410  -2.405  -2.405
 20 A'    6 A"   21 A'   22 A'    7 A"   23 A'   24 A'    8 A"                 
 -2.392  -2.392  -1.638  -0.968  -0.860  -0.766  -0.705  -0.702
 25 A'    9 A"   26 A'   27 A'   28 A'   29 A'   10 A"   30 A'                 
 -0.600  -0.464  -0.431  -0.420  -0.377  -0.350
 31 A'   32 A'   11 A"   33 A'   34 A'   12 A"                                 
 -- Virtual --                   
 -0.016   0.028   0.061   0.074   0.080   0.085   0.103   0.110
 13 A"   35 A'   36 A'   37 A'   14 A"   38 A'   39 A'   15 A"                 
  0.110   0.139   0.153   0.182   0.277   0.299   0.307   0.343
 40 A'   41 A'   42 A'   43 A'   44 A'   16 A"   45 A'   46 A'                 
  0.345   0.355   0.379   0.385   0.394   0.422   0.432   0.445
 17 A"   47 A'   48 A'   18 A"   49 A'   19 A"   50 A'   51 A'                 
  0.500   0.547   0.557   0.577   0.589   0.623   0.680   0.711
 52 A'   20 A"   53 A'   21 A"   54 A'   55 A'   56 A'   22 A"                 
  0.729   0.787   0.816   0.882   0.914   0.948   1.083   1.099
 57 A'   58 A'   59 A'   23 A"   60 A'   24 A"   61 A'   25 A"                 
  1.135   1.167   1.428   1.531   1.562   1.578   1.582   1.623
 62 A'   63 A'   64 A'   26 A"   65 A'   27 A"   66 A'   67 A'                 
  1.635   1.773   1.832   1.880   1.920   1.940   1.981   2.238
 68 A'   28 A"   29 A"   69 A'   70 A'   71 A'   72 A'   73 A'                 
  4.180   4.181   4.220   4.234   4.476   4.485   4.488   4.520
 30 A"   74 A'   31 A"   75 A'   32 A"   76 A'   33 A"   77 A'                 
  4.533   4.628   4.760   6.525   6.548   6.557   6.888   6.910
 78 A'   79 A'   80 A'   34 A"   81 A'   82 A'   35 A"   83 A'                 
  6.928   7.251   7.497  14.715  14.755  14.772  14.802  14.833
 84 A'   85 A'   86 A'   36 A"   37 A"   87 A'   88 A'   89 A'                 
 14.867  28.865  29.522  29.542  29.551  29.870  29.873  29.874
 90 A'   91 A'   38 A"   92 A'   93 A'   39 A"   94 A'   40 A"                 
 29.890  29.955  68.732 130.582 130.597 130.610 154.263 165.845
 95 A'   96 A'   97 A'   41 A"   98 A'   99 A'  100 A'  101 A'                 
166.1041912.181
102 A'  103 A'                                                                 
 --------------------------------------------------------------

          Ground-State Mulliken Net Atomic Charges

     Atom                 Charge (a.u.)
  ----------------------------------------
      1 I                    -0.181566
      2 P                     0.227183
      3 P                     0.137810
      4 F                    -0.183427
  ----------------------------------------
  Sum of atomic charges =     0.000000

 -----------------------------------------------------------------
                    Cartesian Multipole Moments
 -----------------------------------------------------------------
    Charge (ESU x 10^10)
                 0.0000
    Dipole Moment (Debye)
         X       0.3408      Y      -0.3107      Z      -0.0000
       Tot       0.4611
    Quadrupole Moments (Debye-Ang)
        XX     -64.9008     XY       0.5092     YY     -61.1707
        XZ       0.0000     YZ       0.0000     ZZ     -60.1461
    Octopole Moments (Debye-Ang^2)
       XXX      77.4177    XXY      -9.3360    XYY      14.7122
       YYY      -6.3199    XXZ      -0.0000    XYZ      -0.0000
       YYZ      -0.0000    XZZ      10.7369    YZZ      -2.1303
       ZZZ      -0.0000
    Hexadecapole Moments (Debye-Ang^3)
      XXXX   -1206.9091   XXXY      -3.0899   XXYY    -214.0356
      XYYY      -6.2728   YYYY    -214.4523   XXXZ       0.0000
      XXYZ       0.0000   XYYZ       0.0000   YYYZ       0.0000
      XXZZ    -195.3028   XYZZ      -0.8988   YYZZ     -49.1058
      XZZZ       0.0000   YZZZ       0.0000   ZZZZ     -88.5046
 -----------------------------------------------------------------
 Calculating analytic gradient of the SCF energy
 Gradient of SCF Energy
            1           2           3           4
    1   0.0000187   0.0000443  -0.0000084  -0.0000545
    2   0.0000042   0.0000580  -0.0000816   0.0000193
    3   0.0000000   0.0000000  -0.0000000   0.0000000
 Max gradient component =       8.156E-05
 RMS gradient           =       3.625E-05
 Gradient time:  CPU 2.70 s  wall 0.51 s
 Geometry Optimization Parameters
   NAtoms,    NIC,     NZ,  NCons,   NDum,   NFix, NCnnct, MaxDiis
        4      14       4       0       0       0       0       0

 Cartesian Hessian Update
 Hessian Updated using BFGS Update


** GEOMETRY OPTIMIZATION IN DELOCALIZED INTERNAL COORDINATES **
   Searching for a Minimum

   Optimization Cycle:   5

                       Coordinates (Angstroms)
     ATOM                X               Y               Z
      1  I         1.3675360971   -0.0917532109    0.0000000000
      2  P        -0.8516335746    1.0147049083    0.0000000000
      3  P        -1.9574384964   -0.6560954627    0.0000000000
      4  F        -3.4276430007   -0.0202202160    0.0000000000
   Point Group: cs    Number of degrees of freedom:     5


   Energy is  -7697.773799622

 Hessian Updated using BFGS Update

  5 Hessian modes will be used to form the next step
  Hessian Eigenvalues:
     0.109335    0.230655    0.268773    0.287779    0.373837

 Minimum Search - Taking Simple RFO Step
 Searching for Lamda that Minimizes Along All modes
 Value Taken    Lamda =   0.00000000
 Step Taken.  Stepsize is  0.000366

                             Maximum     Tolerance    Cnvgd?
         Gradient           0.000064      0.000300     YES
         Displacement       0.000210      0.001200     YES
         Energy change     -0.000001      0.000001     YES


                       Distance Matrix (Angstroms)
             I (  1)   P (  2)   P (  3)
   P (  2)  2.479710
   P (  3)  3.372527  2.003591
   F (  4)  4.795713  2.776129  1.601824

 Final energy is   -7697.7737996220576     


 ******************************
 **  OPTIMIZATION CONVERGED  **
 ******************************

                       Coordinates (Angstroms)
     ATOM                X               Y               Z
      1  I         1.3675360971   -0.0917532109    0.0000000000
      2  P        -0.8516335746    1.0147049083    0.0000000000
      3  P        -1.9574384964   -0.6560954627    0.0000000000
      4  F        -3.4276430007   -0.0202202160    0.0000000000

Z-matrix Print:
$molecule
0 1
I 
P  1 2.479710
P  2 2.003591 1 96.997809
F  3 1.601824 2 100.109372 1 -180.000000 0
$end


 --------------------------------------------------------------
             Orbital Energies (a.u.) and Symmetries
 --------------------------------------------------------------

 Alpha MOs, Restricted
 -- Occupied --                  
******* -180.88 -169.69 -169.69 -169.69  -80.05  -80.01  -37.94
  1 A'    2 A'    3 A'    4 A'    1 A"    5 A'    6 A'    7 A'                 
-33.125 -33.120 -33.120 -26.330 -24.309 -24.307 -24.307 -24.303
  8 A'    9 A'    2 A"   10 A'   11 A'   12 A'    3 A"   13 A'                 
-24.303  -7.591  -7.556  -7.253  -5.487  -5.484  -5.482  -5.481
  4 A"   14 A'   15 A'   16 A'   17 A'   18 A'   19 A'    5 A"                 
 -5.476  -5.476  -5.448  -5.448  -5.447  -2.410  -2.405  -2.405
 20 A'    6 A"   21 A'   22 A'    7 A"   23 A'   24 A'    8 A"                 
 -2.392  -2.392  -1.638  -0.968  -0.860  -0.766  -0.705  -0.702
 25 A'    9 A"   26 A'   27 A'   28 A'   29 A'   10 A"   30 A'                 
 -0.600  -0.464  -0.431  -0.420  -0.377  -0.350
 31 A'   32 A'   11 A"   33 A'   34 A'   12 A"                                 
 -- Virtual --                   
 -0.016   0.028   0.061   0.074   0.080   0.085   0.103   0.110
 13 A"   35 A'   36 A'   37 A'   14 A"   38 A'   39 A'   15 A"                 
  0.110   0.139   0.153   0.182   0.277   0.299   0.307   0.343
 40 A'   41 A'   42 A'   43 A'   44 A'   16 A"   45 A'   46 A'                 
  0.345   0.355   0.379   0.385   0.394   0.422   0.432   0.445
 17 A"   47 A'   48 A'   18 A"   49 A'   19 A"   50 A'   51 A'                 
  0.500   0.547   0.557   0.577   0.589   0.623   0.680   0.711
 52 A'   20 A"   53 A'   21 A"   54 A'   55 A'   56 A'   22 A"                 
  0.729   0.787   0.816   0.882   0.914   0.948   1.083   1.099
 57 A'   58 A'   59 A'   23 A"   60 A'   24 A"   61 A'   25 A"                 
  1.135   1.167   1.428   1.531   1.562   1.578   1.582   1.623
 62 A'   63 A'   64 A'   26 A"   65 A'   27 A"   66 A'   67 A'                 
  1.635   1.773   1.832   1.880   1.920   1.940   1.981   2.238
 68 A'   28 A"   29 A"   69 A'   70 A'   71 A'   72 A'   73 A'                 
  4.180   4.181   4.220   4.234   4.476   4.485   4.488   4.520
 30 A"   74 A'   31 A"   75 A'   32 A"   76 A'   33 A"   77 A'                 
  4.533   4.628   4.760   6.525   6.548   6.557   6.888   6.910
 78 A'   79 A'   80 A'   34 A"   81 A'   82 A'   35 A"   83 A'                 
  6.928   7.251   7.497  14.715  14.755  14.772  14.802  14.833
 84 A'   85 A'   86 A'   36 A"   37 A"   87 A'   88 A'   89 A'                 
 14.867  28.865  29.522  29.542  29.551  29.870  29.873  29.874
 90 A'   91 A'   38 A"   92 A'   93 A'   39 A"   94 A'   40 A"                 
 29.890  29.955  68.732 130.582 130.597 130.610 154.263 165.845
 95 A'   96 A'   97 A'   41 A"   98 A'   99 A'  100 A'  101 A'                 
166.1041912.181
102 A'  103 A'                                                                 

 Beta MOs, Restricted
 -- Occupied --                  
******* -180.88 -169.69 -169.69 -169.69  -80.05  -80.01  -37.94
  1 A'    2 A'    3 A'    4 A'    1 A"    5 A'    6 A'    7 A'                 
-33.125 -33.120 -33.120 -26.330 -24.309 -24.307 -24.307 -24.303
  8 A'    9 A'    2 A"   10 A'   11 A'   12 A'    3 A"   13 A'                 
-24.303  -7.591  -7.556  -7.253  -5.487  -5.484  -5.482  -5.481
  4 A"   14 A'   15 A'   16 A'   17 A'   18 A'   19 A'    5 A"                 
 -5.476  -5.476  -5.448  -5.448  -5.447  -2.410  -2.405  -2.405
 20 A'    6 A"   21 A'   22 A'    7 A"   23 A'   24 A'    8 A"                 
 -2.392  -2.392  -1.638  -0.968  -0.860  -0.766  -0.705  -0.702
 25 A'    9 A"   26 A'   27 A'   28 A'   29 A'   10 A"   30 A'                 
 -0.600  -0.464  -0.431  -0.420  -0.377  -0.350
 31 A'   32 A'   11 A"   33 A'   34 A'   12 A"                                 
 -- Virtual --                   
 -0.016   0.028   0.061   0.074   0.080   0.085   0.103   0.110
 13 A"   35 A'   36 A'   37 A'   14 A"   38 A'   39 A'   15 A"                 
  0.110   0.139   0.153   0.182   0.277   0.299   0.307   0.343
 40 A'   41 A'   42 A'   43 A'   44 A'   16 A"   45 A'   46 A'                 
  0.345   0.355   0.379   0.385   0.394   0.422   0.432   0.445
 17 A"   47 A'   48 A'   18 A"   49 A'   19 A"   50 A'   51 A'                 
  0.500   0.547   0.557   0.577   0.589   0.623   0.680   0.711
 52 A'   20 A"   53 A'   21 A"   54 A'   55 A'   56 A'   22 A"                 
  0.729   0.787   0.816   0.882   0.914   0.948   1.083   1.099
 57 A'   58 A'   59 A'   23 A"   60 A'   24 A"   61 A'   25 A"                 
  1.135   1.167   1.428   1.531   1.562   1.578   1.582   1.623
 62 A'   63 A'   64 A'   26 A"   65 A'   27 A"   66 A'   67 A'                 
  1.635   1.773   1.832   1.880   1.920   1.940   1.981   2.238
 68 A'   28 A"   29 A"   69 A'   70 A'   71 A'   72 A'   73 A'                 
  4.180   4.181   4.220   4.234   4.476   4.485   4.488   4.520
 30 A"   74 A'   31 A"   75 A'   32 A"   76 A'   33 A"   77 A'                 
  4.533   4.628   4.760   6.525   6.548   6.557   6.888   6.910
 78 A'   79 A'   80 A'   34 A"   81 A'   82 A'   35 A"   83 A'                 
  6.928   7.251   7.497  14.715  14.755  14.772  14.802  14.833
 84 A'   85 A'   86 A'   36 A"   37 A"   87 A'   88 A'   89 A'                 
 14.867  28.865  29.522  29.542  29.551  29.870  29.873  29.874
 90 A'   91 A'   38 A"   92 A'   93 A'   39 A"   94 A'   40 A"                 
 29.890  29.955  68.732 130.582 130.597 130.610 154.263 165.845
 95 A'   96 A'   97 A'   41 A"   98 A'   99 A'  100 A'  101 A'                 
166.1041912.181
102 A'  103 A'                                                                 
 --------------------------------------------------------------

          Ground-State Mulliken Net Atomic Charges

     Atom                 Charge (a.u.)
  ----------------------------------------
      1 I                    -0.181566
      2 P                     0.227183
      3 P                     0.137810
      4 F                    -0.183427
  ----------------------------------------
  Sum of atomic charges =     0.000000

 -----------------------------------------------------------------
                    Cartesian Multipole Moments
 -----------------------------------------------------------------
    Charge (ESU x 10^10)
                 0.0000
    Dipole Moment (Debye)
         X       0.3408      Y      -0.3107      Z      -0.0000
       Tot       0.4611
    Quadrupole Moments (Debye-Ang)
        XX     -64.9008     XY       0.5092     YY     -61.1707
        XZ       0.0000     YZ       0.0000     ZZ     -60.1461
    Octopole Moments (Debye-Ang^2)
       XXX      77.4177    XXY      -9.3360    XYY      14.7122
       YYY      -6.3199    XXZ      -0.0000    XYZ      -0.0000
       YYZ      -0.0000    XZZ      10.7369    YZZ      -2.1303
       ZZZ      -0.0000
    Hexadecapole Moments (Debye-Ang^3)
      XXXX   -1206.9091   XXXY      -3.0899   XXYY    -214.0356
      XYYY      -6.2728   YYYY    -214.4523   XXXZ       0.0000
      XXYZ       0.0000   XYYZ       0.0000   YYYZ       0.0000
      XXZZ    -195.3028   XYZZ      -0.8988   YYZZ     -49.1058
      XZZZ       0.0000   YZZZ       0.0000   ZZZZ     -88.5046
 -----------------------------------------------------------------
Archival summary:
1\1\december\OPT\HF\BasisUnspecified\121\taweetha\SunFeb1006:11:472019SunFeb1006:11:472019\0\\#,OPT,HF,BasisUnspecified,\\0,1\I\P,1,2.47971\P,2,2.00359,1,96.9978\F,3,1.60182,2,100.109,1,-180,0\\HF=-7697.7738\\@

 Total job time:  10.28s(wall), 57.25s(cpu) 
 Sun Feb 10 06:11:47 2019

        *************************************************************
        *                                                           *
        *  Thank you very much for using Q-Chem.  Have a nice day.  *
        *                                                           *
        *************************************************************


 
User input: 2 of 2 
 
Q-Chem Developer Version!
                  Welcome to Q-Chem
     A Quantum Leap Into The Future Of Chemistry


 Q-Chem 5.1, Q-Chem, Inc., Pleasanton, CA (2018)

 Yihan Shao,  Zhengting Gan,  E. Epifanovsky,  A. T. B. Gilbert,  M. Wormit,  
 J. Kussmann,  A. W. Lange,  A. Behn,  Jia Deng,  Xintian Feng,  D. Ghosh,  
 M. Goldey,  P. R. Horn,  L. D. Jacobson,  I. Kaliman,  T. Kus,  A. Landau,  
 Jie Liu,  E. I. Proynov,  R. M. Richard,  R. P. Steele,  E. J. Sundstrom,  
 H. L. Woodcock III,  P. M. Zimmerman,  D. Zuev,  B. Albrecht,  E. Alguire,  
 S. A. Baeppler,  D. Barton,  Z. Benda,  Y. A. Bernard,  E. J. Berquist,  
 K. B. Bravaya,  H. Burton,  D. Casanova,  Chun-Min Chang,  Yunqing Chen,  
 A. Chien,  K. D. Closser,  M. P. Coons,  S. Coriani,  S. Dasgupta,  
 A. L. Dempwolff,  M. Diedenhofen,  Hainam Do,  R. G. Edgar,  Po-Tung Fang,  
 S. Faraji,  S. Fatehi,  Qingguo Feng,  K. D. Fenk,  J. Fosso-Tande,  
 J. Gayvert,  Qinghui Ge,  A. Ghysels,  G. Gidofalvi,  J. Gomes,  
 J. Gonthier,  A. Gunina,  D. Hait,  M. W. D. Hanson-Heine,  
 P. H. P. Harbach,  A. W. Hauser,  J. E. Herr,  E. G. Hohenstein,  
 Z. C. Holden,  Kerwin Hui,  B. C. Huynh,  T.-C. Jagau,  Hyunjun Ji,  
 B. Kaduk,  K. Khistyaev,  Jaehoon Kim,  P. Klunzinger,  K. Koh,  
 D. Kosenkov,  L. Koulias,  T. Kowalczyk,  C. M. Krauter,  A. Kunitsa,  
 Ka Un Lao,  A. Laurent,  K. V. Lawler,  Joonho Lee,  D. Lefrancois,  
 S. Lehtola,  D. S. Levine,  Yi-Pei Li,  You-Sheng Lin,  Fenglai Liu,  
 E. Livshits,  A. Luenser,  P. Manohar,  E. Mansoor,  S. F. Manzer,  
 Shan-Ping Mao,  Yuezhi Mao,  N. Mardirossian,  A. V. Marenich,  
 T. Markovich,  L. A. Martinez-Martinez,  S. A. Maurer,  N. J. Mayhall,  
 S. C. McKenzie,  J.-M. Mewes,  A. F. Morrison,  J. W. Mullinax,  K. Nanda,  
 T. S. Nguyen-Beck,  R. Olivares-Amaya,  J. A. Parkhill,  T. M. Perrine,  
 F. Plasser,  P. Pokhilko,  S. Prager,  A. Prociuk,  E. Ramos,  D. R. Rehn,  
 F. Rob,  M. Schneider,  N. Sergueev,  S. M. Sharada,  S. Sharma,  
 D. W. Small,  T. Stauch,  T. Stein,  Yu-Chuan Su,  A. J. W. Thom,  
 A. Tkatchenko,  T. Tsuchimochi,  N. M. Tubman,  L. Vogt,  M. L. Vidal,  
 O. Vydrov,  M. A. Watson,  J. Wenzel,  M. de Wergifosse,  T. A. Wesolowski,  
 A. White,  J. Witte,  A. Yamada,  Jun Yang,  K. Yao,  S. Yeganeh,  
 S. R. Yost,  Zhi-Qiang You,  A. Zech,  Igor Ying Zhang,  Xing Zhang,  
 Yan Zhao,  Ying Zhu,  B. R. Brooks,  G. K. L. Chan,  C. J. Cramer,  
 M. S. Gordon,  W. J. Hehre,  A. Klamt,  M. W. Schmidt,  C. D. Sherrill,  
 D. G. Truhlar,  A. Aspuru-Guzik,  R. Baer,  A. T. Bell,  N. A. Besley,  
 Jeng-Da Chai,  A. E. DePrince, III,  R. A. DiStasio Jr.,  A. Dreuw,  
 B. D. Dunietz,  T. R. Furlani,  Chao-Ping Hsu,  Yousung Jung,  Jing Kong,  
 D. S. Lambrecht,  WanZhen Liang,  C. Ochsenfeld,  V. A. Rassolov,  
 L. V. Slipchenko,  J. E. Subotnik,  T. Van Voorhis,  J. M. Herbert,  
 A. I. Krylov,  P. M. W. Gill,  M. Head-Gordon

 Contributors to earlier versions of Q-Chem not listed above: 
 R. D. Adamson,  B. Austin,  J. Baker,  G. J. O. Beran,  K. Brandhorst,  
 S. T. Brown,  E. F. C. Byrd,  A. K. Chakraborty,  C.-L. Cheng,  
 Siu Hung Chien,  D. M. Chipman,  D. L. Crittenden,  H. Dachsel,  
 R. J. Doerksen,  A. D. Dutoi,  L. Fusti-Molnar,  W. A. Goddard III,  
 A. Golubeva-Zadorozhnaya,  S. R. Gwaltney,  G. Hawkins,  A. Heyden,  
 S. Hirata,  G. Kedziora,  F. J. Keil,  C. Kelley,  Jihan Kim,  R. A. King,  
 R. Z. Khaliullin,  P. P. Korambath,  W. Kurlancheek,  A. M. Lee,  M. S. Lee,  
 S. V. Levchenko,  Ching Yeh Lin,  D. Liotard,  R. C. Lochan,  I. Lotan,  
 P. E. Maslen,  N. Nair,  D. P. O'Neill,  D. Neuhauser,  E. Neuscamman,  
 C. M. Oana,  R. Olson,  B. Peters,  R. Peverati,  P. A. Pieniazek,  
 Y. M. Rhee,  J. Ritchie,  M. A. Rohrdanz,  E. Rosta,  N. J. Russ,  
 H. F. Schaefer III,  N. E. Schultz,  N. Shenvi,  A. C. Simmonett,  A. Sodt,  
 D. Stuck,  K. S. Thanthiriwatte,  V. Vanovschi,  Tao Wang,  A. Warshel,  
 C. F. Williams,  Q. Wu,  X. Xu,  W. Zhang

 Please cite Q-Chem as follows:
 Y. Shao et al., Mol. Phys. 113, 184-215 (2015)
 DOI: 10.1080/00268976.2014.952696

 Q-Chem 5.1.2 for Intel X86 EM64T Linux

 Parts of Q-Chem use Armadillo 8.300.2 (Tropical Shenanigans).
 http://arma.sourceforge.net/

 Q-Chem begins on Sun Feb 10 06:11:47 2019  

Host: 
0

     Scratch files written to /scratch/taweetham/qchem23046//
The previous job contains 0 fragments, simply inherited here
Input Ideriv = 2
Curr. Ideriv = -1
Max.  Ideriv = 2

Checking the input file for inconsistencies... 	...done.

--------------------------------------------------------------
User input:
--------------------------------------------------------------

$molecule
read
$end

$rem
   JOB_TYPE 	FREQUENCY
   BASIS 		6-311++G**
   EXCHANGE 	HF	
$end

--------------------------------------------------------------
 ----------------------------------------------------------------
             Standard Nuclear Orientation (Angstroms)
    I     Atom           X                Y                Z
 ----------------------------------------------------------------
    1      I       1.3729239958    -0.0969024898     0.0000000000
    2      P      -0.8450224117     1.0120056825    -0.0000000000
    3      P      -1.9526717984    -0.6575724801     0.0000000000
    4      F      -3.4221731808    -0.0200740088     0.0000000000
 ----------------------------------------------------------------
 Molecular Point Group                 Cs    NOp =  2
 Largest Abelian Subgroup              Cs    NOp =  2
 Nuclear Repulsion Energy =   476.7887901776 hartrees
 There are       46 alpha and       46 beta electrons
 Requested basis set is 6-311++G(d,p)
 There are 56 shells and 144 basis functions

 Total QAlloc Memory Limit   2000 MB
 Mega-Array Size       188 MB
 MEM_STATIC part       192 MB

                       Distance Matrix (Angstroms)
             I (  1)   P (  2)   P (  3)
   P (  2)  2.479710
   P (  3)  3.372527  2.003591
   F (  4)  4.795713  2.776129  1.601824

 A cutoff of  1.0D-11 yielded   1285 shell pairs
 There are      8976 function pairs (     10023 Cartesian)

 -------------------------------------------------------
 OpenMP Integral Computing Module                       
 Release: version 1.0, May 2013, Q-Chem Inc. Pittsburgh 
 -------------------------------------------------------
 Integral Job Info:
 Integral job number is                      11
 Integral operator is                         1
 short-range coefficients                     0
 long-range coefficients              100000000
 Omega coefficients                           0
 if combine SR and LR in K                    0
 Integral screening is                        0
 Integral computing path is                   2
 max size of driver memory is            800000
 size of driver memory is                593474
 size of scratch memory is             11861008
 max col of scratch BK array               1296
 max len of scratch array in speh3          155
 max len of scratch index in speh4           18
 max int batch size is                      520
 min int batch size is                       52
 fixed nKL is                                52
 max L of basis functions is                  2
 order of int derivative is                   0
 number of shells is                         56
 number of basis is                         152
 number of cartesian basis is               152
 number of contracted shell pairs          1285
 number of primitive shell pairs           2884
 maxK2 (contraction) of shell pair           36
 max number of K2 of shell pair               1
 max number of CS2 of shell pair            209
 max number of PS2 of shell pair            209
 mem total for path MDJ                  524284
 -------------------------------------------------------
 Smallest overlap matrix eigenvalue = 8.92E-04
 Guess from superposition of atomic densities
 Warning:  Energy on first SCF cycle will be non-variational
 SAD guess density has 92.000000 electrons

 -----------------------------------------------------------------------
  General SCF calculation program by
  Eric Jon Sundstrom, Paul Horn, Yuezhi Mao, Dmitri Zuev, Alec White,
  David Stuck, Shaama M.S., Shane Yost, Joonho Lee, David Small,
  Daniel Levine, Susi Lehtola, Hugh Burton, Evgeny Epifanovsky
 -----------------------------------------------------------------------
 Hartree-Fock
 using 6 threads for integral computing
 -------------------------------------------------------
 OpenMP Integral computing Module                
 Release: version 2.0, May 2017, Q-Chem Inc. Pleasanton 
 -------------------------------------------------------
 A restricted SCF calculation will be
 performed using DIIS
 SCF converges when DIIS error is below 1.0e-08
 ---------------------------------------
  Cycle       Energy         DIIS error
 ---------------------------------------
    1   -7698.0946274474      3.89e-02  
    2   -7697.7165731199      4.52e-03  
    3   -7697.7588353245      2.74e-03  
    4   -7697.7728528548      4.67e-04  
    5   -7697.7736439867      1.64e-04  
    6   -7697.7737807132      4.35e-05  
    7   -7697.7737966813      1.43e-05  
    8   -7697.7737992577      6.30e-06  
    9   -7697.7737995426      2.50e-06  
   10   -7697.7737996158      6.70e-07  
   11   -7697.7737996211      3.15e-07  
   12   -7697.7737996218      1.26e-07  
   13   -7697.7737996220      3.92e-08  
   14   -7697.7737996220      1.24e-08  
   15   -7697.7737996220      3.70e-09  Convergence criterion met
 ---------------------------------------
 SCF time:   CPU 11.36s  wall 1.00s 
 SCF   energy in the final basis set =    -7697.7737996220
 Total energy in the final basis set =    -7697.7737996220

 --------------------------------------------------------------
             Orbital Energies (a.u.) and Symmetries
 --------------------------------------------------------------

 Alpha MOs, Restricted
 -- Occupied --                  
******* -180.88 -169.69 -169.69 -169.69  -80.05  -80.01  -37.94
  1 A'    2 A'    3 A'    4 A'    1 A"    5 A'    6 A'    7 A'                 
-33.125 -33.120 -33.120 -26.330 -24.309 -24.307 -24.307 -24.303
  8 A'    9 A'    2 A"   10 A'   11 A'   12 A'    3 A"   13 A'                 
-24.303  -7.591  -7.556  -7.253  -5.487  -5.484  -5.482  -5.481
  4 A"   14 A'   15 A'   16 A'   17 A'   18 A'   19 A'    5 A"                 
 -5.476  -5.476  -5.448  -5.448  -5.447  -2.410  -2.405  -2.405
 20 A'    6 A"   21 A'   22 A'    7 A"   23 A'   24 A'    8 A"                 
 -2.392  -2.392  -1.638  -0.968  -0.860  -0.766  -0.705  -0.702
 25 A'    9 A"   26 A'   27 A'   28 A'   29 A'   10 A"   30 A'                 
 -0.600  -0.464  -0.431  -0.420  -0.377  -0.350
 31 A'   32 A'   11 A"   33 A'   34 A'   12 A"                                 
 -- Virtual --                   
 -0.016   0.028   0.061   0.074   0.080   0.085   0.103   0.110
 13 A"   35 A'   36 A'   37 A'   14 A"   38 A'   39 A'   15 A"                 
  0.110   0.139   0.153   0.182   0.277   0.299   0.307   0.343
 40 A'   41 A'   42 A'   43 A'   44 A'   16 A"   45 A'   46 A'                 
  0.345   0.355   0.379   0.385   0.394   0.422   0.432   0.445
 17 A"   47 A'   48 A'   18 A"   49 A'   19 A"   50 A'   51 A'                 
  0.500   0.547   0.557   0.577   0.589   0.623   0.680   0.711
 52 A'   20 A"   53 A'   21 A"   54 A'   55 A'   56 A'   22 A"                 
  0.729   0.787   0.816   0.882   0.914   0.948   1.083   1.099
 57 A'   58 A'   59 A'   23 A"   60 A'   24 A"   61 A'   25 A"                 
  1.135   1.167   1.428   1.531   1.562   1.578   1.582   1.623
 62 A'   63 A'   64 A'   26 A"   65 A'   27 A"   66 A'   67 A'                 
  1.635   1.773   1.832   1.880   1.920   1.940   1.981   2.238
 68 A'   28 A"   29 A"   69 A'   70 A'   71 A'   72 A'   73 A'                 
  4.180   4.181   4.220   4.234   4.476   4.485   4.488   4.520
 30 A"   74 A'   31 A"   75 A'   32 A"   76 A'   33 A"   77 A'                 
  4.533   4.628   4.760   6.525   6.548   6.557   6.888   6.910
 78 A'   79 A'   80 A'   34 A"   81 A'   82 A'   35 A"   83 A'                 
  6.928   7.251   7.497  14.715  14.755  14.772  14.802  14.833
 84 A'   85 A'   86 A'   36 A"   37 A"   87 A'   88 A'   89 A'                 
 14.867  28.865  29.522  29.542  29.551  29.870  29.873  29.874
 90 A'   91 A'   38 A"   92 A'   93 A'   39 A"   94 A'   40 A"                 
 29.890  29.955  68.732 130.582 130.597 130.610 154.263 165.845
 95 A'   96 A'   97 A'   41 A"   98 A'   99 A'  100 A'  101 A'                 
166.1041912.181
102 A'  103 A'                                                                 

 Beta MOs, Restricted
 -- Occupied --                  
******* -180.88 -169.69 -169.69 -169.69  -80.05  -80.01  -37.94
  1 A'    2 A'    3 A'    4 A'    1 A"    5 A'    6 A'    7 A'                 
-33.125 -33.120 -33.120 -26.330 -24.309 -24.307 -24.307 -24.303
  8 A'    9 A'    2 A"   10 A'   11 A'   12 A'    3 A"   13 A'                 
-24.303  -7.591  -7.556  -7.253  -5.487  -5.484  -5.482  -5.481
  4 A"   14 A'   15 A'   16 A'   17 A'   18 A'   19 A'    5 A"                 
 -5.476  -5.476  -5.448  -5.448  -5.447  -2.410  -2.405  -2.405
 20 A'    6 A"   21 A'   22 A'    7 A"   23 A'   24 A'    8 A"                 
 -2.392  -2.392  -1.638  -0.968  -0.860  -0.766  -0.705  -0.702
 25 A'    9 A"   26 A'   27 A'   28 A'   29 A'   10 A"   30 A'                 
 -0.600  -0.464  -0.431  -0.420  -0.377  -0.350
 31 A'   32 A'   11 A"   33 A'   34 A'   12 A"                                 
 -- Virtual --                   
 -0.016   0.028   0.061   0.074   0.080   0.085   0.103   0.110
 13 A"   35 A'   36 A'   37 A'   14 A"   38 A'   39 A'   15 A"                 
  0.110   0.139   0.153   0.182   0.277   0.299   0.307   0.343
 40 A'   41 A'   42 A'   43 A'   44 A'   16 A"   45 A'   46 A'                 
  0.345   0.355   0.379   0.385   0.394   0.422   0.432   0.445
 17 A"   47 A'   48 A'   18 A"   49 A'   19 A"   50 A'   51 A'                 
  0.500   0.547   0.557   0.577   0.589   0.623   0.680   0.711
 52 A'   20 A"   53 A'   21 A"   54 A'   55 A'   56 A'   22 A"                 
  0.729   0.787   0.816   0.882   0.914   0.948   1.083   1.099
 57 A'   58 A'   59 A'   23 A"   60 A'   24 A"   61 A'   25 A"                 
  1.135   1.167   1.428   1.531   1.562   1.578   1.582   1.623
 62 A'   63 A'   64 A'   26 A"   65 A'   27 A"   66 A'   67 A'                 
  1.635   1.773   1.832   1.880   1.920   1.940   1.981   2.238
 68 A'   28 A"   29 A"   69 A'   70 A'   71 A'   72 A'   73 A'                 
  4.180   4.181   4.220   4.234   4.476   4.485   4.488   4.520
 30 A"   74 A'   31 A"   75 A'   32 A"   76 A'   33 A"   77 A'                 
  4.533   4.628   4.760   6.525   6.548   6.557   6.888   6.910
 78 A'   79 A'   80 A'   34 A"   81 A'   82 A'   35 A"   83 A'                 
  6.928   7.251   7.497  14.715  14.755  14.772  14.802  14.833
 84 A'   85 A'   86 A'   36 A"   37 A"   87 A'   88 A'   89 A'                 
 14.867  28.865  29.522  29.542  29.551  29.870  29.873  29.874
 90 A'   91 A'   38 A"   92 A'   93 A'   39 A"   94 A'   40 A"                 
 29.890  29.955  68.732 130.582 130.597 130.610 154.263 165.845
 95 A'   96 A'   97 A'   41 A"   98 A'   99 A'  100 A'  101 A'                 
166.1041912.181
102 A'  103 A'                                                                 
 --------------------------------------------------------------

          Ground-State Mulliken Net Atomic Charges

     Atom                 Charge (a.u.)
  ----------------------------------------
      1 I                    -0.181566
      2 P                     0.227183
      3 P                     0.137811
      4 F                    -0.183427
  ----------------------------------------
  Sum of atomic charges =     0.000000

 -----------------------------------------------------------------
                    Cartesian Multipole Moments
 -----------------------------------------------------------------
    Charge (ESU x 10^10)
                 0.0000
    Dipole Moment (Debye)
         X       0.3404      Y      -0.3111      Z       0.0000
       Tot       0.4611
    Quadrupole Moments (Debye-Ang)
        XX     -64.8960     XY       0.5103     YY     -61.1695
        XZ       0.0000     YZ       0.0000     ZZ     -60.1461
    Octopole Moments (Debye-Ang^2)
       XXX      76.3178    XXY      -9.1472    XYY      14.3863
       YYY      -5.7008    XXZ      -0.0000    XYZ      -0.0000
       YYZ       0.0000    XZZ      10.4043    YZZ      -1.9233
       ZZZ      -0.0000
    Hexadecapole Moments (Debye-Ang^3)
      XXXX   -1205.2337   XXXY      -2.8985   XXYY    -213.8155
      XYYY      -5.9926   YYYY    -214.3378   XXXZ       0.0000
      XXYZ      -0.0000   XYYZ      -0.0000   YYYZ       0.0000
      XXZZ    -195.1886   XYZZ      -0.7869   YYZZ     -49.0892
      XZZZ       0.0000   YZZZ       0.0000   ZZZZ     -88.5046
 -----------------------------------------------------------------
 Calculating MO derivatives via CPSCF
XF: myseg = 0
XF: NBas: 144, NBas6D: 152
 D1JvT checksum  = 144000 9485.5896883258
 D1KAT checksum  = 335904 440.3123009112
   1         3          12      0.083568    0.027072
   2         3          12      0.021748    0.008998
   3         3          12      0.006812    0.003151
   4         3          12      0.001626    0.000696
   5         3          12      0.000334    0.000133
   6         9           6      0.000056    0.000022
   7        12           3      0.000008    0.000004
   8        15           0      0.000000    0.000000    Roots Converged
 Time for AOints: 3.2 s (CPU) 0.5 s (wall)
 ------------------------------------------------------------------------------
                     AOints        : Timing summary (seconds)
 ------------------------------------------------------------------------------
     job step          cpu (% of tot)      sys (% of tot)     wall (% of tot)
 ------------------------------------------------------------------------------
  cpscf_lag         0.9667E+01 (28.5)   0.5000E-05 (38.5)   0.1714E+01 (27.3)
  iterzp            0.2100E+02 (62.0)   0.8000E-05 (61.5)   0.3964E+01 (63.2)
  make_fx           0.0000E+00 ( 0.0)   0.0000E+00 ( 0.0)   0.0000E+00 ( 0.0)
  AOints            0.3176E+01 ( 9.4)   0.0000E+00 ( 0.0)   0.5411E+00 ( 8.6)
 ------------------------------------------------------------------------------
   Grand Totals     0.3390E+02          0.1300E-04          0.6275E+01
 ------------------------------------------------------------------------------
 Calculating analytic Hessian of the SCF energy
 Polarizability Matrix (a.u.)
            1           2           3
    1-112.7630121  -8.8538360   0.0000000
    2  -8.8538360 -73.0740206  -0.0000000
    3   0.0000000  -0.0000000 -47.7959302

 Direct stationary perturbation theory relativistic correction:

 rels  =      99.119907495520
 relv  =    -324.813769968831
 rel2e =      39.369356586195
 E_rel =    -186.324505887116

 Hessian of the SCF Energy
            1           2           3           4           5           6
    1   0.1086039  -0.0407675   0.0000000  -0.0904938   0.0322130  -0.0000000
    2  -0.0407675   0.0266532   0.0000000   0.0474105  -0.0320547  -0.0000000
    3   0.0000000   0.0000000   0.0038975   0.0000000  -0.0000000  -0.0036285
    4  -0.0904938   0.0474105   0.0000000   0.1917859   0.0708181  -0.0000000
    5   0.0322130  -0.0320547  -0.0000000   0.0708181   0.2451322   0.0000000
    6  -0.0000000  -0.0000000  -0.0036285  -0.0000000   0.0000000   0.0033999
    7  -0.0111172  -0.0041017  -0.0000000  -0.0738868  -0.1095377   0.0000000
    8   0.0121201   0.0064601  -0.0000000  -0.1074406  -0.2297165  -0.0000000
    9   0.0000000   0.0000000  -0.0063475   0.0000000  -0.0000000   0.0058934
   10  -0.0069929  -0.0025413   0.0000000  -0.0274053   0.0065066  -0.0000000
   11  -0.0035657  -0.0010587   0.0000000  -0.0107880   0.0166390   0.0000000
   12  -0.0000000  -0.0000000   0.0060785   0.0000000   0.0000000  -0.0056648
            7           8           9          10          11          12
    1  -0.0111172   0.0121201   0.0000000  -0.0069929  -0.0035657  -0.0000000
    2  -0.0041017   0.0064601   0.0000000  -0.0025413  -0.0010587  -0.0000000
    3  -0.0000000  -0.0000000  -0.0063475   0.0000000   0.0000000   0.0060785
    4  -0.0738868  -0.1074406   0.0000000  -0.0274053  -0.0107880   0.0000000
    5  -0.1095377  -0.2297165  -0.0000000   0.0065066   0.0166390   0.0000000
    6   0.0000000  -0.0000000   0.0058934  -0.0000000   0.0000000  -0.0056648
    7   0.3372289   0.0079079  -0.0000000  -0.2522249   0.1057316   0.0000000
    8   0.0079079   0.3022610   0.0000000   0.0874126  -0.0790046  -0.0000000
    9  -0.0000000   0.0000000   0.0103738   0.0000000  -0.0000000  -0.0099196
   10  -0.2522249   0.0874126   0.0000000   0.2866231  -0.0913779  -0.0000000
   11   0.1057316  -0.0790046  -0.0000000  -0.0913779   0.0634243   0.0000000
   12   0.0000000  -0.0000000  -0.0099196  -0.0000000   0.0000000   0.0095059
 Gradient time:  CPU 50.67 s  wall 9.43 s
 **********************************************************************
 **                                                                  **
 **                       VIBRATIONAL ANALYSIS                       **
 **                       --------------------                       **
 **                                                                  **
 **        VIBRATIONAL FREQUENCIES (CM**-1) AND NORMAL MODES         **
 **     FORCE CONSTANTS (mDYN/ANGSTROM) AND REDUCED MASSES (AMU)     **
 **                  INFRARED INTENSITIES (KM/MOL)                   **
 **                                                                  **
 **********************************************************************


 Mode:                 1                      2                      3
 Frequency:       124.34                 160.45                 250.42
 Force Cnst:      0.2870                 0.3615                 0.9663
 Red. Mass:      31.5020                23.8316                26.1540
 IR Active:          YES                    YES                    YES
 IR Intens:        2.367                  3.654                  5.053
 Raman Active:       YES                    YES                    YES
               X      Y      Z        X      Y      Z        X      Y      Z
 I         -0.202 -0.089  0.000    0.000  0.000  0.077   -0.182  0.063  0.000
 P          0.093  0.488 -0.000   -0.000 -0.000 -0.294    0.107 -0.308 -0.000
 P          0.566  0.195 -0.000   -0.000  0.000 -0.514    0.262 -0.298 -0.000
 F          0.276 -0.520  0.000   -0.000 -0.000  0.802    0.613  0.569  0.000
 TransDip  -0.012  0.048 -0.000   -0.000  0.000 -0.061    0.042 -0.058 -0.000

 Mode:                 4                      5                      6
 Frequency:       397.48                 709.73                 832.76
 Force Cnst:      2.8855                 9.1359                 9.0966
 Red. Mass:      30.9986                30.7834                22.2635
 IR Active:          YES                    YES                    YES
 IR Intens:       27.522                  8.736                291.241
 Raman Active:       YES                    YES                    YES
               X      Y      Z        X      Y      Z        X      Y      Z
 I         -0.124  0.077 -0.000    0.007  0.003 -0.000    0.001  0.000 -0.000
 P          0.816 -0.314  0.000   -0.337 -0.599  0.000    0.005  0.030  0.000
 P         -0.130  0.174  0.000    0.275  0.660  0.000   -0.495  0.162  0.000
 F         -0.292 -0.288 -0.000    0.055 -0.115 -0.000    0.792 -0.315 -0.000
 TransDip   0.168  0.004  0.000    0.073  0.060  0.000   -0.547 -0.004  0.000

 STANDARD THERMODYNAMIC QUANTITIES AT   298.15 K  AND     1.00 ATM

   This Molecule has  0 Imaginary Frequencies
   Zero point vibrational energy:        3.538 kcal/mol

   Atom    1 Element I  Has Mass  126.90440
   Atom    2 Element P  Has Mass   30.97376
   Atom    3 Element P  Has Mass   30.97376
   Atom    4 Element F  Has Mass   18.99840
   Molecular Mass:   207.850320 amu
   Principal axes and moments of inertia in amu*Bohr^2:
                             1           2           3
    Eigenvalues --      165.31310  2140.77315  2306.08625
          X               0.99999     0.00381     0.00000
          Y              -0.00381     0.99999     0.00000
          Z              -0.00000    -0.00000     1.00000
   Rotational Symmetry Number is   1
   The Molecule is an Asymmetric Top
   Translational Enthalpy:        0.889 kcal/mol
   Rotational Enthalpy:           0.889 kcal/mol
   Vibrational Enthalpy:          4.976 kcal/mol
   gas constant (RT):             0.592 kcal/mol
   Translational Entropy:        41.899  cal/mol.K
   Rotational Entropy:           28.191  cal/mol.K
   Vibrational Entropy:           8.753  cal/mol.K

   Total Enthalpy:                7.346 kcal/mol
   Total Entropy:                78.843  cal/mol.K
Archival summary:
1\1\december\FREQ\HF\BasisUnspecified\121\taweetha\SunFeb1006:11:592019SunFeb1006:11:592019\0\\#,FREQ,HF,BasisUnspecified,\\0,1\I\P,1,2.47971\P,2,2.00359,1,96.9978\F,3,1.60182,2,100.109,1,180,0\\HF=-7697.7738\\@

 Total job time:  11.47s(wall), 62.28s(cpu) 
 Sun Feb 10 06:11:59 2019

        *************************************************************
        *                                                           *
        *  Thank you very much for using Q-Chem.  Have a nice day.  *
        *                                                           *
        *************************************************************
