# Supplementary material for: Geometric and energetic data from ab initio calculations of haloethene, haloimine, halomethylenephosphine, haloiminophosphine, halodiazene, halodiphosphene and halocyclopropane
Source: Data Brief. 2019 Nov 2;27:104738. doi: 10.1016/j.dib.2019.104738 (PMC6861602; doi:10.1016/j.dib.2019.104738)
Supplement: Multimedia component 8 [file mmc8.zip › PP/HF/FEPPFE.out]

Q-Chem Developer Version!
                  Welcome to Q-Chem
     A Quantum Leap Into The Future Of Chemistry


 Q-Chem 5.1, Q-Chem, Inc., Pleasanton, CA (2018)

 Yihan Shao,  Zhengting Gan,  E. Epifanovsky,  A. T. B. Gilbert,  M. Wormit,  
 J. Kussmann,  A. W. Lange,  A. Behn,  Jia Deng,  Xintian Feng,  D. Ghosh,  
 M. Goldey,  P. R. Horn,  L. D. Jacobson,  I. Kaliman,  T. Kus,  A. Landau,  
 Jie Liu,  E. I. Proynov,  R. M. Richard,  R. P. Steele,  E. J. Sundstrom,  
 H. L. Woodcock III,  P. M. Zimmerman,  D. Zuev,  B. Albrecht,  E. Alguire,  
 S. A. Baeppler,  D. Barton,  Z. Benda,  Y. A. Bernard,  E. J. Berquist,  
 K. B. Bravaya,  H. Burton,  D. Casanova,  Chun-Min Chang,  Yunqing Chen,  
 A. Chien,  K. D. Closser,  M. P. Coons,  S. Coriani,  S. Dasgupta,  
 A. L. Dempwolff,  M. Diedenhofen,  Hainam Do,  R. G. Edgar,  Po-Tung Fang,  
 S. Faraji,  S. Fatehi,  Qingguo Feng,  K. D. Fenk,  J. Fosso-Tande,  
 J. Gayvert,  Qinghui Ge,  A. Ghysels,  G. Gidofalvi,  J. Gomes,  
 J. Gonthier,  A. Gunina,  D. Hait,  M. W. D. Hanson-Heine,  
 P. H. P. Harbach,  A. W. Hauser,  J. E. Herr,  E. G. Hohenstein,  
 Z. C. Holden,  Kerwin Hui,  B. C. Huynh,  T.-C. Jagau,  Hyunjun Ji,  
 B. Kaduk,  K. Khistyaev,  Jaehoon Kim,  P. Klunzinger,  K. Koh,  
 D. Kosenkov,  L. Koulias,  T. Kowalczyk,  C. M. Krauter,  A. Kunitsa,  
 Ka Un Lao,  A. Laurent,  K. V. Lawler,  Joonho Lee,  D. Lefrancois,  
 S. Lehtola,  D. S. Levine,  Yi-Pei Li,  You-Sheng Lin,  Fenglai Liu,  
 E. Livshits,  A. Luenser,  P. Manohar,  E. Mansoor,  S. F. Manzer,  
 Shan-Ping Mao,  Yuezhi Mao,  N. Mardirossian,  A. V. Marenich,  
 T. Markovich,  L. A. Martinez-Martinez,  S. A. Maurer,  N. J. Mayhall,  
 S. C. McKenzie,  J.-M. Mewes,  A. F. Morrison,  J. W. Mullinax,  K. Nanda,  
 T. S. Nguyen-Beck,  R. Olivares-Amaya,  J. A. Parkhill,  T. M. Perrine,  
 F. Plasser,  P. Pokhilko,  S. Prager,  A. Prociuk,  E. Ramos,  D. R. Rehn,  
 F. Rob,  M. Schneider,  N. Sergueev,  S. M. Sharada,  S. Sharma,  
 D. W. Small,  T. Stauch,  T. Stein,  Yu-Chuan Su,  A. J. W. Thom,  
 A. Tkatchenko,  T. Tsuchimochi,  N. M. Tubman,  L. Vogt,  M. L. Vidal,  
 O. Vydrov,  M. A. Watson,  J. Wenzel,  M. de Wergifosse,  T. A. Wesolowski,  
 A. White,  J. Witte,  A. Yamada,  Jun Yang,  K. Yao,  S. Yeganeh,  
 S. R. Yost,  Zhi-Qiang You,  A. Zech,  Igor Ying Zhang,  Xing Zhang,  
 Yan Zhao,  Ying Zhu,  B. R. Brooks,  G. K. L. Chan,  C. J. Cramer,  
 M. S. Gordon,  W. J. Hehre,  A. Klamt,  M. W. Schmidt,  C. D. Sherrill,  
 D. G. Truhlar,  A. Aspuru-Guzik,  R. Baer,  A. T. Bell,  N. A. Besley,  
 Jeng-Da Chai,  A. E. DePrince, III,  R. A. DiStasio Jr.,  A. Dreuw,  
 B. D. Dunietz,  T. R. Furlani,  Chao-Ping Hsu,  Yousung Jung,  Jing Kong,  
 D. S. Lambrecht,  WanZhen Liang,  C. Ochsenfeld,  V. A. Rassolov,  
 L. V. Slipchenko,  J. E. Subotnik,  T. Van Voorhis,  J. M. Herbert,  
 A. I. Krylov,  P. M. W. Gill,  M. Head-Gordon

 Contributors to earlier versions of Q-Chem not listed above: 
 R. D. Adamson,  B. Austin,  J. Baker,  G. J. O. Beran,  K. Brandhorst,  
 S. T. Brown,  E. F. C. Byrd,  A. K. Chakraborty,  C.-L. Cheng,  
 Siu Hung Chien,  D. M. Chipman,  D. L. Crittenden,  H. Dachsel,  
 R. J. Doerksen,  A. D. Dutoi,  L. Fusti-Molnar,  W. A. Goddard III,  
 A. Golubeva-Zadorozhnaya,  S. R. Gwaltney,  G. Hawkins,  A. Heyden,  
 S. Hirata,  G. Kedziora,  F. J. Keil,  C. Kelley,  Jihan Kim,  R. A. King,  
 R. Z. Khaliullin,  P. P. Korambath,  W. Kurlancheek,  A. M. Lee,  M. S. Lee,  
 S. V. Levchenko,  Ching Yeh Lin,  D. Liotard,  R. C. Lochan,  I. Lotan,  
 P. E. Maslen,  N. Nair,  D. P. O'Neill,  D. Neuhauser,  E. Neuscamman,  
 C. M. Oana,  R. Olson,  B. Peters,  R. Peverati,  P. A. Pieniazek,  
 Y. M. Rhee,  J. Ritchie,  M. A. Rohrdanz,  E. Rosta,  N. J. Russ,  
 H. F. Schaefer III,  N. E. Schultz,  N. Shenvi,  A. C. Simmonett,  A. Sodt,  
 D. Stuck,  K. S. Thanthiriwatte,  V. Vanovschi,  Tao Wang,  A. Warshel,  
 C. F. Williams,  Q. Wu,  X. Xu,  W. Zhang

 Please cite Q-Chem as follows:
 Y. Shao et al., Mol. Phys. 113, 184-215 (2015)
 DOI: 10.1080/00268976.2014.952696

 Q-Chem 5.1.2 for Intel X86 EM64T Linux

 Parts of Q-Chem use Armadillo 8.300.2 (Tropical Shenanigans).
 http://arma.sourceforge.net/

 Q-Chem begins on Sun Feb 10 06:11:00 2019  

Host: 
0

     Scratch files written to /scratch/taweetham/qchem22874//
Input Ideriv = 2
Curr. Ideriv = -1
Max.  Ideriv = 2

Checking the input file for inconsistencies... 	...done.

--------------------------------------------------------------
User input:
--------------------------------------------------------------
../HF/F=F_c.inp
$molecule
0 1
P 
F  1 1.635442
P  1 2.063739 2 105.270805
F  3 1.635442 1 105.270805 2 -0.000000 0
$end

$rem
   JOB_TYPE		OPTIMIZATION
   BASIS		6-311++G**
   EXCHANGE		HF
$end

--------------------------------------------------------------
 ----------------------------------------------------------------
             Standard Nuclear Orientation (Angstroms)
    I     Atom           X                Y                Z
 ----------------------------------------------------------------
    1      P       1.0318695000    -0.0000000000     0.5916365265
    2      F       1.4626147106     0.0000000000    -0.9860608776
    3      P      -1.0318695000    -0.0000000000     0.5916365265
    4      F      -1.4626147106     0.0000000000    -0.9860608776
 ----------------------------------------------------------------
 Molecular Point Group                 C2v   NOp =  4
 Largest Abelian Subgroup              C2v   NOp =  4
 Nuclear Repulsion Energy =   208.1181179798 hartrees
 There are       24 alpha and       24 beta electrons
 Requested basis set is 6-311++G(d,p)
 There are 38 shells and 104 basis functions

 Total QAlloc Memory Limit   2000 MB
 Mega-Array Size       188 MB
 MEM_STATIC part       192 MB
 A cutoff of  1.0D-11 yielded    661 shell pairs
 There are      5197 function pairs (      5613 Cartesian)

 -------------------------------------------------------
 OpenMP Integral Computing Module                       
 Release: version 1.0, May 2013, Q-Chem Inc. Pittsburgh 
 -------------------------------------------------------
 Integral Job Info:
 Integral job number is                      11
 Integral operator is                         1
 short-range coefficients                     0
 long-range coefficients              100000000
 Omega coefficients                           0
 if combine SR and LR in K                    0
 Integral screening is                        0
 Integral computing path is                   2
 max size of driver memory is            800000
 size of driver memory is                593474
 size of scratch memory is              4204008
 max col of scratch BK array               1296
 max len of scratch array in speh3          155
 max len of scratch index in speh4           18
 max int batch size is                      520
 min int batch size is                       52
 fixed nKL is                                52
 max L of basis functions is                  2
 order of int derivative is                   0
 number of shells is                         38
 number of basis is                         108
 number of cartesian basis is               108
 number of contracted shell pairs           661
 number of primitive shell pairs           1883
 maxK2 (contraction) of shell pair           36
 max number of K2 of shell pair               1
 max number of CS2 of shell pair             64
 max number of PS2 of shell pair            168
 mem total for path MDJ                  512850
 -------------------------------------------------------
 Smallest overlap matrix eigenvalue = 9.99E-04

 Scale SEOQF with 1.000000e-01/1.000000e-01/1.000000e-01

 Standard Electronic Orientation quadrupole field applied
 Nucleus-field energy     =    -0.0000000005 hartrees
 Guess from superposition of atomic densities
 Warning:  Energy on first SCF cycle will be non-variational
 SAD guess density has 48.000000 electrons

 -----------------------------------------------------------------------
  General SCF calculation program by
  Eric Jon Sundstrom, Paul Horn, Yuezhi Mao, Dmitri Zuev, Alec White,
  David Stuck, Shaama M.S., Shane Yost, Joonho Lee, David Small,
  Daniel Levine, Susi Lehtola, Hugh Burton, Evgeny Epifanovsky
 -----------------------------------------------------------------------
 Hartree-Fock
 using 6 threads for integral computing
 -------------------------------------------------------
 OpenMP Integral computing Module                
 Release: version 2.0, May 2017, Q-Chem Inc. Pleasanton 
 -------------------------------------------------------
 A restricted SCF calculation will be
 performed using DIIS
 SCF converges when DIIS error is below 1.0e-08
 ---------------------------------------
  Cycle       Energy         DIIS error
 ---------------------------------------
    1    -880.5326648778      4.74e-02  
    2    -880.3360012428      7.50e-03  
    3    -880.3859125817      5.03e-03  
    4    -880.4067698191      6.84e-04  
    5    -880.4075526489      1.78e-04  
    6    -880.4076444664      3.86e-05  
    7    -880.4076497724      1.29e-05  
    8    -880.4076507428      4.56e-06  
    9    -880.4076508981      1.15e-06  
   10    -880.4076509074      3.40e-07  
   11    -880.4076509080      9.12e-08  
   12    -880.4076509081      1.49e-08  
   13    -880.4076509081      2.40e-09  Convergence criterion met
 ---------------------------------------
 SCF time:   CPU 2.84s  wall 0.00s 
 SCF   energy in the final basis set =     -880.4076509081
 Total energy in the final basis set =     -880.4076509081

 --------------------------------------------------------------
             Orbital Energies (a.u.) and Symmetries
 --------------------------------------------------------------

 Alpha MOs, Restricted
 -- Occupied --                  
-80.053 -80.053 -26.323 -26.323  -7.590  -7.590  -5.483  -5.483
  1 A1    1 B1    2 B1    2 A1    3 A1    3 B1    4 A1    4 B1                 
 -5.481  -5.481  -5.481  -5.480  -1.622  -1.617  -0.938  -0.807
  5 A1    1 B2    1 A2    5 B1    6 A1    6 B1    7 A1    7 B1                 
 -0.721  -0.696  -0.686  -0.686  -0.679  -0.531  -0.411  -0.368
  8 A1    2 B2    9 A1    2 A2    8 B1    9 B1   10 A1    3 B2                 
 -- Virtual --                   
 -0.013   0.025   0.063   0.064   0.077   0.096   0.102   0.110
  3 A2   11 A1   12 A1   10 B1    4 B2   11 B1   13 A1    4 A2                 
  0.112   0.157   0.179   0.206   0.294   0.301   0.336   0.367
 14 A1   12 B1   13 B1   14 B1   15 A1    5 B2   16 A1   17 A1                 
  0.367   0.379   0.382   0.383   0.411   0.417   0.452   0.468
 15 B1    5 A2    6 B2   18 A1   16 B1    6 A2   17 B1   18 B1                 
  0.471   0.620   0.665   0.710   0.788   0.789   0.868   0.892
 19 A1   19 B1   20 A1    7 B2   21 A1   20 B1    8 B2   22 A1                 
  0.917   1.042   1.065   1.102   1.169   1.367   1.563   1.593
  7 A2   21 B1    8 A2   23 A1   22 B1   23 B1    9 B2   24 A1                 
  1.594   1.612   1.647   1.665   1.763   1.821   1.825   1.940
  9 A2   25 A1   24 B1   25 B1   10 B2   26 A1   10 A2   26 B1                 
  1.959   1.975   2.224   2.256   4.192   4.192   4.195   4.202
 27 A1   27 B1   28 A1   28 B1   11 B2   11 A2   29 A1   29 B1                 
  4.217   4.220   4.227   4.261   4.484   4.536   6.887   6.905
 30 A1   12 B2   12 A2   30 B1   31 A1   31 B1   13 B2   32 A1                 
  6.909   6.922   6.951   6.967   7.319   7.476  14.705  14.734
 13 A2   33 A1   32 B1   33 B1   34 A1   34 B1   14 B2   14 A2                 
 14.744  14.762  14.846  14.859  68.724  68.744 165.897 166.075
 35 B1   35 A1   36 B1   36 A1   37 A1   37 B1   38 A1   38 B1                 

 Beta MOs, Restricted
 -- Occupied --                  
-80.053 -80.053 -26.323 -26.323  -7.590  -7.590  -5.483  -5.483
  1 A1    1 B1    2 B1    2 A1    3 A1    3 B1    4 A1    4 B1                 
 -5.481  -5.481  -5.481  -5.480  -1.622  -1.617  -0.938  -0.807
  5 A1    1 B2    1 A2    5 B1    6 A1    6 B1    7 A1    7 B1                 
 -0.721  -0.696  -0.686  -0.686  -0.679  -0.531  -0.411  -0.368
  8 A1    2 B2    9 A1    2 A2    8 B1    9 B1   10 A1    3 B2                 
 -- Virtual --                   
 -0.013   0.025   0.063   0.064   0.077   0.096   0.102   0.110
  3 A2   11 A1   12 A1   10 B1    4 B2   11 B1   13 A1    4 A2                 
  0.112   0.157   0.179   0.206   0.294   0.301   0.336   0.367
 14 A1   12 B1   13 B1   14 B1   15 A1    5 B2   16 A1   17 A1                 
  0.367   0.379   0.382   0.383   0.411   0.417   0.452   0.468
 15 B1    5 A2    6 B2   18 A1   16 B1    6 A2   17 B1   18 B1                 
  0.471   0.620   0.665   0.710   0.788   0.789   0.868   0.892
 19 A1   19 B1   20 A1    7 B2   21 A1   20 B1    8 B2   22 A1                 
  0.917   1.042   1.065   1.102   1.169   1.367   1.563   1.593
  7 A2   21 B1    8 A2   23 A1   22 B1   23 B1    9 B2   24 A1                 
  1.594   1.612   1.647   1.665   1.763   1.821   1.825   1.940
  9 A2   25 A1   24 B1   25 B1   10 B2   26 A1   10 A2   26 B1                 
  1.959   1.975   2.224   2.256   4.192   4.192   4.195   4.202
 27 A1   27 B1   28 A1   28 B1   11 B2   11 A2   29 A1   29 B1                 
  4.217   4.220   4.227   4.261   4.484   4.536   6.887   6.905
 30 A1   12 B2   12 A2   30 B1   31 A1   31 B1   13 B2   32 A1                 
  6.909   6.922   6.951   6.967   7.319   7.476  14.705  14.734
 13 A2   33 A1   32 B1   33 B1   34 A1   34 B1   14 B2   14 A2                 
 14.744  14.762  14.846  14.859  68.724  68.744 165.897 166.075
 35 B1   35 A1   36 B1   36 A1   37 A1   37 B1   38 A1   38 B1                 
 --------------------------------------------------------------

          Ground-State Mulliken Net Atomic Charges

     Atom                 Charge (a.u.)
  ----------------------------------------
      1 P                     0.223649
      2 F                    -0.223649
      3 P                     0.223649
      4 F                    -0.223649
  ----------------------------------------
  Sum of atomic charges =    -0.000000

 -----------------------------------------------------------------
                    Cartesian Multipole Moments
 -----------------------------------------------------------------
    Charge (ESU x 10^10)
                 0.0000
    Dipole Moment (Debye)
         X      -0.0000      Y       0.0000      Z       2.3831
       Tot       2.3831
    Quadrupole Moments (Debye-Ang)
        XX     -38.0773     XY       0.0000     YY     -35.5317
        XZ       0.0000     YZ       0.0000     ZZ     -39.1241
    Octopole Moments (Debye-Ang^2)
       XXX      -0.0000    XXY      -0.0000    XYY       0.0000
       YYY      -0.0000    XXZ      -3.3002    XYZ       0.0000
       YYZ      -7.7281    XZZ      -0.0000    YZZ       0.0000
       ZZZ     -13.6713
    Hexadecapole Moments (Debye-Ang^3)
      XXXX    -338.0498   XXXY       0.0000   XXYY     -62.6560
      XYYY       0.0000   YYYY     -49.7951   XXXZ      -0.0000
      XXYZ      -0.0000   XYYZ       0.0000   YYYZ      -0.0000
      XXZZ     -96.9728   XYZZ       0.0000   YYZZ     -36.4836
      XZZZ       0.0000   YZZZ       0.0000   ZZZZ    -159.3345
 -----------------------------------------------------------------
 Calculating analytic gradient of the SCF energy
 Gradient of SCF Energy
            1           2           3           4
    1   0.0184222   0.0076729  -0.0184222  -0.0076729
    2  -0.0000000   0.0000000  -0.0000000   0.0000000
    3   0.0249931  -0.0249931   0.0249931  -0.0249931
 Max gradient component =       2.499E-02
 RMS gradient           =       1.657E-02
 Gradient time:  CPU 1.04 s  wall 0.23 s
 Geometry Optimization Parameters
   NAtoms,    NIC,     NZ,  NCons,   NDum,   NFix, NCnnct, MaxDiis
        4      14       4       0       0       0       0       0


** GEOMETRY OPTIMIZATION IN DELOCALIZED INTERNAL COORDINATES **
   Searching for a Minimum

   Optimization Cycle:   1

                       Coordinates (Angstroms)
     ATOM                X               Y               Z
      1  P         1.0318695000    0.0000000000    0.5916365265
      2  F         1.4626147106    0.0000000000   -0.9860608776
      3  P        -1.0318695000    0.0000000000    0.5916365265
      4  F        -1.4626147106    0.0000000000   -0.9860608776
   Point Group: c2v   Number of degrees of freedom:     3


   Energy is   -880.407650908


 Attempting to Generate Delocalized Internal Coordinates

  3 Hessian modes will be used to form the next step
  Hessian Eigenvalues:
     0.250000    0.282061    0.449329

 Minimum Search - Taking Simple RFO Step
 Searching for Lamda that Minimizes Along All modes
 Value Taken    Lamda =  -0.00542213
 Step Taken.  Stepsize is  0.122638

                             Maximum     Tolerance    Cnvgd?
         Gradient           0.043602      0.000300      NO
         Displacement       0.115792      0.001200      NO
         Energy change     *********      0.000001      NO


 New Cartesian Coordinates Obtained by Inverse Iteration

 Displacement from previous Coordinates is:  0.149784
 ----------------------------------------------------------------
             Standard Nuclear Orientation (Angstroms)
    I     Atom           X                Y                Z
 ----------------------------------------------------------------
    1      P       1.0078524609     0.0000000000     0.5790265014
    2      F       1.4152185979     0.0000000000    -0.9734508525
    3      P      -1.0078524609     0.0000000000     0.5790265014
    4      F      -1.4152185979     0.0000000000    -0.9734508525
 ----------------------------------------------------------------
 Molecular Point Group                 C2v   NOp =  4
 Largest Abelian Subgroup              C2v   NOp =  4
 Nuclear Repulsion Energy =   212.8800311372 hartrees
 There are       24 alpha and       24 beta electrons
 Applying Cartesian multipole field
    Component          Value
    ---------          -----
     (2,0,0)        1.00000E-11
     (0,2,0)        2.00000E-11
     (0,0,2)       -3.00000E-11
 Nucleus-field energy     =    -0.0000000005 hartrees
 Requested basis set is 6-311++G(d,p)
 There are 38 shells and 104 basis functions
 A cutoff of  1.0D-11 yielded    667 shell pairs
 There are      5245 function pairs (      5669 Cartesian)
 Smallest overlap matrix eigenvalue = 8.80E-04
 Guess MOs from SCF MO coefficient file

 -----------------------------------------------------------------------
  General SCF calculation program by
  Eric Jon Sundstrom, Paul Horn, Yuezhi Mao, Dmitri Zuev, Alec White,
  David Stuck, Shaama M.S., Shane Yost, Joonho Lee, David Small,
  Daniel Levine, Susi Lehtola, Hugh Burton, Evgeny Epifanovsky
 -----------------------------------------------------------------------
 Hartree-Fock
 using 6 threads for integral computing
 -------------------------------------------------------
 OpenMP Integral computing Module                
 Release: version 2.0, May 2017, Q-Chem Inc. Pleasanton 
 -------------------------------------------------------
 A restricted SCF calculation will be
 performed using DIIS
 SCF converges when DIIS error is below 1.0e-08
 ---------------------------------------
  Cycle       Energy         DIIS error
 ---------------------------------------
    1    -880.4098251948      8.78e-04  
    2    -880.4108816293      2.21e-04  
    3    -880.4109631835      9.17e-05  
    4    -880.4109751573      3.18e-05  
    5    -880.4109767901      7.27e-06  
    6    -880.4109769354      1.89e-06  
    7    -880.4109769483      5.15e-07  
    8    -880.4109769493      9.04e-08  
    9    -880.4109769494      1.58e-08  
   10    -880.4109769494      4.76e-09  Convergence criterion met
 ---------------------------------------
 SCF time:   CPU 3.25s  wall 1.00s 
 SCF   energy in the final basis set =     -880.4109769494
 Total energy in the final basis set =     -880.4109769494

 --------------------------------------------------------------
             Orbital Energies (a.u.) and Symmetries
 --------------------------------------------------------------

 Alpha MOs, Restricted
 -- Occupied --                  
-80.044 -80.044 -26.327 -26.327  -7.583  -7.582  -5.476  -5.476
  1 A1    1 B1    2 B1    2 A1    3 A1    3 B1    4 A1    4 B1                 
 -5.474  -5.473  -5.473  -5.473  -1.635  -1.628  -0.947  -0.814
  5 A1    1 B2    1 A2    5 B1    6 A1    6 B1    7 A1    7 B1                 
 -0.733  -0.706  -0.696  -0.694  -0.685  -0.525  -0.409  -0.370
  8 A1    2 B2    9 A1    2 A2    8 B1    9 B1   10 A1    3 B2                 
 -- Virtual --                   
 -0.004   0.029   0.064   0.066   0.077   0.097   0.102   0.111
  3 A2   11 A1   12 A1   10 B1    4 B2   11 B1   13 A1    4 A2                 
  0.114   0.160   0.186   0.218   0.293   0.300   0.336   0.368
 14 A1   12 B1   13 B1   14 B1   15 A1    5 B2   16 A1   17 A1                 
  0.368   0.380   0.381   0.384   0.419   0.422   0.461   0.472
 15 B1    6 B2    5 A2   18 A1    6 A2   16 B1   17 B1   18 B1                 
  0.478   0.624   0.664   0.706   0.785   0.798   0.869   0.912
 19 A1   19 B1   20 A1    7 B2   21 A1   20 B1    8 B2   22 A1                 
  0.927   1.066   1.088   1.122   1.192   1.415   1.560   1.571
  7 A2   21 B1    8 A2   23 A1   22 B1   23 B1    9 B2   24 A1                 
  1.594   1.602   1.641   1.680   1.771   1.827   1.830   1.931
  9 A2   25 A1   24 B1   25 B1   10 B2   26 A1   10 A2   26 B1                 
  1.969   1.983   2.224   2.253   4.184   4.185   4.188   4.198
 27 A1   27 B1   28 A1   28 B1   11 B2   11 A2   29 A1   29 B1                 
  4.216   4.220   4.228   4.267   4.509   4.566   6.882   6.885
 30 A1   12 B2   12 A2   30 B1   31 A1   31 B1   13 B2   32 A1                 
  6.903   6.905   6.945   6.982   7.340   7.521  14.714  14.741
 33 A1   13 A2   32 B1   33 B1   34 A1   34 B1   14 B2   14 A2                 
 14.763  14.780  14.854  14.865  68.724  68.741 165.913 166.121
 35 B1   35 A1   36 A1   36 B1   37 A1   37 B1   38 A1   38 B1                 

 Beta MOs, Restricted
 -- Occupied --                  
-80.044 -80.044 -26.327 -26.327  -7.583  -7.582  -5.476  -5.476
  1 A1    1 B1    2 B1    2 A1    3 A1    3 B1    4 A1    4 B1                 
 -5.474  -5.473  -5.473  -5.473  -1.635  -1.628  -0.947  -0.814
  5 A1    1 B2    1 A2    5 B1    6 A1    6 B1    7 A1    7 B1                 
 -0.733  -0.706  -0.696  -0.694  -0.685  -0.525  -0.409  -0.370
  8 A1    2 B2    9 A1    2 A2    8 B1    9 B1   10 A1    3 B2                 
 -- Virtual --                   
 -0.004   0.029   0.064   0.066   0.077   0.097   0.102   0.111
  3 A2   11 A1   12 A1   10 B1    4 B2   11 B1   13 A1    4 A2                 
  0.114   0.160   0.186   0.218   0.293   0.300   0.336   0.368
 14 A1   12 B1   13 B1   14 B1   15 A1    5 B2   16 A1   17 A1                 
  0.368   0.380   0.381   0.384   0.419   0.422   0.461   0.472
 15 B1    6 B2    5 A2   18 A1    6 A2   16 B1   17 B1   18 B1                 
  0.478   0.624   0.664   0.706   0.785   0.798   0.869   0.912
 19 A1   19 B1   20 A1    7 B2   21 A1   20 B1    8 B2   22 A1                 
  0.927   1.066   1.088   1.122   1.192   1.415   1.560   1.571
  7 A2   21 B1    8 A2   23 A1   22 B1   23 B1    9 B2   24 A1                 
  1.594   1.602   1.641   1.680   1.771   1.827   1.830   1.931
  9 A2   25 A1   24 B1   25 B1   10 B2   26 A1   10 A2   26 B1                 
  1.969   1.983   2.224   2.253   4.184   4.185   4.188   4.198
 27 A1   27 B1   28 A1   28 B1   11 B2   11 A2   29 A1   29 B1                 
  4.216   4.220   4.228   4.267   4.509   4.566   6.882   6.885
 30 A1   12 B2   12 A2   30 B1   31 A1   31 B1   13 B2   32 A1                 
  6.903   6.905   6.945   6.982   7.340   7.521  14.714  14.741
 33 A1   13 A2   32 B1   33 B1   34 A1   34 B1   14 B2   14 A2                 
 14.763  14.780  14.854  14.865  68.724  68.741 165.913 166.121
 35 B1   35 A1   36 A1   36 B1   37 A1   37 B1   38 A1   38 B1                 
 --------------------------------------------------------------

          Ground-State Mulliken Net Atomic Charges

     Atom                 Charge (a.u.)
  ----------------------------------------
      1 P                     0.202871
      2 F                    -0.202871
      3 P                     0.202871
      4 F                    -0.202871
  ----------------------------------------
  Sum of atomic charges =     0.000000

 -----------------------------------------------------------------
                    Cartesian Multipole Moments
 -----------------------------------------------------------------
    Charge (ESU x 10^10)
                -0.0000
    Dipole Moment (Debye)
         X       0.0000      Y       0.0000      Z       2.0396
       Tot       2.0396
    Quadrupole Moments (Debye-Ang)
        XX     -37.7819     XY       0.0000     YY     -35.3344
        XZ      -0.0000     YZ       0.0000     ZZ     -39.0217
    Octopole Moments (Debye-Ang^2)
       XXX      -0.0000    XXY      -0.0000    XYY      -0.0000
       YYY       0.0000    XXZ      -4.3134    XYZ       0.0000
       YYZ      -7.6435    XZZ      -0.0000    YZZ       0.0000
       ZZZ     -13.8131
    Hexadecapole Moments (Debye-Ang^3)
      XXXX    -321.0030   XXXY       0.0000   XXYY     -59.8691
      XYYY       0.0000   YYYY     -49.1322   XXXZ      -0.0000
      XXYZ      -0.0000   XYYZ      -0.0000   YYYZ       0.0000
      XXZZ     -93.0608   XYZZ       0.0000   YYZZ     -35.6679
      XZZZ      -0.0000   YZZZ       0.0000   ZZZZ    -155.4928
 -----------------------------------------------------------------
 Calculating analytic gradient of the SCF energy
 Gradient of SCF Energy
            1           2           3           4
    1   0.0014016   0.0011328  -0.0014016  -0.0011328
    2  -0.0000000   0.0000000  -0.0000000   0.0000000
    3   0.0078685  -0.0078685   0.0078685  -0.0078685
 Max gradient component =       7.869E-03
 RMS gradient           =       4.602E-03
 Gradient time:  CPU 1.05 s  wall 0.23 s
 Geometry Optimization Parameters
   NAtoms,    NIC,     NZ,  NCons,   NDum,   NFix, NCnnct, MaxDiis
        4      14       4       0       0       0       0       0

 Cartesian Hessian Update
 Hessian Updated using BFGS Update


** GEOMETRY OPTIMIZATION IN DELOCALIZED INTERNAL COORDINATES **
   Searching for a Minimum

   Optimization Cycle:   2

                       Coordinates (Angstroms)
     ATOM                X               Y               Z
      1  P         1.0078524609    0.0000000000    0.5790265014
      2  F         1.4152185979    0.0000000000   -0.9734508525
      3  P        -1.0078524609    0.0000000000    0.5790265014
      4  F        -1.4152185979    0.0000000000   -0.9734508525
   Point Group: c2v   Number of degrees of freedom:     3


   Energy is   -880.410976949

 Hessian Updated using BFGS Update

  3 Hessian modes will be used to form the next step
  Hessian Eigenvalues:
     0.235582    0.296135    0.368953

 Minimum Search - Taking Simple RFO Step
 Searching for Lamda that Minimizes Along All modes
 Value Taken    Lamda =  -0.00049137
 Step Taken.  Stepsize is  0.041562

                             Maximum     Tolerance    Cnvgd?
         Gradient           0.010733      0.000300      NO
         Displacement       0.038369      0.001200      NO
         Energy change     -0.003326      0.000001      NO


 New Cartesian Coordinates Obtained by Inverse Iteration

 Displacement from previous Coordinates is:  0.050143
 ----------------------------------------------------------------
             Standard Nuclear Orientation (Angstroms)
    I     Atom           X                Y                Z
 ----------------------------------------------------------------
    1      P       1.0040150254     0.0000000000     0.5701001490
    2      F       1.4285584400     0.0000000000    -0.9645245000
    3      P      -1.0040150254     0.0000000000     0.5701001490
    4      F      -1.4285584400     0.0000000000    -0.9645245000
 ----------------------------------------------------------------
 Molecular Point Group                 C2v   NOp =  4
 Largest Abelian Subgroup              C2v   NOp =  4
 Nuclear Repulsion Energy =   213.7051238529 hartrees
 There are       24 alpha and       24 beta electrons
 Applying Cartesian multipole field
    Component          Value
    ---------          -----
     (2,0,0)        1.00000E-11
     (0,2,0)        2.00000E-11
     (0,0,2)       -3.00000E-11
 Nucleus-field energy     =    -0.0000000004 hartrees
 Requested basis set is 6-311++G(d,p)
 There are 38 shells and 104 basis functions
 A cutoff of  1.0D-11 yielded    667 shell pairs
 There are      5245 function pairs (      5669 Cartesian)
 Smallest overlap matrix eigenvalue = 8.62E-04
 Guess MOs from SCF MO coefficient file

 -----------------------------------------------------------------------
  General SCF calculation program by
  Eric Jon Sundstrom, Paul Horn, Yuezhi Mao, Dmitri Zuev, Alec White,
  David Stuck, Shaama M.S., Shane Yost, Joonho Lee, David Small,
  Daniel Levine, Susi Lehtola, Hugh Burton, Evgeny Epifanovsky
 -----------------------------------------------------------------------
 Hartree-Fock
 using 6 threads for integral computing
 -------------------------------------------------------
 OpenMP Integral computing Module                
 Release: version 2.0, May 2017, Q-Chem Inc. Pleasanton 
 -------------------------------------------------------
 A restricted SCF calculation will be
 performed using DIIS
 SCF converges when DIIS error is below 1.0e-08
 ---------------------------------------
  Cycle       Energy         DIIS error
 ---------------------------------------
    1    -880.4108912053      4.32e-04  
    2    -880.4111838830      1.19e-04  
    3    -880.4112141824      5.62e-05  
    4    -880.4112196153      1.85e-05  
    5    -880.4112208030      5.88e-06  
    6    -880.4112210163      2.09e-06  
    7    -880.4112210513      7.60e-07  
    8    -880.4112210552      1.88e-07  
    9    -880.4112210554      3.27e-08  
   10    -880.4112210554      5.81e-09  Convergence criterion met
 ---------------------------------------
 SCF time:   CPU 3.25s  wall 1.00s 
 SCF   energy in the final basis set =     -880.4112210554
 Total energy in the final basis set =     -880.4112210554

 --------------------------------------------------------------
             Orbital Energies (a.u.) and Symmetries
 --------------------------------------------------------------

 Alpha MOs, Restricted
 -- Occupied --                  
-80.041 -80.041 -26.330 -26.330  -7.581  -7.580  -5.474  -5.474
  1 A1    1 B1    2 B1    2 A1    3 A1    3 B1    4 A1    4 B1                 
 -5.472  -5.471  -5.471  -5.471  -1.641  -1.635  -0.948  -0.818
  5 A1    1 B2    1 A2    5 B1    6 A1    6 B1    7 A1    7 B1                 
 -0.738  -0.710  -0.700  -0.699  -0.691  -0.522  -0.408  -0.369
  8 A1    2 B2    9 A1    2 A2    8 B1    9 B1   10 A1    3 B2                 
 -- Virtual --                   
 -0.001   0.031   0.065   0.066   0.077   0.098   0.103   0.111
  3 A2   11 A1   12 A1   10 B1    4 B2   11 B1   13 A1    4 A2                 
  0.114   0.161   0.190   0.221   0.291   0.300   0.336   0.367
 14 A1   12 B1   13 B1   14 B1   15 A1    5 B2   16 A1   17 A1                 
  0.368   0.380   0.380   0.383   0.419   0.424   0.462   0.474
 15 B1    6 B2    5 A2   18 A1    6 A2   16 B1   17 B1   18 B1                 
  0.476   0.624   0.664   0.706   0.789   0.801   0.870   0.915
 19 A1   19 B1   20 A1    7 B2   21 A1   20 B1    8 B2   22 A1                 
  0.930   1.068   1.092   1.131   1.204   1.424   1.559   1.576
  7 A2   21 B1    8 A2   23 A1   22 B1   23 B1    9 B2   24 A1                 
  1.592   1.596   1.635   1.672   1.772   1.826   1.831   1.932
  9 A2   25 A1   24 B1   25 B1   10 B2   26 A1   10 A2   26 B1                 
  1.973   1.982   2.221   2.253   4.180   4.181   4.184   4.193
 27 A1   27 B1   28 A1   28 B1   11 B2   11 A2   29 A1   29 B1                 
  4.215   4.219   4.227   4.266   4.521   4.577   6.879   6.887
 30 A1   12 B2   12 A2   30 B1   31 A1   31 B1   13 B2   32 A1                 
  6.897   6.902   6.939   6.973   7.351   7.533  14.716  14.743
 33 A1   13 A2   32 B1   33 B1   34 A1   34 B1   14 B2   14 A2                 
 14.768  14.785  14.855  14.870  68.722  68.740 165.922 166.131
 35 B1   35 A1   36 A1   36 B1   37 A1   37 B1   38 A1   38 B1                 

 Beta MOs, Restricted
 -- Occupied --                  
-80.041 -80.041 -26.330 -26.330  -7.581  -7.580  -5.474  -5.474
  1 A1    1 B1    2 B1    2 A1    3 A1    3 B1    4 A1    4 B1                 
 -5.472  -5.471  -5.471  -5.471  -1.641  -1.635  -0.948  -0.818
  5 A1    1 B2    1 A2    5 B1    6 A1    6 B1    7 A1    7 B1                 
 -0.738  -0.710  -0.700  -0.699  -0.691  -0.522  -0.408  -0.369
  8 A1    2 B2    9 A1    2 A2    8 B1    9 B1   10 A1    3 B2                 
 -- Virtual --                   
 -0.001   0.031   0.065   0.066   0.077   0.098   0.103   0.111
  3 A2   11 A1   12 A1   10 B1    4 B2   11 B1   13 A1    4 A2                 
  0.114   0.161   0.190   0.221   0.291   0.300   0.336   0.367
 14 A1   12 B1   13 B1   14 B1   15 A1    5 B2   16 A1   17 A1                 
  0.368   0.380   0.380   0.383   0.419   0.424   0.462   0.474
 15 B1    6 B2    5 A2   18 A1    6 A2   16 B1   17 B1   18 B1                 
  0.476   0.624   0.664   0.706   0.789   0.801   0.870   0.915
 19 A1   19 B1   20 A1    7 B2   21 A1   20 B1    8 B2   22 A1                 
  0.930   1.068   1.092   1.131   1.204   1.424   1.559   1.576
  7 A2   21 B1    8 A2   23 A1   22 B1   23 B1    9 B2   24 A1                 
  1.592   1.596   1.635   1.672   1.772   1.826   1.831   1.932
  9 A2   25 A1   24 B1   25 B1   10 B2   26 A1   10 A2   26 B1                 
  1.973   1.982   2.221   2.253   4.180   4.181   4.184   4.193
 27 A1   27 B1   28 A1   28 B1   11 B2   11 A2   29 A1   29 B1                 
  4.215   4.219   4.227   4.266   4.521   4.577   6.879   6.887
 30 A1   12 B2   12 A2   30 B1   31 A1   31 B1   13 B2   32 A1                 
  6.897   6.902   6.939   6.973   7.351   7.533  14.716  14.743
 33 A1   13 A2   32 B1   33 B1   34 A1   34 B1   14 B2   14 A2                 
 14.768  14.785  14.855  14.870  68.722  68.740 165.922 166.131
 35 B1   35 A1   36 A1   36 B1   37 A1   37 B1   38 A1   38 B1                 
 --------------------------------------------------------------

          Ground-State Mulliken Net Atomic Charges

     Atom                 Charge (a.u.)
  ----------------------------------------
      1 P                     0.192455
      2 F                    -0.192455
      3 P                     0.192455
      4 F                    -0.192455
  ----------------------------------------
  Sum of atomic charges =     0.000000

 -----------------------------------------------------------------
                    Cartesian Multipole Moments
 -----------------------------------------------------------------
    Charge (ESU x 10^10)
                -0.0000
    Dipole Moment (Debye)
         X       0.0000      Y      -0.0000      Z       1.8379
       Tot       1.8379
    Quadrupole Moments (Debye-Ang)
        XX     -37.7852     XY      -0.0000     YY     -35.3138
        XZ       0.0000     YZ      -0.0000     ZZ     -39.0499
    Octopole Moments (Debye-Ang^2)
       XXX       0.0000    XXY       0.0000    XYY      -0.0000
       YYY      -0.0000    XXZ      -4.3826    XYZ      -0.0000
       YYZ      -7.6085    XZZ      -0.0000    YZZ      -0.0000
       ZZZ     -13.9920
    Hexadecapole Moments (Debye-Ang^3)
      XXXX    -321.7144   XXXY      -0.0000   XXYY     -59.9460
      XYYY      -0.0000   YYYY     -49.1214   XXXZ       0.0000
      XXYZ       0.0000   XYYZ      -0.0000   YYYZ      -0.0000
      XXZZ     -92.8166   XYZZ       0.0000   YYZZ     -35.2550
      XZZZ       0.0000   YZZZ      -0.0000   ZZZZ    -153.4189
 -----------------------------------------------------------------
 Calculating analytic gradient of the SCF energy
 Gradient of SCF Energy
            1           2           3           4
    1  -0.0007702  -0.0003329   0.0007702   0.0003329
    2   0.0000000  -0.0000000   0.0000000  -0.0000000
    3  -0.0001762   0.0001762  -0.0001762   0.0001762
 Max gradient component =       7.702E-04
 RMS gradient           =       3.573E-04
 Gradient time:  CPU 1.06 s  wall 0.23 s
 Geometry Optimization Parameters
   NAtoms,    NIC,     NZ,  NCons,   NDum,   NFix, NCnnct, MaxDiis
        4      14       4       0       0       0       0       0

 Cartesian Hessian Update
 Hessian Updated using BFGS Update


** GEOMETRY OPTIMIZATION IN DELOCALIZED INTERNAL COORDINATES **
   Searching for a Minimum

   Optimization Cycle:   3

                       Coordinates (Angstroms)
     ATOM                X               Y               Z
      1  P         1.0040150254    0.0000000000    0.5701001490
      2  F         1.4285584400    0.0000000000   -0.9645245000
      3  P        -1.0040150254    0.0000000000    0.5701001490
      4  F        -1.4285584400    0.0000000000   -0.9645245000
   Point Group: c2v   Number of degrees of freedom:     3


   Energy is   -880.411221055

 Hessian Updated using BFGS Update

  3 Hessian modes will be used to form the next step
  Hessian Eigenvalues:
     0.221687    0.308828    0.381677

 Minimum Search - Taking Simple RFO Step
 Searching for Lamda that Minimizes Along All modes
 Value Taken    Lamda =  -0.00000893
 Step Taken.  Stepsize is  0.005498

                             Maximum     Tolerance    Cnvgd?
         Gradient           0.001407      0.000300      NO
         Displacement       0.005019      0.001200      NO
         Energy change     -0.000244      0.000001      NO


 New Cartesian Coordinates Obtained by Inverse Iteration

 Displacement from previous Coordinates is:  0.015403
 ----------------------------------------------------------------
             Standard Nuclear Orientation (Angstroms)
    I     Atom           X                Y                Z
 ----------------------------------------------------------------
    1      P       1.0048982374     0.0000000000     0.5695419208
    2      F       1.4341990719     0.0000000000    -0.9639662718
    3      P      -1.0048982374     0.0000000000     0.5695419208
    4      F      -1.4341990719     0.0000000000    -0.9639662718
 ----------------------------------------------------------------
 Molecular Point Group                 C2v   NOp =  4
 Largest Abelian Subgroup              C2v   NOp =  4
 Nuclear Repulsion Energy =   213.4978198066 hartrees
 There are       24 alpha and       24 beta electrons
 Applying Cartesian multipole field
    Component          Value
    ---------          -----
     (2,0,0)        1.00000E-11
     (0,2,0)        2.00000E-11
     (0,0,2)       -3.00000E-11
 Nucleus-field energy     =    -0.0000000004 hartrees
 Requested basis set is 6-311++G(d,p)
 There are 38 shells and 104 basis functions
 A cutoff of  1.0D-11 yielded    667 shell pairs
 There are      5245 function pairs (      5669 Cartesian)
 Smallest overlap matrix eigenvalue = 8.66E-04
 Guess MOs from SCF MO coefficient file

 -----------------------------------------------------------------------
  General SCF calculation program by
  Eric Jon Sundstrom, Paul Horn, Yuezhi Mao, Dmitri Zuev, Alec White,
  David Stuck, Shaama M.S., Shane Yost, Joonho Lee, David Small,
  Daniel Levine, Susi Lehtola, Hugh Burton, Evgeny Epifanovsky
 -----------------------------------------------------------------------
 Hartree-Fock
 using 6 threads for integral computing
 -------------------------------------------------------
 OpenMP Integral computing Module                
 Release: version 2.0, May 2017, Q-Chem Inc. Pleasanton 
 -------------------------------------------------------
 A restricted SCF calculation will be
 performed using DIIS
 SCF converges when DIIS error is below 1.0e-08
 ---------------------------------------
  Cycle       Energy         DIIS error
 ---------------------------------------
    1    -880.4112158587      6.78e-05  
    2    -880.4112246313      1.74e-05  
    3    -880.4112257225      4.56e-06  
    4    -880.4112258260      1.48e-06  
    5    -880.4112258388      7.44e-07  
    6    -880.4112258415      3.47e-07  
    7    -880.4112258423      1.11e-07  
    8    -880.4112258424      2.74e-08  
    9    -880.4112258424      4.13e-09  Convergence criterion met
 ---------------------------------------
 SCF time:   CPU 2.92s  wall 1.00s 
 SCF   energy in the final basis set =     -880.4112258424
 Total energy in the final basis set =     -880.4112258424

 --------------------------------------------------------------
             Orbital Energies (a.u.) and Symmetries
 --------------------------------------------------------------

 Alpha MOs, Restricted
 -- Occupied --                  
-80.042 -80.042 -26.330 -26.330  -7.581  -7.581  -5.475  -5.474
  1 A1    1 B1    2 B1    2 A1    3 A1    3 B1    4 A1    4 B1                 
 -5.472  -5.472  -5.471  -5.471  -1.641  -1.635  -0.948  -0.819
  5 A1    1 B2    1 A2    5 B1    6 A1    6 B1    7 A1    7 B1                 
 -0.738  -0.710  -0.700  -0.699  -0.691  -0.522  -0.407  -0.369
  8 A1    2 B2    9 A1    2 A2    8 B1    9 B1   10 A1    3 B2                 
 -- Virtual --                   
 -0.001   0.031   0.065   0.066   0.077   0.098   0.103   0.111
  3 A2   11 A1   12 A1   10 B1    4 B2   11 B1   13 A1    4 A2                 
  0.114   0.161   0.190   0.221   0.291   0.300   0.336   0.367
 14 A1   12 B1   13 B1   14 B1   15 A1    5 B2   16 A1   17 A1                 
  0.367   0.380   0.380   0.382   0.419   0.423   0.462   0.474
 15 B1    6 B2    5 A2   18 A1    6 A2   16 B1   17 B1   18 B1                 
  0.475   0.624   0.664   0.706   0.789   0.801   0.870   0.915
 19 A1   19 B1   20 A1    7 B2   21 A1   20 B1    8 B2   22 A1                 
  0.930   1.066   1.091   1.131   1.204   1.422   1.559   1.579
  7 A2   21 B1    8 A2   23 A1   22 B1   23 B1    9 B2   24 A1                 
  1.592   1.596   1.635   1.670   1.772   1.825   1.831   1.932
  9 A2   25 A1   24 B1   25 B1   10 B2   26 A1   10 A2   26 B1                 
  1.973   1.981   2.220   2.253   4.180   4.181   4.184   4.192
 27 A1   27 B1   28 A1   28 B1   11 B2   11 A2   29 A1   29 B1                 
  4.214   4.219   4.227   4.266   4.520   4.577   6.879   6.889
 30 A1   12 B2   12 A2   30 B1   31 A1   31 B1   13 B2   32 A1                 
  6.897   6.901   6.939   6.970   7.351   7.531  14.716  14.743
 33 A1   13 A2   32 B1   33 B1   34 A1   34 B1   14 B2   14 A2                 
 14.768  14.785  14.855  14.869  68.721  68.740 165.922 166.130
 35 B1   35 A1   36 A1   36 B1   37 A1   37 B1   38 A1   38 B1                 

 Beta MOs, Restricted
 -- Occupied --                  
-80.042 -80.042 -26.330 -26.330  -7.581  -7.581  -5.475  -5.474
  1 A1    1 B1    2 B1    2 A1    3 A1    3 B1    4 A1    4 B1                 
 -5.472  -5.472  -5.471  -5.471  -1.641  -1.635  -0.948  -0.819
  5 A1    1 B2    1 A2    5 B1    6 A1    6 B1    7 A1    7 B1                 
 -0.738  -0.710  -0.700  -0.699  -0.691  -0.522  -0.407  -0.369
  8 A1    2 B2    9 A1    2 A2    8 B1    9 B1   10 A1    3 B2                 
 -- Virtual --                   
 -0.001   0.031   0.065   0.066   0.077   0.098   0.103   0.111
  3 A2   11 A1   12 A1   10 B1    4 B2   11 B1   13 A1    4 A2                 
  0.114   0.161   0.190   0.221   0.291   0.300   0.336   0.367
 14 A1   12 B1   13 B1   14 B1   15 A1    5 B2   16 A1   17 A1                 
  0.367   0.380   0.380   0.382   0.419   0.423   0.462   0.474
 15 B1    6 B2    5 A2   18 A1    6 A2   16 B1   17 B1   18 B1                 
  0.475   0.624   0.664   0.706   0.789   0.801   0.870   0.915
 19 A1   19 B1   20 A1    7 B2   21 A1   20 B1    8 B2   22 A1                 
  0.930   1.066   1.091   1.131   1.204   1.422   1.559   1.579
  7 A2   21 B1    8 A2   23 A1   22 B1   23 B1    9 B2   24 A1                 
  1.592   1.596   1.635   1.670   1.772   1.825   1.831   1.932
  9 A2   25 A1   24 B1   25 B1   10 B2   26 A1   10 A2   26 B1                 
  1.973   1.981   2.220   2.253   4.180   4.181   4.184   4.192
 27 A1   27 B1   28 A1   28 B1   11 B2   11 A2   29 A1   29 B1                 
  4.214   4.219   4.227   4.266   4.520   4.577   6.879   6.889
 30 A1   12 B2   12 A2   30 B1   31 A1   31 B1   13 B2   32 A1                 
  6.897   6.901   6.939   6.970   7.351   7.531  14.716  14.743
 33 A1   13 A2   32 B1   33 B1   34 A1   34 B1   14 B2   14 A2                 
 14.768  14.785  14.855  14.869  68.721  68.740 165.922 166.130
 35 B1   35 A1   36 A1   36 B1   37 A1   37 B1   38 A1   38 B1                 
 --------------------------------------------------------------

          Ground-State Mulliken Net Atomic Charges

     Atom                 Charge (a.u.)
  ----------------------------------------
      1 P                     0.192404
      2 F                    -0.192404
      3 P                     0.192404
      4 F                    -0.192404
  ----------------------------------------
  Sum of atomic charges =     0.000000

 -----------------------------------------------------------------
                    Cartesian Multipole Moments
 -----------------------------------------------------------------
    Charge (ESU x 10^10)
                -0.0000
    Dipole Moment (Debye)
         X      -0.0000      Y       0.0000      Z       1.8300
       Tot       1.8300
    Quadrupole Moments (Debye-Ang)
        XX     -37.8068     XY       0.0000     YY     -35.3226
        XZ      -0.0000     YZ       0.0000     ZZ     -39.0630
    Octopole Moments (Debye-Ang^2)
       XXX      -0.0000    XXY      -0.0000    XYY       0.0000
       YYY       0.0000    XXZ      -4.3192    XYZ       0.0000
       YYZ      -7.6065    XZZ       0.0000    YZZ       0.0000
       ZZZ     -14.0122
    Hexadecapole Moments (Debye-Ang^3)
      XXXX    -322.9771   XXXY       0.0000   XXYY     -60.1428
      XYYY       0.0000   YYYY     -49.1567   XXXZ      -0.0000
      XXYZ      -0.0000   XYYZ       0.0000   YYYZ       0.0000
      XXZZ     -93.0430   XYZZ      -0.0000   YYZZ     -35.2432
      XZZZ       0.0000   YZZZ       0.0000   ZZZZ    -153.3568
 -----------------------------------------------------------------
 Calculating analytic gradient of the SCF energy
 Gradient of SCF Energy
            1           2           3           4
    1   0.0000540  -0.0000453  -0.0000540   0.0000453
    2  -0.0000000   0.0000000   0.0000000  -0.0000000
    3  -0.0000279   0.0000279  -0.0000279   0.0000279
 Max gradient component =       5.402E-05
 RMS gradient           =       3.297E-05
 Gradient time:  CPU 1.05 s  wall 0.23 s
 Geometry Optimization Parameters
   NAtoms,    NIC,     NZ,  NCons,   NDum,   NFix, NCnnct, MaxDiis
        4      14       4       0       0       0       0       0

 Cartesian Hessian Update
 Hessian Updated using BFGS Update


** GEOMETRY OPTIMIZATION IN DELOCALIZED INTERNAL COORDINATES **
   Searching for a Minimum

   Optimization Cycle:   4

                       Coordinates (Angstroms)
     ATOM                X               Y               Z
      1  P         1.0048982374    0.0000000000    0.5695419208
      2  F         1.4341990719    0.0000000000   -0.9639662718
      3  P        -1.0048982374    0.0000000000    0.5695419208
      4  F        -1.4341990719    0.0000000000   -0.9639662718
   Point Group: c2v   Number of degrees of freedom:     3


   Energy is   -880.411225842

 Hessian Updated using BFGS Update

  3 Hessian modes will be used to form the next step
  Hessian Eigenvalues:
     0.205301    0.316159    0.372565

 Minimum Search - Taking Simple RFO Step
 Searching for Lamda that Minimizes Along All modes
 Value Taken    Lamda =   0.00000000
 Step Taken.  Stepsize is  0.000707

                             Maximum     Tolerance    Cnvgd?
         Gradient           0.000150      0.000300     YES
         Displacement       0.000669      0.001200     YES
         Energy change     -0.000005      0.000001      NO


                       Distance Matrix (Angstroms)
             P (  1)   F (  2)   P (  3)
   F (  2)  1.592466
   P (  3)  2.009796  2.881118
   F (  4)  2.881118  2.868398  1.592466

 Final energy is   -880.41122584237860     


 ******************************
 **  OPTIMIZATION CONVERGED  **
 ******************************

                       Coordinates (Angstroms)
     ATOM                X               Y               Z
      1  P         1.0048982374    0.0000000000    0.5695419208
      2  F         1.4341990719    0.0000000000   -0.9639662718
      3  P        -1.0048982374    0.0000000000    0.5695419208
      4  F        -1.4341990719    0.0000000000   -0.9639662718

Z-matrix Print:
$molecule
0 1
P 
F  1 1.592466
P  1 2.009796 2 105.639424
F  3 1.592466 1 105.639424 2 -0.000000 0
$end


 --------------------------------------------------------------
             Orbital Energies (a.u.) and Symmetries
 --------------------------------------------------------------

 Alpha MOs, Restricted
 -- Occupied --                  
-80.042 -80.042 -26.330 -26.330  -7.581  -7.581  -5.475  -5.474
  1 A1    1 B1    2 B1    2 A1    3 A1    3 B1    4 A1    4 B1                 
 -5.472  -5.472  -5.471  -5.471  -1.641  -1.635  -0.948  -0.819
  5 A1    1 B2    1 A2    5 B1    6 A1    6 B1    7 A1    7 B1                 
 -0.738  -0.710  -0.700  -0.699  -0.691  -0.522  -0.407  -0.369
  8 A1    2 B2    9 A1    2 A2    8 B1    9 B1   10 A1    3 B2                 
 -- Virtual --                   
 -0.001   0.031   0.065   0.066   0.077   0.098   0.103   0.111
  3 A2   11 A1   12 A1   10 B1    4 B2   11 B1   13 A1    4 A2                 
  0.114   0.161   0.190   0.221   0.291   0.300   0.336   0.367
 14 A1   12 B1   13 B1   14 B1   15 A1    5 B2   16 A1   17 A1                 
  0.367   0.380   0.380   0.382   0.419   0.423   0.462   0.474
 15 B1    6 B2    5 A2   18 A1    6 A2   16 B1   17 B1   18 B1                 
  0.475   0.624   0.664   0.706   0.789   0.801   0.870   0.915
 19 A1   19 B1   20 A1    7 B2   21 A1   20 B1    8 B2   22 A1                 
  0.930   1.066   1.091   1.131   1.204   1.422   1.559   1.579
  7 A2   21 B1    8 A2   23 A1   22 B1   23 B1    9 B2   24 A1                 
  1.592   1.596   1.635   1.670   1.772   1.825   1.831   1.932
  9 A2   25 A1   24 B1   25 B1   10 B2   26 A1   10 A2   26 B1                 
  1.973   1.981   2.220   2.253   4.180   4.181   4.184   4.192
 27 A1   27 B1   28 A1   28 B1   11 B2   11 A2   29 A1   29 B1                 
  4.214   4.219   4.227   4.266   4.520   4.577   6.879   6.889
 30 A1   12 B2   12 A2   30 B1   31 A1   31 B1   13 B2   32 A1                 
  6.897   6.901   6.939   6.970   7.351   7.531  14.716  14.743
 33 A1   13 A2   32 B1   33 B1   34 A1   34 B1   14 B2   14 A2                 
 14.768  14.785  14.855  14.869  68.721  68.740 165.922 166.130
 35 B1   35 A1   36 A1   36 B1   37 A1   37 B1   38 A1   38 B1                 

 Beta MOs, Restricted
 -- Occupied --                  
-80.042 -80.042 -26.330 -26.330  -7.581  -7.581  -5.475  -5.474
  1 A1    1 B1    2 B1    2 A1    3 A1    3 B1    4 A1    4 B1                 
 -5.472  -5.472  -5.471  -5.471  -1.641  -1.635  -0.948  -0.819
  5 A1    1 B2    1 A2    5 B1    6 A1    6 B1    7 A1    7 B1                 
 -0.738  -0.710  -0.700  -0.699  -0.691  -0.522  -0.407  -0.369
  8 A1    2 B2    9 A1    2 A2    8 B1    9 B1   10 A1    3 B2                 
 -- Virtual --                   
 -0.001   0.031   0.065   0.066   0.077   0.098   0.103   0.111
  3 A2   11 A1   12 A1   10 B1    4 B2   11 B1   13 A1    4 A2                 
  0.114   0.161   0.190   0.221   0.291   0.300   0.336   0.367
 14 A1   12 B1   13 B1   14 B1   15 A1    5 B2   16 A1   17 A1                 
  0.367   0.380   0.380   0.382   0.419   0.423   0.462   0.474
 15 B1    6 B2    5 A2   18 A1    6 A2   16 B1   17 B1   18 B1                 
  0.475   0.624   0.664   0.706   0.789   0.801   0.870   0.915
 19 A1   19 B1   20 A1    7 B2   21 A1   20 B1    8 B2   22 A1                 
  0.930   1.066   1.091   1.131   1.204   1.422   1.559   1.579
  7 A2   21 B1    8 A2   23 A1   22 B1   23 B1    9 B2   24 A1                 
  1.592   1.596   1.635   1.670   1.772   1.825   1.831   1.932
  9 A2   25 A1   24 B1   25 B1   10 B2   26 A1   10 A2   26 B1                 
  1.973   1.981   2.220   2.253   4.180   4.181   4.184   4.192
 27 A1   27 B1   28 A1   28 B1   11 B2   11 A2   29 A1   29 B1                 
  4.214   4.219   4.227   4.266   4.520   4.577   6.879   6.889
 30 A1   12 B2   12 A2   30 B1   31 A1   31 B1   13 B2   32 A1                 
  6.897   6.901   6.939   6.970   7.351   7.531  14.716  14.743
 33 A1   13 A2   32 B1   33 B1   34 A1   34 B1   14 B2   14 A2                 
 14.768  14.785  14.855  14.869  68.721  68.740 165.922 166.130
 35 B1   35 A1   36 A1   36 B1   37 A1   37 B1   38 A1   38 B1                 
 --------------------------------------------------------------

          Ground-State Mulliken Net Atomic Charges

     Atom                 Charge (a.u.)
  ----------------------------------------
      1 P                     0.192404
      2 F                    -0.192404
      3 P                     0.192404
      4 F                    -0.192404
  ----------------------------------------
  Sum of atomic charges =     0.000000

 -----------------------------------------------------------------
                    Cartesian Multipole Moments
 -----------------------------------------------------------------
    Charge (ESU x 10^10)
                -0.0000
    Dipole Moment (Debye)
         X      -0.0000      Y       0.0000      Z       1.8300
       Tot       1.8300
    Quadrupole Moments (Debye-Ang)
        XX     -37.8068     XY       0.0000     YY     -35.3226
        XZ      -0.0000     YZ       0.0000     ZZ     -39.0630
    Octopole Moments (Debye-Ang^2)
       XXX      -0.0000    XXY      -0.0000    XYY       0.0000
       YYY       0.0000    XXZ      -4.3192    XYZ       0.0000
       YYZ      -7.6065    XZZ       0.0000    YZZ       0.0000
       ZZZ     -14.0122
    Hexadecapole Moments (Debye-Ang^3)
      XXXX    -322.9771   XXXY       0.0000   XXYY     -60.1428
      XYYY       0.0000   YYYY     -49.1567   XXXZ      -0.0000
      XXYZ      -0.0000   XYYZ       0.0000   YYYZ       0.0000
      XXZZ     -93.0430   XYZZ      -0.0000   YYZZ     -35.2432
      XZZZ       0.0000   YZZZ       0.0000   ZZZZ    -153.3568
 -----------------------------------------------------------------
Archival summary:
1\1\december\OPT\HF\BasisUnspecified\22\taweetha\SunFeb1006:11:032019SunFeb1006:11:032019\0\\#,OPT,HF,BasisUnspecified,\\0,1\P\F,1,1.59247\P,1,2.0098,2,105.639\F,3,1.59247,1,105.639,2,-0,0\\HF=-880.411226\\@

 Total job time:  3.14s(wall), 17.09s(cpu) 
 Sun Feb 10 06:11:03 2019

        *************************************************************
        *                                                           *
        *  Thank you very much for using Q-Chem.  Have a nice day.  *
        *                                                           *
        *************************************************************


 
User input: 2 of 2 
 
Q-Chem Developer Version!
                  Welcome to Q-Chem
     A Quantum Leap Into The Future Of Chemistry


 Q-Chem 5.1, Q-Chem, Inc., Pleasanton, CA (2018)

 Yihan Shao,  Zhengting Gan,  E. Epifanovsky,  A. T. B. Gilbert,  M. Wormit,  
 J. Kussmann,  A. W. Lange,  A. Behn,  Jia Deng,  Xintian Feng,  D. Ghosh,  
 M. Goldey,  P. R. Horn,  L. D. Jacobson,  I. Kaliman,  T. Kus,  A. Landau,  
 Jie Liu,  E. I. Proynov,  R. M. Richard,  R. P. Steele,  E. J. Sundstrom,  
 H. L. Woodcock III,  P. M. Zimmerman,  D. Zuev,  B. Albrecht,  E. Alguire,  
 S. A. Baeppler,  D. Barton,  Z. Benda,  Y. A. Bernard,  E. J. Berquist,  
 K. B. Bravaya,  H. Burton,  D. Casanova,  Chun-Min Chang,  Yunqing Chen,  
 A. Chien,  K. D. Closser,  M. P. Coons,  S. Coriani,  S. Dasgupta,  
 A. L. Dempwolff,  M. Diedenhofen,  Hainam Do,  R. G. Edgar,  Po-Tung Fang,  
 S. Faraji,  S. Fatehi,  Qingguo Feng,  K. D. Fenk,  J. Fosso-Tande,  
 J. Gayvert,  Qinghui Ge,  A. Ghysels,  G. Gidofalvi,  J. Gomes,  
 J. Gonthier,  A. Gunina,  D. Hait,  M. W. D. Hanson-Heine,  
 P. H. P. Harbach,  A. W. Hauser,  J. E. Herr,  E. G. Hohenstein,  
 Z. C. Holden,  Kerwin Hui,  B. C. Huynh,  T.-C. Jagau,  Hyunjun Ji,  
 B. Kaduk,  K. Khistyaev,  Jaehoon Kim,  P. Klunzinger,  K. Koh,  
 D. Kosenkov,  L. Koulias,  T. Kowalczyk,  C. M. Krauter,  A. Kunitsa,  
 Ka Un Lao,  A. Laurent,  K. V. Lawler,  Joonho Lee,  D. Lefrancois,  
 S. Lehtola,  D. S. Levine,  Yi-Pei Li,  You-Sheng Lin,  Fenglai Liu,  
 E. Livshits,  A. Luenser,  P. Manohar,  E. Mansoor,  S. F. Manzer,  
 Shan-Ping Mao,  Yuezhi Mao,  N. Mardirossian,  A. V. Marenich,  
 T. Markovich,  L. A. Martinez-Martinez,  S. A. Maurer,  N. J. Mayhall,  
 S. C. McKenzie,  J.-M. Mewes,  A. F. Morrison,  J. W. Mullinax,  K. Nanda,  
 T. S. Nguyen-Beck,  R. Olivares-Amaya,  J. A. Parkhill,  T. M. Perrine,  
 F. Plasser,  P. Pokhilko,  S. Prager,  A. Prociuk,  E. Ramos,  D. R. Rehn,  
 F. Rob,  M. Schneider,  N. Sergueev,  S. M. Sharada,  S. Sharma,  
 D. W. Small,  T. Stauch,  T. Stein,  Yu-Chuan Su,  A. J. W. Thom,  
 A. Tkatchenko,  T. Tsuchimochi,  N. M. Tubman,  L. Vogt,  M. L. Vidal,  
 O. Vydrov,  M. A. Watson,  J. Wenzel,  M. de Wergifosse,  T. A. Wesolowski,  
 A. White,  J. Witte,  A. Yamada,  Jun Yang,  K. Yao,  S. Yeganeh,  
 S. R. Yost,  Zhi-Qiang You,  A. Zech,  Igor Ying Zhang,  Xing Zhang,  
 Yan Zhao,  Ying Zhu,  B. R. Brooks,  G. K. L. Chan,  C. J. Cramer,  
 M. S. Gordon,  W. J. Hehre,  A. Klamt,  M. W. Schmidt,  C. D. Sherrill,  
 D. G. Truhlar,  A. Aspuru-Guzik,  R. Baer,  A. T. Bell,  N. A. Besley,  
 Jeng-Da Chai,  A. E. DePrince, III,  R. A. DiStasio Jr.,  A. Dreuw,  
 B. D. Dunietz,  T. R. Furlani,  Chao-Ping Hsu,  Yousung Jung,  Jing Kong,  
 D. S. Lambrecht,  WanZhen Liang,  C. Ochsenfeld,  V. A. Rassolov,  
 L. V. Slipchenko,  J. E. Subotnik,  T. Van Voorhis,  J. M. Herbert,  
 A. I. Krylov,  P. M. W. Gill,  M. Head-Gordon

 Contributors to earlier versions of Q-Chem not listed above: 
 R. D. Adamson,  B. Austin,  J. Baker,  G. J. O. Beran,  K. Brandhorst,  
 S. T. Brown,  E. F. C. Byrd,  A. K. Chakraborty,  C.-L. Cheng,  
 Siu Hung Chien,  D. M. Chipman,  D. L. Crittenden,  H. Dachsel,  
 R. J. Doerksen,  A. D. Dutoi,  L. Fusti-Molnar,  W. A. Goddard III,  
 A. Golubeva-Zadorozhnaya,  S. R. Gwaltney,  G. Hawkins,  A. Heyden,  
 S. Hirata,  G. Kedziora,  F. J. Keil,  C. Kelley,  Jihan Kim,  R. A. King,  
 R. Z. Khaliullin,  P. P. Korambath,  W. Kurlancheek,  A. M. Lee,  M. S. Lee,  
 S. V. Levchenko,  Ching Yeh Lin,  D. Liotard,  R. C. Lochan,  I. Lotan,  
 P. E. Maslen,  N. Nair,  D. P. O'Neill,  D. Neuhauser,  E. Neuscamman,  
 C. M. Oana,  R. Olson,  B. Peters,  R. Peverati,  P. A. Pieniazek,  
 Y. M. Rhee,  J. Ritchie,  M. A. Rohrdanz,  E. Rosta,  N. J. Russ,  
 H. F. Schaefer III,  N. E. Schultz,  N. Shenvi,  A. C. Simmonett,  A. Sodt,  
 D. Stuck,  K. S. Thanthiriwatte,  V. Vanovschi,  Tao Wang,  A. Warshel,  
 C. F. Williams,  Q. Wu,  X. Xu,  W. Zhang

 Please cite Q-Chem as follows:
 Y. Shao et al., Mol. Phys. 113, 184-215 (2015)
 DOI: 10.1080/00268976.2014.952696

 Q-Chem 5.1.2 for Intel X86 EM64T Linux

 Parts of Q-Chem use Armadillo 8.300.2 (Tropical Shenanigans).
 http://arma.sourceforge.net/

 Q-Chem begins on Sun Feb 10 06:11:03 2019  

Host: 
0

     Scratch files written to /scratch/taweetham/qchem22874//
The previous job contains 0 fragments, simply inherited here
Input Ideriv = 2
Curr. Ideriv = -1
Max.  Ideriv = 2

Checking the input file for inconsistencies... 	...done.

--------------------------------------------------------------
User input:
--------------------------------------------------------------

$molecule
read
$end

$rem
   JOB_TYPE 	FREQUENCY
   BASIS 		6-311++G**
   EXCHANGE 	HF	
$end

--------------------------------------------------------------
 ----------------------------------------------------------------
             Standard Nuclear Orientation (Angstroms)
    I     Atom           X                Y                Z
 ----------------------------------------------------------------
    1      P       1.0048982374     0.0000000000     0.5750655722
    2      F       1.4341990719     0.0000000000    -0.9584426204
    3      P      -1.0048982374     0.0000000000     0.5750655722
    4      F      -1.4341990719     0.0000000000    -0.9584426204
 ----------------------------------------------------------------
 Molecular Point Group                 C2v   NOp =  4
 Largest Abelian Subgroup              C2v   NOp =  4
 Nuclear Repulsion Energy =   213.4978198066 hartrees
 There are       24 alpha and       24 beta electrons
 Requested basis set is 6-311++G(d,p)
 There are 38 shells and 104 basis functions

 Total QAlloc Memory Limit   2000 MB
 Mega-Array Size       188 MB
 MEM_STATIC part       192 MB

                       Distance Matrix (Angstroms)
             P (  1)   F (  2)   P (  3)
   F (  2)  1.592466
   P (  3)  2.009796  2.881118
   F (  4)  2.881118  2.868398  1.592466

 A cutoff of  1.0D-11 yielded    667 shell pairs
 There are      5245 function pairs (      5669 Cartesian)

 -------------------------------------------------------
 OpenMP Integral Computing Module                       
 Release: version 1.0, May 2013, Q-Chem Inc. Pittsburgh 
 -------------------------------------------------------
 Integral Job Info:
 Integral job number is                      11
 Integral operator is                         1
 short-range coefficients                     0
 long-range coefficients              100000000
 Omega coefficients                           0
 if combine SR and LR in K                    0
 Integral screening is                        0
 Integral computing path is                   2
 max size of driver memory is            800000
 size of driver memory is                593474
 size of scratch memory is              4204008
 max col of scratch BK array               1296
 max len of scratch array in speh3          155
 max len of scratch index in speh4           18
 max int batch size is                      520
 min int batch size is                       52
 fixed nKL is                                52
 max L of basis functions is                  2
 order of int derivative is                   0
 number of shells is                         38
 number of basis is                         108
 number of cartesian basis is               108
 number of contracted shell pairs           667
 number of primitive shell pairs           1901
 maxK2 (contraction) of shell pair           36
 max number of K2 of shell pair               1
 max number of CS2 of shell pair             66
 max number of PS2 of shell pair            168
 mem total for path MDJ                  512850
 -------------------------------------------------------
 Smallest overlap matrix eigenvalue = 8.66E-04
 Guess from superposition of atomic densities
 Warning:  Energy on first SCF cycle will be non-variational
 SAD guess density has 48.000000 electrons

 -----------------------------------------------------------------------
  General SCF calculation program by
  Eric Jon Sundstrom, Paul Horn, Yuezhi Mao, Dmitri Zuev, Alec White,
  David Stuck, Shaama M.S., Shane Yost, Joonho Lee, David Small,
  Daniel Levine, Susi Lehtola, Hugh Burton, Evgeny Epifanovsky
 -----------------------------------------------------------------------
 Hartree-Fock
 using 6 threads for integral computing
 -------------------------------------------------------
 OpenMP Integral computing Module                
 Release: version 2.0, May 2017, Q-Chem Inc. Pleasanton 
 -------------------------------------------------------
 A restricted SCF calculation will be
 performed using DIIS
 SCF converges when DIIS error is below 1.0e-08
 ---------------------------------------
  Cycle       Energy         DIIS error
 ---------------------------------------
    1    -880.7395853463      5.20e-02  
    2    -880.3458706008      7.20e-03  
    3    -880.3934595869      4.53e-03  
    4    -880.4103524513      6.99e-04  
    5    -880.4111281424      1.71e-04  
    6    -880.4112176120      3.82e-05  
    7    -880.4112240533      1.47e-05  
    8    -880.4112255757      5.56e-06  
    9    -880.4112258354      1.08e-06  
   10    -880.4112258421      2.65e-07  
   11    -880.4112258425      6.83e-08  
   12    -880.4112258425      1.15e-08  
   13    -880.4112258425      1.94e-09  Convergence criterion met
 ---------------------------------------
 SCF time:   CPU 2.86s  wall 0.00s 
 SCF   energy in the final basis set =     -880.4112258425
 Total energy in the final basis set =     -880.4112258425

 --------------------------------------------------------------
             Orbital Energies (a.u.) and Symmetries
 --------------------------------------------------------------

 Alpha MOs, Restricted
 -- Occupied --                  
-80.042 -80.042 -26.330 -26.330  -7.581  -7.581  -5.475  -5.474
  1 A1    1 B1    2 B1    2 A1    3 A1    3 B1    4 A1    4 B1                 
 -5.472  -5.472  -5.471  -5.471  -1.641  -1.635  -0.948  -0.819
  5 A1    1 B2    1 A2    5 B1    6 A1    6 B1    7 A1    7 B1                 
 -0.738  -0.710  -0.700  -0.699  -0.691  -0.522  -0.407  -0.369
  8 A1    2 B2    9 A1    2 A2    8 B1    9 B1   10 A1    3 B2                 
 -- Virtual --                   
 -0.001   0.031   0.065   0.066   0.077   0.098   0.103   0.111
  3 A2   11 A1   12 A1   10 B1    4 B2   11 B1   13 A1    4 A2                 
  0.114   0.161   0.190   0.221   0.291   0.300   0.336   0.367
 14 A1   12 B1   13 B1   14 B1   15 A1    5 B2   16 A1   17 A1                 
  0.367   0.380   0.380   0.382   0.419   0.423   0.462   0.474
 15 B1    6 B2    5 A2   18 A1    6 A2   16 B1   17 B1   18 B1                 
  0.475   0.624   0.664   0.706   0.789   0.801   0.870   0.915
 19 A1   19 B1   20 A1    7 B2   21 A1   20 B1    8 B2   22 A1                 
  0.930   1.066   1.091   1.131   1.204   1.422   1.559   1.579
  7 A2   21 B1    8 A2   23 A1   22 B1   23 B1    9 B2   24 A1                 
  1.592   1.596   1.635   1.670   1.772   1.825   1.831   1.932
  9 A2   25 A1   24 B1   25 B1   10 B2   26 A1   10 A2   26 B1                 
  1.973   1.981   2.220   2.253   4.180   4.181   4.184   4.192
 27 A1   27 B1   28 A1   28 B1   11 B2   11 A2   29 A1   29 B1                 
  4.214   4.219   4.227   4.266   4.520   4.577   6.879   6.889
 30 A1   12 B2   12 A2   30 B1   31 A1   31 B1   13 B2   32 A1                 
  6.897   6.901   6.939   6.970   7.351   7.531  14.716  14.743
 33 A1   13 A2   32 B1   33 B1   34 A1   34 B1   14 B2   14 A2                 
 14.768  14.785  14.855  14.869  68.721  68.740 165.922 166.130
 35 B1   35 A1   36 A1   36 B1   37 A1   37 B1   38 A1   38 B1                 

 Beta MOs, Restricted
 -- Occupied --                  
-80.042 -80.042 -26.330 -26.330  -7.581  -7.581  -5.475  -5.474
  1 A1    1 B1    2 B1    2 A1    3 A1    3 B1    4 A1    4 B1                 
 -5.472  -5.472  -5.471  -5.471  -1.641  -1.635  -0.948  -0.819
  5 A1    1 B2    1 A2    5 B1    6 A1    6 B1    7 A1    7 B1                 
 -0.738  -0.710  -0.700  -0.699  -0.691  -0.522  -0.407  -0.369
  8 A1    2 B2    9 A1    2 A2    8 B1    9 B1   10 A1    3 B2                 
 -- Virtual --                   
 -0.001   0.031   0.065   0.066   0.077   0.098   0.103   0.111
  3 A2   11 A1   12 A1   10 B1    4 B2   11 B1   13 A1    4 A2                 
  0.114   0.161   0.190   0.221   0.291   0.300   0.336   0.367
 14 A1   12 B1   13 B1   14 B1   15 A1    5 B2   16 A1   17 A1                 
  0.367   0.380   0.380   0.382   0.419   0.423   0.462   0.474
 15 B1    6 B2    5 A2   18 A1    6 A2   16 B1   17 B1   18 B1                 
  0.475   0.624   0.664   0.706   0.789   0.801   0.870   0.915
 19 A1   19 B1   20 A1    7 B2   21 A1   20 B1    8 B2   22 A1                 
  0.930   1.066   1.091   1.131   1.204   1.422   1.559   1.579
  7 A2   21 B1    8 A2   23 A1   22 B1   23 B1    9 B2   24 A1                 
  1.592   1.596   1.635   1.670   1.772   1.825   1.831   1.932
  9 A2   25 A1   24 B1   25 B1   10 B2   26 A1   10 A2   26 B1                 
  1.973   1.981   2.220   2.253   4.180   4.181   4.184   4.192
 27 A1   27 B1   28 A1   28 B1   11 B2   11 A2   29 A1   29 B1                 
  4.214   4.219   4.227   4.266   4.520   4.577   6.879   6.889
 30 A1   12 B2   12 A2   30 B1   31 A1   31 B1   13 B2   32 A1                 
  6.897   6.901   6.939   6.970   7.351   7.531  14.716  14.743
 33 A1   13 A2   32 B1   33 B1   34 A1   34 B1   14 B2   14 A2                 
 14.768  14.785  14.855  14.869  68.721  68.740 165.922 166.130
 35 B1   35 A1   36 A1   36 B1   37 A1   37 B1   38 A1   38 B1                 
 --------------------------------------------------------------

          Ground-State Mulliken Net Atomic Charges

     Atom                 Charge (a.u.)
  ----------------------------------------
      1 P                     0.192404
      2 F                    -0.192404
      3 P                     0.192404
      4 F                    -0.192404
  ----------------------------------------
  Sum of atomic charges =     0.000000

 -----------------------------------------------------------------
                    Cartesian Multipole Moments
 -----------------------------------------------------------------
    Charge (ESU x 10^10)
                -0.0000
    Dipole Moment (Debye)
         X      -0.0000      Y      -0.0000      Z       1.8300
       Tot       1.8300
    Quadrupole Moments (Debye-Ang)
        XX     -37.8068     XY      -0.0000     YY     -35.3226
        XZ       0.0000     YZ      -0.0000     ZZ     -39.0428
    Octopole Moments (Debye-Ang^2)
       XXX       0.0000    XXY       0.0000    XYY      -0.0000
       YYY      -0.0000    XXZ      -4.5280    XYZ      -0.0000
       YYZ      -7.8016    XZZ      -0.0000    YZZ      -0.0000
       ZZZ     -14.6594
    Hexadecapole Moments (Debye-Ang^3)
      XXXX    -322.9771   XXXY      -0.0000   XXYY     -60.1428
      XYYY      -0.0000   YYYY     -49.1567   XXXZ       0.0000
      XXYZ      -0.0000   XYYZ      -0.0000   YYYZ      -0.0000
      XXZZ     -93.0918   XYZZ       0.0000   YYZZ     -35.3283
      XZZZ      -0.0000   YZZZ      -0.0000   ZZZZ    -153.6736
 -----------------------------------------------------------------
 Calculating MO derivatives via CPSCF
XF: myseg = 0
XF: NBas: 104, NBas6D: 108
 D1JvT checksum  = 76560 6304.9991031784
 D1KAT checksum  = 158592 465.6223914911
   1         3          12      0.104121    0.036335
   2         3          12      0.025966    0.009921
   3         3          12      0.007751    0.003380
   4         3          12      0.001715    0.000693
   5         3          12      0.000362    0.000126
   6         5          10      0.000062    0.000023
   7        12           3      0.000007    0.000003
   8        15           0      0.000000    0.000000    Roots Converged
 Time for AOints: 1.1 s (CPU) 0.2 s (wall)
 ------------------------------------------------------------------------------
                     AOints        : Timing summary (seconds)
 ------------------------------------------------------------------------------
     job step          cpu (% of tot)      sys (% of tot)     wall (% of tot)
 ------------------------------------------------------------------------------
  cpscf_lag         0.3157E+01 (25.7)   0.1000E-05 (25.0)   0.5962E+00 (25.9)
  iterzp            0.8040E+01 (65.4)   0.3000E-05 (75.0)   0.1497E+01 (65.1)
  make_fx           0.0000E+00 ( 0.0)   0.0000E+00 ( 0.0)   0.0000E+00 ( 0.0)
  AOints            0.1050E+01 ( 8.5)   0.0000E+00 ( 0.0)   0.1838E+00 ( 8.0)
 ------------------------------------------------------------------------------
   Grand Totals     0.1229E+02          0.4000E-05          0.2298E+01
 ------------------------------------------------------------------------------
 Calculating analytic Hessian of the SCF energy
 Polarizability Matrix (a.u.)
            1           2           3
    1 -72.9669027  -0.0000000   0.0000000
    2  -0.0000000 -34.6334465  -0.0000000
    3   0.0000000  -0.0000000 -34.6816744

 Direct stationary perturbation theory relativistic correction:

 rels  =       1.050065646707
 relv  =      -3.744003620736
 rel2e =       0.833537793406
 E_rel =      -1.860400180623

 Hessian of the SCF Energy
            1           2           3           4           5           6
    1   0.3147116   0.0000000  -0.0534978  -0.0482114   0.0000000   0.0867378
    2   0.0000000   0.0182628  -0.0000000   0.0000000  -0.0127848   0.0000000
    3  -0.0534978  -0.0000000   0.3347528   0.0592908   0.0000000  -0.2979284
    4  -0.0482114   0.0000000   0.0592908   0.0594809  -0.0000000  -0.0925308
    5   0.0000000  -0.0127848   0.0000000  -0.0000000   0.0089481  -0.0000000
    6   0.0867378   0.0000000  -0.2979284  -0.0925308  -0.0000000   0.3076699
    7  -0.2450000  -0.0000000   0.0265412  -0.0215002  -0.0000000   0.0066988
    8  -0.0000000  -0.0182724   0.0000000  -0.0000000   0.0127944  -0.0000000
    9  -0.0265412   0.0000000  -0.0075170   0.0323342  -0.0000000  -0.0293075
   10  -0.0215002   0.0000000  -0.0323342   0.0102308   0.0000000  -0.0009058
   11  -0.0000000   0.0127944  -0.0000000   0.0000000  -0.0089577   0.0000000
   12  -0.0066988  -0.0000000  -0.0293075   0.0009058   0.0000000   0.0195659
            7           8           9          10          11          12
    1  -0.2450000  -0.0000000  -0.0265412  -0.0215002  -0.0000000  -0.0066988
    2  -0.0000000  -0.0182724   0.0000000   0.0000000   0.0127944  -0.0000000
    3   0.0265412   0.0000000  -0.0075170  -0.0323342  -0.0000000  -0.0293075
    4  -0.0215002  -0.0000000   0.0323342   0.0102308   0.0000000   0.0009058
    5  -0.0000000   0.0127944  -0.0000000   0.0000000  -0.0089577   0.0000000
    6   0.0066988  -0.0000000  -0.0293075  -0.0009058   0.0000000   0.0195659
    7   0.3147116   0.0000000   0.0534978  -0.0482114  -0.0000000  -0.0867378
    8   0.0000000   0.0182628  -0.0000000  -0.0000000  -0.0127848   0.0000000
    9   0.0534978  -0.0000000   0.3347528  -0.0592908   0.0000000  -0.2979284
   10  -0.0482114  -0.0000000  -0.0592908   0.0594809   0.0000000   0.0925308
   11  -0.0000000  -0.0127848   0.0000000   0.0000000   0.0089481  -0.0000000
   12  -0.0867378   0.0000000  -0.2979284   0.0925308  -0.0000000   0.3076699
 Gradient time:  CPU 19.44 s  wall 3.71 s
 **********************************************************************
 **                                                                  **
 **                       VIBRATIONAL ANALYSIS                       **
 **                       --------------------                       **
 **                                                                  **
 **        VIBRATIONAL FREQUENCIES (CM**-1) AND NORMAL MODES         **
 **     FORCE CONSTANTS (mDYN/ANGSTROM) AND REDUCED MASSES (AMU)     **
 **                  INFRARED INTENSITIES (KM/MOL)                   **
 **                                                                  **
 **********************************************************************


 Mode:                 1                      2                      3
 Frequency:       176.65                 236.81                 402.02
 Force Cnst:      0.3519                 0.7994                 2.3304
 Red. Mass:      19.1389                24.1940                24.4736
 IR Active:          YES                    NO                     YES
 IR Intens:        6.225                  0.000                 20.719
 Raman Active:       YES                    YES                    YES
               X      Y      Z        X      Y      Z        X      Y      Z
 P         -0.005 -0.000  0.076    0.000  0.466  0.000   -0.310  0.000 -0.364
 F         -0.692  0.000 -0.125   -0.000 -0.532 -0.000    0.506 -0.000 -0.125
 P          0.005  0.000  0.076    0.000 -0.466 -0.000   -0.310 -0.000  0.364
 F          0.692 -0.000 -0.125    0.000  0.532  0.000    0.506  0.000  0.125
 TransDip   0.000  0.000  0.080    0.000  0.000 -0.000   -0.146 -0.000 -0.000

 Mode:                 4                      5                      6
 Frequency:       662.00                 829.19                 900.49
 Force Cnst:      7.6736                 9.0018                10.8774
 Red. Mass:      29.7187                22.2216                22.7675
 IR Active:          YES                    YES                    YES
 IR Intens:       22.880                149.683                239.987
 Raman Active:       YES                    YES                    YES
               X      Y      Z        X      Y      Z        X      Y      Z
 P          0.655  0.000  0.136    0.102  0.000 -0.352    0.197 -0.000 -0.344
 F          0.057 -0.000 -0.222   -0.167 -0.000  0.581   -0.165  0.000  0.562
 P         -0.655 -0.000  0.136    0.102 -0.000  0.352   -0.197  0.000 -0.344
 F         -0.057  0.000 -0.222   -0.167  0.000 -0.581    0.165 -0.000  0.562
 TransDip   0.000  0.000  0.153    0.392  0.000 -0.000   -0.000  0.000 -0.496

 STANDARD THERMODYNAMIC QUANTITIES AT   298.15 K  AND     1.00 ATM

   This Molecule has  0 Imaginary Frequencies
   Zero point vibrational energy:        4.585 kcal/mol

   Atom    1 Element P  Has Mass   30.97376
   Atom    2 Element F  Has Mass   18.99840
   Atom    3 Element P  Has Mass   30.97376
   Atom    4 Element F  Has Mass   18.99840
   Molecular Mass:    99.944320 amu
   Principal axes and moments of inertia in amu*Bohr^2:
                             1           2           3
    Eigenvalues --      197.78018   502.49352   700.27370
          X               1.00000     0.00000     0.00000
          Y               0.00000     0.00000     1.00000
          Z               0.00000     1.00000     0.00000
   Rotational Symmetry Number is   2
   The Molecule is an Asymmetric Top
   Translational Enthalpy:        0.889 kcal/mol
   Rotational Enthalpy:           0.889 kcal/mol
   Vibrational Enthalpy:          5.629 kcal/mol
   gas constant (RT):             0.592 kcal/mol
   Translational Entropy:        39.716  cal/mol.K
   Rotational Entropy:           24.368  cal/mol.K
   Vibrational Entropy:           5.824  cal/mol.K

   Total Enthalpy:                7.999 kcal/mol
   Total Entropy:                69.908  cal/mol.K
Archival summary:
1\1\december\FREQ\HF\BasisUnspecified\22\taweetha\SunFeb1006:11:072019SunFeb1006:11:072019\0\\#,FREQ,HF,BasisUnspecified,\\0,1\P\F,1,1.59247\P,1,2.0098,2,105.639\F,3,1.59247,1,105.639,2,-0,0\\HF=-880.411226\\@

 Total job time:  4.24s(wall), 22.52s(cpu) 
 Sun Feb 10 06:11:07 2019

        *************************************************************
        *                                                           *
        *  Thank you very much for using Q-Chem.  Have a nice day.  *
        *                                                           *
        *************************************************************
