# Supplementary material for: Geometric and energetic data from ab initio calculations of haloethene, haloimine, halomethylenephosphine, haloiminophosphine, halodiazene, halodiphosphene and halocyclopropane
Source: Data Brief. 2019 Nov 2;27:104738. doi: 10.1016/j.dib.2019.104738 (PMC6861602; doi:10.1016/j.dib.2019.104738)
Supplement: Multimedia component 8 [file mmc8.zip › PP/HF/FEPPIE.out]

Q-Chem Developer Version!
                  Welcome to Q-Chem
     A Quantum Leap Into The Future Of Chemistry


 Q-Chem 5.1, Q-Chem, Inc., Pleasanton, CA (2018)

 Yihan Shao,  Zhengting Gan,  E. Epifanovsky,  A. T. B. Gilbert,  M. Wormit,  
 J. Kussmann,  A. W. Lange,  A. Behn,  Jia Deng,  Xintian Feng,  D. Ghosh,  
 M. Goldey,  P. R. Horn,  L. D. Jacobson,  I. Kaliman,  T. Kus,  A. Landau,  
 Jie Liu,  E. I. Proynov,  R. M. Richard,  R. P. Steele,  E. J. Sundstrom,  
 H. L. Woodcock III,  P. M. Zimmerman,  D. Zuev,  B. Albrecht,  E. Alguire,  
 S. A. Baeppler,  D. Barton,  Z. Benda,  Y. A. Bernard,  E. J. Berquist,  
 K. B. Bravaya,  H. Burton,  D. Casanova,  Chun-Min Chang,  Yunqing Chen,  
 A. Chien,  K. D. Closser,  M. P. Coons,  S. Coriani,  S. Dasgupta,  
 A. L. Dempwolff,  M. Diedenhofen,  Hainam Do,  R. G. Edgar,  Po-Tung Fang,  
 S. Faraji,  S. Fatehi,  Qingguo Feng,  K. D. Fenk,  J. Fosso-Tande,  
 J. Gayvert,  Qinghui Ge,  A. Ghysels,  G. Gidofalvi,  J. Gomes,  
 J. Gonthier,  A. Gunina,  D. Hait,  M. W. D. Hanson-Heine,  
 P. H. P. Harbach,  A. W. Hauser,  J. E. Herr,  E. G. Hohenstein,  
 Z. C. Holden,  Kerwin Hui,  B. C. Huynh,  T.-C. Jagau,  Hyunjun Ji,  
 B. Kaduk,  K. Khistyaev,  Jaehoon Kim,  P. Klunzinger,  K. Koh,  
 D. Kosenkov,  L. Koulias,  T. Kowalczyk,  C. M. Krauter,  A. Kunitsa,  
 Ka Un Lao,  A. Laurent,  K. V. Lawler,  Joonho Lee,  D. Lefrancois,  
 S. Lehtola,  D. S. Levine,  Yi-Pei Li,  You-Sheng Lin,  Fenglai Liu,  
 E. Livshits,  A. Luenser,  P. Manohar,  E. Mansoor,  S. F. Manzer,  
 Shan-Ping Mao,  Yuezhi Mao,  N. Mardirossian,  A. V. Marenich,  
 T. Markovich,  L. A. Martinez-Martinez,  S. A. Maurer,  N. J. Mayhall,  
 S. C. McKenzie,  J.-M. Mewes,  A. F. Morrison,  J. W. Mullinax,  K. Nanda,  
 T. S. Nguyen-Beck,  R. Olivares-Amaya,  J. A. Parkhill,  T. M. Perrine,  
 F. Plasser,  P. Pokhilko,  S. Prager,  A. Prociuk,  E. Ramos,  D. R. Rehn,  
 F. Rob,  M. Schneider,  N. Sergueev,  S. M. Sharada,  S. Sharma,  
 D. W. Small,  T. Stauch,  T. Stein,  Yu-Chuan Su,  A. J. W. Thom,  
 A. Tkatchenko,  T. Tsuchimochi,  N. M. Tubman,  L. Vogt,  M. L. Vidal,  
 O. Vydrov,  M. A. Watson,  J. Wenzel,  M. de Wergifosse,  T. A. Wesolowski,  
 A. White,  J. Witte,  A. Yamada,  Jun Yang,  K. Yao,  S. Yeganeh,  
 S. R. Yost,  Zhi-Qiang You,  A. Zech,  Igor Ying Zhang,  Xing Zhang,  
 Yan Zhao,  Ying Zhu,  B. R. Brooks,  G. K. L. Chan,  C. J. Cramer,  
 M. S. Gordon,  W. J. Hehre,  A. Klamt,  M. W. Schmidt,  C. D. Sherrill,  
 D. G. Truhlar,  A. Aspuru-Guzik,  R. Baer,  A. T. Bell,  N. A. Besley,  
 Jeng-Da Chai,  A. E. DePrince, III,  R. A. DiStasio Jr.,  A. Dreuw,  
 B. D. Dunietz,  T. R. Furlani,  Chao-Ping Hsu,  Yousung Jung,  Jing Kong,  
 D. S. Lambrecht,  WanZhen Liang,  C. Ochsenfeld,  V. A. Rassolov,  
 L. V. Slipchenko,  J. E. Subotnik,  T. Van Voorhis,  J. M. Herbert,  
 A. I. Krylov,  P. M. W. Gill,  M. Head-Gordon

 Contributors to earlier versions of Q-Chem not listed above: 
 R. D. Adamson,  B. Austin,  J. Baker,  G. J. O. Beran,  K. Brandhorst,  
 S. T. Brown,  E. F. C. Byrd,  A. K. Chakraborty,  C.-L. Cheng,  
 Siu Hung Chien,  D. M. Chipman,  D. L. Crittenden,  H. Dachsel,  
 R. J. Doerksen,  A. D. Dutoi,  L. Fusti-Molnar,  W. A. Goddard III,  
 A. Golubeva-Zadorozhnaya,  S. R. Gwaltney,  G. Hawkins,  A. Heyden,  
 S. Hirata,  G. Kedziora,  F. J. Keil,  C. Kelley,  Jihan Kim,  R. A. King,  
 R. Z. Khaliullin,  P. P. Korambath,  W. Kurlancheek,  A. M. Lee,  M. S. Lee,  
 S. V. Levchenko,  Ching Yeh Lin,  D. Liotard,  R. C. Lochan,  I. Lotan,  
 P. E. Maslen,  N. Nair,  D. P. O'Neill,  D. Neuhauser,  E. Neuscamman,  
 C. M. Oana,  R. Olson,  B. Peters,  R. Peverati,  P. A. Pieniazek,  
 Y. M. Rhee,  J. Ritchie,  M. A. Rohrdanz,  E. Rosta,  N. J. Russ,  
 H. F. Schaefer III,  N. E. Schultz,  N. Shenvi,  A. C. Simmonett,  A. Sodt,  
 D. Stuck,  K. S. Thanthiriwatte,  V. Vanovschi,  Tao Wang,  A. Warshel,  
 C. F. Williams,  Q. Wu,  X. Xu,  W. Zhang

 Please cite Q-Chem as follows:
 Y. Shao et al., Mol. Phys. 113, 184-215 (2015)
 DOI: 10.1080/00268976.2014.952696

 Q-Chem 5.1.2 for Intel X86 EM64T Linux

 Parts of Q-Chem use Armadillo 8.300.2 (Tropical Shenanigans).
 http://arma.sourceforge.net/

 Q-Chem begins on Sun Feb 10 06:11:15 2019  

Host: 
0

     Scratch files written to /scratch/taweetham/qchem22988//
Input Ideriv = 2
Curr. Ideriv = -1
Max.  Ideriv = 2

Checking the input file for inconsistencies... 	...done.

--------------------------------------------------------------
User input:
--------------------------------------------------------------
../HF/F=I_c.inp
$molecule
0 1
I 
P  1 2.476354
P  2 2.049183 1 107.656319
F  3 1.636533 2 108.852347 1 -0.000000 0
$end

$rem
   JOB_TYPE		OPTIMIZATION
   BASIS		6-311++G**
   EXCHANGE		HF
$end

--------------------------------------------------------------
 ----------------------------------------------------------------
             Standard Nuclear Orientation (Angstroms)
    I     Atom           X                Y                Z
 ----------------------------------------------------------------
    1      I       1.2339783174    -0.1274448159     0.0000000000
    2      P      -0.7928905333     1.2952750426    -0.0000000000
    3      P      -2.4234484324     0.0541336706     0.0000000000
    4      F      -1.9061962595    -1.4985061620     0.0000000000
 ----------------------------------------------------------------
 Molecular Point Group                 Cs    NOp =  2
 Largest Abelian Subgroup              Cs    NOp =  2
 Nuclear Repulsion Energy =   483.9466236891 hartrees
 There are       46 alpha and       46 beta electrons
 Requested basis set is 6-311++G(d,p)
 There are 56 shells and 144 basis functions

 Total QAlloc Memory Limit   2000 MB
 Mega-Array Size       188 MB
 MEM_STATIC part       192 MB
 A cutoff of  1.0D-11 yielded   1276 shell pairs
 There are      8936 function pairs (      9980 Cartesian)

 -------------------------------------------------------
 OpenMP Integral Computing Module                       
 Release: version 1.0, May 2013, Q-Chem Inc. Pittsburgh 
 -------------------------------------------------------
 Integral Job Info:
 Integral job number is                      11
 Integral operator is                         1
 short-range coefficients                     0
 long-range coefficients              100000000
 Omega coefficients                           0
 if combine SR and LR in K                    0
 Integral screening is                        0
 Integral computing path is                   2
 max size of driver memory is            800000
 size of driver memory is                593474
 size of scratch memory is             11861008
 max col of scratch BK array               1296
 max len of scratch array in speh3          155
 max len of scratch index in speh4           18
 max int batch size is                      520
 min int batch size is                       52
 fixed nKL is                                52
 max L of basis functions is                  2
 order of int derivative is                   0
 number of shells is                         56
 number of basis is                         152
 number of cartesian basis is               152
 number of contracted shell pairs          1276
 number of primitive shell pairs           2868
 maxK2 (contraction) of shell pair           36
 max number of K2 of shell pair               1
 max number of CS2 of shell pair            205
 max number of PS2 of shell pair            205
 mem total for path MDJ                  524076
 -------------------------------------------------------
 Smallest overlap matrix eigenvalue = 9.61E-04

 Scale SEOQF with 1.000000e-01/1.000000e-01/1.000000e-01

 Standard Electronic Orientation quadrupole field applied
 Nucleus-field energy     =     0.0000000108 hartrees
 Guess from superposition of atomic densities
 Warning:  Energy on first SCF cycle will be non-variational
 SAD guess density has 92.000000 electrons

 -----------------------------------------------------------------------
  General SCF calculation program by
  Eric Jon Sundstrom, Paul Horn, Yuezhi Mao, Dmitri Zuev, Alec White,
  David Stuck, Shaama M.S., Shane Yost, Joonho Lee, David Small,
  Daniel Levine, Susi Lehtola, Hugh Burton, Evgeny Epifanovsky
 -----------------------------------------------------------------------
 Hartree-Fock
 using 6 threads for integral computing
 -------------------------------------------------------
 OpenMP Integral computing Module                
 Release: version 2.0, May 2017, Q-Chem Inc. Pleasanton 
 -------------------------------------------------------
 A restricted SCF calculation will be
 performed using DIIS
 SCF converges when DIIS error is below 1.0e-08
 ---------------------------------------
  Cycle       Energy         DIIS error
 ---------------------------------------
    1   -7697.9553713811      3.63e-02  
    2   -7697.7067870696      4.59e-03  
    3   -7697.7508804385      2.94e-03  
    4   -7697.7675590452      5.13e-04  
    5   -7697.7685436271      1.88e-04  
    6   -7697.7687259127      4.88e-05  
    7   -7697.7687454025      1.61e-05  
    8   -7697.7687478896      8.01e-06  
    9   -7697.7687483436      2.77e-06  
   10   -7697.7687484373      7.34e-07  
   11   -7697.7687484434      3.31e-07  
   12   -7697.7687484442      1.21e-07  
   13   -7697.7687484444      3.54e-08  
   14   -7697.7687484444      1.00e-08  
   15   -7697.7687484444      4.02e-09  Convergence criterion met
 ---------------------------------------
 SCF time:   CPU 11.47s  wall 2.00s 
 SCF   energy in the final basis set =    -7697.7687484444
 Total energy in the final basis set =    -7697.7687484444

 --------------------------------------------------------------
             Orbital Energies (a.u.) and Symmetries
 --------------------------------------------------------------

 Alpha MOs, Restricted
 -- Occupied --                  
******* -180.88 -169.69 -169.69 -169.69  -80.06  -80.02  -37.94
  1 A'    2 A'    3 A'    1 A"    4 A'    5 A'    6 A'    7 A'                 
-33.124 -33.120 -33.119 -26.325 -24.308 -24.306 -24.306 -24.302
  8 A'    2 A"    9 A'   10 A'   11 A'    3 A"   12 A'    4 A"                 
-24.302  -7.595  -7.561  -7.252  -5.488  -5.486  -5.486  -5.486
 13 A'   14 A'   15 A'   16 A'   17 A'    5 A"   18 A'   19 A'                 
 -5.475  -5.474  -5.454  -5.452  -5.452  -2.409  -2.404  -2.403
  6 A"   20 A'   21 A'   22 A'    7 A"   23 A'    8 A"   24 A'                 
 -2.391  -2.391  -1.621  -0.953  -0.858  -0.758  -0.696  -0.692
  9 A"   25 A'   26 A'   27 A'   28 A'   29 A'   30 A'   10 A"                 
 -0.599  -0.439  -0.436  -0.425  -0.373  -0.351
 31 A'   32 A'   33 A'   11 A"   34 A'   12 A"                                 
 -- Virtual --                   
 -0.019   0.012   0.064   0.066   0.080   0.083   0.105   0.110
 13 A"   35 A'   36 A'   37 A'   14 A"   38 A'   39 A'   15 A"                 
  0.111   0.150   0.158   0.176   0.280   0.302   0.308   0.340
 40 A'   41 A'   42 A'   43 A'   44 A'   45 A'   16 A"   46 A'                 
  0.352   0.353   0.381   0.385   0.389   0.411   0.424   0.436
 17 A"   47 A'   48 A'   18 A"   49 A'   50 A'   19 A"   51 A'                 
  0.485   0.549   0.557   0.578   0.584   0.665   0.677   0.721
 52 A'   20 A"   53 A'   21 A"   54 A'   55 A'   56 A'   22 A"                 
  0.749   0.792   0.818   0.876   0.893   0.949   1.065   1.078
 57 A'   58 A'   59 A'   23 A"   60 A'   24 A"   61 A'   25 A"                 
  1.108   1.176   1.384   1.538   1.563   1.581   1.617   1.643
 62 A'   63 A'   64 A'   26 A"   65 A'   27 A"   66 A'   67 A'                 
  1.645   1.769   1.829   1.834   1.935   1.970   1.979   2.242
 68 A'   28 A"   29 A"   69 A'   70 A'   71 A'   72 A'   73 A'                 
  4.190   4.192   4.221   4.232   4.477   4.490   4.490   4.501
 30 A"   74 A'   31 A"   75 A'   32 A"   76 A'   33 A"   77 A'                 
  4.540   4.632   4.767   6.527   6.546   6.565   6.897   6.934
 78 A'   79 A'   80 A'   34 A"   81 A'   82 A'   35 A"   83 A'                 
  6.947   7.248   7.450  14.709  14.749  14.755  14.772  14.849
 84 A'   85 A'   86 A'   36 A"   37 A"   87 A'   88 A'   89 A'                 
 14.875  28.869  29.524  29.540  29.556  29.870  29.875  29.876
 90 A'   91 A'   38 A"   92 A'   93 A'   39 A"   40 A"   94 A'                 
 29.895  29.958  68.731 130.584 130.597 130.614 154.267 165.842
 95 A'   96 A'   97 A'   41 A"   98 A'   99 A'  100 A'  101 A'                 
166.0581912.185
102 A'  103 A'                                                                 

 Beta MOs, Restricted
 -- Occupied --                  
******* -180.88 -169.69 -169.69 -169.69  -80.06  -80.02  -37.94
  1 A'    2 A'    3 A'    1 A"    4 A'    5 A'    6 A'    7 A'                 
-33.124 -33.120 -33.119 -26.325 -24.308 -24.306 -24.306 -24.302
  8 A'    2 A"    9 A'   10 A'   11 A'    3 A"   12 A'    4 A"                 
-24.302  -7.595  -7.561  -7.252  -5.488  -5.486  -5.486  -5.486
 13 A'   14 A'   15 A'   16 A'   17 A'    5 A"   18 A'   19 A'                 
 -5.475  -5.474  -5.454  -5.452  -5.452  -2.409  -2.404  -2.403
  6 A"   20 A'   21 A'   22 A'    7 A"   23 A'    8 A"   24 A'                 
 -2.391  -2.391  -1.621  -0.953  -0.858  -0.758  -0.696  -0.692
  9 A"   25 A'   26 A'   27 A'   28 A'   29 A'   30 A'   10 A"                 
 -0.599  -0.439  -0.436  -0.425  -0.373  -0.351
 31 A'   32 A'   33 A'   11 A"   34 A'   12 A"                                 
 -- Virtual --                   
 -0.019   0.012   0.064   0.066   0.080   0.083   0.105   0.110
 13 A"   35 A'   36 A'   37 A'   14 A"   38 A'   39 A'   15 A"                 
  0.111   0.150   0.158   0.176   0.280   0.302   0.308   0.340
 40 A'   41 A'   42 A'   43 A'   44 A'   45 A'   16 A"   46 A'                 
  0.352   0.353   0.381   0.385   0.389   0.411   0.424   0.436
 17 A"   47 A'   48 A'   18 A"   49 A'   50 A'   19 A"   51 A'                 
  0.485   0.549   0.557   0.578   0.584   0.665   0.677   0.721
 52 A'   20 A"   53 A'   21 A"   54 A'   55 A'   56 A'   22 A"                 
  0.749   0.792   0.818   0.876   0.893   0.949   1.065   1.078
 57 A'   58 A'   59 A'   23 A"   60 A'   24 A"   61 A'   25 A"                 
  1.108   1.176   1.384   1.538   1.563   1.581   1.617   1.643
 62 A'   63 A'   64 A'   26 A"   65 A'   27 A"   66 A'   67 A'                 
  1.645   1.769   1.829   1.834   1.935   1.970   1.979   2.242
 68 A'   28 A"   29 A"   69 A'   70 A'   71 A'   72 A'   73 A'                 
  4.190   4.192   4.221   4.232   4.477   4.490   4.490   4.501
 30 A"   74 A'   31 A"   75 A'   32 A"   76 A'   33 A"   77 A'                 
  4.540   4.632   4.767   6.527   6.546   6.565   6.897   6.934
 78 A'   79 A'   80 A'   34 A"   81 A'   82 A'   35 A"   83 A'                 
  6.947   7.248   7.450  14.709  14.749  14.755  14.772  14.849
 84 A'   85 A'   86 A'   36 A"   37 A"   87 A'   88 A'   89 A'                 
 14.875  28.869  29.524  29.540  29.556  29.870  29.875  29.876
 90 A'   91 A'   38 A"   92 A'   93 A'   39 A"   40 A"   94 A'                 
 29.895  29.958  68.731 130.584 130.597 130.614 154.267 165.842
 95 A'   96 A'   97 A'   41 A"   98 A'   99 A'  100 A'  101 A'                 
166.0581912.185
102 A'  103 A'                                                                 
 --------------------------------------------------------------

          Ground-State Mulliken Net Atomic Charges

     Atom                 Charge (a.u.)
  ----------------------------------------
      1 I                    -0.141703
      2 P                     0.193453
      3 P                     0.170701
      4 F                    -0.222451
  ----------------------------------------
  Sum of atomic charges =     0.000000

 -----------------------------------------------------------------
                    Cartesian Multipole Moments
 -----------------------------------------------------------------
    Charge (ESU x 10^10)
                 0.0000
    Dipole Moment (Debye)
         X      -0.7042      Y       1.1135      Z      -0.0000
       Tot       1.3174
    Quadrupole Moments (Debye-Ang)
        XX     -57.9552     XY      -3.0189     YY     -63.4790
        XZ       0.0000     YZ      -0.0000     ZZ     -60.4136
    Octopole Moments (Debye-Ang^2)
       XXX      51.9587    XXY      -8.4828    XYY      21.5081
       YYY     -19.3457    XXZ      -0.0000    XYZ      -0.0000
       YYZ      -0.0000    XZZ      14.6048    YZZ      -8.0692
       ZZZ      -0.0000
    Hexadecapole Moments (Debye-Ang^3)
      XXXX    -959.3124   XXXY       7.0257   XXYY    -209.5500
      XYYY       9.1986   YYYY    -307.7337   XXXZ      -0.0000
      XXYZ       0.0000   XYYZ       0.0000   YYYZ      -0.0000
      XXZZ    -176.6227   XYZZ       9.0433   YYZZ     -63.6308
      XZZZ       0.0000   YZZZ       0.0000   ZZZZ     -89.4876
 -----------------------------------------------------------------
 Calculating analytic gradient of the SCF energy
 Gradient of SCF Energy
            1           2           3           4
    1   0.0040253   0.0138252  -0.0249562   0.0071057
    2  -0.0026164   0.0176179   0.0116046  -0.0266061
    3  -0.0000000   0.0000000   0.0000000   0.0000000
 Max gradient component =       2.661E-02
 RMS gradient           =       1.304E-02
 Gradient time:  CPU 2.74 s  wall 0.52 s
 Geometry Optimization Parameters
   NAtoms,    NIC,     NZ,  NCons,   NDum,   NFix, NCnnct, MaxDiis
        4      14       4       0       0       0       0       0


** GEOMETRY OPTIMIZATION IN DELOCALIZED INTERNAL COORDINATES **
   Searching for a Minimum

   Optimization Cycle:   1

                       Coordinates (Angstroms)
     ATOM                X               Y               Z
      1  I         1.2339783174   -0.1274448159    0.0000000000
      2  P        -0.7928905333    1.2952750426    0.0000000000
      3  P        -2.4234484324    0.0541336706    0.0000000000
      4  F        -1.9061962595   -1.4985061620    0.0000000000
   Point Group: cs    Number of degrees of freedom:     5


   Energy is  -7697.768748444


 Attempting to Generate Delocalized Internal Coordinates

  5 Hessian modes will be used to form the next step
  Hessian Eigenvalues:
     0.097345    0.250000    0.250000    0.295158    0.447562

 Minimum Search - Taking Simple RFO Step
 Searching for Lamda that Minimizes Along All modes
 Value Taken    Lamda =  -0.00382244
 Step Taken.  Stepsize is  0.111573

                             Maximum     Tolerance    Cnvgd?
         Gradient           0.030806      0.000300      NO
         Displacement       0.103911      0.001200      NO
         Energy change     *********      0.000001      NO


 New Cartesian Coordinates Obtained by Inverse Iteration

 Displacement from previous Coordinates is:  0.148984
 ----------------------------------------------------------------
             Standard Nuclear Orientation (Angstroms)
    I     Atom           X                Y                Z
 ----------------------------------------------------------------
    1      I       1.1937329917    -0.1424159472     0.0000000000
    2      P      -0.8092770628     1.2706008791     0.0000000000
    3      P      -2.4060579230     0.0531446209     0.0000000000
    4      F      -1.8669549137    -1.4578718174     0.0000000000
 ----------------------------------------------------------------
 Molecular Point Group                 Cs    NOp =  2
 Largest Abelian Subgroup              Cs    NOp =  2
 Nuclear Repulsion Energy =   492.3268729655 hartrees
 There are       46 alpha and       46 beta electrons
 Applying Cartesian multipole field
    Component          Value
    ---------          -----
     (2,0,0)        1.00000E-11
     (0,2,0)        2.00000E-11
     (0,0,2)       -3.00000E-11
 Nucleus-field energy     =     0.0000000104 hartrees
 Requested basis set is 6-311++G(d,p)
 There are 56 shells and 144 basis functions
 A cutoff of  1.0D-11 yielded   1284 shell pairs
 There are      9013 function pairs (     10074 Cartesian)
 Smallest overlap matrix eigenvalue = 8.61E-04
 Guess MOs from SCF MO coefficient file

 -----------------------------------------------------------------------
  General SCF calculation program by
  Eric Jon Sundstrom, Paul Horn, Yuezhi Mao, Dmitri Zuev, Alec White,
  David Stuck, Shaama M.S., Shane Yost, Joonho Lee, David Small,
  Daniel Levine, Susi Lehtola, Hugh Burton, Evgeny Epifanovsky
 -----------------------------------------------------------------------
 Hartree-Fock
 using 6 threads for integral computing
 -------------------------------------------------------
 OpenMP Integral computing Module                
 Release: version 2.0, May 2017, Q-Chem Inc. Pleasanton 
 -------------------------------------------------------
 A restricted SCF calculation will be
 performed using DIIS
 SCF converges when DIIS error is below 1.0e-08
 ---------------------------------------
  Cycle       Energy         DIIS error
 ---------------------------------------
    1   -7697.7700233812      5.46e-04  
    2   -7697.7708675434      1.39e-04  
    3   -7697.7709401582      5.90e-05  
    4   -7697.7709512838      1.80e-05  
    5   -7697.7709525530      5.26e-06  
    6   -7697.7709526762      1.48e-06  
    7   -7697.7709526903      5.57e-07  
    8   -7697.7709526919      2.43e-07  
    9   -7697.7709526920      6.53e-08  
   10   -7697.7709526920      2.60e-08  
   11   -7697.7709526922      1.26e-08  
   12   -7697.7709526921      3.49e-09  Convergence criterion met
 ---------------------------------------
 SCF time:   CPU 9.13s  wall 1.00s 
 SCF   energy in the final basis set =    -7697.7709526921
 Total energy in the final basis set =    -7697.7709526921

 --------------------------------------------------------------
             Orbital Energies (a.u.) and Symmetries
 --------------------------------------------------------------

 Alpha MOs, Restricted
 -- Occupied --                  
******* -180.88 -169.69 -169.69 -169.69  -80.05  -80.01  -37.94
  1 A'    2 A'    3 A'    1 A"    4 A'    5 A'    6 A'    7 A'                 
-33.123 -33.119 -33.119 -26.330 -24.307 -24.306 -24.306 -24.302
  8 A'    2 A"    9 A'   10 A'   11 A'    3 A"   12 A'    4 A"                 
-24.302  -7.590  -7.555  -7.252  -5.485  -5.483  -5.481  -5.481
 13 A'   14 A'   15 A'   16 A'   17 A'   18 A'   19 A'    5 A"                 
 -5.474  -5.474  -5.447  -5.446  -5.446  -2.408  -2.404  -2.403
  6 A"   20 A'   21 A'   22 A'    7 A"   23 A'    8 A"   24 A'                 
 -2.391  -2.391  -1.636  -0.961  -0.862  -0.765  -0.706  -0.702
  9 A"   25 A'   26 A'   27 A'   28 A'   29 A'   30 A'   10 A"                 
 -0.598  -0.439  -0.436  -0.427  -0.372  -0.352
 31 A'   32 A'   33 A'   11 A"   34 A'   12 A"                                 
 -- Virtual --                   
 -0.012   0.017   0.064   0.068   0.080   0.084   0.105   0.110
 13 A"   35 A'   36 A'   37 A'   14 A"   38 A'   39 A'   15 A"                 
  0.112   0.154   0.162   0.181   0.280   0.301   0.307   0.341
 40 A'   41 A'   42 A'   43 A'   44 A'   45 A'   16 A"   46 A'                 
  0.350   0.351   0.381   0.384   0.390   0.420   0.425   0.441
 47 A'   17 A"   48 A'   18 A"   49 A'   50 A'   19 A"   51 A'                 
  0.490   0.547   0.559   0.580   0.584   0.665   0.685   0.718
 52 A'   20 A"   53 A'   21 A"   54 A'   55 A'   56 A'   22 A"                 
  0.761   0.796   0.820   0.878   0.909   0.958   1.085   1.097
 57 A'   58 A'   59 A'   23 A"   60 A'   24 A"   61 A'   25 A"                 
  1.121   1.194   1.424   1.539   1.557   1.579   1.614   1.637
 62 A'   63 A'   64 A'   26 A"   65 A'   27 A"   66 A'   67 A'                 
  1.652   1.775   1.832   1.838   1.928   1.977   1.988   2.243
 68 A'   28 A"   29 A"   69 A'   70 A'   71 A'   72 A'   73 A'                 
  4.181   4.183   4.220   4.233   4.478   4.491   4.493   4.524
 30 A"   74 A'   31 A"   75 A'   32 A"   76 A'   33 A"   77 A'                 
  4.552   4.640   4.773   6.528   6.547   6.565   6.892   6.924
 78 A'   79 A'   80 A'   34 A"   81 A'   82 A'   35 A"   83 A'                 
  6.940   7.259   7.486  14.716  14.756  14.772  14.785  14.860
 84 A'   85 A'   86 A'   36 A"   37 A"   87 A'   88 A'   89 A'                 
 14.871  28.874  29.525  29.541  29.557  29.871  29.877  29.877
 90 A'   91 A'   38 A"   92 A'   93 A'   39 A"   40 A"   94 A'                 
 29.899  29.962  68.730 130.585 130.598 130.615 154.272 165.852
 95 A'   96 A'   97 A'   41 A"   98 A'   99 A'  100 A'  101 A'                 
166.0951912.190
102 A'  103 A'                                                                 

 Beta MOs, Restricted
 -- Occupied --                  
******* -180.88 -169.69 -169.69 -169.69  -80.05  -80.01  -37.94
  1 A'    2 A'    3 A'    1 A"    4 A'    5 A'    6 A'    7 A'                 
-33.123 -33.119 -33.119 -26.330 -24.307 -24.306 -24.306 -24.302
  8 A'    2 A"    9 A'   10 A'   11 A'    3 A"   12 A'    4 A"                 
-24.302  -7.590  -7.555  -7.252  -5.485  -5.483  -5.481  -5.481
 13 A'   14 A'   15 A'   16 A'   17 A'   18 A'   19 A'    5 A"                 
 -5.474  -5.474  -5.447  -5.446  -5.446  -2.408  -2.404  -2.403
  6 A"   20 A'   21 A'   22 A'    7 A"   23 A'    8 A"   24 A'                 
 -2.391  -2.391  -1.636  -0.961  -0.862  -0.765  -0.706  -0.702
  9 A"   25 A'   26 A'   27 A'   28 A'   29 A'   30 A'   10 A"                 
 -0.598  -0.439  -0.436  -0.427  -0.372  -0.352
 31 A'   32 A'   33 A'   11 A"   34 A'   12 A"                                 
 -- Virtual --                   
 -0.012   0.017   0.064   0.068   0.080   0.084   0.105   0.110
 13 A"   35 A'   36 A'   37 A'   14 A"   38 A'   39 A'   15 A"                 
  0.112   0.154   0.162   0.181   0.280   0.301   0.307   0.341
 40 A'   41 A'   42 A'   43 A'   44 A'   45 A'   16 A"   46 A'                 
  0.350   0.351   0.381   0.384   0.390   0.420   0.425   0.441
 47 A'   17 A"   48 A'   18 A"   49 A'   50 A'   19 A"   51 A'                 
  0.490   0.547   0.559   0.580   0.584   0.665   0.685   0.718
 52 A'   20 A"   53 A'   21 A"   54 A'   55 A'   56 A'   22 A"                 
  0.761   0.796   0.820   0.878   0.909   0.958   1.085   1.097
 57 A'   58 A'   59 A'   23 A"   60 A'   24 A"   61 A'   25 A"                 
  1.121   1.194   1.424   1.539   1.557   1.579   1.614   1.637
 62 A'   63 A'   64 A'   26 A"   65 A'   27 A"   66 A'   67 A'                 
  1.652   1.775   1.832   1.838   1.928   1.977   1.988   2.243
 68 A'   28 A"   29 A"   69 A'   70 A'   71 A'   72 A'   73 A'                 
  4.181   4.183   4.220   4.233   4.478   4.491   4.493   4.524
 30 A"   74 A'   31 A"   75 A'   32 A"   76 A'   33 A"   77 A'                 
  4.552   4.640   4.773   6.528   6.547   6.565   6.892   6.924
 78 A'   79 A'   80 A'   34 A"   81 A'   82 A'   35 A"   83 A'                 
  6.940   7.259   7.486  14.716  14.756  14.772  14.785  14.860
 84 A'   85 A'   86 A'   36 A"   37 A"   87 A'   88 A'   89 A'                 
 14.871  28.874  29.525  29.541  29.557  29.871  29.877  29.877
 90 A'   91 A'   38 A"   92 A'   93 A'   39 A"   40 A"   94 A'                 
 29.899  29.962  68.730 130.585 130.598 130.615 154.272 165.852
 95 A'   96 A'   97 A'   41 A"   98 A'   99 A'  100 A'  101 A'                 
166.0951912.190
102 A'  103 A'                                                                 
 --------------------------------------------------------------

          Ground-State Mulliken Net Atomic Charges

     Atom                 Charge (a.u.)
  ----------------------------------------
      1 I                    -0.142015
      2 P                     0.192139
      3 P                     0.149055
      4 F                    -0.199179
  ----------------------------------------
  Sum of atomic charges =     0.000000

 -----------------------------------------------------------------
                    Cartesian Multipole Moments
 -----------------------------------------------------------------
    Charge (ESU x 10^10)
                 0.0000
    Dipole Moment (Debye)
         X      -0.7073      Y       0.8582      Z      -0.0000
       Tot       1.1121
    Quadrupole Moments (Debye-Ang)
        XX     -57.9602     XY      -2.5262     YY     -63.2320
        XZ      -0.0000     YZ      -0.0000     ZZ     -60.1986
    Octopole Moments (Debye-Ang^2)
       XXX      54.9221    XXY      -8.7748    XYY      21.7718
       YYY     -18.8445    XXZ       0.0000    XYZ       0.0000
       YYZ      -0.0000    XZZ      15.3501    YZZ      -7.5076
       ZZZ      -0.0000
    Hexadecapole Moments (Debye-Ang^3)
      XXXX    -936.3841   XXXY      12.6236   XXYY    -202.0391
      XYYY      14.3195   YYYY    -298.7355   XXXZ      -0.0000
      XXYZ      -0.0000   XYYZ       0.0000   YYYZ      -0.0000
      XXZZ    -171.7564   XYZZ      10.1340   YYZZ     -62.0383
      XZZZ       0.0000   YZZZ      -0.0000   ZZZZ     -88.7070
 -----------------------------------------------------------------
 Calculating analytic gradient of the SCF energy
 Gradient of SCF Energy
            1           2           3           4
    1  -0.0018886   0.0039710  -0.0067885   0.0047061
    2   0.0005584   0.0001111   0.0069256  -0.0075950
    3   0.0000000  -0.0000000   0.0000000   0.0000000
 Max gradient component =       7.595E-03
 RMS gradient           =       4.016E-03
 Gradient time:  CPU 2.79 s  wall 0.52 s
 Geometry Optimization Parameters
   NAtoms,    NIC,     NZ,  NCons,   NDum,   NFix, NCnnct, MaxDiis
        4      14       4       0       0       0       0       0

 Cartesian Hessian Update
 Hessian Updated using BFGS Update


** GEOMETRY OPTIMIZATION IN DELOCALIZED INTERNAL COORDINATES **
   Searching for a Minimum

   Optimization Cycle:   2

                       Coordinates (Angstroms)
     ATOM                X               Y               Z
      1  I         1.1937329917   -0.1424159472    0.0000000000
      2  P        -0.8092770628    1.2706008791    0.0000000000
      3  P        -2.4060579230    0.0531446209    0.0000000000
      4  F        -1.8669549137   -1.4578718174    0.0000000000
   Point Group: cs    Number of degrees of freedom:     5


   Energy is  -7697.770952692

 Hessian Updated using BFGS Update

  5 Hessian modes will be used to form the next step
  Hessian Eigenvalues:
     0.102741    0.222086    0.250280    0.327344    0.380810

 Minimum Search - Taking Simple RFO Step
 Searching for Lamda that Minimizes Along All modes
 Value Taken    Lamda =  -0.00049279
 Step Taken.  Stepsize is  0.046191

                             Maximum     Tolerance    Cnvgd?
         Gradient           0.007896      0.000300      NO
         Displacement       0.033469      0.001200      NO
         Energy change     -0.002204      0.000001      NO


 New Cartesian Coordinates Obtained by Inverse Iteration

 Displacement from previous Coordinates is:  0.086109
 ----------------------------------------------------------------
             Standard Nuclear Orientation (Angstroms)
    I     Atom           X                Y                Z
 ----------------------------------------------------------------
    1      I       1.2196972072    -0.1269325498     0.0000000000
    2      P      -0.8106284465     1.2623028654     0.0000000000
    3      P      -2.3988834924     0.0481289987     0.0000000000
    4      F      -1.8987421761    -1.4600415789     0.0000000000
 ----------------------------------------------------------------
 Molecular Point Group                 Cs    NOp =  2
 Largest Abelian Subgroup              Cs    NOp =  2
 Nuclear Repulsion Energy =   490.4421694328 hartrees
 There are       46 alpha and       46 beta electrons
 Applying Cartesian multipole field
    Component          Value
    ---------          -----
     (2,0,0)        1.00000E-11
     (0,2,0)        2.00000E-11
     (0,0,2)       -3.00000E-11
 Nucleus-field energy     =     0.0000000105 hartrees
 Requested basis set is 6-311++G(d,p)
 There are 56 shells and 144 basis functions
 A cutoff of  1.0D-11 yielded   1280 shell pairs
 There are      8955 function pairs (      9999 Cartesian)
 Smallest overlap matrix eigenvalue = 8.40E-04
 Guess MOs from SCF MO coefficient file

 -----------------------------------------------------------------------
  General SCF calculation program by
  Eric Jon Sundstrom, Paul Horn, Yuezhi Mao, Dmitri Zuev, Alec White,
  David Stuck, Shaama M.S., Shane Yost, Joonho Lee, David Small,
  Daniel Levine, Susi Lehtola, Hugh Burton, Evgeny Epifanovsky
 -----------------------------------------------------------------------
 Hartree-Fock
 using 6 threads for integral computing
 -------------------------------------------------------
 OpenMP Integral computing Module                
 Release: version 2.0, May 2017, Q-Chem Inc. Pleasanton 
 -------------------------------------------------------
 A restricted SCF calculation will be
 performed using DIIS
 SCF converges when DIIS error is below 1.0e-08
 ---------------------------------------
  Cycle       Energy         DIIS error
 ---------------------------------------
    1   -7697.7707262878      3.42e-04  
    2   -7697.7711331084      9.16e-05  
    3   -7697.7711780101      4.13e-05  
    4   -7697.7711841997      1.38e-05  
    5   -7697.7711855575      4.39e-06  
    6   -7697.7711857568      1.61e-06  
    7   -7697.7711857896      7.44e-07  
    8   -7697.7711857949      3.12e-07  
    9   -7697.7711857958      1.22e-07  
   10   -7697.7711857959      3.76e-08  
   11   -7697.7711857961      2.06e-08  
   12   -7697.7711857961      6.54e-09  Convergence criterion met
 ---------------------------------------
 SCF time:   CPU 9.10s  wall 1.00s 
 SCF   energy in the final basis set =    -7697.7711857961
 Total energy in the final basis set =    -7697.7711857961

 --------------------------------------------------------------
             Orbital Energies (a.u.) and Symmetries
 --------------------------------------------------------------

 Alpha MOs, Restricted
 -- Occupied --                  
******* -180.88 -169.69 -169.69 -169.69  -80.05  -80.01  -37.93
  1 A'    2 A'    3 A'    1 A"    4 A'    5 A'    6 A'    7 A'                 
-33.123 -33.119 -33.119 -26.335 -24.307 -24.306 -24.306 -24.302
  8 A'    2 A"    9 A'   10 A'   11 A'    3 A"   12 A'    4 A"                 
-24.302  -7.589  -7.554  -7.252  -5.485  -5.483  -5.480  -5.480
 13 A'   14 A'   15 A'   16 A'   17 A'   18 A'   19 A'    5 A"                 
 -5.474  -5.474  -5.447  -5.445  -5.445  -2.408  -2.404  -2.403
  6 A"   20 A'   21 A'   22 A'    7 A"   23 A'    8 A"   24 A'                 
 -2.391  -2.391  -1.644  -0.962  -0.863  -0.770  -0.712  -0.709
  9 A"   25 A'   26 A'   27 A'   28 A'   29 A'   30 A'   10 A"                 
 -0.597  -0.438  -0.434  -0.427  -0.372  -0.353
 31 A'   32 A'   33 A'   11 A"   34 A'   12 A"                                 
 -- Virtual --                   
 -0.010   0.016   0.064   0.068   0.080   0.084   0.105   0.110
 13 A"   35 A'   36 A'   37 A'   14 A"   38 A'   39 A'   15 A"                 
  0.113   0.155   0.165   0.183   0.282   0.300   0.307   0.338
 40 A'   41 A'   42 A'   43 A'   44 A'   45 A'   16 A"   46 A'                 
  0.350   0.351   0.383   0.383   0.389   0.419   0.426   0.443
 47 A'   17 A"   48 A'   18 A"   49 A'   50 A'   19 A"   51 A'                 
  0.490   0.549   0.559   0.579   0.585   0.664   0.680   0.717
 52 A'   20 A"   53 A'   21 A"   54 A'   55 A'   56 A'   22 A"                 
  0.755   0.797   0.822   0.877   0.911   0.958   1.084   1.101
 57 A'   58 A'   59 A'   23 A"   60 A'   24 A"   61 A'   25 A"                 
  1.122   1.204   1.432   1.538   1.562   1.577   1.608   1.637
 62 A'   63 A'   64 A'   26 A"   65 A'   27 A"   66 A'   67 A'                 
  1.642   1.775   1.832   1.835   1.926   1.979   1.986   2.238
 68 A'   28 A"   29 A"   69 A'   70 A'   71 A'   72 A'   73 A'                 
  4.175   4.177   4.219   4.231   4.478   4.491   4.492   4.531
 30 A"   74 A'   31 A"   75 A'   32 A"   76 A'   33 A"   77 A'                 
  4.554   4.638   4.771   6.528   6.547   6.566   6.887   6.916
 78 A'   79 A'   80 A'   34 A"   81 A'   82 A'   35 A"   83 A'                 
  6.934   7.264   7.496  14.717  14.757  14.777  14.786  14.862
 84 A'   85 A'   86 A'   36 A"   37 A"   87 A'   88 A'   89 A'                 
 14.870  28.872  29.525  29.541  29.557  29.871  29.877  29.877
 90 A'   91 A'   38 A"   92 A'   93 A'   39 A"   40 A"   94 A'                 
 29.897  29.961  68.726 130.585 130.598 130.615 154.270 165.856
 95 A'   96 A'   97 A'   41 A"   98 A'   99 A'  100 A'  101 A'                 
166.1041912.188
102 A'  103 A'                                                                 

 Beta MOs, Restricted
 -- Occupied --                  
******* -180.88 -169.69 -169.69 -169.69  -80.05  -80.01  -37.93
  1 A'    2 A'    3 A'    1 A"    4 A'    5 A'    6 A'    7 A'                 
-33.123 -33.119 -33.119 -26.335 -24.307 -24.306 -24.306 -24.302
  8 A'    2 A"    9 A'   10 A'   11 A'    3 A"   12 A'    4 A"                 
-24.302  -7.589  -7.554  -7.252  -5.485  -5.483  -5.480  -5.480
 13 A'   14 A'   15 A'   16 A'   17 A'   18 A'   19 A'    5 A"                 
 -5.474  -5.474  -5.447  -5.445  -5.445  -2.408  -2.404  -2.403
  6 A"   20 A'   21 A'   22 A'    7 A"   23 A'    8 A"   24 A'                 
 -2.391  -2.391  -1.644  -0.962  -0.863  -0.770  -0.712  -0.709
  9 A"   25 A'   26 A'   27 A'   28 A'   29 A'   30 A'   10 A"                 
 -0.597  -0.438  -0.434  -0.427  -0.372  -0.353
 31 A'   32 A'   33 A'   11 A"   34 A'   12 A"                                 
 -- Virtual --                   
 -0.010   0.016   0.064   0.068   0.080   0.084   0.105   0.110
 13 A"   35 A'   36 A'   37 A'   14 A"   38 A'   39 A'   15 A"                 
  0.113   0.155   0.165   0.183   0.282   0.300   0.307   0.338
 40 A'   41 A'   42 A'   43 A'   44 A'   45 A'   16 A"   46 A'                 
  0.350   0.351   0.383   0.383   0.389   0.419   0.426   0.443
 47 A'   17 A"   48 A'   18 A"   49 A'   50 A'   19 A"   51 A'                 
  0.490   0.549   0.559   0.579   0.585   0.664   0.680   0.717
 52 A'   20 A"   53 A'   21 A"   54 A'   55 A'   56 A'   22 A"                 
  0.755   0.797   0.822   0.877   0.911   0.958   1.084   1.101
 57 A'   58 A'   59 A'   23 A"   60 A'   24 A"   61 A'   25 A"                 
  1.122   1.204   1.432   1.538   1.562   1.577   1.608   1.637
 62 A'   63 A'   64 A'   26 A"   65 A'   27 A"   66 A'   67 A'                 
  1.642   1.775   1.832   1.835   1.926   1.979   1.986   2.238
 68 A'   28 A"   29 A"   69 A'   70 A'   71 A'   72 A'   73 A'                 
  4.175   4.177   4.219   4.231   4.478   4.491   4.492   4.531
 30 A"   74 A'   31 A"   75 A'   32 A"   76 A'   33 A"   77 A'                 
  4.554   4.638   4.771   6.528   6.547   6.566   6.887   6.916
 78 A'   79 A'   80 A'   34 A"   81 A'   82 A'   35 A"   83 A'                 
  6.934   7.264   7.496  14.717  14.757  14.777  14.786  14.862
 84 A'   85 A'   86 A'   36 A"   37 A"   87 A'   88 A'   89 A'                 
 14.870  28.872  29.525  29.541  29.557  29.871  29.877  29.877
 90 A'   91 A'   38 A"   92 A'   93 A'   39 A"   40 A"   94 A'                 
 29.897  29.961  68.726 130.585 130.598 130.615 154.270 165.856
 95 A'   96 A'   97 A'   41 A"   98 A'   99 A'  100 A'  101 A'                 
166.1041912.188
102 A'  103 A'                                                                 
 --------------------------------------------------------------

          Ground-State Mulliken Net Atomic Charges

     Atom                 Charge (a.u.)
  ----------------------------------------
      1 I                    -0.146942
      2 P                     0.192316
      3 P                     0.140350
      4 F                    -0.185725
  ----------------------------------------
  Sum of atomic charges =     0.000000

 -----------------------------------------------------------------
                    Cartesian Multipole Moments
 -----------------------------------------------------------------
    Charge (ESU x 10^10)
                 0.0000
    Dipole Moment (Debye)
         X      -0.6895      Y       0.7570      Z       0.0000
       Tot       1.0239
    Quadrupole Moments (Debye-Ang)
        XX     -58.1598     XY      -2.2769     YY     -63.2235
        XZ       0.0000     YZ       0.0000     ZZ     -60.1861
    Octopole Moments (Debye-Ang^2)
       XXX      53.8727    XXY      -9.5193    XYY      21.0260
       YYY     -19.7793    XXZ      -0.0000    XYZ      -0.0000
       YYZ       0.0000    XZZ      14.5355    YZZ      -7.8490
       ZZZ      -0.0000
    Hexadecapole Moments (Debye-Ang^3)
      XXXX    -949.6114   XXXY      11.3469   XXYY    -204.2866
      XYYY      12.3165   YYYY    -296.1722   XXXZ       0.0000
      XXYZ       0.0000   XYYZ      -0.0000   YYYZ       0.0000
      XXZZ    -173.5817   XYZZ       9.3975   YYZZ     -61.6337
      XZZZ       0.0000   YZZZ       0.0000   ZZZZ     -88.6664
 -----------------------------------------------------------------
 Calculating analytic gradient of the SCF energy
 Gradient of SCF Energy
            1           2           3           4
    1   0.0002197  -0.0010651   0.0007243   0.0001211
    2   0.0001238  -0.0012170   0.0011515  -0.0000583
    3   0.0000000   0.0000000  -0.0000000  -0.0000000
 Max gradient component =       1.217E-03
 RMS gradient           =       6.156E-04
 Gradient time:  CPU 2.77 s  wall 0.52 s
 Geometry Optimization Parameters
   NAtoms,    NIC,     NZ,  NCons,   NDum,   NFix, NCnnct, MaxDiis
        4      14       4       0       0       0       0       0

 Cartesian Hessian Update
 Hessian Updated using BFGS Update


** GEOMETRY OPTIMIZATION IN DELOCALIZED INTERNAL COORDINATES **
   Searching for a Minimum

   Optimization Cycle:   3

                       Coordinates (Angstroms)
     ATOM                X               Y               Z
      1  I         1.2196972072   -0.1269325498    0.0000000000
      2  P        -0.8106284465    1.2623028654    0.0000000000
      3  P        -2.3988834924    0.0481289987    0.0000000000
      4  F        -1.8987421761   -1.4600415789    0.0000000000
   Point Group: cs    Number of degrees of freedom:     5


   Energy is  -7697.771185796

 Hessian Updated using BFGS Update

  5 Hessian modes will be used to form the next step
  Hessian Eigenvalues:
     0.103459    0.232132    0.267667    0.322456    0.363774

 Minimum Search - Taking Simple RFO Step
 Searching for Lamda that Minimizes Along All modes
 Value Taken    Lamda =  -0.00001057
 Step Taken.  Stepsize is  0.006181

                             Maximum     Tolerance    Cnvgd?
         Gradient           0.001095      0.000300      NO
         Displacement       0.003896      0.001200      NO
         Energy change     -0.000233      0.000001      NO


 New Cartesian Coordinates Obtained by Inverse Iteration

 Displacement from previous Coordinates is:  0.009873
 ----------------------------------------------------------------
             Standard Nuclear Orientation (Angstroms)
    I     Atom           X                Y                Z
 ----------------------------------------------------------------
    1      I       1.2164873147    -0.1285068450     0.0000000000
    2      P      -0.8099139269     1.2653580044     0.0000000000
    3      P      -2.3980912046     0.0472373381     0.0000000000
    4      F      -1.8970390909    -1.4606307621     0.0000000000
 ----------------------------------------------------------------
 Molecular Point Group                 Cs    NOp =  2
 Largest Abelian Subgroup              Cs    NOp =  2
 Nuclear Repulsion Energy =   490.6254658039 hartrees
 There are       46 alpha and       46 beta electrons
 Applying Cartesian multipole field
    Component          Value
    ---------          -----
     (2,0,0)        1.00000E-11
     (0,2,0)        2.00000E-11
     (0,0,2)       -3.00000E-11
 Nucleus-field energy     =     0.0000000105 hartrees
 Requested basis set is 6-311++G(d,p)
 There are 56 shells and 144 basis functions
 A cutoff of  1.0D-11 yielded   1280 shell pairs
 There are      8955 function pairs (      9999 Cartesian)
 Smallest overlap matrix eigenvalue = 8.46E-04
 Guess MOs from SCF MO coefficient file

 -----------------------------------------------------------------------
  General SCF calculation program by
  Eric Jon Sundstrom, Paul Horn, Yuezhi Mao, Dmitri Zuev, Alec White,
  David Stuck, Shaama M.S., Shane Yost, Joonho Lee, David Small,
  Daniel Levine, Susi Lehtola, Hugh Burton, Evgeny Epifanovsky
 -----------------------------------------------------------------------
 Hartree-Fock
 using 6 threads for integral computing
 -------------------------------------------------------
 OpenMP Integral computing Module                
 Release: version 2.0, May 2017, Q-Chem Inc. Pleasanton 
 -------------------------------------------------------
 A restricted SCF calculation will be
 performed using DIIS
 SCF converges when DIIS error is below 1.0e-08
 ---------------------------------------
  Cycle       Energy         DIIS error
 ---------------------------------------
    1   -7697.7711875380      2.77e-05  
    2   -7697.7711910029      8.03e-06  
    3   -7697.7711914604      3.65e-06  
    4   -7697.7711915477      1.61e-06  
    5   -7697.7711915701      5.97e-07  
    6   -7697.7711915743      1.85e-07  
    7   -7697.7711915746      6.77e-08  
    8   -7697.7711915748      2.79e-08  
    9   -7697.7711915747      1.04e-08  
   10   -7697.7711915748      4.05e-09  Convergence criterion met
 ---------------------------------------
 SCF time:   CPU 7.61s  wall 1.00s 
 SCF   energy in the final basis set =    -7697.7711915748
 Total energy in the final basis set =    -7697.7711915748

 --------------------------------------------------------------
             Orbital Energies (a.u.) and Symmetries
 --------------------------------------------------------------

 Alpha MOs, Restricted
 -- Occupied --                  
******* -180.88 -169.69 -169.69 -169.69  -80.05  -80.01  -37.93
  1 A'    2 A'    3 A'    1 A"    4 A'    5 A'    6 A'    7 A'                 
-33.123 -33.119 -33.119 -26.335 -24.307 -24.306 -24.305 -24.302
  8 A'    2 A"    9 A'   10 A'   11 A'    3 A"   12 A'    4 A"                 
-24.302  -7.590  -7.554  -7.252  -5.485  -5.483  -5.480  -5.480
 13 A'   14 A'   15 A'   16 A'   17 A'   18 A'   19 A'    5 A"                 
 -5.474  -5.473  -5.447  -5.445  -5.445  -2.408  -2.403  -2.403
  6 A"   20 A'   21 A'   22 A'    7 A"   23 A'    8 A"   24 A'                 
 -2.391  -2.391  -1.644  -0.962  -0.863  -0.770  -0.712  -0.709
  9 A"   25 A'   26 A'   27 A'   28 A'   29 A'   30 A'   10 A"                 
 -0.597  -0.438  -0.434  -0.427  -0.372  -0.352
 31 A'   32 A'   33 A'   11 A"   34 A'   12 A"                                 
 -- Virtual --                   
 -0.010   0.016   0.064   0.068   0.080   0.084   0.105   0.110
 13 A"   35 A'   36 A'   37 A'   14 A"   38 A'   39 A'   15 A"                 
  0.112   0.155   0.164   0.182   0.281   0.300   0.307   0.339
 40 A'   41 A'   42 A'   43 A'   44 A'   45 A'   16 A"   46 A'                 
  0.350   0.351   0.383   0.384   0.389   0.419   0.426   0.443
 47 A'   17 A"   48 A'   18 A"   49 A'   50 A'   19 A"   51 A'                 
  0.490   0.549   0.559   0.579   0.585   0.665   0.680   0.717
 52 A'   20 A"   53 A'   21 A"   54 A'   55 A'   56 A'   22 A"                 
  0.756   0.797   0.821   0.878   0.911   0.958   1.084   1.100
 57 A'   58 A'   59 A'   23 A"   60 A'   24 A"   61 A'   25 A"                 
  1.122   1.203   1.430   1.538   1.561   1.577   1.609   1.637
 62 A'   63 A'   64 A'   26 A"   65 A'   27 A"   66 A'   67 A'                 
  1.642   1.775   1.832   1.835   1.927   1.979   1.985   2.238
 68 A'   28 A"   29 A"   69 A'   70 A'   71 A'   72 A'   73 A'                 
  4.175   4.177   4.219   4.231   4.478   4.491   4.493   4.531
 30 A"   74 A'   31 A"   75 A'   32 A"   76 A'   33 A"   77 A'                 
  4.554   4.638   4.771   6.528   6.547   6.566   6.887   6.916
 78 A'   79 A'   80 A'   34 A"   81 A'   82 A'   35 A"   83 A'                 
  6.934   7.264   7.495  14.716  14.757  14.777  14.786  14.862
 84 A'   85 A'   86 A'   36 A"   37 A"   87 A'   88 A'   89 A'                 
 14.870  28.873  29.525  29.541  29.557  29.871  29.877  29.877
 90 A'   91 A'   38 A"   92 A'   93 A'   39 A"   40 A"   94 A'                 
 29.897  29.961  68.726 130.585 130.598 130.615 154.270 165.856
 95 A'   96 A'   97 A'   41 A"   98 A'   99 A'  100 A'  101 A'                 
166.1021912.188
102 A'  103 A'                                                                 

 Beta MOs, Restricted
 -- Occupied --                  
******* -180.88 -169.69 -169.69 -169.69  -80.05  -80.01  -37.93
  1 A'    2 A'    3 A'    1 A"    4 A'    5 A'    6 A'    7 A'                 
-33.123 -33.119 -33.119 -26.335 -24.307 -24.306 -24.305 -24.302
  8 A'    2 A"    9 A'   10 A'   11 A'    3 A"   12 A'    4 A"                 
-24.302  -7.590  -7.554  -7.252  -5.485  -5.483  -5.480  -5.480
 13 A'   14 A'   15 A'   16 A'   17 A'   18 A'   19 A'    5 A"                 
 -5.474  -5.473  -5.447  -5.445  -5.445  -2.408  -2.403  -2.403
  6 A"   20 A'   21 A'   22 A'    7 A"   23 A'    8 A"   24 A'                 
 -2.391  -2.391  -1.644  -0.962  -0.863  -0.770  -0.712  -0.709
  9 A"   25 A'   26 A'   27 A'   28 A'   29 A'   30 A'   10 A"                 
 -0.597  -0.438  -0.434  -0.427  -0.372  -0.352
 31 A'   32 A'   33 A'   11 A"   34 A'   12 A"                                 
 -- Virtual --                   
 -0.010   0.016   0.064   0.068   0.080   0.084   0.105   0.110
 13 A"   35 A'   36 A'   37 A'   14 A"   38 A'   39 A'   15 A"                 
  0.112   0.155   0.164   0.182   0.281   0.300   0.307   0.339
 40 A'   41 A'   42 A'   43 A'   44 A'   45 A'   16 A"   46 A'                 
  0.350   0.351   0.383   0.384   0.389   0.419   0.426   0.443
 47 A'   17 A"   48 A'   18 A"   49 A'   50 A'   19 A"   51 A'                 
  0.490   0.549   0.559   0.579   0.585   0.665   0.680   0.717
 52 A'   20 A"   53 A'   21 A"   54 A'   55 A'   56 A'   22 A"                 
  0.756   0.797   0.821   0.878   0.911   0.958   1.084   1.100
 57 A'   58 A'   59 A'   23 A"   60 A'   24 A"   61 A'   25 A"                 
  1.122   1.203   1.430   1.538   1.561   1.577   1.609   1.637
 62 A'   63 A'   64 A'   26 A"   65 A'   27 A"   66 A'   67 A'                 
  1.642   1.775   1.832   1.835   1.927   1.979   1.985   2.238
 68 A'   28 A"   29 A"   69 A'   70 A'   71 A'   72 A'   73 A'                 
  4.175   4.177   4.219   4.231   4.478   4.491   4.493   4.531
 30 A"   74 A'   31 A"   75 A'   32 A"   76 A'   33 A"   77 A'                 
  4.554   4.638   4.771   6.528   6.547   6.566   6.887   6.916
 78 A'   79 A'   80 A'   34 A"   81 A'   82 A'   35 A"   83 A'                 
  6.934   7.264   7.495  14.716  14.757  14.777  14.786  14.862
 84 A'   85 A'   86 A'   36 A"   37 A"   87 A'   88 A'   89 A'                 
 14.870  28.873  29.525  29.541  29.557  29.871  29.877  29.877
 90 A'   91 A'   38 A"   92 A'   93 A'   39 A"   40 A"   94 A'                 
 29.897  29.961  68.726 130.585 130.598 130.615 154.270 165.856
 95 A'   96 A'   97 A'   41 A"   98 A'   99 A'  100 A'  101 A'                 
166.1021912.188
102 A'  103 A'                                                                 
 --------------------------------------------------------------

          Ground-State Mulliken Net Atomic Charges

     Atom                 Charge (a.u.)
  ----------------------------------------
      1 I                    -0.147235
      2 P                     0.192158
      3 P                     0.140268
      4 F                    -0.185191
  ----------------------------------------
  Sum of atomic charges =     0.000000

 -----------------------------------------------------------------
                    Cartesian Multipole Moments
 -----------------------------------------------------------------
    Charge (ESU x 10^10)
                 0.0000
    Dipole Moment (Debye)
         X      -0.6913      Y       0.7615      Z      -0.0000
       Tot       1.0284
    Quadrupole Moments (Debye-Ang)
        XX     -58.1875     XY      -2.2835     YY     -63.2005
        XZ       0.0000     YZ       0.0000     ZZ     -60.1966
    Octopole Moments (Debye-Ang^2)
       XXX      54.0793    XXY      -9.4877    XYY      21.0873
       YYY     -19.7015    XXZ      -0.0000    XYZ      -0.0000
       YYZ      -0.0000    XZZ      14.6178    YZZ      -7.8345
       ZZZ       0.0000
    Hexadecapole Moments (Debye-Ang^3)
      XXXX    -948.2673   XXXY      11.4221   XXYY    -204.0044
      XYYY      12.4117   YYYY    -296.8043   XXXZ       0.0000
      XXYZ       0.0000   XYYZ       0.0000   YYYZ       0.0000
      XXZZ    -173.3109   XYZZ       9.4473   YYZZ     -61.7605
      XZZZ      -0.0000   YZZZ      -0.0000   ZZZZ     -88.7133
 -----------------------------------------------------------------
 Calculating analytic gradient of the SCF energy
 Gradient of SCF Energy
            1           2           3           4
    1  -0.0000857  -0.0000903   0.0001639   0.0000122
    2   0.0000883  -0.0001895   0.0003639  -0.0002627
    3  -0.0000000   0.0000000   0.0000000  -0.0000000
 Max gradient component =       3.639E-04
 RMS gradient           =       1.548E-04
 Gradient time:  CPU 2.78 s  wall 0.52 s
 Geometry Optimization Parameters
   NAtoms,    NIC,     NZ,  NCons,   NDum,   NFix, NCnnct, MaxDiis
        4      14       4       0       0       0       0       0

 Cartesian Hessian Update
 Hessian Updated using BFGS Update


** GEOMETRY OPTIMIZATION IN DELOCALIZED INTERNAL COORDINATES **
   Searching for a Minimum

   Optimization Cycle:   4

                       Coordinates (Angstroms)
     ATOM                X               Y               Z
      1  I         1.2164873147   -0.1285068450    0.0000000000
      2  P        -0.8099139269    1.2653580044    0.0000000000
      3  P        -2.3980912046    0.0472373381    0.0000000000
      4  F        -1.8970390909   -1.4606307621    0.0000000000
   Point Group: cs    Number of degrees of freedom:     5


   Energy is  -7697.771191575

 Hessian Updated using BFGS Update

  5 Hessian modes will be used to form the next step
  Hessian Eigenvalues:
     0.105741    0.216496    0.247016    0.317131    0.381010

 Minimum Search - Taking Simple RFO Step
 Searching for Lamda that Minimizes Along All modes
 Value Taken    Lamda =   0.00000000
 Step Taken.  Stepsize is  0.002112

                             Maximum     Tolerance    Cnvgd?
         Gradient           0.000235      0.000300     YES
         Displacement       0.001322      0.001200      NO
         Energy change     -0.000006      0.000001      NO


 New Cartesian Coordinates Obtained by Inverse Iteration

 Displacement from previous Coordinates is:  0.003360
 ----------------------------------------------------------------
             Standard Nuclear Orientation (Angstroms)
    I     Atom           X                Y                Z
 ----------------------------------------------------------------
    1      I       1.2160918835    -0.1293682121     0.0000000000
    2      P      -0.8102320388     1.2658434568     0.0000000000
    3      P      -2.3985093245     0.0469784056     0.0000000000
    4      F      -1.8959074280    -1.4599959150     0.0000000000
 ----------------------------------------------------------------
 Molecular Point Group                 Cs    NOp =  2
 Largest Abelian Subgroup              Cs    NOp =  2
 Nuclear Repulsion Energy =   490.6189474982 hartrees
 There are       46 alpha and       46 beta electrons
 Applying Cartesian multipole field
    Component          Value
    ---------          -----
     (2,0,0)        1.00000E-11
     (0,2,0)        2.00000E-11
     (0,0,2)       -3.00000E-11
 Nucleus-field energy     =     0.0000000105 hartrees
 Requested basis set is 6-311++G(d,p)
 There are 56 shells and 144 basis functions
 A cutoff of  1.0D-11 yielded   1280 shell pairs
 There are      8955 function pairs (      9999 Cartesian)
 Smallest overlap matrix eigenvalue = 8.47E-04
 Guess MOs from SCF MO coefficient file

 -----------------------------------------------------------------------
  General SCF calculation program by
  Eric Jon Sundstrom, Paul Horn, Yuezhi Mao, Dmitri Zuev, Alec White,
  David Stuck, Shaama M.S., Shane Yost, Joonho Lee, David Small,
  Daniel Levine, Susi Lehtola, Hugh Burton, Evgeny Epifanovsky
 -----------------------------------------------------------------------
 Hartree-Fock
 using 6 threads for integral computing
 -------------------------------------------------------
 OpenMP Integral computing Module                
 Release: version 2.0, May 2017, Q-Chem Inc. Pleasanton 
 -------------------------------------------------------
 A restricted SCF calculation will be
 performed using DIIS
 SCF converges when DIIS error is below 1.0e-08
 ---------------------------------------
  Cycle       Energy         DIIS error
 ---------------------------------------
    1   -7697.7711910512      1.45e-05  
    2   -7697.7711918301      4.18e-06  
    3   -7697.7711919140      2.10e-06  
    4   -7697.7711919291      5.95e-07  
    5   -7697.7711919319      1.90e-07  
    6   -7697.7711919322      6.88e-08  
    7   -7697.7711919322      2.41e-08  
    8   -7697.7711919323      9.73e-09  Convergence criterion met
 ---------------------------------------
 SCF time:   CPU 6.10s  wall 1.00s 
 SCF   energy in the final basis set =    -7697.7711919323
 Total energy in the final basis set =    -7697.7711919323

 --------------------------------------------------------------
             Orbital Energies (a.u.) and Symmetries
 --------------------------------------------------------------

 Alpha MOs, Restricted
 -- Occupied --                  
******* -180.88 -169.69 -169.69 -169.69  -80.05  -80.01  -37.93
  1 A'    2 A'    3 A'    1 A"    4 A'    5 A'    6 A'    7 A'                 
-33.123 -33.119 -33.118 -26.335 -24.307 -24.306 -24.305 -24.302
  8 A'    2 A"    9 A'   10 A'   11 A'    3 A"   12 A'    4 A"                 
-24.302  -7.590  -7.554  -7.252  -5.485  -5.483  -5.480  -5.480
 13 A'   14 A'   15 A'   16 A'   17 A'   18 A'   19 A'    5 A"                 
 -5.474  -5.473  -5.447  -5.445  -5.445  -2.408  -2.403  -2.403
  6 A"   20 A'   21 A'   22 A'    7 A"   23 A'    8 A"   24 A'                 
 -2.390  -2.390  -1.644  -0.962  -0.863  -0.770  -0.712  -0.709
  9 A"   25 A'   26 A'   27 A'   28 A'   29 A'   30 A'   10 A"                 
 -0.597  -0.438  -0.434  -0.427  -0.372  -0.352
 31 A'   32 A'   33 A'   11 A"   34 A'   12 A"                                 
 -- Virtual --                   
 -0.010   0.016   0.064   0.068   0.080   0.084   0.105   0.110
 13 A"   35 A'   36 A'   37 A'   14 A"   38 A'   39 A'   15 A"                 
  0.112   0.155   0.164   0.182   0.281   0.300   0.307   0.339
 40 A'   41 A'   42 A'   43 A'   44 A'   45 A'   16 A"   46 A'                 
  0.350   0.351   0.383   0.384   0.389   0.419   0.426   0.443
 47 A'   17 A"   48 A'   18 A"   49 A'   50 A'   19 A"   51 A'                 
  0.490   0.549   0.559   0.579   0.585   0.665   0.680   0.717
 52 A'   20 A"   53 A'   21 A"   54 A'   55 A'   56 A'   22 A"                 
  0.756   0.797   0.821   0.878   0.911   0.958   1.084   1.100
 57 A'   58 A'   59 A'   23 A"   60 A'   24 A"   61 A'   25 A"                 
  1.122   1.203   1.429   1.538   1.561   1.577   1.608   1.637
 62 A'   63 A'   64 A'   26 A"   65 A'   27 A"   66 A'   67 A'                 
  1.643   1.775   1.832   1.836   1.927   1.979   1.985   2.238
 68 A'   28 A"   29 A"   69 A'   70 A'   71 A'   72 A'   73 A'                 
  4.175   4.177   4.219   4.231   4.478   4.491   4.493   4.531
 30 A"   74 A'   31 A"   75 A'   32 A"   76 A'   33 A"   77 A'                 
  4.554   4.638   4.771   6.528   6.547   6.566   6.887   6.915
 78 A'   79 A'   80 A'   34 A"   81 A'   82 A'   35 A"   83 A'                 
  6.934   7.264   7.495  14.716  14.757  14.776  14.786  14.862
 84 A'   85 A'   86 A'   36 A"   37 A"   87 A'   88 A'   89 A'                 
 14.870  28.873  29.525  29.541  29.557  29.871  29.877  29.877
 90 A'   91 A'   38 A"   92 A'   93 A'   39 A"   40 A"   94 A'                 
 29.897  29.961  68.726 130.585 130.598 130.615 154.270 165.856
 95 A'   96 A'   97 A'   41 A"   98 A'   99 A'  100 A'  101 A'                 
166.1021912.188
102 A'  103 A'                                                                 

 Beta MOs, Restricted
 -- Occupied --                  
******* -180.88 -169.69 -169.69 -169.69  -80.05  -80.01  -37.93
  1 A'    2 A'    3 A'    1 A"    4 A'    5 A'    6 A'    7 A'                 
-33.123 -33.119 -33.118 -26.335 -24.307 -24.306 -24.305 -24.302
  8 A'    2 A"    9 A'   10 A'   11 A'    3 A"   12 A'    4 A"                 
-24.302  -7.590  -7.554  -7.252  -5.485  -5.483  -5.480  -5.480
 13 A'   14 A'   15 A'   16 A'   17 A'   18 A'   19 A'    5 A"                 
 -5.474  -5.473  -5.447  -5.445  -5.445  -2.408  -2.403  -2.403
  6 A"   20 A'   21 A'   22 A'    7 A"   23 A'    8 A"   24 A'                 
 -2.390  -2.390  -1.644  -0.962  -0.863  -0.770  -0.712  -0.709
  9 A"   25 A'   26 A'   27 A'   28 A'   29 A'   30 A'   10 A"                 
 -0.597  -0.438  -0.434  -0.427  -0.372  -0.352
 31 A'   32 A'   33 A'   11 A"   34 A'   12 A"                                 
 -- Virtual --                   
 -0.010   0.016   0.064   0.068   0.080   0.084   0.105   0.110
 13 A"   35 A'   36 A'   37 A'   14 A"   38 A'   39 A'   15 A"                 
  0.112   0.155   0.164   0.182   0.281   0.300   0.307   0.339
 40 A'   41 A'   42 A'   43 A'   44 A'   45 A'   16 A"   46 A'                 
  0.350   0.351   0.383   0.384   0.389   0.419   0.426   0.443
 47 A'   17 A"   48 A'   18 A"   49 A'   50 A'   19 A"   51 A'                 
  0.490   0.549   0.559   0.579   0.585   0.665   0.680   0.717
 52 A'   20 A"   53 A'   21 A"   54 A'   55 A'   56 A'   22 A"                 
  0.756   0.797   0.821   0.878   0.911   0.958   1.084   1.100
 57 A'   58 A'   59 A'   23 A"   60 A'   24 A"   61 A'   25 A"                 
  1.122   1.203   1.429   1.538   1.561   1.577   1.608   1.637
 62 A'   63 A'   64 A'   26 A"   65 A'   27 A"   66 A'   67 A'                 
  1.643   1.775   1.832   1.836   1.927   1.979   1.985   2.238
 68 A'   28 A"   29 A"   69 A'   70 A'   71 A'   72 A'   73 A'                 
  4.175   4.177   4.219   4.231   4.478   4.491   4.493   4.531
 30 A"   74 A'   31 A"   75 A'   32 A"   76 A'   33 A"   77 A'                 
  4.554   4.638   4.771   6.528   6.547   6.566   6.887   6.915
 78 A'   79 A'   80 A'   34 A"   81 A'   82 A'   35 A"   83 A'                 
  6.934   7.264   7.495  14.716  14.757  14.776  14.786  14.862
 84 A'   85 A'   86 A'   36 A"   37 A"   87 A'   88 A'   89 A'                 
 14.870  28.873  29.525  29.541  29.557  29.871  29.877  29.877
 90 A'   91 A'   38 A"   92 A'   93 A'   39 A"   40 A"   94 A'                 
 29.897  29.961  68.726 130.585 130.598 130.615 154.270 165.856
 95 A'   96 A'   97 A'   41 A"   98 A'   99 A'  100 A'  101 A'                 
166.1021912.188
102 A'  103 A'                                                                 
 --------------------------------------------------------------

          Ground-State Mulliken Net Atomic Charges

     Atom                 Charge (a.u.)
  ----------------------------------------
      1 I                    -0.147421
      2 P                     0.192148
      3 P                     0.140106
      4 F                    -0.184833
  ----------------------------------------
  Sum of atomic charges =     0.000000

 -----------------------------------------------------------------
                    Cartesian Multipole Moments
 -----------------------------------------------------------------
    Charge (ESU x 10^10)
                 0.0000
    Dipole Moment (Debye)
         X      -0.6982      Y       0.7602      Z      -0.0000
       Tot       1.0322
    Quadrupole Moments (Debye-Ang)
        XX     -58.1776     XY      -2.2815     YY     -63.1934
        XZ       0.0000     YZ       0.0000     ZZ     -60.2009
    Octopole Moments (Debye-Ang^2)
       XXX      54.0753    XXY      -9.4763    XYY      21.0821
       YYY     -19.6602    XXZ      -0.0000    XYZ      -0.0000
       YYZ      -0.0000    XZZ      14.6329    YZZ      -7.8185
       ZZZ      -0.0000
    Hexadecapole Moments (Debye-Ang^3)
      XXXX    -948.1461   XXXY      11.5563   XXYY    -203.9352
      XYYY      12.5643   YYYY    -296.8602   XXXZ       0.0000
      XXYZ       0.0000   XYYZ       0.0000   YYYZ       0.0000
      XXZZ    -173.3042   XYZZ       9.4961   YYZZ     -61.7779
      XZZZ       0.0000   YZZZ      -0.0000   ZZZZ     -88.7326
 -----------------------------------------------------------------
 Calculating analytic gradient of the SCF energy
 Gradient of SCF Energy
            1           2           3           4
    1   0.0000308  -0.0000087  -0.0000435   0.0000214
    2  -0.0000207   0.0000241   0.0000197  -0.0000231
    3  -0.0000000   0.0000000   0.0000000  -0.0000000
 Max gradient component =       4.347E-05
 RMS gradient           =       2.103E-05
 Gradient time:  CPU 2.78 s  wall 0.52 s
 Geometry Optimization Parameters
   NAtoms,    NIC,     NZ,  NCons,   NDum,   NFix, NCnnct, MaxDiis
        4      14       4       0       0       0       0       0

 Cartesian Hessian Update
 Hessian Updated using BFGS Update


** GEOMETRY OPTIMIZATION IN DELOCALIZED INTERNAL COORDINATES **
   Searching for a Minimum

   Optimization Cycle:   5

                       Coordinates (Angstroms)
     ATOM                X               Y               Z
      1  I         1.2160918835   -0.1293682121    0.0000000000
      2  P        -0.8102320388    1.2658434568    0.0000000000
      3  P        -2.3985093245    0.0469784056    0.0000000000
      4  F        -1.8959074280   -1.4599959150    0.0000000000
   Point Group: cs    Number of degrees of freedom:     5


   Energy is  -7697.771191932

 Hessian Updated using BFGS Update

  5 Hessian modes will be used to form the next step
  Hessian Eigenvalues:
     0.116837    0.223037    0.248418    0.312899    0.371523

 Minimum Search - Taking Simple RFO Step
 Searching for Lamda that Minimizes Along All modes
 Value Taken    Lamda =   0.00000000
 Step Taken.  Stepsize is  0.000361

                             Maximum     Tolerance    Cnvgd?
         Gradient           0.000053      0.000300     YES
         Displacement       0.000293      0.001200     YES
         Energy change     -0.000000      0.000001     YES


                       Distance Matrix (Angstroms)
             I (  1)   P (  2)   P (  3)
   P (  2)  2.460204
   P (  3)  3.618900  2.002063
   F (  4)  3.384540  2.934091  1.588578

 Final energy is   -7697.7711919323237     


 ******************************
 **  OPTIMIZATION CONVERGED  **
 ******************************

                       Coordinates (Angstroms)
     ATOM                X               Y               Z
      1  I         1.2160918835   -0.1293682121    0.0000000000
      2  P        -0.8102320388    1.2658434568    0.0000000000
      3  P        -2.3985093245    0.0469784056    0.0000000000
      4  F        -1.8959074280   -1.4599959150    0.0000000000

Z-matrix Print:
$molecule
0 1
I 
P  1 2.460204
P  2 2.002063 1 107.947796
F  3 1.588578 2 109.058680 1 -0.000000 0
$end


 --------------------------------------------------------------
             Orbital Energies (a.u.) and Symmetries
 --------------------------------------------------------------

 Alpha MOs, Restricted
 -- Occupied --                  
******* -180.88 -169.69 -169.69 -169.69  -80.05  -80.01  -37.93
  1 A'    2 A'    3 A'    1 A"    4 A'    5 A'    6 A'    7 A'                 
-33.123 -33.119 -33.118 -26.335 -24.307 -24.306 -24.305 -24.302
  8 A'    2 A"    9 A'   10 A'   11 A'    3 A"   12 A'    4 A"                 
-24.302  -7.590  -7.554  -7.252  -5.485  -5.483  -5.480  -5.480
 13 A'   14 A'   15 A'   16 A'   17 A'   18 A'   19 A'    5 A"                 
 -5.474  -5.473  -5.447  -5.445  -5.445  -2.408  -2.403  -2.403
  6 A"   20 A'   21 A'   22 A'    7 A"   23 A'    8 A"   24 A'                 
 -2.390  -2.390  -1.644  -0.962  -0.863  -0.770  -0.712  -0.709
  9 A"   25 A'   26 A'   27 A'   28 A'   29 A'   30 A'   10 A"                 
 -0.597  -0.438  -0.434  -0.427  -0.372  -0.352
 31 A'   32 A'   33 A'   11 A"   34 A'   12 A"                                 
 -- Virtual --                   
 -0.010   0.016   0.064   0.068   0.080   0.084   0.105   0.110
 13 A"   35 A'   36 A'   37 A'   14 A"   38 A'   39 A'   15 A"                 
  0.112   0.155   0.164   0.182   0.281   0.300   0.307   0.339
 40 A'   41 A'   42 A'   43 A'   44 A'   45 A'   16 A"   46 A'                 
  0.350   0.351   0.383   0.384   0.389   0.419   0.426   0.443
 47 A'   17 A"   48 A'   18 A"   49 A'   50 A'   19 A"   51 A'                 
  0.490   0.549   0.559   0.579   0.585   0.665   0.680   0.717
 52 A'   20 A"   53 A'   21 A"   54 A'   55 A'   56 A'   22 A"                 
  0.756   0.797   0.821   0.878   0.911   0.958   1.084   1.100
 57 A'   58 A'   59 A'   23 A"   60 A'   24 A"   61 A'   25 A"                 
  1.122   1.203   1.429   1.538   1.561   1.577   1.608   1.637
 62 A'   63 A'   64 A'   26 A"   65 A'   27 A"   66 A'   67 A'                 
  1.643   1.775   1.832   1.836   1.927   1.979   1.985   2.238
 68 A'   28 A"   29 A"   69 A'   70 A'   71 A'   72 A'   73 A'                 
  4.175   4.177   4.219   4.231   4.478   4.491   4.493   4.531
 30 A"   74 A'   31 A"   75 A'   32 A"   76 A'   33 A"   77 A'                 
  4.554   4.638   4.771   6.528   6.547   6.566   6.887   6.915
 78 A'   79 A'   80 A'   34 A"   81 A'   82 A'   35 A"   83 A'                 
  6.934   7.264   7.495  14.716  14.757  14.776  14.786  14.862
 84 A'   85 A'   86 A'   36 A"   37 A"   87 A'   88 A'   89 A'                 
 14.870  28.873  29.525  29.541  29.557  29.871  29.877  29.877
 90 A'   91 A'   38 A"   92 A'   93 A'   39 A"   40 A"   94 A'                 
 29.897  29.961  68.726 130.585 130.598 130.615 154.270 165.856
 95 A'   96 A'   97 A'   41 A"   98 A'   99 A'  100 A'  101 A'                 
166.1021912.188
102 A'  103 A'                                                                 

 Beta MOs, Restricted
 -- Occupied --                  
******* -180.88 -169.69 -169.69 -169.69  -80.05  -80.01  -37.93
  1 A'    2 A'    3 A'    1 A"    4 A'    5 A'    6 A'    7 A'                 
-33.123 -33.119 -33.118 -26.335 -24.307 -24.306 -24.305 -24.302
  8 A'    2 A"    9 A'   10 A'   11 A'    3 A"   12 A'    4 A"                 
-24.302  -7.590  -7.554  -7.252  -5.485  -5.483  -5.480  -5.480
 13 A'   14 A'   15 A'   16 A'   17 A'   18 A'   19 A'    5 A"                 
 -5.474  -5.473  -5.447  -5.445  -5.445  -2.408  -2.403  -2.403
  6 A"   20 A'   21 A'   22 A'    7 A"   23 A'    8 A"   24 A'                 
 -2.390  -2.390  -1.644  -0.962  -0.863  -0.770  -0.712  -0.709
  9 A"   25 A'   26 A'   27 A'   28 A'   29 A'   30 A'   10 A"                 
 -0.597  -0.438  -0.434  -0.427  -0.372  -0.352
 31 A'   32 A'   33 A'   11 A"   34 A'   12 A"                                 
 -- Virtual --                   
 -0.010   0.016   0.064   0.068   0.080   0.084   0.105   0.110
 13 A"   35 A'   36 A'   37 A'   14 A"   38 A'   39 A'   15 A"                 
  0.112   0.155   0.164   0.182   0.281   0.300   0.307   0.339
 40 A'   41 A'   42 A'   43 A'   44 A'   45 A'   16 A"   46 A'                 
  0.350   0.351   0.383   0.384   0.389   0.419   0.426   0.443
 47 A'   17 A"   48 A'   18 A"   49 A'   50 A'   19 A"   51 A'                 
  0.490   0.549   0.559   0.579   0.585   0.665   0.680   0.717
 52 A'   20 A"   53 A'   21 A"   54 A'   55 A'   56 A'   22 A"                 
  0.756   0.797   0.821   0.878   0.911   0.958   1.084   1.100
 57 A'   58 A'   59 A'   23 A"   60 A'   24 A"   61 A'   25 A"                 
  1.122   1.203   1.429   1.538   1.561   1.577   1.608   1.637
 62 A'   63 A'   64 A'   26 A"   65 A'   27 A"   66 A'   67 A'                 
  1.643   1.775   1.832   1.836   1.927   1.979   1.985   2.238
 68 A'   28 A"   29 A"   69 A'   70 A'   71 A'   72 A'   73 A'                 
  4.175   4.177   4.219   4.231   4.478   4.491   4.493   4.531
 30 A"   74 A'   31 A"   75 A'   32 A"   76 A'   33 A"   77 A'                 
  4.554   4.638   4.771   6.528   6.547   6.566   6.887   6.915
 78 A'   79 A'   80 A'   34 A"   81 A'   82 A'   35 A"   83 A'                 
  6.934   7.264   7.495  14.716  14.757  14.776  14.786  14.862
 84 A'   85 A'   86 A'   36 A"   37 A"   87 A'   88 A'   89 A'                 
 14.870  28.873  29.525  29.541  29.557  29.871  29.877  29.877
 90 A'   91 A'   38 A"   92 A'   93 A'   39 A"   40 A"   94 A'                 
 29.897  29.961  68.726 130.585 130.598 130.615 154.270 165.856
 95 A'   96 A'   97 A'   41 A"   98 A'   99 A'  100 A'  101 A'                 
166.1021912.188
102 A'  103 A'                                                                 
 --------------------------------------------------------------

          Ground-State Mulliken Net Atomic Charges

     Atom                 Charge (a.u.)
  ----------------------------------------
      1 I                    -0.147421
      2 P                     0.192148
      3 P                     0.140106
      4 F                    -0.184833
  ----------------------------------------
  Sum of atomic charges =     0.000000

 -----------------------------------------------------------------
                    Cartesian Multipole Moments
 -----------------------------------------------------------------
    Charge (ESU x 10^10)
                 0.0000
    Dipole Moment (Debye)
         X      -0.6982      Y       0.7602      Z      -0.0000
       Tot       1.0322
    Quadrupole Moments (Debye-Ang)
        XX     -58.1776     XY      -2.2815     YY     -63.1934
        XZ       0.0000     YZ       0.0000     ZZ     -60.2009
    Octopole Moments (Debye-Ang^2)
       XXX      54.0753    XXY      -9.4763    XYY      21.0821
       YYY     -19.6602    XXZ      -0.0000    XYZ      -0.0000
       YYZ      -0.0000    XZZ      14.6329    YZZ      -7.8185
       ZZZ      -0.0000
    Hexadecapole Moments (Debye-Ang^3)
      XXXX    -948.1461   XXXY      11.5563   XXYY    -203.9352
      XYYY      12.5643   YYYY    -296.8602   XXXZ       0.0000
      XXYZ       0.0000   XYYZ       0.0000   YYYZ       0.0000
      XXZZ    -173.3042   XYZZ       9.4961   YYZZ     -61.7779
      XZZZ       0.0000   YZZZ      -0.0000   ZZZZ     -88.7326
 -----------------------------------------------------------------
Archival summary:
1\1\december\OPT\HF\BasisUnspecified\121\taweetha\SunFeb1006:11:252019SunFeb1006:11:252019\0\\#,OPT,HF,BasisUnspecified,\\0,1\I\P,1,2.4602\P,2,2.00206,1,107.948\F,3,1.58858,2,109.059,1,-0,0\\HF=-7697.77119\\@

 Total job time:  10.46s(wall), 58.36s(cpu) 
 Sun Feb 10 06:11:25 2019

        *************************************************************
        *                                                           *
        *  Thank you very much for using Q-Chem.  Have a nice day.  *
        *                                                           *
        *************************************************************


 
User input: 2 of 2 
 
Q-Chem Developer Version!
                  Welcome to Q-Chem
     A Quantum Leap Into The Future Of Chemistry


 Q-Chem 5.1, Q-Chem, Inc., Pleasanton, CA (2018)

 Yihan Shao,  Zhengting Gan,  E. Epifanovsky,  A. T. B. Gilbert,  M. Wormit,  
 J. Kussmann,  A. W. Lange,  A. Behn,  Jia Deng,  Xintian Feng,  D. Ghosh,  
 M. Goldey,  P. R. Horn,  L. D. Jacobson,  I. Kaliman,  T. Kus,  A. Landau,  
 Jie Liu,  E. I. Proynov,  R. M. Richard,  R. P. Steele,  E. J. Sundstrom,  
 H. L. Woodcock III,  P. M. Zimmerman,  D. Zuev,  B. Albrecht,  E. Alguire,  
 S. A. Baeppler,  D. Barton,  Z. Benda,  Y. A. Bernard,  E. J. Berquist,  
 K. B. Bravaya,  H. Burton,  D. Casanova,  Chun-Min Chang,  Yunqing Chen,  
 A. Chien,  K. D. Closser,  M. P. Coons,  S. Coriani,  S. Dasgupta,  
 A. L. Dempwolff,  M. Diedenhofen,  Hainam Do,  R. G. Edgar,  Po-Tung Fang,  
 S. Faraji,  S. Fatehi,  Qingguo Feng,  K. D. Fenk,  J. Fosso-Tande,  
 J. Gayvert,  Qinghui Ge,  A. Ghysels,  G. Gidofalvi,  J. Gomes,  
 J. Gonthier,  A. Gunina,  D. Hait,  M. W. D. Hanson-Heine,  
 P. H. P. Harbach,  A. W. Hauser,  J. E. Herr,  E. G. Hohenstein,  
 Z. C. Holden,  Kerwin Hui,  B. C. Huynh,  T.-C. Jagau,  Hyunjun Ji,  
 B. Kaduk,  K. Khistyaev,  Jaehoon Kim,  P. Klunzinger,  K. Koh,  
 D. Kosenkov,  L. Koulias,  T. Kowalczyk,  C. M. Krauter,  A. Kunitsa,  
 Ka Un Lao,  A. Laurent,  K. V. Lawler,  Joonho Lee,  D. Lefrancois,  
 S. Lehtola,  D. S. Levine,  Yi-Pei Li,  You-Sheng Lin,  Fenglai Liu,  
 E. Livshits,  A. Luenser,  P. Manohar,  E. Mansoor,  S. F. Manzer,  
 Shan-Ping Mao,  Yuezhi Mao,  N. Mardirossian,  A. V. Marenich,  
 T. Markovich,  L. A. Martinez-Martinez,  S. A. Maurer,  N. J. Mayhall,  
 S. C. McKenzie,  J.-M. Mewes,  A. F. Morrison,  J. W. Mullinax,  K. Nanda,  
 T. S. Nguyen-Beck,  R. Olivares-Amaya,  J. A. Parkhill,  T. M. Perrine,  
 F. Plasser,  P. Pokhilko,  S. Prager,  A. Prociuk,  E. Ramos,  D. R. Rehn,  
 F. Rob,  M. Schneider,  N. Sergueev,  S. M. Sharada,  S. Sharma,  
 D. W. Small,  T. Stauch,  T. Stein,  Yu-Chuan Su,  A. J. W. Thom,  
 A. Tkatchenko,  T. Tsuchimochi,  N. M. Tubman,  L. Vogt,  M. L. Vidal,  
 O. Vydrov,  M. A. Watson,  J. Wenzel,  M. de Wergifosse,  T. A. Wesolowski,  
 A. White,  J. Witte,  A. Yamada,  Jun Yang,  K. Yao,  S. Yeganeh,  
 S. R. Yost,  Zhi-Qiang You,  A. Zech,  Igor Ying Zhang,  Xing Zhang,  
 Yan Zhao,  Ying Zhu,  B. R. Brooks,  G. K. L. Chan,  C. J. Cramer,  
 M. S. Gordon,  W. J. Hehre,  A. Klamt,  M. W. Schmidt,  C. D. Sherrill,  
 D. G. Truhlar,  A. Aspuru-Guzik,  R. Baer,  A. T. Bell,  N. A. Besley,  
 Jeng-Da Chai,  A. E. DePrince, III,  R. A. DiStasio Jr.,  A. Dreuw,  
 B. D. Dunietz,  T. R. Furlani,  Chao-Ping Hsu,  Yousung Jung,  Jing Kong,  
 D. S. Lambrecht,  WanZhen Liang,  C. Ochsenfeld,  V. A. Rassolov,  
 L. V. Slipchenko,  J. E. Subotnik,  T. Van Voorhis,  J. M. Herbert,  
 A. I. Krylov,  P. M. W. Gill,  M. Head-Gordon

 Contributors to earlier versions of Q-Chem not listed above: 
 R. D. Adamson,  B. Austin,  J. Baker,  G. J. O. Beran,  K. Brandhorst,  
 S. T. Brown,  E. F. C. Byrd,  A. K. Chakraborty,  C.-L. Cheng,  
 Siu Hung Chien,  D. M. Chipman,  D. L. Crittenden,  H. Dachsel,  
 R. J. Doerksen,  A. D. Dutoi,  L. Fusti-Molnar,  W. A. Goddard III,  
 A. Golubeva-Zadorozhnaya,  S. R. Gwaltney,  G. Hawkins,  A. Heyden,  
 S. Hirata,  G. Kedziora,  F. J. Keil,  C. Kelley,  Jihan Kim,  R. A. King,  
 R. Z. Khaliullin,  P. P. Korambath,  W. Kurlancheek,  A. M. Lee,  M. S. Lee,  
 S. V. Levchenko,  Ching Yeh Lin,  D. Liotard,  R. C. Lochan,  I. Lotan,  
 P. E. Maslen,  N. Nair,  D. P. O'Neill,  D. Neuhauser,  E. Neuscamman,  
 C. M. Oana,  R. Olson,  B. Peters,  R. Peverati,  P. A. Pieniazek,  
 Y. M. Rhee,  J. Ritchie,  M. A. Rohrdanz,  E. Rosta,  N. J. Russ,  
 H. F. Schaefer III,  N. E. Schultz,  N. Shenvi,  A. C. Simmonett,  A. Sodt,  
 D. Stuck,  K. S. Thanthiriwatte,  V. Vanovschi,  Tao Wang,  A. Warshel,  
 C. F. Williams,  Q. Wu,  X. Xu,  W. Zhang

 Please cite Q-Chem as follows:
 Y. Shao et al., Mol. Phys. 113, 184-215 (2015)
 DOI: 10.1080/00268976.2014.952696

 Q-Chem 5.1.2 for Intel X86 EM64T Linux

 Parts of Q-Chem use Armadillo 8.300.2 (Tropical Shenanigans).
 http://arma.sourceforge.net/

 Q-Chem begins on Sun Feb 10 06:11:25 2019  

Host: 
0

     Scratch files written to /scratch/taweetham/qchem22988//
The previous job contains 0 fragments, simply inherited here
Input Ideriv = 2
Curr. Ideriv = -1
Max.  Ideriv = 2

Checking the input file for inconsistencies... 	...done.

--------------------------------------------------------------
User input:
--------------------------------------------------------------

$molecule
read
$end

$rem
   JOB_TYPE 	FREQUENCY
   BASIS 		6-311++G**
   EXCHANGE 	HF	
$end

--------------------------------------------------------------
 ----------------------------------------------------------------
             Standard Nuclear Orientation (Angstroms)
    I     Atom           X                Y                Z
 ----------------------------------------------------------------
    1      I       1.2245346042    -0.1222775280    -0.0000000000
    2      P      -0.8060925183     1.2666636977     0.0000000000
    3      P      -2.3905944570     0.0428947835    -0.0000000000
    4      F      -1.8833365994    -1.4625186929    -0.0000000000
 ----------------------------------------------------------------
 Molecular Point Group                 Cs    NOp =  2
 Largest Abelian Subgroup              Cs    NOp =  2
 Nuclear Repulsion Energy =   490.6189474982 hartrees
 There are       46 alpha and       46 beta electrons
 Requested basis set is 6-311++G(d,p)
 There are 56 shells and 144 basis functions

 Total QAlloc Memory Limit   2000 MB
 Mega-Array Size       188 MB
 MEM_STATIC part       192 MB

                       Distance Matrix (Angstroms)
             I (  1)   P (  2)   P (  3)
   P (  2)  2.460204
   P (  3)  3.618900  2.002063
   F (  4)  3.384540  2.934091  1.588578

 A cutoff of  1.0D-11 yielded   1280 shell pairs
 There are      8955 function pairs (      9999 Cartesian)

 -------------------------------------------------------
 OpenMP Integral Computing Module                       
 Release: version 1.0, May 2013, Q-Chem Inc. Pittsburgh 
 -------------------------------------------------------
 Integral Job Info:
 Integral job number is                      11
 Integral operator is                         1
 short-range coefficients                     0
 long-range coefficients              100000000
 Omega coefficients                           0
 if combine SR and LR in K                    0
 Integral screening is                        0
 Integral computing path is                   2
 max size of driver memory is            800000
 size of driver memory is                593474
 size of scratch memory is             11861008
 max col of scratch BK array               1296
 max len of scratch array in speh3          155
 max len of scratch index in speh4           18
 max int batch size is                      520
 min int batch size is                       52
 fixed nKL is                                52
 max L of basis functions is                  2
 order of int derivative is                   0
 number of shells is                         56
 number of basis is                         152
 number of cartesian basis is               152
 number of contracted shell pairs          1280
 number of primitive shell pairs           2880
 maxK2 (contraction) of shell pair           36
 max number of K2 of shell pair               1
 max number of CS2 of shell pair            206
 max number of PS2 of shell pair            206
 mem total for path MDJ                  524076
 -------------------------------------------------------
 Smallest overlap matrix eigenvalue = 8.47E-04
 Guess from superposition of atomic densities
 Warning:  Energy on first SCF cycle will be non-variational
 SAD guess density has 92.000000 electrons

 -----------------------------------------------------------------------
  General SCF calculation program by
  Eric Jon Sundstrom, Paul Horn, Yuezhi Mao, Dmitri Zuev, Alec White,
  David Stuck, Shaama M.S., Shane Yost, Joonho Lee, David Small,
  Daniel Levine, Susi Lehtola, Hugh Burton, Evgeny Epifanovsky
 -----------------------------------------------------------------------
 Hartree-Fock
 using 6 threads for integral computing
 -------------------------------------------------------
 OpenMP Integral computing Module                
 Release: version 2.0, May 2017, Q-Chem Inc. Pleasanton 
 -------------------------------------------------------
 A restricted SCF calculation will be
 performed using DIIS
 SCF converges when DIIS error is below 1.0e-08
 ---------------------------------------
  Cycle       Energy         DIIS error
 ---------------------------------------
    1   -7698.1102629757      3.88e-02  
    2   -7697.7134959072      4.44e-03  
    3   -7697.7561943434      2.66e-03  
    4   -7697.7700632685      5.04e-04  
    5   -7697.7710040132      1.82e-04  
    6   -7697.7711704696      4.72e-05  
    7   -7697.7711888718      1.52e-05  
    8   -7697.7711914406      6.88e-06  
    9   -7697.7711918225      2.95e-06  
   10   -7697.7711919239      7.18e-07  
   11   -7697.7711919313      2.78e-07  
   12   -7697.7711919319      1.32e-07  
   13   -7697.7711919322      4.16e-08  
   14   -7697.7711919322      1.27e-08  
   15   -7697.7711919322      5.20e-09  Convergence criterion met
 ---------------------------------------
 SCF time:   CPU 11.54s  wall 2.00s 
 SCF   energy in the final basis set =    -7697.7711919322
 Total energy in the final basis set =    -7697.7711919322

 --------------------------------------------------------------
             Orbital Energies (a.u.) and Symmetries
 --------------------------------------------------------------

 Alpha MOs, Restricted
 -- Occupied --                  
******* -180.88 -169.69 -169.69 -169.69  -80.05  -80.01  -37.93
  1 A'    2 A'    3 A'    1 A"    4 A'    5 A'    6 A'    7 A'                 
-33.123 -33.119 -33.118 -26.335 -24.307 -24.306 -24.305 -24.302
  8 A'    2 A"    9 A'   10 A'   11 A'    3 A"   12 A'    4 A"                 
-24.302  -7.590  -7.554  -7.252  -5.485  -5.483  -5.480  -5.480
 13 A'   14 A'   15 A'   16 A'   17 A'   18 A'   19 A'    5 A"                 
 -5.474  -5.473  -5.447  -5.445  -5.445  -2.408  -2.403  -2.403
  6 A"   20 A'   21 A'   22 A'    7 A"   23 A'    8 A"   24 A'                 
 -2.390  -2.390  -1.644  -0.962  -0.863  -0.770  -0.712  -0.709
  9 A"   25 A'   26 A'   27 A'   28 A'   29 A'   30 A'   10 A"                 
 -0.597  -0.438  -0.434  -0.427  -0.372  -0.352
 31 A'   32 A'   33 A'   11 A"   34 A'   12 A"                                 
 -- Virtual --                   
 -0.010   0.016   0.064   0.068   0.080   0.084   0.105   0.110
 13 A"   35 A'   36 A'   37 A'   14 A"   38 A'   39 A'   15 A"                 
  0.112   0.155   0.164   0.182   0.281   0.300   0.307   0.339
 40 A'   41 A'   42 A'   43 A'   44 A'   45 A'   16 A"   46 A'                 
  0.350   0.351   0.383   0.384   0.389   0.419   0.426   0.443
 47 A'   17 A"   48 A'   18 A"   49 A'   50 A'   19 A"   51 A'                 
  0.490   0.549   0.559   0.579   0.585   0.665   0.680   0.717
 52 A'   20 A"   53 A'   21 A"   54 A'   55 A'   56 A'   22 A"                 
  0.756   0.797   0.821   0.878   0.911   0.958   1.084   1.100
 57 A'   58 A'   59 A'   23 A"   60 A'   24 A"   61 A'   25 A"                 
  1.122   1.203   1.429   1.538   1.561   1.577   1.608   1.637
 62 A'   63 A'   64 A'   26 A"   65 A'   27 A"   66 A'   67 A'                 
  1.643   1.775   1.832   1.836   1.927   1.979   1.985   2.238
 68 A'   28 A"   29 A"   69 A'   70 A'   71 A'   72 A'   73 A'                 
  4.175   4.177   4.219   4.231   4.478   4.491   4.493   4.531
 30 A"   74 A'   31 A"   75 A'   32 A"   76 A'   33 A"   77 A'                 
  4.554   4.638   4.771   6.528   6.547   6.566   6.887   6.915
 78 A'   79 A'   80 A'   34 A"   81 A'   82 A'   35 A"   83 A'                 
  6.934   7.264   7.495  14.716  14.757  14.776  14.786  14.862
 84 A'   85 A'   86 A'   36 A"   37 A"   87 A'   88 A'   89 A'                 
 14.870  28.873  29.525  29.541  29.557  29.871  29.877  29.877
 90 A'   91 A'   38 A"   92 A'   93 A'   39 A"   40 A"   94 A'                 
 29.897  29.961  68.726 130.585 130.598 130.615 154.270 165.856
 95 A'   96 A'   97 A'   41 A"   98 A'   99 A'  100 A'  101 A'                 
166.1021912.188
102 A'  103 A'                                                                 

 Beta MOs, Restricted
 -- Occupied --                  
******* -180.88 -169.69 -169.69 -169.69  -80.05  -80.01  -37.93
  1 A'    2 A'    3 A'    1 A"    4 A'    5 A'    6 A'    7 A'                 
-33.123 -33.119 -33.118 -26.335 -24.307 -24.306 -24.305 -24.302
  8 A'    2 A"    9 A'   10 A'   11 A'    3 A"   12 A'    4 A"                 
-24.302  -7.590  -7.554  -7.252  -5.485  -5.483  -5.480  -5.480
 13 A'   14 A'   15 A'   16 A'   17 A'   18 A'   19 A'    5 A"                 
 -5.474  -5.473  -5.447  -5.445  -5.445  -2.408  -2.403  -2.403
  6 A"   20 A'   21 A'   22 A'    7 A"   23 A'    8 A"   24 A'                 
 -2.390  -2.390  -1.644  -0.962  -0.863  -0.770  -0.712  -0.709
  9 A"   25 A'   26 A'   27 A'   28 A'   29 A'   30 A'   10 A"                 
 -0.597  -0.438  -0.434  -0.427  -0.372  -0.352
 31 A'   32 A'   33 A'   11 A"   34 A'   12 A"                                 
 -- Virtual --                   
 -0.010   0.016   0.064   0.068   0.080   0.084   0.105   0.110
 13 A"   35 A'   36 A'   37 A'   14 A"   38 A'   39 A'   15 A"                 
  0.112   0.155   0.164   0.182   0.281   0.300   0.307   0.339
 40 A'   41 A'   42 A'   43 A'   44 A'   45 A'   16 A"   46 A'                 
  0.350   0.351   0.383   0.384   0.389   0.419   0.426   0.443
 47 A'   17 A"   48 A'   18 A"   49 A'   50 A'   19 A"   51 A'                 
  0.490   0.549   0.559   0.579   0.585   0.665   0.680   0.717
 52 A'   20 A"   53 A'   21 A"   54 A'   55 A'   56 A'   22 A"                 
  0.756   0.797   0.821   0.878   0.911   0.958   1.084   1.100
 57 A'   58 A'   59 A'   23 A"   60 A'   24 A"   61 A'   25 A"                 
  1.122   1.203   1.429   1.538   1.561   1.577   1.608   1.637
 62 A'   63 A'   64 A'   26 A"   65 A'   27 A"   66 A'   67 A'                 
  1.643   1.775   1.832   1.836   1.927   1.979   1.985   2.238
 68 A'   28 A"   29 A"   69 A'   70 A'   71 A'   72 A'   73 A'                 
  4.175   4.177   4.219   4.231   4.478   4.491   4.493   4.531
 30 A"   74 A'   31 A"   75 A'   32 A"   76 A'   33 A"   77 A'                 
  4.554   4.638   4.771   6.528   6.547   6.566   6.887   6.915
 78 A'   79 A'   80 A'   34 A"   81 A'   82 A'   35 A"   83 A'                 
  6.934   7.264   7.495  14.716  14.757  14.776  14.786  14.862
 84 A'   85 A'   86 A'   36 A"   37 A"   87 A'   88 A'   89 A'                 
 14.870  28.873  29.525  29.541  29.557  29.871  29.877  29.877
 90 A'   91 A'   38 A"   92 A'   93 A'   39 A"   40 A"   94 A'                 
 29.897  29.961  68.726 130.585 130.598 130.615 154.270 165.856
 95 A'   96 A'   97 A'   41 A"   98 A'   99 A'  100 A'  101 A'                 
166.1021912.188
102 A'  103 A'                                                                 
 --------------------------------------------------------------

          Ground-State Mulliken Net Atomic Charges

     Atom                 Charge (a.u.)
  ----------------------------------------
      1 I                    -0.147421
      2 P                     0.192147
      3 P                     0.140106
      4 F                    -0.184833
  ----------------------------------------
  Sum of atomic charges =     0.000000

 -----------------------------------------------------------------
                    Cartesian Multipole Moments
 -----------------------------------------------------------------
    Charge (ESU x 10^10)
                 0.0000
    Dipole Moment (Debye)
         X      -0.7006      Y       0.7580      Z      -0.0000
       Tot       1.0322
    Quadrupole Moments (Debye-Ang)
        XX     -58.1748     XY      -2.2622     YY     -63.2024
        XZ      -0.0000     YZ      -0.0000     ZZ     -60.2009
    Octopole Moments (Debye-Ang^2)
       XXX      52.7584    XXY      -9.6695    XYY      20.5603
       YYY     -20.0963    XXZ      -0.0000    XYZ       0.0000
       YYZ       0.0000    XZZ      14.1725    YZZ      -7.9738
       ZZZ      -0.0000
    Hexadecapole Moments (Debye-Ang^3)
      XXXX    -946.5614   XXXY      10.4638   XXYY    -203.6701
      XYYY      11.6393   YYYY    -296.9744   XXXZ       0.0000
      XXYZ      -0.0000   XYYZ      -0.0000   YYYZ       0.0000
      XXZZ    -173.1298   XYZZ       9.1358   YYZZ     -61.7727
      XZZZ      -0.0000   YZZZ      -0.0000   ZZZZ     -88.7326
 -----------------------------------------------------------------
 Calculating MO derivatives via CPSCF
XF: myseg = 0
XF: NBas: 144, NBas6D: 152
 D1JvT checksum  = 143472 9857.6579350903
 D1KAT checksum  = 335904 446.2120789839
   1         3          12      0.086135    0.030047
   2         3          12      0.021956    0.008996
   3         3          12      0.006690    0.002911
   4         3          12      0.001683    0.000732
   5         3          12      0.000382    0.000177
   6         5          10      0.000073    0.000034
   7        12           3      0.000010    0.000005
   8        15           0      0.000000    0.000000    Roots Converged
 Time for AOints: 3.2 s (CPU) 0.5 s (wall)
 ------------------------------------------------------------------------------
                     AOints        : Timing summary (seconds)
 ------------------------------------------------------------------------------
     job step          cpu (% of tot)      sys (% of tot)     wall (% of tot)
 ------------------------------------------------------------------------------
  cpscf_lag         0.9679E+01 (27.6)   0.3000E-05 (30.0)   0.1716E+01 (26.4)
  iterzp            0.2208E+02 (63.0)   0.7000E-05 (70.0)   0.4171E+01 (64.3)
  make_fx           0.0000E+00 ( 0.0)   0.0000E+00 ( 0.0)   0.0000E+00 ( 0.0)
  AOints            0.3232E+01 ( 9.2)   0.0000E+00 ( 0.0)   0.5485E+00 ( 8.5)
 ------------------------------------------------------------------------------
   Grand Totals     0.3504E+02          0.1000E-04          0.6491E+01
 ------------------------------------------------------------------------------
 Calculating analytic Hessian of the SCF energy
 Polarizability Matrix (a.u.)
            1           2           3
    1-121.0702777  -1.8092153   0.0000000
    2  -1.8092153 -67.5307823   0.0000000
    3   0.0000000   0.0000000 -48.8219921

 Direct stationary perturbation theory relativistic correction:

 rels  =      99.119574224999
 relv  =    -324.866429317340
 rel2e =      39.422393780137
 E_rel =    -186.324461312204

 Hessian of the SCF Energy
            1           2           3           4           5           6
    1   0.0949193  -0.0510688  -0.0000000  -0.0777284   0.0439175   0.0000000
    2  -0.0510688   0.0432971   0.0000000   0.0573882  -0.0474885  -0.0000000
    3  -0.0000000   0.0000000   0.0033349   0.0000000  -0.0000000  -0.0059383
    4  -0.0777284   0.0573882   0.0000000   0.2478386   0.0653519  -0.0000000
    5   0.0439175  -0.0474885  -0.0000000   0.0653519   0.1823982   0.0000000
    6   0.0000000  -0.0000000  -0.0059383  -0.0000000   0.0000000   0.0105851
    7  -0.0207919  -0.0025984  -0.0000000  -0.1724772  -0.0912037   0.0000000
    8   0.0094716  -0.0017308  -0.0000000  -0.1257835  -0.1005689   0.0000000
    9  -0.0000000   0.0000000   0.0077894   0.0000000   0.0000000  -0.0138946
   10   0.0036010  -0.0037210   0.0000000   0.0023670  -0.0180658  -0.0000000
   11  -0.0023203   0.0059223   0.0000000   0.0030434  -0.0343408  -0.0000000
   12   0.0000000   0.0000000  -0.0051860  -0.0000000  -0.0000000   0.0092478
            7           8           9          10          11          12
    1  -0.0207919   0.0094716  -0.0000000   0.0036010  -0.0023203   0.0000000
    2  -0.0025984  -0.0017308   0.0000000  -0.0037210   0.0059223   0.0000000
    3  -0.0000000  -0.0000000   0.0077894   0.0000000   0.0000000  -0.0051860
    4  -0.1724772  -0.1257835   0.0000000   0.0023670   0.0030434  -0.0000000
    5  -0.0912037  -0.1005689   0.0000000  -0.0180658  -0.0343408  -0.0000000
    6   0.0000000   0.0000000  -0.0138946  -0.0000000  -0.0000000   0.0092478
    7   0.2557487   0.0143253  -0.0000000  -0.0624796   0.0794768   0.0000000
    8   0.0143253   0.3850764  -0.0000000   0.1019867  -0.2827766   0.0000000
    9  -0.0000000  -0.0000000   0.0182619   0.0000000   0.0000000  -0.0121566
   10  -0.0624796   0.1019867   0.0000000   0.0565116  -0.0801998  -0.0000000
   11   0.0794768  -0.2827766   0.0000000  -0.0801998   0.3111952  -0.0000000
   12   0.0000000   0.0000000  -0.0121566  -0.0000000  -0.0000000   0.0080948
 Gradient time:  CPU 51.71 s  wall 9.63 s
 **********************************************************************
 **                                                                  **
 **                       VIBRATIONAL ANALYSIS                       **
 **                       --------------------                       **
 **                                                                  **
 **        VIBRATIONAL FREQUENCIES (CM**-1) AND NORMAL MODES         **
 **     FORCE CONSTANTS (mDYN/ANGSTROM) AND REDUCED MASSES (AMU)     **
 **                  INFRARED INTENSITIES (KM/MOL)                   **
 **                                                                  **
 **********************************************************************


 Mode:                 1                      2                      3
 Frequency:       115.61                 191.18                 299.76
 Force Cnst:      0.2120                 0.5654                 1.5366
 Red. Mass:      26.9240                26.2544                29.0248
 IR Active:          YES                    YES                    YES
 IR Intens:        1.076                  1.691                 24.552
 Raman Active:       YES                    YES                    YES
               X      Y      Z        X      Y      Z        X      Y      Z
 I         -0.221 -0.071 -0.000   -0.000  0.000  0.063   -0.167  0.093 -0.000
 P          0.058  0.271  0.000   -0.000  0.000 -0.458    0.478 -0.043  0.000
 P          0.313 -0.057 -0.000    0.000 -0.000  0.601    0.522 -0.072 -0.000
 F          0.867  0.124  0.000   -0.000 -0.000 -0.652   -0.516 -0.434  0.000
 TransDip  -0.030  0.014 -0.000    0.000  0.000  0.042    0.159 -0.001 -0.000

 Mode:                 4                      5                      6
 Frequency:       396.36                 668.12                 864.44
 Force Cnst:      2.7730                 7.8861                 9.9926
 Red. Mass:      29.9577                29.9848                22.6963
 IR Active:          YES                    YES                    YES
 IR Intens:        9.982                  4.468                175.986
 Raman Active:       YES                    YES                    YES
               X      Y      Z        X      Y      Z        X      Y      Z
 I          0.091 -0.088 -0.000    0.009 -0.008 -0.000   -0.004  0.003  0.000
 P         -0.374  0.747  0.000   -0.585 -0.366  0.000    0.094  0.043 -0.000
 P          0.198 -0.183 -0.000    0.620  0.236 -0.000    0.083 -0.540  0.000
 F         -0.322 -0.332  0.000   -0.116  0.265  0.000   -0.258  0.790 -0.000
 TransDip  -0.072  0.071 -0.000    0.044 -0.051 -0.000   -0.136 -0.402  0.000

 STANDARD THERMODYNAMIC QUANTITIES AT   298.15 K  AND     1.00 ATM

   This Molecule has  0 Imaginary Frequencies
   Zero point vibrational energy:        3.625 kcal/mol

   Atom    1 Element I  Has Mass  126.90440
   Atom    2 Element P  Has Mass   30.97376
   Atom    3 Element P  Has Mass   30.97376
   Atom    4 Element F  Has Mass   18.99840
   Molecular Mass:   207.850320 amu
   Principal axes and moments of inertia in amu*Bohr^2:
                             1           2           3
    Eigenvalues --      329.41844  1616.90182  1946.32026
          X               0.99999     0.00334    -0.00000
          Y              -0.00334     0.99999    -0.00000
          Z               0.00000     0.00000     1.00000
   Rotational Symmetry Number is   1
   The Molecule is an Asymmetric Top
   Translational Enthalpy:        0.889 kcal/mol
   Rotational Enthalpy:           0.889 kcal/mol
   Vibrational Enthalpy:          5.006 kcal/mol
   gas constant (RT):             0.592 kcal/mol
   Translational Entropy:        41.899  cal/mol.K
   Rotational Entropy:           28.429  cal/mol.K
   Vibrational Entropy:           8.290  cal/mol.K

   Total Enthalpy:                7.376 kcal/mol
   Total Entropy:                78.618  cal/mol.K
Archival summary:
1\1\december\FREQ\HF\BasisUnspecified\121\taweetha\SunFeb1006:11:372019SunFeb1006:11:372019\0\\#,FREQ,HF,BasisUnspecified,\\0,1\I\P,1,2.4602\P,2,2.00206,1,107.948\F,3,1.58858,2,109.059,1,-0,0\\HF=-7697.77119\\@

 Total job time:  11.70s(wall), 63.51s(cpu) 
 Sun Feb 10 06:11:37 2019

        *************************************************************
        *                                                           *
        *  Thank you very much for using Q-Chem.  Have a nice day.  *
        *                                                           *
        *************************************************************
