# Supplementary material for: Geometric and energetic data from ab initio calculations of haloethene, haloimine, halomethylenephosphine, haloiminophosphine, halodiazene, halodiphosphene and halocyclopropane
Source: Data Brief. 2019 Nov 2;27:104738. doi: 10.1016/j.dib.2019.104738 (PMC6861602; doi:10.1016/j.dib.2019.104738)
Supplement: Multimedia component 8 [file mmc8.zip › PP/HF/HEPPBrE.out]

Q-Chem Developer Version!
                  Welcome to Q-Chem
     A Quantum Leap Into The Future Of Chemistry


 Q-Chem 5.1, Q-Chem, Inc., Pleasanton, CA (2018)

 Yihan Shao,  Zhengting Gan,  E. Epifanovsky,  A. T. B. Gilbert,  M. Wormit,  
 J. Kussmann,  A. W. Lange,  A. Behn,  Jia Deng,  Xintian Feng,  D. Ghosh,  
 M. Goldey,  P. R. Horn,  L. D. Jacobson,  I. Kaliman,  T. Kus,  A. Landau,  
 Jie Liu,  E. I. Proynov,  R. M. Richard,  R. P. Steele,  E. J. Sundstrom,  
 H. L. Woodcock III,  P. M. Zimmerman,  D. Zuev,  B. Albrecht,  E. Alguire,  
 S. A. Baeppler,  D. Barton,  Z. Benda,  Y. A. Bernard,  E. J. Berquist,  
 K. B. Bravaya,  H. Burton,  D. Casanova,  Chun-Min Chang,  Yunqing Chen,  
 A. Chien,  K. D. Closser,  M. P. Coons,  S. Coriani,  S. Dasgupta,  
 A. L. Dempwolff,  M. Diedenhofen,  Hainam Do,  R. G. Edgar,  Po-Tung Fang,  
 S. Faraji,  S. Fatehi,  Qingguo Feng,  K. D. Fenk,  J. Fosso-Tande,  
 J. Gayvert,  Qinghui Ge,  A. Ghysels,  G. Gidofalvi,  J. Gomes,  
 J. Gonthier,  A. Gunina,  D. Hait,  M. W. D. Hanson-Heine,  
 P. H. P. Harbach,  A. W. Hauser,  J. E. Herr,  E. G. Hohenstein,  
 Z. C. Holden,  Kerwin Hui,  B. C. Huynh,  T.-C. Jagau,  Hyunjun Ji,  
 B. Kaduk,  K. Khistyaev,  Jaehoon Kim,  P. Klunzinger,  K. Koh,  
 D. Kosenkov,  L. Koulias,  T. Kowalczyk,  C. M. Krauter,  A. Kunitsa,  
 Ka Un Lao,  A. Laurent,  K. V. Lawler,  Joonho Lee,  D. Lefrancois,  
 S. Lehtola,  D. S. Levine,  Yi-Pei Li,  You-Sheng Lin,  Fenglai Liu,  
 E. Livshits,  A. Luenser,  P. Manohar,  E. Mansoor,  S. F. Manzer,  
 Shan-Ping Mao,  Yuezhi Mao,  N. Mardirossian,  A. V. Marenich,  
 T. Markovich,  L. A. Martinez-Martinez,  S. A. Maurer,  N. J. Mayhall,  
 S. C. McKenzie,  J.-M. Mewes,  A. F. Morrison,  J. W. Mullinax,  K. Nanda,  
 T. S. Nguyen-Beck,  R. Olivares-Amaya,  J. A. Parkhill,  T. M. Perrine,  
 F. Plasser,  P. Pokhilko,  S. Prager,  A. Prociuk,  E. Ramos,  D. R. Rehn,  
 F. Rob,  M. Schneider,  N. Sergueev,  S. M. Sharada,  S. Sharma,  
 D. W. Small,  T. Stauch,  T. Stein,  Yu-Chuan Su,  A. J. W. Thom,  
 A. Tkatchenko,  T. Tsuchimochi,  N. M. Tubman,  L. Vogt,  M. L. Vidal,  
 O. Vydrov,  M. A. Watson,  J. Wenzel,  M. de Wergifosse,  T. A. Wesolowski,  
 A. White,  J. Witte,  A. Yamada,  Jun Yang,  K. Yao,  S. Yeganeh,  
 S. R. Yost,  Zhi-Qiang You,  A. Zech,  Igor Ying Zhang,  Xing Zhang,  
 Yan Zhao,  Ying Zhu,  B. R. Brooks,  G. K. L. Chan,  C. J. Cramer,  
 M. S. Gordon,  W. J. Hehre,  A. Klamt,  M. W. Schmidt,  C. D. Sherrill,  
 D. G. Truhlar,  A. Aspuru-Guzik,  R. Baer,  A. T. Bell,  N. A. Besley,  
 Jeng-Da Chai,  A. E. DePrince, III,  R. A. DiStasio Jr.,  A. Dreuw,  
 B. D. Dunietz,  T. R. Furlani,  Chao-Ping Hsu,  Yousung Jung,  Jing Kong,  
 D. S. Lambrecht,  WanZhen Liang,  C. Ochsenfeld,  V. A. Rassolov,  
 L. V. Slipchenko,  J. E. Subotnik,  T. Van Voorhis,  J. M. Herbert,  
 A. I. Krylov,  P. M. W. Gill,  M. Head-Gordon

 Contributors to earlier versions of Q-Chem not listed above: 
 R. D. Adamson,  B. Austin,  J. Baker,  G. J. O. Beran,  K. Brandhorst,  
 S. T. Brown,  E. F. C. Byrd,  A. K. Chakraborty,  C.-L. Cheng,  
 Siu Hung Chien,  D. M. Chipman,  D. L. Crittenden,  H. Dachsel,  
 R. J. Doerksen,  A. D. Dutoi,  L. Fusti-Molnar,  W. A. Goddard III,  
 A. Golubeva-Zadorozhnaya,  S. R. Gwaltney,  G. Hawkins,  A. Heyden,  
 S. Hirata,  G. Kedziora,  F. J. Keil,  C. Kelley,  Jihan Kim,  R. A. King,  
 R. Z. Khaliullin,  P. P. Korambath,  W. Kurlancheek,  A. M. Lee,  M. S. Lee,  
 S. V. Levchenko,  Ching Yeh Lin,  D. Liotard,  R. C. Lochan,  I. Lotan,  
 P. E. Maslen,  N. Nair,  D. P. O'Neill,  D. Neuhauser,  E. Neuscamman,  
 C. M. Oana,  R. Olson,  B. Peters,  R. Peverati,  P. A. Pieniazek,  
 Y. M. Rhee,  J. Ritchie,  M. A. Rohrdanz,  E. Rosta,  N. J. Russ,  
 H. F. Schaefer III,  N. E. Schultz,  N. Shenvi,  A. C. Simmonett,  A. Sodt,  
 D. Stuck,  K. S. Thanthiriwatte,  V. Vanovschi,  Tao Wang,  A. Warshel,  
 C. F. Williams,  Q. Wu,  X. Xu,  W. Zhang

 Please cite Q-Chem as follows:
 Y. Shao et al., Mol. Phys. 113, 184-215 (2015)
 DOI: 10.1080/00268976.2014.952696

 Q-Chem 5.1.2 for Intel X86 EM64T Linux

 Parts of Q-Chem use Armadillo 8.300.2 (Tropical Shenanigans).
 http://arma.sourceforge.net/

 Q-Chem begins on Sun Feb 10 06:11:59 2019  

Host: 
0

     Scratch files written to /scratch/taweetham/qchem23103//
Input Ideriv = 2
Curr. Ideriv = -1
Max.  Ideriv = 2

Checking the input file for inconsistencies... 	...done.

--------------------------------------------------------------
User input:
--------------------------------------------------------------
../HF/H=Br_c.inp
$molecule
0 1
Br
P  1 2.277658
P  2 2.040714 1 109.021478
H  3 1.424366 2 98.955739 1 -0.000000 0
$end

$rem
   JOB_TYPE		OPTIMIZATION
   BASIS		6-311++G**
   EXCHANGE		HF
$end

--------------------------------------------------------------
 ----------------------------------------------------------------
             Standard Nuclear Orientation (Angstroms)
    I     Atom           X                Y                Z
 ----------------------------------------------------------------
    1      Br      1.2928135926    -0.1608516519    -0.0000000000
    2      P      -0.7067558550     0.9297665165     0.0000000000
    3      P      -2.2144690878    -0.4454841653    -0.0000000000
    4      H      -1.4301015973    -1.6344274531    -0.0000000000
 ----------------------------------------------------------------
 Molecular Point Group                 Cs    NOp =  2
 Largest Abelian Subgroup              Cs    NOp =  2
 Nuclear Repulsion Energy =   273.8064350088 hartrees
 There are       33 alpha and       33 beta electrons
 Requested basis set is 6-311++G(d,p)
 There are 50 shells and 115 basis functions

 Total QAlloc Memory Limit   2000 MB
 Mega-Array Size       188 MB
 MEM_STATIC part       192 MB
 A cutoff of  1.0D-11 yielded   1113 shell pairs
 There are      6248 function pairs (      6836 Cartesian)

 -------------------------------------------------------
 OpenMP Integral Computing Module                       
 Release: version 1.0, May 2013, Q-Chem Inc. Pittsburgh 
 -------------------------------------------------------
 Integral Job Info:
 Integral job number is                      11
 Integral operator is                         1
 short-range coefficients                     0
 long-range coefficients              100000000
 Omega coefficients                           0
 if combine SR and LR in K                    0
 Integral screening is                        0
 Integral computing path is                   2
 max size of driver memory is            800000
 size of driver memory is                593474
 size of scratch memory is             29623520
 max col of scratch BK array               1296
 max len of scratch array in speh3          155
 max len of scratch index in speh4           18
 max int batch size is                      520
 min int batch size is                       52
 fixed nKL is                                45
 max L of basis functions is                  2
 order of int derivative is                   0
 number of shells is                         50
 number of basis is                         120
 number of cartesian basis is               120
 number of contracted shell pairs          1113
 number of primitive shell pairs           2848
 maxK2 (contraction) of shell pair           36
 max number of K2 of shell pair               1
 max number of CS2 of shell pair            186
 max number of PS2 of shell pair            237
 mem total for path MDJ                  518876
 -------------------------------------------------------
 Smallest overlap matrix eigenvalue = 5.52E-04

 Scale SEOQF with 1.000000e-01/1.000000e-01/1.000000e-01

 Standard Electronic Orientation quadrupole field applied
 Nucleus-field energy     =     0.0000000065 hartrees
 Guess from superposition of atomic densities
 Warning:  Energy on first SCF cycle will be non-variational
 SAD guess density has 66.000000 electrons

 -----------------------------------------------------------------------
  General SCF calculation program by
  Eric Jon Sundstrom, Paul Horn, Yuezhi Mao, Dmitri Zuev, Alec White,
  David Stuck, Shaama M.S., Shane Yost, Joonho Lee, David Small,
  Daniel Levine, Susi Lehtola, Hugh Burton, Evgeny Epifanovsky
 -----------------------------------------------------------------------
 Hartree-Fock
 using 6 threads for integral computing
 -------------------------------------------------------
 OpenMP Integral computing Module                
 Release: version 2.0, May 2017, Q-Chem Inc. Pleasanton 
 -------------------------------------------------------
 A restricted SCF calculation will be
 performed using DIIS
 SCF converges when DIIS error is below 1.0e-08
 ---------------------------------------
  Cycle       Energy         DIIS error
 ---------------------------------------
    1   -3254.5583377344      3.98e-02  
    2   -3254.3855923356      3.60e-03  
    3   -3254.4143446260      2.06e-03  
    4   -3254.4229145706      5.04e-04  
    5   -3254.4239217666      2.12e-04  
    6   -3254.4240881063      4.98e-05  
    7   -3254.4241098673      2.25e-05  
    8   -3254.4241131675      1.03e-05  
    9   -3254.4241139296      4.55e-06  
   10   -3254.4241141085      1.51e-06  
   11   -3254.4241141355      5.69e-07  
   12   -3254.4241141391      1.82e-07  
   13   -3254.4241141394      3.69e-08  
   14   -3254.4241141394      7.94e-09  Convergence criterion met
 ---------------------------------------
 SCF time:   CPU 8.15s  wall 1.00s 
 SCF   energy in the final basis set =    -3254.4241141394
 Total energy in the final basis set =    -3254.4241141394

 --------------------------------------------------------------
             Orbital Energies (a.u.) and Symmetries
 --------------------------------------------------------------

 Alpha MOs, Restricted
 -- Occupied --                  
-490.03  -80.03  -79.99  -65.17  -58.53  -58.53  -58.53   -9.85
  1 A'    2 A'    3 A'    4 A'    5 A'    1 A"    6 A'    7 A'                 
 -7.566  -7.531  -7.461  -7.454  -7.453  -5.458  -5.457  -5.456
  8 A'    9 A'   10 A'    2 A"   11 A'   12 A'    3 A"   13 A'                 
 -5.424  -5.423  -5.423  -3.200  -3.197  -3.197  -3.188  -3.188
 14 A'    4 A"   15 A'   16 A'    5 A"   17 A'    6 A"   18 A'                 
 -1.037  -0.910  -0.711  -0.546  -0.468  -0.456  -0.424  -0.388
 19 A'   20 A'   21 A'   22 A'   23 A'    7 A"   24 A'   25 A'                 
 -0.357
  8 A"                                                                         
 -- Virtual --                   
 -0.017   0.037   0.054   0.068   0.080   0.082   0.097   0.112
  9 A"   26 A'   27 A'   28 A'   29 A'   10 A"   30 A'   11 A"                 
  0.113   0.118   0.128   0.129   0.147   0.166   0.184   0.202
 31 A'   32 A'   12 A"   33 A'   34 A'   35 A'   36 A'   37 A'                 
  0.215   0.331   0.382   0.386   0.395   0.432   0.442   0.492
 38 A'   39 A'   40 A'   41 A'   13 A"   14 A"   42 A'   43 A'                 
  0.546   0.573   0.587   0.670   0.683   0.720   0.741   0.782
 44 A'   15 A"   45 A'   16 A"   46 A'   47 A'   17 A"   18 A"                 
  0.787   0.803   0.831   0.841   0.843   0.885   0.916   1.005
 48 A'   49 A'   50 A'   19 A"   51 A'   52 A'   53 A'   20 A"                 
  1.091   1.102   1.103   1.300   1.411   1.670   1.686   1.794
 54 A'   55 A'   21 A"   56 A'   57 A'   22 A"   58 A'   23 A"                 
  1.818   1.864   1.946   1.984   2.032   2.306   2.324   2.335
 59 A'   24 A"   60 A'   61 A'   62 A'   25 A"   63 A'   64 A'                 
  2.420   2.905   4.540   4.549   4.555   4.575   4.747   7.190
 65 A'   66 A'   26 A"   67 A'   27 A"   68 A'   69 A'   70 A'                 
  7.257   7.478   8.212   8.229   8.286  14.741  14.778  14.791
 71 A'   72 A'   28 A"   73 A'   74 A'   29 A"   30 A"   75 A'                 
 14.805  14.853  14.906  49.477 165.865 166.110 293.896 293.911
 76 A'   77 A'   78 A'   79 A'   80 A'   81 A'   31 A"   82 A'                 
293.9811028.417
 83 A'   84 A'                                                                 

 Beta MOs, Restricted
 -- Occupied --                  
-490.03  -80.03  -79.99  -65.17  -58.53  -58.53  -58.53   -9.85
  1 A'    2 A'    3 A'    4 A'    5 A'    1 A"    6 A'    7 A'                 
 -7.566  -7.531  -7.461  -7.454  -7.453  -5.458  -5.457  -5.456
  8 A'    9 A'   10 A'    2 A"   11 A'   12 A'    3 A"   13 A'                 
 -5.424  -5.423  -5.423  -3.200  -3.197  -3.197  -3.188  -3.188
 14 A'    4 A"   15 A'   16 A'    5 A"   17 A'    6 A"   18 A'                 
 -1.037  -0.910  -0.711  -0.546  -0.468  -0.456  -0.424  -0.388
 19 A'   20 A'   21 A'   22 A'   23 A'    7 A"   24 A'   25 A'                 
 -0.357
  8 A"                                                                         
 -- Virtual --                   
 -0.017   0.037   0.054   0.068   0.080   0.082   0.097   0.112
  9 A"   26 A'   27 A'   28 A'   29 A'   10 A"   30 A'   11 A"                 
  0.113   0.118   0.128   0.129   0.147   0.166   0.184   0.202
 31 A'   32 A'   12 A"   33 A'   34 A'   35 A'   36 A'   37 A'                 
  0.215   0.331   0.382   0.386   0.395   0.432   0.442   0.492
 38 A'   39 A'   40 A'   41 A'   13 A"   14 A"   42 A'   43 A'                 
  0.546   0.573   0.587   0.670   0.683   0.720   0.741   0.782
 44 A'   15 A"   45 A'   16 A"   46 A'   47 A'   17 A"   18 A"                 
  0.787   0.803   0.831   0.841   0.843   0.885   0.916   1.005
 48 A'   49 A'   50 A'   19 A"   51 A'   52 A'   53 A'   20 A"                 
  1.091   1.102   1.103   1.300   1.411   1.670   1.686   1.794
 54 A'   55 A'   21 A"   56 A'   57 A'   22 A"   58 A'   23 A"                 
  1.818   1.864   1.946   1.984   2.032   2.306   2.324   2.335
 59 A'   24 A"   60 A'   61 A'   62 A'   25 A"   63 A'   64 A'                 
  2.420   2.905   4.540   4.549   4.555   4.575   4.747   7.190
 65 A'   66 A'   26 A"   67 A'   27 A"   68 A'   69 A'   70 A'                 
  7.257   7.478   8.212   8.229   8.286  14.741  14.778  14.791
 71 A'   72 A'   28 A"   73 A'   74 A'   29 A"   30 A"   75 A'                 
 14.805  14.853  14.906  49.477 165.865 166.110 293.896 293.911
 76 A'   77 A'   78 A'   79 A'   80 A'   81 A'   31 A"   82 A'                 
293.9811028.417
 83 A'   84 A'                                                                 
 --------------------------------------------------------------

          Ground-State Mulliken Net Atomic Charges

     Atom                 Charge (a.u.)
  ----------------------------------------
      1 Br                   -0.244345
      2 P                     0.220984
      3 P                     0.123096
      4 H                    -0.099736
  ----------------------------------------
  Sum of atomic charges =     0.000000

 -----------------------------------------------------------------
                    Cartesian Multipole Moments
 -----------------------------------------------------------------
    Charge (ESU x 10^10)
                 0.0000
    Dipole Moment (Debye)
         X      -1.0416      Y      -0.6043      Z      -0.0000
       Tot       1.2042
    Quadrupole Moments (Debye-Ang)
        XX     -48.1595     XY       0.8638     YY     -45.4246
        XZ       0.0000     YZ       0.0000     ZZ     -46.4445
    Octopole Moments (Debye-Ang^2)
       XXX      59.3530    XXY      -5.2508    XYY      12.9874
       YYY     -11.4249    XXZ      -0.0000    XYZ      -0.0000
       YYZ      -0.0000    XZZ      15.7498    YZZ      -2.3038
       ZZZ      -0.0000
    Hexadecapole Moments (Debye-Ang^3)
      XXXX    -731.3035   XXXY     -12.0843   XXYY    -134.4711
      XYYY      -0.5008   YYYY    -170.6253   XXXZ       0.0000
      XXYZ       0.0000   XYYZ       0.0000   YYYZ       0.0000
      XXZZ    -130.7544   XYZZ      -0.8927   YYZZ     -39.0559
      XZZZ       0.0000   YZZZ       0.0000   ZZZZ     -69.3748
 -----------------------------------------------------------------
 Calculating analytic gradient of the SCF energy
 Gradient of SCF Energy
            1           2           3           4
    1   0.0087326   0.0075943  -0.0224289   0.0061021
    2  -0.0032507   0.0141665  -0.0054550  -0.0054608
    3   0.0000000  -0.0000000  -0.0000000   0.0000000
 Max gradient component =       2.243E-02
 RMS gradient           =       8.874E-03
 Gradient time:  CPU 1.75 s  wall 0.35 s
 Geometry Optimization Parameters
   NAtoms,    NIC,     NZ,  NCons,   NDum,   NFix, NCnnct, MaxDiis
        4      14       4       0       0       0       0       0


** GEOMETRY OPTIMIZATION IN DELOCALIZED INTERNAL COORDINATES **
   Searching for a Minimum

   Optimization Cycle:   1

                       Coordinates (Angstroms)
     ATOM                X               Y               Z
      1  Br        1.2928135926   -0.1608516519    0.0000000000
      2  P        -0.7067558550    0.9297665165    0.0000000000
      3  P        -2.2144690878   -0.4454841653    0.0000000000
      4  H        -1.4301015973   -1.6344274531    0.0000000000
   Point Group: cs    Number of degrees of freedom:     5


   Energy is  -3254.424114139


 Attempting to Generate Delocalized Internal Coordinates

  5 Hessian modes will be used to form the next step
  Hessian Eigenvalues:
     0.155077    0.160000    0.206774    0.250000    0.303153

 Minimum Search - Taking Simple RFO Step
 Searching for Lamda that Minimizes Along All modes
 Value Taken    Lamda =  -0.00239736
 Step Taken.  Stepsize is  0.103009

                             Maximum     Tolerance    Cnvgd?
         Gradient           0.021147      0.000300      NO
         Displacement       0.093340      0.001200      NO
         Energy change     *********      0.000001      NO


 New Cartesian Coordinates Obtained by Inverse Iteration

 Displacement from previous Coordinates is:  0.108178
 ----------------------------------------------------------------
             Standard Nuclear Orientation (Angstroms)
    I     Atom           X                Y                Z
 ----------------------------------------------------------------
    1      Br      1.2524600221    -0.1663999014     0.0000000000
    2      P      -0.7090973266     0.9289524870     0.0000000000
    3      P      -2.1746824641    -0.4423397684     0.0000000000
    4      H      -1.4271931790    -1.6312095710     0.0000000000
 ----------------------------------------------------------------
 Molecular Point Group                 Cs    NOp =  2
 Largest Abelian Subgroup              Cs    NOp =  2
 Nuclear Repulsion Energy =   278.4851729097 hartrees
 There are       33 alpha and       33 beta electrons
 Applying Cartesian multipole field
    Component          Value
    ---------          -----
     (2,0,0)        1.00000E-11
     (0,2,0)        2.00000E-11
     (0,0,2)       -3.00000E-11
 Nucleus-field energy     =     0.0000000062 hartrees
 Requested basis set is 6-311++G(d,p)
 There are 50 shells and 115 basis functions
 A cutoff of  1.0D-11 yielded   1119 shell pairs
 There are      6278 function pairs (      6866 Cartesian)
 Smallest overlap matrix eigenvalue = 5.17E-04
 Guess MOs from SCF MO coefficient file

 -----------------------------------------------------------------------
  General SCF calculation program by
  Eric Jon Sundstrom, Paul Horn, Yuezhi Mao, Dmitri Zuev, Alec White,
  David Stuck, Shaama M.S., Shane Yost, Joonho Lee, David Small,
  Daniel Levine, Susi Lehtola, Hugh Burton, Evgeny Epifanovsky
 -----------------------------------------------------------------------
 Hartree-Fock
 using 6 threads for integral computing
 -------------------------------------------------------
 OpenMP Integral computing Module                
 Release: version 2.0, May 2017, Q-Chem Inc. Pleasanton 
 -------------------------------------------------------
 A restricted SCF calculation will be
 performed using DIIS
 SCF converges when DIIS error is below 1.0e-08
 ---------------------------------------
  Cycle       Energy         DIIS error
 ---------------------------------------
    1   -3254.4248636918      4.35e-04  
    2   -3254.4253199133      1.19e-04  
    3   -3254.4253678079      5.10e-05  
    4   -3254.4253775997      1.98e-05  
    5   -3254.4253795600      7.69e-06  
    6   -3254.4253799450      2.75e-06  
    7   -3254.4253800154      8.07e-07  
    8   -3254.4253800214      2.27e-07  
    9   -3254.4253800216      1.12e-07  
   10   -3254.4253800216      2.45e-08  
   11   -3254.4253800217      1.16e-08  
   12   -3254.4253800216      5.20e-09  Convergence criterion met
 ---------------------------------------
 SCF time:   CPU 7.08s  wall 1.00s 
 SCF   energy in the final basis set =    -3254.4253800216
 Total energy in the final basis set =    -3254.4253800216

 --------------------------------------------------------------
             Orbital Energies (a.u.) and Symmetries
 --------------------------------------------------------------

 Alpha MOs, Restricted
 -- Occupied --                  
-490.04  -80.02  -79.98  -65.17  -58.53  -58.53  -58.53   -9.85
  1 A'    2 A'    3 A'    4 A'    5 A'    1 A"    6 A'    7 A'                 
 -7.562  -7.526  -7.463  -7.455  -7.455  -5.454  -5.453  -5.453
  8 A'    9 A'   10 A'    2 A"   11 A'   12 A'    3 A"   13 A'                 
 -5.419  -5.418  -5.418  -3.202  -3.199  -3.198  -3.190  -3.190
 14 A'    4 A"   15 A'   16 A'    5 A"   17 A'    6 A"   18 A'                 
 -1.044  -0.915  -0.712  -0.551  -0.471  -0.460  -0.422  -0.387
 19 A'   20 A'   21 A'   22 A'   23 A'    7 A"   24 A'   25 A'                 
 -0.358
  8 A"                                                                         
 -- Virtual --                   
 -0.013   0.042   0.055   0.068   0.081   0.082   0.098   0.112
  9 A"   26 A'   27 A'   28 A'   29 A'   10 A"   30 A'   31 A'                 
  0.113   0.119   0.127   0.130   0.148   0.167   0.189   0.203
 11 A"   32 A'   12 A"   33 A'   34 A'   35 A'   36 A'   37 A'                 
  0.221   0.330   0.380   0.388   0.393   0.433   0.448   0.485
 38 A'   39 A'   40 A'   41 A'   13 A"   14 A"   42 A'   43 A'                 
  0.548   0.572   0.585   0.663   0.682   0.718   0.736   0.781
 44 A'   15 A"   45 A'   16 A"   46 A'   47 A'   17 A"   18 A"                 
  0.783   0.804   0.841   0.842   0.852   0.888   0.928   1.016
 48 A'   49 A'   50 A'   19 A"   51 A'   52 A'   53 A'   20 A"                 
  1.101   1.119   1.119   1.312   1.443   1.679   1.695   1.798
 54 A'   21 A"   55 A'   56 A'   57 A'   22 A"   58 A'   23 A"                 
  1.819   1.866   1.954   1.981   2.039   2.305   2.330   2.355
 59 A'   24 A"   60 A'   61 A'   62 A'   25 A"   63 A'   64 A'                 
  2.428   2.910   4.539   4.548   4.557   4.576   4.755   7.190
 65 A'   66 A'   26 A"   67 A'   27 A"   68 A'   69 A'   70 A'                 
  7.267   7.500   8.211   8.229   8.290  14.746  14.783  14.804
 71 A'   72 A'   28 A"   73 A'   74 A'   29 A"   30 A"   75 A'                 
 14.814  14.860  14.900  49.477 165.875 166.137 293.896 293.912
 76 A'   77 A'   78 A'   79 A'   80 A'   81 A'   31 A"   82 A'                 
293.9871028.419
 83 A'   84 A'                                                                 

 Beta MOs, Restricted
 -- Occupied --                  
-490.04  -80.02  -79.98  -65.17  -58.53  -58.53  -58.53   -9.85
  1 A'    2 A'    3 A'    4 A'    5 A'    1 A"    6 A'    7 A'                 
 -7.562  -7.526  -7.463  -7.455  -7.455  -5.454  -5.453  -5.453
  8 A'    9 A'   10 A'    2 A"   11 A'   12 A'    3 A"   13 A'                 
 -5.419  -5.418  -5.418  -3.202  -3.199  -3.198  -3.190  -3.190
 14 A'    4 A"   15 A'   16 A'    5 A"   17 A'    6 A"   18 A'                 
 -1.044  -0.915  -0.712  -0.551  -0.471  -0.460  -0.422  -0.387
 19 A'   20 A'   21 A'   22 A'   23 A'    7 A"   24 A'   25 A'                 
 -0.358
  8 A"                                                                         
 -- Virtual --                   
 -0.013   0.042   0.055   0.068   0.081   0.082   0.098   0.112
  9 A"   26 A'   27 A'   28 A'   29 A'   10 A"   30 A'   31 A'                 
  0.113   0.119   0.127   0.130   0.148   0.167   0.189   0.203
 11 A"   32 A'   12 A"   33 A'   34 A'   35 A'   36 A'   37 A'                 
  0.221   0.330   0.380   0.388   0.393   0.433   0.448   0.485
 38 A'   39 A'   40 A'   41 A'   13 A"   14 A"   42 A'   43 A'                 
  0.548   0.572   0.585   0.663   0.682   0.718   0.736   0.781
 44 A'   15 A"   45 A'   16 A"   46 A'   47 A'   17 A"   18 A"                 
  0.783   0.804   0.841   0.842   0.852   0.888   0.928   1.016
 48 A'   49 A'   50 A'   19 A"   51 A'   52 A'   53 A'   20 A"                 
  1.101   1.119   1.119   1.312   1.443   1.679   1.695   1.798
 54 A'   21 A"   55 A'   56 A'   57 A'   22 A"   58 A'   23 A"                 
  1.819   1.866   1.954   1.981   2.039   2.305   2.330   2.355
 59 A'   24 A"   60 A'   61 A'   62 A'   25 A"   63 A'   64 A'                 
  2.428   2.910   4.539   4.548   4.557   4.576   4.755   7.190
 65 A'   66 A'   26 A"   67 A'   27 A"   68 A'   69 A'   70 A'                 
  7.267   7.500   8.211   8.229   8.290  14.746  14.783  14.804
 71 A'   72 A'   28 A"   73 A'   74 A'   29 A"   30 A"   75 A'                 
 14.814  14.860  14.900  49.477 165.875 166.137 293.896 293.912
 76 A'   77 A'   78 A'   79 A'   80 A'   81 A'   31 A"   82 A'                 
293.9871028.419
 83 A'   84 A'                                                                 
 --------------------------------------------------------------

          Ground-State Mulliken Net Atomic Charges

     Atom                 Charge (a.u.)
  ----------------------------------------
      1 Br                   -0.239236
      2 P                     0.222297
      3 P                     0.116232
      4 H                    -0.099293
  ----------------------------------------
  Sum of atomic charges =    -0.000000

 -----------------------------------------------------------------
                    Cartesian Multipole Moments
 -----------------------------------------------------------------
    Charge (ESU x 10^10)
                 0.0000
    Dipole Moment (Debye)
         X      -0.8363      Y      -0.6448      Z      -0.0000
       Tot       1.0560
    Quadrupole Moments (Debye-Ang)
        XX     -48.4855     XY       0.8942     YY     -45.2608
        XZ      -0.0000     YZ       0.0000     ZZ     -46.2163
    Octopole Moments (Debye-Ang^2)
       XXX      61.5583    XXY      -5.1559    XYY      13.3645
       YYY     -11.4245    XXZ       0.0000    XYZ      -0.0000
       YYZ      -0.0000    XZZ      15.9215    YZZ      -2.2681
       ZZZ      -0.0000
    Hexadecapole Moments (Debye-Ang^3)
      XXXX    -711.1533   XXXY     -11.2529   XXYY    -130.1362
      XYYY       0.9333   YYYY    -169.6401   XXXZ      -0.0000
      XXYZ       0.0000   XYYZ       0.0000   YYYZ       0.0000
      XXZZ    -126.1695   XYZZ      -0.4634   YYZZ     -38.7096
      XZZZ       0.0000   YZZZ       0.0000   ZZZZ     -68.5288
 -----------------------------------------------------------------
 Calculating analytic gradient of the SCF energy
 Gradient of SCF Energy
            1           2           3           4
    1  -0.0004473   0.0019163  -0.0012674  -0.0002016
    2  -0.0008589   0.0034767  -0.0034100   0.0007922
    3  -0.0000000  -0.0000000   0.0000000   0.0000000
 Max gradient component =       3.477E-03
 RMS gradient           =       1.597E-03
 Gradient time:  CPU 1.76 s  wall 0.35 s
 Geometry Optimization Parameters
   NAtoms,    NIC,     NZ,  NCons,   NDum,   NFix, NCnnct, MaxDiis
        4      14       4       0       0       0       0       0

 Cartesian Hessian Update
 Hessian Updated using BFGS Update


** GEOMETRY OPTIMIZATION IN DELOCALIZED INTERNAL COORDINATES **
   Searching for a Minimum

   Optimization Cycle:   2

                       Coordinates (Angstroms)
     ATOM                X               Y               Z
      1  Br        1.2524600221   -0.1663999014    0.0000000000
      2  P        -0.7090973266    0.9289524870    0.0000000000
      3  P        -2.1746824641   -0.4423397684    0.0000000000
      4  H        -1.4271931790   -1.6312095710    0.0000000000
   Point Group: cs    Number of degrees of freedom:     5


   Energy is  -3254.425380022

 Hessian Updated using BFGS Update

  5 Hessian modes will be used to form the next step
  Hessian Eigenvalues:
     0.150742    0.158591    0.207973    0.254329    0.299907

 Minimum Search - Taking Simple RFO Step
 Searching for Lamda that Minimizes Along All modes
 Value Taken    Lamda =  -0.00010756
 Step Taken.  Stepsize is  0.021466

                             Maximum     Tolerance    Cnvgd?
         Gradient           0.003090      0.000300      NO
         Displacement       0.013343      0.001200      NO
         Energy change     -0.001266      0.000001      NO


 New Cartesian Coordinates Obtained by Inverse Iteration

 Displacement from previous Coordinates is:  0.046941
 ----------------------------------------------------------------
             Standard Nuclear Orientation (Angstroms)
    I     Atom           X                Y                Z
 ----------------------------------------------------------------
    1      Br      1.2646579005    -0.1545178864     0.0000000000
    2      P      -0.7069493865     0.9196411826     0.0000000000
    3      P      -2.1753517915    -0.4388842796     0.0000000000
    4      H      -1.4408696701    -1.6372357703     0.0000000000
 ----------------------------------------------------------------
 Molecular Point Group                 Cs    NOp =  2
 Largest Abelian Subgroup              Cs    NOp =  2
 Nuclear Repulsion Energy =   278.3771107741 hartrees
 There are       33 alpha and       33 beta electrons
 Applying Cartesian multipole field
    Component          Value
    ---------          -----
     (2,0,0)        1.00000E-11
     (0,2,0)        2.00000E-11
     (0,0,2)       -3.00000E-11
 Nucleus-field energy     =     0.0000000062 hartrees
 Requested basis set is 6-311++G(d,p)
 There are 50 shells and 115 basis functions
 A cutoff of  1.0D-11 yielded   1119 shell pairs
 There are      6278 function pairs (      6866 Cartesian)
 Smallest overlap matrix eigenvalue = 5.11E-04
 Guess MOs from SCF MO coefficient file

 -----------------------------------------------------------------------
  General SCF calculation program by
  Eric Jon Sundstrom, Paul Horn, Yuezhi Mao, Dmitri Zuev, Alec White,
  David Stuck, Shaama M.S., Shane Yost, Joonho Lee, David Small,
  Daniel Levine, Susi Lehtola, Hugh Burton, Evgeny Epifanovsky
 -----------------------------------------------------------------------
 Hartree-Fock
 using 6 threads for integral computing
 -------------------------------------------------------
 OpenMP Integral computing Module                
 Release: version 2.0, May 2017, Q-Chem Inc. Pleasanton 
 -------------------------------------------------------
 A restricted SCF calculation will be
 performed using DIIS
 SCF converges when DIIS error is below 1.0e-08
 ---------------------------------------
  Cycle       Energy         DIIS error
 ---------------------------------------
    1   -3254.4253639392      1.37e-04  
    2   -3254.4254243777      4.11e-05  
    3   -3254.4254331468      1.50e-05  
    4   -3254.4254343562      6.22e-06  
    5   -3254.4254345756      2.52e-06  
    6   -3254.4254345995      7.17e-07  
    7   -3254.4254346036      2.84e-07  
    8   -3254.4254346043      1.14e-07  
    9   -3254.4254346045      6.84e-08  
   10   -3254.4254346045      1.53e-08  
   11   -3254.4254346045      4.33e-09  Convergence criterion met
 ---------------------------------------
 SCF time:   CPU 6.49s  wall 1.00s 
 SCF   energy in the final basis set =    -3254.4254346045
 Total energy in the final basis set =    -3254.4254346045

 --------------------------------------------------------------
             Orbital Energies (a.u.) and Symmetries
 --------------------------------------------------------------

 Alpha MOs, Restricted
 -- Occupied --                  
-490.04  -80.02  -79.98  -65.17  -58.53  -58.53  -58.53   -9.85
  1 A'    2 A'    3 A'    4 A'    5 A'    1 A"    6 A'    7 A'                 
 -7.561  -7.526  -7.463  -7.455  -7.455  -5.454  -5.452  -5.452
  8 A'    9 A'   10 A'    2 A"   11 A'   12 A'    3 A"   13 A'                 
 -5.419  -5.418  -5.418  -3.202  -3.199  -3.198  -3.190  -3.190
 14 A'    4 A"   15 A'   16 A'    5 A"   17 A'    6 A"   18 A'                 
 -1.044  -0.916  -0.712  -0.552  -0.472  -0.460  -0.421  -0.388
 19 A'   20 A'   21 A'   22 A'   23 A'    7 A"   24 A'   25 A'                 
 -0.359
  8 A"                                                                         
 -- Virtual --                   
 -0.012   0.042   0.055   0.068   0.080   0.082   0.098   0.112
  9 A"   26 A'   27 A'   28 A'   29 A'   10 A"   30 A'   31 A'                 
  0.113   0.119   0.127   0.130   0.147   0.167   0.190   0.203
 11 A"   32 A'   12 A"   33 A'   34 A'   35 A'   36 A'   37 A'                 
  0.220   0.329   0.381   0.388   0.393   0.434   0.448   0.484
 38 A'   39 A'   40 A'   41 A'   13 A"   14 A"   42 A'   43 A'                 
  0.548   0.573   0.586   0.662   0.682   0.718   0.736   0.781
 44 A'   15 A"   45 A'   16 A"   46 A'   47 A'   17 A"   18 A"                 
  0.783   0.805   0.840   0.842   0.849   0.889   0.929   1.016
 48 A'   49 A'   50 A'   19 A"   51 A'   52 A'   53 A'   20 A"                 
  1.102   1.119   1.122   1.314   1.448   1.678   1.693   1.798
 54 A'   55 A'   21 A"   56 A'   57 A'   22 A"   58 A'   23 A"                 
  1.819   1.866   1.954   1.981   2.038   2.304   2.329   2.354
 59 A'   24 A"   60 A'   61 A'   62 A'   25 A"   63 A'   64 A'                 
  2.428   2.910   4.539   4.548   4.557   4.576   4.756   7.190
 65 A'   66 A'   26 A"   67 A'   27 A"   68 A'   69 A'   70 A'                 
  7.267   7.503   8.210   8.228   8.290  14.747  14.784  14.804
 71 A'   72 A'   28 A"   73 A'   74 A'   29 A"   30 A"   75 A'                 
 14.817  14.860  14.899  49.478 165.875 166.140 293.895 293.911
 76 A'   77 A'   78 A'   79 A'   80 A'   81 A'   31 A"   82 A'                 
293.9871028.419
 83 A'   84 A'                                                                 

 Beta MOs, Restricted
 -- Occupied --                  
-490.04  -80.02  -79.98  -65.17  -58.53  -58.53  -58.53   -9.85
  1 A'    2 A'    3 A'    4 A'    5 A'    1 A"    6 A'    7 A'                 
 -7.561  -7.526  -7.463  -7.455  -7.455  -5.454  -5.452  -5.452
  8 A'    9 A'   10 A'    2 A"   11 A'   12 A'    3 A"   13 A'                 
 -5.419  -5.418  -5.418  -3.202  -3.199  -3.198  -3.190  -3.190
 14 A'    4 A"   15 A'   16 A'    5 A"   17 A'    6 A"   18 A'                 
 -1.044  -0.916  -0.712  -0.552  -0.472  -0.460  -0.421  -0.388
 19 A'   20 A'   21 A'   22 A'   23 A'    7 A"   24 A'   25 A'                 
 -0.359
  8 A"                                                                         
 -- Virtual --                   
 -0.012   0.042   0.055   0.068   0.080   0.082   0.098   0.112
  9 A"   26 A'   27 A'   28 A'   29 A'   10 A"   30 A'   31 A'                 
  0.113   0.119   0.127   0.130   0.147   0.167   0.190   0.203
 11 A"   32 A'   12 A"   33 A'   34 A'   35 A'   36 A'   37 A'                 
  0.220   0.329   0.381   0.388   0.393   0.434   0.448   0.484
 38 A'   39 A'   40 A'   41 A'   13 A"   14 A"   42 A'   43 A'                 
  0.548   0.573   0.586   0.662   0.682   0.718   0.736   0.781
 44 A'   15 A"   45 A'   16 A"   46 A'   47 A'   17 A"   18 A"                 
  0.783   0.805   0.840   0.842   0.849   0.889   0.929   1.016
 48 A'   49 A'   50 A'   19 A"   51 A'   52 A'   53 A'   20 A"                 
  1.102   1.119   1.122   1.314   1.448   1.678   1.693   1.798
 54 A'   55 A'   21 A"   56 A'   57 A'   22 A"   58 A'   23 A"                 
  1.819   1.866   1.954   1.981   2.038   2.304   2.329   2.354
 59 A'   24 A"   60 A'   61 A'   62 A'   25 A"   63 A'   64 A'                 
  2.428   2.910   4.539   4.548   4.557   4.576   4.756   7.190
 65 A'   66 A'   26 A"   67 A'   27 A"   68 A'   69 A'   70 A'                 
  7.267   7.503   8.210   8.228   8.290  14.747  14.784  14.804
 71 A'   72 A'   28 A"   73 A'   74 A'   29 A"   30 A"   75 A'                 
 14.817  14.860  14.899  49.478 165.875 166.140 293.895 293.911
 76 A'   77 A'   78 A'   79 A'   80 A'   81 A'   31 A"   82 A'                 
293.9871028.419
 83 A'   84 A'                                                                 
 --------------------------------------------------------------

          Ground-State Mulliken Net Atomic Charges

     Atom                 Charge (a.u.)
  ----------------------------------------
      1 Br                   -0.237323
      2 P                     0.220166
      3 P                     0.116550
      4 H                    -0.099393
  ----------------------------------------
  Sum of atomic charges =    -0.000000

 -----------------------------------------------------------------
                    Cartesian Multipole Moments
 -----------------------------------------------------------------
    Charge (ESU x 10^10)
                 0.0000
    Dipole Moment (Debye)
         X      -0.8305      Y      -0.6818      Z       0.0000
       Tot       1.0745
    Quadrupole Moments (Debye-Ang)
        XX     -48.4319     XY       0.9668     YY     -45.3196
        XZ      -0.0000     YZ      -0.0000     ZZ     -46.1871
    Octopole Moments (Debye-Ang^2)
       XXX      60.8134    XXY      -5.4616    XYY      13.1074
       YYY     -11.9093    XXZ       0.0000    XYZ       0.0000
       YYZ       0.0000    XZZ      15.6627    YZZ      -2.4114
       ZZZ       0.0000
    Hexadecapole Moments (Debye-Ang^3)
      XXXX    -713.4859   XXXY     -11.4505   XXYY    -130.5330
      XYYY       0.2593   YYYY    -167.9283   XXXZ      -0.0000
      XXYZ      -0.0000   XYYZ      -0.0000   YYYZ      -0.0000
      XXZZ    -126.6783   XYZZ      -0.7392   YYZZ     -38.3870
      XZZZ      -0.0000   YZZZ      -0.0000   ZZZZ     -68.3938
 -----------------------------------------------------------------
 Calculating analytic gradient of the SCF energy
 Gradient of SCF Energy
            1           2           3           4
    1  -0.0000381   0.0000625   0.0001347  -0.0001591
    2   0.0000221  -0.0000813  -0.0003601   0.0004193
    3  -0.0000000   0.0000000   0.0000000  -0.0000000
 Max gradient component =       4.193E-04
 RMS gradient           =       1.735E-04
 Gradient time:  CPU 1.76 s  wall 0.35 s
 Geometry Optimization Parameters
   NAtoms,    NIC,     NZ,  NCons,   NDum,   NFix, NCnnct, MaxDiis
        4      14       4       0       0       0       0       0

 Cartesian Hessian Update
 Hessian Updated using BFGS Update


** GEOMETRY OPTIMIZATION IN DELOCALIZED INTERNAL COORDINATES **
   Searching for a Minimum

   Optimization Cycle:   3

                       Coordinates (Angstroms)
     ATOM                X               Y               Z
      1  Br        1.2646579005   -0.1545178864    0.0000000000
      2  P        -0.7069493865    0.9196411826    0.0000000000
      3  P        -2.1753517915   -0.4388842796    0.0000000000
      4  H        -1.4408696701   -1.6372357703    0.0000000000
   Point Group: cs    Number of degrees of freedom:     5


   Energy is  -3254.425434604

 Hessian Updated using BFGS Update

  5 Hessian modes will be used to form the next step
  Hessian Eigenvalues:
     0.146867    0.157508    0.208539    0.259212    0.298329

 Minimum Search - Taking Simple RFO Step
 Searching for Lamda that Minimizes Along All modes
 Value Taken    Lamda =  -0.00000128
 Step Taken.  Stepsize is  0.002610

                             Maximum     Tolerance    Cnvgd?
         Gradient           0.000341      0.000300      NO
         Displacement       0.001629      0.001200      NO
         Energy change     -0.000055      0.000001      NO


 New Cartesian Coordinates Obtained by Inverse Iteration

 Displacement from previous Coordinates is:  0.003913
 ----------------------------------------------------------------
             Standard Nuclear Orientation (Angstroms)
    I     Atom           X                Y                Z
 ----------------------------------------------------------------
    1      Br      1.2650471612    -0.1539586255     0.0000000000
    2      P      -0.7067177186     0.9201295590     0.0000000000
    3      P      -2.1750719136    -0.4383851243     0.0000000000
    4      H      -1.4417704766    -1.6387825630     0.0000000000
 ----------------------------------------------------------------
 Molecular Point Group                 Cs    NOp =  2
 Largest Abelian Subgroup              Cs    NOp =  2
 Nuclear Repulsion Energy =   278.3587230334 hartrees
 There are       33 alpha and       33 beta electrons
 Applying Cartesian multipole field
    Component          Value
    ---------          -----
     (2,0,0)        1.00000E-11
     (0,2,0)        2.00000E-11
     (0,0,2)       -3.00000E-11
 Nucleus-field energy     =     0.0000000062 hartrees
 Requested basis set is 6-311++G(d,p)
 There are 50 shells and 115 basis functions
 A cutoff of  1.0D-11 yielded   1119 shell pairs
 There are      6278 function pairs (      6866 Cartesian)
 Smallest overlap matrix eigenvalue = 5.12E-04
 Guess MOs from SCF MO coefficient file

 -----------------------------------------------------------------------
  General SCF calculation program by
  Eric Jon Sundstrom, Paul Horn, Yuezhi Mao, Dmitri Zuev, Alec White,
  David Stuck, Shaama M.S., Shane Yost, Joonho Lee, David Small,
  Daniel Levine, Susi Lehtola, Hugh Burton, Evgeny Epifanovsky
 -----------------------------------------------------------------------
 Hartree-Fock
 using 6 threads for integral computing
 -------------------------------------------------------
 OpenMP Integral computing Module                
 Release: version 2.0, May 2017, Q-Chem Inc. Pleasanton 
 -------------------------------------------------------
 A restricted SCF calculation will be
 performed using DIIS
 SCF converges when DIIS error is below 1.0e-08
 ---------------------------------------
  Cycle       Energy         DIIS error
 ---------------------------------------
    1   -3254.4254347874      1.21e-05  
    2   -3254.4254351061      2.75e-06  
    3   -3254.4254351355      1.00e-06  
    4   -3254.4254351399      5.56e-07  
    5   -3254.4254351411      1.44e-07  
    6   -3254.4254351413      4.59e-08  
    7   -3254.4254351412      1.47e-08  
    8   -3254.4254351413      4.32e-09  Convergence criterion met
 ---------------------------------------
 SCF time:   CPU 4.73s  wall 1.00s 
 SCF   energy in the final basis set =    -3254.4254351413
 Total energy in the final basis set =    -3254.4254351413

 --------------------------------------------------------------
             Orbital Energies (a.u.) and Symmetries
 --------------------------------------------------------------

 Alpha MOs, Restricted
 -- Occupied --                  
-490.04  -80.02  -79.98  -65.17  -58.53  -58.53  -58.53   -9.85
  1 A'    2 A'    3 A'    4 A'    5 A'    1 A"    6 A'    7 A'                 
 -7.561  -7.526  -7.463  -7.455  -7.455  -5.454  -5.452  -5.452
  8 A'    9 A'   10 A'    2 A"   11 A'   12 A'    3 A"   13 A'                 
 -5.419  -5.418  -5.418  -3.202  -3.199  -3.198  -3.190  -3.190
 14 A'    4 A"   15 A'   16 A'    5 A"   17 A'    6 A"   18 A'                 
 -1.044  -0.916  -0.712  -0.552  -0.472  -0.460  -0.421  -0.388
 19 A'   20 A'   21 A'   22 A'   23 A'    7 A"   24 A'   25 A'                 
 -0.359
  8 A"                                                                         
 -- Virtual --                   
 -0.012   0.042   0.055   0.068   0.080   0.082   0.098   0.112
  9 A"   26 A'   27 A'   28 A'   29 A'   10 A"   30 A'   31 A'                 
  0.113   0.119   0.127   0.130   0.147   0.167   0.190   0.203
 11 A"   32 A'   12 A"   33 A'   34 A'   35 A'   36 A'   37 A'                 
  0.220   0.329   0.381   0.388   0.393   0.434   0.448   0.484
 38 A'   39 A'   40 A'   41 A'   13 A"   14 A"   42 A'   43 A'                 
  0.548   0.573   0.586   0.662   0.682   0.718   0.736   0.781
 44 A'   15 A"   45 A'   16 A"   46 A'   47 A'   17 A"   18 A"                 
  0.783   0.805   0.840   0.842   0.849   0.889   0.929   1.016
 48 A'   49 A'   50 A'   19 A"   51 A'   52 A'   53 A'   20 A"                 
  1.102   1.119   1.122   1.314   1.448   1.678   1.693   1.798
 54 A'   55 A'   21 A"   56 A'   57 A'   22 A"   58 A'   23 A"                 
  1.819   1.866   1.954   1.981   2.038   2.304   2.329   2.353
 59 A'   24 A"   60 A'   61 A'   62 A'   25 A"   63 A'   64 A'                 
  2.427   2.909   4.539   4.548   4.557   4.576   4.756   7.190
 65 A'   66 A'   26 A"   67 A'   27 A"   68 A'   69 A'   70 A'                 
  7.267   7.503   8.210   8.228   8.290  14.747  14.784  14.804
 71 A'   72 A'   28 A"   73 A'   74 A'   29 A"   30 A"   75 A'                 
 14.816  14.860  14.899  49.478 165.875 166.139 293.895 293.911
 76 A'   77 A'   78 A'   79 A'   80 A'   81 A'   31 A"   82 A'                 
293.9861028.419
 83 A'   84 A'                                                                 

 Beta MOs, Restricted
 -- Occupied --                  
-490.04  -80.02  -79.98  -65.17  -58.53  -58.53  -58.53   -9.85
  1 A'    2 A'    3 A'    4 A'    5 A'    1 A"    6 A'    7 A'                 
 -7.561  -7.526  -7.463  -7.455  -7.455  -5.454  -5.452  -5.452
  8 A'    9 A'   10 A'    2 A"   11 A'   12 A'    3 A"   13 A'                 
 -5.419  -5.418  -5.418  -3.202  -3.199  -3.198  -3.190  -3.190
 14 A'    4 A"   15 A'   16 A'    5 A"   17 A'    6 A"   18 A'                 
 -1.044  -0.916  -0.712  -0.552  -0.472  -0.460  -0.421  -0.388
 19 A'   20 A'   21 A'   22 A'   23 A'    7 A"   24 A'   25 A'                 
 -0.359
  8 A"                                                                         
 -- Virtual --                   
 -0.012   0.042   0.055   0.068   0.080   0.082   0.098   0.112
  9 A"   26 A'   27 A'   28 A'   29 A'   10 A"   30 A'   31 A'                 
  0.113   0.119   0.127   0.130   0.147   0.167   0.190   0.203
 11 A"   32 A'   12 A"   33 A'   34 A'   35 A'   36 A'   37 A'                 
  0.220   0.329   0.381   0.388   0.393   0.434   0.448   0.484
 38 A'   39 A'   40 A'   41 A'   13 A"   14 A"   42 A'   43 A'                 
  0.548   0.573   0.586   0.662   0.682   0.718   0.736   0.781
 44 A'   15 A"   45 A'   16 A"   46 A'   47 A'   17 A"   18 A"                 
  0.783   0.805   0.840   0.842   0.849   0.889   0.929   1.016
 48 A'   49 A'   50 A'   19 A"   51 A'   52 A'   53 A'   20 A"                 
  1.102   1.119   1.122   1.314   1.448   1.678   1.693   1.798
 54 A'   55 A'   21 A"   56 A'   57 A'   22 A"   58 A'   23 A"                 
  1.819   1.866   1.954   1.981   2.038   2.304   2.329   2.353
 59 A'   24 A"   60 A'   61 A'   62 A'   25 A"   63 A'   64 A'                 
  2.427   2.909   4.539   4.548   4.557   4.576   4.756   7.190
 65 A'   66 A'   26 A"   67 A'   27 A"   68 A'   69 A'   70 A'                 
  7.267   7.503   8.210   8.228   8.290  14.747  14.784  14.804
 71 A'   72 A'   28 A"   73 A'   74 A'   29 A"   30 A"   75 A'                 
 14.816  14.860  14.899  49.478 165.875 166.139 293.895 293.911
 76 A'   77 A'   78 A'   79 A'   80 A'   81 A'   31 A"   82 A'                 
293.9861028.419
 83 A'   84 A'                                                                 
 --------------------------------------------------------------

          Ground-State Mulliken Net Atomic Charges

     Atom                 Charge (a.u.)
  ----------------------------------------
      1 Br                   -0.237417
      2 P                     0.220264
      3 P                     0.116285
      4 H                    -0.099132
  ----------------------------------------
  Sum of atomic charges =    -0.000000

 -----------------------------------------------------------------
                    Cartesian Multipole Moments
 -----------------------------------------------------------------
    Charge (ESU x 10^10)
                -0.0000
    Dipole Moment (Debye)
         X      -0.8301      Y      -0.6819      Z       0.0000
       Tot       1.0742
    Quadrupole Moments (Debye-Ang)
        XX     -48.4375     XY       0.9696     YY     -45.3175
        XZ      -0.0000     YZ       0.0000     ZZ     -46.1881
    Octopole Moments (Debye-Ang^2)
       XXX      60.7919    XXY      -5.4944    XYY      13.0936
       YYY     -11.9711    XXZ       0.0000    XYZ      -0.0000
       YYZ       0.0000    XZZ      15.6498    YZZ      -2.4324
       ZZZ       0.0000
    Hexadecapole Moments (Debye-Ang^3)
      XXXX    -713.5590   XXXY     -11.4134   XXYY    -130.5463
      XYYY       0.2671   YYYY    -167.9687   XXXZ      -0.0000
      XXYZ       0.0000   XYYZ      -0.0000   YYYZ       0.0000
      XXZZ    -126.6805   XYZZ      -0.7368   YYZZ     -38.3966
      XZZZ      -0.0000   YZZZ       0.0000   ZZZZ     -68.3937
 -----------------------------------------------------------------
 Calculating analytic gradient of the SCF energy
 Gradient of SCF Energy
            1           2           3           4
    1  -0.0000177   0.0000081  -0.0000153   0.0000249
    2   0.0000025   0.0000116   0.0000536  -0.0000678
    3  -0.0000000   0.0000000   0.0000000  -0.0000000
 Max gradient component =       6.776E-05
 RMS gradient           =       2.715E-05
 Gradient time:  CPU 1.77 s  wall 0.35 s
 Geometry Optimization Parameters
   NAtoms,    NIC,     NZ,  NCons,   NDum,   NFix, NCnnct, MaxDiis
        4      14       4       0       0       0       0       0

 Cartesian Hessian Update
 Hessian Updated using BFGS Update


** GEOMETRY OPTIMIZATION IN DELOCALIZED INTERNAL COORDINATES **
   Searching for a Minimum

   Optimization Cycle:   4

                       Coordinates (Angstroms)
     ATOM                X               Y               Z
      1  Br        1.2650471612   -0.1539586255    0.0000000000
      2  P        -0.7067177186    0.9201295590    0.0000000000
      3  P        -2.1750719136   -0.4383851243    0.0000000000
      4  H        -1.4417704766   -1.6387825630    0.0000000000
   Point Group: cs    Number of degrees of freedom:     5


   Energy is  -3254.425435141

 Hessian Updated using BFGS Update

  5 Hessian modes will be used to form the next step
  Hessian Eigenvalues:
     0.151676    0.156947    0.227421    0.267704    0.298114

 Minimum Search - Taking Simple RFO Step
 Searching for Lamda that Minimizes Along All modes
 Value Taken    Lamda =   0.00000000
 Step Taken.  Stepsize is  0.000376

                             Maximum     Tolerance    Cnvgd?
         Gradient           0.000063      0.000300     YES
         Displacement       0.000278      0.001200     YES
         Energy change     -0.000001      0.000001     YES


                       Distance Matrix (Angstroms)
             Br(  1)   P (  2)   P (  3)
   P (  2)  2.245333
   P (  3)  3.451857  2.000407
   H (  4)  3.087323  2.662392  1.406657

 Final energy is   -3254.4254351412815     


 ******************************
 **  OPTIMIZATION CONVERGED  **
 ******************************

                       Coordinates (Angstroms)
     ATOM                X               Y               Z
      1  Br        1.2650471612   -0.1539586255    0.0000000000
      2  P        -0.7067177186    0.9201295590    0.0000000000
      3  P        -2.1750719136   -0.4383851243    0.0000000000
      4  H        -1.4417704766   -1.6387825630    0.0000000000

Z-matrix Print:
$molecule
0 1
Br
P  1 2.245333
P  2 2.000407 1 108.646488
H  3 1.406657 2 101.354845 1 -0.000000 0
$end


 --------------------------------------------------------------
             Orbital Energies (a.u.) and Symmetries
 --------------------------------------------------------------

 Alpha MOs, Restricted
 -- Occupied --                  
-490.04  -80.02  -79.98  -65.17  -58.53  -58.53  -58.53   -9.85
  1 A'    2 A'    3 A'    4 A'    5 A'    1 A"    6 A'    7 A'                 
 -7.561  -7.526  -7.463  -7.455  -7.455  -5.454  -5.452  -5.452
  8 A'    9 A'   10 A'    2 A"   11 A'   12 A'    3 A"   13 A'                 
 -5.419  -5.418  -5.418  -3.202  -3.199  -3.198  -3.190  -3.190
 14 A'    4 A"   15 A'   16 A'    5 A"   17 A'    6 A"   18 A'                 
 -1.044  -0.916  -0.712  -0.552  -0.472  -0.460  -0.421  -0.388
 19 A'   20 A'   21 A'   22 A'   23 A'    7 A"   24 A'   25 A'                 
 -0.359
  8 A"                                                                         
 -- Virtual --                   
 -0.012   0.042   0.055   0.068   0.080   0.082   0.098   0.112
  9 A"   26 A'   27 A'   28 A'   29 A'   10 A"   30 A'   31 A'                 
  0.113   0.119   0.127   0.130   0.147   0.167   0.190   0.203
 11 A"   32 A'   12 A"   33 A'   34 A'   35 A'   36 A'   37 A'                 
  0.220   0.329   0.381   0.388   0.393   0.434   0.448   0.484
 38 A'   39 A'   40 A'   41 A'   13 A"   14 A"   42 A'   43 A'                 
  0.548   0.573   0.586   0.662   0.682   0.718   0.736   0.781
 44 A'   15 A"   45 A'   16 A"   46 A'   47 A'   17 A"   18 A"                 
  0.783   0.805   0.840   0.842   0.849   0.889   0.929   1.016
 48 A'   49 A'   50 A'   19 A"   51 A'   52 A'   53 A'   20 A"                 
  1.102   1.119   1.122   1.314   1.448   1.678   1.693   1.798
 54 A'   55 A'   21 A"   56 A'   57 A'   22 A"   58 A'   23 A"                 
  1.819   1.866   1.954   1.981   2.038   2.304   2.329   2.353
 59 A'   24 A"   60 A'   61 A'   62 A'   25 A"   63 A'   64 A'                 
  2.427   2.909   4.539   4.548   4.557   4.576   4.756   7.190
 65 A'   66 A'   26 A"   67 A'   27 A"   68 A'   69 A'   70 A'                 
  7.267   7.503   8.210   8.228   8.290  14.747  14.784  14.804
 71 A'   72 A'   28 A"   73 A'   74 A'   29 A"   30 A"   75 A'                 
 14.816  14.860  14.899  49.478 165.875 166.139 293.895 293.911
 76 A'   77 A'   78 A'   79 A'   80 A'   81 A'   31 A"   82 A'                 
293.9861028.419
 83 A'   84 A'                                                                 

 Beta MOs, Restricted
 -- Occupied --                  
-490.04  -80.02  -79.98  -65.17  -58.53  -58.53  -58.53   -9.85
  1 A'    2 A'    3 A'    4 A'    5 A'    1 A"    6 A'    7 A'                 
 -7.561  -7.526  -7.463  -7.455  -7.455  -5.454  -5.452  -5.452
  8 A'    9 A'   10 A'    2 A"   11 A'   12 A'    3 A"   13 A'                 
 -5.419  -5.418  -5.418  -3.202  -3.199  -3.198  -3.190  -3.190
 14 A'    4 A"   15 A'   16 A'    5 A"   17 A'    6 A"   18 A'                 
 -1.044  -0.916  -0.712  -0.552  -0.472  -0.460  -0.421  -0.388
 19 A'   20 A'   21 A'   22 A'   23 A'    7 A"   24 A'   25 A'                 
 -0.359
  8 A"                                                                         
 -- Virtual --                   
 -0.012   0.042   0.055   0.068   0.080   0.082   0.098   0.112
  9 A"   26 A'   27 A'   28 A'   29 A'   10 A"   30 A'   31 A'                 
  0.113   0.119   0.127   0.130   0.147   0.167   0.190   0.203
 11 A"   32 A'   12 A"   33 A'   34 A'   35 A'   36 A'   37 A'                 
  0.220   0.329   0.381   0.388   0.393   0.434   0.448   0.484
 38 A'   39 A'   40 A'   41 A'   13 A"   14 A"   42 A'   43 A'                 
  0.548   0.573   0.586   0.662   0.682   0.718   0.736   0.781
 44 A'   15 A"   45 A'   16 A"   46 A'   47 A'   17 A"   18 A"                 
  0.783   0.805   0.840   0.842   0.849   0.889   0.929   1.016
 48 A'   49 A'   50 A'   19 A"   51 A'   52 A'   53 A'   20 A"                 
  1.102   1.119   1.122   1.314   1.448   1.678   1.693   1.798
 54 A'   55 A'   21 A"   56 A'   57 A'   22 A"   58 A'   23 A"                 
  1.819   1.866   1.954   1.981   2.038   2.304   2.329   2.353
 59 A'   24 A"   60 A'   61 A'   62 A'   25 A"   63 A'   64 A'                 
  2.427   2.909   4.539   4.548   4.557   4.576   4.756   7.190
 65 A'   66 A'   26 A"   67 A'   27 A"   68 A'   69 A'   70 A'                 
  7.267   7.503   8.210   8.228   8.290  14.747  14.784  14.804
 71 A'   72 A'   28 A"   73 A'   74 A'   29 A"   30 A"   75 A'                 
 14.816  14.860  14.899  49.478 165.875 166.139 293.895 293.911
 76 A'   77 A'   78 A'   79 A'   80 A'   81 A'   31 A"   82 A'                 
293.9861028.419
 83 A'   84 A'                                                                 
 --------------------------------------------------------------

          Ground-State Mulliken Net Atomic Charges

     Atom                 Charge (a.u.)
  ----------------------------------------
      1 Br                   -0.237417
      2 P                     0.220264
      3 P                     0.116285
      4 H                    -0.099132
  ----------------------------------------
  Sum of atomic charges =    -0.000000

 -----------------------------------------------------------------
                    Cartesian Multipole Moments
 -----------------------------------------------------------------
    Charge (ESU x 10^10)
                -0.0000
    Dipole Moment (Debye)
         X      -0.8301      Y      -0.6819      Z       0.0000
       Tot       1.0742
    Quadrupole Moments (Debye-Ang)
        XX     -48.4375     XY       0.9696     YY     -45.3175
        XZ      -0.0000     YZ       0.0000     ZZ     -46.1881
    Octopole Moments (Debye-Ang^2)
       XXX      60.7919    XXY      -5.4944    XYY      13.0936
       YYY     -11.9711    XXZ       0.0000    XYZ      -0.0000
       YYZ       0.0000    XZZ      15.6498    YZZ      -2.4324
       ZZZ       0.0000
    Hexadecapole Moments (Debye-Ang^3)
      XXXX    -713.5590   XXXY     -11.4134   XXYY    -130.5463
      XYYY       0.2671   YYYY    -167.9687   XXXZ      -0.0000
      XXYZ       0.0000   XYYZ      -0.0000   YYYZ       0.0000
      XXZZ    -126.6805   XYZZ      -0.7368   YYZZ     -38.3966
      XZZZ      -0.0000   YZZZ       0.0000   ZZZZ     -68.3937
 -----------------------------------------------------------------
Archival summary:
1\1\december\OPT\HF\BasisUnspecified\r121\taweetha\SunFeb1006:12:052019SunFeb1006:12:052019\0\\#,OPT,HF,BasisUnspecified,\\0,1\Br\P,1,2.24533\P,2,2.00041,1,108.646\H,3,1.40666,2,101.355,1,-0,0\\HF=-3254.42544\\@

 Total job time:  6.02s(wall), 34.26s(cpu) 
 Sun Feb 10 06:12:05 2019

        *************************************************************
        *                                                           *
        *  Thank you very much for using Q-Chem.  Have a nice day.  *
        *                                                           *
        *************************************************************


 
User input: 2 of 2 
 
Q-Chem Developer Version!
                  Welcome to Q-Chem
     A Quantum Leap Into The Future Of Chemistry


 Q-Chem 5.1, Q-Chem, Inc., Pleasanton, CA (2018)

 Yihan Shao,  Zhengting Gan,  E. Epifanovsky,  A. T. B. Gilbert,  M. Wormit,  
 J. Kussmann,  A. W. Lange,  A. Behn,  Jia Deng,  Xintian Feng,  D. Ghosh,  
 M. Goldey,  P. R. Horn,  L. D. Jacobson,  I. Kaliman,  T. Kus,  A. Landau,  
 Jie Liu,  E. I. Proynov,  R. M. Richard,  R. P. Steele,  E. J. Sundstrom,  
 H. L. Woodcock III,  P. M. Zimmerman,  D. Zuev,  B. Albrecht,  E. Alguire,  
 S. A. Baeppler,  D. Barton,  Z. Benda,  Y. A. Bernard,  E. J. Berquist,  
 K. B. Bravaya,  H. Burton,  D. Casanova,  Chun-Min Chang,  Yunqing Chen,  
 A. Chien,  K. D. Closser,  M. P. Coons,  S. Coriani,  S. Dasgupta,  
 A. L. Dempwolff,  M. Diedenhofen,  Hainam Do,  R. G. Edgar,  Po-Tung Fang,  
 S. Faraji,  S. Fatehi,  Qingguo Feng,  K. D. Fenk,  J. Fosso-Tande,  
 J. Gayvert,  Qinghui Ge,  A. Ghysels,  G. Gidofalvi,  J. Gomes,  
 J. Gonthier,  A. Gunina,  D. Hait,  M. W. D. Hanson-Heine,  
 P. H. P. Harbach,  A. W. Hauser,  J. E. Herr,  E. G. Hohenstein,  
 Z. C. Holden,  Kerwin Hui,  B. C. Huynh,  T.-C. Jagau,  Hyunjun Ji,  
 B. Kaduk,  K. Khistyaev,  Jaehoon Kim,  P. Klunzinger,  K. Koh,  
 D. Kosenkov,  L. Koulias,  T. Kowalczyk,  C. M. Krauter,  A. Kunitsa,  
 Ka Un Lao,  A. Laurent,  K. V. Lawler,  Joonho Lee,  D. Lefrancois,  
 S. Lehtola,  D. S. Levine,  Yi-Pei Li,  You-Sheng Lin,  Fenglai Liu,  
 E. Livshits,  A. Luenser,  P. Manohar,  E. Mansoor,  S. F. Manzer,  
 Shan-Ping Mao,  Yuezhi Mao,  N. Mardirossian,  A. V. Marenich,  
 T. Markovich,  L. A. Martinez-Martinez,  S. A. Maurer,  N. J. Mayhall,  
 S. C. McKenzie,  J.-M. Mewes,  A. F. Morrison,  J. W. Mullinax,  K. Nanda,  
 T. S. Nguyen-Beck,  R. Olivares-Amaya,  J. A. Parkhill,  T. M. Perrine,  
 F. Plasser,  P. Pokhilko,  S. Prager,  A. Prociuk,  E. Ramos,  D. R. Rehn,  
 F. Rob,  M. Schneider,  N. Sergueev,  S. M. Sharada,  S. Sharma,  
 D. W. Small,  T. Stauch,  T. Stein,  Yu-Chuan Su,  A. J. W. Thom,  
 A. Tkatchenko,  T. Tsuchimochi,  N. M. Tubman,  L. Vogt,  M. L. Vidal,  
 O. Vydrov,  M. A. Watson,  J. Wenzel,  M. de Wergifosse,  T. A. Wesolowski,  
 A. White,  J. Witte,  A. Yamada,  Jun Yang,  K. Yao,  S. Yeganeh,  
 S. R. Yost,  Zhi-Qiang You,  A. Zech,  Igor Ying Zhang,  Xing Zhang,  
 Yan Zhao,  Ying Zhu,  B. R. Brooks,  G. K. L. Chan,  C. J. Cramer,  
 M. S. Gordon,  W. J. Hehre,  A. Klamt,  M. W. Schmidt,  C. D. Sherrill,  
 D. G. Truhlar,  A. Aspuru-Guzik,  R. Baer,  A. T. Bell,  N. A. Besley,  
 Jeng-Da Chai,  A. E. DePrince, III,  R. A. DiStasio Jr.,  A. Dreuw,  
 B. D. Dunietz,  T. R. Furlani,  Chao-Ping Hsu,  Yousung Jung,  Jing Kong,  
 D. S. Lambrecht,  WanZhen Liang,  C. Ochsenfeld,  V. A. Rassolov,  
 L. V. Slipchenko,  J. E. Subotnik,  T. Van Voorhis,  J. M. Herbert,  
 A. I. Krylov,  P. M. W. Gill,  M. Head-Gordon

 Contributors to earlier versions of Q-Chem not listed above: 
 R. D. Adamson,  B. Austin,  J. Baker,  G. J. O. Beran,  K. Brandhorst,  
 S. T. Brown,  E. F. C. Byrd,  A. K. Chakraborty,  C.-L. Cheng,  
 Siu Hung Chien,  D. M. Chipman,  D. L. Crittenden,  H. Dachsel,  
 R. J. Doerksen,  A. D. Dutoi,  L. Fusti-Molnar,  W. A. Goddard III,  
 A. Golubeva-Zadorozhnaya,  S. R. Gwaltney,  G. Hawkins,  A. Heyden,  
 S. Hirata,  G. Kedziora,  F. J. Keil,  C. Kelley,  Jihan Kim,  R. A. King,  
 R. Z. Khaliullin,  P. P. Korambath,  W. Kurlancheek,  A. M. Lee,  M. S. Lee,  
 S. V. Levchenko,  Ching Yeh Lin,  D. Liotard,  R. C. Lochan,  I. Lotan,  
 P. E. Maslen,  N. Nair,  D. P. O'Neill,  D. Neuhauser,  E. Neuscamman,  
 C. M. Oana,  R. Olson,  B. Peters,  R. Peverati,  P. A. Pieniazek,  
 Y. M. Rhee,  J. Ritchie,  M. A. Rohrdanz,  E. Rosta,  N. J. Russ,  
 H. F. Schaefer III,  N. E. Schultz,  N. Shenvi,  A. C. Simmonett,  A. Sodt,  
 D. Stuck,  K. S. Thanthiriwatte,  V. Vanovschi,  Tao Wang,  A. Warshel,  
 C. F. Williams,  Q. Wu,  X. Xu,  W. Zhang

 Please cite Q-Chem as follows:
 Y. Shao et al., Mol. Phys. 113, 184-215 (2015)
 DOI: 10.1080/00268976.2014.952696

 Q-Chem 5.1.2 for Intel X86 EM64T Linux

 Parts of Q-Chem use Armadillo 8.300.2 (Tropical Shenanigans).
 http://arma.sourceforge.net/

 Q-Chem begins on Sun Feb 10 06:12:05 2019  

Host: 
0

     Scratch files written to /scratch/taweetham/qchem23103//
The previous job contains 0 fragments, simply inherited here
Input Ideriv = 2
Curr. Ideriv = -1
Max.  Ideriv = 2

Checking the input file for inconsistencies... 	...done.

--------------------------------------------------------------
User input:
--------------------------------------------------------------

$molecule
read
$end

$rem
   JOB_TYPE 	FREQUENCY
   BASIS 		6-311++G**
   EXCHANGE 	HF	
$end

--------------------------------------------------------------
 ----------------------------------------------------------------
             Standard Nuclear Orientation (Angstroms)
    I     Atom           X                Y                Z
 ----------------------------------------------------------------
    1      Br      1.2708574633    -0.1580086229    -0.0000000000
    2      P      -0.7000300349     0.9176886574     0.0000000000
    3      P      -2.1694926287    -0.4396270288    -0.0000000000
    4      H      -1.4371712607    -1.6406226252    -0.0000000000
 ----------------------------------------------------------------
 Molecular Point Group                 Cs    NOp =  2
 Largest Abelian Subgroup              Cs    NOp =  2
 Nuclear Repulsion Energy =   278.3587230334 hartrees
 There are       33 alpha and       33 beta electrons
 Requested basis set is 6-311++G(d,p)
 There are 50 shells and 115 basis functions

 Total QAlloc Memory Limit   2000 MB
 Mega-Array Size       188 MB
 MEM_STATIC part       192 MB

                       Distance Matrix (Angstroms)
             Br(  1)   P (  2)   P (  3)
   P (  2)  2.245333
   P (  3)  3.451857  2.000407
   H (  4)  3.087323  2.662392  1.406657

 A cutoff of  1.0D-11 yielded   1119 shell pairs
 There are      6278 function pairs (      6866 Cartesian)

 -------------------------------------------------------
 OpenMP Integral Computing Module                       
 Release: version 1.0, May 2013, Q-Chem Inc. Pittsburgh 
 -------------------------------------------------------
 Integral Job Info:
 Integral job number is                      11
 Integral operator is                         1
 short-range coefficients                     0
 long-range coefficients              100000000
 Omega coefficients                           0
 if combine SR and LR in K                    0
 Integral screening is                        0
 Integral computing path is                   2
 max size of driver memory is            800000
 size of driver memory is                593474
 size of scratch memory is             29623520
 max col of scratch BK array               1296
 max len of scratch array in speh3          155
 max len of scratch index in speh4           18
 max int batch size is                      520
 min int batch size is                       52
 fixed nKL is                                45
 max L of basis functions is                  2
 order of int derivative is                   0
 number of shells is                         50
 number of basis is                         120
 number of cartesian basis is               120
 number of contracted shell pairs          1119
 number of primitive shell pairs           2867
 maxK2 (contraction) of shell pair           36
 max number of K2 of shell pair               1
 max number of CS2 of shell pair            188
 max number of PS2 of shell pair            240
 mem total for path MDJ                  519708
 -------------------------------------------------------
 Smallest overlap matrix eigenvalue = 5.12E-04
 Guess from superposition of atomic densities
 Warning:  Energy on first SCF cycle will be non-variational
 SAD guess density has 66.000000 electrons

 -----------------------------------------------------------------------
  General SCF calculation program by
  Eric Jon Sundstrom, Paul Horn, Yuezhi Mao, Dmitri Zuev, Alec White,
  David Stuck, Shaama M.S., Shane Yost, Joonho Lee, David Small,
  Daniel Levine, Susi Lehtola, Hugh Burton, Evgeny Epifanovsky
 -----------------------------------------------------------------------
 Hartree-Fock
 using 6 threads for integral computing
 -------------------------------------------------------
 OpenMP Integral computing Module                
 Release: version 2.0, May 2017, Q-Chem Inc. Pleasanton 
 -------------------------------------------------------
 A restricted SCF calculation will be
 performed using DIIS
 SCF converges when DIIS error is below 1.0e-08
 ---------------------------------------
  Cycle       Energy         DIIS error
 ---------------------------------------
    1   -3254.6549455082      4.22e-02  
    2   -3254.3879622230      3.56e-03  
    3   -3254.4164074775      1.97e-03  
    4   -3254.4242745101      4.90e-04  
    5   -3254.4252616085      2.01e-04  
    6   -3254.4254096606      4.88e-05  
    7   -3254.4254310784      2.04e-05  
    8   -3254.4254343801      8.98e-06  
    9   -3254.4254349878      4.29e-06  
   10   -3254.4254351184      1.36e-06  
   11   -3254.4254351387      4.92e-07  
   12   -3254.4254351411      1.53e-07  
   13   -3254.4254351412      3.16e-08  
   14   -3254.4254351413      6.92e-09  Convergence criterion met
 ---------------------------------------
 SCF time:   CPU 8.21s  wall 1.00s 
 SCF   energy in the final basis set =    -3254.4254351413
 Total energy in the final basis set =    -3254.4254351413

 --------------------------------------------------------------
             Orbital Energies (a.u.) and Symmetries
 --------------------------------------------------------------

 Alpha MOs, Restricted
 -- Occupied --                  
-490.04  -80.02  -79.98  -65.17  -58.53  -58.53  -58.53   -9.85
  1 A'    2 A'    3 A'    4 A'    5 A'    1 A"    6 A'    7 A'                 
 -7.561  -7.526  -7.463  -7.455  -7.455  -5.454  -5.452  -5.452
  8 A'    9 A'   10 A'    2 A"   11 A'   12 A'    3 A"   13 A'                 
 -5.419  -5.418  -5.418  -3.202  -3.199  -3.198  -3.190  -3.190
 14 A'    4 A"   15 A'   16 A'    5 A"   17 A'    6 A"   18 A'                 
 -1.044  -0.916  -0.712  -0.552  -0.472  -0.460  -0.421  -0.388
 19 A'   20 A'   21 A'   22 A'   23 A'    7 A"   24 A'   25 A'                 
 -0.359
  8 A"                                                                         
 -- Virtual --                   
 -0.012   0.042   0.055   0.068   0.080   0.082   0.098   0.112
  9 A"   26 A'   27 A'   28 A'   29 A'   10 A"   30 A'   31 A'                 
  0.113   0.119   0.127   0.130   0.147   0.167   0.190   0.203
 11 A"   32 A'   12 A"   33 A'   34 A'   35 A'   36 A'   37 A'                 
  0.220   0.329   0.381   0.388   0.393   0.434   0.448   0.484
 38 A'   39 A'   40 A'   41 A'   13 A"   14 A"   42 A'   43 A'                 
  0.548   0.573   0.586   0.662   0.682   0.718   0.736   0.781
 44 A'   15 A"   45 A'   16 A"   46 A'   47 A'   17 A"   18 A"                 
  0.783   0.805   0.840   0.842   0.849   0.889   0.929   1.016
 48 A'   49 A'   50 A'   19 A"   51 A'   52 A'   53 A'   20 A"                 
  1.102   1.119   1.122   1.314   1.448   1.678   1.693   1.798
 54 A'   55 A'   21 A"   56 A'   57 A'   22 A"   58 A'   23 A"                 
  1.819   1.866   1.954   1.981   2.038   2.304   2.329   2.353
 59 A'   24 A"   60 A'   61 A'   62 A'   25 A"   63 A'   64 A'                 
  2.427   2.909   4.539   4.548   4.557   4.576   4.756   7.190
 65 A'   66 A'   26 A"   67 A'   27 A"   68 A'   69 A'   70 A'                 
  7.267   7.503   8.210   8.228   8.290  14.747  14.784  14.804
 71 A'   72 A'   28 A"   73 A'   74 A'   29 A"   30 A"   75 A'                 
 14.816  14.860  14.899  49.478 165.875 166.139 293.895 293.911
 76 A'   77 A'   78 A'   79 A'   80 A'   81 A'   31 A"   82 A'                 
293.9861028.419
 83 A'   84 A'                                                                 

 Beta MOs, Restricted
 -- Occupied --                  
-490.04  -80.02  -79.98  -65.17  -58.53  -58.53  -58.53   -9.85
  1 A'    2 A'    3 A'    4 A'    5 A'    1 A"    6 A'    7 A'                 
 -7.561  -7.526  -7.463  -7.455  -7.455  -5.454  -5.452  -5.452
  8 A'    9 A'   10 A'    2 A"   11 A'   12 A'    3 A"   13 A'                 
 -5.419  -5.418  -5.418  -3.202  -3.199  -3.198  -3.190  -3.190
 14 A'    4 A"   15 A'   16 A'    5 A"   17 A'    6 A"   18 A'                 
 -1.044  -0.916  -0.712  -0.552  -0.472  -0.460  -0.421  -0.388
 19 A'   20 A'   21 A'   22 A'   23 A'    7 A"   24 A'   25 A'                 
 -0.359
  8 A"                                                                         
 -- Virtual --                   
 -0.012   0.042   0.055   0.068   0.080   0.082   0.098   0.112
  9 A"   26 A'   27 A'   28 A'   29 A'   10 A"   30 A'   31 A'                 
  0.113   0.119   0.127   0.130   0.147   0.167   0.190   0.203
 11 A"   32 A'   12 A"   33 A'   34 A'   35 A'   36 A'   37 A'                 
  0.220   0.329   0.381   0.388   0.393   0.434   0.448   0.484
 38 A'   39 A'   40 A'   41 A'   13 A"   14 A"   42 A'   43 A'                 
  0.548   0.573   0.586   0.662   0.682   0.718   0.736   0.781
 44 A'   15 A"   45 A'   16 A"   46 A'   47 A'   17 A"   18 A"                 
  0.783   0.805   0.840   0.842   0.849   0.889   0.929   1.016
 48 A'   49 A'   50 A'   19 A"   51 A'   52 A'   53 A'   20 A"                 
  1.102   1.119   1.122   1.314   1.448   1.678   1.693   1.798
 54 A'   55 A'   21 A"   56 A'   57 A'   22 A"   58 A'   23 A"                 
  1.819   1.866   1.954   1.981   2.038   2.304   2.329   2.353
 59 A'   24 A"   60 A'   61 A'   62 A'   25 A"   63 A'   64 A'                 
  2.427   2.909   4.539   4.548   4.557   4.576   4.756   7.190
 65 A'   66 A'   26 A"   67 A'   27 A"   68 A'   69 A'   70 A'                 
  7.267   7.503   8.210   8.228   8.290  14.747  14.784  14.804
 71 A'   72 A'   28 A"   73 A'   74 A'   29 A"   30 A"   75 A'                 
 14.816  14.860  14.899  49.478 165.875 166.139 293.895 293.911
 76 A'   77 A'   78 A'   79 A'   80 A'   81 A'   31 A"   82 A'                 
293.9861028.419
 83 A'   84 A'                                                                 
 --------------------------------------------------------------

          Ground-State Mulliken Net Atomic Charges

     Atom                 Charge (a.u.)
  ----------------------------------------
      1 Br                   -0.237417
      2 P                     0.220264
      3 P                     0.116285
      4 H                    -0.099132
  ----------------------------------------
  Sum of atomic charges =    -0.000000

 -----------------------------------------------------------------
                    Cartesian Multipole Moments
 -----------------------------------------------------------------
    Charge (ESU x 10^10)
                 0.0000
    Dipole Moment (Debye)
         X      -0.8306      Y      -0.6812      Z      -0.0000
       Tot       1.0742
    Quadrupole Moments (Debye-Ang)
        XX     -48.4457     XY       0.9707     YY     -45.3150
        XZ       0.0000     YZ       0.0000     ZZ     -46.1881
    Octopole Moments (Debye-Ang^2)
       XXX      59.9157    XXY      -5.3649    XYY      12.8180
       YYY     -11.5929    XXZ      -0.0000    XYZ      -0.0000
       YYZ      -0.0000    XZZ      15.3736    YZZ      -2.3058
       ZZZ      -0.0000
    Hexadecapole Moments (Debye-Ang^3)
      XXXX    -712.1628   XXXY     -11.4296   XXYY    -130.3406
      XYYY       0.2624   YYYY    -167.8275   XXXZ       0.0000
      XXYZ       0.0000   XYYZ       0.0000   YYYZ      -0.0000
      XXZZ    -126.4974   XYZZ      -0.7256   YYZZ     -38.3811
      XZZZ       0.0000   YZZZ       0.0000   ZZZZ     -68.3937
 -----------------------------------------------------------------
 Calculating MO derivatives via CPSCF
XF: myseg = 0
XF: NBas: 115, NBas6D: 120
 D1JvT checksum  = 105696 6754.2449022377
 D1KAT checksum  = 225648 354.5242346060
   1         3          12      0.107070    0.036055
   2         3          12      0.026665    0.010667
   3         3          12      0.008076    0.003829
   4         3          12      0.001990    0.001001
   5         3          12      0.000381    0.000188
   6        10           5      0.000055    0.000026
   7        12           3      0.000007    0.000004
   8        15           0      0.000000    0.000000    Roots Converged
 Time for AOints: 1.7 s (CPU) 0.3 s (wall)
 ------------------------------------------------------------------------------
                     AOints        : Timing summary (seconds)
 ------------------------------------------------------------------------------
     job step          cpu (% of tot)      sys (% of tot)     wall (% of tot)
 ------------------------------------------------------------------------------
  cpscf_lag         0.6037E+01 (30.0)   0.5000E-05 (45.5)   0.1082E+01 (29.3)
  iterzp            0.1234E+02 (61.4)   0.5000E-05 (45.5)   0.2285E+01 (62.0)
  make_fx           0.0000E+00 ( 0.0)   0.0000E+00 ( 0.0)   0.0000E+00 ( 0.0)
  AOints            0.1683E+01 ( 8.4)   0.1000E-05 ( 9.1)   0.2917E+00 ( 7.9)
 ------------------------------------------------------------------------------
   Grand Totals     0.2011E+02          0.1100E-04          0.3687E+01
 ------------------------------------------------------------------------------
 Calculating analytic Hessian of the SCF energy
 Polarizability Matrix (a.u.)
            1           2           3
    1 -99.6011186 -11.7095195   0.0000000
    2 -11.7095195 -63.7904150  -0.0000000
    3   0.0000000  -0.0000000 -43.4691871

 Direct stationary perturbation theory relativistic correction:

 rels  =      18.034383253019
 relv  =     -60.029799787993
 rel2e =       8.769627527782
 E_rel =     -33.225789007191

 Hessian of the SCF Energy
            1           2           3           4           5           6
    1   0.1181008  -0.0489618  -0.0000000  -0.0965103   0.0465556   0.0000000
    2  -0.0489618   0.0389267  -0.0000000   0.0574128  -0.0481535   0.0000000
    3  -0.0000000  -0.0000000   0.0041756   0.0000000   0.0000000  -0.0065696
    4  -0.0965103   0.0574128   0.0000000   0.2431946   0.0686684  -0.0000000
    5   0.0465556  -0.0481535   0.0000000   0.0686684   0.2070384  -0.0000000
    6   0.0000000   0.0000000  -0.0065696  -0.0000000  -0.0000000   0.0103339
    7  -0.0229951  -0.0073391  -0.0000000  -0.1482230  -0.0979042   0.0000000
    8   0.0015729   0.0060818  -0.0000000  -0.1296765  -0.1432503   0.0000000
    9  -0.0000000  -0.0000000   0.0088407   0.0000000   0.0000000  -0.0138975
   10   0.0014046  -0.0011119   0.0000000   0.0015387  -0.0173198  -0.0000000
   11   0.0008333   0.0031450   0.0000000   0.0035953  -0.0156347   0.0000000
   12   0.0000000   0.0000000  -0.0064467  -0.0000000  -0.0000000   0.0101333
            7           8           9          10          11          12
    1  -0.0229951   0.0015729  -0.0000000   0.0014046   0.0008333   0.0000000
    2  -0.0073391   0.0060818  -0.0000000  -0.0011119   0.0031450   0.0000000
    3  -0.0000000  -0.0000000   0.0088407   0.0000000   0.0000000  -0.0064467
    4  -0.1482230  -0.1296765   0.0000000   0.0015387   0.0035953  -0.0000000
    5  -0.0979042  -0.1432503   0.0000000  -0.0173198  -0.0156347  -0.0000000
    6   0.0000000   0.0000000  -0.0138975  -0.0000000   0.0000000   0.0101333
    7   0.2595000   0.0131361  -0.0000000  -0.0882819   0.0921071   0.0000000
    8   0.0131361   0.3065954  -0.0000000   0.1149674  -0.1694270   0.0000000
    9  -0.0000000  -0.0000000   0.0187138  -0.0000000   0.0000000  -0.0136570
   10  -0.0882819   0.1149674  -0.0000000   0.0853386  -0.0965357   0.0000000
   11   0.0921071  -0.1694270   0.0000000  -0.0965357   0.1819166  -0.0000000
   12   0.0000000   0.0000000  -0.0136570   0.0000000  -0.0000000   0.0099704
 Gradient time:  CPU 28.73 s  wall 5.37 s
 **********************************************************************
 **                                                                  **
 **                       VIBRATIONAL ANALYSIS                       **
 **                       --------------------                       **
 **                                                                  **
 **        VIBRATIONAL FREQUENCIES (CM**-1) AND NORMAL MODES         **
 **     FORCE CONSTANTS (mDYN/ANGSTROM) AND REDUCED MASSES (AMU)     **
 **                  INFRARED INTENSITIES (KM/MOL)                   **
 **                                                                  **
 **********************************************************************


 Mode:                 1                      2                      3
 Frequency:       194.75                 400.88                 536.25
 Force Cnst:      0.2747                 2.2509                 0.1873
 Red. Mass:      12.2938                23.7734                 1.1055
 IR Active:          YES                    YES                    YES
 IR Intens:        2.746                 71.389                  9.940
 Raman Active:       YES                    YES                    YES
               X      Y      Z        X      Y      Z        X      Y      Z
 Br        -0.198 -0.056 -0.000   -0.236  0.150 -0.000    0.000 -0.000 -0.008
 P          0.055  0.262  0.000    0.545 -0.490  0.000    0.000  0.000  0.033
 P          0.423 -0.125 -0.000    0.073  0.116 -0.000   -0.000 -0.000 -0.045
 H          0.821  0.130  0.000   -0.537 -0.278  0.000   -0.000 -0.000  0.998
 TransDip   0.031  0.043  0.000    0.258 -0.081  0.000    0.000  0.000  0.101

 Mode:                 4                      5                      6
 Frequency:       685.15                 849.14                2556.92
 Force Cnst:      8.3342                 0.4599                 4.0038
 Red. Mass:      30.1328                 1.0825                 1.0394
 IR Active:          YES                    YES                    YES
 IR Intens:       10.440                 13.834                 24.812
 Raman Active:       YES                    YES                    YES
               X      Y      Z        X      Y      Z        X      Y      Z
 Br        -0.017  0.008  0.000    0.000  0.001 -0.000   -0.000  0.000  0.000
 P          0.545  0.451 -0.000    0.008 -0.032  0.000    0.000 -0.000 -0.000
 P         -0.503 -0.466  0.000   -0.036  0.010 -0.000    0.017 -0.028  0.000
 H         -0.002 -0.169 -0.000    0.833  0.550  0.000   -0.528  0.849 -0.000
 TransDip   0.097  0.037 -0.000   -0.097  0.070  0.000    0.031 -0.156 -0.000

 STANDARD THERMODYNAMIC QUANTITIES AT   298.15 K  AND     1.00 ATM

   This Molecule has  0 Imaginary Frequencies
   Zero point vibrational energy:        7.467 kcal/mol

   Atom    1 Element Br Has Mass   78.91830
   Atom    2 Element P  Has Mass   30.97376
   Atom    3 Element P  Has Mass   30.97376
   Atom    4 Element H  Has Mass    1.00783
   Molecular Mass:   141.873650 amu
   Principal axes and moments of inertia in amu*Bohr^2:
                             1           2           3
    Eigenvalues --      131.02740  1035.11887  1166.14627
          X               0.99988     0.01531     0.00000
          Y              -0.01531     0.99988     0.00000
          Z               0.00000    -0.00000     1.00000
   Rotational Symmetry Number is   1
   The Molecule is an Asymmetric Top
   Translational Enthalpy:        0.889 kcal/mol
   Rotational Enthalpy:           0.889 kcal/mol
   Vibrational Enthalpy:          8.258 kcal/mol
   gas constant (RT):             0.592 kcal/mol
   Translational Entropy:        40.760  cal/mol.K
   Rotational Entropy:           26.561  cal/mol.K
   Vibrational Entropy:           4.210  cal/mol.K

   Total Enthalpy:               10.628 kcal/mol
   Total Entropy:                71.532  cal/mol.K
Archival summary:
1\1\december\FREQ\HF\BasisUnspecified\r121\taweetha\SunFeb1006:12:122019SunFeb1006:12:122019\0\\#,FREQ,HF,BasisUnspecified,\\0,1\Br\P,1,2.24533\P,2,2.00041,1,108.646\H,3,1.40666,2,101.355,1,-0,0\\HF=-3254.42544\\@

 Total job time:  6.80s(wall), 37.14s(cpu) 
 Sun Feb 10 06:12:12 2019

        *************************************************************
        *                                                           *
        *  Thank you very much for using Q-Chem.  Have a nice day.  *
        *                                                           *
        *************************************************************
