# Supplementary material for: Geometric and energetic data from ab initio calculations of haloethene, haloimine, halomethylenephosphine, haloiminophosphine, halodiazene, halodiphosphene and halocyclopropane
Source: Data Brief. 2019 Nov 2;27:104738. doi: 10.1016/j.dib.2019.104738 (PMC6861602; doi:10.1016/j.dib.2019.104738)
Supplement: Multimedia component 8 [file mmc8.zip › PP/HF/HEPPClE.out]

Q-Chem Developer Version!
                  Welcome to Q-Chem
     A Quantum Leap Into The Future Of Chemistry


 Q-Chem 5.1, Q-Chem, Inc., Pleasanton, CA (2018)

 Yihan Shao,  Zhengting Gan,  E. Epifanovsky,  A. T. B. Gilbert,  M. Wormit,  
 J. Kussmann,  A. W. Lange,  A. Behn,  Jia Deng,  Xintian Feng,  D. Ghosh,  
 M. Goldey,  P. R. Horn,  L. D. Jacobson,  I. Kaliman,  T. Kus,  A. Landau,  
 Jie Liu,  E. I. Proynov,  R. M. Richard,  R. P. Steele,  E. J. Sundstrom,  
 H. L. Woodcock III,  P. M. Zimmerman,  D. Zuev,  B. Albrecht,  E. Alguire,  
 S. A. Baeppler,  D. Barton,  Z. Benda,  Y. A. Bernard,  E. J. Berquist,  
 K. B. Bravaya,  H. Burton,  D. Casanova,  Chun-Min Chang,  Yunqing Chen,  
 A. Chien,  K. D. Closser,  M. P. Coons,  S. Coriani,  S. Dasgupta,  
 A. L. Dempwolff,  M. Diedenhofen,  Hainam Do,  R. G. Edgar,  Po-Tung Fang,  
 S. Faraji,  S. Fatehi,  Qingguo Feng,  K. D. Fenk,  J. Fosso-Tande,  
 J. Gayvert,  Qinghui Ge,  A. Ghysels,  G. Gidofalvi,  J. Gomes,  
 J. Gonthier,  A. Gunina,  D. Hait,  M. W. D. Hanson-Heine,  
 P. H. P. Harbach,  A. W. Hauser,  J. E. Herr,  E. G. Hohenstein,  
 Z. C. Holden,  Kerwin Hui,  B. C. Huynh,  T.-C. Jagau,  Hyunjun Ji,  
 B. Kaduk,  K. Khistyaev,  Jaehoon Kim,  P. Klunzinger,  K. Koh,  
 D. Kosenkov,  L. Koulias,  T. Kowalczyk,  C. M. Krauter,  A. Kunitsa,  
 Ka Un Lao,  A. Laurent,  K. V. Lawler,  Joonho Lee,  D. Lefrancois,  
 S. Lehtola,  D. S. Levine,  Yi-Pei Li,  You-Sheng Lin,  Fenglai Liu,  
 E. Livshits,  A. Luenser,  P. Manohar,  E. Mansoor,  S. F. Manzer,  
 Shan-Ping Mao,  Yuezhi Mao,  N. Mardirossian,  A. V. Marenich,  
 T. Markovich,  L. A. Martinez-Martinez,  S. A. Maurer,  N. J. Mayhall,  
 S. C. McKenzie,  J.-M. Mewes,  A. F. Morrison,  J. W. Mullinax,  K. Nanda,  
 T. S. Nguyen-Beck,  R. Olivares-Amaya,  J. A. Parkhill,  T. M. Perrine,  
 F. Plasser,  P. Pokhilko,  S. Prager,  A. Prociuk,  E. Ramos,  D. R. Rehn,  
 F. Rob,  M. Schneider,  N. Sergueev,  S. M. Sharada,  S. Sharma,  
 D. W. Small,  T. Stauch,  T. Stein,  Yu-Chuan Su,  A. J. W. Thom,  
 A. Tkatchenko,  T. Tsuchimochi,  N. M. Tubman,  L. Vogt,  M. L. Vidal,  
 O. Vydrov,  M. A. Watson,  J. Wenzel,  M. de Wergifosse,  T. A. Wesolowski,  
 A. White,  J. Witte,  A. Yamada,  Jun Yang,  K. Yao,  S. Yeganeh,  
 S. R. Yost,  Zhi-Qiang You,  A. Zech,  Igor Ying Zhang,  Xing Zhang,  
 Yan Zhao,  Ying Zhu,  B. R. Brooks,  G. K. L. Chan,  C. J. Cramer,  
 M. S. Gordon,  W. J. Hehre,  A. Klamt,  M. W. Schmidt,  C. D. Sherrill,  
 D. G. Truhlar,  A. Aspuru-Guzik,  R. Baer,  A. T. Bell,  N. A. Besley,  
 Jeng-Da Chai,  A. E. DePrince, III,  R. A. DiStasio Jr.,  A. Dreuw,  
 B. D. Dunietz,  T. R. Furlani,  Chao-Ping Hsu,  Yousung Jung,  Jing Kong,  
 D. S. Lambrecht,  WanZhen Liang,  C. Ochsenfeld,  V. A. Rassolov,  
 L. V. Slipchenko,  J. E. Subotnik,  T. Van Voorhis,  J. M. Herbert,  
 A. I. Krylov,  P. M. W. Gill,  M. Head-Gordon

 Contributors to earlier versions of Q-Chem not listed above: 
 R. D. Adamson,  B. Austin,  J. Baker,  G. J. O. Beran,  K. Brandhorst,  
 S. T. Brown,  E. F. C. Byrd,  A. K. Chakraborty,  C.-L. Cheng,  
 Siu Hung Chien,  D. M. Chipman,  D. L. Crittenden,  H. Dachsel,  
 R. J. Doerksen,  A. D. Dutoi,  L. Fusti-Molnar,  W. A. Goddard III,  
 A. Golubeva-Zadorozhnaya,  S. R. Gwaltney,  G. Hawkins,  A. Heyden,  
 S. Hirata,  G. Kedziora,  F. J. Keil,  C. Kelley,  Jihan Kim,  R. A. King,  
 R. Z. Khaliullin,  P. P. Korambath,  W. Kurlancheek,  A. M. Lee,  M. S. Lee,  
 S. V. Levchenko,  Ching Yeh Lin,  D. Liotard,  R. C. Lochan,  I. Lotan,  
 P. E. Maslen,  N. Nair,  D. P. O'Neill,  D. Neuhauser,  E. Neuscamman,  
 C. M. Oana,  R. Olson,  B. Peters,  R. Peverati,  P. A. Pieniazek,  
 Y. M. Rhee,  J. Ritchie,  M. A. Rohrdanz,  E. Rosta,  N. J. Russ,  
 H. F. Schaefer III,  N. E. Schultz,  N. Shenvi,  A. C. Simmonett,  A. Sodt,  
 D. Stuck,  K. S. Thanthiriwatte,  V. Vanovschi,  Tao Wang,  A. Warshel,  
 C. F. Williams,  Q. Wu,  X. Xu,  W. Zhang

 Please cite Q-Chem as follows:
 Y. Shao et al., Mol. Phys. 113, 184-215 (2015)
 DOI: 10.1080/00268976.2014.952696

 Q-Chem 5.1.2 for Intel X86 EM64T Linux

 Parts of Q-Chem use Armadillo 8.300.2 (Tropical Shenanigans).
 http://arma.sourceforge.net/

 Q-Chem begins on Sun Feb 10 06:12:25 2019  

Host: 
0

     Scratch files written to /scratch/taweetham/qchem23217//
Input Ideriv = 2
Curr. Ideriv = -1
Max.  Ideriv = 2

Checking the input file for inconsistencies... 	...done.

--------------------------------------------------------------
User input:
--------------------------------------------------------------
../HF/H=Cl_c.inp
$molecule
0 1
P 
P  1 2.041314
H  2 1.424131 1 98.630530
Cl 1 2.109544 2 108.897402 3 -0.000000 0
$end

$rem
   JOB_TYPE		OPTIMIZATION
   BASIS		6-311++G**
   EXCHANGE		HF
$end

--------------------------------------------------------------
 ----------------------------------------------------------------
             Standard Nuclear Orientation (Angstroms)
    I     Atom           X                Y                Z
 ----------------------------------------------------------------
    1      P      -0.0784688383    -0.8555675945     0.0000000000
    2      P      -1.7242012143     0.3521276458    -0.0000000000
    3      H      -1.0634825029     1.6137139050    -0.0000000000
    4      Cl      1.6531490172     0.3492873721     0.0000000000
 ----------------------------------------------------------------
 Molecular Point Group                 Cs    NOp =  2
 Largest Abelian Subgroup              Cs    NOp =  2
 Nuclear Repulsion Energy =   173.8101788211 hartrees
 There are       24 alpha and       24 beta electrons
 Requested basis set is 6-311++G(d,p)
 There are 44 shells and 97 basis functions

 Total QAlloc Memory Limit   2000 MB
 Mega-Array Size       188 MB
 MEM_STATIC part       192 MB
 A cutoff of  1.0D-11 yielded    893 shell pairs
 There are      4576 function pairs (      4882 Cartesian)

 -------------------------------------------------------
 OpenMP Integral Computing Module                       
 Release: version 1.0, May 2013, Q-Chem Inc. Pittsburgh 
 -------------------------------------------------------
 Integral Job Info:
 Integral job number is                      11
 Integral operator is                         1
 short-range coefficients                     0
 long-range coefficients              100000000
 Omega coefficients                           0
 if combine SR and LR in K                    0
 Integral screening is                        0
 Integral computing path is                   2
 max size of driver memory is            800000
 size of driver memory is                593474
 size of scratch memory is              8114252
 max col of scratch BK array               1296
 max len of scratch array in speh3          155
 max len of scratch index in speh4           18
 max int batch size is                      520
 min int batch size is                       52
 fixed nKL is                                52
 max L of basis functions is                  2
 order of int derivative is                   0
 number of shells is                         44
 number of basis is                         100
 number of cartesian basis is               100
 number of contracted shell pairs           893
 number of primitive shell pairs           2335
 maxK2 (contraction) of shell pair           36
 max number of K2 of shell pair               1
 max number of CS2 of shell pair            153
 max number of PS2 of shell pair            204
 mem total for path MDJ                  512162
 -------------------------------------------------------
 Smallest overlap matrix eigenvalue = 6.21E-04

 Scale SEOQF with 1.000000e-01/1.000000e-01/1.000000e-01

 Standard Electronic Orientation quadrupole field applied
 Nucleus-field energy     =     0.0000000045 hartrees
 Guess from superposition of atomic densities
 Warning:  Energy on first SCF cycle will be non-variational
 SAD guess density has 48.000000 electrons

 -----------------------------------------------------------------------
  General SCF calculation program by
  Eric Jon Sundstrom, Paul Horn, Yuezhi Mao, Dmitri Zuev, Alec White,
  David Stuck, Shaama M.S., Shane Yost, Joonho Lee, David Small,
  Daniel Levine, Susi Lehtola, Hugh Burton, Evgeny Epifanovsky
 -----------------------------------------------------------------------
 Hartree-Fock
 using 6 threads for integral computing
 -------------------------------------------------------
 OpenMP Integral computing Module                
 Release: version 2.0, May 2017, Q-Chem Inc. Pleasanton 
 -------------------------------------------------------
 A restricted SCF calculation will be
 performed using DIIS
 SCF converges when DIIS error is below 1.0e-08
 ---------------------------------------
  Cycle       Energy         DIIS error
 ---------------------------------------
    1   -1141.7272532934      4.37e-02  
    2   -1141.5173052667      4.46e-03  
    3   -1141.5489539611      2.43e-03  
    4   -1141.5570984381      5.45e-04  
    5   -1141.5580657063      2.34e-04  
    6   -1141.5582027435      5.76e-05  
    7   -1141.5582194704      2.52e-05  
    8   -1141.5582227081      9.54e-06  
    9   -1141.5582233199      3.68e-06  
   10   -1141.5582234137      1.39e-06  
   11   -1141.5582234312      4.31e-07  
   12   -1141.5582234325      1.01e-07  
   13   -1141.5582234325      1.92e-08  
   14   -1141.5582234325      4.22e-09  Convergence criterion met
 ---------------------------------------
 SCF time:   CPU 4.44s  wall 0.00s 
 SCF   energy in the final basis set =    -1141.5582234325
 Total energy in the final basis set =    -1141.5582234325

 --------------------------------------------------------------
             Orbital Energies (a.u.) and Symmetries
 --------------------------------------------------------------

 Alpha MOs, Restricted
 -- Occupied --                  
-104.85  -80.03  -79.99  -10.57   -8.04   -8.04   -8.04   -7.57
  1 A'    2 A'    3 A'    4 A'    5 A'    1 A"    6 A'    7 A'                 
 -7.530  -5.462  -5.460  -5.460  -5.424  -5.423  -5.422  -1.117
  8 A'    9 A'    2 A"   10 A'   11 A'    3 A"   12 A'   13 A'                 
 -0.916  -0.719  -0.564  -0.504  -0.498  -0.438  -0.398  -0.361
 14 A'   15 A'   16 A'   17 A'    4 A"   18 A'   19 A'    5 A"                 
 -- Virtual --                   
 -0.016   0.049   0.053   0.066   0.081   0.081   0.099   0.112
  6 A"   20 A'   21 A'   22 A'    7 A"   23 A'   24 A'    8 A"                 
  0.115   0.124   0.142   0.149   0.167   0.168   0.188   0.214
 25 A'   26 A'   27 A'    9 A"   28 A'   29 A'   30 A'   31 A'                 
  0.251   0.335   0.385   0.393   0.394   0.430   0.446   0.517
 32 A'   33 A'   34 A'   10 A"   35 A'   11 A"   36 A'   37 A'                 
  0.569   0.605   0.624   0.693   0.727   0.776   0.799   0.818
 38 A'   12 A"   39 A'   40 A'   13 A"   41 A'   42 A'   14 A"                 
  0.871   0.905   0.931   1.005   1.095   1.096   1.141   1.153
 15 A"   43 A'   44 A'   45 A'   46 A'   16 A"   17 A"   47 A'                 
  1.170   1.195   1.214   1.402   1.492   1.670   1.691   1.794
 48 A'   18 A"   49 A'   50 A'   51 A'   19 A"   52 A'   20 A"                 
  1.820   1.864   1.948   2.006   2.048   2.337   2.614   2.639
 53 A'   21 A"   54 A'   55 A'   56 A'   57 A'   22 A"   58 A'                 
  2.729   2.911   7.253   7.476  10.371  14.735  14.778  14.784
 59 A'   60 A'   61 A'   62 A'   63 A'   23 A"   24 A"   64 A'                 
 14.803  14.850  14.901  26.679  26.746  26.978 165.868 166.107
 65 A'   66 A'   67 A'   25 A"   68 A'   69 A'   70 A'   71 A'                 
219.226
 72 A'                                                                         

 Beta MOs, Restricted
 -- Occupied --                  
-104.85  -80.03  -79.99  -10.57   -8.04   -8.04   -8.04   -7.57
  1 A'    2 A'    3 A'    4 A'    5 A'    1 A"    6 A'    7 A'                 
 -7.530  -5.462  -5.460  -5.460  -5.424  -5.423  -5.422  -1.117
  8 A'    9 A'    2 A"   10 A'   11 A'    3 A"   12 A'   13 A'                 
 -0.916  -0.719  -0.564  -0.504  -0.498  -0.438  -0.398  -0.361
 14 A'   15 A'   16 A'   17 A'    4 A"   18 A'   19 A'    5 A"                 
 -- Virtual --                   
 -0.016   0.049   0.053   0.066   0.081   0.081   0.099   0.112
  6 A"   20 A'   21 A'   22 A'    7 A"   23 A'   24 A'    8 A"                 
  0.115   0.124   0.142   0.149   0.167   0.168   0.188   0.214
 25 A'   26 A'   27 A'    9 A"   28 A'   29 A'   30 A'   31 A'                 
  0.251   0.335   0.385   0.393   0.394   0.430   0.446   0.517
 32 A'   33 A'   34 A'   10 A"   35 A'   11 A"   36 A'   37 A'                 
  0.569   0.605   0.624   0.693   0.727   0.776   0.799   0.818
 38 A'   12 A"   39 A'   40 A'   13 A"   41 A'   42 A'   14 A"                 
  0.871   0.905   0.931   1.005   1.095   1.096   1.141   1.153
 15 A"   43 A'   44 A'   45 A'   46 A'   16 A"   17 A"   47 A'                 
  1.170   1.195   1.214   1.402   1.492   1.670   1.691   1.794
 48 A'   18 A"   49 A'   50 A'   51 A'   19 A"   52 A'   20 A"                 
  1.820   1.864   1.948   2.006   2.048   2.337   2.614   2.639
 53 A'   21 A"   54 A'   55 A'   56 A'   57 A'   22 A"   58 A'                 
  2.729   2.911   7.253   7.476  10.371  14.735  14.778  14.784
 59 A'   60 A'   61 A'   62 A'   63 A'   23 A"   24 A"   64 A'                 
 14.803  14.850  14.901  26.679  26.746  26.978 165.868 166.107
 65 A'   66 A'   67 A'   25 A"   68 A'   69 A'   70 A'   71 A'                 
219.226
 72 A'                                                                         
 --------------------------------------------------------------

          Ground-State Mulliken Net Atomic Charges

     Atom                 Charge (a.u.)
  ----------------------------------------
      1 P                     0.070782
      2 P                     0.178634
      3 H                    -0.116974
      4 Cl                   -0.132442
  ----------------------------------------
  Sum of atomic charges =     0.000000

 -----------------------------------------------------------------
                    Cartesian Multipole Moments
 -----------------------------------------------------------------
    Charge (ESU x 10^10)
                 0.0000
    Dipole Moment (Debye)
         X      -1.2005      Y       0.3944      Z      -0.0000
       Tot       1.2636
    Quadrupole Moments (Debye-Ang)
        XX     -43.9383     XY      -1.4024     YY     -39.6857
        XZ      -0.0000     YZ      -0.0000     ZZ     -40.4487
    Octopole Moments (Debye-Ang^2)
       XXX      14.9170    XXY       2.5512    XYY       0.5581
       YYY       7.1054    XXZ      -0.0000    XYZ       0.0000
       YYZ      -0.0000    XZZ       3.7457    YZZ       1.1332
       ZZZ      -0.0000
    Hexadecapole Moments (Debye-Ang^3)
      XXXX    -541.2830   XXXY       3.2510   XXYY    -103.0974
      XYYY       1.0752   YYYY    -151.9791   XXXZ      -0.0000
      XXYZ      -0.0000   XYYZ       0.0000   YYYZ       0.0000
      XXZZ     -98.3981   XYZZ      -0.5622   YYZZ     -34.9292
      XZZZ      -0.0000   YZZZ      -0.0000   ZZZZ     -61.0049
 -----------------------------------------------------------------
 Calculating analytic gradient of the SCF energy
 Gradient of SCF Energy
            1           2           3           4
    1   0.0079642  -0.0232227   0.0048685   0.0103900
    2  -0.0144072   0.0037349   0.0058305   0.0048417
    3  -0.0000000  -0.0000000   0.0000000   0.0000000
 Max gradient component =       2.322E-02
 RMS gradient           =       9.189E-03
 Gradient time:  CPU 0.95 s  wall 0.22 s
 Geometry Optimization Parameters
   NAtoms,    NIC,     NZ,  NCons,   NDum,   NFix, NCnnct, MaxDiis
        4      14       4       0       0       0       0       0


** GEOMETRY OPTIMIZATION IN DELOCALIZED INTERNAL COORDINATES **
   Searching for a Minimum

   Optimization Cycle:   1

                       Coordinates (Angstroms)
     ATOM                X               Y               Z
      1  P        -0.0784688383   -0.8555675945    0.0000000000
      2  P        -1.7242012143    0.3521276458    0.0000000000
      3  H        -1.0634825029    1.6137139050    0.0000000000
      4  Cl        1.6531490172    0.3492873721    0.0000000000
   Point Group: cs    Number of degrees of freedom:     5


   Energy is  -1141.558223433


 Attempting to Generate Delocalized Internal Coordinates

  5 Hessian modes will be used to form the next step
  Hessian Eigenvalues:
     0.160000    0.206909    0.245579    0.250000    0.302577

 Minimum Search - Taking Simple RFO Step
 Searching for Lamda that Minimizes Along All modes
 Value Taken    Lamda =  -0.00250571
 Step Taken.  Stepsize is  0.097425

                             Maximum     Tolerance    Cnvgd?
         Gradient           0.022453      0.000300      NO
         Displacement       0.083695      0.001200      NO
         Energy change     *********      0.000001      NO


 New Cartesian Coordinates Obtained by Inverse Iteration

 Displacement from previous Coordinates is:  0.122354
 ----------------------------------------------------------------
             Standard Nuclear Orientation (Angstroms)
    I     Atom           X                Y                Z
 ----------------------------------------------------------------
    1      P      -0.0858313844    -0.8581287372     0.0000000000
    2      P      -1.6853530798     0.3521976999     0.0000000000
    3      H      -1.0482459974     1.6048604344     0.0000000000
    4      Cl      1.6064269233     0.3606319313     0.0000000000
 ----------------------------------------------------------------
 Molecular Point Group                 Cs    NOp =  2
 Largest Abelian Subgroup              Cs    NOp =  2
 Nuclear Repulsion Energy =   176.7760188328 hartrees
 There are       24 alpha and       24 beta electrons
 Applying Cartesian multipole field
    Component          Value
    ---------          -----
     (2,0,0)        1.00000E-11
     (0,2,0)        2.00000E-11
     (0,0,2)       -3.00000E-11
 Nucleus-field energy     =     0.0000000044 hartrees
 Requested basis set is 6-311++G(d,p)
 There are 44 shells and 97 basis functions
 A cutoff of  1.0D-11 yielded    904 shell pairs
 There are      4621 function pairs (      4931 Cartesian)
 Smallest overlap matrix eigenvalue = 5.78E-04
 Guess MOs from SCF MO coefficient file

 -----------------------------------------------------------------------
  General SCF calculation program by
  Eric Jon Sundstrom, Paul Horn, Yuezhi Mao, Dmitri Zuev, Alec White,
  David Stuck, Shaama M.S., Shane Yost, Joonho Lee, David Small,
  Daniel Levine, Susi Lehtola, Hugh Burton, Evgeny Epifanovsky
 -----------------------------------------------------------------------
 Hartree-Fock
 using 6 threads for integral computing
 -------------------------------------------------------
 OpenMP Integral computing Module                
 Release: version 2.0, May 2017, Q-Chem Inc. Pleasanton 
 -------------------------------------------------------
 A restricted SCF calculation will be
 performed using DIIS
 SCF converges when DIIS error is below 1.0e-08
 ---------------------------------------
  Cycle       Energy         DIIS error
 ---------------------------------------
    1   -1141.5590149839      5.29e-04  
    2   -1141.5595014484      1.43e-04  
    3   -1141.5595527030      5.75e-05  
    4   -1141.5595619539      2.14e-05  
    5   -1141.5595635530      7.69e-06  
    6   -1141.5595638077      2.82e-06  
    7   -1141.5595638454      9.29e-07  
    8   -1141.5595638502      3.00e-07  
    9   -1141.5595638506      7.84e-08  
   10   -1141.5595638506      3.10e-08  
   11   -1141.5595638506      1.02e-08  
   12   -1141.5595638506      2.91e-09  Convergence criterion met
 ---------------------------------------
 SCF time:   CPU 3.85s  wall 0.00s 
 SCF   energy in the final basis set =    -1141.5595638506
 Total energy in the final basis set =    -1141.5595638506

 --------------------------------------------------------------
             Orbital Energies (a.u.) and Symmetries
 --------------------------------------------------------------

 Alpha MOs, Restricted
 -- Occupied --                  
-104.85  -80.03  -79.98  -10.57   -8.04   -8.04   -8.04   -7.57
  1 A'    2 A'    3 A'    4 A'    5 A'    1 A"    6 A'    7 A'                 
 -7.525  -5.458  -5.456  -5.456  -5.419  -5.418  -5.417  -1.123
  8 A'    9 A'    2 A"   10 A'   11 A'    3 A"   12 A'   13 A'                 
 -0.922  -0.720  -0.569  -0.508  -0.501  -0.436  -0.398  -0.363
 14 A'   15 A'   16 A'   17 A'    4 A"   18 A'   19 A'    5 A"                 
 -- Virtual --                   
 -0.011   0.053   0.055   0.066   0.081   0.082   0.099   0.112
  6 A"   20 A'   21 A'   22 A'    7 A"   23 A'   24 A'    8 A"                 
  0.115   0.125   0.143   0.148   0.168   0.170   0.192   0.222
 25 A'   26 A'   27 A'    9 A"   28 A'   29 A'   30 A'   31 A'                 
  0.251   0.333   0.383   0.391   0.395   0.431   0.453   0.513
 32 A'   33 A'   34 A'   10 A"   35 A'   11 A"   36 A'   37 A'                 
  0.569   0.605   0.621   0.693   0.721   0.776   0.799   0.815
 38 A'   12 A"   39 A'   40 A'   13 A"   41 A'   42 A'   14 A"                 
  0.871   0.915   0.942   1.014   1.102   1.110   1.141   1.156
 15 A"   43 A'   44 A'   45 A'   46 A'   16 A"   17 A"   47 A'                 
  1.170   1.201   1.223   1.428   1.510   1.679   1.700   1.798
 48 A'   18 A"   49 A'   50 A'   51 A'   19 A"   52 A'   20 A"                 
  1.820   1.867   1.956   2.001   2.055   2.364   2.613   2.642
 53 A'   21 A"   54 A'   55 A'   56 A'   57 A'   22 A"   58 A'                 
  2.737   2.917   7.261   7.500  10.371  14.740  14.783  14.797
 59 A'   60 A'   61 A'   62 A'   63 A'   23 A"   24 A"   64 A'                 
 14.813  14.858  14.893  26.680  26.755  27.002 165.877 166.136
 65 A'   66 A'   67 A'   25 A"   68 A'   69 A'   70 A'   71 A'                 
219.227
 72 A'                                                                         

 Beta MOs, Restricted
 -- Occupied --                  
-104.85  -80.03  -79.98  -10.57   -8.04   -8.04   -8.04   -7.57
  1 A'    2 A'    3 A'    4 A'    5 A'    1 A"    6 A'    7 A'                 
 -7.525  -5.458  -5.456  -5.456  -5.419  -5.418  -5.417  -1.123
  8 A'    9 A'    2 A"   10 A'   11 A'    3 A"   12 A'   13 A'                 
 -0.922  -0.720  -0.569  -0.508  -0.501  -0.436  -0.398  -0.363
 14 A'   15 A'   16 A'   17 A'    4 A"   18 A'   19 A'    5 A"                 
 -- Virtual --                   
 -0.011   0.053   0.055   0.066   0.081   0.082   0.099   0.112
  6 A"   20 A'   21 A'   22 A'    7 A"   23 A'   24 A'    8 A"                 
  0.115   0.125   0.143   0.148   0.168   0.170   0.192   0.222
 25 A'   26 A'   27 A'    9 A"   28 A'   29 A'   30 A'   31 A'                 
  0.251   0.333   0.383   0.391   0.395   0.431   0.453   0.513
 32 A'   33 A'   34 A'   10 A"   35 A'   11 A"   36 A'   37 A'                 
  0.569   0.605   0.621   0.693   0.721   0.776   0.799   0.815
 38 A'   12 A"   39 A'   40 A'   13 A"   41 A'   42 A'   14 A"                 
  0.871   0.915   0.942   1.014   1.102   1.110   1.141   1.156
 15 A"   43 A'   44 A'   45 A'   46 A'   16 A"   17 A"   47 A'                 
  1.170   1.201   1.223   1.428   1.510   1.679   1.700   1.798
 48 A'   18 A"   49 A'   50 A'   51 A'   19 A"   52 A'   20 A"                 
  1.820   1.867   1.956   2.001   2.055   2.364   2.613   2.642
 53 A'   21 A"   54 A'   55 A'   56 A'   57 A'   22 A"   58 A'                 
  2.737   2.917   7.261   7.500  10.371  14.740  14.783  14.797
 59 A'   60 A'   61 A'   62 A'   63 A'   23 A"   24 A"   64 A'                 
 14.813  14.858  14.893  26.680  26.755  27.002 165.877 166.136
 65 A'   66 A'   67 A'   25 A"   68 A'   69 A'   70 A'   71 A'                 
219.227
 72 A'                                                                         
 --------------------------------------------------------------

          Ground-State Mulliken Net Atomic Charges

     Atom                 Charge (a.u.)
  ----------------------------------------
      1 P                     0.069680
      2 P                     0.171919
      3 H                    -0.116409
      4 Cl                   -0.125190
  ----------------------------------------
  Sum of atomic charges =    -0.000000

 -----------------------------------------------------------------
                    Cartesian Multipole Moments
 -----------------------------------------------------------------
    Charge (ESU x 10^10)
                 0.0000
    Dipole Moment (Debye)
         X      -1.0166      Y       0.4216      Z      -0.0000
       Tot       1.1005
    Quadrupole Moments (Debye-Ang)
        XX     -44.0224     XY      -1.3982     YY     -39.5214
        XZ      -0.0000     YZ      -0.0000     ZZ     -40.2277
    Octopole Moments (Debye-Ang^2)
       XXX      16.6183    XXY       2.3626    XYY       0.8496
       YYY       7.0051    XXZ      -0.0000    XYZ      -0.0000
       YYZ      -0.0000    XZZ       3.8883    YZZ       1.0641
       ZZZ      -0.0000
    Hexadecapole Moments (Debye-Ang^3)
      XXXX    -520.9691   XXXY       2.5772   XXYY     -99.2294
      XYYY       0.0088   YYYY    -152.0809   XXXZ      -0.0000
      XXYZ      -0.0000   XYYZ      -0.0000   YYYZ      -0.0000
      XXZZ     -94.3421   XYZZ      -0.9298   YYZZ     -34.7774
      XZZZ      -0.0000   YZZZ      -0.0000   ZZZZ     -60.1866
 -----------------------------------------------------------------
 Calculating analytic gradient of the SCF energy
 Gradient of SCF Energy
            1           2           3           4
    1   0.0000940  -0.0012511  -0.0000489   0.0012060
    2  -0.0048507   0.0030193  -0.0005897   0.0024211
    3  -0.0000000  -0.0000000   0.0000000   0.0000000
 Max gradient component =       4.851E-03
 RMS gradient           =       1.868E-03
 Gradient time:  CPU 0.97 s  wall 0.22 s
 Geometry Optimization Parameters
   NAtoms,    NIC,     NZ,  NCons,   NDum,   NFix, NCnnct, MaxDiis
        4      14       4       0       0       0       0       0

 Cartesian Hessian Update
 Hessian Updated using BFGS Update


** GEOMETRY OPTIMIZATION IN DELOCALIZED INTERNAL COORDINATES **
   Searching for a Minimum

   Optimization Cycle:   2

                       Coordinates (Angstroms)
     ATOM                X               Y               Z
      1  P        -0.0858313844   -0.8581287372    0.0000000000
      2  P        -1.6853530798    0.3521976999    0.0000000000
      3  H        -1.0482459974    1.6048604344    0.0000000000
      4  Cl        1.6064269233    0.3606319313    0.0000000000
   Point Group: cs    Number of degrees of freedom:     5


   Energy is  -1141.559563851

 Hessian Updated using BFGS Update

  5 Hessian modes will be used to form the next step
  Hessian Eigenvalues:
     0.156447    0.201262    0.218104    0.268666    0.320459

 Minimum Search - Taking Simple RFO Step
 Searching for Lamda that Minimizes Along All modes
 Value Taken    Lamda =  -0.00016096
 Step Taken.  Stepsize is  0.026888

                             Maximum     Tolerance    Cnvgd?
         Gradient           0.003777      0.000300      NO
         Displacement       0.019928      0.001200      NO
         Energy change     -0.001340      0.000001      NO


 New Cartesian Coordinates Obtained by Inverse Iteration

 Displacement from previous Coordinates is:  0.050651
 ----------------------------------------------------------------
             Standard Nuclear Orientation (Angstroms)
    I     Atom           X                Y                Z
 ----------------------------------------------------------------
    1      P      -0.0830440019    -0.8465443824     0.0000000000
    2      P      -1.6851614306     0.3490533558     0.0000000000
    3      H      -1.0632148638     1.6096704474     0.0000000000
    4      Cl      1.6184167581     0.3473819077     0.0000000000
 ----------------------------------------------------------------
 Molecular Point Group                 Cs    NOp =  2
 Largest Abelian Subgroup              Cs    NOp =  2
 Nuclear Repulsion Energy =   177.0105752018 hartrees
 There are       24 alpha and       24 beta electrons
 Applying Cartesian multipole field
    Component          Value
    ---------          -----
     (2,0,0)        1.00000E-11
     (0,2,0)        2.00000E-11
     (0,0,2)       -3.00000E-11
 Nucleus-field energy     =     0.0000000044 hartrees
 Requested basis set is 6-311++G(d,p)
 There are 44 shells and 97 basis functions
 A cutoff of  1.0D-11 yielded    904 shell pairs
 There are      4621 function pairs (      4931 Cartesian)
 Smallest overlap matrix eigenvalue = 5.68E-04
 Guess MOs from SCF MO coefficient file

 -----------------------------------------------------------------------
  General SCF calculation program by
  Eric Jon Sundstrom, Paul Horn, Yuezhi Mao, Dmitri Zuev, Alec White,
  David Stuck, Shaama M.S., Shane Yost, Joonho Lee, David Small,
  Daniel Levine, Susi Lehtola, Hugh Burton, Evgeny Epifanovsky
 -----------------------------------------------------------------------
 Hartree-Fock
 using 6 threads for integral computing
 -------------------------------------------------------
 OpenMP Integral computing Module                
 Release: version 2.0, May 2017, Q-Chem Inc. Pleasanton 
 -------------------------------------------------------
 A restricted SCF calculation will be
 performed using DIIS
 SCF converges when DIIS error is below 1.0e-08
 ---------------------------------------
  Cycle       Energy         DIIS error
 ---------------------------------------
    1   -1141.5595377142      2.07e-04  
    2   -1141.5596326513      6.00e-05  
    3   -1141.5596453565      2.02e-05  
    4   -1141.5596468119      8.07e-06  
    5   -1141.5596470787      3.06e-06  
    6   -1141.5596471121      9.69e-07  
    7   -1141.5596471184      5.20e-07  
    8   -1141.5596471200      2.05e-07  
    9   -1141.5596471203      6.56e-08  
   10   -1141.5596471203      9.79e-09  Convergence criterion met
 ---------------------------------------
 SCF time:   CPU 3.21s  wall 1.00s 
 SCF   energy in the final basis set =    -1141.5596471203
 Total energy in the final basis set =    -1141.5596471203

 --------------------------------------------------------------
             Orbital Energies (a.u.) and Symmetries
 --------------------------------------------------------------

 Alpha MOs, Restricted
 -- Occupied --                  
-104.85  -80.02  -79.98  -10.58   -8.04   -8.04   -8.04   -7.56
  1 A'    2 A'    3 A'    4 A'    5 A'    1 A"    6 A'    7 A'                 
 -7.525  -5.457  -5.456  -5.456  -5.418  -5.417  -5.417  -1.125
  8 A'    9 A'    2 A"   10 A'   11 A'    3 A"   12 A'   13 A'                 
 -0.923  -0.720  -0.571  -0.509  -0.503  -0.435  -0.398  -0.364
 14 A'   15 A'   16 A'   17 A'    4 A"   18 A'   19 A'    5 A"                 
 -- Virtual --                   
 -0.010   0.053   0.055   0.066   0.081   0.082   0.099   0.112
  6 A"   20 A'   21 A'   22 A'    7 A"   23 A'   24 A'    8 A"                 
  0.115   0.126   0.143   0.149   0.167   0.170   0.193   0.222
 25 A'   26 A'   27 A'    9 A"   28 A'   29 A'   30 A'   31 A'                 
  0.250   0.333   0.384   0.391   0.396   0.432   0.454   0.511
 32 A'   33 A'   34 A'   10 A"   35 A'   11 A"   36 A'   37 A'                 
  0.570   0.605   0.622   0.692   0.720   0.775   0.801   0.814
 38 A'   12 A"   39 A'   40 A'   13 A"   41 A'   42 A'   14 A"                 
  0.871   0.916   0.943   1.014   1.103   1.112   1.141   1.154
 15 A"   43 A'   44 A'   45 A'   46 A'   16 A"   17 A"   47 A'                 
  1.170   1.202   1.225   1.435   1.513   1.678   1.699   1.799
 48 A'   18 A"   49 A'   50 A'   51 A'   19 A"   52 A'   20 A"                 
  1.821   1.867   1.955   2.001   2.056   2.364   2.612   2.640
 53 A'   21 A"   54 A'   55 A'   56 A'   57 A'   22 A"   58 A'                 
  2.737   2.917   7.262   7.503  10.370  14.742  14.784  14.797
 59 A'   60 A'   61 A'   62 A'   63 A'   23 A"   24 A"   64 A'                 
 14.815  14.858  14.893  26.679  26.751  27.005 165.879 166.140
 65 A'   66 A'   67 A'   25 A"   68 A'   69 A'   70 A'   71 A'                 
219.227
 72 A'                                                                         

 Beta MOs, Restricted
 -- Occupied --                  
-104.85  -80.02  -79.98  -10.58   -8.04   -8.04   -8.04   -7.56
  1 A'    2 A'    3 A'    4 A'    5 A'    1 A"    6 A'    7 A'                 
 -7.525  -5.457  -5.456  -5.456  -5.418  -5.417  -5.417  -1.125
  8 A'    9 A'    2 A"   10 A'   11 A'    3 A"   12 A'   13 A'                 
 -0.923  -0.720  -0.571  -0.509  -0.503  -0.435  -0.398  -0.364
 14 A'   15 A'   16 A'   17 A'    4 A"   18 A'   19 A'    5 A"                 
 -- Virtual --                   
 -0.010   0.053   0.055   0.066   0.081   0.082   0.099   0.112
  6 A"   20 A'   21 A'   22 A'    7 A"   23 A'   24 A'    8 A"                 
  0.115   0.126   0.143   0.149   0.167   0.170   0.193   0.222
 25 A'   26 A'   27 A'    9 A"   28 A'   29 A'   30 A'   31 A'                 
  0.250   0.333   0.384   0.391   0.396   0.432   0.454   0.511
 32 A'   33 A'   34 A'   10 A"   35 A'   11 A"   36 A'   37 A'                 
  0.570   0.605   0.622   0.692   0.720   0.775   0.801   0.814
 38 A'   12 A"   39 A'   40 A'   13 A"   41 A'   42 A'   14 A"                 
  0.871   0.916   0.943   1.014   1.103   1.112   1.141   1.154
 15 A"   43 A'   44 A'   45 A'   46 A'   16 A"   17 A"   47 A'                 
  1.170   1.202   1.225   1.435   1.513   1.678   1.699   1.799
 48 A'   18 A"   49 A'   50 A'   51 A'   19 A"   52 A'   20 A"                 
  1.821   1.867   1.955   2.001   2.056   2.364   2.612   2.640
 53 A'   21 A"   54 A'   55 A'   56 A'   57 A'   22 A"   58 A'                 
  2.737   2.917   7.262   7.503  10.370  14.742  14.784  14.797
 59 A'   60 A'   61 A'   62 A'   63 A'   23 A"   24 A"   64 A'                 
 14.815  14.858  14.893  26.679  26.751  27.005 165.879 166.140
 65 A'   66 A'   67 A'   25 A"   68 A'   69 A'   70 A'   71 A'                 
219.227
 72 A'                                                                         
 --------------------------------------------------------------

          Ground-State Mulliken Net Atomic Charges

     Atom                 Charge (a.u.)
  ----------------------------------------
      1 P                     0.064462
      2 P                     0.172425
      3 H                    -0.116893
      4 Cl                   -0.119994
  ----------------------------------------
  Sum of atomic charges =     0.000000

 -----------------------------------------------------------------
                    Cartesian Multipole Moments
 -----------------------------------------------------------------
    Charge (ESU x 10^10)
                 0.0000
    Dipole Moment (Debye)
         X      -0.9831      Y       0.4807      Z       0.0000
       Tot       1.0943
    Quadrupole Moments (Debye-Ang)
        XX     -43.9425     XY      -1.4232     YY     -39.5973
        XZ       0.0000     YZ      -0.0000     ZZ     -40.1924
    Octopole Moments (Debye-Ang^2)
       XXX      16.1242    XXY       2.5701    XYY       0.6966
       YYY       7.2832    XXZ       0.0000    XYZ       0.0000
       YYZ      -0.0000    XZZ       3.7404    YZZ       1.1317
       ZZZ      -0.0000
    Hexadecapole Moments (Debye-Ang^3)
      XXXX    -522.7525   XXXY       2.9779   XXYY     -99.4489
      XYYY       0.5291   YYYY    -150.0663   XXXZ       0.0000
      XXYZ      -0.0000   XYYZ      -0.0000   YYYZ      -0.0000
      XXZZ     -94.7652   XYZZ      -0.7037   YYZZ     -34.3857
      XZZZ      -0.0000   YZZZ      -0.0000   ZZZZ     -60.0515
 -----------------------------------------------------------------
 Calculating analytic gradient of the SCF energy
 Gradient of SCF Energy
            1           2           3           4
    1  -0.0009993   0.0005870  -0.0001981   0.0006104
    2  -0.0000738   0.0002681  -0.0006355   0.0004411
    3  -0.0000000  -0.0000000   0.0000000   0.0000000
 Max gradient component =       9.993E-04
 RMS gradient           =       4.501E-04
 Gradient time:  CPU 0.95 s  wall 0.22 s
 Geometry Optimization Parameters
   NAtoms,    NIC,     NZ,  NCons,   NDum,   NFix, NCnnct, MaxDiis
        4      14       4       0       0       0       0       0

 Cartesian Hessian Update
 Hessian Updated using BFGS Update


** GEOMETRY OPTIMIZATION IN DELOCALIZED INTERNAL COORDINATES **
   Searching for a Minimum

   Optimization Cycle:   3

                       Coordinates (Angstroms)
     ATOM                X               Y               Z
      1  P        -0.0830440019   -0.8465443824    0.0000000000
      2  P        -1.6851614306    0.3490533558    0.0000000000
      3  H        -1.0632148638    1.6096704474    0.0000000000
      4  Cl        1.6184167581    0.3473819077    0.0000000000
   Point Group: cs    Number of degrees of freedom:     5


   Energy is  -1141.559647120

 Hessian Updated using BFGS Update

  5 Hessian modes will be used to form the next step
  Hessian Eigenvalues:
     0.148037    0.192705    0.212677    0.302194    0.311279

 Minimum Search - Taking Simple RFO Step
 Searching for Lamda that Minimizes Along All modes
 Value Taken    Lamda =  -0.00000613
 Step Taken.  Stepsize is  0.005475

                             Maximum     Tolerance    Cnvgd?
         Gradient           0.000729      0.000300      NO
         Displacement       0.003625      0.001200      NO
         Energy change     -0.000083      0.000001      NO


 New Cartesian Coordinates Obtained by Inverse Iteration

 Displacement from previous Coordinates is:  0.007448
 ----------------------------------------------------------------
             Standard Nuclear Orientation (Angstroms)
    I     Atom           X                Y                Z
 ----------------------------------------------------------------
    1      P      -0.0815559998    -0.8467864154     0.0000000000
    2      P      -1.6847444294     0.3484639175     0.0000000000
    3      H      -1.0651941412     1.6121440778     0.0000000000
    4      Cl      1.6184910320     0.3457397486     0.0000000000
 ----------------------------------------------------------------
 Molecular Point Group                 Cs    NOp =  2
 Largest Abelian Subgroup              Cs    NOp =  2
 Nuclear Repulsion Energy =   177.0419456435 hartrees
 There are       24 alpha and       24 beta electrons
 Applying Cartesian multipole field
    Component          Value
    ---------          -----
     (2,0,0)        1.00000E-11
     (0,2,0)        2.00000E-11
     (0,0,2)       -3.00000E-11
 Nucleus-field energy     =     0.0000000044 hartrees
 Requested basis set is 6-311++G(d,p)
 There are 44 shells and 97 basis functions
 A cutoff of  1.0D-11 yielded    904 shell pairs
 There are      4621 function pairs (      4931 Cartesian)
 Smallest overlap matrix eigenvalue = 5.69E-04
 Guess MOs from SCF MO coefficient file

 -----------------------------------------------------------------------
  General SCF calculation program by
  Eric Jon Sundstrom, Paul Horn, Yuezhi Mao, Dmitri Zuev, Alec White,
  David Stuck, Shaama M.S., Shane Yost, Joonho Lee, David Small,
  Daniel Levine, Susi Lehtola, Hugh Burton, Evgeny Epifanovsky
 -----------------------------------------------------------------------
 Hartree-Fock
 using 6 threads for integral computing
 -------------------------------------------------------
 OpenMP Integral computing Module                
 Release: version 2.0, May 2017, Q-Chem Inc. Pleasanton 
 -------------------------------------------------------
 A restricted SCF calculation will be
 performed using DIIS
 SCF converges when DIIS error is below 1.0e-08
 ---------------------------------------
  Cycle       Energy         DIIS error
 ---------------------------------------
    1   -1141.5596483298      3.31e-05  
    2   -1141.5596501380      8.05e-06  
    3   -1141.5596503019      3.48e-06  
    4   -1141.5596503274      1.20e-06  
    5   -1141.5596503322      3.84e-07  
    6   -1141.5596503330      1.37e-07  
    7   -1141.5596503331      5.20e-08  
    8   -1141.5596503331      2.01e-08  
    9   -1141.5596503331      7.80e-09  Convergence criterion met
 ---------------------------------------
 SCF time:   CPU 2.91s  wall 1.00s 
 SCF   energy in the final basis set =    -1141.5596503331
 Total energy in the final basis set =    -1141.5596503331

 --------------------------------------------------------------
             Orbital Energies (a.u.) and Symmetries
 --------------------------------------------------------------

 Alpha MOs, Restricted
 -- Occupied --                  
-104.85  -80.02  -79.98  -10.58   -8.04   -8.04   -8.04   -7.56
  1 A'    2 A'    3 A'    4 A'    5 A'    1 A"    6 A'    7 A'                 
 -7.525  -5.457  -5.456  -5.456  -5.418  -5.417  -5.417  -1.125
  8 A'    9 A'    2 A"   10 A'   11 A'    3 A"   12 A'   13 A'                 
 -0.923  -0.720  -0.571  -0.509  -0.503  -0.435  -0.397  -0.364
 14 A'   15 A'   16 A'   17 A'    4 A"   18 A'   19 A'    5 A"                 
 -- Virtual --                   
 -0.010   0.053   0.055   0.066   0.081   0.082   0.099   0.112
  6 A"   20 A'   21 A'   22 A'    7 A"   23 A'   24 A'    8 A"                 
  0.115   0.126   0.143   0.148   0.167   0.170   0.193   0.222
 25 A'   26 A'   27 A'    9 A"   28 A'   29 A'   30 A'   31 A'                 
  0.250   0.333   0.384   0.391   0.396   0.432   0.454   0.510
 32 A'   33 A'   34 A'   10 A"   35 A'   11 A"   36 A'   37 A'                 
  0.570   0.605   0.622   0.692   0.720   0.776   0.800   0.814
 38 A'   12 A"   39 A'   40 A'   13 A"   41 A'   42 A'   14 A"                 
  0.871   0.916   0.943   1.014   1.102   1.112   1.141   1.154
 15 A"   43 A'   44 A'   45 A'   46 A'   16 A"   17 A"   47 A'                 
  1.170   1.203   1.226   1.435   1.514   1.678   1.698   1.799
 48 A'   18 A"   49 A'   50 A'   51 A'   19 A"   52 A'   20 A"                 
  1.821   1.867   1.956   2.001   2.056   2.361   2.612   2.640
 53 A'   21 A"   54 A'   55 A'   56 A'   57 A'   22 A"   58 A'                 
  2.738   2.916   7.262   7.502  10.370  14.742  14.784  14.797
 59 A'   60 A'   61 A'   62 A'   63 A'   23 A"   24 A"   64 A'                 
 14.815  14.858  14.893  26.679  26.751  27.006 165.879 166.139
 65 A'   66 A'   67 A'   25 A"   68 A'   69 A'   70 A'   71 A'                 
219.227
 72 A'                                                                         

 Beta MOs, Restricted
 -- Occupied --                  
-104.85  -80.02  -79.98  -10.58   -8.04   -8.04   -8.04   -7.56
  1 A'    2 A'    3 A'    4 A'    5 A'    1 A"    6 A'    7 A'                 
 -7.525  -5.457  -5.456  -5.456  -5.418  -5.417  -5.417  -1.125
  8 A'    9 A'    2 A"   10 A'   11 A'    3 A"   12 A'   13 A'                 
 -0.923  -0.720  -0.571  -0.509  -0.503  -0.435  -0.397  -0.364
 14 A'   15 A'   16 A'   17 A'    4 A"   18 A'   19 A'    5 A"                 
 -- Virtual --                   
 -0.010   0.053   0.055   0.066   0.081   0.082   0.099   0.112
  6 A"   20 A'   21 A'   22 A'    7 A"   23 A'   24 A'    8 A"                 
  0.115   0.126   0.143   0.148   0.167   0.170   0.193   0.222
 25 A'   26 A'   27 A'    9 A"   28 A'   29 A'   30 A'   31 A'                 
  0.250   0.333   0.384   0.391   0.396   0.432   0.454   0.510
 32 A'   33 A'   34 A'   10 A"   35 A'   11 A"   36 A'   37 A'                 
  0.570   0.605   0.622   0.692   0.720   0.776   0.800   0.814
 38 A'   12 A"   39 A'   40 A'   13 A"   41 A'   42 A'   14 A"                 
  0.871   0.916   0.943   1.014   1.102   1.112   1.141   1.154
 15 A"   43 A'   44 A'   45 A'   46 A'   16 A"   17 A"   47 A'                 
  1.170   1.203   1.226   1.435   1.514   1.678   1.698   1.799
 48 A'   18 A"   49 A'   50 A'   51 A'   19 A"   52 A'   20 A"                 
  1.821   1.867   1.956   2.001   2.056   2.361   2.612   2.640
 53 A'   21 A"   54 A'   55 A'   56 A'   57 A'   22 A"   58 A'                 
  2.738   2.916   7.262   7.502  10.370  14.742  14.784  14.797
 59 A'   60 A'   61 A'   62 A'   63 A'   23 A"   24 A"   64 A'                 
 14.815  14.858  14.893  26.679  26.751  27.006 165.879 166.139
 65 A'   66 A'   67 A'   25 A"   68 A'   69 A'   70 A'   71 A'                 
219.227
 72 A'                                                                         
 --------------------------------------------------------------

          Ground-State Mulliken Net Atomic Charges

     Atom                 Charge (a.u.)
  ----------------------------------------
      1 P                     0.063412
      2 P                     0.171870
      3 H                    -0.116657
      4 Cl                   -0.118626
  ----------------------------------------
  Sum of atomic charges =    -0.000000

 -----------------------------------------------------------------
                    Cartesian Multipole Moments
 -----------------------------------------------------------------
    Charge (ESU x 10^10)
                -0.0000
    Dipole Moment (Debye)
         X      -0.9682      Y       0.4852      Z      -0.0000
       Tot       1.0830
    Quadrupole Moments (Debye-Ang)
        XX     -43.9391     XY      -1.4249     YY     -39.6018
        XZ      -0.0000     YZ       0.0000     ZZ     -40.1950
    Octopole Moments (Debye-Ang^2)
       XXX      16.1291    XXY       2.6181    XYY       0.6913
       YYY       7.3810    XXZ      -0.0000    XYZ       0.0000
       YYZ      -0.0000    XZZ       3.7371    YZZ       1.1626
       ZZZ      -0.0000
    Hexadecapole Moments (Debye-Ang^3)
      XXXX    -522.6501   XXXY       3.0745   XXYY     -99.4353
      XYYY       0.6526   YYYY    -150.0636   XXXZ      -0.0000
      XXYZ       0.0000   XYYZ      -0.0000   YYYZ       0.0000
      XXZZ     -94.7531   XYZZ      -0.6601   YYZZ     -34.3891
      XZZZ      -0.0000   YZZZ       0.0000   ZZZZ     -60.0649
 -----------------------------------------------------------------
 Calculating analytic gradient of the SCF energy
 Gradient of SCF Energy
            1           2           3           4
    1  -0.0002870   0.0001469   0.0000011   0.0001389
    2  -0.0000418  -0.0001690   0.0001063   0.0001045
    3   0.0000000  -0.0000000  -0.0000000   0.0000000
 Max gradient component =       2.870E-04
 RMS gradient           =       1.210E-04
 Gradient time:  CPU 0.95 s  wall 0.22 s
 Geometry Optimization Parameters
   NAtoms,    NIC,     NZ,  NCons,   NDum,   NFix, NCnnct, MaxDiis
        4      14       4       0       0       0       0       0

 Cartesian Hessian Update
 Hessian Updated using BFGS Update


** GEOMETRY OPTIMIZATION IN DELOCALIZED INTERNAL COORDINATES **
   Searching for a Minimum

   Optimization Cycle:   4

                       Coordinates (Angstroms)
     ATOM                X               Y               Z
      1  P        -0.0815559998   -0.8467864154    0.0000000000
      2  P        -1.6847444294    0.3484639175    0.0000000000
      3  H        -1.0651941412    1.6121440778    0.0000000000
      4  Cl        1.6184910320    0.3457397486    0.0000000000
   Point Group: cs    Number of degrees of freedom:     5


   Energy is  -1141.559650333

 Hessian Updated using BFGS Update

  5 Hessian modes will be used to form the next step
  Hessian Eigenvalues:
     0.156625    0.168849    0.243862    0.270372    0.311492

 Minimum Search - Taking Simple RFO Step
 Searching for Lamda that Minimizes Along All modes
 Value Taken    Lamda =   0.00000000
 Step Taken.  Stepsize is  0.001369

                             Maximum     Tolerance    Cnvgd?
         Gradient           0.000263      0.000300     YES
         Displacement       0.001240      0.001200      NO
         Energy change     -0.000003      0.000001      NO


 New Cartesian Coordinates Obtained by Inverse Iteration

 Displacement from previous Coordinates is:  0.001248
 ----------------------------------------------------------------
             Standard Nuclear Orientation (Angstroms)
    I     Atom           X                Y                Z
 ----------------------------------------------------------------
    1      P      -0.0813415937    -0.8465670423     0.0000000000
    2      P      -1.6849987316     0.3485831916     0.0000000000
    3      H      -1.0648973313     1.6118137712     0.0000000000
    4      Cl      1.6182341183     0.3457314079     0.0000000000
 ----------------------------------------------------------------
 Molecular Point Group                 Cs    NOp =  2
 Largest Abelian Subgroup              Cs    NOp =  2
 Nuclear Repulsion Energy =   177.0506495615 hartrees
 There are       24 alpha and       24 beta electrons
 Applying Cartesian multipole field
    Component          Value
    ---------          -----
     (2,0,0)        1.00000E-11
     (0,2,0)        2.00000E-11
     (0,0,2)       -3.00000E-11
 Nucleus-field energy     =     0.0000000044 hartrees
 Requested basis set is 6-311++G(d,p)
 There are 44 shells and 97 basis functions
 A cutoff of  1.0D-11 yielded    904 shell pairs
 There are      4621 function pairs (      4931 Cartesian)
 Smallest overlap matrix eigenvalue = 5.69E-04
 Guess MOs from SCF MO coefficient file

 -----------------------------------------------------------------------
  General SCF calculation program by
  Eric Jon Sundstrom, Paul Horn, Yuezhi Mao, Dmitri Zuev, Alec White,
  David Stuck, Shaama M.S., Shane Yost, Joonho Lee, David Small,
  Daniel Levine, Susi Lehtola, Hugh Burton, Evgeny Epifanovsky
 -----------------------------------------------------------------------
 Hartree-Fock
 using 6 threads for integral computing
 -------------------------------------------------------
 OpenMP Integral computing Module                
 Release: version 2.0, May 2017, Q-Chem Inc. Pleasanton 
 -------------------------------------------------------
 A restricted SCF calculation will be
 performed using DIIS
 SCF converges when DIIS error is below 1.0e-08
 ---------------------------------------
  Cycle       Energy         DIIS error
 ---------------------------------------
    1   -1141.5596504259      7.85e-06  
    2   -1141.5596505354      1.98e-06  
    3   -1141.5596505450      6.68e-07  
    4   -1141.5596505463      2.25e-07  
    5   -1141.5596505465      1.03e-07  
    6   -1141.5596505465      3.51e-08  
    7   -1141.5596505465      1.79e-08  
    8   -1141.5596505466      5.13e-09  Convergence criterion met
 ---------------------------------------
 SCF time:   CPU 2.59s  wall 0.00s 
 SCF   energy in the final basis set =    -1141.5596505466
 Total energy in the final basis set =    -1141.5596505466

 --------------------------------------------------------------
             Orbital Energies (a.u.) and Symmetries
 --------------------------------------------------------------

 Alpha MOs, Restricted
 -- Occupied --                  
-104.85  -80.02  -79.98  -10.58   -8.04   -8.04   -8.04   -7.56
  1 A'    2 A'    3 A'    4 A'    5 A'    1 A"    6 A'    7 A'                 
 -7.525  -5.457  -5.456  -5.455  -5.418  -5.417  -5.417  -1.126
  8 A'    9 A'    2 A"   10 A'   11 A'    3 A"   12 A'   13 A'                 
 -0.923  -0.720  -0.571  -0.509  -0.503  -0.435  -0.397  -0.364
 14 A'   15 A'   16 A'   17 A'    4 A"   18 A'   19 A'    5 A"                 
 -- Virtual --                   
 -0.010   0.053   0.055   0.066   0.081   0.082   0.099   0.112
  6 A"   20 A'   21 A'   22 A'    7 A"   23 A'   24 A'    8 A"                 
  0.115   0.126   0.143   0.148   0.167   0.170   0.193   0.222
 25 A'   26 A'   27 A'    9 A"   28 A'   29 A'   30 A'   31 A'                 
  0.250   0.333   0.384   0.391   0.396   0.432   0.453   0.510
 32 A'   33 A'   34 A'   10 A"   35 A'   11 A"   36 A'   37 A'                 
  0.570   0.605   0.622   0.692   0.720   0.776   0.800   0.814
 38 A'   12 A"   39 A'   40 A'   13 A"   41 A'   42 A'   14 A"                 
  0.871   0.916   0.943   1.013   1.102   1.111   1.141   1.154
 15 A"   43 A'   44 A'   45 A'   46 A'   16 A"   17 A"   47 A'                 
  1.170   1.203   1.226   1.434   1.515   1.678   1.698   1.799
 48 A'   18 A"   49 A'   50 A'   51 A'   19 A"   52 A'   20 A"                 
  1.821   1.867   1.956   2.002   2.056   2.362   2.612   2.639
 53 A'   21 A"   54 A'   55 A'   56 A'   57 A'   22 A"   58 A'                 
  2.738   2.916   7.262   7.502  10.370  14.742  14.784  14.797
 59 A'   60 A'   61 A'   62 A'   63 A'   23 A"   24 A"   64 A'                 
 14.815  14.858  14.893  26.679  26.751  27.007 165.879 166.139
 65 A'   66 A'   67 A'   25 A"   68 A'   69 A'   70 A'   71 A'                 
219.227
 72 A'                                                                         

 Beta MOs, Restricted
 -- Occupied --                  
-104.85  -80.02  -79.98  -10.58   -8.04   -8.04   -8.04   -7.56
  1 A'    2 A'    3 A'    4 A'    5 A'    1 A"    6 A'    7 A'                 
 -7.525  -5.457  -5.456  -5.455  -5.418  -5.417  -5.417  -1.126
  8 A'    9 A'    2 A"   10 A'   11 A'    3 A"   12 A'   13 A'                 
 -0.923  -0.720  -0.571  -0.509  -0.503  -0.435  -0.397  -0.364
 14 A'   15 A'   16 A'   17 A'    4 A"   18 A'   19 A'    5 A"                 
 -- Virtual --                   
 -0.010   0.053   0.055   0.066   0.081   0.082   0.099   0.112
  6 A"   20 A'   21 A'   22 A'    7 A"   23 A'   24 A'    8 A"                 
  0.115   0.126   0.143   0.148   0.167   0.170   0.193   0.222
 25 A'   26 A'   27 A'    9 A"   28 A'   29 A'   30 A'   31 A'                 
  0.250   0.333   0.384   0.391   0.396   0.432   0.453   0.510
 32 A'   33 A'   34 A'   10 A"   35 A'   11 A"   36 A'   37 A'                 
  0.570   0.605   0.622   0.692   0.720   0.776   0.800   0.814
 38 A'   12 A"   39 A'   40 A'   13 A"   41 A'   42 A'   14 A"                 
  0.871   0.916   0.943   1.013   1.102   1.111   1.141   1.154
 15 A"   43 A'   44 A'   45 A'   46 A'   16 A"   17 A"   47 A'                 
  1.170   1.203   1.226   1.434   1.515   1.678   1.698   1.799
 48 A'   18 A"   49 A'   50 A'   51 A'   19 A"   52 A'   20 A"                 
  1.821   1.867   1.956   2.002   2.056   2.362   2.612   2.639
 53 A'   21 A"   54 A'   55 A'   56 A'   57 A'   22 A"   58 A'                 
  2.738   2.916   7.262   7.502  10.370  14.742  14.784  14.797
 59 A'   60 A'   61 A'   62 A'   63 A'   23 A"   24 A"   64 A'                 
 14.815  14.858  14.893  26.679  26.751  27.007 165.879 166.139
 65 A'   66 A'   67 A'   25 A"   68 A'   69 A'   70 A'   71 A'                 
219.227
 72 A'                                                                         
 --------------------------------------------------------------

          Ground-State Mulliken Net Atomic Charges

     Atom                 Charge (a.u.)
  ----------------------------------------
      1 P                     0.063004
      2 P                     0.171979
      3 H                    -0.116810
      4 Cl                   -0.118173
  ----------------------------------------
  Sum of atomic charges =    -0.000000

 -----------------------------------------------------------------
                    Cartesian Multipole Moments
 -----------------------------------------------------------------
    Charge (ESU x 10^10)
                -0.0000
    Dipole Moment (Debye)
         X      -0.9651      Y       0.4859      Z       0.0000
       Tot       1.0805
    Quadrupole Moments (Debye-Ang)
        XX     -43.9345     XY      -1.4223     YY     -39.6049
        XZ       0.0000     YZ       0.0000     ZZ     -40.1959
    Octopole Moments (Debye-Ang^2)
       XXX      16.1522    XXY       2.6125    XYY       0.6984
       YYY       7.3713    XXZ       0.0000    XYZ       0.0000
       YYZ       0.0000    XZZ       3.7464    YZZ       1.1591
       ZZZ       0.0000
    Hexadecapole Moments (Debye-Ang^3)
      XXXX    -522.6121   XXXY       3.1037   XXYY     -99.4301
      XYYY       0.6813   YYYY    -150.0504   XXXZ       0.0000
      XXYZ       0.0000   XYYZ       0.0000   YYYZ       0.0000
      XXZZ     -94.7539   XYZZ      -0.6509   YYZZ     -34.3868
      XZZZ       0.0000   YZZZ       0.0000   ZZZZ     -60.0715
 -----------------------------------------------------------------
 Calculating analytic gradient of the SCF energy
 Gradient of SCF Energy
            1           2           3           4
    1  -0.0000354   0.0000088   0.0000023   0.0000243
    2  -0.0000010  -0.0000303   0.0000212   0.0000102
    3  -0.0000000   0.0000000  -0.0000000   0.0000000
 Max gradient component =       3.537E-05
 RMS gradient           =       1.682E-05
 Gradient time:  CPU 0.96 s  wall 0.22 s
 Geometry Optimization Parameters
   NAtoms,    NIC,     NZ,  NCons,   NDum,   NFix, NCnnct, MaxDiis
        4      14       4       0       0       0       0       0

 Cartesian Hessian Update
 Hessian Updated using BFGS Update


** GEOMETRY OPTIMIZATION IN DELOCALIZED INTERNAL COORDINATES **
   Searching for a Minimum

   Optimization Cycle:   5

                       Coordinates (Angstroms)
     ATOM                X               Y               Z
      1  P        -0.0813415937   -0.8465670423    0.0000000000
      2  P        -1.6849987316    0.3485831916    0.0000000000
      3  H        -1.0648973313    1.6118137712    0.0000000000
      4  Cl        1.6182341183    0.3457314079    0.0000000000
   Point Group: cs    Number of degrees of freedom:     5


   Energy is  -1141.559650547

 Hessian Updated using BFGS Update

  5 Hessian modes will be used to form the next step
  Hessian Eigenvalues:
     0.154896    0.157363    0.226358    0.268225    0.318641

 Minimum Search - Taking Simple RFO Step
 Searching for Lamda that Minimizes Along All modes
 Value Taken    Lamda =   0.00000000
 Step Taken.  Stepsize is  0.000243

                             Maximum     Tolerance    Cnvgd?
         Gradient           0.000034      0.000300     YES
         Displacement       0.000191      0.001200     YES
         Energy change     -0.000000      0.000001     YES


                       Distance Matrix (Angstroms)
             P (  1)   P (  2)   H (  3)
   P (  2)  2.000025
   H (  3)  2.647833  1.407223
   Cl(  4)  2.076086  3.303234  2.966843

 Final energy is   -1141.5596505465544     


 ******************************
 **  OPTIMIZATION CONVERGED  **
 ******************************

                       Coordinates (Angstroms)
     ATOM                X               Y               Z
      1  P        -0.0813415937   -0.8465670423    0.0000000000
      2  P        -1.6849987316    0.3485831916    0.0000000000
      3  H        -1.0648973313    1.6118137712    0.0000000000
      4  Cl        1.6182341183    0.3457314079    0.0000000000

Z-matrix Print:
$molecule
0 1
P 
P  1 2.000025
H  2 1.407223 1 100.550144
Cl 1 2.076086 2 108.253409 3 -0.000000 0
$end


 --------------------------------------------------------------
             Orbital Energies (a.u.) and Symmetries
 --------------------------------------------------------------

 Alpha MOs, Restricted
 -- Occupied --                  
-104.85  -80.02  -79.98  -10.58   -8.04   -8.04   -8.04   -7.56
  1 A'    2 A'    3 A'    4 A'    5 A'    1 A"    6 A'    7 A'                 
 -7.525  -5.457  -5.456  -5.455  -5.418  -5.417  -5.417  -1.126
  8 A'    9 A'    2 A"   10 A'   11 A'    3 A"   12 A'   13 A'                 
 -0.923  -0.720  -0.571  -0.509  -0.503  -0.435  -0.397  -0.364
 14 A'   15 A'   16 A'   17 A'    4 A"   18 A'   19 A'    5 A"                 
 -- Virtual --                   
 -0.010   0.053   0.055   0.066   0.081   0.082   0.099   0.112
  6 A"   20 A'   21 A'   22 A'    7 A"   23 A'   24 A'    8 A"                 
  0.115   0.126   0.143   0.148   0.167   0.170   0.193   0.222
 25 A'   26 A'   27 A'    9 A"   28 A'   29 A'   30 A'   31 A'                 
  0.250   0.333   0.384   0.391   0.396   0.432   0.453   0.510
 32 A'   33 A'   34 A'   10 A"   35 A'   11 A"   36 A'   37 A'                 
  0.570   0.605   0.622   0.692   0.720   0.776   0.800   0.814
 38 A'   12 A"   39 A'   40 A'   13 A"   41 A'   42 A'   14 A"                 
  0.871   0.916   0.943   1.013   1.102   1.111   1.141   1.154
 15 A"   43 A'   44 A'   45 A'   46 A'   16 A"   17 A"   47 A'                 
  1.170   1.203   1.226   1.434   1.515   1.678   1.698   1.799
 48 A'   18 A"   49 A'   50 A'   51 A'   19 A"   52 A'   20 A"                 
  1.821   1.867   1.956   2.002   2.056   2.362   2.612   2.639
 53 A'   21 A"   54 A'   55 A'   56 A'   57 A'   22 A"   58 A'                 
  2.738   2.916   7.262   7.502  10.370  14.742  14.784  14.797
 59 A'   60 A'   61 A'   62 A'   63 A'   23 A"   24 A"   64 A'                 
 14.815  14.858  14.893  26.679  26.751  27.007 165.879 166.139
 65 A'   66 A'   67 A'   25 A"   68 A'   69 A'   70 A'   71 A'                 
219.227
 72 A'                                                                         

 Beta MOs, Restricted
 -- Occupied --                  
-104.85  -80.02  -79.98  -10.58   -8.04   -8.04   -8.04   -7.56
  1 A'    2 A'    3 A'    4 A'    5 A'    1 A"    6 A'    7 A'                 
 -7.525  -5.457  -5.456  -5.455  -5.418  -5.417  -5.417  -1.126
  8 A'    9 A'    2 A"   10 A'   11 A'    3 A"   12 A'   13 A'                 
 -0.923  -0.720  -0.571  -0.509  -0.503  -0.435  -0.397  -0.364
 14 A'   15 A'   16 A'   17 A'    4 A"   18 A'   19 A'    5 A"                 
 -- Virtual --                   
 -0.010   0.053   0.055   0.066   0.081   0.082   0.099   0.112
  6 A"   20 A'   21 A'   22 A'    7 A"   23 A'   24 A'    8 A"                 
  0.115   0.126   0.143   0.148   0.167   0.170   0.193   0.222
 25 A'   26 A'   27 A'    9 A"   28 A'   29 A'   30 A'   31 A'                 
  0.250   0.333   0.384   0.391   0.396   0.432   0.453   0.510
 32 A'   33 A'   34 A'   10 A"   35 A'   11 A"   36 A'   37 A'                 
  0.570   0.605   0.622   0.692   0.720   0.776   0.800   0.814
 38 A'   12 A"   39 A'   40 A'   13 A"   41 A'   42 A'   14 A"                 
  0.871   0.916   0.943   1.013   1.102   1.111   1.141   1.154
 15 A"   43 A'   44 A'   45 A'   46 A'   16 A"   17 A"   47 A'                 
  1.170   1.203   1.226   1.434   1.515   1.678   1.698   1.799
 48 A'   18 A"   49 A'   50 A'   51 A'   19 A"   52 A'   20 A"                 
  1.821   1.867   1.956   2.002   2.056   2.362   2.612   2.639
 53 A'   21 A"   54 A'   55 A'   56 A'   57 A'   22 A"   58 A'                 
  2.738   2.916   7.262   7.502  10.370  14.742  14.784  14.797
 59 A'   60 A'   61 A'   62 A'   63 A'   23 A"   24 A"   64 A'                 
 14.815  14.858  14.893  26.679  26.751  27.007 165.879 166.139
 65 A'   66 A'   67 A'   25 A"   68 A'   69 A'   70 A'   71 A'                 
219.227
 72 A'                                                                         
 --------------------------------------------------------------

          Ground-State Mulliken Net Atomic Charges

     Atom                 Charge (a.u.)
  ----------------------------------------
      1 P                     0.063004
      2 P                     0.171979
      3 H                    -0.116810
      4 Cl                   -0.118173
  ----------------------------------------
  Sum of atomic charges =    -0.000000

 -----------------------------------------------------------------
                    Cartesian Multipole Moments
 -----------------------------------------------------------------
    Charge (ESU x 10^10)
                -0.0000
    Dipole Moment (Debye)
         X      -0.9651      Y       0.4859      Z       0.0000
       Tot       1.0805
    Quadrupole Moments (Debye-Ang)
        XX     -43.9345     XY      -1.4223     YY     -39.6049
        XZ       0.0000     YZ       0.0000     ZZ     -40.1959
    Octopole Moments (Debye-Ang^2)
       XXX      16.1522    XXY       2.6125    XYY       0.6984
       YYY       7.3713    XXZ       0.0000    XYZ       0.0000
       YYZ       0.0000    XZZ       3.7464    YZZ       1.1591
       ZZZ       0.0000
    Hexadecapole Moments (Debye-Ang^3)
      XXXX    -522.6121   XXXY       3.1037   XXYY     -99.4301
      XYYY       0.6813   YYYY    -150.0504   XXXZ       0.0000
      XXYZ       0.0000   XYYZ       0.0000   YYYZ       0.0000
      XXZZ     -94.7539   XYZZ      -0.6509   YYZZ     -34.3868
      XZZZ       0.0000   YZZZ       0.0000   ZZZZ     -60.0715
 -----------------------------------------------------------------
Archival summary:
1\1\december\OPT\HF\BasisUnspecified\l121\taweetha\SunFeb1006:12:292019SunFeb1006:12:292019\0\\#,OPT,HF,BasisUnspecified,\\0,1\P\P,1,2.00003\H,2,1.40722,1,100.55\Cl,1,2.07609,2,108.253,3,-0,0\\HF=-1141.55965\\@

 Total job time:  4.08s(wall), 22.48s(cpu) 
 Sun Feb 10 06:12:29 2019

        *************************************************************
        *                                                           *
        *  Thank you very much for using Q-Chem.  Have a nice day.  *
        *                                                           *
        *************************************************************


 
User input: 2 of 2 
 
Q-Chem Developer Version!
                  Welcome to Q-Chem
     A Quantum Leap Into The Future Of Chemistry


 Q-Chem 5.1, Q-Chem, Inc., Pleasanton, CA (2018)

 Yihan Shao,  Zhengting Gan,  E. Epifanovsky,  A. T. B. Gilbert,  M. Wormit,  
 J. Kussmann,  A. W. Lange,  A. Behn,  Jia Deng,  Xintian Feng,  D. Ghosh,  
 M. Goldey,  P. R. Horn,  L. D. Jacobson,  I. Kaliman,  T. Kus,  A. Landau,  
 Jie Liu,  E. I. Proynov,  R. M. Richard,  R. P. Steele,  E. J. Sundstrom,  
 H. L. Woodcock III,  P. M. Zimmerman,  D. Zuev,  B. Albrecht,  E. Alguire,  
 S. A. Baeppler,  D. Barton,  Z. Benda,  Y. A. Bernard,  E. J. Berquist,  
 K. B. Bravaya,  H. Burton,  D. Casanova,  Chun-Min Chang,  Yunqing Chen,  
 A. Chien,  K. D. Closser,  M. P. Coons,  S. Coriani,  S. Dasgupta,  
 A. L. Dempwolff,  M. Diedenhofen,  Hainam Do,  R. G. Edgar,  Po-Tung Fang,  
 S. Faraji,  S. Fatehi,  Qingguo Feng,  K. D. Fenk,  J. Fosso-Tande,  
 J. Gayvert,  Qinghui Ge,  A. Ghysels,  G. Gidofalvi,  J. Gomes,  
 J. Gonthier,  A. Gunina,  D. Hait,  M. W. D. Hanson-Heine,  
 P. H. P. Harbach,  A. W. Hauser,  J. E. Herr,  E. G. Hohenstein,  
 Z. C. Holden,  Kerwin Hui,  B. C. Huynh,  T.-C. Jagau,  Hyunjun Ji,  
 B. Kaduk,  K. Khistyaev,  Jaehoon Kim,  P. Klunzinger,  K. Koh,  
 D. Kosenkov,  L. Koulias,  T. Kowalczyk,  C. M. Krauter,  A. Kunitsa,  
 Ka Un Lao,  A. Laurent,  K. V. Lawler,  Joonho Lee,  D. Lefrancois,  
 S. Lehtola,  D. S. Levine,  Yi-Pei Li,  You-Sheng Lin,  Fenglai Liu,  
 E. Livshits,  A. Luenser,  P. Manohar,  E. Mansoor,  S. F. Manzer,  
 Shan-Ping Mao,  Yuezhi Mao,  N. Mardirossian,  A. V. Marenich,  
 T. Markovich,  L. A. Martinez-Martinez,  S. A. Maurer,  N. J. Mayhall,  
 S. C. McKenzie,  J.-M. Mewes,  A. F. Morrison,  J. W. Mullinax,  K. Nanda,  
 T. S. Nguyen-Beck,  R. Olivares-Amaya,  J. A. Parkhill,  T. M. Perrine,  
 F. Plasser,  P. Pokhilko,  S. Prager,  A. Prociuk,  E. Ramos,  D. R. Rehn,  
 F. Rob,  M. Schneider,  N. Sergueev,  S. M. Sharada,  S. Sharma,  
 D. W. Small,  T. Stauch,  T. Stein,  Yu-Chuan Su,  A. J. W. Thom,  
 A. Tkatchenko,  T. Tsuchimochi,  N. M. Tubman,  L. Vogt,  M. L. Vidal,  
 O. Vydrov,  M. A. Watson,  J. Wenzel,  M. de Wergifosse,  T. A. Wesolowski,  
 A. White,  J. Witte,  A. Yamada,  Jun Yang,  K. Yao,  S. Yeganeh,  
 S. R. Yost,  Zhi-Qiang You,  A. Zech,  Igor Ying Zhang,  Xing Zhang,  
 Yan Zhao,  Ying Zhu,  B. R. Brooks,  G. K. L. Chan,  C. J. Cramer,  
 M. S. Gordon,  W. J. Hehre,  A. Klamt,  M. W. Schmidt,  C. D. Sherrill,  
 D. G. Truhlar,  A. Aspuru-Guzik,  R. Baer,  A. T. Bell,  N. A. Besley,  
 Jeng-Da Chai,  A. E. DePrince, III,  R. A. DiStasio Jr.,  A. Dreuw,  
 B. D. Dunietz,  T. R. Furlani,  Chao-Ping Hsu,  Yousung Jung,  Jing Kong,  
 D. S. Lambrecht,  WanZhen Liang,  C. Ochsenfeld,  V. A. Rassolov,  
 L. V. Slipchenko,  J. E. Subotnik,  T. Van Voorhis,  J. M. Herbert,  
 A. I. Krylov,  P. M. W. Gill,  M. Head-Gordon

 Contributors to earlier versions of Q-Chem not listed above: 
 R. D. Adamson,  B. Austin,  J. Baker,  G. J. O. Beran,  K. Brandhorst,  
 S. T. Brown,  E. F. C. Byrd,  A. K. Chakraborty,  C.-L. Cheng,  
 Siu Hung Chien,  D. M. Chipman,  D. L. Crittenden,  H. Dachsel,  
 R. J. Doerksen,  A. D. Dutoi,  L. Fusti-Molnar,  W. A. Goddard III,  
 A. Golubeva-Zadorozhnaya,  S. R. Gwaltney,  G. Hawkins,  A. Heyden,  
 S. Hirata,  G. Kedziora,  F. J. Keil,  C. Kelley,  Jihan Kim,  R. A. King,  
 R. Z. Khaliullin,  P. P. Korambath,  W. Kurlancheek,  A. M. Lee,  M. S. Lee,  
 S. V. Levchenko,  Ching Yeh Lin,  D. Liotard,  R. C. Lochan,  I. Lotan,  
 P. E. Maslen,  N. Nair,  D. P. O'Neill,  D. Neuhauser,  E. Neuscamman,  
 C. M. Oana,  R. Olson,  B. Peters,  R. Peverati,  P. A. Pieniazek,  
 Y. M. Rhee,  J. Ritchie,  M. A. Rohrdanz,  E. Rosta,  N. J. Russ,  
 H. F. Schaefer III,  N. E. Schultz,  N. Shenvi,  A. C. Simmonett,  A. Sodt,  
 D. Stuck,  K. S. Thanthiriwatte,  V. Vanovschi,  Tao Wang,  A. Warshel,  
 C. F. Williams,  Q. Wu,  X. Xu,  W. Zhang

 Please cite Q-Chem as follows:
 Y. Shao et al., Mol. Phys. 113, 184-215 (2015)
 DOI: 10.1080/00268976.2014.952696

 Q-Chem 5.1.2 for Intel X86 EM64T Linux

 Parts of Q-Chem use Armadillo 8.300.2 (Tropical Shenanigans).
 http://arma.sourceforge.net/

 Q-Chem begins on Sun Feb 10 06:12:29 2019  

Host: 
0

     Scratch files written to /scratch/taweetham/qchem23217//
The previous job contains 0 fragments, simply inherited here
Input Ideriv = 2
Curr. Ideriv = -1
Max.  Ideriv = 2

Checking the input file for inconsistencies... 	...done.

--------------------------------------------------------------
User input:
--------------------------------------------------------------

$molecule
read
$end

$rem
   JOB_TYPE 	FREQUENCY
   BASIS 		6-311++G**
   EXCHANGE 	HF	
$end

--------------------------------------------------------------
 ----------------------------------------------------------------
             Standard Nuclear Orientation (Angstroms)
    I     Atom           X                Y                Z
 ----------------------------------------------------------------
    1      P      -0.0805036724    -0.8469536975    -0.0000000000
    2      P      -1.6838726060     0.3485831528    -0.0000000000
    3      H      -1.0634666513     1.6116641856    -0.0000000000
    4      Cl      1.6193594604     0.3449349403     0.0000000000
 ----------------------------------------------------------------
 Molecular Point Group                 Cs    NOp =  2
 Largest Abelian Subgroup              Cs    NOp =  2
 Nuclear Repulsion Energy =   177.0506495615 hartrees
 There are       24 alpha and       24 beta electrons
 Requested basis set is 6-311++G(d,p)
 There are 44 shells and 97 basis functions

 Total QAlloc Memory Limit   2000 MB
 Mega-Array Size       188 MB
 MEM_STATIC part       192 MB

                       Distance Matrix (Angstroms)
             P (  1)   P (  2)   H (  3)
   P (  2)  2.000025
   H (  3)  2.647833  1.407223
   Cl(  4)  2.076086  3.303234  2.966843

 A cutoff of  1.0D-11 yielded    904 shell pairs
 There are      4621 function pairs (      4931 Cartesian)

 -------------------------------------------------------
 OpenMP Integral Computing Module                       
 Release: version 1.0, May 2013, Q-Chem Inc. Pittsburgh 
 -------------------------------------------------------
 Integral Job Info:
 Integral job number is                      11
 Integral operator is                         1
 short-range coefficients                     0
 long-range coefficients              100000000
 Omega coefficients                           0
 if combine SR and LR in K                    0
 Integral screening is                        0
 Integral computing path is                   2
 max size of driver memory is            800000
 size of driver memory is                593474
 size of scratch memory is              8114252
 max col of scratch BK array               1296
 max len of scratch array in speh3          155
 max len of scratch index in speh4           18
 max int batch size is                      520
 min int batch size is                       52
 fixed nKL is                                52
 max L of basis functions is                  2
 order of int derivative is                   0
 number of shells is                         44
 number of basis is                         100
 number of cartesian basis is               100
 number of contracted shell pairs           904
 number of primitive shell pairs           2361
 maxK2 (contraction) of shell pair           36
 max number of K2 of shell pair               1
 max number of CS2 of shell pair            156
 max number of PS2 of shell pair            216
 mem total for path MDJ                  512010
 -------------------------------------------------------
 Smallest overlap matrix eigenvalue = 5.69E-04
 Guess from superposition of atomic densities
 Warning:  Energy on first SCF cycle will be non-variational
 SAD guess density has 48.000000 electrons

 -----------------------------------------------------------------------
  General SCF calculation program by
  Eric Jon Sundstrom, Paul Horn, Yuezhi Mao, Dmitri Zuev, Alec White,
  David Stuck, Shaama M.S., Shane Yost, Joonho Lee, David Small,
  Daniel Levine, Susi Lehtola, Hugh Burton, Evgeny Epifanovsky
 -----------------------------------------------------------------------
 Hartree-Fock
 using 6 threads for integral computing
 -------------------------------------------------------
 OpenMP Integral computing Module                
 Release: version 2.0, May 2017, Q-Chem Inc. Pleasanton 
 -------------------------------------------------------
 A restricted SCF calculation will be
 performed using DIIS
 SCF converges when DIIS error is below 1.0e-08
 ---------------------------------------
  Cycle       Energy         DIIS error
 ---------------------------------------
    1   -1141.8306899758      4.65e-02  
    2   -1141.5200663882      4.39e-03  
    3   -1141.5511275085      2.32e-03  
    4   -1141.5585674523      5.35e-04  
    5   -1141.5595118665      2.16e-04  
    6   -1141.5596312128      5.47e-05  
    7   -1141.5596468202      2.44e-05  
    8   -1141.5596498832      9.21e-06  
    9   -1141.5596504586      3.39e-06  
   10   -1141.5596505337      1.21e-06  
   11   -1141.5596505457      3.59e-07  
   12   -1141.5596505465      8.31e-08  
   13   -1141.5596505465      1.60e-08  
   14   -1141.5596505465      3.50e-09  Convergence criterion met
 ---------------------------------------
 SCF time:   CPU 4.49s  wall 0.00s 
 SCF   energy in the final basis set =    -1141.5596505465
 Total energy in the final basis set =    -1141.5596505465

 --------------------------------------------------------------
             Orbital Energies (a.u.) and Symmetries
 --------------------------------------------------------------

 Alpha MOs, Restricted
 -- Occupied --                  
-104.85  -80.02  -79.98  -10.58   -8.04   -8.04   -8.04   -7.56
  1 A'    2 A'    3 A'    4 A'    5 A'    1 A"    6 A'    7 A'                 
 -7.525  -5.457  -5.456  -5.455  -5.418  -5.417  -5.417  -1.126
  8 A'    9 A'    2 A"   10 A'   11 A'    3 A"   12 A'   13 A'                 
 -0.923  -0.720  -0.571  -0.509  -0.503  -0.435  -0.397  -0.364
 14 A'   15 A'   16 A'   17 A'    4 A"   18 A'   19 A'    5 A"                 
 -- Virtual --                   
 -0.010   0.053   0.055   0.066   0.081   0.082   0.099   0.112
  6 A"   20 A'   21 A'   22 A'    7 A"   23 A'   24 A'    8 A"                 
  0.115   0.126   0.143   0.148   0.167   0.170   0.193   0.222
 25 A'   26 A'   27 A'    9 A"   28 A'   29 A'   30 A'   31 A'                 
  0.250   0.333   0.384   0.391   0.396   0.432   0.453   0.510
 32 A'   33 A'   34 A'   10 A"   35 A'   11 A"   36 A'   37 A'                 
  0.570   0.605   0.622   0.692   0.720   0.776   0.800   0.814
 38 A'   12 A"   39 A'   40 A'   13 A"   41 A'   42 A'   14 A"                 
  0.871   0.916   0.943   1.013   1.102   1.111   1.141   1.154
 15 A"   43 A'   44 A'   45 A'   46 A'   16 A"   17 A"   47 A'                 
  1.170   1.203   1.226   1.434   1.515   1.678   1.698   1.799
 48 A'   18 A"   49 A'   50 A'   51 A'   19 A"   52 A'   20 A"                 
  1.821   1.867   1.956   2.002   2.056   2.362   2.612   2.639
 53 A'   21 A"   54 A'   55 A'   56 A'   57 A'   22 A"   58 A'                 
  2.738   2.916   7.262   7.502  10.370  14.742  14.784  14.797
 59 A'   60 A'   61 A'   62 A'   63 A'   23 A"   24 A"   64 A'                 
 14.815  14.858  14.893  26.679  26.751  27.007 165.879 166.139
 65 A'   66 A'   67 A'   25 A"   68 A'   69 A'   70 A'   71 A'                 
219.227
 72 A'                                                                         

 Beta MOs, Restricted
 -- Occupied --                  
-104.85  -80.02  -79.98  -10.58   -8.04   -8.04   -8.04   -7.56
  1 A'    2 A'    3 A'    4 A'    5 A'    1 A"    6 A'    7 A'                 
 -7.525  -5.457  -5.456  -5.455  -5.418  -5.417  -5.417  -1.126
  8 A'    9 A'    2 A"   10 A'   11 A'    3 A"   12 A'   13 A'                 
 -0.923  -0.720  -0.571  -0.509  -0.503  -0.435  -0.397  -0.364
 14 A'   15 A'   16 A'   17 A'    4 A"   18 A'   19 A'    5 A"                 
 -- Virtual --                   
 -0.010   0.053   0.055   0.066   0.081   0.082   0.099   0.112
  6 A"   20 A'   21 A'   22 A'    7 A"   23 A'   24 A'    8 A"                 
  0.115   0.126   0.143   0.148   0.167   0.170   0.193   0.222
 25 A'   26 A'   27 A'    9 A"   28 A'   29 A'   30 A'   31 A'                 
  0.250   0.333   0.384   0.391   0.396   0.432   0.453   0.510
 32 A'   33 A'   34 A'   10 A"   35 A'   11 A"   36 A'   37 A'                 
  0.570   0.605   0.622   0.692   0.720   0.776   0.800   0.814
 38 A'   12 A"   39 A'   40 A'   13 A"   41 A'   42 A'   14 A"                 
  0.871   0.916   0.943   1.013   1.102   1.111   1.141   1.154
 15 A"   43 A'   44 A'   45 A'   46 A'   16 A"   17 A"   47 A'                 
  1.170   1.203   1.226   1.434   1.515   1.678   1.698   1.799
 48 A'   18 A"   49 A'   50 A'   51 A'   19 A"   52 A'   20 A"                 
  1.821   1.867   1.956   2.002   2.056   2.362   2.612   2.639
 53 A'   21 A"   54 A'   55 A'   56 A'   57 A'   22 A"   58 A'                 
  2.738   2.916   7.262   7.502  10.370  14.742  14.784  14.797
 59 A'   60 A'   61 A'   62 A'   63 A'   23 A"   24 A"   64 A'                 
 14.815  14.858  14.893  26.679  26.751  27.007 165.879 166.139
 65 A'   66 A'   67 A'   25 A"   68 A'   69 A'   70 A'   71 A'                 
219.227
 72 A'                                                                         
 --------------------------------------------------------------

          Ground-State Mulliken Net Atomic Charges

     Atom                 Charge (a.u.)
  ----------------------------------------
      1 P                     0.063005
      2 P                     0.171979
      3 H                    -0.116810
      4 Cl                   -0.118173
  ----------------------------------------
  Sum of atomic charges =     0.000000

 -----------------------------------------------------------------
                    Cartesian Multipole Moments
 -----------------------------------------------------------------
    Charge (ESU x 10^10)
                 0.0000
    Dipole Moment (Debye)
         X      -0.9649      Y       0.4861      Z      -0.0000
       Tot       1.0805
    Quadrupole Moments (Debye-Ang)
        XX     -43.9372     XY      -1.4204     YY     -39.6046
        XZ      -0.0000     YZ       0.0000     ZZ     -40.1959
    Octopole Moments (Debye-Ang^2)
       XXX      16.0167    XXY       2.6239    XYY       0.6589
       YYY       7.4190    XXZ      -0.0000    XYZ      -0.0000
       YYZ       0.0000    XZZ       3.7048    YZZ       1.1746
       ZZZ      -0.0000
    Hexadecapole Moments (Debye-Ang^3)
      XXXX    -522.5421   XXXY       3.1594   XXYY     -99.4320
      XYYY       0.7239   YYYY    -150.0631   XXXZ      -0.0000
      XXYZ      -0.0000   XYYZ      -0.0000   YYYZ      -0.0000
      XXZZ     -94.7465   XYZZ      -0.6367   YYZZ     -34.3874
      XZZZ      -0.0000   YZZZ       0.0000   ZZZZ     -60.0715
 -----------------------------------------------------------------
 Calculating MO derivatives via CPSCF
XF: myseg = 0
XF: NBas: 97, NBas6D: 100
 D1JvT checksum  = 77904 4928.1127533470
 D1KAT checksum  = 160560 336.7671834880
   1         3          12      0.122472    0.042365
   2         3          12      0.029068    0.012150
   3         3          12      0.008215    0.004024
   4         3          12      0.001829    0.000892
   5         3          12      0.000354    0.000170
   6        10           5      0.000056    0.000026
   7        12           3      0.000007    0.000004
   8        15           0      0.000000    0.000000    Roots Converged
 Time for AOints: 0.9 s (CPU) 0.2 s (wall)
 ------------------------------------------------------------------------------
                     AOints        : Timing summary (seconds)
 ------------------------------------------------------------------------------
     job step          cpu (% of tot)      sys (% of tot)     wall (% of tot)
 ------------------------------------------------------------------------------
  cpscf_lag         0.3151E+01 (28.6)   0.3000E-05 (50.0)   0.5901E+00 (28.9)
  iterzp            0.6939E+01 (62.9)   0.2000E-05 (33.3)   0.1275E+01 (62.5)
  make_fx           0.0000E+00 ( 0.0)   0.0000E+00 ( 0.0)   0.0000E+00 ( 0.0)
  AOints            0.8984E+00 ( 8.1)   0.0000E+00 ( 0.0)   0.1577E+00 ( 7.7)
 ------------------------------------------------------------------------------
   Grand Totals     0.1103E+02          0.6000E-05          0.2040E+01
 ------------------------------------------------------------------------------
 Calculating analytic Hessian of the SCF energy
 Polarizability Matrix (a.u.)
            1           2           3
    1 -86.3695001  11.5464327  -0.0000000
    2  11.5464327 -56.7203474   0.0000000
    3  -0.0000000   0.0000000 -38.8885664

 Direct stationary perturbation theory relativistic correction:

 rels  =       1.748297491662
 relv  =      -6.102176040331
 rel2e =       1.232692634143
 E_rel =      -3.121185914527

 Hessian of the SCF Energy
            1           2           3           4           5           6
    1   0.2733155  -0.0538075  -0.0000000  -0.1713089   0.1283372  -0.0000000
    2  -0.0538075   0.2066875   0.0000000   0.0937803  -0.1208929  -0.0000000
    3  -0.0000000   0.0000000   0.0114738   0.0000000  -0.0000000  -0.0147011
    4  -0.1713089   0.0937803   0.0000000   0.2683380  -0.0166600  -0.0000000
    5   0.1283372  -0.1208929  -0.0000000  -0.0166600   0.3009794   0.0000000
    6  -0.0000000  -0.0000000  -0.0147011  -0.0000000   0.0000000   0.0188528
    7  -0.0000691   0.0186339  -0.0000000  -0.0699739  -0.1052802   0.0000000
    8  -0.0022322  -0.0149332   0.0000000  -0.0823460  -0.1872362  -0.0000000
    9  -0.0000000   0.0000000   0.0108378   0.0000000  -0.0000000  -0.0138995
   10  -0.1019374  -0.0586067   0.0000000  -0.0270552  -0.0063970  -0.0000000
   11  -0.0722975  -0.0708614   0.0000000   0.0052257   0.0071497  -0.0000000
   12   0.0000000  -0.0000000  -0.0076105  -0.0000000   0.0000000   0.0097478
            7           8           9          10          11          12
    1  -0.0000691  -0.0022322  -0.0000000  -0.1019374  -0.0722975   0.0000000
    2   0.0186339  -0.0149332   0.0000000  -0.0586067  -0.0708614  -0.0000000
    3  -0.0000000   0.0000000   0.0108378   0.0000000   0.0000000  -0.0076105
    4  -0.0699739  -0.0823460   0.0000000  -0.0270552   0.0052257  -0.0000000
    5  -0.1052802  -0.1872362  -0.0000000  -0.0063970   0.0071497   0.0000000
    6   0.0000000  -0.0000000  -0.0138995  -0.0000000  -0.0000000   0.0097478
    7   0.0679985   0.0857820  -0.0000000   0.0020445   0.0008643   0.0000000
    8   0.0857820   0.1986133   0.0000000  -0.0012038   0.0035561  -0.0000000
    9  -0.0000000   0.0000000   0.0102464   0.0000000  -0.0000000  -0.0071847
   10   0.0020445  -0.0012038   0.0000000   0.1269482   0.0662075  -0.0000000
   11   0.0008643   0.0035561  -0.0000000   0.0662075   0.0601556  -0.0000000
   12   0.0000000  -0.0000000  -0.0071847  -0.0000000  -0.0000000   0.0050474
 Gradient time:  CPU 15.22 s  wall 2.94 s
 **********************************************************************
 **                                                                  **
 **                       VIBRATIONAL ANALYSIS                       **
 **                       --------------------                       **
 **                                                                  **
 **        VIBRATIONAL FREQUENCIES (CM**-1) AND NORMAL MODES         **
 **     FORCE CONSTANTS (mDYN/ANGSTROM) AND REDUCED MASSES (AMU)     **
 **                  INFRARED INTENSITIES (KM/MOL)                   **
 **                                                                  **
 **********************************************************************


 Mode:                 1                      2                      3
 Frequency:       236.58                 502.35                 546.19
 Force Cnst:      0.3836                 3.6062                 0.1960
 Red. Mass:      11.6337                24.2536                 1.1153
 IR Active:          YES                    YES                    YES
 IR Intens:        4.964                118.286                 11.466
 Raman Active:       YES                    YES                    YES
               X      Y      Z        X      Y      Z        X      Y      Z
 P         -0.003  0.287 -0.000   -0.396 -0.474  0.000    0.000  0.000  0.034
 P         -0.337 -0.141  0.000   -0.135  0.101 -0.000   -0.000 -0.000 -0.044
 H         -0.807  0.103 -0.000    0.469 -0.218  0.000    0.000 -0.000  0.998
 Cl         0.324 -0.133  0.000    0.457  0.337 -0.000   -0.000 -0.000 -0.020
 TransDip  -0.029  0.065 -0.000   -0.325 -0.125  0.000    0.000  0.000  0.108

 Mode:                 4                      5                      6
 Frequency:       689.41                 847.54                2554.42
 Force Cnst:      8.3038                 0.4610                 3.9956
 Red. Mass:      29.6531                 1.0892                 1.0393
 IR Active:          YES                    YES                    YES
 IR Intens:       17.139                 13.290                 28.082
 Raman Active:       YES                    YES                    YES
               X      Y      Z        X      Y      Z        X      Y      Z
 P          0.605 -0.370 -0.000    0.007  0.034 -0.000   -0.000 -0.000  0.000
 P         -0.532  0.405  0.000   -0.036 -0.014  0.000   -0.014 -0.029 -0.000
 H         -0.084  0.194 -0.000    0.881 -0.470 -0.000    0.447  0.894  0.000
 Cl        -0.062 -0.037  0.000    0.001 -0.005  0.000    0.000  0.000 -0.000
 TransDip   0.129 -0.030 -0.000   -0.088 -0.077 -0.000   -0.025 -0.168  0.000

 STANDARD THERMODYNAMIC QUANTITIES AT   298.15 K  AND     1.00 ATM

   This Molecule has  0 Imaginary Frequencies
   Zero point vibrational energy:        7.686 kcal/mol

   Atom    1 Element P  Has Mass   30.97376
   Atom    2 Element P  Has Mass   30.97376
   Atom    3 Element H  Has Mass    1.00783
   Atom    4 Element Cl Has Mass   34.96885
   Molecular Mass:    97.924200 amu
   Principal axes and moments of inertia in amu*Bohr^2:
                             1           2           3
    Eigenvalues --      116.80394   645.92147   762.72541
          X               0.99993    -0.01183    -0.00000
          Y               0.01183     0.99993    -0.00000
          Z               0.00000     0.00000     1.00000
   Rotational Symmetry Number is   1
   The Molecule is an Asymmetric Top
   Translational Enthalpy:        0.889 kcal/mol
   Rotational Enthalpy:           0.889 kcal/mol
   Vibrational Enthalpy:          8.378 kcal/mol
   gas constant (RT):             0.592 kcal/mol
   Translational Entropy:        39.655  cal/mol.K
   Rotational Entropy:           25.556  cal/mol.K
   Vibrational Entropy:           3.524  cal/mol.K

   Total Enthalpy:               10.748 kcal/mol
   Total Entropy:                68.735  cal/mol.K
Archival summary:
1\1\december\FREQ\HF\BasisUnspecified\l121\taweetha\SunFeb1006:12:322019SunFeb1006:12:322019\0\\#,FREQ,HF,BasisUnspecified,\\0,1\P\P,1,2.00003\H,2,1.40722,1,100.55\Cl,1,2.07609,2,108.253,3,-0,0\\HF=-1141.55965\\@

 Total job time:  3.73s(wall), 19.89s(cpu) 
 Sun Feb 10 06:12:32 2019

        *************************************************************
        *                                                           *
        *  Thank you very much for using Q-Chem.  Have a nice day.  *
        *                                                           *
        *************************************************************
