# Supplementary material for: Geometric and energetic data from ab initio calculations of haloethene, haloimine, halomethylenephosphine, haloiminophosphine, halodiazene, halodiphosphene and halocyclopropane
Source: Data Brief. 2019 Nov 2;27:104738. doi: 10.1016/j.dib.2019.104738 (PMC6861602; doi:10.1016/j.dib.2019.104738)
Supplement: Multimedia component 8 [file mmc8.zip › PP/HF/HEPPEBr.out]

Q-Chem Developer Version!
                  Welcome to Q-Chem
     A Quantum Leap Into The Future Of Chemistry


 Q-Chem 5.1, Q-Chem, Inc., Pleasanton, CA (2018)

 Yihan Shao,  Zhengting Gan,  E. Epifanovsky,  A. T. B. Gilbert,  M. Wormit,  
 J. Kussmann,  A. W. Lange,  A. Behn,  Jia Deng,  Xintian Feng,  D. Ghosh,  
 M. Goldey,  P. R. Horn,  L. D. Jacobson,  I. Kaliman,  T. Kus,  A. Landau,  
 Jie Liu,  E. I. Proynov,  R. M. Richard,  R. P. Steele,  E. J. Sundstrom,  
 H. L. Woodcock III,  P. M. Zimmerman,  D. Zuev,  B. Albrecht,  E. Alguire,  
 S. A. Baeppler,  D. Barton,  Z. Benda,  Y. A. Bernard,  E. J. Berquist,  
 K. B. Bravaya,  H. Burton,  D. Casanova,  Chun-Min Chang,  Yunqing Chen,  
 A. Chien,  K. D. Closser,  M. P. Coons,  S. Coriani,  S. Dasgupta,  
 A. L. Dempwolff,  M. Diedenhofen,  Hainam Do,  R. G. Edgar,  Po-Tung Fang,  
 S. Faraji,  S. Fatehi,  Qingguo Feng,  K. D. Fenk,  J. Fosso-Tande,  
 J. Gayvert,  Qinghui Ge,  A. Ghysels,  G. Gidofalvi,  J. Gomes,  
 J. Gonthier,  A. Gunina,  D. Hait,  M. W. D. Hanson-Heine,  
 P. H. P. Harbach,  A. W. Hauser,  J. E. Herr,  E. G. Hohenstein,  
 Z. C. Holden,  Kerwin Hui,  B. C. Huynh,  T.-C. Jagau,  Hyunjun Ji,  
 B. Kaduk,  K. Khistyaev,  Jaehoon Kim,  P. Klunzinger,  K. Koh,  
 D. Kosenkov,  L. Koulias,  T. Kowalczyk,  C. M. Krauter,  A. Kunitsa,  
 Ka Un Lao,  A. Laurent,  K. V. Lawler,  Joonho Lee,  D. Lefrancois,  
 S. Lehtola,  D. S. Levine,  Yi-Pei Li,  You-Sheng Lin,  Fenglai Liu,  
 E. Livshits,  A. Luenser,  P. Manohar,  E. Mansoor,  S. F. Manzer,  
 Shan-Ping Mao,  Yuezhi Mao,  N. Mardirossian,  A. V. Marenich,  
 T. Markovich,  L. A. Martinez-Martinez,  S. A. Maurer,  N. J. Mayhall,  
 S. C. McKenzie,  J.-M. Mewes,  A. F. Morrison,  J. W. Mullinax,  K. Nanda,  
 T. S. Nguyen-Beck,  R. Olivares-Amaya,  J. A. Parkhill,  T. M. Perrine,  
 F. Plasser,  P. Pokhilko,  S. Prager,  A. Prociuk,  E. Ramos,  D. R. Rehn,  
 F. Rob,  M. Schneider,  N. Sergueev,  S. M. Sharada,  S. Sharma,  
 D. W. Small,  T. Stauch,  T. Stein,  Yu-Chuan Su,  A. J. W. Thom,  
 A. Tkatchenko,  T. Tsuchimochi,  N. M. Tubman,  L. Vogt,  M. L. Vidal,  
 O. Vydrov,  M. A. Watson,  J. Wenzel,  M. de Wergifosse,  T. A. Wesolowski,  
 A. White,  J. Witte,  A. Yamada,  Jun Yang,  K. Yao,  S. Yeganeh,  
 S. R. Yost,  Zhi-Qiang You,  A. Zech,  Igor Ying Zhang,  Xing Zhang,  
 Yan Zhao,  Ying Zhu,  B. R. Brooks,  G. K. L. Chan,  C. J. Cramer,  
 M. S. Gordon,  W. J. Hehre,  A. Klamt,  M. W. Schmidt,  C. D. Sherrill,  
 D. G. Truhlar,  A. Aspuru-Guzik,  R. Baer,  A. T. Bell,  N. A. Besley,  
 Jeng-Da Chai,  A. E. DePrince, III,  R. A. DiStasio Jr.,  A. Dreuw,  
 B. D. Dunietz,  T. R. Furlani,  Chao-Ping Hsu,  Yousung Jung,  Jing Kong,  
 D. S. Lambrecht,  WanZhen Liang,  C. Ochsenfeld,  V. A. Rassolov,  
 L. V. Slipchenko,  J. E. Subotnik,  T. Van Voorhis,  J. M. Herbert,  
 A. I. Krylov,  P. M. W. Gill,  M. Head-Gordon

 Contributors to earlier versions of Q-Chem not listed above: 
 R. D. Adamson,  B. Austin,  J. Baker,  G. J. O. Beran,  K. Brandhorst,  
 S. T. Brown,  E. F. C. Byrd,  A. K. Chakraborty,  C.-L. Cheng,  
 Siu Hung Chien,  D. M. Chipman,  D. L. Crittenden,  H. Dachsel,  
 R. J. Doerksen,  A. D. Dutoi,  L. Fusti-Molnar,  W. A. Goddard III,  
 A. Golubeva-Zadorozhnaya,  S. R. Gwaltney,  G. Hawkins,  A. Heyden,  
 S. Hirata,  G. Kedziora,  F. J. Keil,  C. Kelley,  Jihan Kim,  R. A. King,  
 R. Z. Khaliullin,  P. P. Korambath,  W. Kurlancheek,  A. M. Lee,  M. S. Lee,  
 S. V. Levchenko,  Ching Yeh Lin,  D. Liotard,  R. C. Lochan,  I. Lotan,  
 P. E. Maslen,  N. Nair,  D. P. O'Neill,  D. Neuhauser,  E. Neuscamman,  
 C. M. Oana,  R. Olson,  B. Peters,  R. Peverati,  P. A. Pieniazek,  
 Y. M. Rhee,  J. Ritchie,  M. A. Rohrdanz,  E. Rosta,  N. J. Russ,  
 H. F. Schaefer III,  N. E. Schultz,  N. Shenvi,  A. C. Simmonett,  A. Sodt,  
 D. Stuck,  K. S. Thanthiriwatte,  V. Vanovschi,  Tao Wang,  A. Warshel,  
 C. F. Williams,  Q. Wu,  X. Xu,  W. Zhang

 Please cite Q-Chem as follows:
 Y. Shao et al., Mol. Phys. 113, 184-215 (2015)
 DOI: 10.1080/00268976.2014.952696

 Q-Chem 5.1.2 for Intel X86 EM64T Linux

 Parts of Q-Chem use Armadillo 8.300.2 (Tropical Shenanigans).
 http://arma.sourceforge.net/

 Q-Chem begins on Sun Feb 10 06:12:12 2019  

Host: 
0

     Scratch files written to /scratch/taweetham/qchem23160//
Input Ideriv = 2
Curr. Ideriv = -1
Max.  Ideriv = 2

Checking the input file for inconsistencies... 	...done.

--------------------------------------------------------------
User input:
--------------------------------------------------------------
../HF/H=Br_t.inp
$molecule
0 1
Br
P  1 2.273083
P  2 2.038256 1 103.369303
H  3 1.431261 2 88.401515 1 -180.000000 0
$end

$rem
   JOB_TYPE		OPTIMIZATION
   BASIS		6-311++G**
   EXCHANGE		HF
$end

--------------------------------------------------------------
 ----------------------------------------------------------------
             Standard Nuclear Orientation (Angstroms)
    I     Atom           X                Y                Z
 ----------------------------------------------------------------
    1      Br      1.2836168897    -0.1579881210     0.0000000000
    2      P      -0.7126674924     0.9290974279    -0.0000000000
    3      P      -2.0749400452    -0.5870493372     0.0000000000
    4      H      -3.1124780752     0.3988628731    -0.0000000000
 ----------------------------------------------------------------
 Molecular Point Group                 Cs    NOp =  2
 Largest Abelian Subgroup              Cs    NOp =  2
 Nuclear Repulsion Energy =   275.6438323399 hartrees
 There are       33 alpha and       33 beta electrons
 Requested basis set is 6-311++G(d,p)
 There are 50 shells and 115 basis functions

 Total QAlloc Memory Limit   2000 MB
 Mega-Array Size       188 MB
 MEM_STATIC part       192 MB
 A cutoff of  1.0D-11 yielded   1102 shell pairs
 There are      6163 function pairs (      6744 Cartesian)

 -------------------------------------------------------
 OpenMP Integral Computing Module                       
 Release: version 1.0, May 2013, Q-Chem Inc. Pittsburgh 
 -------------------------------------------------------
 Integral Job Info:
 Integral job number is                      11
 Integral operator is                         1
 short-range coefficients                     0
 long-range coefficients              100000000
 Omega coefficients                           0
 if combine SR and LR in K                    0
 Integral screening is                        0
 Integral computing path is                   2
 max size of driver memory is            800000
 size of driver memory is                593474
 size of scratch memory is             29623520
 max col of scratch BK array               1296
 max len of scratch array in speh3          155
 max len of scratch index in speh4           18
 max int batch size is                      520
 min int batch size is                       52
 fixed nKL is                                45
 max L of basis functions is                  2
 order of int derivative is                   0
 number of shells is                         50
 number of basis is                         120
 number of cartesian basis is               120
 number of contracted shell pairs          1102
 number of primitive shell pairs           2835
 maxK2 (contraction) of shell pair           36
 max number of K2 of shell pair               1
 max number of CS2 of shell pair            182
 max number of PS2 of shell pair            234
 mem total for path MDJ                  518876
 -------------------------------------------------------
 Smallest overlap matrix eigenvalue = 5.52E-04

 Scale SEOQF with 1.000000e-01/1.000000e-01/1.000000e-01

 Standard Electronic Orientation quadrupole field applied
 Nucleus-field energy     =     0.0000000064 hartrees
 Guess from superposition of atomic densities
 Warning:  Energy on first SCF cycle will be non-variational
 SAD guess density has 66.000000 electrons

 -----------------------------------------------------------------------
  General SCF calculation program by
  Eric Jon Sundstrom, Paul Horn, Yuezhi Mao, Dmitri Zuev, Alec White,
  David Stuck, Shaama M.S., Shane Yost, Joonho Lee, David Small,
  Daniel Levine, Susi Lehtola, Hugh Burton, Evgeny Epifanovsky
 -----------------------------------------------------------------------
 Hartree-Fock
 using 6 threads for integral computing
 -------------------------------------------------------
 OpenMP Integral computing Module                
 Release: version 2.0, May 2017, Q-Chem Inc. Pleasanton 
 -------------------------------------------------------
 A restricted SCF calculation will be
 performed using DIIS
 SCF converges when DIIS error is below 1.0e-08
 ---------------------------------------
  Cycle       Energy         DIIS error
 ---------------------------------------
    1   -3254.5772846381      4.05e-02  
    2   -3254.3884935585      3.67e-03  
    3   -3254.4177189321      2.17e-03  
    4   -3254.4271221848      5.09e-04  
    5   -3254.4280806400      2.12e-04  
    6   -3254.4282486791      5.14e-05  
    7   -3254.4282711474      2.30e-05  
    8   -3254.4282748086      1.02e-05  
    9   -3254.4282755387      4.29e-06  
   10   -3254.4282757044      1.51e-06  
   11   -3254.4282757327      5.28e-07  
   12   -3254.4282757356      1.75e-07  
   13   -3254.4282757359      4.66e-08  
   14   -3254.4282757359      1.23e-08  
   15   -3254.4282757358      3.76e-09  Convergence criterion met
 ---------------------------------------
 SCF time:   CPU 8.65s  wall 1.00s 
 SCF   energy in the final basis set =    -3254.4282757358
 Total energy in the final basis set =    -3254.4282757358

 --------------------------------------------------------------
             Orbital Energies (a.u.) and Symmetries
 --------------------------------------------------------------

 Alpha MOs, Restricted
 -- Occupied --                  
-490.03  -80.03  -79.99  -65.16  -58.52  -58.52  -58.52   -9.84
  1 A'    2 A'    3 A'    4 A'    5 A'    1 A"    6 A'    7 A'                 
 -7.566  -7.532  -7.457  -7.450  -7.449  -5.458  -5.457  -5.457
  8 A'    9 A'   10 A'    2 A"   11 A'   12 A'    3 A"   13 A'                 
 -5.425  -5.424  -5.424  -3.196  -3.193  -3.193  -3.184  -3.184
 14 A'    4 A"   15 A'   16 A'    5 A"   17 A'    6 A"   18 A'                 
 -1.036  -0.915  -0.704  -0.525  -0.489  -0.454  -0.431  -0.380
 19 A'   20 A'   21 A'   22 A'   23 A'    7 A"   24 A'   25 A'                 
 -0.356
  8 A"                                                                         
 -- Virtual --                   
 -0.017   0.049   0.054   0.063   0.081   0.085   0.099   0.110
  9 A"   26 A'   27 A'   28 A'   10 A"   29 A'   30 A'   31 A'                 
  0.112   0.123   0.124   0.129   0.148   0.161   0.172   0.197
 11 A"   32 A'   33 A'   12 A"   34 A'   35 A'   36 A'   37 A'                 
  0.221   0.332   0.376   0.390   0.394   0.431   0.445   0.518
 38 A'   39 A'   40 A'   41 A'   13 A"   14 A"   42 A'   43 A'                 
  0.566   0.576   0.585   0.659   0.675   0.713   0.736   0.776
 44 A'   15 A"   45 A'   46 A'   16 A"   47 A'   17 A"   48 A'                 
  0.785   0.798   0.836   0.841   0.860   0.883   0.923   1.010
 18 A"   49 A'   50 A'   19 A"   51 A'   52 A'   53 A'   20 A"                 
  1.076   1.103   1.129   1.297   1.415   1.664   1.683   1.793
 54 A'   21 A"   55 A'   56 A'   57 A'   22 A"   58 A'   23 A"                 
  1.841   1.865   1.931   1.977   2.019   2.309   2.315   2.336
 59 A'   24 A"   60 A'   61 A'   62 A'   25 A"   63 A'   64 A'                 
  2.414   2.889   4.544   4.552   4.559   4.578   4.749   7.194
 65 A'   66 A'   26 A"   67 A'   27 A"   68 A'   69 A'   70 A'                 
  7.253   7.490   8.215   8.232   8.292  14.741  14.778  14.790
 71 A'   72 A'   28 A"   73 A'   74 A'   29 A"   30 A"   75 A'                 
 14.810  14.850  14.902  49.484 165.855 166.121 293.900 293.914
 76 A'   77 A'   78 A'   79 A'   80 A'   81 A'   31 A"   82 A'                 
293.9871028.426
 83 A'   84 A'                                                                 

 Beta MOs, Restricted
 -- Occupied --                  
-490.03  -80.03  -79.99  -65.16  -58.52  -58.52  -58.52   -9.84
  1 A'    2 A'    3 A'    4 A'    5 A'    1 A"    6 A'    7 A'                 
 -7.566  -7.532  -7.457  -7.450  -7.449  -5.458  -5.457  -5.457
  8 A'    9 A'   10 A'    2 A"   11 A'   12 A'    3 A"   13 A'                 
 -5.425  -5.424  -5.424  -3.196  -3.193  -3.193  -3.184  -3.184
 14 A'    4 A"   15 A'   16 A'    5 A"   17 A'    6 A"   18 A'                 
 -1.036  -0.915  -0.704  -0.525  -0.489  -0.454  -0.431  -0.380
 19 A'   20 A'   21 A'   22 A'   23 A'    7 A"   24 A'   25 A'                 
 -0.356
  8 A"                                                                         
 -- Virtual --                   
 -0.017   0.049   0.054   0.063   0.081   0.085   0.099   0.110
  9 A"   26 A'   27 A'   28 A'   10 A"   29 A'   30 A'   31 A'                 
  0.112   0.123   0.124   0.129   0.148   0.161   0.172   0.197
 11 A"   32 A'   33 A'   12 A"   34 A'   35 A'   36 A'   37 A'                 
  0.221   0.332   0.376   0.390   0.394   0.431   0.445   0.518
 38 A'   39 A'   40 A'   41 A'   13 A"   14 A"   42 A'   43 A'                 
  0.566   0.576   0.585   0.659   0.675   0.713   0.736   0.776
 44 A'   15 A"   45 A'   46 A'   16 A"   47 A'   17 A"   48 A'                 
  0.785   0.798   0.836   0.841   0.860   0.883   0.923   1.010
 18 A"   49 A'   50 A'   19 A"   51 A'   52 A'   53 A'   20 A"                 
  1.076   1.103   1.129   1.297   1.415   1.664   1.683   1.793
 54 A'   21 A"   55 A'   56 A'   57 A'   22 A"   58 A'   23 A"                 
  1.841   1.865   1.931   1.977   2.019   2.309   2.315   2.336
 59 A'   24 A"   60 A'   61 A'   62 A'   25 A"   63 A'   64 A'                 
  2.414   2.889   4.544   4.552   4.559   4.578   4.749   7.194
 65 A'   66 A'   26 A"   67 A'   27 A"   68 A'   69 A'   70 A'                 
  7.253   7.490   8.215   8.232   8.292  14.741  14.778  14.790
 71 A'   72 A'   28 A"   73 A'   74 A'   29 A"   30 A"   75 A'                 
 14.810  14.850  14.902  49.484 165.855 166.121 293.900 293.914
 76 A'   77 A'   78 A'   79 A'   80 A'   81 A'   31 A"   82 A'                 
293.9871028.426
 83 A'   84 A'                                                                 
 --------------------------------------------------------------

          Ground-State Mulliken Net Atomic Charges

     Atom                 Charge (a.u.)
  ----------------------------------------
      1 Br                   -0.218935
      2 P                     0.184694
      3 P                     0.153584
      4 H                    -0.119343
  ----------------------------------------
  Sum of atomic charges =     0.000000

 -----------------------------------------------------------------
                    Cartesian Multipole Moments
 -----------------------------------------------------------------
    Charge (ESU x 10^10)
                 0.0000
    Dipole Moment (Debye)
         X      -2.0316      Y       0.5907      Z      -0.0000
       Tot       2.1157
    Quadrupole Moments (Debye-Ang)
        XX     -42.7686     XY      -1.3907     YY     -47.8057
        XZ       0.0000     YZ       0.0000     ZZ     -46.4588
    Octopole Moments (Debye-Ang^2)
       XXX      34.8726    XXY      -1.2898    XYY      17.9938
       YYY      -5.6727    XXZ      -0.0000    XYZ      -0.0000
       YYZ       0.0000    XZZ      14.9292    YZZ      -1.4969
       ZZZ      -0.0000
    Hexadecapole Moments (Debye-Ang^3)
      XXXX    -627.1910   XXXY     -18.2694   XXYY    -143.1507
      XYYY     -11.1197   YYYY    -178.8045   XXXZ       0.0000
      XXYZ       0.0000   XYYZ      -0.0000   YYYZ       0.0000
      XXZZ    -125.8609   XYZZ      -2.3612   YYZZ     -40.0897
      XZZZ       0.0000   YZZZ       0.0000   ZZZZ     -69.6406
 -----------------------------------------------------------------
 Calculating analytic gradient of the SCF energy
 Gradient of SCF Energy
            1           2           3           4
    1   0.0070770   0.0058130  -0.0087914  -0.0040986
    2  -0.0038903   0.0207308  -0.0239405   0.0070999
    3   0.0000000  -0.0000000   0.0000000  -0.0000000
 Max gradient component =       2.394E-02
 RMS gradient           =       1.019E-02
 Gradient time:  CPU 1.73 s  wall 0.35 s
 Geometry Optimization Parameters
   NAtoms,    NIC,     NZ,  NCons,   NDum,   NFix, NCnnct, MaxDiis
        4      14       4       0       0       0       0       0


** GEOMETRY OPTIMIZATION IN DELOCALIZED INTERNAL COORDINATES **
   Searching for a Minimum

   Optimization Cycle:   1

                       Coordinates (Angstroms)
     ATOM                X               Y               Z
      1  Br        1.2836168897   -0.1579881210    0.0000000000
      2  P        -0.7126674924    0.9290974279    0.0000000000
      3  P        -2.0749400452   -0.5870493372    0.0000000000
      4  H        -3.1124780752    0.3988628731    0.0000000000
   Point Group: cs    Number of degrees of freedom:     5


   Energy is  -3254.428275736


 Attempting to Generate Delocalized Internal Coordinates

  5 Hessian modes will be used to form the next step
  Hessian Eigenvalues:
     0.156889    0.160000    0.202846    0.250000    0.305528

 Minimum Search - Taking Simple RFO Step
 Searching for Lamda that Minimizes Along All modes
 Value Taken    Lamda =  -0.00240508
 Step Taken.  Stepsize is  0.101236

                             Maximum     Tolerance    Cnvgd?
         Gradient           0.015674      0.000300      NO
         Displacement       0.071758      0.001200      NO
         Energy change     *********      0.000001      NO


 New Cartesian Coordinates Obtained by Inverse Iteration

 Displacement from previous Coordinates is:  0.090602
 ----------------------------------------------------------------
             Standard Nuclear Orientation (Angstroms)
    I     Atom           X                Y                Z
 ----------------------------------------------------------------
    1      Br      1.2579625317    -0.1620957400     0.0000000000
    2      P      -0.7088219017     0.9229953270     0.0000000000
    3      P      -2.0557908085    -0.5580094429     0.0000000000
    4      H      -3.1098185447     0.3800326988     0.0000000000
 ----------------------------------------------------------------
 Molecular Point Group                 Cs    NOp =  2
 Largest Abelian Subgroup              Cs    NOp =  2
 Nuclear Repulsion Energy =   279.4598390800 hartrees
 There are       33 alpha and       33 beta electrons
 Applying Cartesian multipole field
    Component          Value
    ---------          -----
     (2,0,0)        1.00000E-11
     (0,2,0)        2.00000E-11
     (0,0,2)       -3.00000E-11
 Nucleus-field energy     =     0.0000000062 hartrees
 Requested basis set is 6-311++G(d,p)
 There are 50 shells and 115 basis functions
 A cutoff of  1.0D-11 yielded   1108 shell pairs
 There are      6187 function pairs (      6768 Cartesian)
 Smallest overlap matrix eigenvalue = 5.00E-04
 Guess MOs from SCF MO coefficient file

 -----------------------------------------------------------------------
  General SCF calculation program by
  Eric Jon Sundstrom, Paul Horn, Yuezhi Mao, Dmitri Zuev, Alec White,
  David Stuck, Shaama M.S., Shane Yost, Joonho Lee, David Small,
  Daniel Levine, Susi Lehtola, Hugh Burton, Evgeny Epifanovsky
 -----------------------------------------------------------------------
 Hartree-Fock
 using 6 threads for integral computing
 -------------------------------------------------------
 OpenMP Integral computing Module                
 Release: version 2.0, May 2017, Q-Chem Inc. Pleasanton 
 -------------------------------------------------------
 A restricted SCF calculation will be
 performed using DIIS
 SCF converges when DIIS error is below 1.0e-08
 ---------------------------------------
  Cycle       Energy         DIIS error
 ---------------------------------------
    1   -3254.4291156902      4.40e-04  
    2   -3254.4295697201      1.20e-04  
    3   -3254.4296122528      5.03e-05  
    4   -3254.4296197398      1.69e-05  
    5   -3254.4296206776      5.75e-06  
    6   -3254.4296208003      1.56e-06  
    7   -3254.4296208220      6.32e-07  
    8   -3254.4296208259      2.72e-07  
    9   -3254.4296208265      1.53e-07  
   10   -3254.4296208267      3.85e-08  
   11   -3254.4296208267      6.74e-09  Convergence criterion met
 ---------------------------------------
 SCF time:   CPU 6.37s  wall 1.00s 
 SCF   energy in the final basis set =    -3254.4296208267
 Total energy in the final basis set =    -3254.4296208267

 --------------------------------------------------------------
             Orbital Energies (a.u.) and Symmetries
 --------------------------------------------------------------

 Alpha MOs, Restricted
 -- Occupied --                  
-490.03  -80.02  -79.98  -65.17  -58.53  -58.52  -58.52   -9.85
  1 A'    2 A'    3 A'    4 A'    5 A'    1 A"    6 A'    7 A'                 
 -7.562  -7.527  -7.459  -7.452  -7.451  -5.454  -5.453  -5.453
  8 A'    9 A'   10 A'    2 A"   11 A'   12 A'   13 A'    3 A"                 
 -5.420  -5.419  -5.419  -3.198  -3.195  -3.195  -3.186  -3.186
 14 A'   15 A'    4 A"   16 A'    5 A"   17 A'    6 A"   18 A'                 
 -1.042  -0.920  -0.705  -0.530  -0.493  -0.458  -0.432  -0.378
 19 A'   20 A'   21 A'   22 A'   23 A'    7 A"   24 A'   25 A'                 
 -0.359
  8 A"                                                                         
 -- Virtual --                   
 -0.012   0.051   0.056   0.064   0.081   0.086   0.100   0.111
  9 A"   26 A'   27 A'   28 A'   10 A"   29 A'   30 A'   31 A'                 
  0.113   0.124   0.126   0.128   0.149   0.164   0.174   0.202
 11 A"   32 A'   33 A'   12 A"   34 A'   35 A'   36 A'   37 A'                 
  0.223   0.331   0.376   0.391   0.392   0.432   0.450   0.514
 38 A'   39 A'   40 A'   41 A'   13 A"   14 A"   42 A'   43 A'                 
  0.569   0.575   0.587   0.654   0.668   0.712   0.731   0.775
 44 A'   15 A"   45 A'   46 A'   16 A"   47 A'   17 A"   48 A'                 
  0.784   0.799   0.841   0.842   0.865   0.888   0.935   1.018
 18 A"   49 A'   19 A"   50 A'   51 A'   52 A'   53 A'   20 A"                 
  1.093   1.120   1.138   1.308   1.448   1.674   1.692   1.798
 54 A'   21 A"   55 A'   56 A'   57 A'   22 A"   58 A'   23 A"                 
  1.843   1.868   1.930   1.984   2.023   2.308   2.331   2.348
 59 A'   24 A"   60 A'   61 A'   62 A'   25 A"   63 A'   64 A'                 
  2.418   2.894   4.543   4.550   4.560   4.579   4.756   7.193
 65 A'   66 A'   26 A"   67 A'   27 A"   68 A'   69 A'   70 A'                 
  7.261   7.515   8.214   8.231   8.295  14.746  14.783  14.802
 71 A'   72 A'   28 A"   73 A'   74 A'   29 A"   30 A"   75 A'                 
 14.822  14.854  14.899  49.484 165.864 166.152 293.899 293.914
 76 A'   77 A'   78 A'   79 A'   80 A'   81 A'   31 A"   82 A'                 
293.9911028.427
 83 A'   84 A'                                                                 

 Beta MOs, Restricted
 -- Occupied --                  
-490.03  -80.02  -79.98  -65.17  -58.53  -58.52  -58.52   -9.85
  1 A'    2 A'    3 A'    4 A'    5 A'    1 A"    6 A'    7 A'                 
 -7.562  -7.527  -7.459  -7.452  -7.451  -5.454  -5.453  -5.453
  8 A'    9 A'   10 A'    2 A"   11 A'   12 A'   13 A'    3 A"                 
 -5.420  -5.419  -5.419  -3.198  -3.195  -3.195  -3.186  -3.186
 14 A'   15 A'    4 A"   16 A'    5 A"   17 A'    6 A"   18 A'                 
 -1.042  -0.920  -0.705  -0.530  -0.493  -0.458  -0.432  -0.378
 19 A'   20 A'   21 A'   22 A'   23 A'    7 A"   24 A'   25 A'                 
 -0.359
  8 A"                                                                         
 -- Virtual --                   
 -0.012   0.051   0.056   0.064   0.081   0.086   0.100   0.111
  9 A"   26 A'   27 A'   28 A'   10 A"   29 A'   30 A'   31 A'                 
  0.113   0.124   0.126   0.128   0.149   0.164   0.174   0.202
 11 A"   32 A'   33 A'   12 A"   34 A'   35 A'   36 A'   37 A'                 
  0.223   0.331   0.376   0.391   0.392   0.432   0.450   0.514
 38 A'   39 A'   40 A'   41 A'   13 A"   14 A"   42 A'   43 A'                 
  0.569   0.575   0.587   0.654   0.668   0.712   0.731   0.775
 44 A'   15 A"   45 A'   46 A'   16 A"   47 A'   17 A"   48 A'                 
  0.784   0.799   0.841   0.842   0.865   0.888   0.935   1.018
 18 A"   49 A'   19 A"   50 A'   51 A'   52 A'   53 A'   20 A"                 
  1.093   1.120   1.138   1.308   1.448   1.674   1.692   1.798
 54 A'   21 A"   55 A'   56 A'   57 A'   22 A"   58 A'   23 A"                 
  1.843   1.868   1.930   1.984   2.023   2.308   2.331   2.348
 59 A'   24 A"   60 A'   61 A'   62 A'   25 A"   63 A'   64 A'                 
  2.418   2.894   4.543   4.550   4.560   4.579   4.756   7.193
 65 A'   66 A'   26 A"   67 A'   27 A"   68 A'   69 A'   70 A'                 
  7.261   7.515   8.214   8.231   8.295  14.746  14.783  14.802
 71 A'   72 A'   28 A"   73 A'   74 A'   29 A"   30 A"   75 A'                 
 14.822  14.854  14.899  49.484 165.864 166.152 293.899 293.914
 76 A'   77 A'   78 A'   79 A'   80 A'   81 A'   31 A"   82 A'                 
293.9911028.427
 83 A'   84 A'                                                                 
 --------------------------------------------------------------

          Ground-State Mulliken Net Atomic Charges

     Atom                 Charge (a.u.)
  ----------------------------------------
      1 Br                   -0.204848
      2 P                     0.174249
      3 P                     0.146093
      4 H                    -0.115494
  ----------------------------------------
  Sum of atomic charges =     0.000000

 -----------------------------------------------------------------
                    Cartesian Multipole Moments
 -----------------------------------------------------------------
    Charge (ESU x 10^10)
                 0.0000
    Dipole Moment (Debye)
         X      -1.9172      Y       0.6021      Z      -0.0000
       Tot       2.0095
    Quadrupole Moments (Debye-Ang)
        XX     -42.5009     XY      -1.5107     YY     -47.9623
        XZ       0.0000     YZ       0.0000     ZZ     -46.2404
    Octopole Moments (Debye-Ang^2)
       XXX      34.9387    XXY      -1.1793    XYY      18.4656
       YYY      -6.3388    XXZ      -0.0000    XYZ      -0.0000
       YYZ      -0.0000    XZZ      14.9457    YZZ      -1.6564
       ZZZ      -0.0000
    Hexadecapole Moments (Debye-Ang^3)
      XXXX    -609.2390   XXXY     -16.5930   XXYY    -140.3133
      XYYY      -9.0295   YYYY    -176.1670   XXXZ       0.0000
      XXYZ       0.0000   XYYZ       0.0000   YYYZ       0.0000
      XXZZ    -122.6967   XYZZ      -1.6700   YYZZ     -39.4357
      XZZZ       0.0000   YZZZ       0.0000   ZZZZ     -68.8520
 -----------------------------------------------------------------
 Calculating analytic gradient of the SCF energy
 Gradient of SCF Energy
            1           2           3           4
    1   0.0008248   0.0010509  -0.0023211   0.0004454
    2  -0.0005294   0.0027909  -0.0019810  -0.0002805
    3  -0.0000000   0.0000000   0.0000000  -0.0000000
 Max gradient component =       2.791E-03
 RMS gradient           =       1.273E-03
 Gradient time:  CPU 1.75 s  wall 0.35 s
 Geometry Optimization Parameters
   NAtoms,    NIC,     NZ,  NCons,   NDum,   NFix, NCnnct, MaxDiis
        4      14       4       0       0       0       0       0

 Cartesian Hessian Update
 Hessian Updated using BFGS Update


** GEOMETRY OPTIMIZATION IN DELOCALIZED INTERNAL COORDINATES **
   Searching for a Minimum

   Optimization Cycle:   2

                       Coordinates (Angstroms)
     ATOM                X               Y               Z
      1  Br        1.2579625317   -0.1620957400    0.0000000000
      2  P        -0.7088219017    0.9229953270    0.0000000000
      3  P        -2.0557908085   -0.5580094429    0.0000000000
      4  H        -3.1098185447    0.3800326988    0.0000000000
   Point Group: cs    Number of degrees of freedom:     5


   Energy is  -3254.429620827

 Hessian Updated using BFGS Update

  5 Hessian modes will be used to form the next step
  Hessian Eigenvalues:
     0.152438    0.160688    0.210121    0.249836    0.275065

 Minimum Search - Taking Simple RFO Step
 Searching for Lamda that Minimizes Along All modes
 Value Taken    Lamda =  -0.00004155
 Step Taken.  Stepsize is  0.013597

                             Maximum     Tolerance    Cnvgd?
         Gradient           0.002563      0.000300      NO
         Displacement       0.012142      0.001200      NO
         Energy change     -0.001345      0.000001      NO


 New Cartesian Coordinates Obtained by Inverse Iteration

 Displacement from previous Coordinates is:  0.010453
 ----------------------------------------------------------------
             Standard Nuclear Orientation (Angstroms)
    I     Atom           X                Y                Z
 ----------------------------------------------------------------
    1      Br      1.2551460607    -0.1611631727     0.0000000000
    2      P      -0.7095072226     0.9199490261     0.0000000000
    3      P      -2.0527440292    -0.5565505821     0.0000000000
    4      H      -3.1093635320     0.3806875715     0.0000000000
 ----------------------------------------------------------------
 Molecular Point Group                 Cs    NOp =  2
 Largest Abelian Subgroup              Cs    NOp =  2
 Nuclear Repulsion Energy =   279.9899274866 hartrees
 There are       33 alpha and       33 beta electrons
 Applying Cartesian multipole field
    Component          Value
    ---------          -----
     (2,0,0)        1.00000E-11
     (0,2,0)        2.00000E-11
     (0,0,2)       -3.00000E-11
 Nucleus-field energy     =     0.0000000062 hartrees
 Requested basis set is 6-311++G(d,p)
 There are 50 shells and 115 basis functions
 A cutoff of  1.0D-11 yielded   1108 shell pairs
 There are      6187 function pairs (      6768 Cartesian)
 Smallest overlap matrix eigenvalue = 4.93E-04
 Guess MOs from SCF MO coefficient file

 -----------------------------------------------------------------------
  General SCF calculation program by
  Eric Jon Sundstrom, Paul Horn, Yuezhi Mao, Dmitri Zuev, Alec White,
  David Stuck, Shaama M.S., Shane Yost, Joonho Lee, David Small,
  Daniel Levine, Susi Lehtola, Hugh Burton, Evgeny Epifanovsky
 -----------------------------------------------------------------------
 Hartree-Fock
 using 6 threads for integral computing
 -------------------------------------------------------
 OpenMP Integral computing Module                
 Release: version 2.0, May 2017, Q-Chem Inc. Pleasanton 
 -------------------------------------------------------
 A restricted SCF calculation will be
 performed using DIIS
 SCF converges when DIIS error is below 1.0e-08
 ---------------------------------------
  Cycle       Energy         DIIS error
 ---------------------------------------
    1   -3254.4296304161      6.10e-05  
    2   -3254.4296388273      1.69e-05  
    3   -3254.4296396008      6.98e-06  
    4   -3254.4296397331      2.05e-06  
    5   -3254.4296397471      7.97e-07  
    6   -3254.4296397491      2.19e-07  
    7   -3254.4296397496      9.97e-08  
    8   -3254.4296397498      3.81e-08  
    9   -3254.4296397498      2.06e-08  
   10   -3254.4296397497      4.14e-09  Convergence criterion met
 ---------------------------------------
 SCF time:   CPU 5.82s  wall 1.00s 
 SCF   energy in the final basis set =    -3254.4296397497
 Total energy in the final basis set =    -3254.4296397497

 --------------------------------------------------------------
             Orbital Energies (a.u.) and Symmetries
 --------------------------------------------------------------

 Alpha MOs, Restricted
 -- Occupied --                  
-490.03  -80.02  -79.98  -65.17  -58.53  -58.52  -58.52   -9.85
  1 A'    2 A'    3 A'    4 A'    5 A'    1 A"    6 A'    7 A'                 
 -7.561  -7.527  -7.459  -7.452  -7.452  -5.453  -5.452  -5.452
  8 A'    9 A'   10 A'    2 A"   11 A'   12 A'   13 A'    3 A"                 
 -5.419  -5.419  -5.418  -3.198  -3.195  -3.195  -3.186  -3.186
 14 A'   15 A'    4 A"   16 A'    5 A"   17 A'    6 A"   18 A'                 
 -1.043  -0.921  -0.704  -0.530  -0.493  -0.459  -0.432  -0.377
 19 A'   20 A'   21 A'   22 A'   23 A'    7 A"   24 A'   25 A'                 
 -0.359
  8 A"                                                                         
 -- Virtual --                   
 -0.011   0.051   0.057   0.064   0.081   0.086   0.100   0.111
  9 A"   26 A'   27 A'   28 A'   10 A"   29 A'   30 A'   31 A'                 
  0.113   0.124   0.126   0.128   0.149   0.164   0.174   0.202
 11 A"   32 A'   33 A'   12 A"   34 A'   35 A'   36 A'   37 A'                 
  0.223   0.331   0.376   0.391   0.392   0.432   0.451   0.513
 38 A'   39 A'   40 A'   41 A'   13 A"   14 A"   42 A'   43 A'                 
  0.569   0.575   0.587   0.653   0.667   0.711   0.730   0.775
 44 A'   15 A"   45 A'   46 A'   16 A"   47 A'   17 A"   48 A'                 
  0.784   0.799   0.842   0.842   0.865   0.889   0.937   1.020
 18 A"   49 A'   19 A"   50 A'   51 A'   52 A'   53 A'   20 A"                 
  1.094   1.123   1.140   1.310   1.453   1.673   1.691   1.798
 54 A'   21 A"   55 A'   56 A'   57 A'   22 A"   58 A'   23 A"                 
  1.845   1.868   1.930   1.984   2.023   2.308   2.331   2.347
 59 A'   24 A"   60 A'   61 A'   62 A'   25 A"   63 A'   64 A'                 
  2.418   2.894   4.542   4.550   4.560   4.579   4.757   7.193
 65 A'   66 A'   26 A"   67 A'   27 A"   68 A'   69 A'   70 A'                 
  7.262   7.518   8.214   8.231   8.295  14.747  14.784  14.804
 71 A'   72 A'   28 A"   73 A'   74 A'   29 A"   30 A"   75 A'                 
 14.823  14.853  14.898  49.485 165.864 166.156 293.899 293.914
 76 A'   77 A'   78 A'   79 A'   80 A'   81 A'   31 A"   82 A'                 
293.9921028.427
 83 A'   84 A'                                                                 

 Beta MOs, Restricted
 -- Occupied --                  
-490.03  -80.02  -79.98  -65.17  -58.53  -58.52  -58.52   -9.85
  1 A'    2 A'    3 A'    4 A'    5 A'    1 A"    6 A'    7 A'                 
 -7.561  -7.527  -7.459  -7.452  -7.452  -5.453  -5.452  -5.452
  8 A'    9 A'   10 A'    2 A"   11 A'   12 A'   13 A'    3 A"                 
 -5.419  -5.419  -5.418  -3.198  -3.195  -3.195  -3.186  -3.186
 14 A'   15 A'    4 A"   16 A'    5 A"   17 A'    6 A"   18 A'                 
 -1.043  -0.921  -0.704  -0.530  -0.493  -0.459  -0.432  -0.377
 19 A'   20 A'   21 A'   22 A'   23 A'    7 A"   24 A'   25 A'                 
 -0.359
  8 A"                                                                         
 -- Virtual --                   
 -0.011   0.051   0.057   0.064   0.081   0.086   0.100   0.111
  9 A"   26 A'   27 A'   28 A'   10 A"   29 A'   30 A'   31 A'                 
  0.113   0.124   0.126   0.128   0.149   0.164   0.174   0.202
 11 A"   32 A'   33 A'   12 A"   34 A'   35 A'   36 A'   37 A'                 
  0.223   0.331   0.376   0.391   0.392   0.432   0.451   0.513
 38 A'   39 A'   40 A'   41 A'   13 A"   14 A"   42 A'   43 A'                 
  0.569   0.575   0.587   0.653   0.667   0.711   0.730   0.775
 44 A'   15 A"   45 A'   46 A'   16 A"   47 A'   17 A"   48 A'                 
  0.784   0.799   0.842   0.842   0.865   0.889   0.937   1.020
 18 A"   49 A'   19 A"   50 A'   51 A'   52 A'   53 A'   20 A"                 
  1.094   1.123   1.140   1.310   1.453   1.673   1.691   1.798
 54 A'   21 A"   55 A'   56 A'   57 A'   22 A"   58 A'   23 A"                 
  1.845   1.868   1.930   1.984   2.023   2.308   2.331   2.347
 59 A'   24 A"   60 A'   61 A'   62 A'   25 A"   63 A'   64 A'                 
  2.418   2.894   4.542   4.550   4.560   4.579   4.757   7.193
 65 A'   66 A'   26 A"   67 A'   27 A"   68 A'   69 A'   70 A'                 
  7.262   7.518   8.214   8.231   8.295  14.747  14.784  14.804
 71 A'   72 A'   28 A"   73 A'   74 A'   29 A"   30 A"   75 A'                 
 14.823  14.853  14.898  49.485 165.864 166.156 293.899 293.914
 76 A'   77 A'   78 A'   79 A'   80 A'   81 A'   31 A"   82 A'                 
293.9921028.427
 83 A'   84 A'                                                                 
 --------------------------------------------------------------

          Ground-State Mulliken Net Atomic Charges

     Atom                 Charge (a.u.)
  ----------------------------------------
      1 Br                   -0.203118
      2 P                     0.172615
      3 P                     0.145457
      4 H                    -0.114954
  ----------------------------------------
  Sum of atomic charges =    -0.000000

 -----------------------------------------------------------------
                    Cartesian Multipole Moments
 -----------------------------------------------------------------
    Charge (ESU x 10^10)
                 0.0000
    Dipole Moment (Debye)
         X      -1.8979      Y       0.5960      Z      -0.0000
       Tot       1.9893
    Quadrupole Moments (Debye-Ang)
        XX     -42.4989     XY      -1.5138     YY     -47.9783
        XZ       0.0000     YZ      -0.0000     ZZ     -46.2105
    Octopole Moments (Debye-Ang^2)
       XXX      35.0883    XXY      -1.1450    XYY      18.5168
       YYY      -6.3500    XXZ      -0.0000    XYZ      -0.0000
       YYZ      -0.0000    XZZ      14.9562    YZZ      -1.6494
       ZZZ      -0.0000
    Hexadecapole Moments (Debye-Ang^3)
      XXXX    -607.5978   XXXY     -16.6098   XXYY    -139.9719
      XYYY      -8.9727   YYYY    -175.6378   XXXZ       0.0000
      XXYZ       0.0000   XYYZ       0.0000   YYYZ      -0.0000
      XXZZ    -122.3513   XYZZ      -1.6642   YYZZ     -39.3159
      XZZZ       0.0000   YZZZ      -0.0000   ZZZZ     -68.7304
 -----------------------------------------------------------------
 Calculating analytic gradient of the SCF energy
 Gradient of SCF Energy
            1           2           3           4
    1  -0.0001352  -0.0000574   0.0003021  -0.0001095
    2   0.0000218  -0.0001811   0.0000933   0.0000660
    3   0.0000000  -0.0000000   0.0000000  -0.0000000
 Max gradient component =       3.021E-04
 RMS gradient           =       1.194E-04
 Gradient time:  CPU 1.76 s  wall 0.35 s
 Geometry Optimization Parameters
   NAtoms,    NIC,     NZ,  NCons,   NDum,   NFix, NCnnct, MaxDiis
        4      14       4       0       0       0       0       0

 Cartesian Hessian Update
 Hessian Updated using BFGS Update


** GEOMETRY OPTIMIZATION IN DELOCALIZED INTERNAL COORDINATES **
   Searching for a Minimum

   Optimization Cycle:   3

                       Coordinates (Angstroms)
     ATOM                X               Y               Z
      1  Br        1.2551460607   -0.1611631727    0.0000000000
      2  P        -0.7095072226    0.9199490261    0.0000000000
      3  P        -2.0527440292   -0.5565505821    0.0000000000
      4  H        -3.1093635320    0.3806875715    0.0000000000
   Point Group: cs    Number of degrees of freedom:     5


   Energy is  -3254.429639750

 Hessian Updated using BFGS Update

  5 Hessian modes will be used to form the next step
  Hessian Eigenvalues:
     0.156936    0.161484    0.212217    0.243141    0.295672

 Minimum Search - Taking Simple RFO Step
 Searching for Lamda that Minimizes Along All modes
 Value Taken    Lamda =   0.00000000
 Step Taken.  Stepsize is  0.001497

                             Maximum     Tolerance    Cnvgd?
         Gradient           0.000277      0.000300     YES
         Displacement       0.001218      0.001200      NO
         Energy change     -0.000019      0.000001      NO


 New Cartesian Coordinates Obtained by Inverse Iteration

 Displacement from previous Coordinates is:  0.002326
 ----------------------------------------------------------------
             Standard Nuclear Orientation (Angstroms)
    I     Atom           X                Y                Z
 ----------------------------------------------------------------
    1      Br      1.2559088741    -0.1608629974     0.0000000000
    2      P      -0.7095656696     0.9196284987     0.0000000000
    3      P      -2.0535199473    -0.5567952560     0.0000000000
    4      H      -3.1092919804     0.3809525975     0.0000000000
 ----------------------------------------------------------------
 Molecular Point Group                 Cs    NOp =  2
 Largest Abelian Subgroup              Cs    NOp =  2
 Nuclear Repulsion Energy =   279.9149637072 hartrees
 There are       33 alpha and       33 beta electrons
 Applying Cartesian multipole field
    Component          Value
    ---------          -----
     (2,0,0)        1.00000E-11
     (0,2,0)        2.00000E-11
     (0,0,2)       -3.00000E-11
 Nucleus-field energy     =     0.0000000062 hartrees
 Requested basis set is 6-311++G(d,p)
 There are 50 shells and 115 basis functions
 A cutoff of  1.0D-11 yielded   1108 shell pairs
 There are      6187 function pairs (      6768 Cartesian)
 Smallest overlap matrix eigenvalue = 4.94E-04
 Guess MOs from SCF MO coefficient file

 -----------------------------------------------------------------------
  General SCF calculation program by
  Eric Jon Sundstrom, Paul Horn, Yuezhi Mao, Dmitri Zuev, Alec White,
  David Stuck, Shaama M.S., Shane Yost, Joonho Lee, David Small,
  Daniel Levine, Susi Lehtola, Hugh Burton, Evgeny Epifanovsky
 -----------------------------------------------------------------------
 Hartree-Fock
 using 6 threads for integral computing
 -------------------------------------------------------
 OpenMP Integral computing Module                
 Release: version 2.0, May 2017, Q-Chem Inc. Pleasanton 
 -------------------------------------------------------
 A restricted SCF calculation will be
 performed using DIIS
 SCF converges when DIIS error is below 1.0e-08
 ---------------------------------------
  Cycle       Energy         DIIS error
 ---------------------------------------
    1   -3254.4296398070      8.12e-06  
    2   -3254.4296399885      2.47e-06  
    3   -3254.4296400105      1.17e-06  
    4   -3254.4296400152      3.98e-07  
    5   -3254.4296400161      1.36e-07  
    6   -3254.4296400162      4.21e-08  
    7   -3254.4296400162      1.79e-08  
    8   -3254.4296400162      6.71e-09  Convergence criterion met
 ---------------------------------------
 SCF time:   CPU 4.66s  wall 0.00s 
 SCF   energy in the final basis set =    -3254.4296400162
 Total energy in the final basis set =    -3254.4296400162

 --------------------------------------------------------------
             Orbital Energies (a.u.) and Symmetries
 --------------------------------------------------------------

 Alpha MOs, Restricted
 -- Occupied --                  
-490.03  -80.02  -79.98  -65.17  -58.53  -58.52  -58.52   -9.85
  1 A'    2 A'    3 A'    4 A'    5 A'    1 A"    6 A'    7 A'                 
 -7.561  -7.527  -7.459  -7.452  -7.452  -5.453  -5.452  -5.452
  8 A'    9 A'   10 A'    2 A"   11 A'   12 A'   13 A'    3 A"                 
 -5.419  -5.419  -5.418  -3.198  -3.195  -3.195  -3.186  -3.186
 14 A'   15 A'    4 A"   16 A'    5 A"   17 A'    6 A"   18 A'                 
 -1.043  -0.921  -0.704  -0.530  -0.493  -0.459  -0.432  -0.377
 19 A'   20 A'   21 A'   22 A'   23 A'    7 A"   24 A'   25 A'                 
 -0.359
  8 A"                                                                         
 -- Virtual --                   
 -0.011   0.051   0.057   0.064   0.081   0.086   0.100   0.111
  9 A"   26 A'   27 A'   28 A'   10 A"   29 A'   30 A'   31 A'                 
  0.113   0.124   0.126   0.128   0.149   0.164   0.174   0.202
 11 A"   32 A'   33 A'   12 A"   34 A'   35 A'   36 A'   37 A'                 
  0.223   0.331   0.376   0.391   0.392   0.432   0.451   0.513
 38 A'   39 A'   40 A'   41 A'   13 A"   14 A"   42 A'   43 A'                 
  0.569   0.575   0.587   0.653   0.667   0.711   0.730   0.775
 44 A'   15 A"   45 A'   46 A'   16 A"   47 A'   17 A"   48 A'                 
  0.784   0.799   0.842   0.842   0.865   0.889   0.937   1.019
 18 A"   49 A'   19 A"   50 A'   51 A'   52 A'   53 A'   20 A"                 
  1.094   1.123   1.139   1.310   1.453   1.673   1.691   1.798
 54 A'   21 A"   55 A'   56 A'   57 A'   22 A"   58 A'   23 A"                 
  1.844   1.868   1.930   1.984   2.023   2.308   2.331   2.347
 59 A'   24 A"   60 A'   61 A'   62 A'   25 A"   63 A'   64 A'                 
  2.418   2.894   4.542   4.550   4.560   4.579   4.757   7.193
 65 A'   66 A'   26 A"   67 A'   27 A"   68 A'   69 A'   70 A'                 
  7.262   7.518   8.214   8.231   8.295  14.747  14.784  14.803
 71 A'   72 A'   28 A"   73 A'   74 A'   29 A"   30 A"   75 A'                 
 14.823  14.853  14.898  49.485 165.864 166.156 293.899 293.914
 76 A'   77 A'   78 A'   79 A'   80 A'   81 A'   31 A"   82 A'                 
293.9921028.427
 83 A'   84 A'                                                                 

 Beta MOs, Restricted
 -- Occupied --                  
-490.03  -80.02  -79.98  -65.17  -58.53  -58.52  -58.52   -9.85
  1 A'    2 A'    3 A'    4 A'    5 A'    1 A"    6 A'    7 A'                 
 -7.561  -7.527  -7.459  -7.452  -7.452  -5.453  -5.452  -5.452
  8 A'    9 A'   10 A'    2 A"   11 A'   12 A'   13 A'    3 A"                 
 -5.419  -5.419  -5.418  -3.198  -3.195  -3.195  -3.186  -3.186
 14 A'   15 A'    4 A"   16 A'    5 A"   17 A'    6 A"   18 A'                 
 -1.043  -0.921  -0.704  -0.530  -0.493  -0.459  -0.432  -0.377
 19 A'   20 A'   21 A'   22 A'   23 A'    7 A"   24 A'   25 A'                 
 -0.359
  8 A"                                                                         
 -- Virtual --                   
 -0.011   0.051   0.057   0.064   0.081   0.086   0.100   0.111
  9 A"   26 A'   27 A'   28 A'   10 A"   29 A'   30 A'   31 A'                 
  0.113   0.124   0.126   0.128   0.149   0.164   0.174   0.202
 11 A"   32 A'   33 A'   12 A"   34 A'   35 A'   36 A'   37 A'                 
  0.223   0.331   0.376   0.391   0.392   0.432   0.451   0.513
 38 A'   39 A'   40 A'   41 A'   13 A"   14 A"   42 A'   43 A'                 
  0.569   0.575   0.587   0.653   0.667   0.711   0.730   0.775
 44 A'   15 A"   45 A'   46 A'   16 A"   47 A'   17 A"   48 A'                 
  0.784   0.799   0.842   0.842   0.865   0.889   0.937   1.019
 18 A"   49 A'   19 A"   50 A'   51 A'   52 A'   53 A'   20 A"                 
  1.094   1.123   1.139   1.310   1.453   1.673   1.691   1.798
 54 A'   21 A"   55 A'   56 A'   57 A'   22 A"   58 A'   23 A"                 
  1.844   1.868   1.930   1.984   2.023   2.308   2.331   2.347
 59 A'   24 A"   60 A'   61 A'   62 A'   25 A"   63 A'   64 A'                 
  2.418   2.894   4.542   4.550   4.560   4.579   4.757   7.193
 65 A'   66 A'   26 A"   67 A'   27 A"   68 A'   69 A'   70 A'                 
  7.262   7.518   8.214   8.231   8.295  14.747  14.784  14.803
 71 A'   72 A'   28 A"   73 A'   74 A'   29 A"   30 A"   75 A'                 
 14.823  14.853  14.898  49.485 165.864 166.156 293.899 293.914
 76 A'   77 A'   78 A'   79 A'   80 A'   81 A'   31 A"   82 A'                 
293.9921028.427
 83 A'   84 A'                                                                 
 --------------------------------------------------------------

          Ground-State Mulliken Net Atomic Charges

     Atom                 Charge (a.u.)
  ----------------------------------------
      1 Br                   -0.203227
      2 P                     0.172662
      3 P                     0.145562
      4 H                    -0.114998
  ----------------------------------------
  Sum of atomic charges =     0.000000

 -----------------------------------------------------------------
                    Cartesian Multipole Moments
 -----------------------------------------------------------------
    Charge (ESU x 10^10)
                 0.0000
    Dipole Moment (Debye)
         X      -1.8998      Y       0.5956      Z      -0.0000
       Tot       1.9910
    Quadrupole Moments (Debye-Ang)
        XX     -42.4968     XY      -1.5141     YY     -47.9799
        XZ       0.0000     YZ      -0.0000     ZZ     -46.2130
    Octopole Moments (Debye-Ang^2)
       XXX      35.0659    XXY      -1.1393    XYY      18.5120
       YYY      -6.3450    XXZ      -0.0000    XYZ       0.0000
       YYZ       0.0000    XZZ      14.9533    YZZ      -1.6482
       ZZZ      -0.0000
    Hexadecapole Moments (Debye-Ang^3)
      XXXX    -607.9843   XXXY     -16.6785   XXYY    -140.0568
      XYYY      -9.0304   YYYY    -175.6038   XXXZ       0.0000
      XXYZ      -0.0000   XYYZ      -0.0000   YYYZ      -0.0000
      XXZZ    -122.4328   XYZZ      -1.6838   YYZZ     -39.3132
      XZZZ       0.0000   YZZZ      -0.0000   ZZZZ     -68.7410
 -----------------------------------------------------------------
 Calculating analytic gradient of the SCF energy
 Gradient of SCF Energy
            1           2           3           4
    1   0.0000156  -0.0000053  -0.0000004  -0.0000099
    2  -0.0000070  -0.0000026   0.0000243  -0.0000148
    3  -0.0000000  -0.0000000   0.0000000   0.0000000
 Max gradient component =       2.433E-05
 RMS gradient           =       1.014E-05
 Gradient time:  CPU 1.75 s  wall 0.35 s
 Geometry Optimization Parameters
   NAtoms,    NIC,     NZ,  NCons,   NDum,   NFix, NCnnct, MaxDiis
        4      14       4       0       0       0       0       0

 Cartesian Hessian Update
 Hessian Updated using BFGS Update


** GEOMETRY OPTIMIZATION IN DELOCALIZED INTERNAL COORDINATES **
   Searching for a Minimum

   Optimization Cycle:   4

                       Coordinates (Angstroms)
     ATOM                X               Y               Z
      1  Br        1.2559088741   -0.1608629974    0.0000000000
      2  P        -0.7095656696    0.9196284987    0.0000000000
      3  P        -2.0535199473   -0.5567952560    0.0000000000
      4  H        -3.1092919804    0.3809525975    0.0000000000
   Point Group: cs    Number of degrees of freedom:     5


   Energy is  -3254.429640016

 Hessian Updated using BFGS Update

  5 Hessian modes will be used to form the next step
  Hessian Eigenvalues:
     0.145639    0.165283    0.215086    0.246352    0.303884

 Minimum Search - Taking Simple RFO Step
 Searching for Lamda that Minimizes Along All modes
 Value Taken    Lamda =   0.00000000
 Step Taken.  Stepsize is  0.000315

                             Maximum     Tolerance    Cnvgd?
         Gradient           0.000047      0.000300     YES
         Displacement       0.000293      0.001200     YES
         Energy change     -0.000000      0.000001     YES


                       Distance Matrix (Angstroms)
             Br(  1)   P (  2)   P (  3)
   P (  2)  2.242889
   P (  3)  3.333029  1.996507
   H (  4)  4.398698  2.459443  1.412100

 Final energy is   -3254.4296400161561     


 ******************************
 **  OPTIMIZATION CONVERGED  **
 ******************************

                       Coordinates (Angstroms)
     ATOM                X               Y               Z
      1  Br        1.2559088741   -0.1608629974    0.0000000000
      2  P        -0.7095656696    0.9196284987    0.0000000000
      3  P        -2.0535199473   -0.5567952560    0.0000000000
      4  H        -3.1092919804    0.3809525975    0.0000000000

Z-matrix Print:
$molecule
0 1
Br
P  1 2.242889
P  2 1.996507 1 103.511703
H  3 1.412100 2 90.699048 1 -180.000000 0
$end


 --------------------------------------------------------------
             Orbital Energies (a.u.) and Symmetries
 --------------------------------------------------------------

 Alpha MOs, Restricted
 -- Occupied --                  
-490.03  -80.02  -79.98  -65.17  -58.53  -58.52  -58.52   -9.85
  1 A'    2 A'    3 A'    4 A'    5 A'    1 A"    6 A'    7 A'                 
 -7.561  -7.527  -7.459  -7.452  -7.452  -5.453  -5.452  -5.452
  8 A'    9 A'   10 A'    2 A"   11 A'   12 A'   13 A'    3 A"                 
 -5.419  -5.419  -5.418  -3.198  -3.195  -3.195  -3.186  -3.186
 14 A'   15 A'    4 A"   16 A'    5 A"   17 A'    6 A"   18 A'                 
 -1.043  -0.921  -0.704  -0.530  -0.493  -0.459  -0.432  -0.377
 19 A'   20 A'   21 A'   22 A'   23 A'    7 A"   24 A'   25 A'                 
 -0.359
  8 A"                                                                         
 -- Virtual --                   
 -0.011   0.051   0.057   0.064   0.081   0.086   0.100   0.111
  9 A"   26 A'   27 A'   28 A'   10 A"   29 A'   30 A'   31 A'                 
  0.113   0.124   0.126   0.128   0.149   0.164   0.174   0.202
 11 A"   32 A'   33 A'   12 A"   34 A'   35 A'   36 A'   37 A'                 
  0.223   0.331   0.376   0.391   0.392   0.432   0.451   0.513
 38 A'   39 A'   40 A'   41 A'   13 A"   14 A"   42 A'   43 A'                 
  0.569   0.575   0.587   0.653   0.667   0.711   0.730   0.775
 44 A'   15 A"   45 A'   46 A'   16 A"   47 A'   17 A"   48 A'                 
  0.784   0.799   0.842   0.842   0.865   0.889   0.937   1.019
 18 A"   49 A'   19 A"   50 A'   51 A'   52 A'   53 A'   20 A"                 
  1.094   1.123   1.139   1.310   1.453   1.673   1.691   1.798
 54 A'   21 A"   55 A'   56 A'   57 A'   22 A"   58 A'   23 A"                 
  1.844   1.868   1.930   1.984   2.023   2.308   2.331   2.347
 59 A'   24 A"   60 A'   61 A'   62 A'   25 A"   63 A'   64 A'                 
  2.418   2.894   4.542   4.550   4.560   4.579   4.757   7.193
 65 A'   66 A'   26 A"   67 A'   27 A"   68 A'   69 A'   70 A'                 
  7.262   7.518   8.214   8.231   8.295  14.747  14.784  14.803
 71 A'   72 A'   28 A"   73 A'   74 A'   29 A"   30 A"   75 A'                 
 14.823  14.853  14.898  49.485 165.864 166.156 293.899 293.914
 76 A'   77 A'   78 A'   79 A'   80 A'   81 A'   31 A"   82 A'                 
293.9921028.427
 83 A'   84 A'                                                                 

 Beta MOs, Restricted
 -- Occupied --                  
-490.03  -80.02  -79.98  -65.17  -58.53  -58.52  -58.52   -9.85
  1 A'    2 A'    3 A'    4 A'    5 A'    1 A"    6 A'    7 A'                 
 -7.561  -7.527  -7.459  -7.452  -7.452  -5.453  -5.452  -5.452
  8 A'    9 A'   10 A'    2 A"   11 A'   12 A'   13 A'    3 A"                 
 -5.419  -5.419  -5.418  -3.198  -3.195  -3.195  -3.186  -3.186
 14 A'   15 A'    4 A"   16 A'    5 A"   17 A'    6 A"   18 A'                 
 -1.043  -0.921  -0.704  -0.530  -0.493  -0.459  -0.432  -0.377
 19 A'   20 A'   21 A'   22 A'   23 A'    7 A"   24 A'   25 A'                 
 -0.359
  8 A"                                                                         
 -- Virtual --                   
 -0.011   0.051   0.057   0.064   0.081   0.086   0.100   0.111
  9 A"   26 A'   27 A'   28 A'   10 A"   29 A'   30 A'   31 A'                 
  0.113   0.124   0.126   0.128   0.149   0.164   0.174   0.202
 11 A"   32 A'   33 A'   12 A"   34 A'   35 A'   36 A'   37 A'                 
  0.223   0.331   0.376   0.391   0.392   0.432   0.451   0.513
 38 A'   39 A'   40 A'   41 A'   13 A"   14 A"   42 A'   43 A'                 
  0.569   0.575   0.587   0.653   0.667   0.711   0.730   0.775
 44 A'   15 A"   45 A'   46 A'   16 A"   47 A'   17 A"   48 A'                 
  0.784   0.799   0.842   0.842   0.865   0.889   0.937   1.019
 18 A"   49 A'   19 A"   50 A'   51 A'   52 A'   53 A'   20 A"                 
  1.094   1.123   1.139   1.310   1.453   1.673   1.691   1.798
 54 A'   21 A"   55 A'   56 A'   57 A'   22 A"   58 A'   23 A"                 
  1.844   1.868   1.930   1.984   2.023   2.308   2.331   2.347
 59 A'   24 A"   60 A'   61 A'   62 A'   25 A"   63 A'   64 A'                 
  2.418   2.894   4.542   4.550   4.560   4.579   4.757   7.193
 65 A'   66 A'   26 A"   67 A'   27 A"   68 A'   69 A'   70 A'                 
  7.262   7.518   8.214   8.231   8.295  14.747  14.784  14.803
 71 A'   72 A'   28 A"   73 A'   74 A'   29 A"   30 A"   75 A'                 
 14.823  14.853  14.898  49.485 165.864 166.156 293.899 293.914
 76 A'   77 A'   78 A'   79 A'   80 A'   81 A'   31 A"   82 A'                 
293.9921028.427
 83 A'   84 A'                                                                 
 --------------------------------------------------------------

          Ground-State Mulliken Net Atomic Charges

     Atom                 Charge (a.u.)
  ----------------------------------------
      1 Br                   -0.203227
      2 P                     0.172662
      3 P                     0.145562
      4 H                    -0.114998
  ----------------------------------------
  Sum of atomic charges =     0.000000

 -----------------------------------------------------------------
                    Cartesian Multipole Moments
 -----------------------------------------------------------------
    Charge (ESU x 10^10)
                 0.0000
    Dipole Moment (Debye)
         X      -1.8998      Y       0.5956      Z      -0.0000
       Tot       1.9910
    Quadrupole Moments (Debye-Ang)
        XX     -42.4968     XY      -1.5141     YY     -47.9799
        XZ       0.0000     YZ      -0.0000     ZZ     -46.2130
    Octopole Moments (Debye-Ang^2)
       XXX      35.0659    XXY      -1.1393    XYY      18.5120
       YYY      -6.3450    XXZ      -0.0000    XYZ       0.0000
       YYZ       0.0000    XZZ      14.9533    YZZ      -1.6482
       ZZZ      -0.0000
    Hexadecapole Moments (Debye-Ang^3)
      XXXX    -607.9843   XXXY     -16.6785   XXYY    -140.0568
      XYYY      -9.0304   YYYY    -175.6038   XXXZ       0.0000
      XXYZ      -0.0000   XYYZ      -0.0000   YYYZ      -0.0000
      XXZZ    -122.4328   XYZZ      -1.6838   YYZZ     -39.3132
      XZZZ       0.0000   YZZZ      -0.0000   ZZZZ     -68.7410
 -----------------------------------------------------------------
Archival summary:
1\1\december\OPT\HF\BasisUnspecified\r121\taweetha\SunFeb1006:12:182019SunFeb1006:12:182019\0\\#,OPT,HF,BasisUnspecified,\\0,1\Br\P,1,2.24289\P,2,1.99651,1,103.512\H,3,1.4121,2,90.699,1,-180,0\\HF=-3254.42964\\@

 Total job time:  5.85s(wall), 33.25s(cpu) 
 Sun Feb 10 06:12:18 2019

        *************************************************************
        *                                                           *
        *  Thank you very much for using Q-Chem.  Have a nice day.  *
        *                                                           *
        *************************************************************


 
User input: 2 of 2 
 
Q-Chem Developer Version!
                  Welcome to Q-Chem
     A Quantum Leap Into The Future Of Chemistry


 Q-Chem 5.1, Q-Chem, Inc., Pleasanton, CA (2018)

 Yihan Shao,  Zhengting Gan,  E. Epifanovsky,  A. T. B. Gilbert,  M. Wormit,  
 J. Kussmann,  A. W. Lange,  A. Behn,  Jia Deng,  Xintian Feng,  D. Ghosh,  
 M. Goldey,  P. R. Horn,  L. D. Jacobson,  I. Kaliman,  T. Kus,  A. Landau,  
 Jie Liu,  E. I. Proynov,  R. M. Richard,  R. P. Steele,  E. J. Sundstrom,  
 H. L. Woodcock III,  P. M. Zimmerman,  D. Zuev,  B. Albrecht,  E. Alguire,  
 S. A. Baeppler,  D. Barton,  Z. Benda,  Y. A. Bernard,  E. J. Berquist,  
 K. B. Bravaya,  H. Burton,  D. Casanova,  Chun-Min Chang,  Yunqing Chen,  
 A. Chien,  K. D. Closser,  M. P. Coons,  S. Coriani,  S. Dasgupta,  
 A. L. Dempwolff,  M. Diedenhofen,  Hainam Do,  R. G. Edgar,  Po-Tung Fang,  
 S. Faraji,  S. Fatehi,  Qingguo Feng,  K. D. Fenk,  J. Fosso-Tande,  
 J. Gayvert,  Qinghui Ge,  A. Ghysels,  G. Gidofalvi,  J. Gomes,  
 J. Gonthier,  A. Gunina,  D. Hait,  M. W. D. Hanson-Heine,  
 P. H. P. Harbach,  A. W. Hauser,  J. E. Herr,  E. G. Hohenstein,  
 Z. C. Holden,  Kerwin Hui,  B. C. Huynh,  T.-C. Jagau,  Hyunjun Ji,  
 B. Kaduk,  K. Khistyaev,  Jaehoon Kim,  P. Klunzinger,  K. Koh,  
 D. Kosenkov,  L. Koulias,  T. Kowalczyk,  C. M. Krauter,  A. Kunitsa,  
 Ka Un Lao,  A. Laurent,  K. V. Lawler,  Joonho Lee,  D. Lefrancois,  
 S. Lehtola,  D. S. Levine,  Yi-Pei Li,  You-Sheng Lin,  Fenglai Liu,  
 E. Livshits,  A. Luenser,  P. Manohar,  E. Mansoor,  S. F. Manzer,  
 Shan-Ping Mao,  Yuezhi Mao,  N. Mardirossian,  A. V. Marenich,  
 T. Markovich,  L. A. Martinez-Martinez,  S. A. Maurer,  N. J. Mayhall,  
 S. C. McKenzie,  J.-M. Mewes,  A. F. Morrison,  J. W. Mullinax,  K. Nanda,  
 T. S. Nguyen-Beck,  R. Olivares-Amaya,  J. A. Parkhill,  T. M. Perrine,  
 F. Plasser,  P. Pokhilko,  S. Prager,  A. Prociuk,  E. Ramos,  D. R. Rehn,  
 F. Rob,  M. Schneider,  N. Sergueev,  S. M. Sharada,  S. Sharma,  
 D. W. Small,  T. Stauch,  T. Stein,  Yu-Chuan Su,  A. J. W. Thom,  
 A. Tkatchenko,  T. Tsuchimochi,  N. M. Tubman,  L. Vogt,  M. L. Vidal,  
 O. Vydrov,  M. A. Watson,  J. Wenzel,  M. de Wergifosse,  T. A. Wesolowski,  
 A. White,  J. Witte,  A. Yamada,  Jun Yang,  K. Yao,  S. Yeganeh,  
 S. R. Yost,  Zhi-Qiang You,  A. Zech,  Igor Ying Zhang,  Xing Zhang,  
 Yan Zhao,  Ying Zhu,  B. R. Brooks,  G. K. L. Chan,  C. J. Cramer,  
 M. S. Gordon,  W. J. Hehre,  A. Klamt,  M. W. Schmidt,  C. D. Sherrill,  
 D. G. Truhlar,  A. Aspuru-Guzik,  R. Baer,  A. T. Bell,  N. A. Besley,  
 Jeng-Da Chai,  A. E. DePrince, III,  R. A. DiStasio Jr.,  A. Dreuw,  
 B. D. Dunietz,  T. R. Furlani,  Chao-Ping Hsu,  Yousung Jung,  Jing Kong,  
 D. S. Lambrecht,  WanZhen Liang,  C. Ochsenfeld,  V. A. Rassolov,  
 L. V. Slipchenko,  J. E. Subotnik,  T. Van Voorhis,  J. M. Herbert,  
 A. I. Krylov,  P. M. W. Gill,  M. Head-Gordon

 Contributors to earlier versions of Q-Chem not listed above: 
 R. D. Adamson,  B. Austin,  J. Baker,  G. J. O. Beran,  K. Brandhorst,  
 S. T. Brown,  E. F. C. Byrd,  A. K. Chakraborty,  C.-L. Cheng,  
 Siu Hung Chien,  D. M. Chipman,  D. L. Crittenden,  H. Dachsel,  
 R. J. Doerksen,  A. D. Dutoi,  L. Fusti-Molnar,  W. A. Goddard III,  
 A. Golubeva-Zadorozhnaya,  S. R. Gwaltney,  G. Hawkins,  A. Heyden,  
 S. Hirata,  G. Kedziora,  F. J. Keil,  C. Kelley,  Jihan Kim,  R. A. King,  
 R. Z. Khaliullin,  P. P. Korambath,  W. Kurlancheek,  A. M. Lee,  M. S. Lee,  
 S. V. Levchenko,  Ching Yeh Lin,  D. Liotard,  R. C. Lochan,  I. Lotan,  
 P. E. Maslen,  N. Nair,  D. P. O'Neill,  D. Neuhauser,  E. Neuscamman,  
 C. M. Oana,  R. Olson,  B. Peters,  R. Peverati,  P. A. Pieniazek,  
 Y. M. Rhee,  J. Ritchie,  M. A. Rohrdanz,  E. Rosta,  N. J. Russ,  
 H. F. Schaefer III,  N. E. Schultz,  N. Shenvi,  A. C. Simmonett,  A. Sodt,  
 D. Stuck,  K. S. Thanthiriwatte,  V. Vanovschi,  Tao Wang,  A. Warshel,  
 C. F. Williams,  Q. Wu,  X. Xu,  W. Zhang

 Please cite Q-Chem as follows:
 Y. Shao et al., Mol. Phys. 113, 184-215 (2015)
 DOI: 10.1080/00268976.2014.952696

 Q-Chem 5.1.2 for Intel X86 EM64T Linux

 Parts of Q-Chem use Armadillo 8.300.2 (Tropical Shenanigans).
 http://arma.sourceforge.net/

 Q-Chem begins on Sun Feb 10 06:12:18 2019  

Host: 
0

     Scratch files written to /scratch/taweetham/qchem23160//
The previous job contains 0 fragments, simply inherited here
Input Ideriv = 2
Curr. Ideriv = -1
Max.  Ideriv = 2

Checking the input file for inconsistencies... 	...done.

--------------------------------------------------------------
User input:
--------------------------------------------------------------

$molecule
read
$end

$rem
   JOB_TYPE 	FREQUENCY
   BASIS 		6-311++G**
   EXCHANGE 	HF	
$end

--------------------------------------------------------------
 ----------------------------------------------------------------
             Standard Nuclear Orientation (Angstroms)
    I     Atom           X                Y                Z
 ----------------------------------------------------------------
    1      Br      1.2661886977    -0.1541778167    -0.0000000000
    2      P      -0.7074362472     0.9113533334     0.0000000000
    3      P      -2.0401372670    -0.5752361176    -0.0000000000
    4      H      -3.1030017048     0.3544653450     0.0000000000
 ----------------------------------------------------------------
 Molecular Point Group                 Cs    NOp =  2
 Largest Abelian Subgroup              Cs    NOp =  2
 Nuclear Repulsion Energy =   279.9149637072 hartrees
 There are       33 alpha and       33 beta electrons
 Requested basis set is 6-311++G(d,p)
 There are 50 shells and 115 basis functions

 Total QAlloc Memory Limit   2000 MB
 Mega-Array Size       188 MB
 MEM_STATIC part       192 MB

                       Distance Matrix (Angstroms)
             Br(  1)   P (  2)   P (  3)
   P (  2)  2.242889
   P (  3)  3.333029  1.996507
   H (  4)  4.398698  2.459443  1.412100

 A cutoff of  1.0D-11 yielded   1108 shell pairs
 There are      6187 function pairs (      6768 Cartesian)

 -------------------------------------------------------
 OpenMP Integral Computing Module                       
 Release: version 1.0, May 2013, Q-Chem Inc. Pittsburgh 
 -------------------------------------------------------
 Integral Job Info:
 Integral job number is                      11
 Integral operator is                         1
 short-range coefficients                     0
 long-range coefficients              100000000
 Omega coefficients                           0
 if combine SR and LR in K                    0
 Integral screening is                        0
 Integral computing path is                   2
 max size of driver memory is            800000
 size of driver memory is                593474
 size of scratch memory is             29623520
 max col of scratch BK array               1296
 max len of scratch array in speh3          155
 max len of scratch index in speh4           18
 max int batch size is                      520
 min int batch size is                       52
 fixed nKL is                                45
 max L of basis functions is                  2
 order of int derivative is                   0
 number of shells is                         50
 number of basis is                         120
 number of cartesian basis is               120
 number of contracted shell pairs          1108
 number of primitive shell pairs           2853
 maxK2 (contraction) of shell pair           36
 max number of K2 of shell pair               1
 max number of CS2 of shell pair            184
 max number of PS2 of shell pair            237
 mem total for path MDJ                  518876
 -------------------------------------------------------
 Smallest overlap matrix eigenvalue = 4.94E-04
 Guess from superposition of atomic densities
 Warning:  Energy on first SCF cycle will be non-variational
 SAD guess density has 66.000000 electrons

 -----------------------------------------------------------------------
  General SCF calculation program by
  Eric Jon Sundstrom, Paul Horn, Yuezhi Mao, Dmitri Zuev, Alec White,
  David Stuck, Shaama M.S., Shane Yost, Joonho Lee, David Small,
  Daniel Levine, Susi Lehtola, Hugh Burton, Evgeny Epifanovsky
 -----------------------------------------------------------------------
 Hartree-Fock
 using 6 threads for integral computing
 -------------------------------------------------------
 OpenMP Integral computing Module                
 Release: version 2.0, May 2017, Q-Chem Inc. Pleasanton 
 -------------------------------------------------------
 A restricted SCF calculation will be
 performed using DIIS
 SCF converges when DIIS error is below 1.0e-08
 ---------------------------------------
  Cycle       Energy         DIIS error
 ---------------------------------------
    1   -3254.6747421178      4.29e-02  
    2   -3254.3910648008      3.63e-03  
    3   -3254.4200042606      2.07e-03  
    4   -3254.4285388324      4.92e-04  
    5   -3254.4294671259      2.02e-04  
    6   -3254.4296143903      5.01e-05  
    7   -3254.4296359351      2.02e-05  
    8   -3254.4296393894      8.21e-06  
    9   -3254.4296398852      3.90e-06  
   10   -3254.4296399946      1.31e-06  
   11   -3254.4296400141      4.46e-07  
   12   -3254.4296400160      1.44e-07  
   13   -3254.4296400162      3.91e-08  
   14   -3254.4296400162      1.04e-08  
   15   -3254.4296400162      3.17e-09  Convergence criterion met
 ---------------------------------------
 SCF time:   CPU 8.71s  wall 1.00s 
 SCF   energy in the final basis set =    -3254.4296400162
 Total energy in the final basis set =    -3254.4296400162

 --------------------------------------------------------------
             Orbital Energies (a.u.) and Symmetries
 --------------------------------------------------------------

 Alpha MOs, Restricted
 -- Occupied --                  
-490.03  -80.02  -79.98  -65.17  -58.53  -58.52  -58.52   -9.85
  1 A'    2 A'    3 A'    4 A'    5 A'    1 A"    6 A'    7 A'                 
 -7.561  -7.527  -7.459  -7.452  -7.452  -5.453  -5.452  -5.452
  8 A'    9 A'   10 A'    2 A"   11 A'   12 A'   13 A'    3 A"                 
 -5.419  -5.419  -5.418  -3.198  -3.195  -3.195  -3.186  -3.186
 14 A'   15 A'    4 A"   16 A'    5 A"   17 A'    6 A"   18 A'                 
 -1.043  -0.921  -0.704  -0.530  -0.493  -0.459  -0.432  -0.377
 19 A'   20 A'   21 A'   22 A'   23 A'    7 A"   24 A'   25 A'                 
 -0.359
  8 A"                                                                         
 -- Virtual --                   
 -0.011   0.051   0.057   0.064   0.081   0.086   0.100   0.111
  9 A"   26 A'   27 A'   28 A'   10 A"   29 A'   30 A'   31 A'                 
  0.113   0.124   0.126   0.128   0.149   0.164   0.174   0.202
 11 A"   32 A'   33 A'   12 A"   34 A'   35 A'   36 A'   37 A'                 
  0.223   0.331   0.376   0.391   0.392   0.432   0.451   0.513
 38 A'   39 A'   40 A'   41 A'   13 A"   14 A"   42 A'   43 A'                 
  0.569   0.575   0.587   0.653   0.667   0.711   0.730   0.775
 44 A'   15 A"   45 A'   46 A'   16 A"   47 A'   17 A"   48 A'                 
  0.784   0.799   0.842   0.842   0.865   0.889   0.937   1.019
 18 A"   49 A'   19 A"   50 A'   51 A'   52 A'   53 A'   20 A"                 
  1.094   1.123   1.139   1.310   1.453   1.673   1.691   1.798
 54 A'   21 A"   55 A'   56 A'   57 A'   22 A"   58 A'   23 A"                 
  1.844   1.868   1.930   1.984   2.023   2.308   2.331   2.347
 59 A'   24 A"   60 A'   61 A'   62 A'   25 A"   63 A'   64 A'                 
  2.418   2.894   4.542   4.550   4.560   4.579   4.757   7.193
 65 A'   66 A'   26 A"   67 A'   27 A"   68 A'   69 A'   70 A'                 
  7.262   7.518   8.214   8.231   8.295  14.747  14.784  14.803
 71 A'   72 A'   28 A"   73 A'   74 A'   29 A"   30 A"   75 A'                 
 14.823  14.853  14.898  49.485 165.864 166.156 293.899 293.914
 76 A'   77 A'   78 A'   79 A'   80 A'   81 A'   31 A"   82 A'                 
293.9921028.427
 83 A'   84 A'                                                                 

 Beta MOs, Restricted
 -- Occupied --                  
-490.03  -80.02  -79.98  -65.17  -58.53  -58.52  -58.52   -9.85
  1 A'    2 A'    3 A'    4 A'    5 A'    1 A"    6 A'    7 A'                 
 -7.561  -7.527  -7.459  -7.452  -7.452  -5.453  -5.452  -5.452
  8 A'    9 A'   10 A'    2 A"   11 A'   12 A'   13 A'    3 A"                 
 -5.419  -5.419  -5.418  -3.198  -3.195  -3.195  -3.186  -3.186
 14 A'   15 A'    4 A"   16 A'    5 A"   17 A'    6 A"   18 A'                 
 -1.043  -0.921  -0.704  -0.530  -0.493  -0.459  -0.432  -0.377
 19 A'   20 A'   21 A'   22 A'   23 A'    7 A"   24 A'   25 A'                 
 -0.359
  8 A"                                                                         
 -- Virtual --                   
 -0.011   0.051   0.057   0.064   0.081   0.086   0.100   0.111
  9 A"   26 A'   27 A'   28 A'   10 A"   29 A'   30 A'   31 A'                 
  0.113   0.124   0.126   0.128   0.149   0.164   0.174   0.202
 11 A"   32 A'   33 A'   12 A"   34 A'   35 A'   36 A'   37 A'                 
  0.223   0.331   0.376   0.391   0.392   0.432   0.451   0.513
 38 A'   39 A'   40 A'   41 A'   13 A"   14 A"   42 A'   43 A'                 
  0.569   0.575   0.587   0.653   0.667   0.711   0.730   0.775
 44 A'   15 A"   45 A'   46 A'   16 A"   47 A'   17 A"   48 A'                 
  0.784   0.799   0.842   0.842   0.865   0.889   0.937   1.019
 18 A"   49 A'   19 A"   50 A'   51 A'   52 A'   53 A'   20 A"                 
  1.094   1.123   1.139   1.310   1.453   1.673   1.691   1.798
 54 A'   21 A"   55 A'   56 A'   57 A'   22 A"   58 A'   23 A"                 
  1.844   1.868   1.930   1.984   2.023   2.308   2.331   2.347
 59 A'   24 A"   60 A'   61 A'   62 A'   25 A"   63 A'   64 A'                 
  2.418   2.894   4.542   4.550   4.560   4.579   4.757   7.193
 65 A'   66 A'   26 A"   67 A'   27 A"   68 A'   69 A'   70 A'                 
  7.262   7.518   8.214   8.231   8.295  14.747  14.784  14.803
 71 A'   72 A'   28 A"   73 A'   74 A'   29 A"   30 A"   75 A'                 
 14.823  14.853  14.898  49.485 165.864 166.156 293.899 293.914
 76 A'   77 A'   78 A'   79 A'   80 A'   81 A'   31 A"   82 A'                 
293.9921028.427
 83 A'   84 A'                                                                 
 --------------------------------------------------------------

          Ground-State Mulliken Net Atomic Charges

     Atom                 Charge (a.u.)
  ----------------------------------------
      1 Br                   -0.203227
      2 P                     0.172662
      3 P                     0.145563
      4 H                    -0.114998
  ----------------------------------------
  Sum of atomic charges =    -0.000000

 -----------------------------------------------------------------
                    Cartesian Multipole Moments
 -----------------------------------------------------------------
    Charge (ESU x 10^10)
                 0.0000
    Dipole Moment (Debye)
         X      -1.9043      Y       0.5812      Z       0.0000
       Tot       1.9910
    Quadrupole Moments (Debye-Ang)
        XX     -42.5088     XY      -1.4615     YY     -48.0059
        XZ       0.0000     YZ      -0.0000     ZZ     -46.2130
    Octopole Moments (Debye-Ang^2)
       XXX      33.9328    XXY      -1.0595    XYY      18.1130
       YYY      -5.5111    XXZ      -0.0000    XYZ       0.0000
       YYZ       0.0000    XZZ      14.5451    YZZ      -1.4025
       ZZZ       0.0000
    Hexadecapole Moments (Debye-Ang^3)
      XXXX    -606.2004   XXXY     -18.2307   XXYY    -139.8300
      XYYY     -11.0975   YYYY    -175.8410   XXXZ       0.0000
      XXYZ      -0.0000   XYYZ      -0.0000   YYYZ      -0.0000
      XXZZ    -122.1341   XYZZ      -2.3705   YYZZ     -39.3352
      XZZZ       0.0000   YZZZ      -0.0000   ZZZZ     -68.7410
 -----------------------------------------------------------------
 Calculating MO derivatives via CPSCF
XF: myseg = 0
XF: NBas: 115, NBas6D: 120
 D1JvT checksum  = 104256 6741.0794893307
 D1KAT checksum  = 225648 357.5479223449
   1         3          12      0.104770    0.032500
   2         3          12      0.025455    0.009960
   3         3          12      0.007727    0.003473
   4         3          12      0.001940    0.000878
   5         3          12      0.000378    0.000180
   6        10           5      0.000050    0.000023
   7        12           3      0.000006    0.000003
   8        15           0      0.000000    0.000000    Roots Converged
 Time for AOints: 1.7 s (CPU) 0.3 s (wall)
 ------------------------------------------------------------------------------
                     AOints        : Timing summary (seconds)
 ------------------------------------------------------------------------------
     job step          cpu (% of tot)      sys (% of tot)     wall (% of tot)
 ------------------------------------------------------------------------------
  cpscf_lag         0.5852E+01 (29.7)   0.3000E-05 (37.5)   0.1051E+01 (29.0)
  iterzp            0.1217E+02 (61.7)   0.5000E-05 (62.5)   0.2255E+01 (62.3)
  make_fx           0.0000E+00 ( 0.0)   0.0000E+00 ( 0.0)   0.0000E+00 ( 0.0)
  AOints            0.1662E+01 ( 8.4)   0.0000E+00 ( 0.0)   0.2860E+00 ( 7.9)
 ------------------------------------------------------------------------------
   Grand Totals     0.1973E+02          0.8000E-05          0.3621E+01
 ------------------------------------------------------------------------------
 Calculating analytic Hessian of the SCF energy
 Polarizability Matrix (a.u.)
            1           2           3
    1-100.3991122 -10.8406559   0.0000000
    2 -10.8406559 -63.3108310  -0.0000000
    3   0.0000000  -0.0000000 -43.2422261

 Direct stationary perturbation theory relativistic correction:

 rels  =      18.034148049375
 relv  =     -60.034258019907
 rel2e =       8.774319647223
 E_rel =     -33.225790323309

 Hessian of the SCF Energy
            1           2           3           4           5           6
    1   0.1233460  -0.0502592  -0.0000000  -0.0994152   0.0449641   0.0000000
    2  -0.0502592   0.0377806  -0.0000000   0.0573743  -0.0482634   0.0000000
    3  -0.0000000  -0.0000000   0.0052203   0.0000000   0.0000000  -0.0065196
    4  -0.0994152   0.0573743   0.0000000   0.2301597   0.0699879  -0.0000000
    5   0.0449641  -0.0482634   0.0000000   0.0699879   0.2312546  -0.0000000
    6   0.0000000   0.0000000  -0.0065196  -0.0000000  -0.0000000   0.0081425
    7  -0.0191425  -0.0036307   0.0000000  -0.1193303  -0.1302197  -0.0000000
    8   0.0108910   0.0107693  -0.0000000  -0.1210470  -0.1937652   0.0000000
    9  -0.0000000  -0.0000000  -0.0067574   0.0000000   0.0000000   0.0084458
   10  -0.0047882  -0.0034844  -0.0000000  -0.0114141   0.0152677   0.0000000
   11  -0.0055959  -0.0002865   0.0000000  -0.0063151   0.0107740  -0.0000000
   12   0.0000000   0.0000000   0.0080567  -0.0000000   0.0000000  -0.0100687
            7           8           9          10          11          12
    1  -0.0191425   0.0108910  -0.0000000  -0.0047882  -0.0055959   0.0000000
    2  -0.0036307   0.0107693  -0.0000000  -0.0034844  -0.0002865   0.0000000
    3   0.0000000  -0.0000000  -0.0067574  -0.0000000   0.0000000   0.0080567
    4  -0.1193303  -0.1210470   0.0000000  -0.0114141  -0.0063151  -0.0000000
    5  -0.1302197  -0.1937652   0.0000000   0.0152677   0.0107740   0.0000000
    6  -0.0000000   0.0000000   0.0084458   0.0000000  -0.0000000  -0.0100687
    7   0.2703824   0.0185427   0.0000000  -0.1319096   0.1153077  -0.0000000
    8   0.0185427   0.3075983  -0.0000000   0.0916134  -0.1246024   0.0000000
    9   0.0000000  -0.0000000   0.0087422  -0.0000000   0.0000000  -0.0104305
   10  -0.1319096   0.0916134  -0.0000000   0.1481118  -0.1033967   0.0000000
   11   0.1153077  -0.1246024   0.0000000  -0.1033967   0.1141149  -0.0000000
   12  -0.0000000   0.0000000  -0.0104305   0.0000000  -0.0000000   0.0124425
 Gradient time:  CPU 28.15 s  wall 5.27 s
 **********************************************************************
 **                                                                  **
 **                       VIBRATIONAL ANALYSIS                       **
 **                       --------------------                       **
 **                                                                  **
 **        VIBRATIONAL FREQUENCIES (CM**-1) AND NORMAL MODES         **
 **     FORCE CONSTANTS (mDYN/ANGSTROM) AND REDUCED MASSES (AMU)     **
 **                  INFRARED INTENSITIES (KM/MOL)                   **
 **                                                                  **
 **********************************************************************


 Mode:                 1                      2                      3
 Frequency:       180.45                 404.68                 585.14
 Force Cnst:      0.3691                 1.8337                 0.2131
 Red. Mass:      19.2389                19.0046                 1.0562
 IR Active:          YES                    YES                    YES
 IR Intens:        0.513                 76.602                  0.439
 Raman Active:       YES                    YES                    YES
               X      Y      Z        X      Y      Z        X      Y      Z
 Br        -0.239 -0.078  0.000   -0.221  0.130  0.000    0.000 -0.000  0.008
 P          0.042  0.330 -0.000    0.509 -0.407 -0.000    0.000  0.000 -0.026
 P          0.567 -0.108 -0.000    0.038  0.058 -0.000   -0.000 -0.000 -0.027
 H          0.042 -0.701  0.000    0.468  0.534  0.000   -0.000 -0.000  0.999
 TransDip  -0.007  0.022 -0.000    0.274 -0.061  0.000    0.000 -0.000  0.021

 Mode:                 4                      5                      6
 Frequency:       681.25                 881.15                2525.72
 Force Cnst:      1.8803                 0.5627                 3.9036
 Red. Mass:       6.8765                 1.2300                 1.0386
 IR Active:          YES                    YES                    YES
 IR Intens:       10.891                  5.136                 54.257
 Raman Active:       YES                    YES                    YES
               X      Y      Z        X      Y      Z        X      Y      Z
 Br        -0.005  0.004 -0.000   -0.003 -0.002  0.000    0.000 -0.000  0.000
 P          0.246  0.218  0.000    0.002  0.050 -0.000   -0.001  0.001 -0.000
 P         -0.214 -0.205  0.000   -0.018 -0.068 -0.000   -0.024  0.021 -0.000
 H         -0.603 -0.664 -0.000    0.670  0.737  0.000    0.760 -0.650  0.000
 TransDip   0.103  0.025 -0.000   -0.017 -0.071 -0.000   -0.211  0.105 -0.000

 STANDARD THERMODYNAMIC QUANTITIES AT   298.15 K  AND     1.00 ATM

   This Molecule has  0 Imaginary Frequencies
   Zero point vibrational energy:        7.517 kcal/mol

   Atom    1 Element Br Has Mass   78.91830
   Atom    2 Element P  Has Mass   30.97376
   Atom    3 Element P  Has Mass   30.97376
   Atom    4 Element H  Has Mass    1.00783
   Molecular Mass:   141.873650 amu
   Principal axes and moments of inertia in amu*Bohr^2:
                             1           2           3
    Eigenvalues --      135.57050   998.76768  1134.33818
          X               1.00000     0.00008    -0.00000
          Y              -0.00008     1.00000    -0.00000
          Z               0.00000     0.00000     1.00000
   Rotational Symmetry Number is   1
   The Molecule is an Asymmetric Top
   Translational Enthalpy:        0.889 kcal/mol
   Rotational Enthalpy:           0.889 kcal/mol
   Vibrational Enthalpy:          8.298 kcal/mol
   gas constant (RT):             0.592 kcal/mol
   Translational Entropy:        40.760  cal/mol.K
   Rotational Entropy:           26.532  cal/mol.K
   Vibrational Entropy:           4.225  cal/mol.K

   Total Enthalpy:               10.668 kcal/mol
   Total Entropy:                71.517  cal/mol.K
Archival summary:
1\1\december\FREQ\HF\BasisUnspecified\r121\taweetha\SunFeb1006:12:252019SunFeb1006:12:252019\0\\#,FREQ,HF,BasisUnspecified,\\0,1\Br\P,1,2.24289\P,2,1.99651,1,103.512\H,3,1.4121,2,90.699,1,180,0\\HF=-3254.42964\\@

 Total job time:  6.79s(wall), 37.06s(cpu) 
 Sun Feb 10 06:12:25 2019

        *************************************************************
        *                                                           *
        *  Thank you very much for using Q-Chem.  Have a nice day.  *
        *                                                           *
        *************************************************************
