# Supplementary material for: Geometric and energetic data from ab initio calculations of haloethene, haloimine, halomethylenephosphine, haloiminophosphine, halodiazene, halodiphosphene and halocyclopropane
Source: Data Brief. 2019 Nov 2;27:104738. doi: 10.1016/j.dib.2019.104738 (PMC6861602; doi:10.1016/j.dib.2019.104738)
Supplement: Multimedia component 8 [file mmc8.zip › PP/HF/HEPPECl.out]

Q-Chem Developer Version!
                  Welcome to Q-Chem
     A Quantum Leap Into The Future Of Chemistry


 Q-Chem 5.1, Q-Chem, Inc., Pleasanton, CA (2018)

 Yihan Shao,  Zhengting Gan,  E. Epifanovsky,  A. T. B. Gilbert,  M. Wormit,  
 J. Kussmann,  A. W. Lange,  A. Behn,  Jia Deng,  Xintian Feng,  D. Ghosh,  
 M. Goldey,  P. R. Horn,  L. D. Jacobson,  I. Kaliman,  T. Kus,  A. Landau,  
 Jie Liu,  E. I. Proynov,  R. M. Richard,  R. P. Steele,  E. J. Sundstrom,  
 H. L. Woodcock III,  P. M. Zimmerman,  D. Zuev,  B. Albrecht,  E. Alguire,  
 S. A. Baeppler,  D. Barton,  Z. Benda,  Y. A. Bernard,  E. J. Berquist,  
 K. B. Bravaya,  H. Burton,  D. Casanova,  Chun-Min Chang,  Yunqing Chen,  
 A. Chien,  K. D. Closser,  M. P. Coons,  S. Coriani,  S. Dasgupta,  
 A. L. Dempwolff,  M. Diedenhofen,  Hainam Do,  R. G. Edgar,  Po-Tung Fang,  
 S. Faraji,  S. Fatehi,  Qingguo Feng,  K. D. Fenk,  J. Fosso-Tande,  
 J. Gayvert,  Qinghui Ge,  A. Ghysels,  G. Gidofalvi,  J. Gomes,  
 J. Gonthier,  A. Gunina,  D. Hait,  M. W. D. Hanson-Heine,  
 P. H. P. Harbach,  A. W. Hauser,  J. E. Herr,  E. G. Hohenstein,  
 Z. C. Holden,  Kerwin Hui,  B. C. Huynh,  T.-C. Jagau,  Hyunjun Ji,  
 B. Kaduk,  K. Khistyaev,  Jaehoon Kim,  P. Klunzinger,  K. Koh,  
 D. Kosenkov,  L. Koulias,  T. Kowalczyk,  C. M. Krauter,  A. Kunitsa,  
 Ka Un Lao,  A. Laurent,  K. V. Lawler,  Joonho Lee,  D. Lefrancois,  
 S. Lehtola,  D. S. Levine,  Yi-Pei Li,  You-Sheng Lin,  Fenglai Liu,  
 E. Livshits,  A. Luenser,  P. Manohar,  E. Mansoor,  S. F. Manzer,  
 Shan-Ping Mao,  Yuezhi Mao,  N. Mardirossian,  A. V. Marenich,  
 T. Markovich,  L. A. Martinez-Martinez,  S. A. Maurer,  N. J. Mayhall,  
 S. C. McKenzie,  J.-M. Mewes,  A. F. Morrison,  J. W. Mullinax,  K. Nanda,  
 T. S. Nguyen-Beck,  R. Olivares-Amaya,  J. A. Parkhill,  T. M. Perrine,  
 F. Plasser,  P. Pokhilko,  S. Prager,  A. Prociuk,  E. Ramos,  D. R. Rehn,  
 F. Rob,  M. Schneider,  N. Sergueev,  S. M. Sharada,  S. Sharma,  
 D. W. Small,  T. Stauch,  T. Stein,  Yu-Chuan Su,  A. J. W. Thom,  
 A. Tkatchenko,  T. Tsuchimochi,  N. M. Tubman,  L. Vogt,  M. L. Vidal,  
 O. Vydrov,  M. A. Watson,  J. Wenzel,  M. de Wergifosse,  T. A. Wesolowski,  
 A. White,  J. Witte,  A. Yamada,  Jun Yang,  K. Yao,  S. Yeganeh,  
 S. R. Yost,  Zhi-Qiang You,  A. Zech,  Igor Ying Zhang,  Xing Zhang,  
 Yan Zhao,  Ying Zhu,  B. R. Brooks,  G. K. L. Chan,  C. J. Cramer,  
 M. S. Gordon,  W. J. Hehre,  A. Klamt,  M. W. Schmidt,  C. D. Sherrill,  
 D. G. Truhlar,  A. Aspuru-Guzik,  R. Baer,  A. T. Bell,  N. A. Besley,  
 Jeng-Da Chai,  A. E. DePrince, III,  R. A. DiStasio Jr.,  A. Dreuw,  
 B. D. Dunietz,  T. R. Furlani,  Chao-Ping Hsu,  Yousung Jung,  Jing Kong,  
 D. S. Lambrecht,  WanZhen Liang,  C. Ochsenfeld,  V. A. Rassolov,  
 L. V. Slipchenko,  J. E. Subotnik,  T. Van Voorhis,  J. M. Herbert,  
 A. I. Krylov,  P. M. W. Gill,  M. Head-Gordon

 Contributors to earlier versions of Q-Chem not listed above: 
 R. D. Adamson,  B. Austin,  J. Baker,  G. J. O. Beran,  K. Brandhorst,  
 S. T. Brown,  E. F. C. Byrd,  A. K. Chakraborty,  C.-L. Cheng,  
 Siu Hung Chien,  D. M. Chipman,  D. L. Crittenden,  H. Dachsel,  
 R. J. Doerksen,  A. D. Dutoi,  L. Fusti-Molnar,  W. A. Goddard III,  
 A. Golubeva-Zadorozhnaya,  S. R. Gwaltney,  G. Hawkins,  A. Heyden,  
 S. Hirata,  G. Kedziora,  F. J. Keil,  C. Kelley,  Jihan Kim,  R. A. King,  
 R. Z. Khaliullin,  P. P. Korambath,  W. Kurlancheek,  A. M. Lee,  M. S. Lee,  
 S. V. Levchenko,  Ching Yeh Lin,  D. Liotard,  R. C. Lochan,  I. Lotan,  
 P. E. Maslen,  N. Nair,  D. P. O'Neill,  D. Neuhauser,  E. Neuscamman,  
 C. M. Oana,  R. Olson,  B. Peters,  R. Peverati,  P. A. Pieniazek,  
 Y. M. Rhee,  J. Ritchie,  M. A. Rohrdanz,  E. Rosta,  N. J. Russ,  
 H. F. Schaefer III,  N. E. Schultz,  N. Shenvi,  A. C. Simmonett,  A. Sodt,  
 D. Stuck,  K. S. Thanthiriwatte,  V. Vanovschi,  Tao Wang,  A. Warshel,  
 C. F. Williams,  Q. Wu,  X. Xu,  W. Zhang

 Please cite Q-Chem as follows:
 Y. Shao et al., Mol. Phys. 113, 184-215 (2015)
 DOI: 10.1080/00268976.2014.952696

 Q-Chem 5.1.2 for Intel X86 EM64T Linux

 Parts of Q-Chem use Armadillo 8.300.2 (Tropical Shenanigans).
 http://arma.sourceforge.net/

 Q-Chem begins on Sun Feb 10 06:12:32 2019  

Host: 
0

     Scratch files written to /scratch/taweetham/qchem23274//
Input Ideriv = 2
Curr. Ideriv = -1
Max.  Ideriv = 2

Checking the input file for inconsistencies... 	...done.

--------------------------------------------------------------
User input:
--------------------------------------------------------------
../HF/H=Cl_t.inp
$molecule
0 1
P 
P  1 2.037711
H  2 1.430083 1 87.248832
Cl 1 2.104716 2 103.805894 3 -180.000000 0
$end

$rem
   JOB_TYPE		OPTIMIZATION
   BASIS		6-311++G**
   EXCHANGE		HF
$end

--------------------------------------------------------------
 ----------------------------------------------------------------
             Standard Nuclear Orientation (Angstroms)
    I     Atom           X                Y                Z
 ----------------------------------------------------------------
    1      P      -0.0886195937    -0.8508125730    -0.0000000000
    2      P      -1.6098468868     0.5049653005    -0.0000000000
    3      H      -2.5090030180    -0.6070848955    -0.0000000000
    4      Cl      1.6462353073     0.3408702342     0.0000000000
 ----------------------------------------------------------------
 Molecular Point Group                 Cs    NOp =  2
 Largest Abelian Subgroup              Cs    NOp =  2
 Nuclear Repulsion Energy =   174.8581623288 hartrees
 There are       24 alpha and       24 beta electrons
 Requested basis set is 6-311++G(d,p)
 There are 44 shells and 97 basis functions

 Total QAlloc Memory Limit   2000 MB
 Mega-Array Size       188 MB
 MEM_STATIC part       192 MB
 A cutoff of  1.0D-11 yielded    893 shell pairs
 There are      4570 function pairs (      4879 Cartesian)

 -------------------------------------------------------
 OpenMP Integral Computing Module                       
 Release: version 1.0, May 2013, Q-Chem Inc. Pittsburgh 
 -------------------------------------------------------
 Integral Job Info:
 Integral job number is                      11
 Integral operator is                         1
 short-range coefficients                     0
 long-range coefficients              100000000
 Omega coefficients                           0
 if combine SR and LR in K                    0
 Integral screening is                        0
 Integral computing path is                   2
 max size of driver memory is            800000
 size of driver memory is                593474
 size of scratch memory is              8114252
 max col of scratch BK array               1296
 max len of scratch array in speh3          155
 max len of scratch index in speh4           18
 max int batch size is                      520
 min int batch size is                       52
 fixed nKL is                                52
 max L of basis functions is                  2
 order of int derivative is                   0
 number of shells is                         44
 number of basis is                         100
 number of cartesian basis is               100
 number of contracted shell pairs           893
 number of primitive shell pairs           2339
 maxK2 (contraction) of shell pair           36
 max number of K2 of shell pair               1
 max number of CS2 of shell pair            151
 max number of PS2 of shell pair            210
 mem total for path MDJ                  512162
 -------------------------------------------------------
 Smallest overlap matrix eigenvalue = 6.47E-04

 Scale SEOQF with 1.000000e-01/1.000000e-01/1.000000e-01

 Standard Electronic Orientation quadrupole field applied
 Nucleus-field energy     =     0.0000000045 hartrees
 Guess from superposition of atomic densities
 Warning:  Energy on first SCF cycle will be non-variational
 SAD guess density has 48.000000 electrons

 -----------------------------------------------------------------------
  General SCF calculation program by
  Eric Jon Sundstrom, Paul Horn, Yuezhi Mao, Dmitri Zuev, Alec White,
  David Stuck, Shaama M.S., Shane Yost, Joonho Lee, David Small,
  Daniel Levine, Susi Lehtola, Hugh Burton, Evgeny Epifanovsky
 -----------------------------------------------------------------------
 Hartree-Fock
 using 6 threads for integral computing
 -------------------------------------------------------
 OpenMP Integral computing Module                
 Release: version 2.0, May 2017, Q-Chem Inc. Pleasanton 
 -------------------------------------------------------
 A restricted SCF calculation will be
 performed using DIIS
 SCF converges when DIIS error is below 1.0e-08
 ---------------------------------------
  Cycle       Energy         DIIS error
 ---------------------------------------
    1   -1141.7499008187      4.46e-02  
    2   -1141.5204838591      4.54e-03  
    3   -1141.5524877274      2.54e-03  
    4   -1141.5613092460      5.45e-04  
    5   -1141.5622205276      2.37e-04  
    6   -1141.5623614267      5.98e-05  
    7   -1141.5623792750      2.56e-05  
    8   -1141.5623829450      8.92e-06  
    9   -1141.5623835025      3.47e-06  
   10   -1141.5623835846      1.47e-06  
   11   -1141.5623836043      4.16e-07  
   12   -1141.5623836055      1.15e-07  
   13   -1141.5623836056      2.60e-08  
   14   -1141.5623836056      8.60e-09  Convergence criterion met
 ---------------------------------------
 SCF time:   CPU 4.41s  wall 1.00s 
 SCF   energy in the final basis set =    -1141.5623836056
 Total energy in the final basis set =    -1141.5623836056

 --------------------------------------------------------------
             Orbital Energies (a.u.) and Symmetries
 --------------------------------------------------------------

 Alpha MOs, Restricted
 -- Occupied --                  
-104.84  -80.03  -79.99  -10.57   -8.04   -8.03   -8.03   -7.57
  1 A'    2 A'    3 A'    4 A'    5 A'    1 A"    6 A'    7 A'                 
 -7.531  -5.462  -5.460  -5.460  -5.424  -5.423  -5.423  -1.115
  8 A'    9 A'    2 A"   10 A'   11 A'   12 A'    3 A"   13 A'                 
 -0.922  -0.713  -0.538  -0.514  -0.495  -0.464  -0.387  -0.361
 14 A'   15 A'   16 A'   17 A'    4 A"   18 A'   19 A'    5 A"                 
 -- Virtual --                   
 -0.016   0.050   0.061   0.066   0.080   0.088   0.097   0.110
  6 A"   20 A'   21 A'   22 A'    7 A"   23 A'   24 A'   25 A'                 
  0.112   0.132   0.137   0.150   0.164   0.171   0.175   0.202
  8 A"   26 A'   27 A'    9 A"   28 A'   29 A'   30 A'   31 A'                 
  0.266   0.336   0.377   0.392   0.400   0.429   0.449   0.538
 32 A'   33 A'   34 A'   10 A"   35 A'   11 A"   36 A'   37 A'                 
  0.580   0.608   0.616   0.689   0.728   0.763   0.792   0.814
 38 A'   12 A"   39 A'   40 A'   13 A"   41 A'   42 A'   14 A"                 
  0.871   0.899   0.938   1.011   1.099   1.109   1.144   1.150
 15 A"   43 A'   44 A'   45 A'   16 A"   46 A'   17 A"   47 A'                 
  1.176   1.199   1.225   1.399   1.498   1.665   1.685   1.794
 48 A'   18 A"   49 A'   50 A'   51 A'   19 A"   52 A'   20 A"                 
  1.842   1.867   1.935   2.002   2.031   2.319   2.617   2.645
 53 A'   21 A"   54 A'   55 A'   56 A'   57 A'   22 A"   58 A'                 
  2.733   2.894   7.247   7.490  10.379  14.735  14.778  14.782
 59 A'   60 A'   61 A'   62 A'   63 A'   23 A"   24 A"   64 A'                 
 14.808  14.847  14.899  26.682  26.749  26.990 165.862 166.121
 65 A'   66 A'   67 A'   25 A"   68 A'   69 A'   70 A'   71 A'                 
219.235
 72 A'                                                                         

 Beta MOs, Restricted
 -- Occupied --                  
-104.84  -80.03  -79.99  -10.57   -8.04   -8.03   -8.03   -7.57
  1 A'    2 A'    3 A'    4 A'    5 A'    1 A"    6 A'    7 A'                 
 -7.531  -5.462  -5.460  -5.460  -5.424  -5.423  -5.423  -1.115
  8 A'    9 A'    2 A"   10 A'   11 A'   12 A'    3 A"   13 A'                 
 -0.922  -0.713  -0.538  -0.514  -0.495  -0.464  -0.387  -0.361
 14 A'   15 A'   16 A'   17 A'    4 A"   18 A'   19 A'    5 A"                 
 -- Virtual --                   
 -0.016   0.050   0.061   0.066   0.080   0.088   0.097   0.110
  6 A"   20 A'   21 A'   22 A'    7 A"   23 A'   24 A'   25 A'                 
  0.112   0.132   0.137   0.150   0.164   0.171   0.175   0.202
  8 A"   26 A'   27 A'    9 A"   28 A'   29 A'   30 A'   31 A'                 
  0.266   0.336   0.377   0.392   0.400   0.429   0.449   0.538
 32 A'   33 A'   34 A'   10 A"   35 A'   11 A"   36 A'   37 A'                 
  0.580   0.608   0.616   0.689   0.728   0.763   0.792   0.814
 38 A'   12 A"   39 A'   40 A'   13 A"   41 A'   42 A'   14 A"                 
  0.871   0.899   0.938   1.011   1.099   1.109   1.144   1.150
 15 A"   43 A'   44 A'   45 A'   16 A"   46 A'   17 A"   47 A'                 
  1.176   1.199   1.225   1.399   1.498   1.665   1.685   1.794
 48 A'   18 A"   49 A'   50 A'   51 A'   19 A"   52 A'   20 A"                 
  1.842   1.867   1.935   2.002   2.031   2.319   2.617   2.645
 53 A'   21 A"   54 A'   55 A'   56 A'   57 A'   22 A"   58 A'                 
  2.733   2.894   7.247   7.490  10.379  14.735  14.778  14.782
 59 A'   60 A'   61 A'   62 A'   63 A'   23 A"   24 A"   64 A'                 
 14.808  14.847  14.899  26.682  26.749  26.990 165.862 166.121
 65 A'   66 A'   67 A'   25 A"   68 A'   69 A'   70 A'   71 A'                 
219.235
 72 A'                                                                         
 --------------------------------------------------------------

          Ground-State Mulliken Net Atomic Charges

     Atom                 Charge (a.u.)
  ----------------------------------------
      1 P                     0.029877
      2 P                     0.210745
      3 H                    -0.131574
      4 Cl                   -0.109048
  ----------------------------------------
  Sum of atomic charges =     0.000000

 -----------------------------------------------------------------
                    Cartesian Multipole Moments
 -----------------------------------------------------------------
    Charge (ESU x 10^10)
                 0.0000
    Dipole Moment (Debye)
         X      -2.0437      Y      -0.8749      Z       0.0000
       Tot       2.2231
    Quadrupole Moments (Debye-Ang)
        XX     -40.0102     XY       0.7959     YY     -41.8570
        XZ       0.0000     YZ      -0.0000     ZZ     -40.4638
    Octopole Moments (Debye-Ang^2)
       XXX      -0.3316    XXY      -1.5533    XYY       4.6113
       YYY       2.2604    XXZ       0.0000    XYZ      -0.0000
       YYZ       0.0000    XZZ       3.1526    YZZ       0.2619
       ZZZ       0.0000
    Hexadecapole Moments (Debye-Ang^3)
      XXXX    -486.3510   XXXY      11.2350   XXYY    -108.7743
      XYYY       8.5287   YYYY    -158.0318   XXXZ       0.0000
      XXYZ      -0.0000   XYYZ       0.0000   YYYZ      -0.0000
      XXZZ     -95.2804   XYZZ       0.8699   YYZZ     -35.7164
      XZZZ       0.0000   YZZZ      -0.0000   ZZZZ     -61.2950
 -----------------------------------------------------------------
 Calculating analytic gradient of the SCF energy
 Gradient of SCF Energy
            1           2           3           4
    1   0.0067628  -0.0123826  -0.0023532   0.0079729
    2  -0.0212595   0.0235828  -0.0077120   0.0053886
    3   0.0000000   0.0000000  -0.0000000   0.0000000
 Max gradient component =       2.358E-02
 RMS gradient           =       1.066E-02
 Gradient time:  CPU 0.95 s  wall 0.22 s
 Geometry Optimization Parameters
   NAtoms,    NIC,     NZ,  NCons,   NDum,   NFix, NCnnct, MaxDiis
        4      14       4       0       0       0       0       0


** GEOMETRY OPTIMIZATION IN DELOCALIZED INTERNAL COORDINATES **
   Searching for a Minimum

   Optimization Cycle:   1

                       Coordinates (Angstroms)
     ATOM                X               Y               Z
      1  P        -0.0886195937   -0.8508125730    0.0000000000
      2  P        -1.6098468868    0.5049653005    0.0000000000
      3  H        -2.5090030180   -0.6070848955    0.0000000000
      4  Cl        1.6462353073    0.3408702342    0.0000000000
   Point Group: cs    Number of degrees of freedom:     5


   Energy is  -1141.562383606


 Attempting to Generate Delocalized Internal Coordinates

  5 Hessian modes will be used to form the next step
  Hessian Eigenvalues:
     0.160000    0.203510    0.249116    0.250000    0.306057

 Minimum Search - Taking Simple RFO Step
 Searching for Lamda that Minimizes Along All modes
 Value Taken    Lamda =  -0.00255500
 Step Taken.  Stepsize is  0.100893

                             Maximum     Tolerance    Cnvgd?
         Gradient           0.016568      0.000300      NO
         Displacement       0.060120      0.001200      NO
         Energy change     *********      0.000001      NO


 New Cartesian Coordinates Obtained by Inverse Iteration

 Displacement from previous Coordinates is:  0.098255
 ----------------------------------------------------------------
             Standard Nuclear Orientation (Angstroms)
    I     Atom           X                Y                Z
 ----------------------------------------------------------------
    1      P      -0.0824191184    -0.8473325713     0.0000000000
    2      P      -1.5856240639     0.4730240527     0.0000000000
    3      H      -2.5190152997    -0.5849799971     0.0000000000
    4      Cl      1.6258242910     0.3472265821     0.0000000000
 ----------------------------------------------------------------
 Molecular Point Group                 Cs    NOp =  2
 Largest Abelian Subgroup              Cs    NOp =  2
 Nuclear Repulsion Energy =   177.2147387462 hartrees
 There are       24 alpha and       24 beta electrons
 Applying Cartesian multipole field
    Component          Value
    ---------          -----
     (2,0,0)        1.00000E-11
     (0,2,0)        2.00000E-11
     (0,0,2)       -3.00000E-11
 Nucleus-field energy     =     0.0000000044 hartrees
 Requested basis set is 6-311++G(d,p)
 There are 44 shells and 97 basis functions
 A cutoff of  1.0D-11 yielded    896 shell pairs
 There are      4581 function pairs (      4892 Cartesian)
 Smallest overlap matrix eigenvalue = 5.86E-04
 Guess MOs from SCF MO coefficient file

 -----------------------------------------------------------------------
  General SCF calculation program by
  Eric Jon Sundstrom, Paul Horn, Yuezhi Mao, Dmitri Zuev, Alec White,
  David Stuck, Shaama M.S., Shane Yost, Joonho Lee, David Small,
  Daniel Levine, Susi Lehtola, Hugh Burton, Evgeny Epifanovsky
 -----------------------------------------------------------------------
 Hartree-Fock
 using 6 threads for integral computing
 -------------------------------------------------------
 OpenMP Integral computing Module                
 Release: version 2.0, May 2017, Q-Chem Inc. Pleasanton 
 -------------------------------------------------------
 A restricted SCF calculation will be
 performed using DIIS
 SCF converges when DIIS error is below 1.0e-08
 ---------------------------------------
  Cycle       Energy         DIIS error
 ---------------------------------------
    1   -1141.5632577045      5.53e-04  
    2   -1141.5637878005      1.49e-04  
    3   -1141.5638398000      5.85e-05  
    4   -1141.5638479803      2.02e-05  
    5   -1141.5638491056      6.66e-06  
    6   -1141.5638492513      2.12e-06  
    7   -1141.5638492740      8.35e-07  
    8   -1141.5638492779      3.10e-07  
    9   -1141.5638492786      1.40e-07  
   10   -1141.5638492787      4.17e-08  
   11   -1141.5638492787      9.60e-09  Convergence criterion met
 ---------------------------------------
 SCF time:   CPU 3.50s  wall 1.00s 
 SCF   energy in the final basis set =    -1141.5638492787
 Total energy in the final basis set =    -1141.5638492787

 --------------------------------------------------------------
             Orbital Energies (a.u.) and Symmetries
 --------------------------------------------------------------

 Alpha MOs, Restricted
 -- Occupied --                  
-104.85  -80.03  -79.98  -10.57   -8.04   -8.04   -8.04   -7.57
  1 A'    2 A'    3 A'    4 A'    5 A'    1 A"    6 A'    7 A'                 
 -7.526  -5.458  -5.456  -5.456  -5.419  -5.419  -5.418  -1.121
  8 A'    9 A'   10 A'    2 A"   11 A'   12 A'    3 A"   13 A'                 
 -0.928  -0.714  -0.544  -0.517  -0.499  -0.464  -0.385  -0.364
 14 A'   15 A'   16 A'   17 A'    4 A"   18 A'   19 A'    5 A"                 
 -- Virtual --                   
 -0.011   0.050   0.063   0.067   0.080   0.089   0.098   0.110
  6 A"   20 A'   21 A'   22 A'    7 A"   23 A'   24 A'   25 A'                 
  0.112   0.134   0.138   0.150   0.165   0.174   0.176   0.206
  8 A"   26 A'   27 A'    9 A"   28 A'   29 A'   30 A'   31 A'                 
  0.267   0.334   0.378   0.390   0.401   0.431   0.454   0.532
 32 A'   33 A'   34 A'   10 A"   35 A'   11 A"   36 A'   37 A'                 
  0.584   0.607   0.619   0.685   0.723   0.761   0.795   0.810
 38 A'   12 A"   39 A'   40 A'   13 A"   41 A'   42 A'   14 A"                 
  0.871   0.907   0.947   1.020   1.114   1.118   1.144   1.148
 15 A"   43 A'   44 A'   45 A'   16 A"   46 A'   17 A"   47 A'                 
  1.176   1.203   1.232   1.427   1.514   1.673   1.692   1.798
 48 A'   18 A"   49 A'   50 A'   51 A'   19 A"   52 A'   20 A"                 
  1.845   1.869   1.934   2.008   2.033   2.347   2.615   2.645
 53 A'   21 A"   54 A'   55 A'   56 A'   57 A'   22 A"   58 A'                 
  2.738   2.899   7.254   7.515  10.377  14.741  14.783  14.794
 59 A'   60 A'   61 A'   62 A'   63 A'   23 A"   24 A"   64 A'                 
 14.819  14.852  14.893  26.682  26.754  27.007 165.870 166.151
 65 A'   66 A'   67 A'   25 A"   68 A'   69 A'   70 A'   71 A'                 
219.235
 72 A'                                                                         

 Beta MOs, Restricted
 -- Occupied --                  
-104.85  -80.03  -79.98  -10.57   -8.04   -8.04   -8.04   -7.57
  1 A'    2 A'    3 A'    4 A'    5 A'    1 A"    6 A'    7 A'                 
 -7.526  -5.458  -5.456  -5.456  -5.419  -5.419  -5.418  -1.121
  8 A'    9 A'   10 A'    2 A"   11 A'   12 A'    3 A"   13 A'                 
 -0.928  -0.714  -0.544  -0.517  -0.499  -0.464  -0.385  -0.364
 14 A'   15 A'   16 A'   17 A'    4 A"   18 A'   19 A'    5 A"                 
 -- Virtual --                   
 -0.011   0.050   0.063   0.067   0.080   0.089   0.098   0.110
  6 A"   20 A'   21 A'   22 A'    7 A"   23 A'   24 A'   25 A'                 
  0.112   0.134   0.138   0.150   0.165   0.174   0.176   0.206
  8 A"   26 A'   27 A'    9 A"   28 A'   29 A'   30 A'   31 A'                 
  0.267   0.334   0.378   0.390   0.401   0.431   0.454   0.532
 32 A'   33 A'   34 A'   10 A"   35 A'   11 A"   36 A'   37 A'                 
  0.584   0.607   0.619   0.685   0.723   0.761   0.795   0.810
 38 A'   12 A"   39 A'   40 A'   13 A"   41 A'   42 A'   14 A"                 
  0.871   0.907   0.947   1.020   1.114   1.118   1.144   1.148
 15 A"   43 A'   44 A'   45 A'   16 A"   46 A'   17 A"   47 A'                 
  1.176   1.203   1.232   1.427   1.514   1.673   1.692   1.798
 48 A'   18 A"   49 A'   50 A'   51 A'   19 A"   52 A'   20 A"                 
  1.845   1.869   1.934   2.008   2.033   2.347   2.615   2.645
 53 A'   21 A"   54 A'   55 A'   56 A'   57 A'   22 A"   58 A'                 
  2.738   2.899   7.254   7.515  10.377  14.741  14.783  14.794
 59 A'   60 A'   61 A'   62 A'   63 A'   23 A"   24 A"   64 A'                 
 14.819  14.852  14.893  26.682  26.754  27.007 165.870 166.151
 65 A'   66 A'   67 A'   25 A"   68 A'   69 A'   70 A'   71 A'                 
219.235
 72 A'                                                                         
 --------------------------------------------------------------

          Ground-State Mulliken Net Atomic Charges

     Atom                 Charge (a.u.)
  ----------------------------------------
      1 P                     0.016513
      2 P                     0.202857
      3 H                    -0.125606
      4 Cl                   -0.093764
  ----------------------------------------
  Sum of atomic charges =     0.000000

 -----------------------------------------------------------------
                    Cartesian Multipole Moments
 -----------------------------------------------------------------
    Charge (ESU x 10^10)
                 0.0000
    Dipole Moment (Debye)
         X      -1.9582      Y      -0.8956      Z      -0.0000
       Tot       2.1533
    Quadrupole Moments (Debye-Ang)
        XX     -39.6292     XY       0.9853     YY     -42.0191
        XZ      -0.0000     YZ       0.0000     ZZ     -40.2586
    Octopole Moments (Debye-Ang^2)
       XXX      -0.8450    XXY      -1.5146    XYY       4.6270
       YYY       3.0781    XXZ      -0.0000    XYZ       0.0000
       YYZ      -0.0000    XZZ       2.9251    YZZ       0.4938
       ZZZ      -0.0000
    Hexadecapole Moments (Debye-Ang^3)
      XXXX    -471.6309   XXXY       9.7425   XXYY    -106.3486
      XYYY       6.8142   YYYY    -156.0504   XXXZ      -0.0000
      XXYZ      -0.0000   XYYZ       0.0000   YYYZ       0.0000
      XXZZ     -92.7935   XYZZ       0.2362   YYZZ     -35.1999
      XZZZ       0.0000   YZZZ       0.0000   ZZZZ     -60.5665
 -----------------------------------------------------------------
 Calculating analytic gradient of the SCF energy
 Gradient of SCF Energy
            1           2           3           4
    1  -0.0005403  -0.0026579   0.0001969   0.0030012
    2  -0.0036636   0.0015778   0.0002567   0.0018291
    3  -0.0000000   0.0000000   0.0000000   0.0000000
 Max gradient component =       3.664E-03
 RMS gradient           =       1.725E-03
 Gradient time:  CPU 0.96 s  wall 0.22 s
 Geometry Optimization Parameters
   NAtoms,    NIC,     NZ,  NCons,   NDum,   NFix, NCnnct, MaxDiis
        4      14       4       0       0       0       0       0

 Cartesian Hessian Update
 Hessian Updated using BFGS Update


** GEOMETRY OPTIMIZATION IN DELOCALIZED INTERNAL COORDINATES **
   Searching for a Minimum

   Optimization Cycle:   2

                       Coordinates (Angstroms)
     ATOM                X               Y               Z
      1  P        -0.0824191184   -0.8473325713    0.0000000000
      2  P        -1.5856240639    0.4730240527    0.0000000000
      3  H        -2.5190152997   -0.5849799971    0.0000000000
      4  Cl        1.6258242910    0.3472265821    0.0000000000
   Point Group: cs    Number of degrees of freedom:     5


   Energy is  -1141.563849279

 Hessian Updated using BFGS Update

  5 Hessian modes will be used to form the next step
  Hessian Eigenvalues:
     0.163353    0.206260    0.219415    0.250406    0.294420

 Minimum Search - Taking Simple RFO Step
 Searching for Lamda that Minimizes Along All modes
 Value Taken    Lamda =  -0.00010257
 Step Taken.  Stepsize is  0.021663

                             Maximum     Tolerance    Cnvgd?
         Gradient           0.003737      0.000300      NO
         Displacement       0.016816      0.001200      NO
         Energy change     -0.001466      0.000001      NO


 New Cartesian Coordinates Obtained by Inverse Iteration

 Displacement from previous Coordinates is:  0.025252
 ----------------------------------------------------------------
             Standard Nuclear Orientation (Angstroms)
    I     Atom           X                Y                Z
 ----------------------------------------------------------------
    1      P      -0.0830281223    -0.8465783244     0.0000000000
    2      P      -1.5786157124     0.4721398139     0.0000000000
    3      H      -2.5149402836    -0.5840774529     0.0000000000
    4      Cl      1.6153499272     0.3464540297     0.0000000000
 ----------------------------------------------------------------
 Molecular Point Group                 Cs    NOp =  2
 Largest Abelian Subgroup              Cs    NOp =  2
 Nuclear Repulsion Energy =   177.9375587240 hartrees
 There are       24 alpha and       24 beta electrons
 Applying Cartesian multipole field
    Component          Value
    ---------          -----
     (2,0,0)        1.00000E-11
     (0,2,0)        2.00000E-11
     (0,0,2)       -3.00000E-11
 Nucleus-field energy     =     0.0000000043 hartrees
 Requested basis set is 6-311++G(d,p)
 There are 44 shells and 97 basis functions
 A cutoff of  1.0D-11 yielded    897 shell pairs
 There are      4582 function pairs (      4893 Cartesian)
 Smallest overlap matrix eigenvalue = 5.76E-04
 Guess MOs from SCF MO coefficient file

 -----------------------------------------------------------------------
  General SCF calculation program by
  Eric Jon Sundstrom, Paul Horn, Yuezhi Mao, Dmitri Zuev, Alec White,
  David Stuck, Shaama M.S., Shane Yost, Joonho Lee, David Small,
  Daniel Levine, Susi Lehtola, Hugh Burton, Evgeny Epifanovsky
 -----------------------------------------------------------------------
 Hartree-Fock
 using 6 threads for integral computing
 -------------------------------------------------------
 OpenMP Integral computing Module                
 Release: version 2.0, May 2017, Q-Chem Inc. Pleasanton 
 -------------------------------------------------------
 A restricted SCF calculation will be
 performed using DIIS
 SCF converges when DIIS error is below 1.0e-08
 ---------------------------------------
  Cycle       Energy         DIIS error
 ---------------------------------------
    1   -1141.5638673299      1.25e-04  
    2   -1141.5638930004      3.42e-05  
    3   -1141.5638954282      1.45e-05  
    4   -1141.5638958808      4.47e-06  
    5   -1141.5638959460      1.84e-06  
    6   -1141.5638959595      6.25e-07  
    7   -1141.5638959623      2.78e-07  
    8   -1141.5638959628      9.28e-08  
    9   -1141.5638959629      3.47e-08  
   10   -1141.5638959629      1.09e-08  
   11   -1141.5638959629      2.57e-09  Convergence criterion met
 ---------------------------------------
 SCF time:   CPU 3.50s  wall 1.00s 
 SCF   energy in the final basis set =    -1141.5638959629
 Total energy in the final basis set =    -1141.5638959629

 --------------------------------------------------------------
             Orbital Energies (a.u.) and Symmetries
 --------------------------------------------------------------

 Alpha MOs, Restricted
 -- Occupied --                  
-104.85  -80.02  -79.98  -10.57   -8.04   -8.04   -8.04   -7.56
  1 A'    2 A'    3 A'    4 A'    5 A'    1 A"    6 A'    7 A'                 
 -7.525  -5.457  -5.455  -5.455  -5.418  -5.417  -5.417  -1.123
  8 A'    9 A'   10 A'    2 A"   11 A'   12 A'    3 A"   13 A'                 
 -0.929  -0.714  -0.545  -0.518  -0.501  -0.463  -0.384  -0.364
 14 A'   15 A'   16 A'   17 A'    4 A"   18 A'   19 A'    5 A"                 
 -- Virtual --                   
 -0.010   0.050   0.063   0.068   0.080   0.089   0.098   0.110
  6 A"   20 A'   21 A'   22 A'    7 A"   23 A'   24 A'   25 A'                 
  0.112   0.135   0.139   0.150   0.165   0.174   0.176   0.208
  8 A"   26 A'   27 A'    9 A"   28 A'   29 A'   30 A'   31 A'                 
  0.267   0.333   0.378   0.390   0.401   0.431   0.456   0.531
 32 A'   33 A'   34 A'   10 A"   35 A'   11 A"   36 A'   37 A'                 
  0.584   0.607   0.619   0.684   0.722   0.761   0.795   0.809
 38 A'   12 A"   39 A'   40 A'   13 A"   41 A'   42 A'   14 A"                 
  0.871   0.909   0.950   1.022   1.116   1.118   1.145   1.148
 15 A"   43 A'   44 A'   45 A'   16 A"   46 A'   17 A"   47 A'                 
  1.176   1.205   1.235   1.433   1.520   1.674   1.693   1.799
 48 A'   18 A"   49 A'   50 A'   51 A'   19 A"   52 A'   20 A"                 
  1.846   1.870   1.935   2.008   2.035   2.347   2.615   2.645
 53 A'   21 A"   54 A'   55 A'   56 A'   57 A'   22 A"   58 A'                 
  2.740   2.899   7.256   7.519  10.377  14.742  14.784  14.797
 59 A'   60 A'   61 A'   62 A'   63 A'   23 A"   24 A"   64 A'                 
 14.821  14.852  14.892  26.682  26.755  27.015 165.872 166.156
 65 A'   66 A'   67 A'   25 A"   68 A'   69 A'   70 A'   71 A'                 
219.235
 72 A'                                                                         

 Beta MOs, Restricted
 -- Occupied --                  
-104.85  -80.02  -79.98  -10.57   -8.04   -8.04   -8.04   -7.56
  1 A'    2 A'    3 A'    4 A'    5 A'    1 A"    6 A'    7 A'                 
 -7.525  -5.457  -5.455  -5.455  -5.418  -5.417  -5.417  -1.123
  8 A'    9 A'   10 A'    2 A"   11 A'   12 A'    3 A"   13 A'                 
 -0.929  -0.714  -0.545  -0.518  -0.501  -0.463  -0.384  -0.364
 14 A'   15 A'   16 A'   17 A'    4 A"   18 A'   19 A'    5 A"                 
 -- Virtual --                   
 -0.010   0.050   0.063   0.068   0.080   0.089   0.098   0.110
  6 A"   20 A'   21 A'   22 A'    7 A"   23 A'   24 A'   25 A'                 
  0.112   0.135   0.139   0.150   0.165   0.174   0.176   0.208
  8 A"   26 A'   27 A'    9 A"   28 A'   29 A'   30 A'   31 A'                 
  0.267   0.333   0.378   0.390   0.401   0.431   0.456   0.531
 32 A'   33 A'   34 A'   10 A"   35 A'   11 A"   36 A'   37 A'                 
  0.584   0.607   0.619   0.684   0.722   0.761   0.795   0.809
 38 A'   12 A"   39 A'   40 A'   13 A"   41 A'   42 A'   14 A"                 
  0.871   0.909   0.950   1.022   1.116   1.118   1.145   1.148
 15 A"   43 A'   44 A'   45 A'   16 A"   46 A'   17 A"   47 A'                 
  1.176   1.205   1.235   1.433   1.520   1.674   1.693   1.799
 48 A'   18 A"   49 A'   50 A'   51 A'   19 A"   52 A'   20 A"                 
  1.846   1.870   1.935   2.008   2.035   2.347   2.615   2.645
 53 A'   21 A"   54 A'   55 A'   56 A'   57 A'   22 A"   58 A'                 
  2.740   2.899   7.256   7.519  10.377  14.742  14.784  14.797
 59 A'   60 A'   61 A'   62 A'   63 A'   23 A"   24 A"   64 A'                 
 14.821  14.852  14.892  26.682  26.755  27.015 165.872 166.156
 65 A'   66 A'   67 A'   25 A"   68 A'   69 A'   70 A'   71 A'                 
219.235
 72 A'                                                                         
 --------------------------------------------------------------

          Ground-State Mulliken Net Atomic Charges

     Atom                 Charge (a.u.)
  ----------------------------------------
      1 P                     0.012271
      2 P                     0.201890
      3 H                    -0.125586
      4 Cl                   -0.088575
  ----------------------------------------
  Sum of atomic charges =     0.000000

 -----------------------------------------------------------------
                    Cartesian Multipole Moments
 -----------------------------------------------------------------
    Charge (ESU x 10^10)
                 0.0000
    Dipole Moment (Debye)
         X      -1.9065      Y      -0.8824      Z       0.0000
       Tot       2.1008
    Quadrupole Moments (Debye-Ang)
        XX     -39.5965     XY       0.9931     YY     -42.0201
        XZ       0.0000     YZ      -0.0000     ZZ     -40.2180
    Octopole Moments (Debye-Ang^2)
       XXX      -0.4126    XXY      -1.4765    XYY       4.7180
       YYY       3.1624    XXZ      -0.0000    XYZ      -0.0000
       YYZ       0.0000    XZZ       3.0068    YZZ       0.5028
       ZZZ       0.0000
    Hexadecapole Moments (Debye-Ang^3)
      XXXX    -467.2865   XXXY       9.6931   XXYY    -105.4929
      XYYY       6.8247   YYYY    -155.9259   XXXZ       0.0000
      XXYZ      -0.0000   XYYZ       0.0000   YYYZ      -0.0000
      XXZZ     -91.9791   XYZZ       0.2446   YYZZ     -35.1388
      XZZZ       0.0000   YZZZ      -0.0000   ZZZZ     -60.4236
 -----------------------------------------------------------------
 Calculating analytic gradient of the SCF energy
 Gradient of SCF Energy
            1           2           3           4
    1  -0.0010484   0.0007673   0.0001670   0.0001142
    2  -0.0001482  -0.0002268  -0.0000523   0.0004272
    3   0.0000000  -0.0000000  -0.0000000   0.0000000
 Max gradient component =       1.048E-03
 RMS gradient           =       4.070E-04
 Gradient time:  CPU 0.96 s  wall 0.22 s
 Geometry Optimization Parameters
   NAtoms,    NIC,     NZ,  NCons,   NDum,   NFix, NCnnct, MaxDiis
        4      14       4       0       0       0       0       0

 Cartesian Hessian Update
 Hessian Updated using BFGS Update


** GEOMETRY OPTIMIZATION IN DELOCALIZED INTERNAL COORDINATES **
   Searching for a Minimum

   Optimization Cycle:   3

                       Coordinates (Angstroms)
     ATOM                X               Y               Z
      1  P        -0.0830281223   -0.8465783244    0.0000000000
      2  P        -1.5786157124    0.4721398139    0.0000000000
      3  H        -2.5149402836   -0.5840774529    0.0000000000
      4  Cl        1.6153499272    0.3464540297    0.0000000000
   Point Group: cs    Number of degrees of freedom:     5


   Energy is  -1141.563895963

 Hessian Updated using BFGS Update

  5 Hessian modes will be used to form the next step
  Hessian Eigenvalues:
     0.154057    0.194539    0.209138    0.273738    0.348291

 Minimum Search - Taking Simple RFO Step
 Searching for Lamda that Minimizes Along All modes
 Value Taken    Lamda =  -0.00000784
 Step Taken.  Stepsize is  0.005410

                             Maximum     Tolerance    Cnvgd?
         Gradient           0.001031      0.000300      NO
         Displacement       0.003161      0.001200      NO
         Energy change     -0.000047      0.000001      NO


 New Cartesian Coordinates Obtained by Inverse Iteration

 Displacement from previous Coordinates is:  0.009721
 ----------------------------------------------------------------
             Standard Nuclear Orientation (Angstroms)
    I     Atom           X                Y                Z
 ----------------------------------------------------------------
    1      P      -0.0813223828    -0.8444040005     0.0000000000
    2      P      -1.5806577231     0.4716722931     0.0000000000
    3      H      -2.5172902197    -0.5845845865     0.0000000000
    4      Cl      1.6180361345     0.3452543602     0.0000000000
 ----------------------------------------------------------------
 Molecular Point Group                 Cs    NOp =  2
 Largest Abelian Subgroup              Cs    NOp =  2
 Nuclear Repulsion Energy =   177.8701553489 hartrees
 There are       24 alpha and       24 beta electrons
 Applying Cartesian multipole field
    Component          Value
    ---------          -----
     (2,0,0)        1.00000E-11
     (0,2,0)        2.00000E-11
     (0,0,2)       -3.00000E-11
 Nucleus-field energy     =     0.0000000043 hartrees
 Requested basis set is 6-311++G(d,p)
 There are 44 shells and 97 basis functions
 A cutoff of  1.0D-11 yielded    896 shell pairs
 There are      4581 function pairs (      4892 Cartesian)
 Smallest overlap matrix eigenvalue = 5.77E-04
 Guess MOs from SCF MO coefficient file

 -----------------------------------------------------------------------
  General SCF calculation program by
  Eric Jon Sundstrom, Paul Horn, Yuezhi Mao, Dmitri Zuev, Alec White,
  David Stuck, Shaama M.S., Shane Yost, Joonho Lee, David Small,
  Daniel Levine, Susi Lehtola, Hugh Burton, Evgeny Epifanovsky
 -----------------------------------------------------------------------
 Hartree-Fock
 using 6 threads for integral computing
 -------------------------------------------------------
 OpenMP Integral computing Module                
 Release: version 2.0, May 2017, Q-Chem Inc. Pleasanton 
 -------------------------------------------------------
 A restricted SCF calculation will be
 performed using DIIS
 SCF converges when DIIS error is below 1.0e-08
 ---------------------------------------
  Cycle       Energy         DIIS error
 ---------------------------------------
    1   -1141.5638967465      3.57e-05  
    2   -1141.5638994424      9.57e-06  
    3   -1141.5638997450      3.00e-06  
    4   -1141.5638997772      1.23e-06  
    5   -1141.5638997831      3.87e-07  
    6   -1141.5638997837      1.34e-07  
    7   -1141.5638997838      5.49e-08  
    8   -1141.5638997838      1.38e-08  
    9   -1141.5638997838      4.02e-09  Convergence criterion met
 ---------------------------------------
 SCF time:   CPU 2.87s  wall 1.00s 
 SCF   energy in the final basis set =    -1141.5638997838
 Total energy in the final basis set =    -1141.5638997838

 --------------------------------------------------------------
             Orbital Energies (a.u.) and Symmetries
 --------------------------------------------------------------

 Alpha MOs, Restricted
 -- Occupied --                  
-104.85  -80.02  -79.98  -10.57   -8.04   -8.04   -8.04   -7.56
  1 A'    2 A'    3 A'    4 A'    5 A'    1 A"    6 A'    7 A'                 
 -7.525  -5.457  -5.455  -5.455  -5.418  -5.417  -5.417  -1.124
  8 A'    9 A'   10 A'    2 A"   11 A'   12 A'    3 A"   13 A'                 
 -0.928  -0.714  -0.545  -0.518  -0.501  -0.464  -0.384  -0.364
 14 A'   15 A'   16 A'   17 A'    4 A"   18 A'   19 A'    5 A"                 
 -- Virtual --                   
 -0.010   0.050   0.063   0.068   0.080   0.089   0.098   0.110
  6 A"   20 A'   21 A'   22 A'    7 A"   23 A'   24 A'   25 A'                 
  0.112   0.135   0.139   0.150   0.165   0.174   0.176   0.207
  8 A"   26 A'   27 A'    9 A"   28 A'   29 A'   30 A'   31 A'                 
  0.267   0.334   0.378   0.390   0.401   0.431   0.455   0.531
 32 A'   33 A'   34 A'   10 A"   35 A'   11 A"   36 A'   37 A'                 
  0.584   0.607   0.619   0.684   0.722   0.761   0.796   0.809
 38 A'   12 A"   39 A'   40 A'   13 A"   41 A'   42 A'   14 A"                 
  0.871   0.909   0.950   1.021   1.116   1.118   1.144   1.147
 15 A"   43 A'   44 A'   45 A'   16 A"   46 A'   17 A"   47 A'                 
  1.175   1.205   1.235   1.432   1.520   1.674   1.692   1.799
 48 A'   18 A"   49 A'   50 A'   51 A'   19 A"   52 A'   20 A"                 
  1.846   1.870   1.935   2.008   2.035   2.346   2.615   2.645
 53 A'   21 A"   54 A'   55 A'   56 A'   57 A'   22 A"   58 A'                 
  2.740   2.899   7.256   7.519  10.377  14.742  14.784  14.796
 59 A'   60 A'   61 A'   62 A'   63 A'   23 A"   24 A"   64 A'                 
 14.821  14.852  14.892  26.682  26.755  27.015 165.873 166.155
 65 A'   66 A'   67 A'   25 A"   68 A'   69 A'   70 A'   71 A'                 
219.235
 72 A'                                                                         

 Beta MOs, Restricted
 -- Occupied --                  
-104.85  -80.02  -79.98  -10.57   -8.04   -8.04   -8.04   -7.56
  1 A'    2 A'    3 A'    4 A'    5 A'    1 A"    6 A'    7 A'                 
 -7.525  -5.457  -5.455  -5.455  -5.418  -5.417  -5.417  -1.124
  8 A'    9 A'   10 A'    2 A"   11 A'   12 A'    3 A"   13 A'                 
 -0.928  -0.714  -0.545  -0.518  -0.501  -0.464  -0.384  -0.364
 14 A'   15 A'   16 A'   17 A'    4 A"   18 A'   19 A'    5 A"                 
 -- Virtual --                   
 -0.010   0.050   0.063   0.068   0.080   0.089   0.098   0.110
  6 A"   20 A'   21 A'   22 A'    7 A"   23 A'   24 A'   25 A'                 
  0.112   0.135   0.139   0.150   0.165   0.174   0.176   0.207
  8 A"   26 A'   27 A'    9 A"   28 A'   29 A'   30 A'   31 A'                 
  0.267   0.334   0.378   0.390   0.401   0.431   0.455   0.531
 32 A'   33 A'   34 A'   10 A"   35 A'   11 A"   36 A'   37 A'                 
  0.584   0.607   0.619   0.684   0.722   0.761   0.796   0.809
 38 A'   12 A"   39 A'   40 A'   13 A"   41 A'   42 A'   14 A"                 
  0.871   0.909   0.950   1.021   1.116   1.118   1.144   1.147
 15 A"   43 A'   44 A'   45 A'   16 A"   46 A'   17 A"   47 A'                 
  1.175   1.205   1.235   1.432   1.520   1.674   1.692   1.799
 48 A'   18 A"   49 A'   50 A'   51 A'   19 A"   52 A'   20 A"                 
  1.846   1.870   1.935   2.008   2.035   2.346   2.615   2.645
 53 A'   21 A"   54 A'   55 A'   56 A'   57 A'   22 A"   58 A'                 
  2.740   2.899   7.256   7.519  10.377  14.742  14.784  14.796
 59 A'   60 A'   61 A'   62 A'   63 A'   23 A"   24 A"   64 A'                 
 14.821  14.852  14.892  26.682  26.755  27.015 165.873 166.155
 65 A'   66 A'   67 A'   25 A"   68 A'   69 A'   70 A'   71 A'                 
219.235
 72 A'                                                                         
 --------------------------------------------------------------

          Ground-State Mulliken Net Atomic Charges

     Atom                 Charge (a.u.)
  ----------------------------------------
      1 P                     0.010856
      2 P                     0.201266
      3 H                    -0.125042
      4 Cl                   -0.087081
  ----------------------------------------
  Sum of atomic charges =     0.000000

 -----------------------------------------------------------------
                    Cartesian Multipole Moments
 -----------------------------------------------------------------
    Charge (ESU x 10^10)
                 0.0000
    Dipole Moment (Debye)
         X      -1.8963      Y      -0.8774      Z       0.0000
       Tot       2.0894
    Quadrupole Moments (Debye-Ang)
        XX     -39.5799     XY       1.0087     YY     -42.0429
        XZ       0.0000     YZ       0.0000     ZZ     -40.2234
    Octopole Moments (Debye-Ang^2)
       XXX      -0.4754    XXY      -1.5062    XYY       4.7117
       YYY       3.1526    XXZ       0.0000    XYZ      -0.0000
       YYZ       0.0000    XZZ       2.9975    YZZ       0.4988
       ZZZ       0.0000
    Hexadecapole Moments (Debye-Ang^3)
      XXXX    -468.2048   XXXY       9.8991   XXYY    -105.6912
      XYYY       6.9619   YYYY    -155.6225   XXXZ       0.0000
      XXYZ       0.0000   XYYZ       0.0000   YYYZ       0.0000
      XXZZ     -92.1871   XYZZ       0.2925   YYZZ     -35.0938
      XZZZ       0.0000   YZZZ       0.0000   ZZZZ     -60.4536
 -----------------------------------------------------------------
 Calculating analytic gradient of the SCF energy
 Gradient of SCF Energy
            1           2           3           4
    1  -0.0003071   0.0002696  -0.0001366   0.0001740
    2   0.0001689  -0.0002486  -0.0000044   0.0000841
    3   0.0000000   0.0000000   0.0000000  -0.0000000
 Max gradient component =       3.071E-04
 RMS gradient           =       1.616E-04
 Gradient time:  CPU 0.95 s  wall 0.22 s
 Geometry Optimization Parameters
   NAtoms,    NIC,     NZ,  NCons,   NDum,   NFix, NCnnct, MaxDiis
        4      14       4       0       0       0       0       0

 Cartesian Hessian Update
 Hessian Updated using BFGS Update


** GEOMETRY OPTIMIZATION IN DELOCALIZED INTERNAL COORDINATES **
   Searching for a Minimum

   Optimization Cycle:   4

                       Coordinates (Angstroms)
     ATOM                X               Y               Z
      1  P        -0.0813223828   -0.8444040005    0.0000000000
      2  P        -1.5806577231    0.4716722931    0.0000000000
      3  H        -2.5172902197   -0.5845845865    0.0000000000
      4  Cl        1.6180361345    0.3452543602    0.0000000000
   Point Group: cs    Number of degrees of freedom:     5


   Energy is  -1141.563899784

 Hessian Updated using BFGS Update

  5 Hessian modes will be used to form the next step
  Hessian Eigenvalues:
     0.167503    0.176895    0.211148    0.274962    0.355763

 Minimum Search - Taking Simple RFO Step
 Searching for Lamda that Minimizes Along All modes
 Value Taken    Lamda =   0.00000000
 Step Taken.  Stepsize is  0.001957

                             Maximum     Tolerance    Cnvgd?
         Gradient           0.000312      0.000300      NO
         Displacement       0.001268      0.001200      NO
         Energy change     -0.000004      0.000001      NO


 New Cartesian Coordinates Obtained by Inverse Iteration

 Displacement from previous Coordinates is:  0.002622
 ----------------------------------------------------------------
             Standard Nuclear Orientation (Angstroms)
    I     Atom           X                Y                Z
 ----------------------------------------------------------------
    1      P      -0.0814646683    -0.8443468558     0.0000000000
    2      P      -1.5810843939     0.4722819276     0.0000000000
    3      H      -2.5163121669    -0.5848875961     0.0000000000
    4      Cl      1.6176270380     0.3448905906     0.0000000000
 ----------------------------------------------------------------
 Molecular Point Group                 Cs    NOp =  2
 Largest Abelian Subgroup              Cs    NOp =  2
 Nuclear Repulsion Energy =   177.8697484372 hartrees
 There are       24 alpha and       24 beta electrons
 Applying Cartesian multipole field
    Component          Value
    ---------          -----
     (2,0,0)        1.00000E-11
     (0,2,0)        2.00000E-11
     (0,0,2)       -3.00000E-11
 Nucleus-field energy     =     0.0000000043 hartrees
 Requested basis set is 6-311++G(d,p)
 There are 44 shells and 97 basis functions
 A cutoff of  1.0D-11 yielded    896 shell pairs
 There are      4581 function pairs (      4892 Cartesian)
 Smallest overlap matrix eigenvalue = 5.78E-04
 Guess MOs from SCF MO coefficient file

 -----------------------------------------------------------------------
  General SCF calculation program by
  Eric Jon Sundstrom, Paul Horn, Yuezhi Mao, Dmitri Zuev, Alec White,
  David Stuck, Shaama M.S., Shane Yost, Joonho Lee, David Small,
  Daniel Levine, Susi Lehtola, Hugh Burton, Evgeny Epifanovsky
 -----------------------------------------------------------------------
 Hartree-Fock
 using 6 threads for integral computing
 -------------------------------------------------------
 OpenMP Integral computing Module                
 Release: version 2.0, May 2017, Q-Chem Inc. Pleasanton 
 -------------------------------------------------------
 A restricted SCF calculation will be
 performed using DIIS
 SCF converges when DIIS error is below 1.0e-08
 ---------------------------------------
  Cycle       Energy         DIIS error
 ---------------------------------------
    1   -1141.5638999438      1.13e-05  
    2   -1141.5639001769      2.90e-06  
    3   -1141.5639002003      9.99e-07  
    4   -1141.5639002033      3.70e-07  
    5   -1141.5639002038      1.20e-07  
    6   -1141.5639002039      4.87e-08  
    7   -1141.5639002039      1.56e-08  
    8   -1141.5639002039      4.95e-09  Convergence criterion met
 ---------------------------------------
 SCF time:   CPU 2.58s  wall 0.00s 
 SCF   energy in the final basis set =    -1141.5639002039
 Total energy in the final basis set =    -1141.5639002039

 --------------------------------------------------------------
             Orbital Energies (a.u.) and Symmetries
 --------------------------------------------------------------

 Alpha MOs, Restricted
 -- Occupied --                  
-104.85  -80.02  -79.98  -10.57   -8.04   -8.04   -8.04   -7.56
  1 A'    2 A'    3 A'    4 A'    5 A'    1 A"    6 A'    7 A'                 
 -7.525  -5.457  -5.455  -5.455  -5.418  -5.417  -5.417  -1.124
  8 A'    9 A'   10 A'    2 A"   11 A'   12 A'    3 A"   13 A'                 
 -0.928  -0.714  -0.545  -0.518  -0.501  -0.464  -0.384  -0.364
 14 A'   15 A'   16 A'   17 A'    4 A"   18 A'   19 A'    5 A"                 
 -- Virtual --                   
 -0.010   0.050   0.063   0.068   0.080   0.089   0.098   0.110
  6 A"   20 A'   21 A'   22 A'    7 A"   23 A'   24 A'   25 A'                 
  0.112   0.135   0.139   0.150   0.165   0.174   0.176   0.207
  8 A"   26 A'   27 A'    9 A"   28 A'   29 A'   30 A'   31 A'                 
  0.267   0.334   0.378   0.390   0.401   0.431   0.455   0.531
 32 A'   33 A'   34 A'   10 A"   35 A'   11 A"   36 A'   37 A'                 
  0.584   0.607   0.619   0.684   0.722   0.761   0.795   0.809
 38 A'   12 A"   39 A'   40 A'   13 A"   41 A'   42 A'   14 A"                 
  0.871   0.909   0.950   1.021   1.115   1.118   1.144   1.147
 15 A"   43 A'   44 A'   45 A'   16 A"   46 A'   17 A"   47 A'                 
  1.175   1.205   1.235   1.432   1.520   1.674   1.693   1.799
 48 A'   18 A"   49 A'   50 A'   51 A'   19 A"   52 A'   20 A"                 
  1.846   1.870   1.935   2.008   2.035   2.347   2.615   2.645
 53 A'   21 A"   54 A'   55 A'   56 A'   57 A'   22 A"   58 A'                 
  2.740   2.899   7.256   7.519  10.377  14.742  14.784  14.796
 59 A'   60 A'   61 A'   62 A'   63 A'   23 A"   24 A"   64 A'                 
 14.821  14.852  14.892  26.682  26.755  27.015 165.873 166.155
 65 A'   66 A'   67 A'   25 A"   68 A'   69 A'   70 A'   71 A'                 
219.235
 72 A'                                                                         

 Beta MOs, Restricted
 -- Occupied --                  
-104.85  -80.02  -79.98  -10.57   -8.04   -8.04   -8.04   -7.56
  1 A'    2 A'    3 A'    4 A'    5 A'    1 A"    6 A'    7 A'                 
 -7.525  -5.457  -5.455  -5.455  -5.418  -5.417  -5.417  -1.124
  8 A'    9 A'   10 A'    2 A"   11 A'   12 A'    3 A"   13 A'                 
 -0.928  -0.714  -0.545  -0.518  -0.501  -0.464  -0.384  -0.364
 14 A'   15 A'   16 A'   17 A'    4 A"   18 A'   19 A'    5 A"                 
 -- Virtual --                   
 -0.010   0.050   0.063   0.068   0.080   0.089   0.098   0.110
  6 A"   20 A'   21 A'   22 A'    7 A"   23 A'   24 A'   25 A'                 
  0.112   0.135   0.139   0.150   0.165   0.174   0.176   0.207
  8 A"   26 A'   27 A'    9 A"   28 A'   29 A'   30 A'   31 A'                 
  0.267   0.334   0.378   0.390   0.401   0.431   0.455   0.531
 32 A'   33 A'   34 A'   10 A"   35 A'   11 A"   36 A'   37 A'                 
  0.584   0.607   0.619   0.684   0.722   0.761   0.795   0.809
 38 A'   12 A"   39 A'   40 A'   13 A"   41 A'   42 A'   14 A"                 
  0.871   0.909   0.950   1.021   1.115   1.118   1.144   1.147
 15 A"   43 A'   44 A'   45 A'   16 A"   46 A'   17 A"   47 A'                 
  1.175   1.205   1.235   1.432   1.520   1.674   1.693   1.799
 48 A'   18 A"   49 A'   50 A'   51 A'   19 A"   52 A'   20 A"                 
  1.846   1.870   1.935   2.008   2.035   2.347   2.615   2.645
 53 A'   21 A"   54 A'   55 A'   56 A'   57 A'   22 A"   58 A'                 
  2.740   2.899   7.256   7.519  10.377  14.742  14.784  14.796
 59 A'   60 A'   61 A'   62 A'   63 A'   23 A"   24 A"   64 A'                 
 14.821  14.852  14.892  26.682  26.755  27.015 165.873 166.155
 65 A'   66 A'   67 A'   25 A"   68 A'   69 A'   70 A'   71 A'                 
219.235
 72 A'                                                                         
 --------------------------------------------------------------

          Ground-State Mulliken Net Atomic Charges

     Atom                 Charge (a.u.)
  ----------------------------------------
      1 P                     0.010740
      2 P                     0.201398
      3 H                    -0.125270
      4 Cl                   -0.086868
  ----------------------------------------
  Sum of atomic charges =     0.000000

 -----------------------------------------------------------------
                    Cartesian Multipole Moments
 -----------------------------------------------------------------
    Charge (ESU x 10^10)
                 0.0000
    Dipole Moment (Debye)
         X      -1.8928      Y      -0.8757      Z       0.0000
       Tot       2.0855
    Quadrupole Moments (Debye-Ang)
        XX     -39.5827     XY       1.0068     YY     -42.0402
        XZ       0.0000     YZ       0.0000     ZZ     -40.2254
    Octopole Moments (Debye-Ang^2)
       XXX      -0.4147    XXY      -1.5054    XYY       4.7258
       YYY       3.1463    XXZ       0.0000    XYZ      -0.0000
       YYZ       0.0000    XZZ       3.0158    YZZ       0.4956
       ZZZ       0.0000
    Hexadecapole Moments (Debye-Ang^3)
      XXXX    -468.2244   XXXY       9.9587   XXYY    -105.6900
      XYYY       7.0253   YYYY    -155.6373   XXXZ      -0.0000
      XXYZ       0.0000   XYYZ      -0.0000   YYYZ       0.0000
      XXZZ     -92.1891   XYZZ       0.3163   YYZZ     -35.0984
      XZZZ       0.0000   YZZZ       0.0000   ZZZZ     -60.4645
 -----------------------------------------------------------------
 Calculating analytic gradient of the SCF energy
 Gradient of SCF Energy
            1           2           3           4
    1  -0.0000037  -0.0000405   0.0000154   0.0000288
    2  -0.0000386  -0.0000036   0.0000223   0.0000199
    3  -0.0000000   0.0000000  -0.0000000   0.0000000
 Max gradient component =       4.049E-05
 RMS gradient           =       2.065E-05
 Gradient time:  CPU 0.95 s  wall 0.22 s
 Geometry Optimization Parameters
   NAtoms,    NIC,     NZ,  NCons,   NDum,   NFix, NCnnct, MaxDiis
        4      14       4       0       0       0       0       0

 Cartesian Hessian Update
 Hessian Updated using BFGS Update


** GEOMETRY OPTIMIZATION IN DELOCALIZED INTERNAL COORDINATES **
   Searching for a Minimum

   Optimization Cycle:   5

                       Coordinates (Angstroms)
     ATOM                X               Y               Z
      1  P        -0.0814646683   -0.8443468558    0.0000000000
      2  P        -1.5810843939    0.4722819276    0.0000000000
      3  H        -2.5163121669   -0.5848875961    0.0000000000
      4  Cl        1.6176270380    0.3448905906    0.0000000000
   Point Group: cs    Number of degrees of freedom:     5


   Energy is  -1141.563900204

 Hessian Updated using BFGS Update

  5 Hessian modes will be used to form the next step
  Hessian Eigenvalues:
     0.158338    0.174745    0.217191    0.295111    0.347136

 Minimum Search - Taking Simple RFO Step
 Searching for Lamda that Minimizes Along All modes
 Value Taken    Lamda =   0.00000000
 Step Taken.  Stepsize is  0.000257

                             Maximum     Tolerance    Cnvgd?
         Gradient           0.000051      0.000300     YES
         Displacement       0.000231      0.001200     YES
         Energy change     -0.000000      0.000001     YES


                       Distance Matrix (Angstroms)
             P (  1)   P (  2)   H (  3)
   P (  2)  1.995588
   H (  3)  2.448633  1.411474
   Cl(  4)  2.073933  3.201247  4.237209

 Final energy is   -1141.5639002038874     


 ******************************
 **  OPTIMIZATION CONVERGED  **
 ******************************

                       Coordinates (Angstroms)
     ATOM                X               Y               Z
      1  P        -0.0814646683   -0.8443468558    0.0000000000
      2  P        -1.5810843939    0.4722819276    0.0000000000
      3  H        -2.5163121669   -0.5848875961    0.0000000000
      4  Cl        1.6176270380    0.3448905906    0.0000000000

Z-matrix Print:
$molecule
0 1
P 
P  1 1.995588
H  2 1.411474 1 90.215338
Cl 1 2.073933 2 103.728521 3 -180.000000 0
$end


 --------------------------------------------------------------
             Orbital Energies (a.u.) and Symmetries
 --------------------------------------------------------------

 Alpha MOs, Restricted
 -- Occupied --                  
-104.85  -80.02  -79.98  -10.57   -8.04   -8.04   -8.04   -7.56
  1 A'    2 A'    3 A'    4 A'    5 A'    1 A"    6 A'    7 A'                 
 -7.525  -5.457  -5.455  -5.455  -5.418  -5.417  -5.417  -1.124
  8 A'    9 A'   10 A'    2 A"   11 A'   12 A'    3 A"   13 A'                 
 -0.928  -0.714  -0.545  -0.518  -0.501  -0.464  -0.384  -0.364
 14 A'   15 A'   16 A'   17 A'    4 A"   18 A'   19 A'    5 A"                 
 -- Virtual --                   
 -0.010   0.050   0.063   0.068   0.080   0.089   0.098   0.110
  6 A"   20 A'   21 A'   22 A'    7 A"   23 A'   24 A'   25 A'                 
  0.112   0.135   0.139   0.150   0.165   0.174   0.176   0.207
  8 A"   26 A'   27 A'    9 A"   28 A'   29 A'   30 A'   31 A'                 
  0.267   0.334   0.378   0.390   0.401   0.431   0.455   0.531
 32 A'   33 A'   34 A'   10 A"   35 A'   11 A"   36 A'   37 A'                 
  0.584   0.607   0.619   0.684   0.722   0.761   0.795   0.809
 38 A'   12 A"   39 A'   40 A'   13 A"   41 A'   42 A'   14 A"                 
  0.871   0.909   0.950   1.021   1.115   1.118   1.144   1.147
 15 A"   43 A'   44 A'   45 A'   16 A"   46 A'   17 A"   47 A'                 
  1.175   1.205   1.235   1.432   1.520   1.674   1.693   1.799
 48 A'   18 A"   49 A'   50 A'   51 A'   19 A"   52 A'   20 A"                 
  1.846   1.870   1.935   2.008   2.035   2.347   2.615   2.645
 53 A'   21 A"   54 A'   55 A'   56 A'   57 A'   22 A"   58 A'                 
  2.740   2.899   7.256   7.519  10.377  14.742  14.784  14.796
 59 A'   60 A'   61 A'   62 A'   63 A'   23 A"   24 A"   64 A'                 
 14.821  14.852  14.892  26.682  26.755  27.015 165.873 166.155
 65 A'   66 A'   67 A'   25 A"   68 A'   69 A'   70 A'   71 A'                 
219.235
 72 A'                                                                         

 Beta MOs, Restricted
 -- Occupied --                  
-104.85  -80.02  -79.98  -10.57   -8.04   -8.04   -8.04   -7.56
  1 A'    2 A'    3 A'    4 A'    5 A'    1 A"    6 A'    7 A'                 
 -7.525  -5.457  -5.455  -5.455  -5.418  -5.417  -5.417  -1.124
  8 A'    9 A'   10 A'    2 A"   11 A'   12 A'    3 A"   13 A'                 
 -0.928  -0.714  -0.545  -0.518  -0.501  -0.464  -0.384  -0.364
 14 A'   15 A'   16 A'   17 A'    4 A"   18 A'   19 A'    5 A"                 
 -- Virtual --                   
 -0.010   0.050   0.063   0.068   0.080   0.089   0.098   0.110
  6 A"   20 A'   21 A'   22 A'    7 A"   23 A'   24 A'   25 A'                 
  0.112   0.135   0.139   0.150   0.165   0.174   0.176   0.207
  8 A"   26 A'   27 A'    9 A"   28 A'   29 A'   30 A'   31 A'                 
  0.267   0.334   0.378   0.390   0.401   0.431   0.455   0.531
 32 A'   33 A'   34 A'   10 A"   35 A'   11 A"   36 A'   37 A'                 
  0.584   0.607   0.619   0.684   0.722   0.761   0.795   0.809
 38 A'   12 A"   39 A'   40 A'   13 A"   41 A'   42 A'   14 A"                 
  0.871   0.909   0.950   1.021   1.115   1.118   1.144   1.147
 15 A"   43 A'   44 A'   45 A'   16 A"   46 A'   17 A"   47 A'                 
  1.175   1.205   1.235   1.432   1.520   1.674   1.693   1.799
 48 A'   18 A"   49 A'   50 A'   51 A'   19 A"   52 A'   20 A"                 
  1.846   1.870   1.935   2.008   2.035   2.347   2.615   2.645
 53 A'   21 A"   54 A'   55 A'   56 A'   57 A'   22 A"   58 A'                 
  2.740   2.899   7.256   7.519  10.377  14.742  14.784  14.796
 59 A'   60 A'   61 A'   62 A'   63 A'   23 A"   24 A"   64 A'                 
 14.821  14.852  14.892  26.682  26.755  27.015 165.873 166.155
 65 A'   66 A'   67 A'   25 A"   68 A'   69 A'   70 A'   71 A'                 
219.235
 72 A'                                                                         
 --------------------------------------------------------------

          Ground-State Mulliken Net Atomic Charges

     Atom                 Charge (a.u.)
  ----------------------------------------
      1 P                     0.010740
      2 P                     0.201398
      3 H                    -0.125270
      4 Cl                   -0.086868
  ----------------------------------------
  Sum of atomic charges =     0.000000

 -----------------------------------------------------------------
                    Cartesian Multipole Moments
 -----------------------------------------------------------------
    Charge (ESU x 10^10)
                 0.0000
    Dipole Moment (Debye)
         X      -1.8928      Y      -0.8757      Z       0.0000
       Tot       2.0855
    Quadrupole Moments (Debye-Ang)
        XX     -39.5827     XY       1.0068     YY     -42.0402
        XZ       0.0000     YZ       0.0000     ZZ     -40.2254
    Octopole Moments (Debye-Ang^2)
       XXX      -0.4147    XXY      -1.5054    XYY       4.7258
       YYY       3.1463    XXZ       0.0000    XYZ      -0.0000
       YYZ       0.0000    XZZ       3.0158    YZZ       0.4956
       ZZZ       0.0000
    Hexadecapole Moments (Debye-Ang^3)
      XXXX    -468.2244   XXXY       9.9587   XXYY    -105.6900
      XYYY       7.0253   YYYY    -155.6373   XXXZ      -0.0000
      XXYZ       0.0000   XYYZ      -0.0000   YYYZ       0.0000
      XXZZ     -92.1891   XYZZ       0.3163   YYZZ     -35.0984
      XZZZ       0.0000   YZZZ       0.0000   ZZZZ     -60.4645
 -----------------------------------------------------------------
Archival summary:
1\1\december\OPT\HF\BasisUnspecified\l121\taweetha\SunFeb1006:12:372019SunFeb1006:12:372019\0\\#,OPT,HF,BasisUnspecified,\\0,1\P\P,1,1.99559\H,2,1.41147,1,90.2153\Cl,1,2.07393,2,103.729,3,-180,0\\HF=-1141.5639\\@

 Total job time:  4.06s(wall), 22.37s(cpu) 
 Sun Feb 10 06:12:37 2019

        *************************************************************
        *                                                           *
        *  Thank you very much for using Q-Chem.  Have a nice day.  *
        *                                                           *
        *************************************************************


 
User input: 2 of 2 
 
Q-Chem Developer Version!
                  Welcome to Q-Chem
     A Quantum Leap Into The Future Of Chemistry


 Q-Chem 5.1, Q-Chem, Inc., Pleasanton, CA (2018)

 Yihan Shao,  Zhengting Gan,  E. Epifanovsky,  A. T. B. Gilbert,  M. Wormit,  
 J. Kussmann,  A. W. Lange,  A. Behn,  Jia Deng,  Xintian Feng,  D. Ghosh,  
 M. Goldey,  P. R. Horn,  L. D. Jacobson,  I. Kaliman,  T. Kus,  A. Landau,  
 Jie Liu,  E. I. Proynov,  R. M. Richard,  R. P. Steele,  E. J. Sundstrom,  
 H. L. Woodcock III,  P. M. Zimmerman,  D. Zuev,  B. Albrecht,  E. Alguire,  
 S. A. Baeppler,  D. Barton,  Z. Benda,  Y. A. Bernard,  E. J. Berquist,  
 K. B. Bravaya,  H. Burton,  D. Casanova,  Chun-Min Chang,  Yunqing Chen,  
 A. Chien,  K. D. Closser,  M. P. Coons,  S. Coriani,  S. Dasgupta,  
 A. L. Dempwolff,  M. Diedenhofen,  Hainam Do,  R. G. Edgar,  Po-Tung Fang,  
 S. Faraji,  S. Fatehi,  Qingguo Feng,  K. D. Fenk,  J. Fosso-Tande,  
 J. Gayvert,  Qinghui Ge,  A. Ghysels,  G. Gidofalvi,  J. Gomes,  
 J. Gonthier,  A. Gunina,  D. Hait,  M. W. D. Hanson-Heine,  
 P. H. P. Harbach,  A. W. Hauser,  J. E. Herr,  E. G. Hohenstein,  
 Z. C. Holden,  Kerwin Hui,  B. C. Huynh,  T.-C. Jagau,  Hyunjun Ji,  
 B. Kaduk,  K. Khistyaev,  Jaehoon Kim,  P. Klunzinger,  K. Koh,  
 D. Kosenkov,  L. Koulias,  T. Kowalczyk,  C. M. Krauter,  A. Kunitsa,  
 Ka Un Lao,  A. Laurent,  K. V. Lawler,  Joonho Lee,  D. Lefrancois,  
 S. Lehtola,  D. S. Levine,  Yi-Pei Li,  You-Sheng Lin,  Fenglai Liu,  
 E. Livshits,  A. Luenser,  P. Manohar,  E. Mansoor,  S. F. Manzer,  
 Shan-Ping Mao,  Yuezhi Mao,  N. Mardirossian,  A. V. Marenich,  
 T. Markovich,  L. A. Martinez-Martinez,  S. A. Maurer,  N. J. Mayhall,  
 S. C. McKenzie,  J.-M. Mewes,  A. F. Morrison,  J. W. Mullinax,  K. Nanda,  
 T. S. Nguyen-Beck,  R. Olivares-Amaya,  J. A. Parkhill,  T. M. Perrine,  
 F. Plasser,  P. Pokhilko,  S. Prager,  A. Prociuk,  E. Ramos,  D. R. Rehn,  
 F. Rob,  M. Schneider,  N. Sergueev,  S. M. Sharada,  S. Sharma,  
 D. W. Small,  T. Stauch,  T. Stein,  Yu-Chuan Su,  A. J. W. Thom,  
 A. Tkatchenko,  T. Tsuchimochi,  N. M. Tubman,  L. Vogt,  M. L. Vidal,  
 O. Vydrov,  M. A. Watson,  J. Wenzel,  M. de Wergifosse,  T. A. Wesolowski,  
 A. White,  J. Witte,  A. Yamada,  Jun Yang,  K. Yao,  S. Yeganeh,  
 S. R. Yost,  Zhi-Qiang You,  A. Zech,  Igor Ying Zhang,  Xing Zhang,  
 Yan Zhao,  Ying Zhu,  B. R. Brooks,  G. K. L. Chan,  C. J. Cramer,  
 M. S. Gordon,  W. J. Hehre,  A. Klamt,  M. W. Schmidt,  C. D. Sherrill,  
 D. G. Truhlar,  A. Aspuru-Guzik,  R. Baer,  A. T. Bell,  N. A. Besley,  
 Jeng-Da Chai,  A. E. DePrince, III,  R. A. DiStasio Jr.,  A. Dreuw,  
 B. D. Dunietz,  T. R. Furlani,  Chao-Ping Hsu,  Yousung Jung,  Jing Kong,  
 D. S. Lambrecht,  WanZhen Liang,  C. Ochsenfeld,  V. A. Rassolov,  
 L. V. Slipchenko,  J. E. Subotnik,  T. Van Voorhis,  J. M. Herbert,  
 A. I. Krylov,  P. M. W. Gill,  M. Head-Gordon

 Contributors to earlier versions of Q-Chem not listed above: 
 R. D. Adamson,  B. Austin,  J. Baker,  G. J. O. Beran,  K. Brandhorst,  
 S. T. Brown,  E. F. C. Byrd,  A. K. Chakraborty,  C.-L. Cheng,  
 Siu Hung Chien,  D. M. Chipman,  D. L. Crittenden,  H. Dachsel,  
 R. J. Doerksen,  A. D. Dutoi,  L. Fusti-Molnar,  W. A. Goddard III,  
 A. Golubeva-Zadorozhnaya,  S. R. Gwaltney,  G. Hawkins,  A. Heyden,  
 S. Hirata,  G. Kedziora,  F. J. Keil,  C. Kelley,  Jihan Kim,  R. A. King,  
 R. Z. Khaliullin,  P. P. Korambath,  W. Kurlancheek,  A. M. Lee,  M. S. Lee,  
 S. V. Levchenko,  Ching Yeh Lin,  D. Liotard,  R. C. Lochan,  I. Lotan,  
 P. E. Maslen,  N. Nair,  D. P. O'Neill,  D. Neuhauser,  E. Neuscamman,  
 C. M. Oana,  R. Olson,  B. Peters,  R. Peverati,  P. A. Pieniazek,  
 Y. M. Rhee,  J. Ritchie,  M. A. Rohrdanz,  E. Rosta,  N. J. Russ,  
 H. F. Schaefer III,  N. E. Schultz,  N. Shenvi,  A. C. Simmonett,  A. Sodt,  
 D. Stuck,  K. S. Thanthiriwatte,  V. Vanovschi,  Tao Wang,  A. Warshel,  
 C. F. Williams,  Q. Wu,  X. Xu,  W. Zhang

 Please cite Q-Chem as follows:
 Y. Shao et al., Mol. Phys. 113, 184-215 (2015)
 DOI: 10.1080/00268976.2014.952696

 Q-Chem 5.1.2 for Intel X86 EM64T Linux

 Parts of Q-Chem use Armadillo 8.300.2 (Tropical Shenanigans).
 http://arma.sourceforge.net/

 Q-Chem begins on Sun Feb 10 06:12:37 2019  

Host: 
0

     Scratch files written to /scratch/taweetham/qchem23274//
The previous job contains 0 fragments, simply inherited here
Input Ideriv = 2
Curr. Ideriv = -1
Max.  Ideriv = 2

Checking the input file for inconsistencies... 	...done.

--------------------------------------------------------------
User input:
--------------------------------------------------------------

$molecule
read
$end

$rem
   JOB_TYPE 	FREQUENCY
   BASIS 		6-311++G**
   EXCHANGE 	HF	
$end

--------------------------------------------------------------
 ----------------------------------------------------------------
             Standard Nuclear Orientation (Angstroms)
    I     Atom           X                Y                Z
 ----------------------------------------------------------------
    1      P      -0.0915616628    -0.8370891644    -0.0000000000
    2      P      -1.5766973723     0.4958559205    -0.0000000000
    3      H      -2.5234270372    -0.5510257972    -0.0000000000
    4      Cl      1.6204301509     0.3335014386     0.0000000000
 ----------------------------------------------------------------
 Molecular Point Group                 Cs    NOp =  2
 Largest Abelian Subgroup              Cs    NOp =  2
 Nuclear Repulsion Energy =   177.8697484372 hartrees
 There are       24 alpha and       24 beta electrons
 Requested basis set is 6-311++G(d,p)
 There are 44 shells and 97 basis functions

 Total QAlloc Memory Limit   2000 MB
 Mega-Array Size       188 MB
 MEM_STATIC part       192 MB

                       Distance Matrix (Angstroms)
             P (  1)   P (  2)   H (  3)
   P (  2)  1.995588
   H (  3)  2.448633  1.411474
   Cl(  4)  2.073933  3.201247  4.237209

 A cutoff of  1.0D-11 yielded    896 shell pairs
 There are      4581 function pairs (      4892 Cartesian)

 -------------------------------------------------------
 OpenMP Integral Computing Module                       
 Release: version 1.0, May 2013, Q-Chem Inc. Pittsburgh 
 -------------------------------------------------------
 Integral Job Info:
 Integral job number is                      11
 Integral operator is                         1
 short-range coefficients                     0
 long-range coefficients              100000000
 Omega coefficients                           0
 if combine SR and LR in K                    0
 Integral screening is                        0
 Integral computing path is                   2
 max size of driver memory is            800000
 size of driver memory is                593474
 size of scratch memory is              8114252
 max col of scratch BK array               1296
 max len of scratch array in speh3          155
 max len of scratch index in speh4           18
 max int batch size is                      520
 min int batch size is                       52
 fixed nKL is                                52
 max L of basis functions is                  2
 order of int derivative is                   0
 number of shells is                         44
 number of basis is                         100
 number of cartesian basis is               100
 number of contracted shell pairs           896
 number of primitive shell pairs           2355
 maxK2 (contraction) of shell pair           36
 max number of K2 of shell pair               1
 max number of CS2 of shell pair            151
 max number of PS2 of shell pair            222
 mem total for path MDJ                  512010
 -------------------------------------------------------
 Smallest overlap matrix eigenvalue = 5.78E-04
 Guess from superposition of atomic densities
 Warning:  Energy on first SCF cycle will be non-variational
 SAD guess density has 48.000000 electrons

 -----------------------------------------------------------------------
  General SCF calculation program by
  Eric Jon Sundstrom, Paul Horn, Yuezhi Mao, Dmitri Zuev, Alec White,
  David Stuck, Shaama M.S., Shane Yost, Joonho Lee, David Small,
  Daniel Levine, Susi Lehtola, Hugh Burton, Evgeny Epifanovsky
 -----------------------------------------------------------------------
 Hartree-Fock
 using 6 threads for integral computing
 -------------------------------------------------------
 OpenMP Integral computing Module                
 Release: version 2.0, May 2017, Q-Chem Inc. Pleasanton 
 -------------------------------------------------------
 A restricted SCF calculation will be
 performed using DIIS
 SCF converges when DIIS error is below 1.0e-08
 ---------------------------------------
  Cycle       Energy         DIIS error
 ---------------------------------------
    1   -1141.8508460401      4.73e-02  
    2   -1141.5233792941      4.47e-03  
    3   -1141.5548853014      2.42e-03  
    4   -1141.5628730321      5.32e-04  
    5   -1141.5637595651      2.16e-04  
    6   -1141.5638799489      5.72e-05  
    7   -1141.5638962576      2.46e-05  
    8   -1141.5638996213      8.46e-06  
    9   -1141.5639001241      3.18e-06  
   10   -1141.5639001898      1.26e-06  
   11   -1141.5639002030      3.46e-07  
   12   -1141.5639002038      9.73e-08  
   13   -1141.5639002039      2.23e-08  
   14   -1141.5639002039      7.39e-09  Convergence criterion met
 ---------------------------------------
 SCF time:   CPU 4.45s  wall 0.00s 
 SCF   energy in the final basis set =    -1141.5639002039
 Total energy in the final basis set =    -1141.5639002039

 --------------------------------------------------------------
             Orbital Energies (a.u.) and Symmetries
 --------------------------------------------------------------

 Alpha MOs, Restricted
 -- Occupied --                  
-104.85  -80.02  -79.98  -10.57   -8.04   -8.04   -8.04   -7.56
  1 A'    2 A'    3 A'    4 A'    5 A'    1 A"    6 A'    7 A'                 
 -7.525  -5.457  -5.455  -5.455  -5.418  -5.417  -5.417  -1.124
  8 A'    9 A'   10 A'    2 A"   11 A'   12 A'    3 A"   13 A'                 
 -0.928  -0.714  -0.545  -0.518  -0.501  -0.464  -0.384  -0.364
 14 A'   15 A'   16 A'   17 A'    4 A"   18 A'   19 A'    5 A"                 
 -- Virtual --                   
 -0.010   0.050   0.063   0.068   0.080   0.089   0.098   0.110
  6 A"   20 A'   21 A'   22 A'    7 A"   23 A'   24 A'   25 A'                 
  0.112   0.135   0.139   0.150   0.165   0.174   0.176   0.207
  8 A"   26 A'   27 A'    9 A"   28 A'   29 A'   30 A'   31 A'                 
  0.267   0.334   0.378   0.390   0.401   0.431   0.455   0.531
 32 A'   33 A'   34 A'   10 A"   35 A'   11 A"   36 A'   37 A'                 
  0.584   0.607   0.619   0.684   0.722   0.761   0.795   0.809
 38 A'   12 A"   39 A'   40 A'   13 A"   41 A'   42 A'   14 A"                 
  0.871   0.909   0.950   1.021   1.115   1.118   1.144   1.147
 15 A"   43 A'   44 A'   45 A'   16 A"   46 A'   17 A"   47 A'                 
  1.175   1.205   1.235   1.432   1.520   1.674   1.693   1.799
 48 A'   18 A"   49 A'   50 A'   51 A'   19 A"   52 A'   20 A"                 
  1.846   1.870   1.935   2.008   2.035   2.347   2.615   2.645
 53 A'   21 A"   54 A'   55 A'   56 A'   57 A'   22 A"   58 A'                 
  2.740   2.899   7.256   7.519  10.377  14.742  14.784  14.796
 59 A'   60 A'   61 A'   62 A'   63 A'   23 A"   24 A"   64 A'                 
 14.821  14.852  14.892  26.682  26.755  27.015 165.873 166.155
 65 A'   66 A'   67 A'   25 A"   68 A'   69 A'   70 A'   71 A'                 
219.235
 72 A'                                                                         

 Beta MOs, Restricted
 -- Occupied --                  
-104.85  -80.02  -79.98  -10.57   -8.04   -8.04   -8.04   -7.56
  1 A'    2 A'    3 A'    4 A'    5 A'    1 A"    6 A'    7 A'                 
 -7.525  -5.457  -5.455  -5.455  -5.418  -5.417  -5.417  -1.124
  8 A'    9 A'   10 A'    2 A"   11 A'   12 A'    3 A"   13 A'                 
 -0.928  -0.714  -0.545  -0.518  -0.501  -0.464  -0.384  -0.364
 14 A'   15 A'   16 A'   17 A'    4 A"   18 A'   19 A'    5 A"                 
 -- Virtual --                   
 -0.010   0.050   0.063   0.068   0.080   0.089   0.098   0.110
  6 A"   20 A'   21 A'   22 A'    7 A"   23 A'   24 A'   25 A'                 
  0.112   0.135   0.139   0.150   0.165   0.174   0.176   0.207
  8 A"   26 A'   27 A'    9 A"   28 A'   29 A'   30 A'   31 A'                 
  0.267   0.334   0.378   0.390   0.401   0.431   0.455   0.531
 32 A'   33 A'   34 A'   10 A"   35 A'   11 A"   36 A'   37 A'                 
  0.584   0.607   0.619   0.684   0.722   0.761   0.795   0.809
 38 A'   12 A"   39 A'   40 A'   13 A"   41 A'   42 A'   14 A"                 
  0.871   0.909   0.950   1.021   1.115   1.118   1.144   1.147
 15 A"   43 A'   44 A'   45 A'   16 A"   46 A'   17 A"   47 A'                 
  1.175   1.205   1.235   1.432   1.520   1.674   1.693   1.799
 48 A'   18 A"   49 A'   50 A'   51 A'   19 A"   52 A'   20 A"                 
  1.846   1.870   1.935   2.008   2.035   2.347   2.615   2.645
 53 A'   21 A"   54 A'   55 A'   56 A'   57 A'   22 A"   58 A'                 
  2.740   2.899   7.256   7.519  10.377  14.742  14.784  14.796
 59 A'   60 A'   61 A'   62 A'   63 A'   23 A"   24 A"   64 A'                 
 14.821  14.852  14.892  26.682  26.755  27.015 165.873 166.155
 65 A'   66 A'   67 A'   25 A"   68 A'   69 A'   70 A'   71 A'                 
219.235
 72 A'                                                                         
 --------------------------------------------------------------

          Ground-State Mulliken Net Atomic Charges

     Atom                 Charge (a.u.)
  ----------------------------------------
      1 P                     0.010740
      2 P                     0.201398
      3 H                    -0.125270
      4 Cl                   -0.086868
  ----------------------------------------
  Sum of atomic charges =     0.000000

 -----------------------------------------------------------------
                    Cartesian Multipole Moments
 -----------------------------------------------------------------
    Charge (ESU x 10^10)
                 0.0000
    Dipole Moment (Debye)
         X      -1.9023      Y      -0.8549      Z      -0.0000
       Tot       2.0855
    Quadrupole Moments (Debye-Ang)
        XX     -39.5577     XY       0.9684     YY     -42.0727
        XZ       0.0000     YZ       0.0000     ZZ     -40.2254
    Octopole Moments (Debye-Ang^2)
       XXX      -0.3589    XXY      -1.6481    XYY       4.8400
       YYY       2.1931    XXZ       0.0000    XYZ      -0.0000
       YYZ      -0.0000    XZZ       3.0561    YZZ       0.2085
       ZZZ       0.0000
    Hexadecapole Moments (Debye-Ang^3)
      XXXX    -467.7514   XXXY      11.6091   XXYY    -105.7805
      XYYY       8.8785   YYYY    -155.9176   XXXZ      -0.0000
      XXYZ       0.0000   XYYZ       0.0000   YYYZ       0.0000
      XXZZ     -92.1807   XYZZ       0.9593   YYZZ     -35.1079
      XZZZ       0.0000   YZZZ       0.0000   ZZZZ     -60.4645
 -----------------------------------------------------------------
 Calculating MO derivatives via CPSCF
XF: myseg = 0
XF: NBas: 97, NBas6D: 100
 D1JvT checksum  = 77280 4940.8517763257
 D1KAT checksum  = 160560 340.1159194271
   1         3          12      0.119991    0.038470
   2         3          12      0.027609    0.011288
   3         3          12      0.007881    0.003653
   4         3          12      0.001776    0.000808
   5         3          12      0.000378    0.000183
   6        10           5      0.000057    0.000029
   7        12           3      0.000007    0.000004
   8        15           0      0.000000    0.000000    Roots Converged
 Time for AOints: 0.9 s (CPU) 0.2 s (wall)
 ------------------------------------------------------------------------------
                     AOints        : Timing summary (seconds)
 ------------------------------------------------------------------------------
     job step          cpu (% of tot)      sys (% of tot)     wall (% of tot)
 ------------------------------------------------------------------------------
  cpscf_lag         0.3108E+01 (28.5)   0.2000E-05 (40.0)   0.5845E+00 (28.9)
  iterzp            0.6886E+01 (63.1)   0.3000E-05 (60.0)   0.1264E+01 (62.5)
  make_fx           0.0000E+00 ( 0.0)   0.0000E+00 ( 0.0)   0.0000E+00 ( 0.0)
  AOints            0.8811E+00 ( 8.1)   0.0000E+00 ( 0.0)   0.1557E+00 ( 7.7)
 ------------------------------------------------------------------------------
   Grand Totals     0.1091E+02          0.5000E-05          0.2022E+01
 ------------------------------------------------------------------------------
 Calculating analytic Hessian of the SCF energy
 Polarizability Matrix (a.u.)
            1           2           3
    1 -87.4378042  10.8012088   0.0000000
    2  10.8012088 -56.1789786  -0.0000000
    3   0.0000000  -0.0000000 -38.5287460

 Direct stationary perturbation theory relativistic correction:

 rels  =       1.748260655901
 relv  =      -6.103663060204
 rel2e =       1.234183754290
 E_rel =      -3.121218650013

 Hessian of the SCF Energy
            1           2           3           4           5           6
    1   0.2622608  -0.0592363  -0.0000000  -0.1467820   0.1280180   0.0000000
    2  -0.0592363   0.2297183   0.0000000   0.1352117  -0.1691042  -0.0000000
    3  -0.0000000   0.0000000   0.0097023   0.0000000  -0.0000000   0.0092235
    4  -0.1467820   0.1352117   0.0000000   0.2758896  -0.0219763  -0.0000000
    5   0.1280180  -0.1691042  -0.0000000  -0.0219763   0.3064693   0.0000000
    6   0.0000000  -0.0000000   0.0092235  -0.0000000   0.0000000   0.0087941
    7  -0.0093793  -0.0188817  -0.0000000  -0.1084711  -0.0896464  -0.0000000
    8   0.0035321   0.0095030   0.0000000  -0.1143333  -0.1486936  -0.0000000
    9   0.0000000   0.0000000  -0.0111241  -0.0000000  -0.0000000  -0.0105904
   10  -0.1060995  -0.0570937   0.0000000  -0.0206365  -0.0163953  -0.0000000
   11  -0.0723138  -0.0701171   0.0000000   0.0010980   0.0113285   0.0000000
   12   0.0000000   0.0000000  -0.0078017  -0.0000000  -0.0000000  -0.0074272
            7           8           9          10          11          12
    1  -0.0093793   0.0035321   0.0000000  -0.1060995  -0.0723138   0.0000000
    2  -0.0188817   0.0095030   0.0000000  -0.0570937  -0.0701171   0.0000000
    3  -0.0000000   0.0000000  -0.0111241   0.0000000   0.0000000  -0.0078017
    4  -0.1084711  -0.1143333  -0.0000000  -0.0206365   0.0010980  -0.0000000
    5  -0.0896464  -0.1486936  -0.0000000  -0.0163953   0.0113285  -0.0000000
    6  -0.0000000  -0.0000000  -0.0105904  -0.0000000   0.0000000  -0.0074272
    7   0.1243829   0.1051193   0.0000000  -0.0065325   0.0034087   0.0000000
    8   0.1051193   0.1387097   0.0000000   0.0056820   0.0004809   0.0000000
    9   0.0000000   0.0000000   0.0127647   0.0000000  -0.0000000   0.0089498
   10  -0.0065325   0.0056820   0.0000000   0.1332685   0.0678070  -0.0000000
   11   0.0034087   0.0004809  -0.0000000   0.0678070   0.0583077  -0.0000000
   12   0.0000000   0.0000000   0.0089498  -0.0000000  -0.0000000   0.0062791
 Gradient time:  CPU 15.08 s  wall 2.92 s
 **********************************************************************
 **                                                                  **
 **                       VIBRATIONAL ANALYSIS                       **
 **                       --------------------                       **
 **                                                                  **
 **        VIBRATIONAL FREQUENCIES (CM**-1) AND NORMAL MODES         **
 **     FORCE CONSTANTS (mDYN/ANGSTROM) AND REDUCED MASSES (AMU)     **
 **                  INFRARED INTENSITIES (KM/MOL)                   **
 **                                                                  **
 **********************************************************************


 Mode:                 1                      2                      3
 Frequency:       218.92                 509.72                 595.98
 Force Cnst:      0.4703                 2.9091                 0.2234
 Red. Mass:      16.6566                19.0040                 1.0675
 IR Active:          YES                    YES                    YES
 IR Intens:        2.120                122.923                  0.044
 Raman Active:       YES                    YES                    YES
               X      Y      Z        X      Y      Z        X      Y      Z
 P         -0.013 -0.340 -0.000   -0.373 -0.397 -0.000    0.000  0.000 -0.028
 P          0.444  0.125 -0.000   -0.084  0.058 -0.000   -0.000  0.000 -0.027
 H         -0.181  0.684  0.000   -0.504  0.424  0.000    0.000 -0.000  0.999
 Cl        -0.376  0.171  0.000    0.419  0.288  0.000   -0.000 -0.000  0.020
 TransDip  -0.014 -0.044  0.000   -0.337 -0.111  0.000    0.000  0.000  0.007

 Mode:                 4                      5                      6
 Frequency:       682.95                 882.60                2531.07
 Force Cnst:      1.7910                 0.5752                 3.9200
 Red. Mass:       6.5175                 1.2532                 1.0385
 IR Active:          YES                    YES                    YES
 IR Intens:       15.957                  5.693                 50.834
 Raman Active:       YES                    YES                    YES
               X      Y      Z        X      Y      Z        X      Y      Z
 P          0.271 -0.172  0.000    0.010 -0.052  0.000   -0.000 -0.001 -0.000
 P         -0.225  0.172  0.000   -0.026  0.067  0.000   -0.022 -0.024 -0.000
 H         -0.679  0.596 -0.000    0.751 -0.654 -0.000    0.680  0.733  0.000
 Cl        -0.022 -0.017 -0.000   -0.008  0.006 -0.000    0.000  0.000  0.000
 TransDip   0.126 -0.023  0.000    0.016  0.075  0.000   -0.188 -0.129 -0.000

 STANDARD THERMODYNAMIC QUANTITIES AT   298.15 K  AND     1.00 ATM

   This Molecule has  0 Imaginary Frequencies
   Zero point vibrational energy:        7.750 kcal/mol

   Atom    1 Element P  Has Mass   30.97376
   Atom    2 Element P  Has Mass   30.97376
   Atom    3 Element H  Has Mass    1.00783
   Atom    4 Element Cl Has Mass   34.96885
   Molecular Mass:    97.924200 amu
   Principal axes and moments of inertia in amu*Bohr^2:
                             1           2           3
    Eigenvalues --      119.61224   626.55758   746.16981
          X               0.99994     0.01096     0.00000
          Y              -0.01096     0.99994     0.00000
          Z               0.00000    -0.00000     1.00000
   Rotational Symmetry Number is   1
   The Molecule is an Asymmetric Top
   Translational Enthalpy:        0.889 kcal/mol
   Rotational Enthalpy:           0.889 kcal/mol
   Vibrational Enthalpy:          8.433 kcal/mol
   gas constant (RT):             0.592 kcal/mol
   Translational Entropy:        39.655  cal/mol.K
   Rotational Entropy:           25.528  cal/mol.K
   Vibrational Entropy:           3.536  cal/mol.K

   Total Enthalpy:               10.803 kcal/mol
   Total Entropy:                68.719  cal/mol.K
Archival summary:
1\1\december\FREQ\HF\BasisUnspecified\l121\taweetha\SunFeb1006:12:402019SunFeb1006:12:402019\0\\#,FREQ,HF,BasisUnspecified,\\0,1\P\P,1,1.99559\H,2,1.41147,1,90.2153\Cl,1,2.07393,2,103.729,3,180,0\\HF=-1141.5639\\@

 Total job time:  3.71s(wall), 19.72s(cpu) 
 Sun Feb 10 06:12:40 2019

        *************************************************************
        *                                                           *
        *  Thank you very much for using Q-Chem.  Have a nice day.  *
        *                                                           *
        *************************************************************
