# Supplementary material for: Geometric and energetic data from ab initio calculations of haloethene, haloimine, halomethylenephosphine, haloiminophosphine, halodiazene, halodiphosphene and halocyclopropane
Source: Data Brief. 2019 Nov 2;27:104738. doi: 10.1016/j.dib.2019.104738 (PMC6861602; doi:10.1016/j.dib.2019.104738)
Supplement: Multimedia component 8 [file mmc8.zip › PP/HF/HEPPEF.out]

Q-Chem Developer Version!
                  Welcome to Q-Chem
     A Quantum Leap Into The Future Of Chemistry


 Q-Chem 5.1, Q-Chem, Inc., Pleasanton, CA (2018)

 Yihan Shao,  Zhengting Gan,  E. Epifanovsky,  A. T. B. Gilbert,  M. Wormit,  
 J. Kussmann,  A. W. Lange,  A. Behn,  Jia Deng,  Xintian Feng,  D. Ghosh,  
 M. Goldey,  P. R. Horn,  L. D. Jacobson,  I. Kaliman,  T. Kus,  A. Landau,  
 Jie Liu,  E. I. Proynov,  R. M. Richard,  R. P. Steele,  E. J. Sundstrom,  
 H. L. Woodcock III,  P. M. Zimmerman,  D. Zuev,  B. Albrecht,  E. Alguire,  
 S. A. Baeppler,  D. Barton,  Z. Benda,  Y. A. Bernard,  E. J. Berquist,  
 K. B. Bravaya,  H. Burton,  D. Casanova,  Chun-Min Chang,  Yunqing Chen,  
 A. Chien,  K. D. Closser,  M. P. Coons,  S. Coriani,  S. Dasgupta,  
 A. L. Dempwolff,  M. Diedenhofen,  Hainam Do,  R. G. Edgar,  Po-Tung Fang,  
 S. Faraji,  S. Fatehi,  Qingguo Feng,  K. D. Fenk,  J. Fosso-Tande,  
 J. Gayvert,  Qinghui Ge,  A. Ghysels,  G. Gidofalvi,  J. Gomes,  
 J. Gonthier,  A. Gunina,  D. Hait,  M. W. D. Hanson-Heine,  
 P. H. P. Harbach,  A. W. Hauser,  J. E. Herr,  E. G. Hohenstein,  
 Z. C. Holden,  Kerwin Hui,  B. C. Huynh,  T.-C. Jagau,  Hyunjun Ji,  
 B. Kaduk,  K. Khistyaev,  Jaehoon Kim,  P. Klunzinger,  K. Koh,  
 D. Kosenkov,  L. Koulias,  T. Kowalczyk,  C. M. Krauter,  A. Kunitsa,  
 Ka Un Lao,  A. Laurent,  K. V. Lawler,  Joonho Lee,  D. Lefrancois,  
 S. Lehtola,  D. S. Levine,  Yi-Pei Li,  You-Sheng Lin,  Fenglai Liu,  
 E. Livshits,  A. Luenser,  P. Manohar,  E. Mansoor,  S. F. Manzer,  
 Shan-Ping Mao,  Yuezhi Mao,  N. Mardirossian,  A. V. Marenich,  
 T. Markovich,  L. A. Martinez-Martinez,  S. A. Maurer,  N. J. Mayhall,  
 S. C. McKenzie,  J.-M. Mewes,  A. F. Morrison,  J. W. Mullinax,  K. Nanda,  
 T. S. Nguyen-Beck,  R. Olivares-Amaya,  J. A. Parkhill,  T. M. Perrine,  
 F. Plasser,  P. Pokhilko,  S. Prager,  A. Prociuk,  E. Ramos,  D. R. Rehn,  
 F. Rob,  M. Schneider,  N. Sergueev,  S. M. Sharada,  S. Sharma,  
 D. W. Small,  T. Stauch,  T. Stein,  Yu-Chuan Su,  A. J. W. Thom,  
 A. Tkatchenko,  T. Tsuchimochi,  N. M. Tubman,  L. Vogt,  M. L. Vidal,  
 O. Vydrov,  M. A. Watson,  J. Wenzel,  M. de Wergifosse,  T. A. Wesolowski,  
 A. White,  J. Witte,  A. Yamada,  Jun Yang,  K. Yao,  S. Yeganeh,  
 S. R. Yost,  Zhi-Qiang You,  A. Zech,  Igor Ying Zhang,  Xing Zhang,  
 Yan Zhao,  Ying Zhu,  B. R. Brooks,  G. K. L. Chan,  C. J. Cramer,  
 M. S. Gordon,  W. J. Hehre,  A. Klamt,  M. W. Schmidt,  C. D. Sherrill,  
 D. G. Truhlar,  A. Aspuru-Guzik,  R. Baer,  A. T. Bell,  N. A. Besley,  
 Jeng-Da Chai,  A. E. DePrince, III,  R. A. DiStasio Jr.,  A. Dreuw,  
 B. D. Dunietz,  T. R. Furlani,  Chao-Ping Hsu,  Yousung Jung,  Jing Kong,  
 D. S. Lambrecht,  WanZhen Liang,  C. Ochsenfeld,  V. A. Rassolov,  
 L. V. Slipchenko,  J. E. Subotnik,  T. Van Voorhis,  J. M. Herbert,  
 A. I. Krylov,  P. M. W. Gill,  M. Head-Gordon

 Contributors to earlier versions of Q-Chem not listed above: 
 R. D. Adamson,  B. Austin,  J. Baker,  G. J. O. Beran,  K. Brandhorst,  
 S. T. Brown,  E. F. C. Byrd,  A. K. Chakraborty,  C.-L. Cheng,  
 Siu Hung Chien,  D. M. Chipman,  D. L. Crittenden,  H. Dachsel,  
 R. J. Doerksen,  A. D. Dutoi,  L. Fusti-Molnar,  W. A. Goddard III,  
 A. Golubeva-Zadorozhnaya,  S. R. Gwaltney,  G. Hawkins,  A. Heyden,  
 S. Hirata,  G. Kedziora,  F. J. Keil,  C. Kelley,  Jihan Kim,  R. A. King,  
 R. Z. Khaliullin,  P. P. Korambath,  W. Kurlancheek,  A. M. Lee,  M. S. Lee,  
 S. V. Levchenko,  Ching Yeh Lin,  D. Liotard,  R. C. Lochan,  I. Lotan,  
 P. E. Maslen,  N. Nair,  D. P. O'Neill,  D. Neuhauser,  E. Neuscamman,  
 C. M. Oana,  R. Olson,  B. Peters,  R. Peverati,  P. A. Pieniazek,  
 Y. M. Rhee,  J. Ritchie,  M. A. Rohrdanz,  E. Rosta,  N. J. Russ,  
 H. F. Schaefer III,  N. E. Schultz,  N. Shenvi,  A. C. Simmonett,  A. Sodt,  
 D. Stuck,  K. S. Thanthiriwatte,  V. Vanovschi,  Tao Wang,  A. Warshel,  
 C. F. Williams,  Q. Wu,  X. Xu,  W. Zhang

 Please cite Q-Chem as follows:
 Y. Shao et al., Mol. Phys. 113, 184-215 (2015)
 DOI: 10.1080/00268976.2014.952696

 Q-Chem 5.1.2 for Intel X86 EM64T Linux

 Parts of Q-Chem use Armadillo 8.300.2 (Tropical Shenanigans).
 http://arma.sourceforge.net/

 Q-Chem begins on Sun Feb 10 06:12:46 2019  

Host: 
0

     Scratch files written to /scratch/taweetham/qchem23388//
Input Ideriv = 2
Curr. Ideriv = -1
Max.  Ideriv = 2

Checking the input file for inconsistencies... 	...done.

--------------------------------------------------------------
User input:
--------------------------------------------------------------
../HF/H=F_t.inp
$molecule
0 1
P 
F  1 1.645657
P  1 2.029923 2 103.253128
H  3 1.430869 1 85.743926 2 -180.000000 0
$end

$rem
   JOB_TYPE		OPTIMIZATION
   BASIS		6-311++G**
   EXCHANGE		HF
$end

--------------------------------------------------------------
 ----------------------------------------------------------------
             Standard Nuclear Orientation (Angstroms)
    I     Atom           X                Y                Z
 ----------------------------------------------------------------
    1      P      -0.4941018726    -0.6213809309    -0.0000000000
    2      F      -1.5654317280     0.6277945181     0.0000000000
    3      P       1.3086776905     0.3116642090     0.0000000000
    4      H       1.8702482831    -1.0043998338    -0.0000000000
 ----------------------------------------------------------------
 Molecular Point Group                 Cs    NOp =  2
 Largest Abelian Subgroup              Cs    NOp =  2
 Nuclear Repulsion Energy =   136.8860280042 hartrees
 There are       20 alpha and       20 beta electrons
 Requested basis set is 6-311++G(d,p)
 There are 37 shells and 89 basis functions

 Total QAlloc Memory Limit   2000 MB
 Mega-Array Size       188 MB
 MEM_STATIC part       192 MB
 A cutoff of  1.0D-11 yielded    655 shell pairs
 There are      3907 function pairs (      4185 Cartesian)

 -------------------------------------------------------
 OpenMP Integral Computing Module                       
 Release: version 1.0, May 2013, Q-Chem Inc. Pittsburgh 
 -------------------------------------------------------
 Integral Job Info:
 Integral job number is                      11
 Integral operator is                         1
 short-range coefficients                     0
 long-range coefficients              100000000
 Omega coefficients                           0
 if combine SR and LR in K                    0
 Integral screening is                        0
 Integral computing path is                   2
 max size of driver memory is            800000
 size of driver memory is                593474
 size of scratch memory is              4204008
 max col of scratch BK array               1296
 max len of scratch array in speh3          155
 max len of scratch index in speh4           18
 max int batch size is                      520
 min int batch size is                       52
 fixed nKL is                                52
 max L of basis functions is                  2
 order of int derivative is                   0
 number of shells is                         37
 number of basis is                          92
 number of cartesian basis is                92
 number of contracted shell pairs           655
 number of primitive shell pairs           1774
 maxK2 (contraction) of shell pair           36
 max number of K2 of shell pair               1
 max number of CS2 of shell pair             79
 max number of PS2 of shell pair            168
 mem total for path MDJ                  511098
 -------------------------------------------------------
 Smallest overlap matrix eigenvalue = 9.09E-04

 Scale SEOQF with 1.000000e-01/1.000000e-01/1.000000e-01

 Standard Electronic Orientation quadrupole field applied
 Nucleus-field energy     =     0.0000000028 hartrees
 Guess from superposition of atomic densities
 Warning:  Energy on first SCF cycle will be non-variational
 SAD guess density has 40.000000 electrons

 -----------------------------------------------------------------------
  General SCF calculation program by
  Eric Jon Sundstrom, Paul Horn, Yuezhi Mao, Dmitri Zuev, Alec White,
  David Stuck, Shaama M.S., Shane Yost, Joonho Lee, David Small,
  Daniel Levine, Susi Lehtola, Hugh Burton, Evgeny Epifanovsky
 -----------------------------------------------------------------------
 Hartree-Fock
 using 6 threads for integral computing
 -------------------------------------------------------
 OpenMP Integral computing Module                
 Release: version 2.0, May 2017, Q-Chem Inc. Pleasanton 
 -------------------------------------------------------
 A restricted SCF calculation will be
 performed using DIIS
 SCF converges when DIIS error is below 1.0e-08
 ---------------------------------------
  Cycle       Energy         DIIS error
 ---------------------------------------
    1    -781.6143970283      5.05e-02  
    2    -781.4683156209      6.78e-03  
    3    -781.5041671218      4.51e-03  
    4    -781.5176446322      6.51e-04  
    5    -781.5185334329      2.02e-04  
    6    -781.5186650114      6.59e-05  
    7    -781.5186784904      2.62e-05  
    8    -781.5186811812      1.31e-05  
    9    -781.5186818181      4.60e-06  
   10    -781.5186819616      1.79e-06  
   11    -781.5186819845      4.57e-07  
   12    -781.5186819857      1.44e-07  
   13    -781.5186819858      3.76e-08  
   14    -781.5186819858      8.04e-09  Convergence criterion met
 ---------------------------------------
 SCF time:   CPU 3.29s  wall 1.00s 
 SCF   energy in the final basis set =     -781.5186819858
 Total energy in the final basis set =     -781.5186819858

 --------------------------------------------------------------
             Orbital Energies (a.u.) and Symmetries
 --------------------------------------------------------------

 Alpha MOs, Restricted
 -- Occupied --                  
-80.044 -79.981 -26.307  -7.581  -7.524  -5.474  -5.472  -5.471
  1 A'    2 A'    3 A'    4 A'    5 A'    6 A'    1 A"    7 A'                 
 -5.417  -5.416  -5.416  -1.603  -0.936  -0.776  -0.683  -0.676
  8 A'    9 A'    2 A"   10 A'   11 A'   12 A'   13 A'    3 A"                 
 -0.590  -0.500  -0.395  -0.364
 14 A'   15 A'   16 A'    4 A"                                                 
 -- Virtual --                   
 -0.007   0.052   0.062   0.075   0.080   0.091   0.097   0.114
  5 A"   17 A'   18 A'   19 A'    6 A"   20 A'   21 A'    7 A"                 
  0.115   0.143   0.160   0.173   0.216   0.329   0.332   0.366
 22 A'   23 A'   24 A'   25 A'   26 A'   27 A'    8 A"   28 A'                 
  0.369   0.384   0.391   0.431   0.431   0.445   0.518   0.578
 29 A'   30 A'    9 A"   10 A"   31 A'   32 A'   33 A'   34 A'                 
  0.696   0.730   0.767   0.798   0.838   0.911   0.921   1.048
 35 A'   11 A"   36 A'   37 A'   12 A"   13 A"   38 A'   39 A'                 
  1.092   1.105   1.163   1.414   1.584   1.616   1.648   1.666
 40 A'   14 A"   41 A'   42 A'   15 A"   43 A'   44 A'   16 A"                 
  1.691   1.787   1.826   1.868   1.931   1.939   2.028   2.239
 45 A'   17 A"   46 A'   18 A"   47 A'   48 A'   49 A'   50 A'                 
  2.328   2.891   4.206   4.208   4.236   4.249   4.512   6.909
 51 A'   52 A'   19 A"   53 A'   20 A"   54 A'   55 A'   21 A"                 
  6.932   6.962   7.332   7.520  14.726  14.776  14.784  14.792
 56 A'   57 A'   58 A'   59 A'   22 A"   60 A'   23 A"   61 A'                 
 14.848  14.894  68.748 165.926 166.141
 62 A'   63 A'   64 A'   65 A'   66 A'                                         

 Beta MOs, Restricted
 -- Occupied --                  
-80.044 -79.981 -26.307  -7.581  -7.524  -5.474  -5.472  -5.471
  1 A'    2 A'    3 A'    4 A'    5 A'    6 A'    1 A"    7 A'                 
 -5.417  -5.416  -5.416  -1.603  -0.936  -0.776  -0.683  -0.676
  8 A'    9 A'    2 A"   10 A'   11 A'   12 A'   13 A'    3 A"                 
 -0.590  -0.500  -0.395  -0.364
 14 A'   15 A'   16 A'    4 A"                                                 
 -- Virtual --                   
 -0.007   0.052   0.062   0.075   0.080   0.091   0.097   0.114
  5 A"   17 A'   18 A'   19 A'    6 A"   20 A'   21 A'    7 A"                 
  0.115   0.143   0.160   0.173   0.216   0.329   0.332   0.366
 22 A'   23 A'   24 A'   25 A'   26 A'   27 A'    8 A"   28 A'                 
  0.369   0.384   0.391   0.431   0.431   0.445   0.518   0.578
 29 A'   30 A'    9 A"   10 A"   31 A'   32 A'   33 A'   34 A'                 
  0.696   0.730   0.767   0.798   0.838   0.911   0.921   1.048
 35 A'   11 A"   36 A'   37 A'   12 A"   13 A"   38 A'   39 A'                 
  1.092   1.105   1.163   1.414   1.584   1.616   1.648   1.666
 40 A'   14 A"   41 A'   42 A'   15 A"   43 A'   44 A'   16 A"                 
  1.691   1.787   1.826   1.868   1.931   1.939   2.028   2.239
 45 A'   17 A"   46 A'   18 A"   47 A'   48 A'   49 A'   50 A'                 
  2.328   2.891   4.206   4.208   4.236   4.249   4.512   6.909
 51 A'   52 A'   19 A"   53 A'   20 A"   54 A'   55 A'   21 A"                 
  6.932   6.962   7.332   7.520  14.726  14.776  14.784  14.792
 56 A'   57 A'   58 A'   59 A'   22 A"   60 A'   23 A"   61 A'                 
 14.848  14.894  68.748 165.926 166.141
 62 A'   63 A'   64 A'   65 A'   66 A'                                         
 --------------------------------------------------------------

          Ground-State Mulliken Net Atomic Charges

     Atom                 Charge (a.u.)
  ----------------------------------------
      1 P                     0.182258
      2 F                    -0.234069
      3 P                     0.149407
      4 H                    -0.097595
  ----------------------------------------
  Sum of atomic charges =     0.000000

 -----------------------------------------------------------------
                    Cartesian Multipole Moments
 -----------------------------------------------------------------
    Charge (ESU x 10^10)
                 0.0000
    Dipole Moment (Debye)
         X       1.5308      Y      -1.4495      Z       0.0000
       Tot       2.1082
    Quadrupole Moments (Debye-Ang)
        XX     -33.7721     XY      -0.0282     YY     -33.5616
        XZ      -0.0000     YZ      -0.0000     ZZ     -32.1099
    Octopole Moments (Debye-Ang^2)
       XXX      -7.3665    XXY      -3.7471    XYY      -3.0772
       YYY       5.2906    XXZ      -0.0000    XYZ      -0.0000
       YYZ      -0.0000    XZZ      -5.9160    YZZ       1.8832
       ZZZ       0.0000
    Hexadecapole Moments (Debye-Ang^3)
      XXXX    -290.4591   XXXY      -8.9125   XXYY     -69.8873
      XYYY     -14.4321   YYYY    -105.0970   XXXZ      -0.0000
      XXYZ      -0.0000   XYYZ      -0.0000   YYYZ      -0.0000
      XXZZ     -55.5912   XYZZ      -3.6989   YYZZ     -25.8160
      XZZZ      -0.0000   YZZZ      -0.0000   ZZZZ     -49.0759
 -----------------------------------------------------------------
 Calculating analytic gradient of the SCF energy
 Gradient of SCF Energy
            1           2           3           4
    1  -0.0024854  -0.0155580   0.0176975   0.0003459
    2  -0.0298123   0.0182070   0.0195661  -0.0079608
    3  -0.0000000   0.0000000  -0.0000000   0.0000000
 Max gradient component =       2.981E-02
 RMS gradient           =       1.363E-02
 Gradient time:  CPU 0.71 s  wall 0.18 s
 Geometry Optimization Parameters
   NAtoms,    NIC,     NZ,  NCons,   NDum,   NFix, NCnnct, MaxDiis
        4      14       4       0       0       0       0       0


** GEOMETRY OPTIMIZATION IN DELOCALIZED INTERNAL COORDINATES **
   Searching for a Minimum

   Optimization Cycle:   1

                       Coordinates (Angstroms)
     ATOM                X               Y               Z
      1  P        -0.4941018726   -0.6213809309    0.0000000000
      2  F        -1.5654317280    0.6277945181    0.0000000000
      3  P         1.3086776905    0.3116642090    0.0000000000
      4  H         1.8702482831   -1.0043998338    0.0000000000
   Point Group: cs    Number of degrees of freedom:     5


   Energy is   -781.518681986


 Attempting to Generate Delocalized Internal Coordinates

  5 Hessian modes will be used to form the next step
  Hessian Eigenvalues:
     0.160000    0.203066    0.250000    0.313764    0.433140

 Minimum Search - Taking Simple RFO Step
 Searching for Lamda that Minimizes Along All modes
 Value Taken    Lamda =  -0.00337387
 Step Taken.  Stepsize is  0.104920

                             Maximum     Tolerance    Cnvgd?
         Gradient           0.021249      0.000300      NO
         Displacement       0.064336      0.001200      NO
         Energy change     *********      0.000001      NO


 New Cartesian Coordinates Obtained by Inverse Iteration

 Displacement from previous Coordinates is:  0.093874
 ----------------------------------------------------------------
             Standard Nuclear Orientation (Angstroms)
    I     Atom           X                Y                Z
 ----------------------------------------------------------------
    1      P      -0.5000782162    -0.6113632908     0.0000000000
    2      F      -1.5415135050     0.6251183561     0.0000000000
    3      P       1.2796383248     0.2885129125     0.0000000000
    4      H       1.8813457693    -0.9885900155     0.0000000000
 ----------------------------------------------------------------
 Molecular Point Group                 Cs    NOp =  2
 Largest Abelian Subgroup              Cs    NOp =  2
 Nuclear Repulsion Energy =   139.2107383485 hartrees
 There are       20 alpha and       20 beta electrons
 Applying Cartesian multipole field
    Component          Value
    ---------          -----
     (2,0,0)        1.00000E-11
     (0,2,0)        2.00000E-11
     (0,0,2)       -3.00000E-11
 Nucleus-field energy     =     0.0000000027 hartrees
 Requested basis set is 6-311++G(d,p)
 There are 37 shells and 89 basis functions
 A cutoff of  1.0D-11 yielded    655 shell pairs
 There are      3907 function pairs (      4185 Cartesian)
 Smallest overlap matrix eigenvalue = 8.20E-04
 Guess MOs from SCF MO coefficient file

 -----------------------------------------------------------------------
  General SCF calculation program by
  Eric Jon Sundstrom, Paul Horn, Yuezhi Mao, Dmitri Zuev, Alec White,
  David Stuck, Shaama M.S., Shane Yost, Joonho Lee, David Small,
  Daniel Levine, Susi Lehtola, Hugh Burton, Evgeny Epifanovsky
 -----------------------------------------------------------------------
 Hartree-Fock
 using 6 threads for integral computing
 -------------------------------------------------------
 OpenMP Integral computing Module                
 Release: version 2.0, May 2017, Q-Chem Inc. Pleasanton 
 -------------------------------------------------------
 A restricted SCF calculation will be
 performed using DIIS
 SCF converges when DIIS error is below 1.0e-08
 ---------------------------------------
  Cycle       Energy         DIIS error
 ---------------------------------------
    1    -781.5199750451      7.80e-04  
    2    -781.5206739098      1.95e-04  
    3    -781.5207340831      8.03e-05  
    4    -781.5207430339      2.86e-05  
    5    -781.5207445671      8.76e-06  
    6    -781.5207448332      3.15e-06  
    7    -781.5207448862      1.20e-06  
    8    -781.5207448959      5.64e-07  
    9    -781.5207448970      2.04e-07  
   10    -781.5207448973      7.36e-08  
   11    -781.5207448973      1.70e-08  
   12    -781.5207448973      4.75e-09  Convergence criterion met
 ---------------------------------------
 SCF time:   CPU 2.83s  wall 0.00s 
 SCF   energy in the final basis set =     -781.5207448973
 Total energy in the final basis set =     -781.5207448973

 --------------------------------------------------------------
             Orbital Energies (a.u.) and Symmetries
 --------------------------------------------------------------

 Alpha MOs, Restricted
 -- Occupied --                  
-80.039 -79.973 -26.313  -7.576  -7.518  -5.470  -5.467  -5.467
  1 A'    2 A'    3 A'    4 A'    5 A'    6 A'    1 A"    7 A'                 
 -5.411  -5.410  -5.410  -1.617  -0.943  -0.784  -0.693  -0.686
  8 A'    9 A'    2 A"   10 A'   11 A'   12 A'   13 A'    3 A"                 
 -0.595  -0.500  -0.391  -0.367
 14 A'   15 A'   16 A'    4 A"                                                 
 -- Virtual --                   
 -0.001   0.052   0.063   0.076   0.080   0.093   0.098   0.115
  5 A"   17 A'   18 A'   19 A'    6 A"   20 A'   21 A'    7 A"                 
  0.115   0.145   0.162   0.178   0.222   0.327   0.331   0.365
 22 A'   23 A'   24 A'   25 A'   26 A'   27 A'    8 A"   28 A'                 
  0.370   0.385   0.389   0.433   0.437   0.451   0.520   0.579
 29 A'   30 A'    9 A"   10 A"   31 A'   32 A'   33 A'   34 A'                 
  0.695   0.726   0.769   0.803   0.838   0.916   0.935   1.065
 35 A'   11 A"   36 A'   37 A'   12 A"   13 A"   38 A'   39 A'                 
  1.101   1.123   1.180   1.449   1.581   1.613   1.639   1.675
 40 A'   14 A"   41 A'   42 A'   15 A"   43 A'   44 A'   16 A"                 
  1.697   1.792   1.830   1.871   1.931   1.939   2.030   2.240
 45 A'   17 A"   46 A'   18 A"   47 A'   48 A'   49 A'   50 A'                 
  2.352   2.896   4.198   4.199   4.234   4.248   4.536   6.902
 51 A'   52 A'   19 A"   53 A'   20 A"   54 A'   55 A'   21 A"                 
  6.925   6.948   7.350   7.550  14.731  14.790  14.792  14.804
 56 A'   57 A'   58 A'   59 A'   22 A"   23 A"   60 A'   61 A'                 
 14.857  14.889  68.744 165.942 166.175
 62 A'   63 A'   64 A'   65 A'   66 A'                                         

 Beta MOs, Restricted
 -- Occupied --                  
-80.039 -79.973 -26.313  -7.576  -7.518  -5.470  -5.467  -5.467
  1 A'    2 A'    3 A'    4 A'    5 A'    6 A'    1 A"    7 A'                 
 -5.411  -5.410  -5.410  -1.617  -0.943  -0.784  -0.693  -0.686
  8 A'    9 A'    2 A"   10 A'   11 A'   12 A'   13 A'    3 A"                 
 -0.595  -0.500  -0.391  -0.367
 14 A'   15 A'   16 A'    4 A"                                                 
 -- Virtual --                   
 -0.001   0.052   0.063   0.076   0.080   0.093   0.098   0.115
  5 A"   17 A'   18 A'   19 A'    6 A"   20 A'   21 A'    7 A"                 
  0.115   0.145   0.162   0.178   0.222   0.327   0.331   0.365
 22 A'   23 A'   24 A'   25 A'   26 A'   27 A'    8 A"   28 A'                 
  0.370   0.385   0.389   0.433   0.437   0.451   0.520   0.579
 29 A'   30 A'    9 A"   10 A"   31 A'   32 A'   33 A'   34 A'                 
  0.695   0.726   0.769   0.803   0.838   0.916   0.935   1.065
 35 A'   11 A"   36 A'   37 A'   12 A"   13 A"   38 A'   39 A'                 
  1.101   1.123   1.180   1.449   1.581   1.613   1.639   1.675
 40 A'   14 A"   41 A'   42 A'   15 A"   43 A'   44 A'   16 A"                 
  1.697   1.792   1.830   1.871   1.931   1.939   2.030   2.240
 45 A'   17 A"   46 A'   18 A"   47 A'   48 A'   49 A'   50 A'                 
  2.352   2.896   4.198   4.199   4.234   4.248   4.536   6.902
 51 A'   52 A'   19 A"   53 A'   20 A"   54 A'   55 A'   21 A"                 
  6.925   6.948   7.350   7.550  14.731  14.790  14.792  14.804
 56 A'   57 A'   58 A'   59 A'   22 A"   23 A"   60 A'   61 A'                 
 14.857  14.889  68.744 165.942 166.175
 62 A'   63 A'   64 A'   65 A'   66 A'                                         
 --------------------------------------------------------------

          Ground-State Mulliken Net Atomic Charges

     Atom                 Charge (a.u.)
  ----------------------------------------
      1 P                     0.164936
      2 F                    -0.208292
      3 P                     0.134143
      4 H                    -0.090787
  ----------------------------------------
  Sum of atomic charges =     0.000000

 -----------------------------------------------------------------
                    Cartesian Multipole Moments
 -----------------------------------------------------------------
    Charge (ESU x 10^10)
                 0.0000
    Dipole Moment (Debye)
         X       1.3804      Y      -1.4060      Z      -0.0000
       Tot       1.9704
    Quadrupole Moments (Debye-Ang)
        XX     -33.4331     XY      -0.3862     YY     -33.6483
        XZ      -0.0000     YZ      -0.0000     ZZ     -31.9538
    Octopole Moments (Debye-Ang^2)
       XXX      -6.8962    XXY      -3.5183    XYY      -2.7956
       YYY       5.8223    XXZ      -0.0000    XYZ      -0.0000
       YYZ      -0.0000    XZZ      -5.5824    YZZ       2.0453
       ZZZ      -0.0000
    Hexadecapole Moments (Debye-Ang^3)
      XXXX    -280.6387   XXXY      -9.0549   XXYY     -68.1497
      XYYY     -13.9494   YYYY    -103.1591   XXXZ      -0.0000
      XXYZ      -0.0000   XYYZ      -0.0000   YYYZ      -0.0000
      XXZZ     -54.0177   XYZZ      -3.4993   YYZZ     -25.3710
      XZZZ      -0.0000   YZZZ      -0.0000   ZZZZ     -48.5610
 -----------------------------------------------------------------
 Calculating analytic gradient of the SCF energy
 Gradient of SCF Energy
            1           2           3           4
    1   0.0036231  -0.0057929   0.0023934  -0.0002236
    2  -0.0082201   0.0069166   0.0013720  -0.0000685
    3  -0.0000000   0.0000000   0.0000000   0.0000000
 Max gradient component =       8.220E-03
 RMS gradient           =       3.761E-03
 Gradient time:  CPU 0.72 s  wall 0.18 s
 Geometry Optimization Parameters
   NAtoms,    NIC,     NZ,  NCons,   NDum,   NFix, NCnnct, MaxDiis
        4      14       4       0       0       0       0       0

 Cartesian Hessian Update
 Hessian Updated using BFGS Update


** GEOMETRY OPTIMIZATION IN DELOCALIZED INTERNAL COORDINATES **
   Searching for a Minimum

   Optimization Cycle:   2

                       Coordinates (Angstroms)
     ATOM                X               Y               Z
      1  P        -0.5000782162   -0.6113632908    0.0000000000
      2  F        -1.5415135050    0.6251183561    0.0000000000
      3  P         1.2796383248    0.2885129125    0.0000000000
      4  H         1.8813457693   -0.9885900155    0.0000000000
   Point Group: cs    Number of degrees of freedom:     5


   Energy is   -781.520744897

 Hessian Updated using BFGS Update

  5 Hessian modes will be used to form the next step
  Hessian Eigenvalues:
     0.160363    0.207087    0.249981    0.281143    0.380088

 Minimum Search - Taking Simple RFO Step
 Searching for Lamda that Minimizes Along All modes
 Value Taken    Lamda =  -0.00028574
 Step Taken.  Stepsize is  0.030970

                             Maximum     Tolerance    Cnvgd?
         Gradient           0.006947      0.000300      NO
         Displacement       0.022037      0.001200      NO
         Energy change     -0.002063      0.000001      NO


 New Cartesian Coordinates Obtained by Inverse Iteration

 Displacement from previous Coordinates is:  0.025306
 ----------------------------------------------------------------
             Standard Nuclear Orientation (Angstroms)
    I     Atom           X                Y                Z
 ----------------------------------------------------------------
    1      P      -0.5021887240    -0.6065447978     0.0000000000
    2      F      -1.5323141274     0.6201985519     0.0000000000
    3      P       1.2735033217     0.2871018280     0.0000000000
    4      H       1.8803919028    -0.9870776198     0.0000000000
 ----------------------------------------------------------------
 Molecular Point Group                 Cs    NOp =  2
 Largest Abelian Subgroup              Cs    NOp =  2
 Nuclear Repulsion Energy =   139.9519290834 hartrees
 There are       20 alpha and       20 beta electrons
 Applying Cartesian multipole field
    Component          Value
    ---------          -----
     (2,0,0)        1.00000E-11
     (0,2,0)        2.00000E-11
     (0,0,2)       -3.00000E-11
 Nucleus-field energy     =     0.0000000027 hartrees
 Requested basis set is 6-311++G(d,p)
 There are 37 shells and 89 basis functions
 A cutoff of  1.0D-11 yielded    657 shell pairs
 There are      3926 function pairs (      4207 Cartesian)
 Smallest overlap matrix eigenvalue = 8.06E-04
 Guess MOs from SCF MO coefficient file

 -----------------------------------------------------------------------
  General SCF calculation program by
  Eric Jon Sundstrom, Paul Horn, Yuezhi Mao, Dmitri Zuev, Alec White,
  David Stuck, Shaama M.S., Shane Yost, Joonho Lee, David Small,
  Daniel Levine, Susi Lehtola, Hugh Burton, Evgeny Epifanovsky
 -----------------------------------------------------------------------
 Hartree-Fock
 using 6 threads for integral computing
 -------------------------------------------------------
 OpenMP Integral computing Module                
 Release: version 2.0, May 2017, Q-Chem Inc. Pleasanton 
 -------------------------------------------------------
 A restricted SCF calculation will be
 performed using DIIS
 SCF converges when DIIS error is below 1.0e-08
 ---------------------------------------
  Cycle       Energy         DIIS error
 ---------------------------------------
    1    -781.5207901978      3.13e-04  
    2    -781.5208789511      8.48e-05  
    3    -781.5208854088      4.14e-05  
    4    -781.5208867680      9.30e-06  
    5    -781.5208869163      2.53e-06  
    6    -781.5208869429      1.08e-06  
    7    -781.5208869496      4.36e-07  
    8    -781.5208869510      1.58e-07  
    9    -781.5208869512      5.69e-08  
   10    -781.5208869512      1.76e-08  
   11    -781.5208869512      2.46e-09  Convergence criterion met
 ---------------------------------------
 SCF time:   CPU 2.61s  wall 1.00s 
 SCF   energy in the final basis set =     -781.5208869512
 Total energy in the final basis set =     -781.5208869512

 --------------------------------------------------------------
             Orbital Energies (a.u.) and Symmetries
 --------------------------------------------------------------

 Alpha MOs, Restricted
 -- Occupied --                  
-80.037 -79.971 -26.316  -7.575  -7.516  -5.469  -5.466  -5.466
  1 A'    2 A'    3 A'    4 A'    5 A'    6 A'    7 A'    1 A"                 
 -5.409  -5.409  -5.408  -1.624  -0.944  -0.787  -0.698  -0.691
  8 A'    9 A'    2 A"   10 A'   11 A'   12 A'   13 A'    3 A"                 
 -0.595  -0.499  -0.390  -0.367
 14 A'   15 A'   16 A'    4 A"                                                 
 -- Virtual --                   
  0.001   0.053   0.064   0.076   0.080   0.093   0.098   0.115
  5 A"   17 A'   18 A'   19 A'    6 A"   20 A'   21 A'    7 A"                 
  0.115   0.146   0.163   0.179   0.224   0.327   0.330   0.365
 22 A'   23 A'   24 A'   25 A'   26 A'   27 A'    8 A"   28 A'                 
  0.370   0.385   0.389   0.433   0.439   0.453   0.521   0.580
 29 A'   30 A'    9 A"   10 A"   31 A'   32 A'   33 A'   34 A'                 
  0.695   0.726   0.770   0.805   0.839   0.918   0.939   1.069
 35 A'   11 A"   36 A'   37 A'   12 A"   13 A"   38 A'   39 A'                 
  1.104   1.126   1.188   1.456   1.579   1.611   1.633   1.676
 40 A'   14 A"   41 A'   42 A'   15 A"   43 A'   44 A'   16 A"                 
  1.699   1.793   1.832   1.873   1.931   1.939   2.031   2.238
 45 A'   17 A"   46 A'   18 A"   47 A'   48 A'   49 A'   50 A'                 
  2.354   2.897   4.193   4.194   4.233   4.248   4.548   6.898
 51 A'   52 A'   19 A"   53 A'   20 A"   54 A'   55 A'   21 A"                 
  6.922   6.941   7.357   7.558  14.732  14.792  14.796  14.809
 56 A'   57 A'   58 A'   59 A'   22 A"   23 A"   60 A'   61 A'                 
 14.859  14.890  68.742 165.948 166.182
 62 A'   63 A'   64 A'   65 A'   66 A'                                         

 Beta MOs, Restricted
 -- Occupied --                  
-80.037 -79.971 -26.316  -7.575  -7.516  -5.469  -5.466  -5.466
  1 A'    2 A'    3 A'    4 A'    5 A'    6 A'    7 A'    1 A"                 
 -5.409  -5.409  -5.408  -1.624  -0.944  -0.787  -0.698  -0.691
  8 A'    9 A'    2 A"   10 A'   11 A'   12 A'   13 A'    3 A"                 
 -0.595  -0.499  -0.390  -0.367
 14 A'   15 A'   16 A'    4 A"                                                 
 -- Virtual --                   
  0.001   0.053   0.064   0.076   0.080   0.093   0.098   0.115
  5 A"   17 A'   18 A'   19 A'    6 A"   20 A'   21 A'    7 A"                 
  0.115   0.146   0.163   0.179   0.224   0.327   0.330   0.365
 22 A'   23 A'   24 A'   25 A'   26 A'   27 A'    8 A"   28 A'                 
  0.370   0.385   0.389   0.433   0.439   0.453   0.521   0.580
 29 A'   30 A'    9 A"   10 A"   31 A'   32 A'   33 A'   34 A'                 
  0.695   0.726   0.770   0.805   0.839   0.918   0.939   1.069
 35 A'   11 A"   36 A'   37 A'   12 A"   13 A"   38 A'   39 A'                 
  1.104   1.126   1.188   1.456   1.579   1.611   1.633   1.676
 40 A'   14 A"   41 A'   42 A'   15 A"   43 A'   44 A'   16 A"                 
  1.699   1.793   1.832   1.873   1.931   1.939   2.031   2.238
 45 A'   17 A"   46 A'   18 A"   47 A'   48 A'   49 A'   50 A'                 
  2.354   2.897   4.193   4.194   4.233   4.248   4.548   6.898
 51 A'   52 A'   19 A"   53 A'   20 A"   54 A'   55 A'   21 A"                 
  6.922   6.941   7.357   7.558  14.732  14.792  14.796  14.809
 56 A'   57 A'   58 A'   59 A'   22 A"   23 A"   60 A'   61 A'                 
 14.859  14.890  68.742 165.948 166.182
 62 A'   63 A'   64 A'   65 A'   66 A'                                         
 --------------------------------------------------------------

          Ground-State Mulliken Net Atomic Charges

     Atom                 Charge (a.u.)
  ----------------------------------------
      1 P                     0.155703
      2 F                    -0.194482
      3 P                     0.128349
      4 H                    -0.089570
  ----------------------------------------
  Sum of atomic charges =     0.000000

 -----------------------------------------------------------------
                    Cartesian Multipole Moments
 -----------------------------------------------------------------
    Charge (ESU x 10^10)
                 0.0000
    Dipole Moment (Debye)
         X       1.2840      Y      -1.3570      Z      -0.0000
       Tot       1.8682
    Quadrupole Moments (Debye-Ang)
        XX     -33.3297     XY      -0.4951     YY     -33.6725
        XZ      -0.0000     YZ       0.0000     ZZ     -31.9386
    Octopole Moments (Debye-Ang^2)
       XXX      -7.1460    XXY      -3.4229    XYY      -2.8077
       YYY       5.8612    XXZ      -0.0000    XYZ      -0.0000
       YYZ       0.0000    XZZ      -5.5890    YZZ       2.0404
       ZZZ      -0.0000
    Hexadecapole Moments (Debye-Ang^3)
      XXXX    -278.1610   XXXY      -9.4465   XXYY     -67.6839
      XYYY     -14.1945   YYYY    -102.6264   XXXZ      -0.0000
      XXYZ      -0.0000   XYYZ      -0.0000   YYYZ      -0.0000
      XXZZ     -53.6669   XYZZ      -3.5710   YYZZ     -25.2713
      XZZZ      -0.0000   YZZZ      -0.0000   ZZZZ     -48.5489
 -----------------------------------------------------------------
 Calculating analytic gradient of the SCF energy
 Gradient of SCF Energy
            1           2           3           4
    1   0.0014465  -0.0000019  -0.0014023  -0.0000424
    2  -0.0001871   0.0005803  -0.0004870   0.0000937
    3   0.0000000  -0.0000000  -0.0000000   0.0000000
 Max gradient component =       1.447E-03
 RMS gradient           =       6.244E-04
 Gradient time:  CPU 0.73 s  wall 0.18 s
 Geometry Optimization Parameters
   NAtoms,    NIC,     NZ,  NCons,   NDum,   NFix, NCnnct, MaxDiis
        4      14       4       0       0       0       0       0

 Cartesian Hessian Update
 Hessian Updated using BFGS Update


** GEOMETRY OPTIMIZATION IN DELOCALIZED INTERNAL COORDINATES **
   Searching for a Minimum

   Optimization Cycle:   3

                       Coordinates (Angstroms)
     ATOM                X               Y               Z
      1  P        -0.5021887240   -0.6065447978    0.0000000000
      2  F        -1.5323141274    0.6201985519    0.0000000000
      3  P         1.2735033217    0.2871018280    0.0000000000
      4  H         1.8803919028   -0.9870776198    0.0000000000
   Point Group: cs    Number of degrees of freedom:     5


   Energy is   -781.520886951

 Hessian Updated using BFGS Update

  5 Hessian modes will be used to form the next step
  Hessian Eigenvalues:
     0.159526    0.206988    0.236888    0.331642    0.348296

 Minimum Search - Taking Simple RFO Step
 Searching for Lamda that Minimizes Along All modes
 Value Taken    Lamda =  -0.00001171
 Step Taken.  Stepsize is  0.006264

                             Maximum     Tolerance    Cnvgd?
         Gradient           0.001199      0.000300      NO
         Displacement       0.004397      0.001200      NO
         Energy change     -0.000142      0.000001      NO


 New Cartesian Coordinates Obtained by Inverse Iteration

 Displacement from previous Coordinates is:  0.009966
 ----------------------------------------------------------------
             Standard Nuclear Orientation (Angstroms)
    I     Atom           X                Y                Z
 ----------------------------------------------------------------
    1      P      -0.5028683058    -0.6042499040     0.0000000000
    2      F      -1.5355201874     0.6191172123     0.0000000000
    3      P       1.2763908799     0.2870274978     0.0000000000
    4      H       1.8813899863    -0.9882168437     0.0000000000
 ----------------------------------------------------------------
 Molecular Point Group                 Cs    NOp =  2
 Largest Abelian Subgroup              Cs    NOp =  2
 Nuclear Repulsion Energy =   139.8567415681 hartrees
 There are       20 alpha and       20 beta electrons
 Applying Cartesian multipole field
    Component          Value
    ---------          -----
     (2,0,0)        1.00000E-11
     (0,2,0)        2.00000E-11
     (0,0,2)       -3.00000E-11
 Nucleus-field energy     =     0.0000000027 hartrees
 Requested basis set is 6-311++G(d,p)
 There are 37 shells and 89 basis functions
 A cutoff of  1.0D-11 yielded    657 shell pairs
 There are      3926 function pairs (      4207 Cartesian)
 Smallest overlap matrix eigenvalue = 8.10E-04
 Guess MOs from SCF MO coefficient file

 -----------------------------------------------------------------------
  General SCF calculation program by
  Eric Jon Sundstrom, Paul Horn, Yuezhi Mao, Dmitri Zuev, Alec White,
  David Stuck, Shaama M.S., Shane Yost, Joonho Lee, David Small,
  Daniel Levine, Susi Lehtola, Hugh Burton, Evgeny Epifanovsky
 -----------------------------------------------------------------------
 Hartree-Fock
 using 6 threads for integral computing
 -------------------------------------------------------
 OpenMP Integral computing Module                
 Release: version 2.0, May 2017, Q-Chem Inc. Pleasanton 
 -------------------------------------------------------
 A restricted SCF calculation will be
 performed using DIIS
 SCF converges when DIIS error is below 1.0e-08
 ---------------------------------------
  Cycle       Energy         DIIS error
 ---------------------------------------
    1    -781.5208873581      6.09e-05  
    2    -781.5208922860      1.72e-05  
    3    -781.5208927629      8.41e-06  
    4    -781.5208928375      2.25e-06  
    5    -781.5208928478      5.55e-07  
    6    -781.5208928486      1.75e-07  
    7    -781.5208928487      6.02e-08  
    8    -781.5208928487      2.59e-08  
    9    -781.5208928487      9.21e-09  Convergence criterion met
 ---------------------------------------
 SCF time:   CPU 2.14s  wall 0.00s 
 SCF   energy in the final basis set =     -781.5208928487
 Total energy in the final basis set =     -781.5208928487

 --------------------------------------------------------------
             Orbital Energies (a.u.) and Symmetries
 --------------------------------------------------------------

 Alpha MOs, Restricted
 -- Occupied --                  
-80.037 -79.971 -26.317  -7.575  -7.516  -5.469  -5.466  -5.466
  1 A'    2 A'    3 A'    4 A'    5 A'    6 A'    7 A'    1 A"                 
 -5.409  -5.409  -5.408  -1.625  -0.944  -0.788  -0.699  -0.692
  8 A'    9 A'    2 A"   10 A'   11 A'   12 A'   13 A'    3 A"                 
 -0.595  -0.499  -0.390  -0.367
 14 A'   15 A'   16 A'    4 A"                                                 
 -- Virtual --                   
  0.001   0.053   0.064   0.076   0.080   0.093   0.098   0.115
  5 A"   17 A'   18 A'   19 A'    6 A"   20 A'   21 A'    7 A"                 
  0.115   0.146   0.163   0.179   0.223   0.327   0.330   0.365
 22 A'   23 A'   24 A'   25 A'   26 A'   27 A'    8 A"   28 A'                 
  0.370   0.385   0.389   0.433   0.438   0.453   0.521   0.581
 29 A'   30 A'    9 A"   10 A"   31 A'   32 A'   33 A'   34 A'                 
  0.695   0.726   0.770   0.805   0.839   0.918   0.938   1.068
 35 A'   11 A"   36 A'   37 A'   12 A"   13 A"   38 A'   39 A'                 
  1.104   1.125   1.189   1.454   1.579   1.611   1.633   1.676
 40 A'   14 A"   41 A'   42 A'   15 A"   43 A'   44 A'   16 A"                 
  1.698   1.793   1.831   1.873   1.931   1.940   2.031   2.238
 45 A'   17 A"   46 A'   18 A"   47 A'   48 A'   49 A'   50 A'                 
  2.353   2.897   4.192   4.194   4.233   4.247   4.549   6.898
 51 A'   52 A'   19 A"   53 A'   20 A"   54 A'   55 A'   21 A"                 
  6.921   6.941   7.358   7.557  14.732  14.792  14.796  14.808
 56 A'   57 A'   58 A'   59 A'   22 A"   23 A"   60 A'   61 A'                 
 14.859  14.891  68.742 165.949 166.181
 62 A'   63 A'   64 A'   65 A'   66 A'                                         

 Beta MOs, Restricted
 -- Occupied --                  
-80.037 -79.971 -26.317  -7.575  -7.516  -5.469  -5.466  -5.466
  1 A'    2 A'    3 A'    4 A'    5 A'    6 A'    7 A'    1 A"                 
 -5.409  -5.409  -5.408  -1.625  -0.944  -0.788  -0.699  -0.692
  8 A'    9 A'    2 A"   10 A'   11 A'   12 A'   13 A'    3 A"                 
 -0.595  -0.499  -0.390  -0.367
 14 A'   15 A'   16 A'    4 A"                                                 
 -- Virtual --                   
  0.001   0.053   0.064   0.076   0.080   0.093   0.098   0.115
  5 A"   17 A'   18 A'   19 A'    6 A"   20 A'   21 A'    7 A"                 
  0.115   0.146   0.163   0.179   0.223   0.327   0.330   0.365
 22 A'   23 A'   24 A'   25 A'   26 A'   27 A'    8 A"   28 A'                 
  0.370   0.385   0.389   0.433   0.438   0.453   0.521   0.581
 29 A'   30 A'    9 A"   10 A"   31 A'   32 A'   33 A'   34 A'                 
  0.695   0.726   0.770   0.805   0.839   0.918   0.938   1.068
 35 A'   11 A"   36 A'   37 A'   12 A"   13 A"   38 A'   39 A'                 
  1.104   1.125   1.189   1.454   1.579   1.611   1.633   1.676
 40 A'   14 A"   41 A'   42 A'   15 A"   43 A'   44 A'   16 A"                 
  1.698   1.793   1.831   1.873   1.931   1.940   2.031   2.238
 45 A'   17 A"   46 A'   18 A"   47 A'   48 A'   49 A'   50 A'                 
  2.353   2.897   4.192   4.194   4.233   4.247   4.549   6.898
 51 A'   52 A'   19 A"   53 A'   20 A"   54 A'   55 A'   21 A"                 
  6.921   6.941   7.358   7.557  14.732  14.792  14.796  14.808
 56 A'   57 A'   58 A'   59 A'   22 A"   23 A"   60 A'   61 A'                 
 14.859  14.891  68.742 165.949 166.181
 62 A'   63 A'   64 A'   65 A'   66 A'                                         
 --------------------------------------------------------------

          Ground-State Mulliken Net Atomic Charges

     Atom                 Charge (a.u.)
  ----------------------------------------
      1 P                     0.154992
      2 F                    -0.193209
      3 P                     0.127399
      4 H                    -0.089182
  ----------------------------------------
  Sum of atomic charges =     0.000000

 -----------------------------------------------------------------
                    Cartesian Multipole Moments
 -----------------------------------------------------------------
    Charge (ESU x 10^10)
                 0.0000
    Dipole Moment (Debye)
         X       1.2777      Y      -1.3476      Z       0.0000
       Tot       1.8570
    Quadrupole Moments (Debye-Ang)
        XX     -33.3386     XY      -0.5139     YY     -33.6811
        XZ      -0.0000     YZ      -0.0000     ZZ     -31.9511
    Octopole Moments (Debye-Ang^2)
       XXX      -7.1898    XXY      -3.4662    XYY      -2.8355
       YYY       5.8155    XXZ       0.0000    XYZ       0.0000
       YYZ       0.0000    XZZ      -5.6198    YZZ       2.0221
       ZZZ       0.0000
    Hexadecapole Moments (Debye-Ang^3)
      XXXX    -279.1324   XXXY      -9.5147   XXYY     -67.8151
      XYYY     -14.2091   YYYY    -102.4149   XXXZ       0.0000
      XXYZ       0.0000   XYYZ      -0.0000   YYYZ      -0.0000
      XXZZ     -53.8435   XYZZ      -3.5806   YYZZ     -25.2469
      XZZZ       0.0000   YZZZ      -0.0000   ZZZZ     -48.6072
 -----------------------------------------------------------------
 Calculating analytic gradient of the SCF energy
 Gradient of SCF Energy
            1           2           3           4
    1   0.0003173  -0.0001773  -0.0002828   0.0001428
    2   0.0001755   0.0000868  -0.0003164   0.0000540
    3  -0.0000000   0.0000000   0.0000000  -0.0000000
 Max gradient component =       3.173E-04
 RMS gradient           =       1.765E-04
 Gradient time:  CPU 0.72 s  wall 0.18 s
 Geometry Optimization Parameters
   NAtoms,    NIC,     NZ,  NCons,   NDum,   NFix, NCnnct, MaxDiis
        4      14       4       0       0       0       0       0

 Cartesian Hessian Update
 Hessian Updated using BFGS Update


** GEOMETRY OPTIMIZATION IN DELOCALIZED INTERNAL COORDINATES **
   Searching for a Minimum

   Optimization Cycle:   4

                       Coordinates (Angstroms)
     ATOM                X               Y               Z
      1  P        -0.5028683058   -0.6042499040    0.0000000000
      2  F        -1.5355201874    0.6191172123    0.0000000000
      3  P         1.2763908799    0.2870274978    0.0000000000
      4  H         1.8813899863   -0.9882168437    0.0000000000
   Point Group: cs    Number of degrees of freedom:     5


   Energy is   -781.520892849

 Hessian Updated using BFGS Update

  5 Hessian modes will be used to form the next step
  Hessian Eigenvalues:
     0.153250    0.206927    0.266017    0.284388    0.373589

 Minimum Search - Taking Simple RFO Step
 Searching for Lamda that Minimizes Along All modes
 Value Taken    Lamda =  -0.00000150
 Step Taken.  Stepsize is  0.002833

                             Maximum     Tolerance    Cnvgd?
         Gradient           0.000397      0.000300      NO
         Displacement       0.002155      0.001200      NO
         Energy change     -0.000006      0.000001      NO


 New Cartesian Coordinates Obtained by Inverse Iteration

 Displacement from previous Coordinates is:  0.004556
 ----------------------------------------------------------------
             Standard Nuclear Orientation (Angstroms)
    I     Atom           X                Y                Z
 ----------------------------------------------------------------
    1      P      -0.5023169871    -0.6044974157     0.0000000000
    2      F      -1.5349137967     0.6185223463     0.0000000000
    3      P       1.2770527057     0.2880066433     0.0000000000
    4      H       1.8795704510    -0.9883536115     0.0000000000
 ----------------------------------------------------------------
 Molecular Point Group                 Cs    NOp =  2
 Largest Abelian Subgroup              Cs    NOp =  2
 Nuclear Repulsion Energy =   139.8510135205 hartrees
 There are       20 alpha and       20 beta electrons
 Applying Cartesian multipole field
    Component          Value
    ---------          -----
     (2,0,0)        1.00000E-11
     (0,2,0)        2.00000E-11
     (0,0,2)       -3.00000E-11
 Nucleus-field energy     =     0.0000000027 hartrees
 Requested basis set is 6-311++G(d,p)
 There are 37 shells and 89 basis functions
 A cutoff of  1.0D-11 yielded    657 shell pairs
 There are      3926 function pairs (      4207 Cartesian)
 Smallest overlap matrix eigenvalue = 8.12E-04
 Guess MOs from SCF MO coefficient file

 -----------------------------------------------------------------------
  General SCF calculation program by
  Eric Jon Sundstrom, Paul Horn, Yuezhi Mao, Dmitri Zuev, Alec White,
  David Stuck, Shaama M.S., Shane Yost, Joonho Lee, David Small,
  Daniel Levine, Susi Lehtola, Hugh Burton, Evgeny Epifanovsky
 -----------------------------------------------------------------------
 Hartree-Fock
 using 6 threads for integral computing
 -------------------------------------------------------
 OpenMP Integral computing Module                
 Release: version 2.0, May 2017, Q-Chem Inc. Pleasanton 
 -------------------------------------------------------
 A restricted SCF calculation will be
 performed using DIIS
 SCF converges when DIIS error is below 1.0e-08
 ---------------------------------------
  Cycle       Energy         DIIS error
 ---------------------------------------
    1    -781.5208928523      1.76e-05  
    2    -781.5208933453      4.84e-06  
    3    -781.5208934018      2.17e-06  
    4    -781.5208934099      8.76e-07  
    5    -781.5208934120      2.63e-07  
    6    -781.5208934123      8.42e-08  
    7    -781.5208934123      2.77e-08  
    8    -781.5208934123      1.14e-08  
    9    -781.5208934123      3.01e-09  Convergence criterion met
 ---------------------------------------
 SCF time:   CPU 2.14s  wall 0.00s 
 SCF   energy in the final basis set =     -781.5208934123
 Total energy in the final basis set =     -781.5208934123

 --------------------------------------------------------------
             Orbital Energies (a.u.) and Symmetries
 --------------------------------------------------------------

 Alpha MOs, Restricted
 -- Occupied --                  
-80.037 -79.971 -26.317  -7.575  -7.516  -5.469  -5.466  -5.466
  1 A'    2 A'    3 A'    4 A'    5 A'    6 A'    7 A'    1 A"                 
 -5.409  -5.409  -5.408  -1.625  -0.944  -0.788  -0.699  -0.692
  8 A'    9 A'    2 A"   10 A'   11 A'   12 A'   13 A'    3 A"                 
 -0.595  -0.499  -0.390  -0.367
 14 A'   15 A'   16 A'    4 A"                                                 
 -- Virtual --                   
  0.001   0.053   0.064   0.076   0.080   0.093   0.098   0.115
  5 A"   17 A'   18 A'   19 A'    6 A"   20 A'   21 A'    7 A"                 
  0.115   0.146   0.163   0.179   0.223   0.327   0.330   0.365
 22 A'   23 A'   24 A'   25 A'   26 A'   27 A'    8 A"   28 A'                 
  0.370   0.385   0.389   0.433   0.439   0.453   0.521   0.581
 29 A'   30 A'    9 A"   10 A"   31 A'   32 A'   33 A'   34 A'                 
  0.696   0.727   0.770   0.805   0.839   0.918   0.938   1.067
 35 A'   11 A"   36 A'   37 A'   12 A"   13 A"   38 A'   39 A'                 
  1.104   1.125   1.189   1.453   1.579   1.611   1.633   1.676
 40 A'   14 A"   41 A'   42 A'   15 A"   43 A'   44 A'   16 A"                 
  1.698   1.792   1.831   1.873   1.931   1.940   2.031   2.238
 45 A'   17 A"   46 A'   18 A"   47 A'   48 A'   49 A'   50 A'                 
  2.354   2.897   4.192   4.194   4.233   4.247   4.549   6.898
 51 A'   52 A'   19 A"   53 A'   20 A"   54 A'   55 A'   21 A"                 
  6.921   6.941   7.358   7.556  14.732  14.792  14.795  14.808
 56 A'   57 A'   58 A'   59 A'   22 A"   23 A"   60 A'   61 A'                 
 14.859  14.891  68.742 165.949 166.181
 62 A'   63 A'   64 A'   65 A'   66 A'                                         

 Beta MOs, Restricted
 -- Occupied --                  
-80.037 -79.971 -26.317  -7.575  -7.516  -5.469  -5.466  -5.466
  1 A'    2 A'    3 A'    4 A'    5 A'    6 A'    7 A'    1 A"                 
 -5.409  -5.409  -5.408  -1.625  -0.944  -0.788  -0.699  -0.692
  8 A'    9 A'    2 A"   10 A'   11 A'   12 A'   13 A'    3 A"                 
 -0.595  -0.499  -0.390  -0.367
 14 A'   15 A'   16 A'    4 A"                                                 
 -- Virtual --                   
  0.001   0.053   0.064   0.076   0.080   0.093   0.098   0.115
  5 A"   17 A'   18 A'   19 A'    6 A"   20 A'   21 A'    7 A"                 
  0.115   0.146   0.163   0.179   0.223   0.327   0.330   0.365
 22 A'   23 A'   24 A'   25 A'   26 A'   27 A'    8 A"   28 A'                 
  0.370   0.385   0.389   0.433   0.439   0.453   0.521   0.581
 29 A'   30 A'    9 A"   10 A"   31 A'   32 A'   33 A'   34 A'                 
  0.696   0.727   0.770   0.805   0.839   0.918   0.938   1.067
 35 A'   11 A"   36 A'   37 A'   12 A"   13 A"   38 A'   39 A'                 
  1.104   1.125   1.189   1.453   1.579   1.611   1.633   1.676
 40 A'   14 A"   41 A'   42 A'   15 A"   43 A'   44 A'   16 A"                 
  1.698   1.792   1.831   1.873   1.931   1.940   2.031   2.238
 45 A'   17 A"   46 A'   18 A"   47 A'   48 A'   49 A'   50 A'                 
  2.354   2.897   4.192   4.194   4.233   4.247   4.549   6.898
 51 A'   52 A'   19 A"   53 A'   20 A"   54 A'   55 A'   21 A"                 
  6.921   6.941   7.358   7.556  14.732  14.792  14.795  14.808
 56 A'   57 A'   58 A'   59 A'   22 A"   23 A"   60 A'   61 A'                 
 14.859  14.891  68.742 165.949 166.181
 62 A'   63 A'   64 A'   65 A'   66 A'                                         
 --------------------------------------------------------------

          Ground-State Mulliken Net Atomic Charges

     Atom                 Charge (a.u.)
  ----------------------------------------
      1 P                     0.154886
      2 F                    -0.193000
      3 P                     0.127629
      4 H                    -0.089515
  ----------------------------------------
  Sum of atomic charges =     0.000000

 -----------------------------------------------------------------
                    Cartesian Multipole Moments
 -----------------------------------------------------------------
    Charge (ESU x 10^10)
                 0.0000
    Dipole Moment (Debye)
         X       1.2738      Y      -1.3445      Z      -0.0000
       Tot       1.8521
    Quadrupole Moments (Debye-Ang)
        XX     -33.3407     XY      -0.5076     YY     -33.6766
        XZ      -0.0000     YZ      -0.0000     ZZ     -31.9544
    Octopole Moments (Debye-Ang^2)
       XXX      -7.2714    XXY      -3.4597    XYY      -2.8575
       YYY       5.8074    XXZ      -0.0000    XYZ      -0.0000
       YYZ       0.0000    XZZ      -5.6425    YZZ       2.0166
       ZZZ       0.0000
    Hexadecapole Moments (Debye-Ang^3)
      XXXX    -279.1628   XXXY      -9.5606   XXYY     -67.8165
      XYYY     -14.2694   YYYY    -102.4539   XXXZ      -0.0000
      XXYZ      -0.0000   XYYZ      -0.0000   YYYZ      -0.0000
      XXZZ     -53.8507   XYZZ      -3.6016   YYZZ     -25.2560
      XZZZ      -0.0000   YZZZ      -0.0000   ZZZZ     -48.6224
 -----------------------------------------------------------------
 Calculating analytic gradient of the SCF energy
 Gradient of SCF Energy
            1           2           3           4
    1  -0.0001251   0.0000549   0.0001140  -0.0000438
    2  -0.0000747  -0.0000121   0.0000554   0.0000313
    3  -0.0000000   0.0000000   0.0000000  -0.0000000
 Max gradient component =       1.251E-04
 RMS gradient           =       6.013E-05
 Gradient time:  CPU 0.71 s  wall 0.18 s
 Geometry Optimization Parameters
   NAtoms,    NIC,     NZ,  NCons,   NDum,   NFix, NCnnct, MaxDiis
        4      14       4       0       0       0       0       0

 Cartesian Hessian Update
 Hessian Updated using BFGS Update


** GEOMETRY OPTIMIZATION IN DELOCALIZED INTERNAL COORDINATES **
   Searching for a Minimum

   Optimization Cycle:   5

                       Coordinates (Angstroms)
     ATOM                X               Y               Z
      1  P        -0.5023169871   -0.6044974157    0.0000000000
      2  F        -1.5349137967    0.6185223463    0.0000000000
      3  P         1.2770527057    0.2880066433    0.0000000000
      4  H         1.8795704510   -0.9883536115    0.0000000000
   Point Group: cs    Number of degrees of freedom:     5


   Energy is   -781.520893412

 Hessian Updated using BFGS Update

  5 Hessian modes will be used to form the next step
  Hessian Eigenvalues:
     0.156746    0.208160    0.271028    0.316726    0.398964

 Minimum Search - Taking Simple RFO Step
 Searching for Lamda that Minimizes Along All modes
 Value Taken    Lamda =   0.00000000
 Step Taken.  Stepsize is  0.000547

                             Maximum     Tolerance    Cnvgd?
         Gradient           0.000098      0.000300     YES
         Displacement       0.000322      0.001200     YES
         Energy change     -0.000001      0.000001     YES


                       Distance Matrix (Angstroms)
             P (  1)   F (  2)   P (  3)
   F (  2)  1.600635
   P (  3)  1.990658  2.831324
   H (  4)  2.412620  3.773692  1.411426

 Final energy is   -781.52089341228771     


 ******************************
 **  OPTIMIZATION CONVERGED  **
 ******************************

                       Coordinates (Angstroms)
     ATOM                X               Y               Z
      1  P        -0.5023169871   -0.6044974157    0.0000000000
      2  F        -1.5349137967    0.6185223463    0.0000000000
      3  P         1.2770527057    0.2880066433    0.0000000000
      4  H         1.8795704510   -0.9883536115    0.0000000000

Z-matrix Print:
$molecule
0 1
P 
F  1 1.600635
P  1 1.990658 2 103.536808
H  3 1.411426 1 88.632462 2 -180.000000 0
$end


 --------------------------------------------------------------
             Orbital Energies (a.u.) and Symmetries
 --------------------------------------------------------------

 Alpha MOs, Restricted
 -- Occupied --                  
-80.037 -79.971 -26.317  -7.575  -7.516  -5.469  -5.466  -5.466
  1 A'    2 A'    3 A'    4 A'    5 A'    6 A'    7 A'    1 A"                 
 -5.409  -5.409  -5.408  -1.625  -0.944  -0.788  -0.699  -0.692
  8 A'    9 A'    2 A"   10 A'   11 A'   12 A'   13 A'    3 A"                 
 -0.595  -0.499  -0.390  -0.367
 14 A'   15 A'   16 A'    4 A"                                                 
 -- Virtual --                   
  0.001   0.053   0.064   0.076   0.080   0.093   0.098   0.115
  5 A"   17 A'   18 A'   19 A'    6 A"   20 A'   21 A'    7 A"                 
  0.115   0.146   0.163   0.179   0.223   0.327   0.330   0.365
 22 A'   23 A'   24 A'   25 A'   26 A'   27 A'    8 A"   28 A'                 
  0.370   0.385   0.389   0.433   0.439   0.453   0.521   0.581
 29 A'   30 A'    9 A"   10 A"   31 A'   32 A'   33 A'   34 A'                 
  0.696   0.727   0.770   0.805   0.839   0.918   0.938   1.067
 35 A'   11 A"   36 A'   37 A'   12 A"   13 A"   38 A'   39 A'                 
  1.104   1.125   1.189   1.453   1.579   1.611   1.633   1.676
 40 A'   14 A"   41 A'   42 A'   15 A"   43 A'   44 A'   16 A"                 
  1.698   1.792   1.831   1.873   1.931   1.940   2.031   2.238
 45 A'   17 A"   46 A'   18 A"   47 A'   48 A'   49 A'   50 A'                 
  2.354   2.897   4.192   4.194   4.233   4.247   4.549   6.898
 51 A'   52 A'   19 A"   53 A'   20 A"   54 A'   55 A'   21 A"                 
  6.921   6.941   7.358   7.556  14.732  14.792  14.795  14.808
 56 A'   57 A'   58 A'   59 A'   22 A"   23 A"   60 A'   61 A'                 
 14.859  14.891  68.742 165.949 166.181
 62 A'   63 A'   64 A'   65 A'   66 A'                                         

 Beta MOs, Restricted
 -- Occupied --                  
-80.037 -79.971 -26.317  -7.575  -7.516  -5.469  -5.466  -5.466
  1 A'    2 A'    3 A'    4 A'    5 A'    6 A'    7 A'    1 A"                 
 -5.409  -5.409  -5.408  -1.625  -0.944  -0.788  -0.699  -0.692
  8 A'    9 A'    2 A"   10 A'   11 A'   12 A'   13 A'    3 A"                 
 -0.595  -0.499  -0.390  -0.367
 14 A'   15 A'   16 A'    4 A"                                                 
 -- Virtual --                   
  0.001   0.053   0.064   0.076   0.080   0.093   0.098   0.115
  5 A"   17 A'   18 A'   19 A'    6 A"   20 A'   21 A'    7 A"                 
  0.115   0.146   0.163   0.179   0.223   0.327   0.330   0.365
 22 A'   23 A'   24 A'   25 A'   26 A'   27 A'    8 A"   28 A'                 
  0.370   0.385   0.389   0.433   0.439   0.453   0.521   0.581
 29 A'   30 A'    9 A"   10 A"   31 A'   32 A'   33 A'   34 A'                 
  0.696   0.727   0.770   0.805   0.839   0.918   0.938   1.067
 35 A'   11 A"   36 A'   37 A'   12 A"   13 A"   38 A'   39 A'                 
  1.104   1.125   1.189   1.453   1.579   1.611   1.633   1.676
 40 A'   14 A"   41 A'   42 A'   15 A"   43 A'   44 A'   16 A"                 
  1.698   1.792   1.831   1.873   1.931   1.940   2.031   2.238
 45 A'   17 A"   46 A'   18 A"   47 A'   48 A'   49 A'   50 A'                 
  2.354   2.897   4.192   4.194   4.233   4.247   4.549   6.898
 51 A'   52 A'   19 A"   53 A'   20 A"   54 A'   55 A'   21 A"                 
  6.921   6.941   7.358   7.556  14.732  14.792  14.795  14.808
 56 A'   57 A'   58 A'   59 A'   22 A"   23 A"   60 A'   61 A'                 
 14.859  14.891  68.742 165.949 166.181
 62 A'   63 A'   64 A'   65 A'   66 A'                                         
 --------------------------------------------------------------

          Ground-State Mulliken Net Atomic Charges

     Atom                 Charge (a.u.)
  ----------------------------------------
      1 P                     0.154886
      2 F                    -0.193000
      3 P                     0.127629
      4 H                    -0.089515
  ----------------------------------------
  Sum of atomic charges =     0.000000

 -----------------------------------------------------------------
                    Cartesian Multipole Moments
 -----------------------------------------------------------------
    Charge (ESU x 10^10)
                 0.0000
    Dipole Moment (Debye)
         X       1.2738      Y      -1.3445      Z      -0.0000
       Tot       1.8521
    Quadrupole Moments (Debye-Ang)
        XX     -33.3407     XY      -0.5076     YY     -33.6766
        XZ      -0.0000     YZ      -0.0000     ZZ     -31.9544
    Octopole Moments (Debye-Ang^2)
       XXX      -7.2714    XXY      -3.4597    XYY      -2.8575
       YYY       5.8074    XXZ      -0.0000    XYZ      -0.0000
       YYZ       0.0000    XZZ      -5.6425    YZZ       2.0166
       ZZZ       0.0000
    Hexadecapole Moments (Debye-Ang^3)
      XXXX    -279.1628   XXXY      -9.5606   XXYY     -67.8165
      XYYY     -14.2694   YYYY    -102.4539   XXXZ      -0.0000
      XXYZ      -0.0000   XYYZ      -0.0000   YYYZ      -0.0000
      XXZZ     -53.8507   XYZZ      -3.6016   YYZZ     -25.2560
      XZZZ      -0.0000   YZZZ      -0.0000   ZZZZ     -48.6224
 -----------------------------------------------------------------
Archival summary:
1\1\december\OPT\HF\BasisUnspecified\211\taweetha\SunFeb1006:12:492019SunFeb1006:12:492019\0\\#,OPT,HF,BasisUnspecified,\\0,1\P\F,1,1.60064\P,1,1.99066,2,103.537\H,3,1.41143,1,88.6325,2,-180,0\\HF=-781.520893\\@

 Total job time:  3.20s(wall), 17.33s(cpu) 
 Sun Feb 10 06:12:49 2019

        *************************************************************
        *                                                           *
        *  Thank you very much for using Q-Chem.  Have a nice day.  *
        *                                                           *
        *************************************************************


 
User input: 2 of 2 
 
Q-Chem Developer Version!
                  Welcome to Q-Chem
     A Quantum Leap Into The Future Of Chemistry


 Q-Chem 5.1, Q-Chem, Inc., Pleasanton, CA (2018)

 Yihan Shao,  Zhengting Gan,  E. Epifanovsky,  A. T. B. Gilbert,  M. Wormit,  
 J. Kussmann,  A. W. Lange,  A. Behn,  Jia Deng,  Xintian Feng,  D. Ghosh,  
 M. Goldey,  P. R. Horn,  L. D. Jacobson,  I. Kaliman,  T. Kus,  A. Landau,  
 Jie Liu,  E. I. Proynov,  R. M. Richard,  R. P. Steele,  E. J. Sundstrom,  
 H. L. Woodcock III,  P. M. Zimmerman,  D. Zuev,  B. Albrecht,  E. Alguire,  
 S. A. Baeppler,  D. Barton,  Z. Benda,  Y. A. Bernard,  E. J. Berquist,  
 K. B. Bravaya,  H. Burton,  D. Casanova,  Chun-Min Chang,  Yunqing Chen,  
 A. Chien,  K. D. Closser,  M. P. Coons,  S. Coriani,  S. Dasgupta,  
 A. L. Dempwolff,  M. Diedenhofen,  Hainam Do,  R. G. Edgar,  Po-Tung Fang,  
 S. Faraji,  S. Fatehi,  Qingguo Feng,  K. D. Fenk,  J. Fosso-Tande,  
 J. Gayvert,  Qinghui Ge,  A. Ghysels,  G. Gidofalvi,  J. Gomes,  
 J. Gonthier,  A. Gunina,  D. Hait,  M. W. D. Hanson-Heine,  
 P. H. P. Harbach,  A. W. Hauser,  J. E. Herr,  E. G. Hohenstein,  
 Z. C. Holden,  Kerwin Hui,  B. C. Huynh,  T.-C. Jagau,  Hyunjun Ji,  
 B. Kaduk,  K. Khistyaev,  Jaehoon Kim,  P. Klunzinger,  K. Koh,  
 D. Kosenkov,  L. Koulias,  T. Kowalczyk,  C. M. Krauter,  A. Kunitsa,  
 Ka Un Lao,  A. Laurent,  K. V. Lawler,  Joonho Lee,  D. Lefrancois,  
 S. Lehtola,  D. S. Levine,  Yi-Pei Li,  You-Sheng Lin,  Fenglai Liu,  
 E. Livshits,  A. Luenser,  P. Manohar,  E. Mansoor,  S. F. Manzer,  
 Shan-Ping Mao,  Yuezhi Mao,  N. Mardirossian,  A. V. Marenich,  
 T. Markovich,  L. A. Martinez-Martinez,  S. A. Maurer,  N. J. Mayhall,  
 S. C. McKenzie,  J.-M. Mewes,  A. F. Morrison,  J. W. Mullinax,  K. Nanda,  
 T. S. Nguyen-Beck,  R. Olivares-Amaya,  J. A. Parkhill,  T. M. Perrine,  
 F. Plasser,  P. Pokhilko,  S. Prager,  A. Prociuk,  E. Ramos,  D. R. Rehn,  
 F. Rob,  M. Schneider,  N. Sergueev,  S. M. Sharada,  S. Sharma,  
 D. W. Small,  T. Stauch,  T. Stein,  Yu-Chuan Su,  A. J. W. Thom,  
 A. Tkatchenko,  T. Tsuchimochi,  N. M. Tubman,  L. Vogt,  M. L. Vidal,  
 O. Vydrov,  M. A. Watson,  J. Wenzel,  M. de Wergifosse,  T. A. Wesolowski,  
 A. White,  J. Witte,  A. Yamada,  Jun Yang,  K. Yao,  S. Yeganeh,  
 S. R. Yost,  Zhi-Qiang You,  A. Zech,  Igor Ying Zhang,  Xing Zhang,  
 Yan Zhao,  Ying Zhu,  B. R. Brooks,  G. K. L. Chan,  C. J. Cramer,  
 M. S. Gordon,  W. J. Hehre,  A. Klamt,  M. W. Schmidt,  C. D. Sherrill,  
 D. G. Truhlar,  A. Aspuru-Guzik,  R. Baer,  A. T. Bell,  N. A. Besley,  
 Jeng-Da Chai,  A. E. DePrince, III,  R. A. DiStasio Jr.,  A. Dreuw,  
 B. D. Dunietz,  T. R. Furlani,  Chao-Ping Hsu,  Yousung Jung,  Jing Kong,  
 D. S. Lambrecht,  WanZhen Liang,  C. Ochsenfeld,  V. A. Rassolov,  
 L. V. Slipchenko,  J. E. Subotnik,  T. Van Voorhis,  J. M. Herbert,  
 A. I. Krylov,  P. M. W. Gill,  M. Head-Gordon

 Contributors to earlier versions of Q-Chem not listed above: 
 R. D. Adamson,  B. Austin,  J. Baker,  G. J. O. Beran,  K. Brandhorst,  
 S. T. Brown,  E. F. C. Byrd,  A. K. Chakraborty,  C.-L. Cheng,  
 Siu Hung Chien,  D. M. Chipman,  D. L. Crittenden,  H. Dachsel,  
 R. J. Doerksen,  A. D. Dutoi,  L. Fusti-Molnar,  W. A. Goddard III,  
 A. Golubeva-Zadorozhnaya,  S. R. Gwaltney,  G. Hawkins,  A. Heyden,  
 S. Hirata,  G. Kedziora,  F. J. Keil,  C. Kelley,  Jihan Kim,  R. A. King,  
 R. Z. Khaliullin,  P. P. Korambath,  W. Kurlancheek,  A. M. Lee,  M. S. Lee,  
 S. V. Levchenko,  Ching Yeh Lin,  D. Liotard,  R. C. Lochan,  I. Lotan,  
 P. E. Maslen,  N. Nair,  D. P. O'Neill,  D. Neuhauser,  E. Neuscamman,  
 C. M. Oana,  R. Olson,  B. Peters,  R. Peverati,  P. A. Pieniazek,  
 Y. M. Rhee,  J. Ritchie,  M. A. Rohrdanz,  E. Rosta,  N. J. Russ,  
 H. F. Schaefer III,  N. E. Schultz,  N. Shenvi,  A. C. Simmonett,  A. Sodt,  
 D. Stuck,  K. S. Thanthiriwatte,  V. Vanovschi,  Tao Wang,  A. Warshel,  
 C. F. Williams,  Q. Wu,  X. Xu,  W. Zhang

 Please cite Q-Chem as follows:
 Y. Shao et al., Mol. Phys. 113, 184-215 (2015)
 DOI: 10.1080/00268976.2014.952696

 Q-Chem 5.1.2 for Intel X86 EM64T Linux

 Parts of Q-Chem use Armadillo 8.300.2 (Tropical Shenanigans).
 http://arma.sourceforge.net/

 Q-Chem begins on Sun Feb 10 06:12:49 2019  

Host: 
0

     Scratch files written to /scratch/taweetham/qchem23388//
The previous job contains 0 fragments, simply inherited here
Input Ideriv = 2
Curr. Ideriv = -1
Max.  Ideriv = 2

Checking the input file for inconsistencies... 	...done.

--------------------------------------------------------------
User input:
--------------------------------------------------------------

$molecule
read
$end

$rem
   JOB_TYPE 	FREQUENCY
   BASIS 		6-311++G**
   EXCHANGE 	HF	
$end

--------------------------------------------------------------
 ----------------------------------------------------------------
             Standard Nuclear Orientation (Angstroms)
    I     Atom           X                Y                Z
 ----------------------------------------------------------------
    1      P      -0.4897025938    -0.6041729613    -0.0000000000
    2      F      -1.5319619425     0.6106228897     0.0000000000
    3      P       1.2825362348     0.3024082722     0.0000000000
    4      H       1.8951528669    -0.9691356694    -0.0000000000
 ----------------------------------------------------------------
 Molecular Point Group                 Cs    NOp =  2
 Largest Abelian Subgroup              Cs    NOp =  2
 Nuclear Repulsion Energy =   139.8510135205 hartrees
 There are       20 alpha and       20 beta electrons
 Requested basis set is 6-311++G(d,p)
 There are 37 shells and 89 basis functions

 Total QAlloc Memory Limit   2000 MB
 Mega-Array Size       188 MB
 MEM_STATIC part       192 MB

                       Distance Matrix (Angstroms)
             P (  1)   F (  2)   P (  3)
   F (  2)  1.600635
   P (  3)  1.990658  2.831324
   H (  4)  2.412620  3.773692  1.411426

 A cutoff of  1.0D-11 yielded    657 shell pairs
 There are      3926 function pairs (      4207 Cartesian)

 -------------------------------------------------------
 OpenMP Integral Computing Module                       
 Release: version 1.0, May 2013, Q-Chem Inc. Pittsburgh 
 -------------------------------------------------------
 Integral Job Info:
 Integral job number is                      11
 Integral operator is                         1
 short-range coefficients                     0
 long-range coefficients              100000000
 Omega coefficients                           0
 if combine SR and LR in K                    0
 Integral screening is                        0
 Integral computing path is                   2
 max size of driver memory is            800000
 size of driver memory is                593474
 size of scratch memory is              4204008
 max col of scratch BK array               1296
 max len of scratch array in speh3          155
 max len of scratch index in speh4           18
 max int batch size is                      520
 min int batch size is                       52
 fixed nKL is                                52
 max L of basis functions is                  2
 order of int derivative is                   0
 number of shells is                         37
 number of basis is                          92
 number of cartesian basis is                92
 number of contracted shell pairs           657
 number of primitive shell pairs           1779
 maxK2 (contraction) of shell pair           36
 max number of K2 of shell pair               1
 max number of CS2 of shell pair             79
 max number of PS2 of shell pair            180
 mem total for path MDJ                  511098
 -------------------------------------------------------
 Smallest overlap matrix eigenvalue = 8.12E-04
 Guess from superposition of atomic densities
 Warning:  Energy on first SCF cycle will be non-variational
 SAD guess density has 40.000000 electrons

 -----------------------------------------------------------------------
  General SCF calculation program by
  Eric Jon Sundstrom, Paul Horn, Yuezhi Mao, Dmitri Zuev, Alec White,
  David Stuck, Shaama M.S., Shane Yost, Joonho Lee, David Small,
  Daniel Levine, Susi Lehtola, Hugh Burton, Evgeny Epifanovsky
 -----------------------------------------------------------------------
 Hartree-Fock
 using 6 threads for integral computing
 -------------------------------------------------------
 OpenMP Integral computing Module                
 Release: version 2.0, May 2017, Q-Chem Inc. Pleasanton 
 -------------------------------------------------------
 A restricted SCF calculation will be
 performed using DIIS
 SCF converges when DIIS error is below 1.0e-08
 ---------------------------------------
  Cycle       Energy         DIIS error
 ---------------------------------------
    1    -781.7460562511      5.43e-02  
    2    -781.4740690740      6.54e-03  
    3    -781.5087945975      4.07e-03  
    4    -781.5199146427      6.60e-04  
    5    -781.5207579491      1.95e-04  
    6    -781.5208775559      6.58e-05  
    7    -781.5208901137      2.52e-05  
    8    -781.5208927227      1.18e-05  
    9    -781.5208932730      4.30e-06  
   10    -781.5208933955      1.55e-06  
   11    -781.5208934116      3.53e-07  
   12    -781.5208934122      1.12e-07  
   13    -781.5208934123      2.90e-08  
   14    -781.5208934123      6.45e-09  Convergence criterion met
 ---------------------------------------
 SCF time:   CPU 3.29s  wall 1.00s 
 SCF   energy in the final basis set =     -781.5208934123
 Total energy in the final basis set =     -781.5208934123

 --------------------------------------------------------------
             Orbital Energies (a.u.) and Symmetries
 --------------------------------------------------------------

 Alpha MOs, Restricted
 -- Occupied --                  
-80.037 -79.971 -26.317  -7.575  -7.516  -5.469  -5.466  -5.466
  1 A'    2 A'    3 A'    4 A'    5 A'    6 A'    7 A'    1 A"                 
 -5.409  -5.409  -5.408  -1.625  -0.944  -0.788  -0.699  -0.692
  8 A'    9 A'    2 A"   10 A'   11 A'   12 A'   13 A'    3 A"                 
 -0.595  -0.499  -0.390  -0.367
 14 A'   15 A'   16 A'    4 A"                                                 
 -- Virtual --                   
  0.001   0.053   0.064   0.076   0.080   0.093   0.098   0.115
  5 A"   17 A'   18 A'   19 A'    6 A"   20 A'   21 A'    7 A"                 
  0.115   0.146   0.163   0.179   0.223   0.327   0.330   0.365
 22 A'   23 A'   24 A'   25 A'   26 A'   27 A'    8 A"   28 A'                 
  0.370   0.385   0.389   0.433   0.439   0.453   0.521   0.581
 29 A'   30 A'    9 A"   10 A"   31 A'   32 A'   33 A'   34 A'                 
  0.696   0.727   0.770   0.805   0.839   0.918   0.938   1.067
 35 A'   11 A"   36 A'   37 A'   12 A"   13 A"   38 A'   39 A'                 
  1.104   1.125   1.189   1.453   1.579   1.611   1.633   1.676
 40 A'   14 A"   41 A'   42 A'   15 A"   43 A'   44 A'   16 A"                 
  1.698   1.792   1.831   1.873   1.931   1.940   2.031   2.238
 45 A'   17 A"   46 A'   18 A"   47 A'   48 A'   49 A'   50 A'                 
  2.354   2.897   4.192   4.194   4.233   4.247   4.549   6.898
 51 A'   52 A'   19 A"   53 A'   20 A"   54 A'   55 A'   21 A"                 
  6.921   6.941   7.358   7.556  14.732  14.792  14.795  14.808
 56 A'   57 A'   58 A'   59 A'   22 A"   23 A"   60 A'   61 A'                 
 14.859  14.891  68.742 165.949 166.181
 62 A'   63 A'   64 A'   65 A'   66 A'                                         

 Beta MOs, Restricted
 -- Occupied --                  
-80.037 -79.971 -26.317  -7.575  -7.516  -5.469  -5.466  -5.466
  1 A'    2 A'    3 A'    4 A'    5 A'    6 A'    7 A'    1 A"                 
 -5.409  -5.409  -5.408  -1.625  -0.944  -0.788  -0.699  -0.692
  8 A'    9 A'    2 A"   10 A'   11 A'   12 A'   13 A'    3 A"                 
 -0.595  -0.499  -0.390  -0.367
 14 A'   15 A'   16 A'    4 A"                                                 
 -- Virtual --                   
  0.001   0.053   0.064   0.076   0.080   0.093   0.098   0.115
  5 A"   17 A'   18 A'   19 A'    6 A"   20 A'   21 A'    7 A"                 
  0.115   0.146   0.163   0.179   0.223   0.327   0.330   0.365
 22 A'   23 A'   24 A'   25 A'   26 A'   27 A'    8 A"   28 A'                 
  0.370   0.385   0.389   0.433   0.439   0.453   0.521   0.581
 29 A'   30 A'    9 A"   10 A"   31 A'   32 A'   33 A'   34 A'                 
  0.696   0.727   0.770   0.805   0.839   0.918   0.938   1.067
 35 A'   11 A"   36 A'   37 A'   12 A"   13 A"   38 A'   39 A'                 
  1.104   1.125   1.189   1.453   1.579   1.611   1.633   1.676
 40 A'   14 A"   41 A'   42 A'   15 A"   43 A'   44 A'   16 A"                 
  1.698   1.792   1.831   1.873   1.931   1.940   2.031   2.238
 45 A'   17 A"   46 A'   18 A"   47 A'   48 A'   49 A'   50 A'                 
  2.354   2.897   4.192   4.194   4.233   4.247   4.549   6.898
 51 A'   52 A'   19 A"   53 A'   20 A"   54 A'   55 A'   21 A"                 
  6.921   6.941   7.358   7.556  14.732  14.792  14.795  14.808
 56 A'   57 A'   58 A'   59 A'   22 A"   23 A"   60 A'   61 A'                 
 14.859  14.891  68.742 165.949 166.181
 62 A'   63 A'   64 A'   65 A'   66 A'                                         
 --------------------------------------------------------------

          Ground-State Mulliken Net Atomic Charges

     Atom                 Charge (a.u.)
  ----------------------------------------
      1 P                     0.154886
      2 F                    -0.193000
      3 P                     0.127629
      4 H                    -0.089515
  ----------------------------------------
  Sum of atomic charges =     0.000000

 -----------------------------------------------------------------
                    Cartesian Multipole Moments
 -----------------------------------------------------------------
    Charge (ESU x 10^10)
                 0.0000
    Dipole Moment (Debye)
         X       1.2845      Y      -1.3343      Z       0.0000
       Tot       1.8521
    Quadrupole Moments (Debye-Ang)
        XX     -33.3126     XY      -0.5098     YY     -33.6960
        XZ       0.0000     YZ       0.0000     ZZ     -31.9544
    Octopole Moments (Debye-Ang^2)
       XXX      -7.9694    XXY      -3.6217    XYY      -3.2256
       YYY       5.3049    XXZ       0.0000    XYZ       0.0000
       YYZ       0.0000    XZZ      -5.9077    YZZ       1.8348
       ZZZ       0.0000
    Hexadecapole Moments (Debye-Ang^3)
      XXXX    -279.0868   XXXY     -10.2760   XXYY     -67.8189
      XYYY     -15.0640   YYYY    -102.8243   XXXZ       0.0000
      XXYZ       0.0000   XYYZ       0.0000   YYYZ       0.0000
      XXZZ     -53.8821   XYZZ      -3.8378   YYZZ     -25.2986
      XZZZ       0.0000   YZZZ       0.0000   ZZZZ     -48.6224
 -----------------------------------------------------------------
 Calculating MO derivatives via CPSCF
XF: myseg = 0
XF: NBas: 89, NBas6D: 92
 D1JvT checksum  = 61776 4814.1454648952
 D1KAT checksum  = 124848 383.9881316654
   1         3          12      0.125375    0.041468
   2         3          12      0.027375    0.010834
   3         3          12      0.007329    0.003300
   4         3          12      0.001596    0.000757
   5         3          12      0.000268    0.000133
   6        10           5      0.000035    0.000019
   7        14           1      0.000002    0.000002
   8        15           0      0.000000    0.000000    Roots Converged
 Time for AOints: 0.6 s (CPU) 0.1 s (wall)
 ------------------------------------------------------------------------------
                     AOints        : Timing summary (seconds)
 ------------------------------------------------------------------------------
     job step          cpu (% of tot)      sys (% of tot)     wall (% of tot)
 ------------------------------------------------------------------------------
  cpscf_lag         0.2075E+01 (27.0)   0.3000E-05 (60.0)   0.4081E+00 (28.3)
  iterzp            0.4969E+01 (64.7)   0.2000E-05 (40.0)   0.9082E+00 (62.9)
  make_fx           0.0000E+00 ( 0.0)   0.0000E+00 ( 0.0)   0.0000E+00 ( 0.0)
  AOints            0.6266E+00 ( 8.2)   0.0000E+00 ( 0.0)   0.1137E+00 ( 7.9)
 ------------------------------------------------------------------------------
   Grand Totals     0.7685E+01          0.5000E-05          0.1444E+01
 ------------------------------------------------------------------------------
 Calculating analytic Hessian of the SCF energy
 Polarizability Matrix (a.u.)
            1           2           3
    1 -69.6255003 -13.1262407   0.0000000
    2 -13.1262407 -42.7195539   0.0000000
    3   0.0000000   0.0000000 -34.7269260

 Direct stationary perturbation theory relativistic correction:

 rels  =       0.996488211381
 relv  =      -3.499312235132
 rel2e =       0.733685119727
 E_rel =      -1.769138904024

 Hessian of the SCF Energy
            1           2           3           4           5           6
    1   0.3573145  -0.0144652   0.0000000  -0.1424782   0.1398891  -0.0000000
    2  -0.0144652   0.2985654  -0.0000000   0.1170188  -0.1929903   0.0000000
    3   0.0000000  -0.0000000   0.0155943   0.0000000   0.0000000  -0.0128893
    4  -0.1424782   0.1170188   0.0000000   0.1729522  -0.1445121  -0.0000000
    5   0.1398891  -0.1929903   0.0000000  -0.1445121   0.1814517  -0.0000000
    6  -0.0000000   0.0000000  -0.0128893  -0.0000000  -0.0000000   0.0106702
    7  -0.2145680  -0.1285792  -0.0000000  -0.0190316   0.0076015   0.0000000
    8  -0.1264270  -0.1088083   0.0000000   0.0312699   0.0097013  -0.0000000
    9  -0.0000000   0.0000000   0.0115062   0.0000000   0.0000000  -0.0095618
   10  -0.0002683   0.0260255   0.0000000  -0.0114424  -0.0029785  -0.0000000
   11   0.0010031   0.0032332  -0.0000000  -0.0037766   0.0018373   0.0000000
   12   0.0000000   0.0000000  -0.0142112  -0.0000000  -0.0000000   0.0117810
            7           8           9          10          11          12
    1  -0.2145680  -0.1264270  -0.0000000  -0.0002683   0.0010031   0.0000000
    2  -0.1285792  -0.1088083   0.0000000   0.0260255   0.0032332   0.0000000
    3  -0.0000000   0.0000000   0.0115062   0.0000000  -0.0000000  -0.0142112
    4  -0.0190316   0.0312699   0.0000000  -0.0114424  -0.0037766  -0.0000000
    5   0.0076015   0.0097013   0.0000000  -0.0029785   0.0018373  -0.0000000
    6   0.0000000  -0.0000000  -0.0095618  -0.0000000   0.0000000   0.0117810
    7   0.2905369   0.0319377   0.0000000  -0.0569373   0.0890400  -0.0000000
    8   0.0319377   0.2976033  -0.0000000   0.0632194  -0.1984962   0.0000000
    9   0.0000000  -0.0000000   0.0086005  -0.0000000   0.0000000  -0.0105448
   10  -0.0569373   0.0632194  -0.0000000   0.0686480  -0.0862664   0.0000000
   11   0.0890400  -0.1984962   0.0000000  -0.0862664   0.1934258  -0.0000000
   12  -0.0000000   0.0000000  -0.0105448   0.0000000  -0.0000000   0.0129750
 Gradient time:  CPU 11.18 s  wall 2.21 s
 **********************************************************************
 **                                                                  **
 **                       VIBRATIONAL ANALYSIS                       **
 **                       --------------------                       **
 **                                                                  **
 **        VIBRATIONAL FREQUENCIES (CM**-1) AND NORMAL MODES         **
 **     FORCE CONSTANTS (mDYN/ANGSTROM) AND REDUCED MASSES (AMU)     **
 **                  INFRARED INTENSITIES (KM/MOL)                   **
 **                                                                  **
 **********************************************************************


 Mode:                 1                      2                      3
 Frequency:       288.53                 612.91                 669.73
 Force Cnst:      0.5869                 0.2452                 1.0871
 Red. Mass:      11.9649                 1.1080                 4.1137
 IR Active:          YES                    YES                    YES
 IR Intens:        8.757                  0.922                 14.058
 Raman Active:       YES                    YES                    YES
               X      Y      Z        X      Y      Z        X      Y      Z
 P         -0.039 -0.277  0.000   -0.000 -0.000 -0.036   -0.187 -0.128  0.000
 F          0.511  0.226 -0.000    0.000  0.000  0.048   -0.072  0.066 -0.000
 P         -0.291  0.122  0.000    0.000  0.000 -0.026    0.203  0.074  0.000
 H          0.504  0.505 -0.000   -0.000 -0.000  0.998    0.856  0.401 -0.000
 TransDip  -0.007 -0.095  0.000   -0.000  0.000 -0.031    0.010 -0.120  0.000

 Mode:                 4                      5                      6
 Frequency:       839.53                 876.91                2533.79
 Force Cnst:      9.0042                 0.6382                 3.9271
 Red. Mass:      21.6833                 1.4086                 1.0382
 IR Active:          YES                    YES                    YES
 IR Intens:      242.265                  9.361                 46.380
 Raman Active:       YES                    YES                    YES
               X      Y      Z        X      Y      Z        X      Y      Z
 P          0.411 -0.319 -0.000    0.032  0.069 -0.000    0.000 -0.001  0.000
 F         -0.559  0.610  0.000   -0.015 -0.026  0.000    0.000  0.001 -0.000
 P         -0.074 -0.056 -0.000   -0.052 -0.067 -0.000    0.014 -0.028  0.000
 H          0.184  0.052  0.000    0.900  0.419  0.000   -0.452  0.892 -0.000
 TransDip   0.450 -0.215 -0.000    0.056 -0.080 -0.000    0.131 -0.174  0.000

 STANDARD THERMODYNAMIC QUANTITIES AT   298.15 K  AND     1.00 ATM

   This Molecule has  0 Imaginary Frequencies
   Zero point vibrational energy:        8.322 kcal/mol

   Atom    1 Element P  Has Mass   30.97376
   Atom    2 Element F  Has Mass   18.99840
   Atom    3 Element P  Has Mass   30.97376
   Atom    4 Element H  Has Mass    1.00783
   Molecular Mass:    81.953750 amu
   Principal axes and moments of inertia in amu*Bohr^2:
                             1           2           3
    Eigenvalues --       78.98849   380.42181   459.41030
          X               0.99982    -0.01890     0.00000
          Y               0.01890     0.99982     0.00000
          Z               0.00000    -0.00000     1.00000
   Rotational Symmetry Number is   1
   The Molecule is an Asymmetric Top
   Translational Enthalpy:        0.889 kcal/mol
   Rotational Enthalpy:           0.889 kcal/mol
   Vibrational Enthalpy:          8.849 kcal/mol
   gas constant (RT):             0.592 kcal/mol
   Translational Entropy:        39.125  cal/mol.K
   Rotational Entropy:           24.138  cal/mol.K
   Vibrational Entropy:           2.585  cal/mol.K

   Total Enthalpy:               11.219 kcal/mol
   Total Entropy:                65.848  cal/mol.K
Archival summary:
1\1\december\FREQ\HF\BasisUnspecified\211\taweetha\SunFeb1006:12:522019SunFeb1006:12:522019\0\\#,FREQ,HF,BasisUnspecified,\\0,1\P\F,1,1.60064\P,1,1.99066,2,103.537\H,3,1.41143,1,88.6325,2,-180,0\\HF=-781.520893\\@

 Total job time:  2.80s(wall), 14.65s(cpu) 
 Sun Feb 10 06:12:52 2019

        *************************************************************
        *                                                           *
        *  Thank you very much for using Q-Chem.  Have a nice day.  *
        *                                                           *
        *************************************************************
