# Supplementary material for: Geometric and energetic data from ab initio calculations of haloethene, haloimine, halomethylenephosphine, haloiminophosphine, halodiazene, halodiphosphene and halocyclopropane
Source: Data Brief. 2019 Nov 2;27:104738. doi: 10.1016/j.dib.2019.104738 (PMC6861602; doi:10.1016/j.dib.2019.104738)
Supplement: Multimedia component 8 [file mmc8.zip › PP/HF/HEPPEH.out]

Q-Chem Developer Version!
                  Welcome to Q-Chem
     A Quantum Leap Into The Future Of Chemistry


 Q-Chem 5.1, Q-Chem, Inc., Pleasanton, CA (2018)

 Yihan Shao,  Zhengting Gan,  E. Epifanovsky,  A. T. B. Gilbert,  M. Wormit,  
 J. Kussmann,  A. W. Lange,  A. Behn,  Jia Deng,  Xintian Feng,  D. Ghosh,  
 M. Goldey,  P. R. Horn,  L. D. Jacobson,  I. Kaliman,  T. Kus,  A. Landau,  
 Jie Liu,  E. I. Proynov,  R. M. Richard,  R. P. Steele,  E. J. Sundstrom,  
 H. L. Woodcock III,  P. M. Zimmerman,  D. Zuev,  B. Albrecht,  E. Alguire,  
 S. A. Baeppler,  D. Barton,  Z. Benda,  Y. A. Bernard,  E. J. Berquist,  
 K. B. Bravaya,  H. Burton,  D. Casanova,  Chun-Min Chang,  Yunqing Chen,  
 A. Chien,  K. D. Closser,  M. P. Coons,  S. Coriani,  S. Dasgupta,  
 A. L. Dempwolff,  M. Diedenhofen,  Hainam Do,  R. G. Edgar,  Po-Tung Fang,  
 S. Faraji,  S. Fatehi,  Qingguo Feng,  K. D. Fenk,  J. Fosso-Tande,  
 J. Gayvert,  Qinghui Ge,  A. Ghysels,  G. Gidofalvi,  J. Gomes,  
 J. Gonthier,  A. Gunina,  D. Hait,  M. W. D. Hanson-Heine,  
 P. H. P. Harbach,  A. W. Hauser,  J. E. Herr,  E. G. Hohenstein,  
 Z. C. Holden,  Kerwin Hui,  B. C. Huynh,  T.-C. Jagau,  Hyunjun Ji,  
 B. Kaduk,  K. Khistyaev,  Jaehoon Kim,  P. Klunzinger,  K. Koh,  
 D. Kosenkov,  L. Koulias,  T. Kowalczyk,  C. M. Krauter,  A. Kunitsa,  
 Ka Un Lao,  A. Laurent,  K. V. Lawler,  Joonho Lee,  D. Lefrancois,  
 S. Lehtola,  D. S. Levine,  Yi-Pei Li,  You-Sheng Lin,  Fenglai Liu,  
 E. Livshits,  A. Luenser,  P. Manohar,  E. Mansoor,  S. F. Manzer,  
 Shan-Ping Mao,  Yuezhi Mao,  N. Mardirossian,  A. V. Marenich,  
 T. Markovich,  L. A. Martinez-Martinez,  S. A. Maurer,  N. J. Mayhall,  
 S. C. McKenzie,  J.-M. Mewes,  A. F. Morrison,  J. W. Mullinax,  K. Nanda,  
 T. S. Nguyen-Beck,  R. Olivares-Amaya,  J. A. Parkhill,  T. M. Perrine,  
 F. Plasser,  P. Pokhilko,  S. Prager,  A. Prociuk,  E. Ramos,  D. R. Rehn,  
 F. Rob,  M. Schneider,  N. Sergueev,  S. M. Sharada,  S. Sharma,  
 D. W. Small,  T. Stauch,  T. Stein,  Yu-Chuan Su,  A. J. W. Thom,  
 A. Tkatchenko,  T. Tsuchimochi,  N. M. Tubman,  L. Vogt,  M. L. Vidal,  
 O. Vydrov,  M. A. Watson,  J. Wenzel,  M. de Wergifosse,  T. A. Wesolowski,  
 A. White,  J. Witte,  A. Yamada,  Jun Yang,  K. Yao,  S. Yeganeh,  
 S. R. Yost,  Zhi-Qiang You,  A. Zech,  Igor Ying Zhang,  Xing Zhang,  
 Yan Zhao,  Ying Zhu,  B. R. Brooks,  G. K. L. Chan,  C. J. Cramer,  
 M. S. Gordon,  W. J. Hehre,  A. Klamt,  M. W. Schmidt,  C. D. Sherrill,  
 D. G. Truhlar,  A. Aspuru-Guzik,  R. Baer,  A. T. Bell,  N. A. Besley,  
 Jeng-Da Chai,  A. E. DePrince, III,  R. A. DiStasio Jr.,  A. Dreuw,  
 B. D. Dunietz,  T. R. Furlani,  Chao-Ping Hsu,  Yousung Jung,  Jing Kong,  
 D. S. Lambrecht,  WanZhen Liang,  C. Ochsenfeld,  V. A. Rassolov,  
 L. V. Slipchenko,  J. E. Subotnik,  T. Van Voorhis,  J. M. Herbert,  
 A. I. Krylov,  P. M. W. Gill,  M. Head-Gordon

 Contributors to earlier versions of Q-Chem not listed above: 
 R. D. Adamson,  B. Austin,  J. Baker,  G. J. O. Beran,  K. Brandhorst,  
 S. T. Brown,  E. F. C. Byrd,  A. K. Chakraborty,  C.-L. Cheng,  
 Siu Hung Chien,  D. M. Chipman,  D. L. Crittenden,  H. Dachsel,  
 R. J. Doerksen,  A. D. Dutoi,  L. Fusti-Molnar,  W. A. Goddard III,  
 A. Golubeva-Zadorozhnaya,  S. R. Gwaltney,  G. Hawkins,  A. Heyden,  
 S. Hirata,  G. Kedziora,  F. J. Keil,  C. Kelley,  Jihan Kim,  R. A. King,  
 R. Z. Khaliullin,  P. P. Korambath,  W. Kurlancheek,  A. M. Lee,  M. S. Lee,  
 S. V. Levchenko,  Ching Yeh Lin,  D. Liotard,  R. C. Lochan,  I. Lotan,  
 P. E. Maslen,  N. Nair,  D. P. O'Neill,  D. Neuhauser,  E. Neuscamman,  
 C. M. Oana,  R. Olson,  B. Peters,  R. Peverati,  P. A. Pieniazek,  
 Y. M. Rhee,  J. Ritchie,  M. A. Rohrdanz,  E. Rosta,  N. J. Russ,  
 H. F. Schaefer III,  N. E. Schultz,  N. Shenvi,  A. C. Simmonett,  A. Sodt,  
 D. Stuck,  K. S. Thanthiriwatte,  V. Vanovschi,  Tao Wang,  A. Warshel,  
 C. F. Williams,  Q. Wu,  X. Xu,  W. Zhang

 Please cite Q-Chem as follows:
 Y. Shao et al., Mol. Phys. 113, 184-215 (2015)
 DOI: 10.1080/00268976.2014.952696

 Q-Chem 5.1.2 for Intel X86 EM64T Linux

 Parts of Q-Chem use Armadillo 8.300.2 (Tropical Shenanigans).
 http://arma.sourceforge.net/

 Q-Chem begins on Sun Feb 10 06:12:55 2019  

Host: 
0

     Scratch files written to /scratch/taweetham/qchem23502//
Input Ideriv = 2
Curr. Ideriv = -1
Max.  Ideriv = 2

Checking the input file for inconsistencies... 	...done.

--------------------------------------------------------------
User input:
--------------------------------------------------------------
../HF/H=H_t.inp
$molecule
0 1
P 
H  1 1.428178
P  1 2.042090 2 94.366839
H  3 1.428178 1 94.366839 2 -180.000000 0
$end

$rem
   JOB_TYPE		OPTIMIZATION
   BASIS		6-311++G**
   EXCHANGE		HF
$end

--------------------------------------------------------------
 ----------------------------------------------------------------
             Standard Nuclear Orientation (Angstroms)
    I     Atom           X                Y                Z
 ----------------------------------------------------------------
    1      P       1.0152668285    -0.1084719269    -0.0000000000
    2      H       1.2746794248     1.2959487738     0.0000000000
    3      P      -1.0152668285     0.1084719269     0.0000000000
    4      H      -1.2746794248    -1.2959487738    -0.0000000000
 ----------------------------------------------------------------
 Molecular Point Group                 C2h   NOp =  4
 Largest Abelian Subgroup              C2h   NOp =  4
 Nuclear Repulsion Energy =    75.7210921699 hartrees
 There are       16 alpha and       16 beta electrons
 Requested basis set is 6-311++G(d,p)
 There are 36 shells and 74 basis functions

 Total QAlloc Memory Limit   2000 MB
 Mega-Array Size       188 MB
 MEM_STATIC part       192 MB
 A cutoff of  1.0D-11 yielded    649 shell pairs
 There are      2806 function pairs (      2967 Cartesian)

 -------------------------------------------------------
 OpenMP Integral Computing Module                       
 Release: version 1.0, May 2013, Q-Chem Inc. Pittsburgh 
 -------------------------------------------------------
 Integral Job Info:
 Integral job number is                      11
 Integral operator is                         1
 short-range coefficients                     0
 long-range coefficients              100000000
 Omega coefficients                           0
 if combine SR and LR in K                    0
 Integral screening is                        0
 Integral computing path is                   2
 max size of driver memory is            800000
 size of driver memory is                593474
 size of scratch memory is              4204008
 max col of scratch BK array               1296
 max len of scratch array in speh3          155
 max len of scratch index in speh4           18
 max int batch size is                      520
 min int batch size is                       52
 fixed nKL is                                52
 max L of basis functions is                  2
 order of int derivative is                   0
 number of shells is                         36
 number of basis is                          76
 number of cartesian basis is                76
 number of contracted shell pairs           649
 number of primitive shell pairs           1635
 maxK2 (contraction) of shell pair           36
 max number of K2 of shell pair               1
 max number of CS2 of shell pair            116
 max number of PS2 of shell pair            156
 mem total for path MDJ                  510832
 -------------------------------------------------------
 Smallest overlap matrix eigenvalue = 6.86E-04

 Scale SEOQF with 1.000000e-01/1.000000e-01/1.000000e-01

 Standard Electronic Orientation quadrupole field applied
 Nucleus-field energy     =     0.0000000015 hartrees
 Guess from superposition of atomic densities
 Warning:  Energy on first SCF cycle will be non-variational
 SAD guess density has 32.000000 electrons

 -----------------------------------------------------------------------
  General SCF calculation program by
  Eric Jon Sundstrom, Paul Horn, Yuezhi Mao, Dmitri Zuev, Alec White,
  David Stuck, Shaama M.S., Shane Yost, Joonho Lee, David Small,
  Daniel Levine, Susi Lehtola, Hugh Burton, Evgeny Epifanovsky
 -----------------------------------------------------------------------
 Hartree-Fock
 using 6 threads for integral computing
 -------------------------------------------------------
 OpenMP Integral computing Module                
 Release: version 2.0, May 2017, Q-Chem Inc. Pleasanton 
 -------------------------------------------------------
 A restricted SCF calculation will be
 performed using DIIS
 SCF converges when DIIS error is below 1.0e-08
 ---------------------------------------
  Cycle       Energy         DIIS error
 ---------------------------------------
    1    -682.6431774495      5.17e-02  
    2    -682.5957983293      3.46e-03  
    3    -682.6124420343      1.06e-03  
    4    -682.6140452633      3.66e-04  
    5    -682.6142681205      7.17e-05  
    6    -682.6142807666      2.02e-05  
    7    -682.6142820183      4.37e-06  
    8    -682.6142820747      8.67e-07  
    9    -682.6142820763      2.01e-07  
   10    -682.6142820764      2.46e-08  
   11    -682.6142820764      3.60e-09  Convergence criterion met
 ---------------------------------------
 SCF time:   CPU 1.41s  wall 0.00s 
 SCF   energy in the final basis set =     -682.6142820764
 Total energy in the final basis set =     -682.6142820764

 --------------------------------------------------------------
             Orbital Energies (a.u.) and Symmetries
 --------------------------------------------------------------

 Alpha MOs, Restricted
 -- Occupied --                  
-79.973 -79.973  -7.515  -7.515  -5.408  -5.408  -5.408  -5.407
  1 Ag    1 Bu    2 Ag    2 Bu    3 Ag    3 Bu    1 Au    1 Bg                 
 -5.407  -5.407  -0.916  -0.724  -0.494  -0.490  -0.371  -0.354
  4 Ag    4 Bu    5 Ag    5 Bu    6 Bu    6 Ag    7 Ag    2 Au                 
 -- Virtual --                   
 -0.003   0.053   0.060   0.077   0.083   0.092   0.108   0.118
  2 Bg    8 Ag    7 Bu    8 Bu    3 Au    9 Ag   10 Ag    3 Bg                 
  0.121   0.125   0.172   0.180   0.186   0.230   0.339   0.387
 11 Ag    9 Bu   10 Bu   11 Bu   12 Ag   12 Bu   13 Ag   13 Bu                 
  0.404   0.405   0.444   0.473   0.566   0.567   0.726   0.745
  4 Au   14 Ag    4 Bg   14 Bu   15 Bu   15 Ag   16 Ag   16 Bu                 
  0.757   0.814   0.824   0.889   0.941   1.048   1.081   1.127
  5 Au   17 Bu    5 Bg    6 Au   17 Ag   18 Ag   19 Ag    6 Bg                 
  1.147   1.426   1.667   1.677   1.694   1.719   1.819   1.823
 18 Bu   19 Bu   20 Bu    7 Bg    7 Au   20 Ag   21 Bu    8 Au                 
  1.895   1.931   2.021   2.032   2.344   2.348   2.892   2.936
  8 Bg   21 Ag   22 Ag   22 Bu   23 Ag   23 Bu   24 Ag   24 Bu                 
  7.351   7.529  14.775  14.803  14.821  14.836  14.862  14.914
 25 Ag   25 Bu    9 Au    9 Bg   26 Bu   27 Bu   26 Ag   27 Ag                 
165.972 166.160
 28 Ag   28 Bu                                                                 

 Beta MOs, Restricted
 -- Occupied --                  
-79.973 -79.973  -7.515  -7.515  -5.408  -5.408  -5.408  -5.407
  1 Ag    1 Bu    2 Ag    2 Bu    3 Ag    3 Bu    1 Au    1 Bg                 
 -5.407  -5.407  -0.916  -0.724  -0.494  -0.490  -0.371  -0.354
  4 Ag    4 Bu    5 Ag    5 Bu    6 Bu    6 Ag    7 Ag    2 Au                 
 -- Virtual --                   
 -0.003   0.053   0.060   0.077   0.083   0.092   0.108   0.118
  2 Bg    8 Ag    7 Bu    8 Bu    3 Au    9 Ag   10 Ag    3 Bg                 
  0.121   0.125   0.172   0.180   0.186   0.230   0.339   0.387
 11 Ag    9 Bu   10 Bu   11 Bu   12 Ag   12 Bu   13 Ag   13 Bu                 
  0.404   0.405   0.444   0.473   0.566   0.567   0.726   0.745
  4 Au   14 Ag    4 Bg   14 Bu   15 Bu   15 Ag   16 Ag   16 Bu                 
  0.757   0.814   0.824   0.889   0.941   1.048   1.081   1.127
  5 Au   17 Bu    5 Bg    6 Au   17 Ag   18 Ag   19 Ag    6 Bg                 
  1.147   1.426   1.667   1.677   1.694   1.719   1.819   1.823
 18 Bu   19 Bu   20 Bu    7 Bg    7 Au   20 Ag   21 Bu    8 Au                 
  1.895   1.931   2.021   2.032   2.344   2.348   2.892   2.936
  8 Bg   21 Ag   22 Ag   22 Bu   23 Ag   23 Bu   24 Ag   24 Bu                 
  7.351   7.529  14.775  14.803  14.821  14.836  14.862  14.914
 25 Ag   25 Bu    9 Au    9 Bg   26 Bu   27 Bu   26 Ag   27 Ag                 
165.972 166.160
 28 Ag   28 Bu                                                                 
 --------------------------------------------------------------

          Ground-State Mulliken Net Atomic Charges

     Atom                 Charge (a.u.)
  ----------------------------------------
      1 P                     0.100218
      2 H                    -0.100218
      3 P                     0.100218
      4 H                    -0.100218
  ----------------------------------------
  Sum of atomic charges =     0.000000

 -----------------------------------------------------------------
                    Cartesian Multipole Moments
 -----------------------------------------------------------------
    Charge (ESU x 10^10)
                -0.0000
    Dipole Moment (Debye)
         X      -0.0000      Y       0.0000      Z       0.0000
       Tot       0.0000
    Quadrupole Moments (Debye-Ang)
        XX     -29.3862     XY       2.8943     YY     -28.4597
        XZ       0.0000     YZ      -0.0000     ZZ     -28.8220
    Octopole Moments (Debye-Ang^2)
       XXX       0.0000    XXY       0.0000    XYY       0.0000
       YYY       0.0000    XXZ       0.0000    XYZ       0.0000
       YYZ      -0.0000    XZZ       0.0000    YZZ      -0.0000
       ZZZ      -0.0000
    Hexadecapole Moments (Debye-Ang^3)
      XXXX    -231.1983   XXXY      11.3718   XXYY     -51.8415
      XYYY       4.5572   YYYY     -63.5260   XXXZ       0.0000
      XXYZ      -0.0000   XYYZ       0.0000   YYYZ      -0.0000
      XXZZ     -45.7429   XYZZ       1.7849   YYZZ     -19.1472
      XZZZ      -0.0000   YZZZ      -0.0000   ZZZZ     -49.0792
 -----------------------------------------------------------------
 Calculating analytic gradient of the SCF energy
 Gradient of SCF Energy
            1           2           3           4
    1   0.0193030  -0.0009283  -0.0193030   0.0009283
    2  -0.0133038   0.0080099   0.0133038  -0.0080099
    3  -0.0000000   0.0000000   0.0000000  -0.0000000
 Max gradient component =       1.930E-02
 RMS gradient           =       1.012E-02
 Gradient time:  CPU 0.47 s  wall 0.14 s
 Geometry Optimization Parameters
   NAtoms,    NIC,     NZ,  NCons,   NDum,   NFix, NCnnct, MaxDiis
        4      14       4       0       0       0       0       0


** GEOMETRY OPTIMIZATION IN DELOCALIZED INTERNAL COORDINATES **
   Searching for a Minimum

   Optimization Cycle:   1

                       Coordinates (Angstroms)
     ATOM                X               Y               Z
      1  P         1.0152668285   -0.1084719269    0.0000000000
      2  H         1.2746794248    1.2959487738    0.0000000000
      3  P        -1.0152668285    0.1084719269    0.0000000000
      4  H        -1.2746794248   -1.2959487738    0.0000000000
   Point Group: c2h   Number of degrees of freedom:     3


   Energy is   -682.614282076


 Attempting to Generate Delocalized Internal Coordinates

  3 Hessian modes will be used to form the next step
  Hessian Eigenvalues:
     0.160000    0.204590    0.301835

 Minimum Search - Taking Simple RFO Step
 Searching for Lamda that Minimizes Along All modes
 Value Taken    Lamda =  -0.00224410
 Step Taken.  Stepsize is  0.098571

                             Maximum     Tolerance    Cnvgd?
         Gradient           0.022963      0.000300      NO
         Displacement       0.096806      0.001200      NO
         Energy change     *********      0.000001      NO


 New Cartesian Coordinates Obtained by Inverse Iteration

 Displacement from previous Coordinates is:  0.073623
 ----------------------------------------------------------------
             Standard Nuclear Orientation (Angstroms)
    I     Atom           X                Y                Z
 ----------------------------------------------------------------
    1      P       1.0007986717    -0.0879714677     0.0000000000
    2      H       1.2851389640     1.2914857220     0.0000000000
    3      P      -1.0007986717     0.0879714677     0.0000000000
    4      H      -1.2851389640    -1.2914857220     0.0000000000
 ----------------------------------------------------------------
 Molecular Point Group                 C2h   NOp =  4
 Largest Abelian Subgroup              C2h   NOp =  4
 Nuclear Repulsion Energy =    76.8182111518 hartrees
 There are       16 alpha and       16 beta electrons
 Applying Cartesian multipole field
    Component          Value
    ---------          -----
     (2,0,0)        1.00000E-11
     (0,2,0)        2.00000E-11
     (0,0,2)       -3.00000E-11
 Nucleus-field energy     =     0.0000000014 hartrees
 Requested basis set is 6-311++G(d,p)
 There are 36 shells and 74 basis functions
 A cutoff of  1.0D-11 yielded    649 shell pairs
 There are      2806 function pairs (      2967 Cartesian)
 Smallest overlap matrix eigenvalue = 6.38E-04
 Guess MOs from SCF MO coefficient file

 -----------------------------------------------------------------------
  General SCF calculation program by
  Eric Jon Sundstrom, Paul Horn, Yuezhi Mao, Dmitri Zuev, Alec White,
  David Stuck, Shaama M.S., Shane Yost, Joonho Lee, David Small,
  Daniel Levine, Susi Lehtola, Hugh Burton, Evgeny Epifanovsky
 -----------------------------------------------------------------------
 Hartree-Fock
 using 6 threads for integral computing
 -------------------------------------------------------
 OpenMP Integral computing Module                
 Release: version 2.0, May 2017, Q-Chem Inc. Pleasanton 
 -------------------------------------------------------
 A restricted SCF calculation will be
 performed using DIIS
 SCF converges when DIIS error is below 1.0e-08
 ---------------------------------------
  Cycle       Energy         DIIS error
 ---------------------------------------
    1    -682.6149909499      6.31e-04  
    2    -682.6153807746      1.49e-04  
    3    -682.6154136462      4.50e-05  
    4    -682.6154166250      1.11e-05  
    5    -682.6154168781      2.07e-06  
    6    -682.6154168891      4.24e-07  
    7    -682.6154168896      8.59e-08  
    8    -682.6154168896      1.98e-08  
    9    -682.6154168896      3.32e-09  Convergence criterion met
 ---------------------------------------
 SCF time:   CPU 1.54s  wall 1.00s 
 SCF   energy in the final basis set =     -682.6154168896
 Total energy in the final basis set =     -682.6154168896

 --------------------------------------------------------------
             Orbital Energies (a.u.) and Symmetries
 --------------------------------------------------------------

 Alpha MOs, Restricted
 -- Occupied --                  
-79.968 -79.968  -7.512  -7.512  -5.406  -5.405  -5.404  -5.404
  1 Ag    1 Bu    2 Ag    2 Bu    3 Ag    3 Bu    1 Au    1 Bg                 
 -5.404  -5.404  -0.924  -0.729  -0.501  -0.493  -0.366  -0.358
  4 Ag    4 Bu    5 Ag    5 Bu    6 Ag    6 Bu    7 Ag    2 Au                 
 -- Virtual --                   
  0.000   0.053   0.060   0.078   0.083   0.093   0.108   0.118
  2 Bg    8 Ag    7 Bu    8 Bu    3 Au    9 Ag   10 Ag    3 Bg                 
  0.121   0.126   0.173   0.185   0.191   0.229   0.337   0.386
 11 Ag    9 Bu   10 Bu   11 Bu   12 Ag   12 Bu   13 Ag   13 Bu                 
  0.402   0.405   0.445   0.477   0.562   0.569   0.724   0.750
  4 Au   14 Ag    4 Bg   14 Bu   15 Bu   15 Ag   16 Ag   16 Bu                 
  0.751   0.818   0.821   0.891   0.951   1.064   1.076   1.141
  5 Au   17 Bu    5 Bg    6 Au   17 Ag   18 Ag   19 Ag    6 Bg                 
  1.161   1.455   1.667   1.683   1.702   1.726   1.819   1.826
 18 Bu   19 Bu   20 Bu    7 Bg    7 Au   20 Ag   21 Bu    8 Au                 
  1.896   1.939   2.022   2.031   2.362   2.382   2.895   2.939
  8 Bg   21 Ag   22 Ag   22 Bu   23 Ag   23 Bu   24 Ag   24 Bu                 
  7.363   7.549  14.780  14.805  14.829  14.852  14.868  14.907
 25 Ag   25 Bu    9 Au    9 Bg   26 Bu   27 Bu   26 Ag   27 Ag                 
165.987 166.186
 28 Ag   28 Bu                                                                 

 Beta MOs, Restricted
 -- Occupied --                  
-79.968 -79.968  -7.512  -7.512  -5.406  -5.405  -5.404  -5.404
  1 Ag    1 Bu    2 Ag    2 Bu    3 Ag    3 Bu    1 Au    1 Bg                 
 -5.404  -5.404  -0.924  -0.729  -0.501  -0.493  -0.366  -0.358
  4 Ag    4 Bu    5 Ag    5 Bu    6 Ag    6 Bu    7 Ag    2 Au                 
 -- Virtual --                   
  0.000   0.053   0.060   0.078   0.083   0.093   0.108   0.118
  2 Bg    8 Ag    7 Bu    8 Bu    3 Au    9 Ag   10 Ag    3 Bg                 
  0.121   0.126   0.173   0.185   0.191   0.229   0.337   0.386
 11 Ag    9 Bu   10 Bu   11 Bu   12 Ag   12 Bu   13 Ag   13 Bu                 
  0.402   0.405   0.445   0.477   0.562   0.569   0.724   0.750
  4 Au   14 Ag    4 Bg   14 Bu   15 Bu   15 Ag   16 Ag   16 Bu                 
  0.751   0.818   0.821   0.891   0.951   1.064   1.076   1.141
  5 Au   17 Bu    5 Bg    6 Au   17 Ag   18 Ag   19 Ag    6 Bg                 
  1.161   1.455   1.667   1.683   1.702   1.726   1.819   1.826
 18 Bu   19 Bu   20 Bu    7 Bg    7 Au   20 Ag   21 Bu    8 Au                 
  1.896   1.939   2.022   2.031   2.362   2.382   2.895   2.939
  8 Bg   21 Ag   22 Ag   22 Bu   23 Ag   23 Bu   24 Ag   24 Bu                 
  7.363   7.549  14.780  14.805  14.829  14.852  14.868  14.907
 25 Ag   25 Bu    9 Au    9 Bg   26 Bu   27 Bu   26 Ag   27 Ag                 
165.987 166.186
 28 Ag   28 Bu                                                                 
 --------------------------------------------------------------

          Ground-State Mulliken Net Atomic Charges

     Atom                 Charge (a.u.)
  ----------------------------------------
      1 P                     0.094641
      2 H                    -0.094641
      3 P                     0.094641
      4 H                    -0.094641
  ----------------------------------------
  Sum of atomic charges =    -0.000000

 -----------------------------------------------------------------
                    Cartesian Multipole Moments
 -----------------------------------------------------------------
    Charge (ESU x 10^10)
                 0.0000
    Dipole Moment (Debye)
         X       0.0000      Y       0.0000      Z       0.0000
       Tot       0.0000
    Quadrupole Moments (Debye-Ang)
        XX     -29.4223     XY       3.2042     YY     -28.3262
        XZ       0.0000     YZ      -0.0000     ZZ     -28.6363
    Octopole Moments (Debye-Ang^2)
       XXX       0.0000    XXY      -0.0000    XYY       0.0000
       YYY       0.0000    XXZ       0.0000    XYZ       0.0000
       YYZ       0.0000    XZZ      -0.0000    YZZ       0.0000
       ZZZ       0.0000
    Hexadecapole Moments (Debye-Ang^3)
      XXXX    -227.0630   XXXY      10.8311   XXYY     -50.5280
      XYYY       3.4417   YYYY     -62.1709   XXXZ       0.0000
      XXYZ      -0.0000   XYYZ       0.0000   YYYZ      -0.0000
      XXZZ     -44.8450   XYZZ       1.4185   YYZZ     -18.7698
      XZZZ       0.0000   YZZZ      -0.0000   ZZZZ     -48.4066
 -----------------------------------------------------------------
 Calculating analytic gradient of the SCF energy
 Gradient of SCF Energy
            1           2           3           4
    1   0.0032960   0.0009334  -0.0032960  -0.0009334
    2   0.0018347  -0.0007163  -0.0018347   0.0007163
    3   0.0000000  -0.0000000  -0.0000000   0.0000000
 Max gradient component =       3.296E-03
 RMS gradient           =       1.613E-03
 Gradient time:  CPU 0.49 s  wall 0.13 s
 Geometry Optimization Parameters
   NAtoms,    NIC,     NZ,  NCons,   NDum,   NFix, NCnnct, MaxDiis
        4      14       4       0       0       0       0       0

 Cartesian Hessian Update
 Hessian Updated using BFGS Update


** GEOMETRY OPTIMIZATION IN DELOCALIZED INTERNAL COORDINATES **
   Searching for a Minimum

   Optimization Cycle:   2

                       Coordinates (Angstroms)
     ATOM                X               Y               Z
      1  P         1.0007986717   -0.0879714677    0.0000000000
      2  H         1.2851389640    1.2914857220    0.0000000000
      3  P        -1.0007986717    0.0879714677    0.0000000000
      4  H        -1.2851389640   -1.2914857220    0.0000000000
   Point Group: c2h   Number of degrees of freedom:     3


   Energy is   -682.615416890

 Hessian Updated using BFGS Update

  3 Hessian modes will be used to form the next step
  Hessian Eigenvalues:
     0.176565    0.229274    0.247053

 Minimum Search - Taking Simple RFO Step
 Searching for Lamda that Minimizes Along All modes
 Value Taken    Lamda =  -0.00015720
 Step Taken.  Stepsize is  0.027557

                             Maximum     Tolerance    Cnvgd?
         Gradient           0.004623      0.000300      NO
         Displacement       0.024334      0.001200      NO
         Energy change     -0.001135      0.000001      NO


 New Cartesian Coordinates Obtained by Inverse Iteration

 Displacement from previous Coordinates is:  0.049011
 ----------------------------------------------------------------
             Standard Nuclear Orientation (Angstroms)
    I     Atom           X                Y                Z
 ----------------------------------------------------------------
    1      P       0.9952456739    -0.0963914255     0.0000000000
    2      H       1.2714330286     1.2846494269     0.0000000000
    3      P      -0.9952456739     0.0963914255     0.0000000000
    4      H      -1.2714330286    -1.2846494269     0.0000000000
 ----------------------------------------------------------------
 Molecular Point Group                 C2h   NOp =  4
 Largest Abelian Subgroup              C2h   NOp =  4
 Nuclear Repulsion Energy =    77.1597071478 hartrees
 There are       16 alpha and       16 beta electrons
 Applying Cartesian multipole field
    Component          Value
    ---------          -----
     (2,0,0)        1.00000E-11
     (0,2,0)        2.00000E-11
     (0,0,2)       -3.00000E-11
 Nucleus-field energy     =     0.0000000014 hartrees
 Requested basis set is 6-311++G(d,p)
 There are 36 shells and 74 basis functions
 A cutoff of  1.0D-11 yielded    649 shell pairs
 There are      2806 function pairs (      2967 Cartesian)
 Smallest overlap matrix eigenvalue = 6.18E-04
 Guess MOs from SCF MO coefficient file

 -----------------------------------------------------------------------
  General SCF calculation program by
  Eric Jon Sundstrom, Paul Horn, Yuezhi Mao, Dmitri Zuev, Alec White,
  David Stuck, Shaama M.S., Shane Yost, Joonho Lee, David Small,
  Daniel Levine, Susi Lehtola, Hugh Burton, Evgeny Epifanovsky
 -----------------------------------------------------------------------
 Hartree-Fock
 using 6 threads for integral computing
 -------------------------------------------------------
 OpenMP Integral computing Module                
 Release: version 2.0, May 2017, Q-Chem Inc. Pleasanton 
 -------------------------------------------------------
 A restricted SCF calculation will be
 performed using DIIS
 SCF converges when DIIS error is below 1.0e-08
 ---------------------------------------
  Cycle       Energy         DIIS error
 ---------------------------------------
    1    -682.6154196411      1.84e-04  
    2    -682.6154547890      4.45e-05  
    3    -682.6154574029      1.22e-05  
    4    -682.6154576403      3.36e-06  
    5    -682.6154576592      7.19e-07  
    6    -682.6154576605      1.55e-07  
    7    -682.6154576606      4.26e-08  
    8    -682.6154576606      6.00e-09  Convergence criterion met
 ---------------------------------------
 SCF time:   CPU 1.37s  wall 0.00s 
 SCF   energy in the final basis set =     -682.6154576606
 Total energy in the final basis set =     -682.6154576606

 --------------------------------------------------------------
             Orbital Energies (a.u.) and Symmetries
 --------------------------------------------------------------

 Alpha MOs, Restricted
 -- Occupied --                  
-79.967 -79.967  -7.511  -7.511  -5.405  -5.404  -5.404  -5.403
  1 Ag    1 Bu    2 Ag    2 Bu    3 Ag    3 Bu    1 Au    1 Bg                 
 -5.403  -5.403  -0.926  -0.727  -0.498  -0.494  -0.367  -0.359
  4 Ag    4 Bu    5 Ag    5 Bu    6 Ag    6 Bu    7 Ag    2 Au                 
 -- Virtual --                   
  0.002   0.053   0.061   0.078   0.083   0.093   0.108   0.118
  2 Bg    8 Ag    7 Bu    8 Bu    3 Au    9 Ag   10 Ag    3 Bg                 
  0.121   0.126   0.173   0.185   0.190   0.232   0.337   0.386
 11 Ag    9 Bu   10 Bu   11 Bu   12 Ag   12 Bu   13 Ag   13 Bu                 
  0.401   0.405   0.446   0.480   0.563   0.570   0.722   0.746
  4 Au   14 Ag    4 Bg   14 Bu   15 Bu   15 Ag   16 Ag   16 Bu                 
  0.750   0.819   0.820   0.892   0.953   1.064   1.082   1.146
  5 Au   17 Bu    5 Bg    6 Au   17 Ag   18 Ag   19 Ag    6 Bg                 
  1.161   1.463   1.672   1.684   1.703   1.726   1.820   1.827
 18 Bu   19 Bu   20 Bu    7 Bg    7 Au   20 Ag   21 Bu    8 Au                 
  1.896   1.934   2.025   2.027   2.365   2.380   2.896   2.940
  8 Bg   21 Ag   22 Bu   22 Ag   23 Ag   23 Bu   24 Ag   24 Bu                 
  7.360   7.558  14.781  14.806  14.833  14.852  14.870  14.904
 25 Ag   25 Bu    9 Au    9 Bg   26 Bu   27 Bu   26 Ag   27 Ag                 
165.984 166.195
 28 Ag   28 Bu                                                                 

 Beta MOs, Restricted
 -- Occupied --                  
-79.967 -79.967  -7.511  -7.511  -5.405  -5.404  -5.404  -5.403
  1 Ag    1 Bu    2 Ag    2 Bu    3 Ag    3 Bu    1 Au    1 Bg                 
 -5.403  -5.403  -0.926  -0.727  -0.498  -0.494  -0.367  -0.359
  4 Ag    4 Bu    5 Ag    5 Bu    6 Ag    6 Bu    7 Ag    2 Au                 
 -- Virtual --                   
  0.002   0.053   0.061   0.078   0.083   0.093   0.108   0.118
  2 Bg    8 Ag    7 Bu    8 Bu    3 Au    9 Ag   10 Ag    3 Bg                 
  0.121   0.126   0.173   0.185   0.190   0.232   0.337   0.386
 11 Ag    9 Bu   10 Bu   11 Bu   12 Ag   12 Bu   13 Ag   13 Bu                 
  0.401   0.405   0.446   0.480   0.563   0.570   0.722   0.746
  4 Au   14 Ag    4 Bg   14 Bu   15 Bu   15 Ag   16 Ag   16 Bu                 
  0.750   0.819   0.820   0.892   0.953   1.064   1.082   1.146
  5 Au   17 Bu    5 Bg    6 Au   17 Ag   18 Ag   19 Ag    6 Bg                 
  1.161   1.463   1.672   1.684   1.703   1.726   1.820   1.827
 18 Bu   19 Bu   20 Bu    7 Bg    7 Au   20 Ag   21 Bu    8 Au                 
  1.896   1.934   2.025   2.027   2.365   2.380   2.896   2.940
  8 Bg   21 Ag   22 Bu   22 Ag   23 Ag   23 Bu   24 Ag   24 Bu                 
  7.360   7.558  14.781  14.806  14.833  14.852  14.870  14.904
 25 Ag   25 Bu    9 Au    9 Bg   26 Bu   27 Bu   26 Ag   27 Ag                 
165.984 166.195
 28 Ag   28 Bu                                                                 
 --------------------------------------------------------------

          Ground-State Mulliken Net Atomic Charges

     Atom                 Charge (a.u.)
  ----------------------------------------
      1 P                     0.096322
      2 H                    -0.096322
      3 P                     0.096322
      4 H                    -0.096322
  ----------------------------------------
  Sum of atomic charges =     0.000000

 -----------------------------------------------------------------
                    Cartesian Multipole Moments
 -----------------------------------------------------------------
    Charge (ESU x 10^10)
                 0.0000
    Dipole Moment (Debye)
         X       0.0000      Y      -0.0000      Z       0.0000
       Tot       0.0000
    Quadrupole Moments (Debye-Ang)
        XX     -29.4145     XY       3.0996     YY     -28.3309
        XZ      -0.0000     YZ      -0.0000     ZZ     -28.5904
    Octopole Moments (Debye-Ang^2)
       XXX      -0.0000    XXY       0.0000    XYY       0.0000
       YYY      -0.0000    XXZ       0.0000    XYZ      -0.0000
       YYZ      -0.0000    XZZ       0.0000    YZZ      -0.0000
       ZZZ       0.0000
    Hexadecapole Moments (Debye-Ang^3)
      XXXX    -224.7581   XXXY      11.1192   XXYY     -50.3321
      XYYY       4.0230   YYYY     -62.2517   XXXZ      -0.0000
      XXYZ      -0.0000   XYYZ      -0.0000   YYYZ      -0.0000
      XXZZ     -44.4122   XYZZ       1.6206   YYZZ     -18.7484
      XZZZ      -0.0000   YZZZ      -0.0000   ZZZZ     -48.2011
 -----------------------------------------------------------------
 Calculating analytic gradient of the SCF energy
 Gradient of SCF Energy
            1           2           3           4
    1  -0.0009543  -0.0007375   0.0009543   0.0007375
    2  -0.0000920  -0.0006008   0.0000920   0.0006008
    3   0.0000000  -0.0000000  -0.0000000   0.0000000
 Max gradient component =       9.543E-04
 RMS gradient           =       5.514E-04
 Gradient time:  CPU 0.49 s  wall 0.14 s
 Geometry Optimization Parameters
   NAtoms,    NIC,     NZ,  NCons,   NDum,   NFix, NCnnct, MaxDiis
        4      14       4       0       0       0       0       0

 Cartesian Hessian Update
 Hessian Updated using BFGS Update


** GEOMETRY OPTIMIZATION IN DELOCALIZED INTERNAL COORDINATES **
   Searching for a Minimum

   Optimization Cycle:   3

                       Coordinates (Angstroms)
     ATOM                X               Y               Z
      1  P         0.9952456739   -0.0963914255    0.0000000000
      2  H         1.2714330286    1.2846494269    0.0000000000
      3  P        -0.9952456739    0.0963914255    0.0000000000
      4  H        -1.2714330286   -1.2846494269    0.0000000000
   Point Group: c2h   Number of degrees of freedom:     3


   Energy is   -682.615457661

 Hessian Updated using BFGS Update

  3 Hessian modes will be used to form the next step
  Hessian Eigenvalues:
     0.206759    0.232402    0.310208

 Minimum Search - Taking Simple RFO Step
 Searching for Lamda that Minimizes Along All modes
 Value Taken    Lamda =  -0.00003005
 Step Taken.  Stepsize is  0.010177

                             Maximum     Tolerance    Cnvgd?
         Gradient           0.002846      0.000300      NO
         Displacement       0.009801      0.001200      NO
         Energy change     -0.000041      0.000001      NO


 New Cartesian Coordinates Obtained by Inverse Iteration

 Displacement from previous Coordinates is:  0.019568
 ----------------------------------------------------------------
             Standard Nuclear Orientation (Angstroms)
    I     Atom           X                Y                Z
 ----------------------------------------------------------------
    1      P       0.9967178541    -0.0937591653     0.0000000000
    2      H       1.2770878039     1.2881909055     0.0000000000
    3      P      -0.9967178541     0.0937591653     0.0000000000
    4      H      -1.2770878039    -1.2881909055     0.0000000000
 ----------------------------------------------------------------
 Molecular Point Group                 C2h   NOp =  4
 Largest Abelian Subgroup              C2h   NOp =  4
 Nuclear Repulsion Energy =    77.0510051623 hartrees
 There are       16 alpha and       16 beta electrons
 Applying Cartesian multipole field
    Component          Value
    ---------          -----
     (2,0,0)        1.00000E-11
     (0,2,0)        2.00000E-11
     (0,0,2)       -3.00000E-11
 Nucleus-field energy     =     0.0000000014 hartrees
 Requested basis set is 6-311++G(d,p)
 There are 36 shells and 74 basis functions
 A cutoff of  1.0D-11 yielded    649 shell pairs
 There are      2806 function pairs (      2967 Cartesian)
 Smallest overlap matrix eigenvalue = 6.25E-04
 Guess MOs from SCF MO coefficient file

 -----------------------------------------------------------------------
  General SCF calculation program by
  Eric Jon Sundstrom, Paul Horn, Yuezhi Mao, Dmitri Zuev, Alec White,
  David Stuck, Shaama M.S., Shane Yost, Joonho Lee, David Small,
  Daniel Levine, Susi Lehtola, Hugh Burton, Evgeny Epifanovsky
 -----------------------------------------------------------------------
 Hartree-Fock
 using 6 threads for integral computing
 -------------------------------------------------------
 OpenMP Integral computing Module                
 Release: version 2.0, May 2017, Q-Chem Inc. Pleasanton 
 -------------------------------------------------------
 A restricted SCF calculation will be
 performed using DIIS
 SCF converges when DIIS error is below 1.0e-08
 ---------------------------------------
  Cycle       Energy         DIIS error
 ---------------------------------------
    1    -682.6154681162      6.36e-05  
    2    -682.6154718858      1.23e-05  
    3    -682.6154721023      3.03e-06  
    4    -682.6154721201      1.03e-06  
    5    -682.6154721220      2.38e-07  
    6    -682.6154721222      5.39e-08  
    7    -682.6154721222      1.48e-08  
    8    -682.6154721222      1.89e-09  Convergence criterion met
 ---------------------------------------
 SCF time:   CPU 1.39s  wall 0.00s 
 SCF   energy in the final basis set =     -682.6154721222
 Total energy in the final basis set =     -682.6154721222

 --------------------------------------------------------------
             Orbital Energies (a.u.) and Symmetries
 --------------------------------------------------------------

 Alpha MOs, Restricted
 -- Occupied --                  
-79.968 -79.968  -7.512  -7.511  -5.405  -5.404  -5.404  -5.404
  1 Ag    1 Bu    2 Ag    2 Bu    3 Ag    3 Bu    1 Au    1 Bg                 
 -5.404  -5.403  -0.925  -0.727  -0.499  -0.494  -0.367  -0.359
  4 Ag    4 Bu    5 Ag    5 Bu    6 Ag    6 Bu    7 Ag    2 Au                 
 -- Virtual --                   
  0.001   0.053   0.061   0.078   0.083   0.093   0.108   0.118
  2 Bg    8 Ag    7 Bu    8 Bu    3 Au    9 Ag   10 Ag    3 Bg                 
  0.121   0.126   0.173   0.185   0.190   0.231   0.337   0.386
 11 Ag    9 Bu   10 Bu   11 Bu   12 Ag   12 Bu   13 Ag   13 Bu                 
  0.401   0.405   0.446   0.479   0.562   0.569   0.723   0.748
  4 Au   14 Ag    4 Bg   14 Bu   15 Bu   15 Ag   16 Ag   16 Bu                 
  0.750   0.819   0.820   0.892   0.953   1.064   1.080   1.144
  5 Au   17 Bu    5 Bg    6 Au   17 Ag   18 Ag   19 Ag    6 Bg                 
  1.160   1.461   1.670   1.683   1.702   1.726   1.821   1.827
 18 Bu   19 Bu   20 Bu    7 Bg    7 Au   20 Ag   21 Bu    8 Au                 
  1.896   1.936   2.025   2.027   2.362   2.378   2.895   2.940
  8 Bg   21 Ag   22 Ag   22 Bu   23 Ag   23 Bu   24 Ag   24 Bu                 
  7.360   7.555  14.780  14.806  14.831  14.852  14.869  14.904
 25 Ag   25 Bu    9 Au    9 Bg   26 Bu   27 Bu   26 Ag   27 Ag                 
165.984 166.191
 28 Ag   28 Bu                                                                 

 Beta MOs, Restricted
 -- Occupied --                  
-79.968 -79.968  -7.512  -7.511  -5.405  -5.404  -5.404  -5.404
  1 Ag    1 Bu    2 Ag    2 Bu    3 Ag    3 Bu    1 Au    1 Bg                 
 -5.404  -5.403  -0.925  -0.727  -0.499  -0.494  -0.367  -0.359
  4 Ag    4 Bu    5 Ag    5 Bu    6 Ag    6 Bu    7 Ag    2 Au                 
 -- Virtual --                   
  0.001   0.053   0.061   0.078   0.083   0.093   0.108   0.118
  2 Bg    8 Ag    7 Bu    8 Bu    3 Au    9 Ag   10 Ag    3 Bg                 
  0.121   0.126   0.173   0.185   0.190   0.231   0.337   0.386
 11 Ag    9 Bu   10 Bu   11 Bu   12 Ag   12 Bu   13 Ag   13 Bu                 
  0.401   0.405   0.446   0.479   0.562   0.569   0.723   0.748
  4 Au   14 Ag    4 Bg   14 Bu   15 Bu   15 Ag   16 Ag   16 Bu                 
  0.750   0.819   0.820   0.892   0.953   1.064   1.080   1.144
  5 Au   17 Bu    5 Bg    6 Au   17 Ag   18 Ag   19 Ag    6 Bg                 
  1.160   1.461   1.670   1.683   1.702   1.726   1.821   1.827
 18 Bu   19 Bu   20 Bu    7 Bg    7 Au   20 Ag   21 Bu    8 Au                 
  1.896   1.936   2.025   2.027   2.362   2.378   2.895   2.940
  8 Bg   21 Ag   22 Ag   22 Bu   23 Ag   23 Bu   24 Ag   24 Bu                 
  7.360   7.555  14.780  14.806  14.831  14.852  14.869  14.904
 25 Ag   25 Bu    9 Au    9 Bg   26 Bu   27 Bu   26 Ag   27 Ag                 
165.984 166.191
 28 Ag   28 Bu                                                                 
 --------------------------------------------------------------

          Ground-State Mulliken Net Atomic Charges

     Atom                 Charge (a.u.)
  ----------------------------------------
      1 P                     0.095736
      2 H                    -0.095736
      3 P                     0.095736
      4 H                    -0.095736
  ----------------------------------------
  Sum of atomic charges =     0.000000

 -----------------------------------------------------------------
                    Cartesian Multipole Moments
 -----------------------------------------------------------------
    Charge (ESU x 10^10)
                -0.0000
    Dipole Moment (Debye)
         X      -0.0000      Y       0.0000      Z      -0.0000
       Tot       0.0000
    Quadrupole Moments (Debye-Ang)
        XX     -29.4202     XY       3.1320     YY     -28.3339
        XZ       0.0000     YZ      -0.0000     ZZ     -28.6050
    Octopole Moments (Debye-Ang^2)
       XXX      -0.0000    XXY       0.0000    XYY      -0.0000
       YYY       0.0000    XXZ      -0.0000    XYZ       0.0000
       YYZ      -0.0000    XZZ      -0.0000    YZZ       0.0000
       ZZZ      -0.0000
    Hexadecapole Moments (Debye-Ang^3)
      XXXX    -225.4585   XXXY      10.9936   XXYY     -50.4014
      XYYY       3.8134   YYYY     -62.2982   XXXZ       0.0000
      XXYZ      -0.0000   XYYZ       0.0000   YYYZ      -0.0000
      XXZZ     -44.5422   XYZZ       1.5438   YYZZ     -18.7674
      XZZZ       0.0000   YZZZ      -0.0000   ZZZZ     -48.2549
 -----------------------------------------------------------------
 Calculating analytic gradient of the SCF energy
 Gradient of SCF Energy
            1           2           3           4
    1  -0.0000762   0.0000397   0.0000762  -0.0000397
    2  -0.0000671   0.0000980   0.0000671  -0.0000980
    3   0.0000000  -0.0000000  -0.0000000  -0.0000000
 Max gradient component =       9.798E-05
 RMS gradient           =       5.984E-05
 Gradient time:  CPU 0.47 s  wall 0.13 s
 Geometry Optimization Parameters
   NAtoms,    NIC,     NZ,  NCons,   NDum,   NFix, NCnnct, MaxDiis
        4      14       4       0       0       0       0       0

 Cartesian Hessian Update
 Hessian Updated using BFGS Update


** GEOMETRY OPTIMIZATION IN DELOCALIZED INTERNAL COORDINATES **
   Searching for a Minimum

   Optimization Cycle:   4

                       Coordinates (Angstroms)
     ATOM                X               Y               Z
      1  P         0.9967178541   -0.0937591653    0.0000000000
      2  H         1.2770878039    1.2881909055    0.0000000000
      3  P        -0.9967178541    0.0937591653    0.0000000000
      4  H        -1.2770878039   -1.2881909055    0.0000000000
   Point Group: c2h   Number of degrees of freedom:     3


   Energy is   -682.615472122

 Hessian Updated using BFGS Update

  3 Hessian modes will be used to form the next step
  Hessian Eigenvalues:
     0.213508    0.233636    0.309463

 Minimum Search - Taking Simple RFO Step
 Searching for Lamda that Minimizes Along All modes
 Value Taken    Lamda =   0.00000000
 Step Taken.  Stepsize is  0.000756

                             Maximum     Tolerance    Cnvgd?
         Gradient           0.000132      0.000300     YES
         Displacement       0.000637      0.001200     YES
         Energy change     -0.000014      0.000001      NO


                       Distance Matrix (Angstroms)
             P (  1)   H (  2)   P (  3)
   H (  2)  1.410104
   P (  3)  2.002236  2.568435
   H (  4)  2.568435  3.627886  1.410104

 Final energy is   -682.61547212219762     


 ******************************
 **  OPTIMIZATION CONVERGED  **
 ******************************

                       Coordinates (Angstroms)
     ATOM                X               Y               Z
      1  P         0.9967178541   -0.0937591653    0.0000000000
      2  H         1.2770878039    1.2881909055    0.0000000000
      3  P        -0.9967178541    0.0937591653    0.0000000000
      4  H        -1.2770878039   -1.2881909055    0.0000000000

Z-matrix Print:
$molecule
0 1
P 
H  1 1.410104
P  1 2.002236 2 96.094626
H  3 1.410104 1 96.094626 2 -180.000000 0
$end


 --------------------------------------------------------------
             Orbital Energies (a.u.) and Symmetries
 --------------------------------------------------------------

 Alpha MOs, Restricted
 -- Occupied --                  
-79.968 -79.968  -7.512  -7.511  -5.405  -5.404  -5.404  -5.404
  1 Ag    1 Bu    2 Ag    2 Bu    3 Ag    3 Bu    1 Au    1 Bg                 
 -5.404  -5.403  -0.925  -0.727  -0.499  -0.494  -0.367  -0.359
  4 Ag    4 Bu    5 Ag    5 Bu    6 Ag    6 Bu    7 Ag    2 Au                 
 -- Virtual --                   
  0.001   0.053   0.061   0.078   0.083   0.093   0.108   0.118
  2 Bg    8 Ag    7 Bu    8 Bu    3 Au    9 Ag   10 Ag    3 Bg                 
  0.121   0.126   0.173   0.185   0.190   0.231   0.337   0.386
 11 Ag    9 Bu   10 Bu   11 Bu   12 Ag   12 Bu   13 Ag   13 Bu                 
  0.401   0.405   0.446   0.479   0.562   0.569   0.723   0.748
  4 Au   14 Ag    4 Bg   14 Bu   15 Bu   15 Ag   16 Ag   16 Bu                 
  0.750   0.819   0.820   0.892   0.953   1.064   1.080   1.144
  5 Au   17 Bu    5 Bg    6 Au   17 Ag   18 Ag   19 Ag    6 Bg                 
  1.160   1.461   1.670   1.683   1.702   1.726   1.821   1.827
 18 Bu   19 Bu   20 Bu    7 Bg    7 Au   20 Ag   21 Bu    8 Au                 
  1.896   1.936   2.025   2.027   2.362   2.378   2.895   2.940
  8 Bg   21 Ag   22 Ag   22 Bu   23 Ag   23 Bu   24 Ag   24 Bu                 
  7.360   7.555  14.780  14.806  14.831  14.852  14.869  14.904
 25 Ag   25 Bu    9 Au    9 Bg   26 Bu   27 Bu   26 Ag   27 Ag                 
165.984 166.191
 28 Ag   28 Bu                                                                 

 Beta MOs, Restricted
 -- Occupied --                  
-79.968 -79.968  -7.512  -7.511  -5.405  -5.404  -5.404  -5.404
  1 Ag    1 Bu    2 Ag    2 Bu    3 Ag    3 Bu    1 Au    1 Bg                 
 -5.404  -5.403  -0.925  -0.727  -0.499  -0.494  -0.367  -0.359
  4 Ag    4 Bu    5 Ag    5 Bu    6 Ag    6 Bu    7 Ag    2 Au                 
 -- Virtual --                   
  0.001   0.053   0.061   0.078   0.083   0.093   0.108   0.118
  2 Bg    8 Ag    7 Bu    8 Bu    3 Au    9 Ag   10 Ag    3 Bg                 
  0.121   0.126   0.173   0.185   0.190   0.231   0.337   0.386
 11 Ag    9 Bu   10 Bu   11 Bu   12 Ag   12 Bu   13 Ag   13 Bu                 
  0.401   0.405   0.446   0.479   0.562   0.569   0.723   0.748
  4 Au   14 Ag    4 Bg   14 Bu   15 Bu   15 Ag   16 Ag   16 Bu                 
  0.750   0.819   0.820   0.892   0.953   1.064   1.080   1.144
  5 Au   17 Bu    5 Bg    6 Au   17 Ag   18 Ag   19 Ag    6 Bg                 
  1.160   1.461   1.670   1.683   1.702   1.726   1.821   1.827
 18 Bu   19 Bu   20 Bu    7 Bg    7 Au   20 Ag   21 Bu    8 Au                 
  1.896   1.936   2.025   2.027   2.362   2.378   2.895   2.940
  8 Bg   21 Ag   22 Ag   22 Bu   23 Ag   23 Bu   24 Ag   24 Bu                 
  7.360   7.555  14.780  14.806  14.831  14.852  14.869  14.904
 25 Ag   25 Bu    9 Au    9 Bg   26 Bu   27 Bu   26 Ag   27 Ag                 
165.984 166.191
 28 Ag   28 Bu                                                                 
 --------------------------------------------------------------

          Ground-State Mulliken Net Atomic Charges

     Atom                 Charge (a.u.)
  ----------------------------------------
      1 P                     0.095736
      2 H                    -0.095736
      3 P                     0.095736
      4 H                    -0.095736
  ----------------------------------------
  Sum of atomic charges =     0.000000

 -----------------------------------------------------------------
                    Cartesian Multipole Moments
 -----------------------------------------------------------------
    Charge (ESU x 10^10)
                -0.0000
    Dipole Moment (Debye)
         X      -0.0000      Y       0.0000      Z      -0.0000
       Tot       0.0000
    Quadrupole Moments (Debye-Ang)
        XX     -29.4202     XY       3.1320     YY     -28.3339
        XZ       0.0000     YZ      -0.0000     ZZ     -28.6050
    Octopole Moments (Debye-Ang^2)
       XXX      -0.0000    XXY       0.0000    XYY      -0.0000
       YYY       0.0000    XXZ      -0.0000    XYZ       0.0000
       YYZ      -0.0000    XZZ      -0.0000    YZZ       0.0000
       ZZZ      -0.0000
    Hexadecapole Moments (Debye-Ang^3)
      XXXX    -225.4585   XXXY      10.9936   XXYY     -50.4014
      XYYY       3.8134   YYYY     -62.2982   XXXZ       0.0000
      XXYZ      -0.0000   XYYZ       0.0000   YYYZ      -0.0000
      XXZZ     -44.5422   XYZZ       1.5438   YYZZ     -18.7674
      XZZZ       0.0000   YZZZ      -0.0000   ZZZZ     -48.2549
 -----------------------------------------------------------------
Archival summary:
1\1\december\OPT\HF\BasisUnspecified\22\taweetha\SunFeb1006:12:572019SunFeb1006:12:572019\0\\#,OPT,HF,BasisUnspecified,\\0,1\P\H,1,1.4101\P,1,2.00224,2,96.0946\H,3,1.4101,1,96.0946,2,-180,0\\HF=-682.615472\\@

 Total job time:  1.60s(wall), 8.24s(cpu) 
 Sun Feb 10 06:12:57 2019

        *************************************************************
        *                                                           *
        *  Thank you very much for using Q-Chem.  Have a nice day.  *
        *                                                           *
        *************************************************************


 
User input: 2 of 2 
 
Q-Chem Developer Version!
                  Welcome to Q-Chem
     A Quantum Leap Into The Future Of Chemistry


 Q-Chem 5.1, Q-Chem, Inc., Pleasanton, CA (2018)

 Yihan Shao,  Zhengting Gan,  E. Epifanovsky,  A. T. B. Gilbert,  M. Wormit,  
 J. Kussmann,  A. W. Lange,  A. Behn,  Jia Deng,  Xintian Feng,  D. Ghosh,  
 M. Goldey,  P. R. Horn,  L. D. Jacobson,  I. Kaliman,  T. Kus,  A. Landau,  
 Jie Liu,  E. I. Proynov,  R. M. Richard,  R. P. Steele,  E. J. Sundstrom,  
 H. L. Woodcock III,  P. M. Zimmerman,  D. Zuev,  B. Albrecht,  E. Alguire,  
 S. A. Baeppler,  D. Barton,  Z. Benda,  Y. A. Bernard,  E. J. Berquist,  
 K. B. Bravaya,  H. Burton,  D. Casanova,  Chun-Min Chang,  Yunqing Chen,  
 A. Chien,  K. D. Closser,  M. P. Coons,  S. Coriani,  S. Dasgupta,  
 A. L. Dempwolff,  M. Diedenhofen,  Hainam Do,  R. G. Edgar,  Po-Tung Fang,  
 S. Faraji,  S. Fatehi,  Qingguo Feng,  K. D. Fenk,  J. Fosso-Tande,  
 J. Gayvert,  Qinghui Ge,  A. Ghysels,  G. Gidofalvi,  J. Gomes,  
 J. Gonthier,  A. Gunina,  D. Hait,  M. W. D. Hanson-Heine,  
 P. H. P. Harbach,  A. W. Hauser,  J. E. Herr,  E. G. Hohenstein,  
 Z. C. Holden,  Kerwin Hui,  B. C. Huynh,  T.-C. Jagau,  Hyunjun Ji,  
 B. Kaduk,  K. Khistyaev,  Jaehoon Kim,  P. Klunzinger,  K. Koh,  
 D. Kosenkov,  L. Koulias,  T. Kowalczyk,  C. M. Krauter,  A. Kunitsa,  
 Ka Un Lao,  A. Laurent,  K. V. Lawler,  Joonho Lee,  D. Lefrancois,  
 S. Lehtola,  D. S. Levine,  Yi-Pei Li,  You-Sheng Lin,  Fenglai Liu,  
 E. Livshits,  A. Luenser,  P. Manohar,  E. Mansoor,  S. F. Manzer,  
 Shan-Ping Mao,  Yuezhi Mao,  N. Mardirossian,  A. V. Marenich,  
 T. Markovich,  L. A. Martinez-Martinez,  S. A. Maurer,  N. J. Mayhall,  
 S. C. McKenzie,  J.-M. Mewes,  A. F. Morrison,  J. W. Mullinax,  K. Nanda,  
 T. S. Nguyen-Beck,  R. Olivares-Amaya,  J. A. Parkhill,  T. M. Perrine,  
 F. Plasser,  P. Pokhilko,  S. Prager,  A. Prociuk,  E. Ramos,  D. R. Rehn,  
 F. Rob,  M. Schneider,  N. Sergueev,  S. M. Sharada,  S. Sharma,  
 D. W. Small,  T. Stauch,  T. Stein,  Yu-Chuan Su,  A. J. W. Thom,  
 A. Tkatchenko,  T. Tsuchimochi,  N. M. Tubman,  L. Vogt,  M. L. Vidal,  
 O. Vydrov,  M. A. Watson,  J. Wenzel,  M. de Wergifosse,  T. A. Wesolowski,  
 A. White,  J. Witte,  A. Yamada,  Jun Yang,  K. Yao,  S. Yeganeh,  
 S. R. Yost,  Zhi-Qiang You,  A. Zech,  Igor Ying Zhang,  Xing Zhang,  
 Yan Zhao,  Ying Zhu,  B. R. Brooks,  G. K. L. Chan,  C. J. Cramer,  
 M. S. Gordon,  W. J. Hehre,  A. Klamt,  M. W. Schmidt,  C. D. Sherrill,  
 D. G. Truhlar,  A. Aspuru-Guzik,  R. Baer,  A. T. Bell,  N. A. Besley,  
 Jeng-Da Chai,  A. E. DePrince, III,  R. A. DiStasio Jr.,  A. Dreuw,  
 B. D. Dunietz,  T. R. Furlani,  Chao-Ping Hsu,  Yousung Jung,  Jing Kong,  
 D. S. Lambrecht,  WanZhen Liang,  C. Ochsenfeld,  V. A. Rassolov,  
 L. V. Slipchenko,  J. E. Subotnik,  T. Van Voorhis,  J. M. Herbert,  
 A. I. Krylov,  P. M. W. Gill,  M. Head-Gordon

 Contributors to earlier versions of Q-Chem not listed above: 
 R. D. Adamson,  B. Austin,  J. Baker,  G. J. O. Beran,  K. Brandhorst,  
 S. T. Brown,  E. F. C. Byrd,  A. K. Chakraborty,  C.-L. Cheng,  
 Siu Hung Chien,  D. M. Chipman,  D. L. Crittenden,  H. Dachsel,  
 R. J. Doerksen,  A. D. Dutoi,  L. Fusti-Molnar,  W. A. Goddard III,  
 A. Golubeva-Zadorozhnaya,  S. R. Gwaltney,  G. Hawkins,  A. Heyden,  
 S. Hirata,  G. Kedziora,  F. J. Keil,  C. Kelley,  Jihan Kim,  R. A. King,  
 R. Z. Khaliullin,  P. P. Korambath,  W. Kurlancheek,  A. M. Lee,  M. S. Lee,  
 S. V. Levchenko,  Ching Yeh Lin,  D. Liotard,  R. C. Lochan,  I. Lotan,  
 P. E. Maslen,  N. Nair,  D. P. O'Neill,  D. Neuhauser,  E. Neuscamman,  
 C. M. Oana,  R. Olson,  B. Peters,  R. Peverati,  P. A. Pieniazek,  
 Y. M. Rhee,  J. Ritchie,  M. A. Rohrdanz,  E. Rosta,  N. J. Russ,  
 H. F. Schaefer III,  N. E. Schultz,  N. Shenvi,  A. C. Simmonett,  A. Sodt,  
 D. Stuck,  K. S. Thanthiriwatte,  V. Vanovschi,  Tao Wang,  A. Warshel,  
 C. F. Williams,  Q. Wu,  X. Xu,  W. Zhang

 Please cite Q-Chem as follows:
 Y. Shao et al., Mol. Phys. 113, 184-215 (2015)
 DOI: 10.1080/00268976.2014.952696

 Q-Chem 5.1.2 for Intel X86 EM64T Linux

 Parts of Q-Chem use Armadillo 8.300.2 (Tropical Shenanigans).
 http://arma.sourceforge.net/

 Q-Chem begins on Sun Feb 10 06:12:57 2019  

Host: 
0

     Scratch files written to /scratch/taweetham/qchem23502//
The previous job contains 0 fragments, simply inherited here
Input Ideriv = 2
Curr. Ideriv = -1
Max.  Ideriv = 2

Checking the input file for inconsistencies... 	...done.

--------------------------------------------------------------
User input:
--------------------------------------------------------------

$molecule
read
$end

$rem
   JOB_TYPE 	FREQUENCY
   BASIS 		6-311++G**
   EXCHANGE 	HF	
$end

--------------------------------------------------------------
 ----------------------------------------------------------------
             Standard Nuclear Orientation (Angstroms)
    I     Atom           X                Y                Z
 ----------------------------------------------------------------
    1      P       0.9950349188    -0.1101942472    -0.0000000000
    2      H       1.2981716464     1.2669409790    -0.0000000000
    3      P      -0.9950349188     0.1101942472     0.0000000000
    4      H      -1.2981716464    -1.2669409790     0.0000000000
 ----------------------------------------------------------------
 Molecular Point Group                 C2h   NOp =  4
 Largest Abelian Subgroup              C2h   NOp =  4
 Nuclear Repulsion Energy =    77.0510051623 hartrees
 There are       16 alpha and       16 beta electrons
 Requested basis set is 6-311++G(d,p)
 There are 36 shells and 74 basis functions

 Total QAlloc Memory Limit   2000 MB
 Mega-Array Size       188 MB
 MEM_STATIC part       192 MB

                       Distance Matrix (Angstroms)
             P (  1)   H (  2)   P (  3)
   H (  2)  1.410104
   P (  3)  2.002236  2.568435
   H (  4)  2.568435  3.627886  1.410104

 A cutoff of  1.0D-11 yielded    649 shell pairs
 There are      2806 function pairs (      2967 Cartesian)

 -------------------------------------------------------
 OpenMP Integral Computing Module                       
 Release: version 1.0, May 2013, Q-Chem Inc. Pittsburgh 
 -------------------------------------------------------
 Integral Job Info:
 Integral job number is                      11
 Integral operator is                         1
 short-range coefficients                     0
 long-range coefficients              100000000
 Omega coefficients                           0
 if combine SR and LR in K                    0
 Integral screening is                        0
 Integral computing path is                   2
 max size of driver memory is            800000
 size of driver memory is                593474
 size of scratch memory is              4204008
 max col of scratch BK array               1296
 max len of scratch array in speh3          155
 max len of scratch index in speh4           18
 max int batch size is                      520
 min int batch size is                       52
 fixed nKL is                                52
 max L of basis functions is                  2
 order of int derivative is                   0
 number of shells is                         36
 number of basis is                          76
 number of cartesian basis is                76
 number of contracted shell pairs           649
 number of primitive shell pairs           1639
 maxK2 (contraction) of shell pair           36
 max number of K2 of shell pair               1
 max number of CS2 of shell pair            116
 max number of PS2 of shell pair            168
 mem total for path MDJ                  510832
 -------------------------------------------------------
 Smallest overlap matrix eigenvalue = 6.25E-04
 Guess from superposition of atomic densities
 Warning:  Energy on first SCF cycle will be non-variational
 SAD guess density has 32.000000 electrons

 -----------------------------------------------------------------------
  General SCF calculation program by
  Eric Jon Sundstrom, Paul Horn, Yuezhi Mao, Dmitri Zuev, Alec White,
  David Stuck, Shaama M.S., Shane Yost, Joonho Lee, David Small,
  Daniel Levine, Susi Lehtola, Hugh Burton, Evgeny Epifanovsky
 -----------------------------------------------------------------------
 Hartree-Fock
 using 6 threads for integral computing
 -------------------------------------------------------
 OpenMP Integral computing Module                
 Release: version 2.0, May 2017, Q-Chem Inc. Pleasanton 
 -------------------------------------------------------
 A restricted SCF calculation will be
 performed using DIIS
 SCF converges when DIIS error is below 1.0e-08
 ---------------------------------------
  Cycle       Energy         DIIS error
 ---------------------------------------
    1    -682.7140617701      5.46e-02  
    2    -682.5965914265      3.50e-03  
    3    -682.6136215201      1.07e-03  
    4    -682.6152423552      3.64e-04  
    5    -682.6154583502      7.25e-05  
    6    -682.6154708297      2.01e-05  
    7    -682.6154720628      4.39e-06  
    8    -682.6154721203      9.01e-07  
    9    -682.6154721221      2.06e-07  
   10    -682.6154721222      2.49e-08  
   11    -682.6154721222      3.67e-09  Convergence criterion met
 ---------------------------------------
 SCF time:   CPU 1.41s  wall 0.00s 
 SCF   energy in the final basis set =     -682.6154721222
 Total energy in the final basis set =     -682.6154721222

 --------------------------------------------------------------
             Orbital Energies (a.u.) and Symmetries
 --------------------------------------------------------------

 Alpha MOs, Restricted
 -- Occupied --                  
-79.968 -79.968  -7.512  -7.511  -5.405  -5.404  -5.404  -5.404
  1 Ag    1 Bu    2 Ag    2 Bu    3 Ag    3 Bu    1 Au    1 Bg                 
 -5.404  -5.403  -0.925  -0.727  -0.499  -0.494  -0.367  -0.359
  4 Ag    4 Bu    5 Ag    5 Bu    6 Ag    6 Bu    7 Ag    2 Au                 
 -- Virtual --                   
  0.001   0.053   0.061   0.078   0.083   0.093   0.108   0.118
  2 Bg    8 Ag    7 Bu    8 Bu    3 Au    9 Ag   10 Ag    3 Bg                 
  0.121   0.126   0.173   0.185   0.190   0.231   0.337   0.386
 11 Ag    9 Bu   10 Bu   11 Bu   12 Ag   12 Bu   13 Ag   13 Bu                 
  0.401   0.405   0.446   0.479   0.562   0.569   0.723   0.748
  4 Au   14 Ag    4 Bg   14 Bu   15 Bu   15 Ag   16 Ag   16 Bu                 
  0.750   0.819   0.820   0.892   0.953   1.064   1.080   1.144
  5 Au   17 Bu    5 Bg    6 Au   17 Ag   18 Ag   19 Ag    6 Bg                 
  1.160   1.461   1.670   1.683   1.702   1.726   1.821   1.827
 18 Bu   19 Bu   20 Bu    7 Bg    7 Au   20 Ag   21 Bu    8 Au                 
  1.896   1.936   2.025   2.027   2.362   2.378   2.895   2.940
  8 Bg   21 Ag   22 Ag   22 Bu   23 Ag   23 Bu   24 Ag   24 Bu                 
  7.360   7.555  14.780  14.806  14.831  14.852  14.869  14.904
 25 Ag   25 Bu    9 Au    9 Bg   26 Bu   27 Bu   26 Ag   27 Ag                 
165.984 166.191
 28 Ag   28 Bu                                                                 

 Beta MOs, Restricted
 -- Occupied --                  
-79.968 -79.968  -7.512  -7.511  -5.405  -5.404  -5.404  -5.404
  1 Ag    1 Bu    2 Ag    2 Bu    3 Ag    3 Bu    1 Au    1 Bg                 
 -5.404  -5.403  -0.925  -0.727  -0.499  -0.494  -0.367  -0.359
  4 Ag    4 Bu    5 Ag    5 Bu    6 Ag    6 Bu    7 Ag    2 Au                 
 -- Virtual --                   
  0.001   0.053   0.061   0.078   0.083   0.093   0.108   0.118
  2 Bg    8 Ag    7 Bu    8 Bu    3 Au    9 Ag   10 Ag    3 Bg                 
  0.121   0.126   0.173   0.185   0.190   0.231   0.337   0.386
 11 Ag    9 Bu   10 Bu   11 Bu   12 Ag   12 Bu   13 Ag   13 Bu                 
  0.401   0.405   0.446   0.479   0.562   0.569   0.723   0.748
  4 Au   14 Ag    4 Bg   14 Bu   15 Bu   15 Ag   16 Ag   16 Bu                 
  0.750   0.819   0.820   0.892   0.953   1.064   1.080   1.144
  5 Au   17 Bu    5 Bg    6 Au   17 Ag   18 Ag   19 Ag    6 Bg                 
  1.160   1.461   1.670   1.683   1.702   1.726   1.821   1.827
 18 Bu   19 Bu   20 Bu    7 Bg    7 Au   20 Ag   21 Bu    8 Au                 
  1.896   1.936   2.025   2.027   2.362   2.378   2.895   2.940
  8 Bg   21 Ag   22 Ag   22 Bu   23 Ag   23 Bu   24 Ag   24 Bu                 
  7.360   7.555  14.780  14.806  14.831  14.852  14.869  14.904
 25 Ag   25 Bu    9 Au    9 Bg   26 Bu   27 Bu   26 Ag   27 Ag                 
165.984 166.191
 28 Ag   28 Bu                                                                 
 --------------------------------------------------------------

          Ground-State Mulliken Net Atomic Charges

     Atom                 Charge (a.u.)
  ----------------------------------------
      1 P                     0.095736
      2 H                    -0.095736
      3 P                     0.095736
      4 H                    -0.095736
  ----------------------------------------
  Sum of atomic charges =    -0.000000

 -----------------------------------------------------------------
                    Cartesian Multipole Moments
 -----------------------------------------------------------------
    Charge (ESU x 10^10)
                 0.0000
    Dipole Moment (Debye)
         X       0.0000      Y       0.0000      Z       0.0000
       Tot       0.0000
    Quadrupole Moments (Debye-Ang)
        XX     -29.3165     XY       3.1482     YY     -28.4375
        XZ      -0.0000     YZ       0.0000     ZZ     -28.6050
    Octopole Moments (Debye-Ang^2)
       XXX       0.0000    XXY       0.0000    XYY       0.0000
       YYY       0.0000    XXZ       0.0000    XYZ       0.0000
       YYZ       0.0000    XZZ      -0.0000    YZZ       0.0000
       ZZZ       0.0000
    Hexadecapole Moments (Debye-Ang^3)
      XXXX    -224.6926   XXXY      12.2070   XXYY     -50.6343
      XYYY       5.2840   YYYY     -62.5984   XXXZ      -0.0000
      XXYZ       0.0000   XYYZ       0.0000   YYYZ       0.0000
      XXZZ     -44.4843   XYZZ       1.9683   YYZZ     -18.8254
      XZZZ      -0.0000   YZZZ       0.0000   ZZZZ     -48.2549
 -----------------------------------------------------------------
 Calculating MO derivatives via CPSCF
XF: myseg = 0
XF: NBas: 74, NBas6D: 76
 D1JvT checksum  = 49920 2876.7655197296
 D1KAT checksum  = 97728 241.9632952655
   1         3          12      0.147209    0.058920
   2         3          12      0.028305    0.015135
   3         3          12      0.007404    0.004749
   4         3          12      0.001872    0.001276
   5         3          12      0.000326    0.000214
   6        10           5      0.000039    0.000026
   7        14           1      0.000003    0.000003
   8        15           0      0.000000    0.000000    Roots Converged
 Time for AOints: 0.4 s (CPU) 0.1 s (wall)
 ------------------------------------------------------------------------------
                     AOints        : Timing summary (seconds)
 ------------------------------------------------------------------------------
     job step          cpu (% of tot)      sys (% of tot)     wall (% of tot)
 ------------------------------------------------------------------------------
  cpscf_lag         0.1464E+01 (28.9)   0.3000E-05 (60.0)   0.2989E+00 (31.6)
  iterzp            0.3241E+01 (63.9)   0.2000E-05 (40.0)   0.5718E+00 (60.4)
  make_fx           0.0000E+00 ( 0.0)   0.0000E+00 ( 0.0)   0.0000E+00 ( 0.0)
  AOints            0.3587E+00 ( 7.1)   0.0000E+00 ( 0.0)   0.6787E-01 ( 7.2)
 ------------------------------------------------------------------------------
   Grand Totals     0.5071E+01          0.5000E-05          0.9459E+00
 ------------------------------------------------------------------------------
 Calculating analytic Hessian of the SCF energy
 Polarizability Matrix (a.u.)
            1           2           3
    1 -78.4526956  -0.9709664  -0.0000000
    2  -0.9709664 -39.1909884   0.0000000
    3  -0.0000000   0.0000000 -34.8155477

 Direct stationary perturbation theory relativistic correction:

 rels  =       0.942992738887
 relv  =      -3.260807396449
 rel2e =       0.640021089881
 E_rel =      -1.677793567681

 Hessian of the SCF Energy
            1           2           3           4           5           6
    1   0.3051437   0.0014702   0.0000000  -0.0287299  -0.0443391  -0.0000000
    2   0.0014702   0.2728979   0.0000000  -0.0183047  -0.2305300  -0.0000000
    3   0.0000000   0.0000000   0.0136389  -0.0000000  -0.0000000  -0.0136552
    4  -0.0287299  -0.0183047  -0.0000000   0.0397461   0.0445243   0.0000000
    5  -0.0443391  -0.2305300  -0.0000000   0.0445243   0.2272757   0.0000000
    6  -0.0000000  -0.0000000  -0.0136552   0.0000000   0.0000000   0.0136603
    7  -0.2752249   0.0426766  -0.0000000  -0.0011889   0.0001923   0.0000000
    8   0.0426766  -0.0436342   0.0000000  -0.0258421   0.0012663  -0.0000000
    9  -0.0000000  -0.0000000   0.0136436   0.0000000   0.0000000  -0.0136273
   10  -0.0011889  -0.0258421  -0.0000000  -0.0098273  -0.0003774   0.0000000
   11   0.0001923   0.0012663  -0.0000000  -0.0003774   0.0019880   0.0000000
   12  -0.0000000   0.0000000  -0.0136273  -0.0000000  -0.0000000   0.0136221
            7           8           9          10          11          12
    1  -0.2752249   0.0426766  -0.0000000  -0.0011889   0.0001923  -0.0000000
    2   0.0426766  -0.0436342  -0.0000000  -0.0258421   0.0012663   0.0000000
    3  -0.0000000   0.0000000   0.0136436  -0.0000000  -0.0000000  -0.0136273
    4  -0.0011889  -0.0258421   0.0000000  -0.0098273  -0.0003774  -0.0000000
    5   0.0001923   0.0012663   0.0000000  -0.0003774   0.0019880  -0.0000000
    6   0.0000000  -0.0000000  -0.0136273   0.0000000   0.0000000   0.0136221
    7   0.3051437   0.0014702  -0.0000000  -0.0287299  -0.0443391   0.0000000
    8   0.0014702   0.2728979  -0.0000000  -0.0183047  -0.2305300   0.0000000
    9  -0.0000000  -0.0000000   0.0136389   0.0000000   0.0000000  -0.0136552
   10  -0.0287299  -0.0183047   0.0000000   0.0397461   0.0445243  -0.0000000
   11  -0.0443391  -0.2305300   0.0000000   0.0445243   0.2272757  -0.0000000
   12   0.0000000   0.0000000  -0.0136552  -0.0000000  -0.0000000   0.0136603
 Gradient time:  CPU 6.82 s  wall 1.39 s
 **********************************************************************
 **                                                                  **
 **                       VIBRATIONAL ANALYSIS                       **
 **                       --------------------                       **
 **                                                                  **
 **        VIBRATIONAL FREQUENCIES (CM**-1) AND NORMAL MODES         **
 **     FORCE CONSTANTS (mDYN/ANGSTROM) AND REDUCED MASSES (AMU)     **
 **                  INFRARED INTENSITIES (KM/MOL)                   **
 **                                                                  **
 **********************************************************************


 Mode:                 1                      2                      3
 Frequency:       690.51                 746.42                 859.42
 Force Cnst:      4.4800                 0.3412                 0.4524
 Red. Mass:      15.9476                 1.0395                 1.0395
 IR Active:          NO                     YES                    YES
 IR Intens:        0.000                 31.566                  1.005
 Raman Active:       YES                    NO                     NO 
               X      Y      Z        X      Y      Z        X      Y      Z
 P          0.498 -0.033 -0.000   -0.022  0.005  0.000   -0.000 -0.000 -0.023
 H          0.499 -0.038  0.000    0.691 -0.146 -0.000   -0.000 -0.000  0.707
 P         -0.498  0.033 -0.000   -0.022  0.005  0.000    0.000  0.000 -0.023
 H         -0.499  0.038  0.000    0.691 -0.146 -0.000    0.000 -0.000  0.707
 TransDip   0.000 -0.000 -0.000   -0.008  0.180  0.000   -0.000  0.000 -0.032

 Mode:                 4                      5                      6
 Frequency:      1054.71                2526.39                2541.57
 Force Cnst:      0.7295                 3.9054                 3.9563
 Red. Mass:       1.1130                 1.0385                 1.0395
 IR Active:          NO                     NO                     YES
 IR Intens:        0.000                  0.000                161.870
 Raman Active:       YES                    YES                    NO 
               X      Y      Z        X      Y      Z        X      Y      Z
 P          0.021 -0.037  0.000    0.005  0.022  0.000   -0.005 -0.022  0.000
 H         -0.694  0.129 -0.000   -0.159 -0.689 -0.000    0.146  0.691 -0.000
 P         -0.021  0.037  0.000   -0.005 -0.022  0.000   -0.005 -0.022  0.000
 H          0.694 -0.129 -0.000    0.159  0.689 -0.000    0.146  0.691 -0.000
 TransDip   0.000  0.000  0.000   -0.000 -0.000  0.000   -0.159 -0.375  0.000

 STANDARD THERMODYNAMIC QUANTITIES AT   298.15 K  AND     1.00 ATM

   This Molecule has  0 Imaginary Frequencies
   Zero point vibrational energy:       12.036 kcal/mol

   Atom    1 Element P  Has Mass   30.97376
   Atom    2 Element H  Has Mass    1.00783
   Atom    3 Element P  Has Mass   30.97376
   Atom    4 Element H  Has Mass    1.00783
   Molecular Mass:    63.963180 amu
   Principal axes and moments of inertia in amu*Bohr^2:
                             1           2           3
    Eigenvalues --       13.53158   231.86635   245.39793
          X               0.99838     0.05697     0.00000
          Y              -0.05697     0.99838     0.00000
          Z              -0.00000    -0.00000     1.00000
   Rotational Symmetry Number is   2
   The Molecule is an Asymmetric Top
   Translational Enthalpy:        0.889 kcal/mol
   Rotational Enthalpy:           0.889 kcal/mol
   Vibrational Enthalpy:         12.227 kcal/mol
   gas constant (RT):             0.592 kcal/mol
   Translational Entropy:        38.386  cal/mol.K
   Rotational Entropy:           19.893  cal/mol.K
   Vibrational Entropy:           0.812  cal/mol.K

   Total Enthalpy:               14.597 kcal/mol
   Total Entropy:                59.091  cal/mol.K
Archival summary:
1\1\december\FREQ\HF\BasisUnspecified\22\taweetha\SunFeb1006:12:582019SunFeb1006:12:582019\0\\#,FREQ,HF,BasisUnspecified,\\0,1\P\H,1,1.4101\P,1,2.00224,2,96.0946\H,3,1.4101,1,96.0946,2,180,0\\HF=-682.615472\\@

 Total job time:  1.67s(wall), 8.40s(cpu) 
 Sun Feb 10 06:12:58 2019

        *************************************************************
        *                                                           *
        *  Thank you very much for using Q-Chem.  Have a nice day.  *
        *                                                           *
        *************************************************************
