# Supplementary material for: Geometric and energetic data from ab initio calculations of haloethene, haloimine, halomethylenephosphine, haloiminophosphine, halodiazene, halodiphosphene and halocyclopropane
Source: Data Brief. 2019 Nov 2;27:104738. doi: 10.1016/j.dib.2019.104738 (PMC6861602; doi:10.1016/j.dib.2019.104738)
Supplement: Multimedia component 8 [file mmc8.zip › PP/HF/HEPPEI.out]

Q-Chem Developer Version!
                  Welcome to Q-Chem
     A Quantum Leap Into The Future Of Chemistry


 Q-Chem 5.1, Q-Chem, Inc., Pleasanton, CA (2018)

 Yihan Shao,  Zhengting Gan,  E. Epifanovsky,  A. T. B. Gilbert,  M. Wormit,  
 J. Kussmann,  A. W. Lange,  A. Behn,  Jia Deng,  Xintian Feng,  D. Ghosh,  
 M. Goldey,  P. R. Horn,  L. D. Jacobson,  I. Kaliman,  T. Kus,  A. Landau,  
 Jie Liu,  E. I. Proynov,  R. M. Richard,  R. P. Steele,  E. J. Sundstrom,  
 H. L. Woodcock III,  P. M. Zimmerman,  D. Zuev,  B. Albrecht,  E. Alguire,  
 S. A. Baeppler,  D. Barton,  Z. Benda,  Y. A. Bernard,  E. J. Berquist,  
 K. B. Bravaya,  H. Burton,  D. Casanova,  Chun-Min Chang,  Yunqing Chen,  
 A. Chien,  K. D. Closser,  M. P. Coons,  S. Coriani,  S. Dasgupta,  
 A. L. Dempwolff,  M. Diedenhofen,  Hainam Do,  R. G. Edgar,  Po-Tung Fang,  
 S. Faraji,  S. Fatehi,  Qingguo Feng,  K. D. Fenk,  J. Fosso-Tande,  
 J. Gayvert,  Qinghui Ge,  A. Ghysels,  G. Gidofalvi,  J. Gomes,  
 J. Gonthier,  A. Gunina,  D. Hait,  M. W. D. Hanson-Heine,  
 P. H. P. Harbach,  A. W. Hauser,  J. E. Herr,  E. G. Hohenstein,  
 Z. C. Holden,  Kerwin Hui,  B. C. Huynh,  T.-C. Jagau,  Hyunjun Ji,  
 B. Kaduk,  K. Khistyaev,  Jaehoon Kim,  P. Klunzinger,  K. Koh,  
 D. Kosenkov,  L. Koulias,  T. Kowalczyk,  C. M. Krauter,  A. Kunitsa,  
 Ka Un Lao,  A. Laurent,  K. V. Lawler,  Joonho Lee,  D. Lefrancois,  
 S. Lehtola,  D. S. Levine,  Yi-Pei Li,  You-Sheng Lin,  Fenglai Liu,  
 E. Livshits,  A. Luenser,  P. Manohar,  E. Mansoor,  S. F. Manzer,  
 Shan-Ping Mao,  Yuezhi Mao,  N. Mardirossian,  A. V. Marenich,  
 T. Markovich,  L. A. Martinez-Martinez,  S. A. Maurer,  N. J. Mayhall,  
 S. C. McKenzie,  J.-M. Mewes,  A. F. Morrison,  J. W. Mullinax,  K. Nanda,  
 T. S. Nguyen-Beck,  R. Olivares-Amaya,  J. A. Parkhill,  T. M. Perrine,  
 F. Plasser,  P. Pokhilko,  S. Prager,  A. Prociuk,  E. Ramos,  D. R. Rehn,  
 F. Rob,  M. Schneider,  N. Sergueev,  S. M. Sharada,  S. Sharma,  
 D. W. Small,  T. Stauch,  T. Stein,  Yu-Chuan Su,  A. J. W. Thom,  
 A. Tkatchenko,  T. Tsuchimochi,  N. M. Tubman,  L. Vogt,  M. L. Vidal,  
 O. Vydrov,  M. A. Watson,  J. Wenzel,  M. de Wergifosse,  T. A. Wesolowski,  
 A. White,  J. Witte,  A. Yamada,  Jun Yang,  K. Yao,  S. Yeganeh,  
 S. R. Yost,  Zhi-Qiang You,  A. Zech,  Igor Ying Zhang,  Xing Zhang,  
 Yan Zhao,  Ying Zhu,  B. R. Brooks,  G. K. L. Chan,  C. J. Cramer,  
 M. S. Gordon,  W. J. Hehre,  A. Klamt,  M. W. Schmidt,  C. D. Sherrill,  
 D. G. Truhlar,  A. Aspuru-Guzik,  R. Baer,  A. T. Bell,  N. A. Besley,  
 Jeng-Da Chai,  A. E. DePrince, III,  R. A. DiStasio Jr.,  A. Dreuw,  
 B. D. Dunietz,  T. R. Furlani,  Chao-Ping Hsu,  Yousung Jung,  Jing Kong,  
 D. S. Lambrecht,  WanZhen Liang,  C. Ochsenfeld,  V. A. Rassolov,  
 L. V. Slipchenko,  J. E. Subotnik,  T. Van Voorhis,  J. M. Herbert,  
 A. I. Krylov,  P. M. W. Gill,  M. Head-Gordon

 Contributors to earlier versions of Q-Chem not listed above: 
 R. D. Adamson,  B. Austin,  J. Baker,  G. J. O. Beran,  K. Brandhorst,  
 S. T. Brown,  E. F. C. Byrd,  A. K. Chakraborty,  C.-L. Cheng,  
 Siu Hung Chien,  D. M. Chipman,  D. L. Crittenden,  H. Dachsel,  
 R. J. Doerksen,  A. D. Dutoi,  L. Fusti-Molnar,  W. A. Goddard III,  
 A. Golubeva-Zadorozhnaya,  S. R. Gwaltney,  G. Hawkins,  A. Heyden,  
 S. Hirata,  G. Kedziora,  F. J. Keil,  C. Kelley,  Jihan Kim,  R. A. King,  
 R. Z. Khaliullin,  P. P. Korambath,  W. Kurlancheek,  A. M. Lee,  M. S. Lee,  
 S. V. Levchenko,  Ching Yeh Lin,  D. Liotard,  R. C. Lochan,  I. Lotan,  
 P. E. Maslen,  N. Nair,  D. P. O'Neill,  D. Neuhauser,  E. Neuscamman,  
 C. M. Oana,  R. Olson,  B. Peters,  R. Peverati,  P. A. Pieniazek,  
 Y. M. Rhee,  J. Ritchie,  M. A. Rohrdanz,  E. Rosta,  N. J. Russ,  
 H. F. Schaefer III,  N. E. Schultz,  N. Shenvi,  A. C. Simmonett,  A. Sodt,  
 D. Stuck,  K. S. Thanthiriwatte,  V. Vanovschi,  Tao Wang,  A. Warshel,  
 C. F. Williams,  Q. Wu,  X. Xu,  W. Zhang

 Please cite Q-Chem as follows:
 Y. Shao et al., Mol. Phys. 113, 184-215 (2015)
 DOI: 10.1080/00268976.2014.952696

 Q-Chem 5.1.2 for Intel X86 EM64T Linux

 Parts of Q-Chem use Armadillo 8.300.2 (Tropical Shenanigans).
 http://arma.sourceforge.net/

 Q-Chem begins on Sun Feb 10 06:13:13 2019  

Host: 
0

     Scratch files written to /scratch/taweetham/qchem23616//
Input Ideriv = 2
Curr. Ideriv = -1
Max.  Ideriv = 2

Checking the input file for inconsistencies... 	...done.

--------------------------------------------------------------
User input:
--------------------------------------------------------------
../HF/H=I_t.inp
$molecule
0 1
I 
P  1 2.499380
P  2 2.041029 1 103.705760
H  3 1.432320 2 89.108372 1 -180.000000 0
$end

$rem
   JOB_TYPE		OPTIMIZATION
   BASIS		6-311++G**
   EXCHANGE		HF
$end

--------------------------------------------------------------
 ----------------------------------------------------------------
             Standard Nuclear Orientation (Angstroms)
    I     Atom           X                Y                Z
 ----------------------------------------------------------------
    1      I       1.0923368435    -0.0959031513     0.0000000000
    2      P      -1.1742253383     0.9574706003    -0.0000000000
    3      P      -2.4484773735    -0.6369199195     0.0000000000
    4      H      -3.5533120271     0.2746068056    -0.0000000000
 ----------------------------------------------------------------
 Molecular Point Group                 Cs    NOp =  2
 Largest Abelian Subgroup              Cs    NOp =  2
 Nuclear Repulsion Energy =   358.8728110884 hartrees
 There are       42 alpha and       42 beta electrons
 Requested basis set is 6-311++G(d,p)
 There are 55 shells and 129 basis functions

 Total QAlloc Memory Limit   2000 MB
 Mega-Array Size       188 MB
 MEM_STATIC part       192 MB
 A cutoff of  1.0D-11 yielded   1282 shell pairs
 There are      7435 function pairs (      8316 Cartesian)

 -------------------------------------------------------
 OpenMP Integral Computing Module                       
 Release: version 1.0, May 2013, Q-Chem Inc. Pittsburgh 
 -------------------------------------------------------
 Integral Job Info:
 Integral job number is                      11
 Integral operator is                         1
 short-range coefficients                     0
 long-range coefficients              100000000
 Omega coefficients                           0
 if combine SR and LR in K                    0
 Integral screening is                        0
 Integral computing path is                   2
 max size of driver memory is            800000
 size of driver memory is                593474
 size of scratch memory is             11861008
 max col of scratch BK array               1296
 max len of scratch array in speh3          155
 max len of scratch index in speh4           18
 max int batch size is                      520
 min int batch size is                       52
 fixed nKL is                                52
 max L of basis functions is                  2
 order of int derivative is                   0
 number of shells is                         55
 number of basis is                         136
 number of cartesian basis is               136
 number of contracted shell pairs          1282
 number of primitive shell pairs           2747
 maxK2 (contraction) of shell pair           36
 max number of K2 of shell pair               1
 max number of CS2 of shell pair            261
 max number of PS2 of shell pair            261
 mem total for path MDJ                  522828
 -------------------------------------------------------
 Smallest overlap matrix eigenvalue = 9.07E-04

 Scale SEOQF with 1.000000e-01/1.000000e-01/1.000000e-01

 Standard Electronic Orientation quadrupole field applied
 Nucleus-field energy     =     0.0000000081 hartrees
 Guess from superposition of atomic densities
 Warning:  Energy on first SCF cycle will be non-variational
 SAD guess density has 84.000000 electrons

 -----------------------------------------------------------------------
  General SCF calculation program by
  Eric Jon Sundstrom, Paul Horn, Yuezhi Mao, Dmitri Zuev, Alec White,
  David Stuck, Shaama M.S., Shane Yost, Joonho Lee, David Small,
  Daniel Levine, Susi Lehtola, Hugh Burton, Evgeny Epifanovsky
 -----------------------------------------------------------------------
 Hartree-Fock
 using 6 threads for integral computing
 -------------------------------------------------------
 OpenMP Integral computing Module                
 Release: version 2.0, May 2017, Q-Chem Inc. Pleasanton 
 -------------------------------------------------------
 A restricted SCF calculation will be
 performed using DIIS
 SCF converges when DIIS error is below 1.0e-08
 ---------------------------------------
  Cycle       Energy         DIIS error
 ---------------------------------------
    1   -7598.9967267359      3.65e-02  
    2   -7598.8323880755      3.29e-03  
    3   -7598.8611102619      1.93e-03  
    4   -7598.8709159049      4.63e-04  
    5   -7598.8719567062      2.11e-04  
    6   -7598.8721510708      5.27e-05  
    7   -7598.8721837634      2.20e-05  
    8   -7598.8721891723      8.87e-06  
    9   -7598.8721898010      3.87e-06  
   10   -7598.8721899475      1.24e-06  
   11   -7598.8721899711      4.86e-07  
   12   -7598.8721899746      1.63e-07  
   13   -7598.8721899749      5.31e-08  
   14   -7598.8721899749      1.32e-08  
   15   -7598.8721899750      3.68e-09  Convergence criterion met
 ---------------------------------------
 SCF time:   CPU 9.11s  wall 2.00s 
 SCF   energy in the final basis set =    -7598.8721899750
 Total energy in the final basis set =    -7598.8721899750

 --------------------------------------------------------------
             Orbital Energies (a.u.) and Symmetries
 --------------------------------------------------------------

 Alpha MOs, Restricted
 -- Occupied --                  
******* -180.87 -169.67 -169.67 -169.67  -80.02  -79.99  -37.92
  1 A'    2 A'    3 A'    1 A"    4 A'    5 A'    6 A'    7 A'                 
-33.110 -33.106 -33.106 -24.294 -24.293 -24.292 -24.289 -24.289
  8 A'    2 A"    9 A'   10 A'    3 A"   11 A'    4 A"   12 A'                 
 -7.560  -7.534  -7.239  -5.471  -5.461  -5.461  -5.452  -5.451
 13 A'   14 A'   15 A'   16 A'    5 A"   17 A'   18 A'    6 A"                 
 -5.451  -5.426  -5.426  -5.425  -2.394  -2.390  -2.389  -2.378
 19 A'   20 A'    7 A"   21 A'   22 A'    8 A"   23 A'    9 A"                 
 -2.378  -0.948  -0.843  -0.687  -0.519  -0.463  -0.417  -0.397
 24 A'   25 A'   26 A'   27 A'   28 A'   29 A'   10 A"   30 A'                 
 -0.362  -0.345
 31 A'   11 A"                                                                 
 -- Virtual --                   
 -0.019   0.040   0.053   0.069   0.082   0.086   0.102   0.111
 12 A"   32 A'   33 A'   34 A'   13 A"   35 A'   36 A'   37 A'                 
  0.112   0.119   0.154   0.171   0.185   0.285   0.322   0.331
 14 A"   38 A'   39 A'   40 A'   41 A'   42 A'   43 A'   15 A"                 
  0.369   0.386   0.393   0.400   0.432   0.444   0.539   0.554
 44 A'   45 A'   16 A"   46 A'   17 A"   47 A'   48 A'   18 A"                 
  0.559   0.582   0.584   0.608   0.695   0.716   0.738   0.797
 49 A'   50 A'   19 A"   51 A'   52 A'   53 A'   20 A"   54 A'                 
  0.800   0.834   0.913   0.944   1.061   1.093   1.103   1.155
 55 A'   21 A"   56 A'   22 A"   57 A'   58 A'   23 A"   59 A'                 
  1.407   1.547   1.575   1.632   1.664   1.684   1.790   1.834
 60 A'   24 A"   61 A'   62 A'   25 A"   63 A'   26 A"   64 A'                 
  1.864   1.929   1.960   2.014   2.318   2.890   4.488   4.496
 27 A"   65 A'   66 A'   67 A'   68 A'   69 A'   28 A"   70 A'                 
  4.501   4.521   4.641   4.762   6.537   6.560   6.575   7.239
 29 A"   71 A'   72 A'   73 A'   30 A"   74 A'   75 A'   76 A'                 
  7.487  14.740  14.777  14.784  14.803  14.847  14.897  28.874
 77 A'   31 A"   32 A"   78 A'   79 A'   80 A'   81 A'   82 A'                 
 29.535  29.553  29.568  29.883  29.887  29.888  29.897  29.966
 33 A"   83 A'   84 A'   34 A"   85 A'   35 A"   86 A'   87 A'                 
130.596 130.609 130.627 154.273 165.853 166.1161912.191
 36 A"   88 A'   89 A'   90 A'   91 A'   92 A'   93 A'                         

 Beta MOs, Restricted
 -- Occupied --                  
******* -180.87 -169.67 -169.67 -169.67  -80.02  -79.99  -37.92
  1 A'    2 A'    3 A'    1 A"    4 A'    5 A'    6 A'    7 A'                 
-33.110 -33.106 -33.106 -24.294 -24.293 -24.292 -24.289 -24.289
  8 A'    2 A"    9 A'   10 A'    3 A"   11 A'    4 A"   12 A'                 
 -7.560  -7.534  -7.239  -5.471  -5.461  -5.461  -5.452  -5.451
 13 A'   14 A'   15 A'   16 A'    5 A"   17 A'   18 A'    6 A"                 
 -5.451  -5.426  -5.426  -5.425  -2.394  -2.390  -2.389  -2.378
 19 A'   20 A'    7 A"   21 A'   22 A'    8 A"   23 A'    9 A"                 
 -2.378  -0.948  -0.843  -0.687  -0.519  -0.463  -0.417  -0.397
 24 A'   25 A'   26 A'   27 A'   28 A'   29 A'   10 A"   30 A'                 
 -0.362  -0.345
 31 A'   11 A"                                                                 
 -- Virtual --                   
 -0.019   0.040   0.053   0.069   0.082   0.086   0.102   0.111
 12 A"   32 A'   33 A'   34 A'   13 A"   35 A'   36 A'   37 A'                 
  0.112   0.119   0.154   0.171   0.185   0.285   0.322   0.331
 14 A"   38 A'   39 A'   40 A'   41 A'   42 A'   43 A'   15 A"                 
  0.369   0.386   0.393   0.400   0.432   0.444   0.539   0.554
 44 A'   45 A'   16 A"   46 A'   17 A"   47 A'   48 A'   18 A"                 
  0.559   0.582   0.584   0.608   0.695   0.716   0.738   0.797
 49 A'   50 A'   19 A"   51 A'   52 A'   53 A'   20 A"   54 A'                 
  0.800   0.834   0.913   0.944   1.061   1.093   1.103   1.155
 55 A'   21 A"   56 A'   22 A"   57 A'   58 A'   23 A"   59 A'                 
  1.407   1.547   1.575   1.632   1.664   1.684   1.790   1.834
 60 A'   24 A"   61 A'   62 A'   25 A"   63 A'   26 A"   64 A'                 
  1.864   1.929   1.960   2.014   2.318   2.890   4.488   4.496
 27 A"   65 A'   66 A'   67 A'   68 A'   69 A'   28 A"   70 A'                 
  4.501   4.521   4.641   4.762   6.537   6.560   6.575   7.239
 29 A"   71 A'   72 A'   73 A'   30 A"   74 A'   75 A'   76 A'                 
  7.487  14.740  14.777  14.784  14.803  14.847  14.897  28.874
 77 A'   31 A"   32 A"   78 A'   79 A'   80 A'   81 A'   82 A'                 
 29.535  29.553  29.568  29.883  29.887  29.888  29.897  29.966
 33 A"   83 A'   84 A'   34 A"   85 A'   35 A"   86 A'   87 A'                 
130.596 130.609 130.627 154.273 165.853 166.1161912.191
 36 A"   88 A'   89 A'   90 A'   91 A'   92 A'   93 A'                         
 --------------------------------------------------------------

          Ground-State Mulliken Net Atomic Charges

     Atom                 Charge (a.u.)
  ----------------------------------------
      1 I                    -0.210985
      2 P                     0.187902
      3 P                     0.128892
      4 H                    -0.105810
  ----------------------------------------
  Sum of atomic charges =     0.000000

 -----------------------------------------------------------------
                    Cartesian Multipole Moments
 -----------------------------------------------------------------
    Charge (ESU x 10^10)
                 0.0000
    Dipole Moment (Debye)
         X      -1.8894      Y       0.3327      Z      -0.0000
       Tot       1.9185
    Quadrupole Moments (Debye-Ang)
        XX     -50.8547     XY      -1.5318     YY     -58.6471
        XZ      -0.0000     YZ       0.0000     ZZ     -57.1345
    Octopole Moments (Debye-Ang^2)
       XXX      43.6044    XXY      -2.5921    XYY      22.7216
       YYY      -5.1698    XXZ      -0.0000    XYZ      -0.0000
       YYZ      -0.0000    XZZ      18.2422    YZZ      -1.3814
       ZZZ      -0.0000
    Hexadecapole Moments (Debye-Ang^3)
      XXXX    -851.7289   XXXY     -17.0975   XXYY    -194.1256
      XYYY      -8.2811   YYYY    -207.3744   XXXZ       0.0000
      XXYZ       0.0000   XYYZ       0.0000   YYYZ       0.0000
      XXZZ    -172.2321   XYZZ      -1.8062   YYZZ     -47.8964
      XZZZ       0.0000   YZZZ       0.0000   ZZZZ     -89.5503
 -----------------------------------------------------------------
 Calculating analytic gradient of the SCF energy
 Gradient of SCF Energy
            1           2           3           4
    1   0.0039360   0.0078593  -0.0069062  -0.0048892
    2  -0.0016819   0.0189065  -0.0244046   0.0071800
    3  -0.0000000  -0.0000000   0.0000000  -0.0000000
 Max gradient component =       2.440E-02
 RMS gradient           =       9.816E-03
 Gradient time:  CPU 2.02 s  wall 0.40 s
 Geometry Optimization Parameters
   NAtoms,    NIC,     NZ,  NCons,   NDum,   NFix, NCnnct, MaxDiis
        4      14       4       0       0       0       0       0


** GEOMETRY OPTIMIZATION IN DELOCALIZED INTERNAL COORDINATES **
   Searching for a Minimum

   Optimization Cycle:   1

                       Coordinates (Angstroms)
     ATOM                X               Y               Z
      1  I         1.0923368435   -0.0959031513    0.0000000000
      2  P        -1.1742253383    0.9574706003    0.0000000000
      3  P        -2.4484773735   -0.6369199195    0.0000000000
      4  H        -3.5533120271    0.2746068056    0.0000000000
   Point Group: cs    Number of degrees of freedom:     5


   Energy is  -7598.872189975


 Attempting to Generate Delocalized Internal Coordinates

  5 Hessian modes will be used to form the next step
  Hessian Eigenvalues:
     0.092637    0.160000    0.202251    0.250000    0.302851

 Minimum Search - Taking Simple RFO Step
 Searching for Lamda that Minimizes Along All modes
 Value Taken    Lamda =  -0.00222133
 Step Taken.  Stepsize is  0.100006

                             Maximum     Tolerance    Cnvgd?
         Gradient           0.015796      0.000300      NO
         Displacement       0.074528      0.001200      NO
         Energy change     *********      0.000001      NO


 New Cartesian Coordinates Obtained by Inverse Iteration

 Displacement from previous Coordinates is:  0.096075
 ----------------------------------------------------------------
             Standard Nuclear Orientation (Angstroms)
    I     Atom           X                Y                Z
 ----------------------------------------------------------------
    1      I       1.0665822363    -0.1035115300     0.0000000000
    2      P      -1.1710489762     0.9553431014     0.0000000000
    3      P      -2.4296826396    -0.6052748207     0.0000000000
    4      H      -3.5495285159     0.2526975845     0.0000000000
 ----------------------------------------------------------------
 Molecular Point Group                 Cs    NOp =  2
 Largest Abelian Subgroup              Cs    NOp =  2
 Nuclear Repulsion Energy =   363.3211732251 hartrees
 There are       42 alpha and       42 beta electrons
 Applying Cartesian multipole field
    Component          Value
    ---------          -----
     (2,0,0)        1.00000E-11
     (0,2,0)        2.00000E-11
     (0,0,2)       -3.00000E-11
 Nucleus-field energy     =     0.0000000079 hartrees
 Requested basis set is 6-311++G(d,p)
 There are 55 shells and 129 basis functions
 A cutoff of  1.0D-11 yielded   1284 shell pairs
 There are      7459 function pairs (      8343 Cartesian)
 Smallest overlap matrix eigenvalue = 8.19E-04
 Guess MOs from SCF MO coefficient file

 -----------------------------------------------------------------------
  General SCF calculation program by
  Eric Jon Sundstrom, Paul Horn, Yuezhi Mao, Dmitri Zuev, Alec White,
  David Stuck, Shaama M.S., Shane Yost, Joonho Lee, David Small,
  Daniel Levine, Susi Lehtola, Hugh Burton, Evgeny Epifanovsky
 -----------------------------------------------------------------------
 Hartree-Fock
 using 6 threads for integral computing
 -------------------------------------------------------
 OpenMP Integral computing Module                
 Release: version 2.0, May 2017, Q-Chem Inc. Pleasanton 
 -------------------------------------------------------
 A restricted SCF calculation will be
 performed using DIIS
 SCF converges when DIIS error is below 1.0e-08
 ---------------------------------------
  Cycle       Energy         DIIS error
 ---------------------------------------
    1   -7598.8728936492      3.88e-04  
    2   -7598.8733368645      1.08e-04  
    3   -7598.8733798374      4.79e-05  
    4   -7598.8733883746      1.64e-05  
    5   -7598.8733894688      5.14e-06  
    6   -7598.8733896046      1.37e-06  
    7   -7598.8733896228      5.77e-07  
    8   -7598.8733896251      2.54e-07  
    9   -7598.8733896256      1.16e-07  
   10   -7598.8733896258      4.02e-08  
   11   -7598.8733896260      8.88e-09  Convergence criterion met
 ---------------------------------------
 SCF time:   CPU 6.61s  wall 1.00s 
 SCF   energy in the final basis set =    -7598.8733896260
 Total energy in the final basis set =    -7598.8733896260

 --------------------------------------------------------------
             Orbital Energies (a.u.) and Symmetries
 --------------------------------------------------------------

 Alpha MOs, Restricted
 -- Occupied --                  
******* -180.87 -169.68 -169.67 -169.67  -80.02  -79.98  -37.92
  1 A'    2 A'    3 A'    1 A"    4 A'    5 A'    6 A'    7 A'                 
-33.111 -33.107 -33.107 -24.295 -24.293 -24.293 -24.290 -24.290
  8 A'    2 A"    9 A'   10 A'    3 A"   11 A'    4 A"   12 A'                 
 -7.556  -7.529  -7.240  -5.473  -5.462  -5.462  -5.448  -5.447
 13 A'   14 A'   15 A'   16 A'    5 A"   17 A'   18 A'   19 A'                 
 -5.447  -5.422  -5.421  -5.421  -2.395  -2.391  -2.391  -2.379
  6 A"   20 A'   21 A'    7 A"   22 A'    8 A"   23 A'    9 A"                 
 -2.379  -0.956  -0.846  -0.688  -0.523  -0.465  -0.421  -0.396
 24 A'   25 A'   26 A'   27 A'   28 A'   29 A'   10 A"   30 A'                 
 -0.362  -0.347
 31 A'   11 A"                                                                 
 -- Virtual --                   
 -0.015   0.043   0.054   0.070   0.082   0.087   0.104   0.111
 12 A"   32 A'   33 A'   34 A'   13 A"   35 A'   36 A'   37 A'                 
  0.113   0.119   0.157   0.174   0.189   0.284   0.321   0.330
 14 A"   38 A'   39 A'   40 A'   41 A'   42 A'   43 A'   15 A"                 
  0.369   0.387   0.391   0.402   0.434   0.448   0.541   0.551
 44 A'   45 A'   16 A"   46 A'   17 A"   47 A'   48 A'   18 A"                 
  0.555   0.583   0.583   0.608   0.693   0.719   0.734   0.801
 49 A'   19 A"   50 A'   51 A'   52 A'   53 A'   20 A"   54 A'                 
  0.806   0.833   0.925   0.949   1.078   1.099   1.120   1.165
 55 A'   21 A"   56 A'   22 A"   57 A'   58 A'   23 A"   59 A'                 
  1.439   1.547   1.576   1.633   1.674   1.691   1.794   1.837
 60 A'   24 A"   61 A'   62 A'   25 A"   63 A'   26 A"   64 A'                 
  1.866   1.927   1.964   2.016   2.348   2.895   4.487   4.496
 27 A"   65 A'   66 A'   67 A'   68 A'   69 A'   28 A"   70 A'                 
  4.501   4.523   4.646   4.764   6.536   6.560   6.573   7.244
 29 A"   71 A'   72 A'   73 A'   30 A"   74 A'   75 A'   76 A'                 
  7.512  14.745  14.782  14.797  14.815  14.852  14.892  28.876
 77 A'   31 A"   32 A"   78 A'   79 A'   80 A'   81 A'   82 A'                 
 29.534  29.553  29.567  29.882  29.886  29.888  29.897  29.969
 33 A"   83 A'   84 A'   34 A"   85 A'   35 A"   86 A'   87 A'                 
130.595 130.609 130.626 154.275 165.860 166.1461912.192
 36 A"   88 A'   89 A'   90 A'   91 A'   92 A'   93 A'                         

 Beta MOs, Restricted
 -- Occupied --                  
******* -180.87 -169.68 -169.67 -169.67  -80.02  -79.98  -37.92
  1 A'    2 A'    3 A'    1 A"    4 A'    5 A'    6 A'    7 A'                 
-33.111 -33.107 -33.107 -24.295 -24.293 -24.293 -24.290 -24.290
  8 A'    2 A"    9 A'   10 A'    3 A"   11 A'    4 A"   12 A'                 
 -7.556  -7.529  -7.240  -5.473  -5.462  -5.462  -5.448  -5.447
 13 A'   14 A'   15 A'   16 A'    5 A"   17 A'   18 A'   19 A'                 
 -5.447  -5.422  -5.421  -5.421  -2.395  -2.391  -2.391  -2.379
  6 A"   20 A'   21 A'    7 A"   22 A'    8 A"   23 A'    9 A"                 
 -2.379  -0.956  -0.846  -0.688  -0.523  -0.465  -0.421  -0.396
 24 A'   25 A'   26 A'   27 A'   28 A'   29 A'   10 A"   30 A'                 
 -0.362  -0.347
 31 A'   11 A"                                                                 
 -- Virtual --                   
 -0.015   0.043   0.054   0.070   0.082   0.087   0.104   0.111
 12 A"   32 A'   33 A'   34 A'   13 A"   35 A'   36 A'   37 A'                 
  0.113   0.119   0.157   0.174   0.189   0.284   0.321   0.330
 14 A"   38 A'   39 A'   40 A'   41 A'   42 A'   43 A'   15 A"                 
  0.369   0.387   0.391   0.402   0.434   0.448   0.541   0.551
 44 A'   45 A'   16 A"   46 A'   17 A"   47 A'   48 A'   18 A"                 
  0.555   0.583   0.583   0.608   0.693   0.719   0.734   0.801
 49 A'   19 A"   50 A'   51 A'   52 A'   53 A'   20 A"   54 A'                 
  0.806   0.833   0.925   0.949   1.078   1.099   1.120   1.165
 55 A'   21 A"   56 A'   22 A"   57 A'   58 A'   23 A"   59 A'                 
  1.439   1.547   1.576   1.633   1.674   1.691   1.794   1.837
 60 A'   24 A"   61 A'   62 A'   25 A"   63 A'   26 A"   64 A'                 
  1.866   1.927   1.964   2.016   2.348   2.895   4.487   4.496
 27 A"   65 A'   66 A'   67 A'   68 A'   69 A'   28 A"   70 A'                 
  4.501   4.523   4.646   4.764   6.536   6.560   6.573   7.244
 29 A"   71 A'   72 A'   73 A'   30 A"   74 A'   75 A'   76 A'                 
  7.512  14.745  14.782  14.797  14.815  14.852  14.892  28.876
 77 A'   31 A"   32 A"   78 A'   79 A'   80 A'   81 A'   82 A'                 
 29.534  29.553  29.567  29.882  29.886  29.888  29.897  29.969
 33 A"   83 A'   84 A'   34 A"   85 A'   35 A"   86 A'   87 A'                 
130.595 130.609 130.626 154.275 165.860 166.1461912.192
 36 A"   88 A'   89 A'   90 A'   91 A'   92 A'   93 A'                         
 --------------------------------------------------------------

          Ground-State Mulliken Net Atomic Charges

     Atom                 Charge (a.u.)
  ----------------------------------------
      1 I                    -0.203695
      2 P                     0.185487
      3 P                     0.120858
      4 H                    -0.102650
  ----------------------------------------
  Sum of atomic charges =     0.000000

 -----------------------------------------------------------------
                    Cartesian Multipole Moments
 -----------------------------------------------------------------
    Charge (ESU x 10^10)
                 0.0000
    Dipole Moment (Debye)
         X      -1.8142      Y       0.3601      Z      -0.0000
       Tot       1.8496
    Quadrupole Moments (Debye-Ang)
        XX     -50.6190     XY      -1.6452     YY     -58.7759
        XZ       0.0000     YZ       0.0000     ZZ     -56.9078
    Octopole Moments (Debye-Ang^2)
       XXX      43.9422    XXY      -2.4214    XYY      23.5342
       YYY      -5.6017    XXZ      -0.0000    XYZ      -0.0000
       YYZ      -0.0000    XZZ      18.4070    YZZ      -1.4728
       ZZZ      -0.0000
    Hexadecapole Moments (Debye-Ang^3)
      XXXX    -828.7459   XXXY     -14.2987   XXYY    -190.7920
      XYYY      -4.9753   YYYY    -204.8300   XXXZ       0.0000
      XXYZ       0.0000   XYYZ       0.0000   YYYZ       0.0000
      XXZZ    -168.1423   XYZZ      -0.7124   YYZZ     -47.2430
      XZZZ       0.0000   YZZZ       0.0000   ZZZZ     -88.6984
 -----------------------------------------------------------------
 Calculating analytic gradient of the SCF energy
 Gradient of SCF Energy
            1           2           3           4
    1  -0.0010538   0.0029356  -0.0024847   0.0006030
    2   0.0004942   0.0019263  -0.0020478  -0.0003727
    3  -0.0000000  -0.0000000   0.0000000   0.0000000
 Max gradient component =       2.936E-03
 RMS gradient           =       1.430E-03
 Gradient time:  CPU 2.04 s  wall 0.40 s
 Geometry Optimization Parameters
   NAtoms,    NIC,     NZ,  NCons,   NDum,   NFix, NCnnct, MaxDiis
        4      14       4       0       0       0       0       0

 Cartesian Hessian Update
 Hessian Updated using BFGS Update


** GEOMETRY OPTIMIZATION IN DELOCALIZED INTERNAL COORDINATES **
   Searching for a Minimum

   Optimization Cycle:   2

                       Coordinates (Angstroms)
     ATOM                X               Y               Z
      1  I         1.0665822363   -0.1035115300    0.0000000000
      2  P        -1.1710489762    0.9553431014    0.0000000000
      3  P        -2.4296826396   -0.6052748207    0.0000000000
      4  H        -3.5495285159    0.2526975845    0.0000000000
   Point Group: cs    Number of degrees of freedom:     5


   Energy is  -7598.873389626

 Hessian Updated using BFGS Update

  5 Hessian modes will be used to form the next step
  Hessian Eigenvalues:
     0.097720    0.160063    0.211344    0.250022    0.260463

 Minimum Search - Taking Simple RFO Step
 Searching for Lamda that Minimizes Along All modes
 Value Taken    Lamda =  -0.00005434
 Step Taken.  Stepsize is  0.017808

                             Maximum     Tolerance    Cnvgd?
         Gradient           0.002938      0.000300      NO
         Displacement       0.016485      0.001200      NO
         Energy change     -0.001200      0.000001      NO


 New Cartesian Coordinates Obtained by Inverse Iteration

 Displacement from previous Coordinates is:  0.012404
 ----------------------------------------------------------------
             Standard Nuclear Orientation (Angstroms)
    I     Atom           X                Y                Z
 ----------------------------------------------------------------
    1      I       1.0700726363    -0.1047946763     0.0000000000
    2      P      -1.1747707927     0.9542688057     0.0000000000
    3      P      -2.4275849322    -0.6027565435     0.0000000000
    4      H      -3.5513948068     0.2525367493     0.0000000000
 ----------------------------------------------------------------
 Molecular Point Group                 Cs    NOp =  2
 Largest Abelian Subgroup              Cs    NOp =  2
 Nuclear Repulsion Energy =   363.0213396777 hartrees
 There are       42 alpha and       42 beta electrons
 Applying Cartesian multipole field
    Component          Value
    ---------          -----
     (2,0,0)        1.00000E-11
     (0,2,0)        2.00000E-11
     (0,0,2)       -3.00000E-11
 Nucleus-field energy     =     0.0000000079 hartrees
 Requested basis set is 6-311++G(d,p)
 There are 55 shells and 129 basis functions
 A cutoff of  1.0D-11 yielded   1284 shell pairs
 There are      7459 function pairs (      8343 Cartesian)
 Smallest overlap matrix eigenvalue = 8.06E-04
 Guess MOs from SCF MO coefficient file

 -----------------------------------------------------------------------
  General SCF calculation program by
  Eric Jon Sundstrom, Paul Horn, Yuezhi Mao, Dmitri Zuev, Alec White,
  David Stuck, Shaama M.S., Shane Yost, Joonho Lee, David Small,
  Daniel Levine, Susi Lehtola, Hugh Burton, Evgeny Epifanovsky
 -----------------------------------------------------------------------
 Hartree-Fock
 using 6 threads for integral computing
 -------------------------------------------------------
 OpenMP Integral computing Module                
 Release: version 2.0, May 2017, Q-Chem Inc. Pleasanton 
 -------------------------------------------------------
 A restricted SCF calculation will be
 performed using DIIS
 SCF converges when DIIS error is below 1.0e-08
 ---------------------------------------
  Cycle       Energy         DIIS error
 ---------------------------------------
    1   -7598.8733979016      6.87e-05  
    2   -7598.8734126416      1.76e-05  
    3   -7598.8734139216      6.27e-06  
    4   -7598.8734140800      2.13e-06  
    5   -7598.8734140978      7.70e-07  
    6   -7598.8734141015      2.88e-07  
    7   -7598.8734141026      1.24e-07  
    8   -7598.8734141028      5.19e-08  
    9   -7598.8734141027      2.42e-08  
   10   -7598.8734141028      6.22e-09  Convergence criterion met
 ---------------------------------------
 SCF time:   CPU 6.00s  wall 1.00s 
 SCF   energy in the final basis set =    -7598.8734141028
 Total energy in the final basis set =    -7598.8734141028

 --------------------------------------------------------------
             Orbital Energies (a.u.) and Symmetries
 --------------------------------------------------------------

 Alpha MOs, Restricted
 -- Occupied --                  
******* -180.87 -169.68 -169.67 -169.67  -80.02  -79.98  -37.92
  1 A'    2 A'    3 A'    1 A"    4 A'    5 A'    6 A'    7 A'                 
-33.110 -33.107 -33.106 -24.294 -24.293 -24.293 -24.290 -24.290
  8 A'    2 A"    9 A'   10 A'    3 A"   11 A'    4 A"   12 A'                 
 -7.556  -7.529  -7.239  -5.472  -5.462  -5.462  -5.448  -5.447
 13 A'   14 A'   15 A'   16 A'    5 A"   17 A'   18 A'   19 A'                 
 -5.447  -5.422  -5.421  -5.421  -2.395  -2.391  -2.390  -2.379
  6 A"   20 A'   21 A'    7 A"   22 A'    8 A"   23 A'    9 A"                 
 -2.379  -0.957  -0.846  -0.687  -0.523  -0.465  -0.421  -0.395
 24 A'   25 A'   26 A'   27 A'   28 A'   29 A'   10 A"   30 A'                 
 -0.362  -0.348
 31 A'   11 A"                                                                 
 -- Virtual --                   
 -0.014   0.042   0.054   0.070   0.082   0.087   0.104   0.111
 12 A"   32 A'   33 A'   34 A'   13 A"   35 A'   36 A'   37 A'                 
  0.113   0.119   0.157   0.174   0.189   0.284   0.321   0.330
 14 A"   38 A'   39 A'   40 A'   41 A'   42 A'   43 A'   15 A"                 
  0.369   0.387   0.390   0.402   0.434   0.450   0.541   0.552
 44 A'   45 A'   16 A"   46 A'   17 A"   47 A'   48 A'   18 A"                 
  0.554   0.583   0.583   0.608   0.691   0.718   0.733   0.800
 49 A'   19 A"   50 A'   51 A'   52 A'   53 A'   20 A"   54 A'                 
  0.806   0.833   0.926   0.948   1.080   1.097   1.122   1.164
 55 A'   21 A"   56 A'   22 A"   57 A'   58 A'   23 A"   59 A'                 
  1.445   1.547   1.576   1.633   1.673   1.691   1.794   1.838
 60 A'   24 A"   61 A'   62 A'   25 A"   63 A'   26 A"   64 A'                 
  1.866   1.926   1.963   2.016   2.346   2.895   4.488   4.496
 27 A"   65 A'   66 A'   67 A'   68 A'   69 A'   28 A"   70 A'                 
  4.501   4.523   4.645   4.763   6.536   6.560   6.574   7.244
 29 A"   71 A'   72 A'   73 A'   30 A"   74 A'   75 A'   76 A'                 
  7.515  14.745  14.782  14.798  14.815  14.851  14.890  28.876
 77 A'   31 A"   32 A"   78 A'   79 A'   80 A'   81 A'   82 A'                 
 29.535  29.553  29.568  29.883  29.886  29.888  29.898  29.968
 33 A"   83 A'   84 A'   34 A"   85 A'   35 A"   86 A'   87 A'                 
130.595 130.610 130.626 154.274 165.859 166.1501912.192
 36 A"   88 A'   89 A'   90 A'   91 A'   92 A'   93 A'                         

 Beta MOs, Restricted
 -- Occupied --                  
******* -180.87 -169.68 -169.67 -169.67  -80.02  -79.98  -37.92
  1 A'    2 A'    3 A'    1 A"    4 A'    5 A'    6 A'    7 A'                 
-33.110 -33.107 -33.106 -24.294 -24.293 -24.293 -24.290 -24.290
  8 A'    2 A"    9 A'   10 A'    3 A"   11 A'    4 A"   12 A'                 
 -7.556  -7.529  -7.239  -5.472  -5.462  -5.462  -5.448  -5.447
 13 A'   14 A'   15 A'   16 A'    5 A"   17 A'   18 A'   19 A'                 
 -5.447  -5.422  -5.421  -5.421  -2.395  -2.391  -2.390  -2.379
  6 A"   20 A'   21 A'    7 A"   22 A'    8 A"   23 A'    9 A"                 
 -2.379  -0.957  -0.846  -0.687  -0.523  -0.465  -0.421  -0.395
 24 A'   25 A'   26 A'   27 A'   28 A'   29 A'   10 A"   30 A'                 
 -0.362  -0.348
 31 A'   11 A"                                                                 
 -- Virtual --                   
 -0.014   0.042   0.054   0.070   0.082   0.087   0.104   0.111
 12 A"   32 A'   33 A'   34 A'   13 A"   35 A'   36 A'   37 A'                 
  0.113   0.119   0.157   0.174   0.189   0.284   0.321   0.330
 14 A"   38 A'   39 A'   40 A'   41 A'   42 A'   43 A'   15 A"                 
  0.369   0.387   0.390   0.402   0.434   0.450   0.541   0.552
 44 A'   45 A'   16 A"   46 A'   17 A"   47 A'   48 A'   18 A"                 
  0.554   0.583   0.583   0.608   0.691   0.718   0.733   0.800
 49 A'   19 A"   50 A'   51 A'   52 A'   53 A'   20 A"   54 A'                 
  0.806   0.833   0.926   0.948   1.080   1.097   1.122   1.164
 55 A'   21 A"   56 A'   22 A"   57 A'   58 A'   23 A"   59 A'                 
  1.445   1.547   1.576   1.633   1.673   1.691   1.794   1.838
 60 A'   24 A"   61 A'   62 A'   25 A"   63 A'   26 A"   64 A'                 
  1.866   1.926   1.963   2.016   2.346   2.895   4.488   4.496
 27 A"   65 A'   66 A'   67 A'   68 A'   69 A'   28 A"   70 A'                 
  4.501   4.523   4.645   4.763   6.536   6.560   6.574   7.244
 29 A"   71 A'   72 A'   73 A'   30 A"   74 A'   75 A'   76 A'                 
  7.515  14.745  14.782  14.798  14.815  14.851  14.890  28.876
 77 A'   31 A"   32 A"   78 A'   79 A'   80 A'   81 A'   82 A'                 
 29.535  29.553  29.568  29.883  29.886  29.888  29.898  29.968
 33 A"   83 A'   84 A'   34 A"   85 A'   35 A"   86 A'   87 A'                 
130.595 130.610 130.626 154.274 165.859 166.1501912.192
 36 A"   88 A'   89 A'   90 A'   91 A'   92 A'   93 A'                         
 --------------------------------------------------------------

          Ground-State Mulliken Net Atomic Charges

     Atom                 Charge (a.u.)
  ----------------------------------------
      1 I                    -0.205817
      2 P                     0.187063
      3 P                     0.120832
      4 H                    -0.102077
  ----------------------------------------
  Sum of atomic charges =     0.000000

 -----------------------------------------------------------------
                    Cartesian Multipole Moments
 -----------------------------------------------------------------
    Charge (ESU x 10^10)
                 0.0000
    Dipole Moment (Debye)
         X      -1.8505      Y       0.3660      Z      -0.0000
       Tot       1.8864
    Quadrupole Moments (Debye-Ang)
        XX     -50.5706     XY      -1.6554     YY     -58.7746
        XZ      -0.0000     YZ      -0.0000     ZZ     -56.8924
    Octopole Moments (Debye-Ang^2)
       XXX      43.4824    XXY      -2.3733    XYY      23.4001
       YYY      -5.5274    XXZ       0.0000    XYZ       0.0000
       YYZ      -0.0000    XZZ      18.2345    YZZ      -1.4521
       ZZZ       0.0000
    Hexadecapole Moments (Debye-Ang^3)
      XXXX    -829.3557   XXXY     -13.8813   XXYY    -190.8812
      XYYY      -4.4525   YYYY    -204.4212   XXXZ      -0.0000
      XXYZ      -0.0000   XYYZ      -0.0000   YYYZ      -0.0000
      XXZZ    -168.2063   XYZZ      -0.5275   YYZZ     -47.1571
      XZZZ      -0.0000   YZZZ      -0.0000   ZZZZ     -88.6152
 -----------------------------------------------------------------
 Calculating analytic gradient of the SCF energy
 Gradient of SCF Energy
            1           2           3           4
    1   0.0002219  -0.0002132   0.0000194  -0.0000280
    2  -0.0000291  -0.0002231   0.0003731  -0.0001209
    3  -0.0000000  -0.0000000   0.0000000  -0.0000000
 Max gradient component =       3.731E-04
 RMS gradient           =       1.582E-04
 Gradient time:  CPU 2.05 s  wall 0.40 s
 Geometry Optimization Parameters
   NAtoms,    NIC,     NZ,  NCons,   NDum,   NFix, NCnnct, MaxDiis
        4      14       4       0       0       0       0       0

 Cartesian Hessian Update
 Hessian Updated using BFGS Update


** GEOMETRY OPTIMIZATION IN DELOCALIZED INTERNAL COORDINATES **
   Searching for a Minimum

   Optimization Cycle:   3

                       Coordinates (Angstroms)
     ATOM                X               Y               Z
      1  I         1.0700726363   -0.1047946763    0.0000000000
      2  P        -1.1747707927    0.9542688057    0.0000000000
      3  P        -2.4275849322   -0.6027565435    0.0000000000
      4  H        -3.5513948068    0.2525367493    0.0000000000
   Point Group: cs    Number of degrees of freedom:     5


   Energy is  -7598.873414103

 Hessian Updated using BFGS Update

  5 Hessian modes will be used to form the next step
  Hessian Eigenvalues:
     0.104552    0.163017    0.208110    0.240582    0.277806

 Minimum Search - Taking Simple RFO Step
 Searching for Lamda that Minimizes Along All modes
 Value Taken    Lamda =  -0.00000143
 Step Taken.  Stepsize is  0.002905

                             Maximum     Tolerance    Cnvgd?
         Gradient           0.000328      0.000300      NO
         Displacement       0.001984      0.001200      NO
         Energy change     -0.000024      0.000001      NO


 New Cartesian Coordinates Obtained by Inverse Iteration

 Displacement from previous Coordinates is:  0.004706
 ----------------------------------------------------------------
             Standard Nuclear Orientation (Angstroms)
    I     Atom           X                Y                Z
 ----------------------------------------------------------------
    1      I       1.0683975480    -0.1048562638     0.0000000000
    2      P      -1.1751186238     0.9546725495     0.0000000000
    3      P      -2.4269314539    -0.6035390253     0.0000000000
    4      H      -3.5500253657     0.2529770747     0.0000000000
 ----------------------------------------------------------------
 Molecular Point Group                 Cs    NOp =  2
 Largest Abelian Subgroup              Cs    NOp =  2
 Nuclear Repulsion Energy =   363.1606018173 hartrees
 There are       42 alpha and       42 beta electrons
 Applying Cartesian multipole field
    Component          Value
    ---------          -----
     (2,0,0)        1.00000E-11
     (0,2,0)        2.00000E-11
     (0,0,2)       -3.00000E-11
 Nucleus-field energy     =     0.0000000079 hartrees
 Requested basis set is 6-311++G(d,p)
 There are 55 shells and 129 basis functions
 A cutoff of  1.0D-11 yielded   1284 shell pairs
 There are      7459 function pairs (      8343 Cartesian)
 Smallest overlap matrix eigenvalue = 8.07E-04
 Guess MOs from SCF MO coefficient file

 -----------------------------------------------------------------------
  General SCF calculation program by
  Eric Jon Sundstrom, Paul Horn, Yuezhi Mao, Dmitri Zuev, Alec White,
  David Stuck, Shaama M.S., Shane Yost, Joonho Lee, David Small,
  Daniel Levine, Susi Lehtola, Hugh Burton, Evgeny Epifanovsky
 -----------------------------------------------------------------------
 Hartree-Fock
 using 6 threads for integral computing
 -------------------------------------------------------
 OpenMP Integral computing Module                
 Release: version 2.0, May 2017, Q-Chem Inc. Pleasanton 
 -------------------------------------------------------
 A restricted SCF calculation will be
 performed using DIIS
 SCF converges when DIIS error is below 1.0e-08
 ---------------------------------------
  Cycle       Energy         DIIS error
 ---------------------------------------
    1   -7598.8734141512      1.07e-05  
    2   -7598.8734145508      2.68e-06  
    3   -7598.8734146023      1.21e-06  
    4   -7598.8734146117      5.61e-07  
    5   -7598.8734146148      2.51e-07  
    6   -7598.8734146153      7.40e-08  
    7   -7598.8734146155      3.25e-08  
    8   -7598.8734146155      9.48e-09  Convergence criterion met
 ---------------------------------------
 SCF time:   CPU 4.82s  wall 1.00s 
 SCF   energy in the final basis set =    -7598.8734146155
 Total energy in the final basis set =    -7598.8734146155

 --------------------------------------------------------------
             Orbital Energies (a.u.) and Symmetries
 --------------------------------------------------------------

 Alpha MOs, Restricted
 -- Occupied --                  
******* -180.87 -169.68 -169.67 -169.67  -80.02  -79.98  -37.92
  1 A'    2 A'    3 A'    1 A"    4 A'    5 A'    6 A'    7 A'                 
-33.110 -33.107 -33.106 -24.294 -24.293 -24.293 -24.290 -24.290
  8 A'    2 A"    9 A'   10 A'    3 A"   11 A'    4 A"   12 A'                 
 -7.556  -7.529  -7.239  -5.472  -5.462  -5.462  -5.448  -5.447
 13 A'   14 A'   15 A'   16 A'    5 A"   17 A'   18 A'   19 A'                 
 -5.447  -5.422  -5.421  -5.421  -2.395  -2.391  -2.390  -2.379
  6 A"   20 A'   21 A'    7 A"   22 A'    8 A"   23 A'    9 A"                 
 -2.379  -0.957  -0.846  -0.687  -0.523  -0.465  -0.421  -0.395
 24 A'   25 A'   26 A'   27 A'   28 A'   29 A'   10 A"   30 A'                 
 -0.362  -0.348
 31 A'   11 A"                                                                 
 -- Virtual --                   
 -0.014   0.042   0.054   0.070   0.082   0.087   0.104   0.111
 12 A"   32 A'   33 A'   34 A'   13 A"   35 A'   36 A'   37 A'                 
  0.113   0.119   0.157   0.174   0.189   0.284   0.321   0.330
 14 A"   38 A'   39 A'   40 A'   41 A'   42 A'   43 A'   15 A"                 
  0.369   0.387   0.390   0.402   0.434   0.450   0.542   0.552
 44 A'   45 A'   16 A"   46 A'   17 A"   47 A'   48 A'   18 A"                 
  0.554   0.583   0.583   0.608   0.691   0.719   0.733   0.800
 49 A'   50 A'   19 A"   51 A'   52 A'   53 A'   20 A"   54 A'                 
  0.806   0.833   0.926   0.949   1.080   1.098   1.122   1.164
 55 A'   21 A"   56 A'   22 A"   57 A'   58 A'   23 A"   59 A'                 
  1.445   1.547   1.576   1.633   1.673   1.691   1.794   1.838
 60 A'   24 A"   61 A'   62 A'   25 A"   63 A'   26 A"   64 A'                 
  1.866   1.926   1.962   2.016   2.345   2.895   4.488   4.496
 27 A"   65 A'   66 A'   67 A'   68 A'   69 A'   28 A"   70 A'                 
  4.501   4.523   4.645   4.764   6.536   6.560   6.574   7.244
 29 A"   71 A'   72 A'   73 A'   30 A"   74 A'   75 A'   76 A'                 
  7.515  14.745  14.782  14.798  14.815  14.851  14.890  28.876
 77 A'   31 A"   32 A"   78 A'   79 A'   80 A'   81 A'   82 A'                 
 29.535  29.553  29.568  29.883  29.886  29.888  29.898  29.968
 33 A"   83 A'   84 A'   34 A"   85 A'   35 A"   86 A'   87 A'                 
130.595 130.610 130.626 154.275 165.859 166.1501912.192
 36 A"   88 A'   89 A'   90 A'   91 A'   92 A'   93 A'                         

 Beta MOs, Restricted
 -- Occupied --                  
******* -180.87 -169.68 -169.67 -169.67  -80.02  -79.98  -37.92
  1 A'    2 A'    3 A'    1 A"    4 A'    5 A'    6 A'    7 A'                 
-33.110 -33.107 -33.106 -24.294 -24.293 -24.293 -24.290 -24.290
  8 A'    2 A"    9 A'   10 A'    3 A"   11 A'    4 A"   12 A'                 
 -7.556  -7.529  -7.239  -5.472  -5.462  -5.462  -5.448  -5.447
 13 A'   14 A'   15 A'   16 A'    5 A"   17 A'   18 A'   19 A'                 
 -5.447  -5.422  -5.421  -5.421  -2.395  -2.391  -2.390  -2.379
  6 A"   20 A'   21 A'    7 A"   22 A'    8 A"   23 A'    9 A"                 
 -2.379  -0.957  -0.846  -0.687  -0.523  -0.465  -0.421  -0.395
 24 A'   25 A'   26 A'   27 A'   28 A'   29 A'   10 A"   30 A'                 
 -0.362  -0.348
 31 A'   11 A"                                                                 
 -- Virtual --                   
 -0.014   0.042   0.054   0.070   0.082   0.087   0.104   0.111
 12 A"   32 A'   33 A'   34 A'   13 A"   35 A'   36 A'   37 A'                 
  0.113   0.119   0.157   0.174   0.189   0.284   0.321   0.330
 14 A"   38 A'   39 A'   40 A'   41 A'   42 A'   43 A'   15 A"                 
  0.369   0.387   0.390   0.402   0.434   0.450   0.542   0.552
 44 A'   45 A'   16 A"   46 A'   17 A"   47 A'   48 A'   18 A"                 
  0.554   0.583   0.583   0.608   0.691   0.719   0.733   0.800
 49 A'   50 A'   19 A"   51 A'   52 A'   53 A'   20 A"   54 A'                 
  0.806   0.833   0.926   0.949   1.080   1.098   1.122   1.164
 55 A'   21 A"   56 A'   22 A"   57 A'   58 A'   23 A"   59 A'                 
  1.445   1.547   1.576   1.633   1.673   1.691   1.794   1.838
 60 A'   24 A"   61 A'   62 A'   25 A"   63 A'   26 A"   64 A'                 
  1.866   1.926   1.962   2.016   2.345   2.895   4.488   4.496
 27 A"   65 A'   66 A'   67 A'   68 A'   69 A'   28 A"   70 A'                 
  4.501   4.523   4.645   4.764   6.536   6.560   6.574   7.244
 29 A"   71 A'   72 A'   73 A'   30 A"   74 A'   75 A'   76 A'                 
  7.515  14.745  14.782  14.798  14.815  14.851  14.890  28.876
 77 A'   31 A"   32 A"   78 A'   79 A'   80 A'   81 A'   82 A'                 
 29.535  29.553  29.568  29.883  29.886  29.888  29.898  29.968
 33 A"   83 A'   84 A'   34 A"   85 A'   35 A"   86 A'   87 A'                 
130.595 130.610 130.626 154.275 165.859 166.1501912.192
 36 A"   88 A'   89 A'   90 A'   91 A'   92 A'   93 A'                         
 --------------------------------------------------------------

          Ground-State Mulliken Net Atomic Charges

     Atom                 Charge (a.u.)
  ----------------------------------------
      1 I                    -0.205875
      2 P                     0.187116
      3 P                     0.121077
      4 H                    -0.102318
  ----------------------------------------
  Sum of atomic charges =     0.000000

 -----------------------------------------------------------------
                    Cartesian Multipole Moments
 -----------------------------------------------------------------
    Charge (ESU x 10^10)
                 0.0000
    Dipole Moment (Debye)
         X      -1.8470      Y       0.3646      Z      -0.0000
       Tot       1.8827
    Quadrupole Moments (Debye-Ang)
        XX     -50.5891     XY      -1.6510     YY     -58.7648
        XZ       0.0000     YZ      -0.0000     ZZ     -56.8920
    Octopole Moments (Debye-Ang^2)
       XXX      43.6776    XXY      -2.3835    XYY      23.4370
       YYY      -5.5118    XXZ      -0.0000    XYZ      -0.0000
       YYZ      -0.0000    XZZ      18.2849    YZZ      -1.4458
       ZZZ      -0.0000
    Hexadecapole Moments (Debye-Ang^3)
      XXXX    -828.9292   XXXY     -13.8679   XXYY    -190.7290
      XYYY      -4.4671   YYYY    -204.5266   XXXZ       0.0000
      XXYZ       0.0000   XYYZ       0.0000   YYYZ      -0.0000
      XXZZ    -168.0798   XYZZ      -0.5375   YYZZ     -47.1747
      XZZZ       0.0000   YZZZ      -0.0000   ZZZZ     -88.6143
 -----------------------------------------------------------------
 Calculating analytic gradient of the SCF energy
 Gradient of SCF Energy
            1           2           3           4
    1  -0.0000628  -0.0000336   0.0000758   0.0000206
    2   0.0000026  -0.0000249  -0.0000167   0.0000391
    3  -0.0000000   0.0000000  -0.0000000   0.0000000
 Max gradient component =       7.579E-05
 RMS gradient           =       3.376E-05
 Gradient time:  CPU 2.04 s  wall 0.40 s
 Geometry Optimization Parameters
   NAtoms,    NIC,     NZ,  NCons,   NDum,   NFix, NCnnct, MaxDiis
        4      14       4       0       0       0       0       0

 Cartesian Hessian Update
 Hessian Updated using BFGS Update


** GEOMETRY OPTIMIZATION IN DELOCALIZED INTERNAL COORDINATES **
   Searching for a Minimum

   Optimization Cycle:   4

                       Coordinates (Angstroms)
     ATOM                X               Y               Z
      1  I         1.0683975480   -0.1048562638    0.0000000000
      2  P        -1.1751186238    0.9546725495    0.0000000000
      3  P        -2.4269314539   -0.6035390253    0.0000000000
      4  H        -3.5500253657    0.2529770747    0.0000000000
   Point Group: cs    Number of degrees of freedom:     5


   Energy is  -7598.873414616

 Hessian Updated using BFGS Update

  5 Hessian modes will be used to form the next step
  Hessian Eigenvalues:
     0.106764    0.184206    0.209272    0.246751    0.299675

 Minimum Search - Taking Simple RFO Step
 Searching for Lamda that Minimizes Along All modes
 Value Taken    Lamda =   0.00000000
 Step Taken.  Stepsize is  0.000741

                             Maximum     Tolerance    Cnvgd?
         Gradient           0.000154      0.000300     YES
         Displacement       0.000638      0.001200     YES
         Energy change     -0.000001      0.000001     YES


                       Distance Matrix (Angstroms)
             I (  1)   P (  2)   P (  3)
   P (  2)  2.481122
   P (  3)  3.530724  1.998764
   H (  4)  4.632265  2.476400  1.412430

 Final energy is   -7598.8734146155230     


 ******************************
 **  OPTIMIZATION CONVERGED  **
 ******************************

                       Coordinates (Angstroms)
     ATOM                X               Y               Z
      1  I         1.0683975480   -0.1048562638    0.0000000000
      2  P        -1.1751186238    0.9546725495    0.0000000000
      3  P        -2.4269314539   -0.6035390253    0.0000000000
      4  H        -3.5500253657    0.2529770747    0.0000000000

Z-matrix Print:
$molecule
0 1
I 
P  1 2.481122
P  2 1.998764 1 103.497566
H  3 1.412430 2 91.446596 1 -180.000000 0
$end


 --------------------------------------------------------------
             Orbital Energies (a.u.) and Symmetries
 --------------------------------------------------------------

 Alpha MOs, Restricted
 -- Occupied --                  
******* -180.87 -169.68 -169.67 -169.67  -80.02  -79.98  -37.92
  1 A'    2 A'    3 A'    1 A"    4 A'    5 A'    6 A'    7 A'                 
-33.110 -33.107 -33.106 -24.294 -24.293 -24.293 -24.290 -24.290
  8 A'    2 A"    9 A'   10 A'    3 A"   11 A'    4 A"   12 A'                 
 -7.556  -7.529  -7.239  -5.472  -5.462  -5.462  -5.448  -5.447
 13 A'   14 A'   15 A'   16 A'    5 A"   17 A'   18 A'   19 A'                 
 -5.447  -5.422  -5.421  -5.421  -2.395  -2.391  -2.390  -2.379
  6 A"   20 A'   21 A'    7 A"   22 A'    8 A"   23 A'    9 A"                 
 -2.379  -0.957  -0.846  -0.687  -0.523  -0.465  -0.421  -0.395
 24 A'   25 A'   26 A'   27 A'   28 A'   29 A'   10 A"   30 A'                 
 -0.362  -0.348
 31 A'   11 A"                                                                 
 -- Virtual --                   
 -0.014   0.042   0.054   0.070   0.082   0.087   0.104   0.111
 12 A"   32 A'   33 A'   34 A'   13 A"   35 A'   36 A'   37 A'                 
  0.113   0.119   0.157   0.174   0.189   0.284   0.321   0.330
 14 A"   38 A'   39 A'   40 A'   41 A'   42 A'   43 A'   15 A"                 
  0.369   0.387   0.390   0.402   0.434   0.450   0.542   0.552
 44 A'   45 A'   16 A"   46 A'   17 A"   47 A'   48 A'   18 A"                 
  0.554   0.583   0.583   0.608   0.691   0.719   0.733   0.800
 49 A'   50 A'   19 A"   51 A'   52 A'   53 A'   20 A"   54 A'                 
  0.806   0.833   0.926   0.949   1.080   1.098   1.122   1.164
 55 A'   21 A"   56 A'   22 A"   57 A'   58 A'   23 A"   59 A'                 
  1.445   1.547   1.576   1.633   1.673   1.691   1.794   1.838
 60 A'   24 A"   61 A'   62 A'   25 A"   63 A'   26 A"   64 A'                 
  1.866   1.926   1.962   2.016   2.345   2.895   4.488   4.496
 27 A"   65 A'   66 A'   67 A'   68 A'   69 A'   28 A"   70 A'                 
  4.501   4.523   4.645   4.764   6.536   6.560   6.574   7.244
 29 A"   71 A'   72 A'   73 A'   30 A"   74 A'   75 A'   76 A'                 
  7.515  14.745  14.782  14.798  14.815  14.851  14.890  28.876
 77 A'   31 A"   32 A"   78 A'   79 A'   80 A'   81 A'   82 A'                 
 29.535  29.553  29.568  29.883  29.886  29.888  29.898  29.968
 33 A"   83 A'   84 A'   34 A"   85 A'   35 A"   86 A'   87 A'                 
130.595 130.610 130.626 154.275 165.859 166.1501912.192
 36 A"   88 A'   89 A'   90 A'   91 A'   92 A'   93 A'                         

 Beta MOs, Restricted
 -- Occupied --                  
******* -180.87 -169.68 -169.67 -169.67  -80.02  -79.98  -37.92
  1 A'    2 A'    3 A'    1 A"    4 A'    5 A'    6 A'    7 A'                 
-33.110 -33.107 -33.106 -24.294 -24.293 -24.293 -24.290 -24.290
  8 A'    2 A"    9 A'   10 A'    3 A"   11 A'    4 A"   12 A'                 
 -7.556  -7.529  -7.239  -5.472  -5.462  -5.462  -5.448  -5.447
 13 A'   14 A'   15 A'   16 A'    5 A"   17 A'   18 A'   19 A'                 
 -5.447  -5.422  -5.421  -5.421  -2.395  -2.391  -2.390  -2.379
  6 A"   20 A'   21 A'    7 A"   22 A'    8 A"   23 A'    9 A"                 
 -2.379  -0.957  -0.846  -0.687  -0.523  -0.465  -0.421  -0.395
 24 A'   25 A'   26 A'   27 A'   28 A'   29 A'   10 A"   30 A'                 
 -0.362  -0.348
 31 A'   11 A"                                                                 
 -- Virtual --                   
 -0.014   0.042   0.054   0.070   0.082   0.087   0.104   0.111
 12 A"   32 A'   33 A'   34 A'   13 A"   35 A'   36 A'   37 A'                 
  0.113   0.119   0.157   0.174   0.189   0.284   0.321   0.330
 14 A"   38 A'   39 A'   40 A'   41 A'   42 A'   43 A'   15 A"                 
  0.369   0.387   0.390   0.402   0.434   0.450   0.542   0.552
 44 A'   45 A'   16 A"   46 A'   17 A"   47 A'   48 A'   18 A"                 
  0.554   0.583   0.583   0.608   0.691   0.719   0.733   0.800
 49 A'   50 A'   19 A"   51 A'   52 A'   53 A'   20 A"   54 A'                 
  0.806   0.833   0.926   0.949   1.080   1.098   1.122   1.164
 55 A'   21 A"   56 A'   22 A"   57 A'   58 A'   23 A"   59 A'                 
  1.445   1.547   1.576   1.633   1.673   1.691   1.794   1.838
 60 A'   24 A"   61 A'   62 A'   25 A"   63 A'   26 A"   64 A'                 
  1.866   1.926   1.962   2.016   2.345   2.895   4.488   4.496
 27 A"   65 A'   66 A'   67 A'   68 A'   69 A'   28 A"   70 A'                 
  4.501   4.523   4.645   4.764   6.536   6.560   6.574   7.244
 29 A"   71 A'   72 A'   73 A'   30 A"   74 A'   75 A'   76 A'                 
  7.515  14.745  14.782  14.798  14.815  14.851  14.890  28.876
 77 A'   31 A"   32 A"   78 A'   79 A'   80 A'   81 A'   82 A'                 
 29.535  29.553  29.568  29.883  29.886  29.888  29.898  29.968
 33 A"   83 A'   84 A'   34 A"   85 A'   35 A"   86 A'   87 A'                 
130.595 130.610 130.626 154.275 165.859 166.1501912.192
 36 A"   88 A'   89 A'   90 A'   91 A'   92 A'   93 A'                         
 --------------------------------------------------------------

          Ground-State Mulliken Net Atomic Charges

     Atom                 Charge (a.u.)
  ----------------------------------------
      1 I                    -0.205875
      2 P                     0.187116
      3 P                     0.121077
      4 H                    -0.102318
  ----------------------------------------
  Sum of atomic charges =     0.000000

 -----------------------------------------------------------------
                    Cartesian Multipole Moments
 -----------------------------------------------------------------
    Charge (ESU x 10^10)
                 0.0000
    Dipole Moment (Debye)
         X      -1.8470      Y       0.3646      Z      -0.0000
       Tot       1.8827
    Quadrupole Moments (Debye-Ang)
        XX     -50.5891     XY      -1.6510     YY     -58.7648
        XZ       0.0000     YZ      -0.0000     ZZ     -56.8920
    Octopole Moments (Debye-Ang^2)
       XXX      43.6776    XXY      -2.3835    XYY      23.4370
       YYY      -5.5118    XXZ      -0.0000    XYZ      -0.0000
       YYZ      -0.0000    XZZ      18.2849    YZZ      -1.4458
       ZZZ      -0.0000
    Hexadecapole Moments (Debye-Ang^3)
      XXXX    -828.9292   XXXY     -13.8679   XXYY    -190.7290
      XYYY      -4.4671   YYYY    -204.5266   XXXZ       0.0000
      XXYZ       0.0000   XYYZ       0.0000   YYYZ      -0.0000
      XXZZ    -168.0798   XYZZ      -0.5375   YYZZ     -47.1747
      XZZZ       0.0000   YZZZ      -0.0000   ZZZZ     -88.6143
 -----------------------------------------------------------------
Archival summary:
1\1\december\OPT\HF\BasisUnspecified\121\taweetha\SunFeb1006:13:192019SunFeb1006:13:192019\0\\#,OPT,HF,BasisUnspecified,\\0,1\I\P,1,2.48112\P,2,1.99876,1,103.498\H,3,1.41243,2,91.4466,1,-180,0\\HF=-7598.87341\\@

 Total job time:  6.31s(wall), 35.55s(cpu) 
 Sun Feb 10 06:13:19 2019

        *************************************************************
        *                                                           *
        *  Thank you very much for using Q-Chem.  Have a nice day.  *
        *                                                           *
        *************************************************************


 
User input: 2 of 2 
 
Q-Chem Developer Version!
                  Welcome to Q-Chem
     A Quantum Leap Into The Future Of Chemistry


 Q-Chem 5.1, Q-Chem, Inc., Pleasanton, CA (2018)

 Yihan Shao,  Zhengting Gan,  E. Epifanovsky,  A. T. B. Gilbert,  M. Wormit,  
 J. Kussmann,  A. W. Lange,  A. Behn,  Jia Deng,  Xintian Feng,  D. Ghosh,  
 M. Goldey,  P. R. Horn,  L. D. Jacobson,  I. Kaliman,  T. Kus,  A. Landau,  
 Jie Liu,  E. I. Proynov,  R. M. Richard,  R. P. Steele,  E. J. Sundstrom,  
 H. L. Woodcock III,  P. M. Zimmerman,  D. Zuev,  B. Albrecht,  E. Alguire,  
 S. A. Baeppler,  D. Barton,  Z. Benda,  Y. A. Bernard,  E. J. Berquist,  
 K. B. Bravaya,  H. Burton,  D. Casanova,  Chun-Min Chang,  Yunqing Chen,  
 A. Chien,  K. D. Closser,  M. P. Coons,  S. Coriani,  S. Dasgupta,  
 A. L. Dempwolff,  M. Diedenhofen,  Hainam Do,  R. G. Edgar,  Po-Tung Fang,  
 S. Faraji,  S. Fatehi,  Qingguo Feng,  K. D. Fenk,  J. Fosso-Tande,  
 J. Gayvert,  Qinghui Ge,  A. Ghysels,  G. Gidofalvi,  J. Gomes,  
 J. Gonthier,  A. Gunina,  D. Hait,  M. W. D. Hanson-Heine,  
 P. H. P. Harbach,  A. W. Hauser,  J. E. Herr,  E. G. Hohenstein,  
 Z. C. Holden,  Kerwin Hui,  B. C. Huynh,  T.-C. Jagau,  Hyunjun Ji,  
 B. Kaduk,  K. Khistyaev,  Jaehoon Kim,  P. Klunzinger,  K. Koh,  
 D. Kosenkov,  L. Koulias,  T. Kowalczyk,  C. M. Krauter,  A. Kunitsa,  
 Ka Un Lao,  A. Laurent,  K. V. Lawler,  Joonho Lee,  D. Lefrancois,  
 S. Lehtola,  D. S. Levine,  Yi-Pei Li,  You-Sheng Lin,  Fenglai Liu,  
 E. Livshits,  A. Luenser,  P. Manohar,  E. Mansoor,  S. F. Manzer,  
 Shan-Ping Mao,  Yuezhi Mao,  N. Mardirossian,  A. V. Marenich,  
 T. Markovich,  L. A. Martinez-Martinez,  S. A. Maurer,  N. J. Mayhall,  
 S. C. McKenzie,  J.-M. Mewes,  A. F. Morrison,  J. W. Mullinax,  K. Nanda,  
 T. S. Nguyen-Beck,  R. Olivares-Amaya,  J. A. Parkhill,  T. M. Perrine,  
 F. Plasser,  P. Pokhilko,  S. Prager,  A. Prociuk,  E. Ramos,  D. R. Rehn,  
 F. Rob,  M. Schneider,  N. Sergueev,  S. M. Sharada,  S. Sharma,  
 D. W. Small,  T. Stauch,  T. Stein,  Yu-Chuan Su,  A. J. W. Thom,  
 A. Tkatchenko,  T. Tsuchimochi,  N. M. Tubman,  L. Vogt,  M. L. Vidal,  
 O. Vydrov,  M. A. Watson,  J. Wenzel,  M. de Wergifosse,  T. A. Wesolowski,  
 A. White,  J. Witte,  A. Yamada,  Jun Yang,  K. Yao,  S. Yeganeh,  
 S. R. Yost,  Zhi-Qiang You,  A. Zech,  Igor Ying Zhang,  Xing Zhang,  
 Yan Zhao,  Ying Zhu,  B. R. Brooks,  G. K. L. Chan,  C. J. Cramer,  
 M. S. Gordon,  W. J. Hehre,  A. Klamt,  M. W. Schmidt,  C. D. Sherrill,  
 D. G. Truhlar,  A. Aspuru-Guzik,  R. Baer,  A. T. Bell,  N. A. Besley,  
 Jeng-Da Chai,  A. E. DePrince, III,  R. A. DiStasio Jr.,  A. Dreuw,  
 B. D. Dunietz,  T. R. Furlani,  Chao-Ping Hsu,  Yousung Jung,  Jing Kong,  
 D. S. Lambrecht,  WanZhen Liang,  C. Ochsenfeld,  V. A. Rassolov,  
 L. V. Slipchenko,  J. E. Subotnik,  T. Van Voorhis,  J. M. Herbert,  
 A. I. Krylov,  P. M. W. Gill,  M. Head-Gordon

 Contributors to earlier versions of Q-Chem not listed above: 
 R. D. Adamson,  B. Austin,  J. Baker,  G. J. O. Beran,  K. Brandhorst,  
 S. T. Brown,  E. F. C. Byrd,  A. K. Chakraborty,  C.-L. Cheng,  
 Siu Hung Chien,  D. M. Chipman,  D. L. Crittenden,  H. Dachsel,  
 R. J. Doerksen,  A. D. Dutoi,  L. Fusti-Molnar,  W. A. Goddard III,  
 A. Golubeva-Zadorozhnaya,  S. R. Gwaltney,  G. Hawkins,  A. Heyden,  
 S. Hirata,  G. Kedziora,  F. J. Keil,  C. Kelley,  Jihan Kim,  R. A. King,  
 R. Z. Khaliullin,  P. P. Korambath,  W. Kurlancheek,  A. M. Lee,  M. S. Lee,  
 S. V. Levchenko,  Ching Yeh Lin,  D. Liotard,  R. C. Lochan,  I. Lotan,  
 P. E. Maslen,  N. Nair,  D. P. O'Neill,  D. Neuhauser,  E. Neuscamman,  
 C. M. Oana,  R. Olson,  B. Peters,  R. Peverati,  P. A. Pieniazek,  
 Y. M. Rhee,  J. Ritchie,  M. A. Rohrdanz,  E. Rosta,  N. J. Russ,  
 H. F. Schaefer III,  N. E. Schultz,  N. Shenvi,  A. C. Simmonett,  A. Sodt,  
 D. Stuck,  K. S. Thanthiriwatte,  V. Vanovschi,  Tao Wang,  A. Warshel,  
 C. F. Williams,  Q. Wu,  X. Xu,  W. Zhang

 Please cite Q-Chem as follows:
 Y. Shao et al., Mol. Phys. 113, 184-215 (2015)
 DOI: 10.1080/00268976.2014.952696

 Q-Chem 5.1.2 for Intel X86 EM64T Linux

 Parts of Q-Chem use Armadillo 8.300.2 (Tropical Shenanigans).
 http://arma.sourceforge.net/

 Q-Chem begins on Sun Feb 10 06:13:19 2019  

Host: 
0

     Scratch files written to /scratch/taweetham/qchem23616//
The previous job contains 0 fragments, simply inherited here
Input Ideriv = 2
Curr. Ideriv = -1
Max.  Ideriv = 2

Checking the input file for inconsistencies... 	...done.

--------------------------------------------------------------
User input:
--------------------------------------------------------------

$molecule
read
$end

$rem
   JOB_TYPE 	FREQUENCY
   BASIS 		6-311++G**
   EXCHANGE 	HF	
$end

--------------------------------------------------------------
 ----------------------------------------------------------------
             Standard Nuclear Orientation (Angstroms)
    I     Atom           X                Y                Z
 ----------------------------------------------------------------
    1      I       1.0808045711    -0.0931514905     0.0000000000
    2      P      -1.1736325710     0.9429369669    -0.0000000000
    3      P      -2.4091371154    -0.6282368600     0.0000000000
    4      H      -3.5410969744     0.2165273922    -0.0000000000
 ----------------------------------------------------------------
 Molecular Point Group                 Cs    NOp =  2
 Largest Abelian Subgroup              Cs    NOp =  2
 Nuclear Repulsion Energy =   363.1606018173 hartrees
 There are       42 alpha and       42 beta electrons
 Requested basis set is 6-311++G(d,p)
 There are 55 shells and 129 basis functions

 Total QAlloc Memory Limit   2000 MB
 Mega-Array Size       188 MB
 MEM_STATIC part       192 MB

                       Distance Matrix (Angstroms)
             I (  1)   P (  2)   P (  3)
   P (  2)  2.481122
   P (  3)  3.530724  1.998764
   H (  4)  4.632265  2.476400  1.412430

 A cutoff of  1.0D-11 yielded   1284 shell pairs
 There are      7459 function pairs (      8343 Cartesian)

 -------------------------------------------------------
 OpenMP Integral Computing Module                       
 Release: version 1.0, May 2013, Q-Chem Inc. Pittsburgh 
 -------------------------------------------------------
 Integral Job Info:
 Integral job number is                      11
 Integral operator is                         1
 short-range coefficients                     0
 long-range coefficients              100000000
 Omega coefficients                           0
 if combine SR and LR in K                    0
 Integral screening is                        0
 Integral computing path is                   2
 max size of driver memory is            800000
 size of driver memory is                593474
 size of scratch memory is             11861008
 max col of scratch BK array               1296
 max len of scratch array in speh3          155
 max len of scratch index in speh4           18
 max int batch size is                      520
 min int batch size is                       52
 fixed nKL is                                52
 max L of basis functions is                  2
 order of int derivative is                   0
 number of shells is                         55
 number of basis is                         136
 number of cartesian basis is               136
 number of contracted shell pairs          1284
 number of primitive shell pairs           2755
 maxK2 (contraction) of shell pair           36
 max number of K2 of shell pair               1
 max number of CS2 of shell pair            261
 max number of PS2 of shell pair            261
 mem total for path MDJ                  523036
 -------------------------------------------------------
 Smallest overlap matrix eigenvalue = 8.07E-04
 Guess from superposition of atomic densities
 Warning:  Energy on first SCF cycle will be non-variational
 SAD guess density has 84.000000 electrons

 -----------------------------------------------------------------------
  General SCF calculation program by
  Eric Jon Sundstrom, Paul Horn, Yuezhi Mao, Dmitri Zuev, Alec White,
  David Stuck, Shaama M.S., Shane Yost, Joonho Lee, David Small,
  Daniel Levine, Susi Lehtola, Hugh Burton, Evgeny Epifanovsky
 -----------------------------------------------------------------------
 Hartree-Fock
 using 6 threads for integral computing
 -------------------------------------------------------
 OpenMP Integral computing Module                
 Release: version 2.0, May 2017, Q-Chem Inc. Pleasanton 
 -------------------------------------------------------
 A restricted SCF calculation will be
 performed using DIIS
 SCF converges when DIIS error is below 1.0e-08
 ---------------------------------------
  Cycle       Energy         DIIS error
 ---------------------------------------
    1   -7599.0802708981      3.83e-02  
    2   -7598.8342070978      3.28e-03  
    3   -7598.8630726997      1.87e-03  
    4   -7598.8721876609      4.47e-04  
    5   -7598.8732010035      2.02e-04  
    6   -7598.8733767646      5.22e-05  
    7   -7598.8734086764      2.11e-05  
    8   -7598.8734139837      7.42e-06  
    9   -7598.8734145074      3.40e-06  
   10   -7598.8734145960      1.09e-06  
   11   -7598.8734146129      4.13e-07  
   12   -7598.8734146153      1.35e-07  
   13   -7598.8734146155      4.48e-08  
   14   -7598.8734146155      1.12e-08  
   15   -7598.8734146154      3.16e-09  Convergence criterion met
 ---------------------------------------
 SCF time:   CPU 9.15s  wall 1.00s 
 SCF   energy in the final basis set =    -7598.8734146154
 Total energy in the final basis set =    -7598.8734146154

 --------------------------------------------------------------
             Orbital Energies (a.u.) and Symmetries
 --------------------------------------------------------------

 Alpha MOs, Restricted
 -- Occupied --                  
******* -180.87 -169.68 -169.67 -169.67  -80.02  -79.98  -37.92
  1 A'    2 A'    3 A'    1 A"    4 A'    5 A'    6 A'    7 A'                 
-33.110 -33.107 -33.106 -24.294 -24.293 -24.293 -24.290 -24.290
  8 A'    2 A"    9 A'   10 A'    3 A"   11 A'    4 A"   12 A'                 
 -7.556  -7.529  -7.239  -5.472  -5.462  -5.462  -5.448  -5.447
 13 A'   14 A'   15 A'   16 A'    5 A"   17 A'   18 A'   19 A'                 
 -5.447  -5.422  -5.421  -5.421  -2.395  -2.391  -2.390  -2.379
  6 A"   20 A'   21 A'    7 A"   22 A'    8 A"   23 A'    9 A"                 
 -2.379  -0.957  -0.846  -0.687  -0.523  -0.465  -0.421  -0.395
 24 A'   25 A'   26 A'   27 A'   28 A'   29 A'   10 A"   30 A'                 
 -0.362  -0.348
 31 A'   11 A"                                                                 
 -- Virtual --                   
 -0.014   0.042   0.054   0.070   0.082   0.087   0.104   0.111
 12 A"   32 A'   33 A'   34 A'   13 A"   35 A'   36 A'   37 A'                 
  0.113   0.119   0.157   0.174   0.189   0.284   0.321   0.330
 14 A"   38 A'   39 A'   40 A'   41 A'   42 A'   43 A'   15 A"                 
  0.369   0.387   0.390   0.402   0.434   0.450   0.542   0.552
 44 A'   45 A'   16 A"   46 A'   17 A"   47 A'   48 A'   18 A"                 
  0.554   0.583   0.583   0.608   0.691   0.719   0.733   0.800
 49 A'   50 A'   19 A"   51 A'   52 A'   53 A'   20 A"   54 A'                 
  0.806   0.833   0.926   0.949   1.080   1.098   1.122   1.164
 55 A'   21 A"   56 A'   22 A"   57 A'   58 A'   23 A"   59 A'                 
  1.445   1.547   1.576   1.633   1.673   1.691   1.794   1.838
 60 A'   24 A"   61 A'   62 A'   25 A"   63 A'   26 A"   64 A'                 
  1.866   1.926   1.962   2.016   2.345   2.895   4.488   4.496
 27 A"   65 A'   66 A'   67 A'   68 A'   69 A'   28 A"   70 A'                 
  4.501   4.523   4.645   4.764   6.536   6.560   6.574   7.244
 29 A"   71 A'   72 A'   73 A'   30 A"   74 A'   75 A'   76 A'                 
  7.515  14.745  14.782  14.798  14.815  14.851  14.890  28.876
 77 A'   31 A"   32 A"   78 A'   79 A'   80 A'   81 A'   82 A'                 
 29.535  29.553  29.568  29.883  29.886  29.888  29.898  29.968
 33 A"   83 A'   84 A'   34 A"   85 A'   35 A"   86 A'   87 A'                 
130.595 130.610 130.626 154.275 165.859 166.1501912.192
 36 A"   88 A'   89 A'   90 A'   91 A'   92 A'   93 A'                         

 Beta MOs, Restricted
 -- Occupied --                  
******* -180.87 -169.68 -169.67 -169.67  -80.02  -79.98  -37.92
  1 A'    2 A'    3 A'    1 A"    4 A'    5 A'    6 A'    7 A'                 
-33.110 -33.107 -33.106 -24.294 -24.293 -24.293 -24.290 -24.290
  8 A'    2 A"    9 A'   10 A'    3 A"   11 A'    4 A"   12 A'                 
 -7.556  -7.529  -7.239  -5.472  -5.462  -5.462  -5.448  -5.447
 13 A'   14 A'   15 A'   16 A'    5 A"   17 A'   18 A'   19 A'                 
 -5.447  -5.422  -5.421  -5.421  -2.395  -2.391  -2.390  -2.379
  6 A"   20 A'   21 A'    7 A"   22 A'    8 A"   23 A'    9 A"                 
 -2.379  -0.957  -0.846  -0.687  -0.523  -0.465  -0.421  -0.395
 24 A'   25 A'   26 A'   27 A'   28 A'   29 A'   10 A"   30 A'                 
 -0.362  -0.348
 31 A'   11 A"                                                                 
 -- Virtual --                   
 -0.014   0.042   0.054   0.070   0.082   0.087   0.104   0.111
 12 A"   32 A'   33 A'   34 A'   13 A"   35 A'   36 A'   37 A'                 
  0.113   0.119   0.157   0.174   0.189   0.284   0.321   0.330
 14 A"   38 A'   39 A'   40 A'   41 A'   42 A'   43 A'   15 A"                 
  0.369   0.387   0.390   0.402   0.434   0.450   0.542   0.552
 44 A'   45 A'   16 A"   46 A'   17 A"   47 A'   48 A'   18 A"                 
  0.554   0.583   0.583   0.608   0.691   0.719   0.733   0.800
 49 A'   50 A'   19 A"   51 A'   52 A'   53 A'   20 A"   54 A'                 
  0.806   0.833   0.926   0.949   1.080   1.098   1.122   1.164
 55 A'   21 A"   56 A'   22 A"   57 A'   58 A'   23 A"   59 A'                 
  1.445   1.547   1.576   1.633   1.673   1.691   1.794   1.838
 60 A'   24 A"   61 A'   62 A'   25 A"   63 A'   26 A"   64 A'                 
  1.866   1.926   1.962   2.016   2.345   2.895   4.488   4.496
 27 A"   65 A'   66 A'   67 A'   68 A'   69 A'   28 A"   70 A'                 
  4.501   4.523   4.645   4.764   6.536   6.560   6.574   7.244
 29 A"   71 A'   72 A'   73 A'   30 A"   74 A'   75 A'   76 A'                 
  7.515  14.745  14.782  14.798  14.815  14.851  14.890  28.876
 77 A'   31 A"   32 A"   78 A'   79 A'   80 A'   81 A'   82 A'                 
 29.535  29.553  29.568  29.883  29.886  29.888  29.898  29.968
 33 A"   83 A'   84 A'   34 A"   85 A'   35 A"   86 A'   87 A'                 
130.595 130.610 130.626 154.275 165.859 166.1501912.192
 36 A"   88 A'   89 A'   90 A'   91 A'   92 A'   93 A'                         
 --------------------------------------------------------------

          Ground-State Mulliken Net Atomic Charges

     Atom                 Charge (a.u.)
  ----------------------------------------
      1 I                    -0.205874
      2 P                     0.187116
      3 P                     0.121076
      4 H                    -0.102318
  ----------------------------------------
  Sum of atomic charges =     0.000000

 -----------------------------------------------------------------
                    Cartesian Multipole Moments
 -----------------------------------------------------------------
    Charge (ESU x 10^10)
                 0.0000
    Dipole Moment (Debye)
         X      -1.8507      Y       0.3454      Z      -0.0000
       Tot       1.8827
    Quadrupole Moments (Debye-Ang)
        XX     -50.5977     XY      -1.5626     YY     -58.7979
        XZ       0.0000     YZ       0.0000     ZZ     -56.8920
    Octopole Moments (Debye-Ang^2)
       XXX      42.0271    XXY      -2.4806    XYY      22.7702
       YYY      -4.8784    XXZ      -0.0000    XYZ      -0.0000
       YYZ      -0.0000    XZZ      17.6520    YZZ      -1.2872
       ZZZ      -0.0000
    Hexadecapole Moments (Debye-Ang^3)
      XXXX    -826.3444   XXXY     -16.5970   XXYY    -190.3900
      XYYY      -8.3166   YYYY    -204.8037   XXXZ       0.0000
      XXYZ       0.0000   XYYZ       0.0000   YYYZ       0.0000
      XXZZ    -167.6466   XYZZ      -1.8017   YYZZ     -47.2005
      XZZZ      -0.0000   YZZZ       0.0000   ZZZZ     -88.6143
 -----------------------------------------------------------------
 Calculating MO derivatives via CPSCF
XF: myseg = 0
XF: NBas: 129, NBas6D: 136
 D1JvT checksum  = 128064 7363.2873764330
 D1KAT checksum  = 288624 329.6940083202
   1         3          12      0.095104    0.031321
   2         3          12      0.024215    0.009974
   3         3          12      0.007133    0.003405
   4         3          12      0.001829    0.000890
   5         3          12      0.000374    0.000190
   6        10           5      0.000056    0.000029
   7        12           3      0.000008    0.000005
   8        15           0      0.000000    0.000000    Roots Converged
 Time for AOints: 2.4 s (CPU) 0.4 s (wall)
 ------------------------------------------------------------------------------
                     AOints        : Timing summary (seconds)
 ------------------------------------------------------------------------------
     job step          cpu (% of tot)      sys (% of tot)     wall (% of tot)
 ------------------------------------------------------------------------------
  cpscf_lag         0.7285E+01 (28.7)   0.1000E-05 (11.1)   0.1301E+01 (27.7)
  iterzp            0.1567E+02 (61.8)   0.7000E-05 (77.8)   0.2949E+01 (62.8)
  make_fx           0.0000E+00 ( 0.0)   0.0000E+00 ( 0.0)   0.0000E+00 ( 0.0)
  AOints            0.2361E+01 ( 9.3)   0.1000E-05 (11.1)   0.4041E+00 ( 8.6)
 ------------------------------------------------------------------------------
   Grand Totals     0.2536E+02          0.9000E-05          0.4694E+01
 ------------------------------------------------------------------------------
 Calculating analytic Hessian of the SCF energy
 Polarizability Matrix (a.u.)
            1           2           3
    1-123.2474427  -8.9643175   0.0000000
    2  -8.9643175 -71.5990537   0.0000000
    3   0.0000000   0.0000000 -49.6985627

 Direct stationary perturbation theory relativistic correction:

 rels  =      99.063828210405
 relv  =    -324.375652918000
 rel2e =      39.078534854014
 E_rel =    -186.233289853582

 Hessian of the SCF Energy
            1           2           3           4           5           6
    1   0.1040006  -0.0364879   0.0000000  -0.0838189   0.0346492  -0.0000000
    2  -0.0364879   0.0254530   0.0000000   0.0442760  -0.0339975  -0.0000000
    3   0.0000000   0.0000000   0.0041477  -0.0000000  -0.0000000  -0.0052325
    4  -0.0838189   0.0442760  -0.0000000   0.2010792   0.0775383  -0.0000000
    5   0.0346492  -0.0339975  -0.0000000   0.0775383   0.2275371   0.0000000
    6  -0.0000000  -0.0000000  -0.0052325  -0.0000000   0.0000000   0.0065783
    7  -0.0167837  -0.0047473  -0.0000000  -0.1047032  -0.1238784   0.0000000
    8   0.0067989   0.0090869   0.0000000  -0.1128332  -0.2043607  -0.0000000
    9  -0.0000000   0.0000000  -0.0060211   0.0000000  -0.0000000   0.0075907
   10  -0.0033980  -0.0030408   0.0000000  -0.0125570   0.0116909   0.0000000
   11  -0.0049603  -0.0005423  -0.0000000  -0.0089811   0.0108211   0.0000000
   12  -0.0000000   0.0000000   0.0071059  -0.0000000   0.0000000  -0.0089365
            7           8           9          10          11          12
    1  -0.0167837   0.0067989  -0.0000000  -0.0033980  -0.0049603  -0.0000000
    2  -0.0047473   0.0090869   0.0000000  -0.0030408  -0.0005423   0.0000000
    3  -0.0000000   0.0000000  -0.0060211   0.0000000  -0.0000000   0.0071059
    4  -0.1047032  -0.1128332   0.0000000  -0.0125570  -0.0089811  -0.0000000
    5  -0.1238784  -0.2043607  -0.0000000   0.0116909   0.0108211   0.0000000
    6   0.0000000  -0.0000000   0.0075907   0.0000000   0.0000000  -0.0089365
    7   0.2684266   0.0155578  -0.0000000  -0.1469396   0.1130680  -0.0000000
    8   0.0155578   0.3044692   0.0000000   0.0904765  -0.1091954  -0.0000000
    9  -0.0000000   0.0000000   0.0087444  -0.0000000  -0.0000000  -0.0103140
   10  -0.1469396   0.0904765  -0.0000000   0.1628946  -0.0991266   0.0000000
   11   0.1130680  -0.1091954  -0.0000000  -0.0991266   0.0989167   0.0000000
   12  -0.0000000  -0.0000000  -0.0103140   0.0000000   0.0000000   0.0121447
 Gradient time:  CPU 35.40 s  wall 6.66 s
 **********************************************************************
 **                                                                  **
 **                       VIBRATIONAL ANALYSIS                       **
 **                       --------------------                       **
 **                                                                  **
 **        VIBRATIONAL FREQUENCIES (CM**-1) AND NORMAL MODES         **
 **     FORCE CONSTANTS (mDYN/ANGSTROM) AND REDUCED MASSES (AMU)     **
 **                  INFRARED INTENSITIES (KM/MOL)                   **
 **                                                                  **
 **********************************************************************


 Mode:                 1                      2                      3
 Frequency:       159.60                 347.74                 576.52
 Force Cnst:      0.2948                 1.2995                 0.2057
 Red. Mass:      19.6394                18.2392                 1.0506
 IR Active:          YES                    YES                    YES
 IR Intens:        0.111                 47.572                  1.246
 Raman Active:       YES                    YES                    YES
               X      Y      Z        X      Y      Z        X      Y      Z
 I         -0.172 -0.045  0.000   -0.141  0.076 -0.000   -0.000  0.000  0.005
 P          0.083  0.302 -0.000    0.557 -0.391  0.000    0.000  0.000 -0.024
 P          0.617 -0.097 -0.000    0.005  0.062  0.000   -0.000 -0.000 -0.028
 H          0.186 -0.667  0.000    0.407  0.584 -0.000   -0.000 -0.000  0.999
 TransDip  -0.003  0.010 -0.000    0.218 -0.038  0.000    0.000  0.000  0.036

 Mode:                 4                      5                      6
 Frequency:       680.49                 882.48                2521.45
 Force Cnst:      2.2013                 0.5472                 3.8909
 Red. Mass:       8.0684                 1.1926                 1.0387
 IR Active:          YES                    YES                    YES
 IR Intens:        8.517                  7.972                 57.970
 Raman Active:       YES                    YES                    YES
               X      Y      Z        X      Y      Z        X      Y      Z
 I         -0.002  0.001 -0.000   -0.001 -0.001  0.000    0.000 -0.000  0.000
 P          0.245  0.261  0.000   -0.004  0.044 -0.000   -0.001  0.000 -0.000
 P         -0.219 -0.244  0.000   -0.011 -0.064 -0.000   -0.026  0.019 -0.000
 H         -0.540 -0.688 -0.000    0.613  0.786  0.000    0.806 -0.591  0.000
 TransDip   0.093  0.011  0.000   -0.064 -0.064  0.000   -0.228  0.086  0.000

 STANDARD THERMODYNAMIC QUANTITIES AT   298.15 K  AND     1.00 ATM

   This Molecule has  0 Imaginary Frequencies
   Zero point vibrational energy:        7.388 kcal/mol

   Atom    1 Element I  Has Mass  126.90440
   Atom    2 Element P  Has Mass   30.97376
   Atom    3 Element P  Has Mass   30.97376
   Atom    4 Element H  Has Mass    1.00783
   Molecular Mass:   189.859750 amu
   Principal axes and moments of inertia in amu*Bohr^2:
                             1           2           3
    Eigenvalues --      146.03230  1359.21892  1505.25123
          X               1.00000     0.00214     0.00000
          Y              -0.00214     1.00000     0.00000
          Z               0.00000    -0.00000     1.00000
   Rotational Symmetry Number is   1
   The Molecule is an Asymmetric Top
   Translational Enthalpy:        0.889 kcal/mol
   Rotational Enthalpy:           0.889 kcal/mol
   Vibrational Enthalpy:          8.231 kcal/mol
   gas constant (RT):             0.592 kcal/mol
   Translational Entropy:        41.629  cal/mol.K
   Rotational Entropy:           27.193  cal/mol.K
   Vibrational Entropy:           4.703  cal/mol.K

   Total Enthalpy:               10.601 kcal/mol
   Total Entropy:                73.525  cal/mol.K
Archival summary:
1\1\december\FREQ\HF\BasisUnspecified\121\taweetha\SunFeb1006:13:282019SunFeb1006:13:282019\0\\#,FREQ,HF,BasisUnspecified,\\0,1\I\P,1,2.48112\P,2,1.99876,1,103.498\H,3,1.41243,2,91.4466,1,-180,0\\HF=-7598.87341\\@

 Total job time:  8.28s(wall), 44.81s(cpu) 
 Sun Feb 10 06:13:28 2019

        *************************************************************
        *                                                           *
        *  Thank you very much for using Q-Chem.  Have a nice day.  *
        *                                                           *
        *************************************************************
