# Supplementary material for: Geometric and energetic data from ab initio calculations of haloethene, haloimine, halomethylenephosphine, haloiminophosphine, halodiazene, halodiphosphene and halocyclopropane
Source: Data Brief. 2019 Nov 2;27:104738. doi: 10.1016/j.dib.2019.104738 (PMC6861602; doi:10.1016/j.dib.2019.104738)
Supplement: Multimedia component 8 [file mmc8.zip › PP/HF/HEPPFE.out]

Q-Chem Developer Version!
                  Welcome to Q-Chem
     A Quantum Leap Into The Future Of Chemistry


 Q-Chem 5.1, Q-Chem, Inc., Pleasanton, CA (2018)

 Yihan Shao,  Zhengting Gan,  E. Epifanovsky,  A. T. B. Gilbert,  M. Wormit,  
 J. Kussmann,  A. W. Lange,  A. Behn,  Jia Deng,  Xintian Feng,  D. Ghosh,  
 M. Goldey,  P. R. Horn,  L. D. Jacobson,  I. Kaliman,  T. Kus,  A. Landau,  
 Jie Liu,  E. I. Proynov,  R. M. Richard,  R. P. Steele,  E. J. Sundstrom,  
 H. L. Woodcock III,  P. M. Zimmerman,  D. Zuev,  B. Albrecht,  E. Alguire,  
 S. A. Baeppler,  D. Barton,  Z. Benda,  Y. A. Bernard,  E. J. Berquist,  
 K. B. Bravaya,  H. Burton,  D. Casanova,  Chun-Min Chang,  Yunqing Chen,  
 A. Chien,  K. D. Closser,  M. P. Coons,  S. Coriani,  S. Dasgupta,  
 A. L. Dempwolff,  M. Diedenhofen,  Hainam Do,  R. G. Edgar,  Po-Tung Fang,  
 S. Faraji,  S. Fatehi,  Qingguo Feng,  K. D. Fenk,  J. Fosso-Tande,  
 J. Gayvert,  Qinghui Ge,  A. Ghysels,  G. Gidofalvi,  J. Gomes,  
 J. Gonthier,  A. Gunina,  D. Hait,  M. W. D. Hanson-Heine,  
 P. H. P. Harbach,  A. W. Hauser,  J. E. Herr,  E. G. Hohenstein,  
 Z. C. Holden,  Kerwin Hui,  B. C. Huynh,  T.-C. Jagau,  Hyunjun Ji,  
 B. Kaduk,  K. Khistyaev,  Jaehoon Kim,  P. Klunzinger,  K. Koh,  
 D. Kosenkov,  L. Koulias,  T. Kowalczyk,  C. M. Krauter,  A. Kunitsa,  
 Ka Un Lao,  A. Laurent,  K. V. Lawler,  Joonho Lee,  D. Lefrancois,  
 S. Lehtola,  D. S. Levine,  Yi-Pei Li,  You-Sheng Lin,  Fenglai Liu,  
 E. Livshits,  A. Luenser,  P. Manohar,  E. Mansoor,  S. F. Manzer,  
 Shan-Ping Mao,  Yuezhi Mao,  N. Mardirossian,  A. V. Marenich,  
 T. Markovich,  L. A. Martinez-Martinez,  S. A. Maurer,  N. J. Mayhall,  
 S. C. McKenzie,  J.-M. Mewes,  A. F. Morrison,  J. W. Mullinax,  K. Nanda,  
 T. S. Nguyen-Beck,  R. Olivares-Amaya,  J. A. Parkhill,  T. M. Perrine,  
 F. Plasser,  P. Pokhilko,  S. Prager,  A. Prociuk,  E. Ramos,  D. R. Rehn,  
 F. Rob,  M. Schneider,  N. Sergueev,  S. M. Sharada,  S. Sharma,  
 D. W. Small,  T. Stauch,  T. Stein,  Yu-Chuan Su,  A. J. W. Thom,  
 A. Tkatchenko,  T. Tsuchimochi,  N. M. Tubman,  L. Vogt,  M. L. Vidal,  
 O. Vydrov,  M. A. Watson,  J. Wenzel,  M. de Wergifosse,  T. A. Wesolowski,  
 A. White,  J. Witte,  A. Yamada,  Jun Yang,  K. Yao,  S. Yeganeh,  
 S. R. Yost,  Zhi-Qiang You,  A. Zech,  Igor Ying Zhang,  Xing Zhang,  
 Yan Zhao,  Ying Zhu,  B. R. Brooks,  G. K. L. Chan,  C. J. Cramer,  
 M. S. Gordon,  W. J. Hehre,  A. Klamt,  M. W. Schmidt,  C. D. Sherrill,  
 D. G. Truhlar,  A. Aspuru-Guzik,  R. Baer,  A. T. Bell,  N. A. Besley,  
 Jeng-Da Chai,  A. E. DePrince, III,  R. A. DiStasio Jr.,  A. Dreuw,  
 B. D. Dunietz,  T. R. Furlani,  Chao-Ping Hsu,  Yousung Jung,  Jing Kong,  
 D. S. Lambrecht,  WanZhen Liang,  C. Ochsenfeld,  V. A. Rassolov,  
 L. V. Slipchenko,  J. E. Subotnik,  T. Van Voorhis,  J. M. Herbert,  
 A. I. Krylov,  P. M. W. Gill,  M. Head-Gordon

 Contributors to earlier versions of Q-Chem not listed above: 
 R. D. Adamson,  B. Austin,  J. Baker,  G. J. O. Beran,  K. Brandhorst,  
 S. T. Brown,  E. F. C. Byrd,  A. K. Chakraborty,  C.-L. Cheng,  
 Siu Hung Chien,  D. M. Chipman,  D. L. Crittenden,  H. Dachsel,  
 R. J. Doerksen,  A. D. Dutoi,  L. Fusti-Molnar,  W. A. Goddard III,  
 A. Golubeva-Zadorozhnaya,  S. R. Gwaltney,  G. Hawkins,  A. Heyden,  
 S. Hirata,  G. Kedziora,  F. J. Keil,  C. Kelley,  Jihan Kim,  R. A. King,  
 R. Z. Khaliullin,  P. P. Korambath,  W. Kurlancheek,  A. M. Lee,  M. S. Lee,  
 S. V. Levchenko,  Ching Yeh Lin,  D. Liotard,  R. C. Lochan,  I. Lotan,  
 P. E. Maslen,  N. Nair,  D. P. O'Neill,  D. Neuhauser,  E. Neuscamman,  
 C. M. Oana,  R. Olson,  B. Peters,  R. Peverati,  P. A. Pieniazek,  
 Y. M. Rhee,  J. Ritchie,  M. A. Rohrdanz,  E. Rosta,  N. J. Russ,  
 H. F. Schaefer III,  N. E. Schultz,  N. Shenvi,  A. C. Simmonett,  A. Sodt,  
 D. Stuck,  K. S. Thanthiriwatte,  V. Vanovschi,  Tao Wang,  A. Warshel,  
 C. F. Williams,  Q. Wu,  X. Xu,  W. Zhang

 Please cite Q-Chem as follows:
 Y. Shao et al., Mol. Phys. 113, 184-215 (2015)
 DOI: 10.1080/00268976.2014.952696

 Q-Chem 5.1.2 for Intel X86 EM64T Linux

 Parts of Q-Chem use Armadillo 8.300.2 (Tropical Shenanigans).
 http://arma.sourceforge.net/

 Q-Chem begins on Sun Feb 10 06:12:40 2019  

Host: 
0

     Scratch files written to /scratch/taweetham/qchem23331//
Input Ideriv = 2
Curr. Ideriv = -1
Max.  Ideriv = 2

Checking the input file for inconsistencies... 	...done.

--------------------------------------------------------------
User input:
--------------------------------------------------------------
../HF/H=F_c.inp
$molecule
0 1
P 
F  1 1.646839
P  1 2.038075 2 106.590774
H  3 1.426606 1 95.277773 2 -0.000000 0
$end

$rem
   JOB_TYPE		OPTIMIZATION
   BASIS		6-311++G**
   EXCHANGE		HF
$end

--------------------------------------------------------------
 ----------------------------------------------------------------
             Standard Nuclear Orientation (Angstroms)
    I     Atom           X                Y                Z
 ----------------------------------------------------------------
    1      P      -0.5136341088    -0.6298599756     0.0000000000
    2      F      -1.5425871407     0.6559605213    -0.0000000000
    3      P       1.3750071367     0.1361582693    -0.0000000000
    4      H       0.9626888481     1.5018809016    -0.0000000000
 ----------------------------------------------------------------
 Molecular Point Group                 Cs    NOp =  2
 Largest Abelian Subgroup              Cs    NOp =  2
 Nuclear Repulsion Energy =   136.3319296765 hartrees
 There are       20 alpha and       20 beta electrons
 Requested basis set is 6-311++G(d,p)
 There are 37 shells and 89 basis functions

 Total QAlloc Memory Limit   2000 MB
 Mega-Array Size       188 MB
 MEM_STATIC part       192 MB
 A cutoff of  1.0D-11 yielded    659 shell pairs
 There are      3930 function pairs (      4208 Cartesian)

 -------------------------------------------------------
 OpenMP Integral Computing Module                       
 Release: version 1.0, May 2013, Q-Chem Inc. Pittsburgh 
 -------------------------------------------------------
 Integral Job Info:
 Integral job number is                      11
 Integral operator is                         1
 short-range coefficients                     0
 long-range coefficients              100000000
 Omega coefficients                           0
 if combine SR and LR in K                    0
 Integral screening is                        0
 Integral computing path is                   2
 max size of driver memory is            800000
 size of driver memory is                593474
 size of scratch memory is              4204008
 max col of scratch BK array               1296
 max len of scratch array in speh3          155
 max len of scratch index in speh4           18
 max int batch size is                      520
 min int batch size is                       52
 fixed nKL is                                52
 max L of basis functions is                  2
 order of int derivative is                   0
 number of shells is                         37
 number of basis is                          92
 number of cartesian basis is                92
 number of contracted shell pairs           659
 number of primitive shell pairs           1779
 maxK2 (contraction) of shell pair           36
 max number of K2 of shell pair               1
 max number of CS2 of shell pair             79
 max number of PS2 of shell pair            162
 mem total for path MDJ                  511098
 -------------------------------------------------------
 Smallest overlap matrix eigenvalue = 8.86E-04

 Scale SEOQF with 1.000000e-01/1.000000e-01/1.000000e-01

 Standard Electronic Orientation quadrupole field applied
 Nucleus-field energy     =     0.0000000028 hartrees
 Guess from superposition of atomic densities
 Warning:  Energy on first SCF cycle will be non-variational
 SAD guess density has 40.000000 electrons

 -----------------------------------------------------------------------
  General SCF calculation program by
  Eric Jon Sundstrom, Paul Horn, Yuezhi Mao, Dmitri Zuev, Alec White,
  David Stuck, Shaama M.S., Shane Yost, Joonho Lee, David Small,
  Daniel Levine, Susi Lehtola, Hugh Burton, Evgeny Epifanovsky
 -----------------------------------------------------------------------
 Hartree-Fock
 using 6 threads for integral computing
 -------------------------------------------------------
 OpenMP Integral computing Module                
 Release: version 2.0, May 2017, Q-Chem Inc. Pleasanton 
 -------------------------------------------------------
 A restricted SCF calculation will be
 performed using DIIS
 SCF converges when DIIS error is below 1.0e-08
 ---------------------------------------
  Cycle       Energy         DIIS error
 ---------------------------------------
    1    -781.5904505189      4.96e-02  
    2    -781.4652205005      6.68e-03  
    3    -781.5009005815      4.37e-03  
    4    -781.5134025280      6.60e-04  
    5    -781.5143668030      2.15e-04  
    6    -781.5145043568      7.16e-05  
    7    -781.5145166768      2.58e-05  
    8    -781.5145191647      1.23e-05  
    9    -781.5145197240      4.57e-06  
   10    -781.5145198601      1.68e-06  
   11    -781.5145198788      4.41e-07  
   12    -781.5145198800      1.05e-07  
   13    -781.5145198801      2.14e-08  
   14    -781.5145198800      4.99e-09  Convergence criterion met
 ---------------------------------------
 SCF time:   CPU 3.31s  wall 1.00s 
 SCF   energy in the final basis set =     -781.5145198800
 Total energy in the final basis set =     -781.5145198800

 --------------------------------------------------------------
             Orbital Energies (a.u.) and Symmetries
 --------------------------------------------------------------

 Alpha MOs, Restricted
 -- Occupied --                  
-80.045 -79.979 -26.311  -7.581  -7.523  -5.474  -5.472  -5.472
  1 A'    2 A'    3 A'    4 A'    5 A'    6 A'    1 A"    7 A'                 
 -5.416  -5.415  -5.414  -1.606  -0.930  -0.776  -0.681  -0.679
  8 A'    2 A"    9 A'   10 A'   11 A'   12 A'   13 A'    3 A"                 
 -0.623  -0.462  -0.406  -0.363
 14 A'   15 A'   16 A'    4 A"                                                 
 -- Virtual --                   
 -0.007   0.055   0.062   0.068   0.080   0.084   0.099   0.113
  5 A"   17 A'   18 A'   19 A'    6 A"   20 A'   21 A'   22 A'                 
  0.114   0.144   0.163   0.180   0.224   0.332   0.333   0.360
  7 A"   23 A'   24 A'   25 A'   26 A'    8 A"   27 A'   28 A'                 
  0.368   0.388   0.392   0.414   0.431   0.445   0.521   0.572
 29 A'   30 A'    9 A"   31 A'   10 A"   32 A'   33 A'   34 A'                 
  0.702   0.731   0.783   0.795   0.841   0.910   0.922   1.039
 35 A'   11 A"   36 A'   37 A'   12 A"   13 A"   38 A'   39 A'                 
  1.103   1.107   1.149   1.407   1.580   1.612   1.646   1.675
 14 A"   40 A'   41 A'   42 A'   15 A"   43 A'   44 A'   16 A"                 
  1.709   1.787   1.822   1.866   1.932   1.961   2.032   2.250
 45 A'   17 A"   46 A'   18 A"   47 A'   48 A'   49 A'   50 A'                 
  2.341   2.896   4.203   4.206   4.232   4.245   4.510   6.906
 51 A'   52 A'   19 A"   53 A'   20 A"   54 A'   55 A'   21 A"                 
  6.933   6.959   7.338   7.504  14.725  14.778  14.785  14.793
 56 A'   57 A'   58 A'   59 A'   22 A"   60 A'   23 A"   61 A'                 
 14.850  14.895  68.743 165.934 166.125
 62 A'   63 A'   64 A'   65 A'   66 A'                                         

 Beta MOs, Restricted
 -- Occupied --                  
-80.045 -79.979 -26.311  -7.581  -7.523  -5.474  -5.472  -5.472
  1 A'    2 A'    3 A'    4 A'    5 A'    6 A'    1 A"    7 A'                 
 -5.416  -5.415  -5.414  -1.606  -0.930  -0.776  -0.681  -0.679
  8 A'    2 A"    9 A'   10 A'   11 A'   12 A'   13 A'    3 A"                 
 -0.623  -0.462  -0.406  -0.363
 14 A'   15 A'   16 A'    4 A"                                                 
 -- Virtual --                   
 -0.007   0.055   0.062   0.068   0.080   0.084   0.099   0.113
  5 A"   17 A'   18 A'   19 A'    6 A"   20 A'   21 A'   22 A'                 
  0.114   0.144   0.163   0.180   0.224   0.332   0.333   0.360
  7 A"   23 A'   24 A'   25 A'   26 A'    8 A"   27 A'   28 A'                 
  0.368   0.388   0.392   0.414   0.431   0.445   0.521   0.572
 29 A'   30 A'    9 A"   31 A'   10 A"   32 A'   33 A'   34 A'                 
  0.702   0.731   0.783   0.795   0.841   0.910   0.922   1.039
 35 A'   11 A"   36 A'   37 A'   12 A"   13 A"   38 A'   39 A'                 
  1.103   1.107   1.149   1.407   1.580   1.612   1.646   1.675
 14 A"   40 A'   41 A'   42 A'   15 A"   43 A'   44 A'   16 A"                 
  1.709   1.787   1.822   1.866   1.932   1.961   2.032   2.250
 45 A'   17 A"   46 A'   18 A"   47 A'   48 A'   49 A'   50 A'                 
  2.341   2.896   4.203   4.206   4.232   4.245   4.510   6.906
 51 A'   52 A'   19 A"   53 A'   20 A"   54 A'   55 A'   21 A"                 
  6.933   6.959   7.338   7.504  14.725  14.778  14.785  14.793
 56 A'   57 A'   58 A'   59 A'   22 A"   60 A'   23 A"   61 A'                 
 14.850  14.895  68.743 165.934 166.125
 62 A'   63 A'   64 A'   65 A'   66 A'                                         
 --------------------------------------------------------------

          Ground-State Mulliken Net Atomic Charges

     Atom                 Charge (a.u.)
  ----------------------------------------
      1 P                     0.206896
      2 F                    -0.248114
      3 P                     0.105739
      4 H                    -0.064520
  ----------------------------------------
  Sum of atomic charges =     0.000000

 -----------------------------------------------------------------
                    Cartesian Multipole Moments
 -----------------------------------------------------------------
    Charge (ESU x 10^10)
                 0.0000
    Dipole Moment (Debye)
         X       1.0303      Y      -0.1572      Z       0.0000
       Tot       1.0422
    Quadrupole Moments (Debye-Ang)
        XX     -35.8803     XY       2.5549     YY     -32.1751
        XZ       0.0000     YZ       0.0000     ZZ     -32.1292
    Octopole Moments (Debye-Ang^2)
       XXX     -14.5479    XXY       1.9840    XYY      -0.4211
       YYY       8.1847    XXZ       0.0000    XYZ       0.0000
       YYZ       0.0000    XZZ      -6.1923    YZZ       2.9175
       ZZZ       0.0000
    Hexadecapole Moments (Debye-Ang^3)
      XXXX    -311.0308   XXXY       2.5196   XXYY     -67.1041
      XYYY      -9.6400   YYYY    -101.9787   XXXZ       0.0000
      XXYZ       0.0000   XYYZ       0.0000   YYYZ       0.0000
      XXZZ     -56.9490   XYZZ      -2.1378   YYZZ     -25.5054
      XZZZ       0.0000   YZZZ       0.0000   ZZZZ     -48.9921
 -----------------------------------------------------------------
 Calculating analytic gradient of the SCF energy
 Gradient of SCF Energy
            1           2           3           4
    1  -0.0031125  -0.0176992   0.0249202  -0.0041085
    2  -0.0225845   0.0179335  -0.0020387   0.0066898
    3   0.0000000  -0.0000000  -0.0000000   0.0000000
 Max gradient component =       2.492E-02
 RMS gradient           =       1.239E-02
 Gradient time:  CPU 0.72 s  wall 0.18 s
 Geometry Optimization Parameters
   NAtoms,    NIC,     NZ,  NCons,   NDum,   NFix, NCnnct, MaxDiis
        4      14       4       0       0       0       0       0


** GEOMETRY OPTIMIZATION IN DELOCALIZED INTERNAL COORDINATES **
   Searching for a Minimum

   Optimization Cycle:   1

                       Coordinates (Angstroms)
     ATOM                X               Y               Z
      1  P        -0.5136341088   -0.6298599756    0.0000000000
      2  F        -1.5425871407    0.6559605213    0.0000000000
      3  P         1.3750071367    0.1361582693    0.0000000000
      4  H         0.9626888481    1.5018809016    0.0000000000
   Point Group: cs    Number of degrees of freedom:     5


   Energy is   -781.514519880


 Attempting to Generate Delocalized Internal Coordinates

  5 Hessian modes will be used to form the next step
  Hessian Eigenvalues:
     0.160000    0.205486    0.250000    0.305703    0.431317

 Minimum Search - Taking Simple RFO Step
 Searching for Lamda that Minimizes Along All modes
 Value Taken    Lamda =  -0.00358837
 Step Taken.  Stepsize is  0.106673

                             Maximum     Tolerance    Cnvgd?
         Gradient           0.031552      0.000300      NO
         Displacement       0.090702      0.001200      NO
         Energy change     *********      0.000001      NO


 New Cartesian Coordinates Obtained by Inverse Iteration

 Displacement from previous Coordinates is:  0.118740
 ----------------------------------------------------------------
             Standard Nuclear Orientation (Angstroms)
    I     Atom           X                Y                Z
 ----------------------------------------------------------------
    1      P      -0.5123865951    -0.6304961448     0.0000000000
    2      F      -1.4962619214     0.6519094398     0.0000000000
    3      P       1.3340316657     0.1435153507     0.0000000000
    4      H       0.9560915860     1.4992110709     0.0000000000
 ----------------------------------------------------------------
 Molecular Point Group                 Cs    NOp =  2
 Largest Abelian Subgroup              Cs    NOp =  2
 Nuclear Repulsion Energy =   139.0553217145 hartrees
 There are       20 alpha and       20 beta electrons
 Applying Cartesian multipole field
    Component          Value
    ---------          -----
     (2,0,0)        1.00000E-11
     (0,2,0)        2.00000E-11
     (0,0,2)       -3.00000E-11
 Nucleus-field energy     =     0.0000000027 hartrees
 Requested basis set is 6-311++G(d,p)
 There are 37 shells and 89 basis functions
 A cutoff of  1.0D-11 yielded    661 shell pairs
 There are      3950 function pairs (      4232 Cartesian)
 Smallest overlap matrix eigenvalue = 8.07E-04
 Guess MOs from SCF MO coefficient file

 -----------------------------------------------------------------------
  General SCF calculation program by
  Eric Jon Sundstrom, Paul Horn, Yuezhi Mao, Dmitri Zuev, Alec White,
  David Stuck, Shaama M.S., Shane Yost, Joonho Lee, David Small,
  Daniel Levine, Susi Lehtola, Hugh Burton, Evgeny Epifanovsky
 -----------------------------------------------------------------------
 Hartree-Fock
 using 6 threads for integral computing
 -------------------------------------------------------
 OpenMP Integral computing Module                
 Release: version 2.0, May 2017, Q-Chem Inc. Pleasanton 
 -------------------------------------------------------
 A restricted SCF calculation will be
 performed using DIIS
 SCF converges when DIIS error is below 1.0e-08
 ---------------------------------------
  Cycle       Energy         DIIS error
 ---------------------------------------
    1    -781.5157265570      8.15e-04  
    2    -781.5164537860      1.98e-04  
    3    -781.5165144076      8.02e-05  
    4    -781.5165225518      2.95e-05  
    5    -781.5165238309      8.57e-06  
    6    -781.5165239958      2.48e-06  
    7    -781.5165240168      8.47e-07  
    8    -781.5165240196      2.82e-07  
    9    -781.5165240199      1.41e-07  
   10    -781.5165240200      3.88e-08  
   11    -781.5165240200      1.28e-08  
   12    -781.5165240200      3.65e-09  Convergence criterion met
 ---------------------------------------
 SCF time:   CPU 2.86s  wall 1.00s 
 SCF   energy in the final basis set =     -781.5165240200
 Total energy in the final basis set =     -781.5165240200

 --------------------------------------------------------------
             Orbital Energies (a.u.) and Symmetries
 --------------------------------------------------------------

 Alpha MOs, Restricted
 -- Occupied --                  
-80.039 -79.971 -26.315  -7.576  -7.516  -5.470  -5.467  -5.467
  1 A'    2 A'    3 A'    4 A'    5 A'    6 A'    1 A"    7 A'                 
 -5.409  -5.408  -5.408  -1.619  -0.937  -0.783  -0.690  -0.688
  8 A'    2 A"    9 A'   10 A'   11 A'   12 A'   13 A'    3 A"                 
 -0.628  -0.459  -0.405  -0.365
 14 A'   15 A'   16 A'    4 A"                                                 
 -- Virtual --                   
 -0.002   0.056   0.065   0.067   0.080   0.085   0.100   0.113
  5 A"   17 A'   18 A'   19 A'    6 A"   20 A'   21 A'   22 A'                 
  0.114   0.146   0.163   0.186   0.232   0.329   0.331   0.359
  7 A"   23 A'   24 A'   25 A'   26 A'    8 A"   27 A'   28 A'                 
  0.366   0.390   0.390   0.421   0.433   0.450   0.526   0.573
 29 A'   30 A'    9 A"   31 A'   10 A"   32 A'   33 A'   34 A'                 
  0.702   0.727   0.781   0.803   0.842   0.915   0.938   1.058
 35 A'   11 A"   36 A'   37 A'   12 A"   13 A"   38 A'   39 A'                 
  1.115   1.120   1.168   1.443   1.578   1.611   1.632   1.685
 40 A'   14 A"   41 A'   42 A'   15 A"   43 A'   44 A'   16 A"                 
  1.719   1.792   1.823   1.870   1.937   1.958   2.038   2.249
 45 A'   17 A"   46 A'   18 A"   47 A'   48 A'   49 A'   50 A'                 
  2.367   2.901   4.195   4.199   4.232   4.246   4.535   6.900
 51 A'   52 A'   19 A"   53 A'   20 A"   54 A'   55 A'   21 A"                 
  6.927   6.946   7.354   7.537  14.731  14.791  14.792  14.809
 56 A'   57 A'   58 A'   59 A'   22 A"   60 A'   23 A"   61 A'                 
 14.861  14.891  68.742 165.949 166.160
 62 A'   63 A'   64 A'   65 A'   66 A'                                         

 Beta MOs, Restricted
 -- Occupied --                  
-80.039 -79.971 -26.315  -7.576  -7.516  -5.470  -5.467  -5.467
  1 A'    2 A'    3 A'    4 A'    5 A'    6 A'    1 A"    7 A'                 
 -5.409  -5.408  -5.408  -1.619  -0.937  -0.783  -0.690  -0.688
  8 A'    2 A"    9 A'   10 A'   11 A'   12 A'   13 A'    3 A"                 
 -0.628  -0.459  -0.405  -0.365
 14 A'   15 A'   16 A'    4 A"                                                 
 -- Virtual --                   
 -0.002   0.056   0.065   0.067   0.080   0.085   0.100   0.113
  5 A"   17 A'   18 A'   19 A'    6 A"   20 A'   21 A'   22 A'                 
  0.114   0.146   0.163   0.186   0.232   0.329   0.331   0.359
  7 A"   23 A'   24 A'   25 A'   26 A'    8 A"   27 A'   28 A'                 
  0.366   0.390   0.390   0.421   0.433   0.450   0.526   0.573
 29 A'   30 A'    9 A"   31 A'   10 A"   32 A'   33 A'   34 A'                 
  0.702   0.727   0.781   0.803   0.842   0.915   0.938   1.058
 35 A'   11 A"   36 A'   37 A'   12 A"   13 A"   38 A'   39 A'                 
  1.115   1.120   1.168   1.443   1.578   1.611   1.632   1.685
 40 A'   14 A"   41 A'   42 A'   15 A"   43 A'   44 A'   16 A"                 
  1.719   1.792   1.823   1.870   1.937   1.958   2.038   2.249
 45 A'   17 A"   46 A'   18 A"   47 A'   48 A'   49 A'   50 A'                 
  2.367   2.901   4.195   4.199   4.232   4.246   4.535   6.900
 51 A'   52 A'   19 A"   53 A'   20 A"   54 A'   55 A'   21 A"                 
  6.927   6.946   7.354   7.537  14.731  14.791  14.792  14.809
 56 A'   57 A'   58 A'   59 A'   22 A"   60 A'   23 A"   61 A'                 
 14.861  14.891  68.742 165.949 166.160
 62 A'   63 A'   64 A'   65 A'   66 A'                                         
 --------------------------------------------------------------

          Ground-State Mulliken Net Atomic Charges

     Atom                 Charge (a.u.)
  ----------------------------------------
      1 P                     0.193169
      2 F                    -0.227699
      3 P                     0.098084
      4 H                    -0.063554
  ----------------------------------------
  Sum of atomic charges =     0.000000

 -----------------------------------------------------------------
                    Cartesian Multipole Moments
 -----------------------------------------------------------------
    Charge (ESU x 10^10)
                 0.0000
    Dipole Moment (Debye)
         X       0.7640      Y      -0.0480      Z       0.0000
       Tot       0.7655
    Quadrupole Moments (Debye-Ang)
        XX     -35.7040     XY       2.4901     YY     -32.0560
        XZ       0.0000     YZ       0.0000     ZZ     -31.9535
    Octopole Moments (Debye-Ang^2)
       XXX     -15.2614    XXY       2.2934    XYY      -0.2003
       YYY       8.3376    XXZ       0.0000    XYZ      -0.0000
       YYZ       0.0000    XZZ      -5.9370    YZZ       2.9383
       ZZZ       0.0000
    Hexadecapole Moments (Debye-Ang^3)
      XXXX    -297.3370   XXXY       1.3635   XXYY     -64.6318
      XYYY     -10.2732   YYYY    -101.5640   XXXZ       0.0000
      XXYZ       0.0000   XYYZ       0.0000   YYYZ       0.0000
      XXZZ     -54.5512   XYZZ      -2.3450   YYZZ     -25.3069
      XZZZ       0.0000   YZZZ       0.0000   ZZZZ     -48.3856
 -----------------------------------------------------------------
 Calculating analytic gradient of the SCF energy
 Gradient of SCF Energy
            1           2           3           4
    1   0.0013559  -0.0026764   0.0011443   0.0001762
    2  -0.0095824   0.0070769   0.0029431  -0.0004376
    3   0.0000000  -0.0000000   0.0000000   0.0000000
 Max gradient component =       9.582E-03
 RMS gradient           =       3.664E-03
 Gradient time:  CPU 0.73 s  wall 0.18 s
 Geometry Optimization Parameters
   NAtoms,    NIC,     NZ,  NCons,   NDum,   NFix, NCnnct, MaxDiis
        4      14       4       0       0       0       0       0

 Cartesian Hessian Update
 Hessian Updated using BFGS Update


** GEOMETRY OPTIMIZATION IN DELOCALIZED INTERNAL COORDINATES **
   Searching for a Minimum

   Optimization Cycle:   2

                       Coordinates (Angstroms)
     ATOM                X               Y               Z
      1  P        -0.5123865951   -0.6304961448    0.0000000000
      2  F        -1.4962619214    0.6519094398    0.0000000000
      3  P         1.3340316657    0.1435153507    0.0000000000
      4  H         0.9560915860    1.4992110709    0.0000000000
   Point Group: cs    Number of degrees of freedom:     5


   Energy is   -781.516524020

 Hessian Updated using BFGS Update

  5 Hessian modes will be used to form the next step
  Hessian Eigenvalues:
     0.159648    0.202860    0.243026    0.335272    0.377180

 Minimum Search - Taking Simple RFO Step
 Searching for Lamda that Minimizes Along All modes
 Value Taken    Lamda =  -0.00038065
 Step Taken.  Stepsize is  0.038476

                             Maximum     Tolerance    Cnvgd?
         Gradient           0.007265      0.000300      NO
         Displacement       0.030340      0.001200      NO
         Energy change     -0.002004      0.000001      NO


 New Cartesian Coordinates Obtained by Inverse Iteration

 Displacement from previous Coordinates is:  0.053724
 ----------------------------------------------------------------
             Standard Nuclear Orientation (Angstroms)
    I     Atom           X                Y                Z
 ----------------------------------------------------------------
    1      P      -0.5113400417    -0.6155746199     0.0000000000
    2      F      -1.5108532303     0.6384617052     0.0000000000
    3      P       1.3339922190     0.1411768510     0.0000000000
    4      H       0.9696757882     1.5000757804     0.0000000000
 ----------------------------------------------------------------
 Molecular Point Group                 Cs    NOp =  2
 Largest Abelian Subgroup              Cs    NOp =  2
 Nuclear Repulsion Energy =   139.5115524934 hartrees
 There are       20 alpha and       20 beta electrons
 Applying Cartesian multipole field
    Component          Value
    ---------          -----
     (2,0,0)        1.00000E-11
     (0,2,0)        2.00000E-11
     (0,0,2)       -3.00000E-11
 Nucleus-field energy     =     0.0000000027 hartrees
 Requested basis set is 6-311++G(d,p)
 There are 37 shells and 89 basis functions
 A cutoff of  1.0D-11 yielded    663 shell pairs
 There are      3955 function pairs (      4237 Cartesian)
 Smallest overlap matrix eigenvalue = 7.91E-04
 Guess MOs from SCF MO coefficient file

 -----------------------------------------------------------------------
  General SCF calculation program by
  Eric Jon Sundstrom, Paul Horn, Yuezhi Mao, Dmitri Zuev, Alec White,
  David Stuck, Shaama M.S., Shane Yost, Joonho Lee, David Small,
  Daniel Levine, Susi Lehtola, Hugh Burton, Evgeny Epifanovsky
 -----------------------------------------------------------------------
 Hartree-Fock
 using 6 threads for integral computing
 -------------------------------------------------------
 OpenMP Integral computing Module                
 Release: version 2.0, May 2017, Q-Chem Inc. Pleasanton 
 -------------------------------------------------------
 A restricted SCF calculation will be
 performed using DIIS
 SCF converges when DIIS error is below 1.0e-08
 ---------------------------------------
  Cycle       Energy         DIIS error
 ---------------------------------------
    1    -781.5164474406      4.39e-04  
    2    -781.5166891985      1.18e-04  
    3    -781.5167136035      5.30e-05  
    4    -781.5167170542      1.75e-05  
    5    -781.5167177889      5.61e-06  
    6    -781.5167179180      2.03e-06  
    7    -781.5167179428      9.38e-07  
    8    -781.5167179474      3.19e-07  
    9    -781.5167179480      1.56e-07  
   10    -781.5167179481      3.00e-08  
   11    -781.5167179481      1.06e-08  
   12    -781.5167179481      2.46e-09  Convergence criterion met
 ---------------------------------------
 SCF time:   CPU 2.86s  wall 0.00s 
 SCF   energy in the final basis set =     -781.5167179481
 Total energy in the final basis set =     -781.5167179481

 --------------------------------------------------------------
             Orbital Energies (a.u.) and Symmetries
 --------------------------------------------------------------

 Alpha MOs, Restricted
 -- Occupied --                  
-80.038 -79.970 -26.319  -7.576  -7.515  -5.469  -5.466  -5.466
  1 A'    2 A'    3 A'    4 A'    5 A'    6 A'    1 A"    7 A'                 
 -5.408  -5.407  -5.407  -1.626  -0.939  -0.787  -0.695  -0.693
  8 A'    2 A"    9 A'   10 A'   11 A'   12 A'   13 A'    3 A"                 
 -0.629  -0.457  -0.404  -0.365
 14 A'   15 A'   16 A'    4 A"                                                 
 -- Virtual --                   
  0.000   0.057   0.066   0.067   0.080   0.085   0.100   0.113
  5 A"   17 A'   18 A'   19 A'    6 A"   20 A'   21 A'   22 A'                 
  0.115   0.147   0.164   0.187   0.233   0.329   0.331   0.358
  7 A"   23 A'   24 A'   25 A'   26 A'    8 A"   27 A'   28 A'                 
  0.365   0.389   0.390   0.419   0.433   0.452   0.527   0.574
 29 A'    9 A"   30 A'   31 A'   10 A"   32 A'   33 A'   34 A'                 
  0.701   0.726   0.783   0.804   0.842   0.917   0.940   1.058
 35 A'   11 A"   36 A'   37 A'   12 A"   13 A"   38 A'   39 A'                 
  1.116   1.124   1.178   1.450   1.576   1.607   1.632   1.685
 40 A'   14 A"   41 A'   42 A'   15 A"   43 A'   44 A'   16 A"                 
  1.715   1.793   1.823   1.870   1.934   1.960   2.037   2.247
 45 A'   17 A"   46 A'   18 A"   47 A'   48 A'   49 A'   50 A'                 
  2.368   2.901   4.191   4.194   4.230   4.245   4.546   6.896
 51 A'   52 A'   19 A"   53 A'   20 A"   54 A'   55 A'   21 A"                 
  6.923   6.940   7.361   7.543  14.732  14.793  14.797  14.810
 56 A'   57 A'   58 A'   59 A'   22 A"   23 A"   60 A'   61 A'                 
 14.862  14.891  68.739 165.955 166.167
 62 A'   63 A'   64 A'   65 A'   66 A'                                         

 Beta MOs, Restricted
 -- Occupied --                  
-80.038 -79.970 -26.319  -7.576  -7.515  -5.469  -5.466  -5.466
  1 A'    2 A'    3 A'    4 A'    5 A'    6 A'    1 A"    7 A'                 
 -5.408  -5.407  -5.407  -1.626  -0.939  -0.787  -0.695  -0.693
  8 A'    2 A"    9 A'   10 A'   11 A'   12 A'   13 A'    3 A"                 
 -0.629  -0.457  -0.404  -0.365
 14 A'   15 A'   16 A'    4 A"                                                 
 -- Virtual --                   
  0.000   0.057   0.066   0.067   0.080   0.085   0.100   0.113
  5 A"   17 A'   18 A'   19 A'    6 A"   20 A'   21 A'   22 A'                 
  0.115   0.147   0.164   0.187   0.233   0.329   0.331   0.358
  7 A"   23 A'   24 A'   25 A'   26 A'    8 A"   27 A'   28 A'                 
  0.365   0.389   0.390   0.419   0.433   0.452   0.527   0.574
 29 A'    9 A"   30 A'   31 A'   10 A"   32 A'   33 A'   34 A'                 
  0.701   0.726   0.783   0.804   0.842   0.917   0.940   1.058
 35 A'   11 A"   36 A'   37 A'   12 A"   13 A"   38 A'   39 A'                 
  1.116   1.124   1.178   1.450   1.576   1.607   1.632   1.685
 40 A'   14 A"   41 A'   42 A'   15 A"   43 A'   44 A'   16 A"                 
  1.715   1.793   1.823   1.870   1.934   1.960   2.037   2.247
 45 A'   17 A"   46 A'   18 A"   47 A'   48 A'   49 A'   50 A'                 
  2.368   2.901   4.191   4.194   4.230   4.245   4.546   6.896
 51 A'   52 A'   19 A"   53 A'   20 A"   54 A'   55 A'   21 A"                 
  6.923   6.940   7.361   7.543  14.732  14.793  14.797  14.810
 56 A'   57 A'   58 A'   59 A'   22 A"   23 A"   60 A'   61 A'                 
 14.862  14.891  68.739 165.955 166.167
 62 A'   63 A'   64 A'   65 A'   66 A'                                         
 --------------------------------------------------------------

          Ground-State Mulliken Net Atomic Charges

     Atom                 Charge (a.u.)
  ----------------------------------------
      1 P                     0.184293
      2 F                    -0.214996
      3 P                     0.096607
      4 H                    -0.065905
  ----------------------------------------
  Sum of atomic charges =     0.000000

 -----------------------------------------------------------------
                    Cartesian Multipole Moments
 -----------------------------------------------------------------
    Charge (ESU x 10^10)
                -0.0000
    Dipole Moment (Debye)
         X       0.7280      Y       0.0594      Z       0.0000
       Tot       0.7304
    Quadrupole Moments (Debye-Ang)
        XX     -35.6323     XY       2.3969     YY     -32.1329
        XZ       0.0000     YZ      -0.0000     ZZ     -31.9302
    Octopole Moments (Debye-Ang^2)
       XXX     -14.9995    XXY       2.3158    XYY      -0.2551
       YYY       8.2866    XXZ       0.0000    XYZ      -0.0000
       YYZ       0.0000    XZZ      -5.9585    YZZ       2.8676
       ZZZ       0.0000
    Hexadecapole Moments (Debye-Ang^3)
      XXXX    -297.9535   XXXY       1.4681   XXYY     -64.4941
      XYYY     -10.2190   YYYY    -100.0946   XXXZ       0.0000
      XXYZ      -0.0000   XYYZ       0.0000   YYYZ      -0.0000
      XXZZ     -54.7010   XYZZ      -2.3152   YYZZ     -25.0031
      XZZZ      -0.0000   YZZZ      -0.0000   ZZZZ     -48.3091
 -----------------------------------------------------------------
 Calculating analytic gradient of the SCF energy
 Gradient of SCF Energy
            1           2           3           4
    1   0.0020069  -0.0006362  -0.0013727   0.0000021
    2  -0.0000889   0.0008365   0.0003048  -0.0010524
    3  -0.0000000   0.0000000   0.0000000  -0.0000000
 Max gradient component =       2.007E-03
 RMS gradient           =       8.279E-04
 Gradient time:  CPU 0.72 s  wall 0.18 s
 Geometry Optimization Parameters
   NAtoms,    NIC,     NZ,  NCons,   NDum,   NFix, NCnnct, MaxDiis
        4      14       4       0       0       0       0       0

 Cartesian Hessian Update
 Hessian Updated using BFGS Update


** GEOMETRY OPTIMIZATION IN DELOCALIZED INTERNAL COORDINATES **
   Searching for a Minimum

   Optimization Cycle:   3

                       Coordinates (Angstroms)
     ATOM                X               Y               Z
      1  P        -0.5113400417   -0.6155746199    0.0000000000
      2  F        -1.5108532303    0.6384617052    0.0000000000
      3  P         1.3339922190    0.1411768510    0.0000000000
      4  H         0.9696757882    1.5000757804    0.0000000000
   Point Group: cs    Number of degrees of freedom:     5


   Energy is   -781.516717948

 Hessian Updated using BFGS Update

  5 Hessian modes will be used to form the next step
  Hessian Eigenvalues:
     0.153238    0.207796    0.267325    0.323900    0.356388

 Minimum Search - Taking Simple RFO Step
 Searching for Lamda that Minimizes Along All modes
 Value Taken    Lamda =  -0.00001885
 Step Taken.  Stepsize is  0.008854

                             Maximum     Tolerance    Cnvgd?
         Gradient           0.001615      0.000300      NO
         Displacement       0.004737      0.001200      NO
         Energy change     -0.000194      0.000001      NO


 New Cartesian Coordinates Obtained by Inverse Iteration

 Displacement from previous Coordinates is:  0.016065
 ----------------------------------------------------------------
             Standard Nuclear Orientation (Angstroms)
    I     Atom           X                Y                Z
 ----------------------------------------------------------------
    1      P      -0.5140521220    -0.6163390708     0.0000000000
    2      F      -1.5133841732     0.6354445748     0.0000000000
    3      P       1.3335426179     0.1409389007     0.0000000000
    4      H       0.9753684127     1.5040953120     0.0000000000
 ----------------------------------------------------------------
 Molecular Point Group                 Cs    NOp =  2
 Largest Abelian Subgroup              Cs    NOp =  2
 Nuclear Repulsion Energy =   139.4541759927 hartrees
 There are       20 alpha and       20 beta electrons
 Applying Cartesian multipole field
    Component          Value
    ---------          -----
     (2,0,0)        1.00000E-11
     (0,2,0)        2.00000E-11
     (0,0,2)       -3.00000E-11
 Nucleus-field energy     =     0.0000000027 hartrees
 Requested basis set is 6-311++G(d,p)
 There are 37 shells and 89 basis functions
 A cutoff of  1.0D-11 yielded    662 shell pairs
 There are      3954 function pairs (      4236 Cartesian)
 Smallest overlap matrix eigenvalue = 7.97E-04
 Guess MOs from SCF MO coefficient file

 -----------------------------------------------------------------------
  General SCF calculation program by
  Eric Jon Sundstrom, Paul Horn, Yuezhi Mao, Dmitri Zuev, Alec White,
  David Stuck, Shaama M.S., Shane Yost, Joonho Lee, David Small,
  Daniel Levine, Susi Lehtola, Hugh Burton, Evgeny Epifanovsky
 -----------------------------------------------------------------------
 Hartree-Fock
 using 6 threads for integral computing
 -------------------------------------------------------
 OpenMP Integral computing Module                
 Release: version 2.0, May 2017, Q-Chem Inc. Pleasanton 
 -------------------------------------------------------
 A restricted SCF calculation will be
 performed using DIIS
 SCF converges when DIIS error is below 1.0e-08
 ---------------------------------------
  Cycle       Energy         DIIS error
 ---------------------------------------
    1    -781.5167211061      6.75e-05  
    2    -781.5167266828      1.78e-05  
    3    -781.5167272011      9.85e-06  
    4    -781.5167273070      2.64e-06  
    5    -781.5167273301      7.97e-07  
    6    -781.5167273334      2.70e-07  
    7    -781.5167273337      9.28e-08  
    8    -781.5167273337      3.81e-08  
    9    -781.5167273337      1.17e-08  
   10    -781.5167273337      4.75e-09  Convergence criterion met
 ---------------------------------------
 SCF time:   CPU 2.38s  wall 1.00s 
 SCF   energy in the final basis set =     -781.5167273337
 Total energy in the final basis set =     -781.5167273337

 --------------------------------------------------------------
             Orbital Energies (a.u.) and Symmetries
 --------------------------------------------------------------

 Alpha MOs, Restricted
 -- Occupied --                  
-80.038 -79.970 -26.319  -7.576  -7.515  -5.469  -5.467  -5.467
  1 A'    2 A'    3 A'    4 A'    5 A'    6 A'    1 A"    7 A'                 
 -5.408  -5.407  -5.407  -1.627  -0.938  -0.787  -0.695  -0.694
  8 A'    2 A"    9 A'   10 A'   11 A'   12 A'   13 A'    3 A"                 
 -0.629  -0.457  -0.404  -0.365
 14 A'   15 A'   16 A'    4 A"                                                 
 -- Virtual --                   
  0.000   0.056   0.066   0.067   0.080   0.085   0.100   0.113
  5 A"   17 A'   18 A'   19 A'    6 A"   20 A'   21 A'   22 A'                 
  0.115   0.147   0.164   0.188   0.232   0.329   0.331   0.358
  7 A"   23 A'   24 A'   25 A'   26 A'    8 A"   27 A'   28 A'                 
  0.365   0.389   0.390   0.419   0.433   0.452   0.527   0.574
 29 A'    9 A"   30 A'   31 A'   10 A"   32 A'   33 A'   34 A'                 
  0.702   0.726   0.783   0.804   0.842   0.917   0.939   1.058
 35 A'   11 A"   36 A'   37 A'   12 A"   13 A"   38 A'   39 A'                 
  1.115   1.123   1.179   1.448   1.576   1.606   1.632   1.684
 40 A'   14 A"   41 A'   42 A'   15 A"   43 A'   44 A'   16 A"                 
  1.714   1.793   1.823   1.870   1.935   1.960   2.037   2.246
 45 A'   17 A"   46 A'   18 A"   47 A'   48 A'   49 A'   50 A'                 
  2.365   2.901   4.190   4.193   4.230   4.245   4.547   6.896
 51 A'   52 A'   19 A"   53 A'   20 A"   54 A'   55 A'   21 A"                 
  6.922   6.939   7.362   7.541  14.731  14.793  14.796  14.810
 56 A'   57 A'   58 A'   59 A'   22 A"   23 A"   60 A'   61 A'                 
 14.861  14.892  68.738 165.955 166.164
 62 A'   63 A'   64 A'   65 A'   66 A'                                         

 Beta MOs, Restricted
 -- Occupied --                  
-80.038 -79.970 -26.319  -7.576  -7.515  -5.469  -5.467  -5.467
  1 A'    2 A'    3 A'    4 A'    5 A'    6 A'    1 A"    7 A'                 
 -5.408  -5.407  -5.407  -1.627  -0.938  -0.787  -0.695  -0.694
  8 A'    2 A"    9 A'   10 A'   11 A'   12 A'   13 A'    3 A"                 
 -0.629  -0.457  -0.404  -0.365
 14 A'   15 A'   16 A'    4 A"                                                 
 -- Virtual --                   
  0.000   0.056   0.066   0.067   0.080   0.085   0.100   0.113
  5 A"   17 A'   18 A'   19 A'    6 A"   20 A'   21 A'   22 A'                 
  0.115   0.147   0.164   0.188   0.232   0.329   0.331   0.358
  7 A"   23 A'   24 A'   25 A'   26 A'    8 A"   27 A'   28 A'                 
  0.365   0.389   0.390   0.419   0.433   0.452   0.527   0.574
 29 A'    9 A"   30 A'   31 A'   10 A"   32 A'   33 A'   34 A'                 
  0.702   0.726   0.783   0.804   0.842   0.917   0.939   1.058
 35 A'   11 A"   36 A'   37 A'   12 A"   13 A"   38 A'   39 A'                 
  1.115   1.123   1.179   1.448   1.576   1.606   1.632   1.684
 40 A'   14 A"   41 A'   42 A'   15 A"   43 A'   44 A'   16 A"                 
  1.714   1.793   1.823   1.870   1.935   1.960   2.037   2.246
 45 A'   17 A"   46 A'   18 A"   47 A'   48 A'   49 A'   50 A'                 
  2.365   2.901   4.190   4.193   4.230   4.245   4.547   6.896
 51 A'   52 A'   19 A"   53 A'   20 A"   54 A'   55 A'   21 A"                 
  6.922   6.939   7.362   7.541  14.731  14.793  14.796  14.810
 56 A'   57 A'   58 A'   59 A'   22 A"   23 A"   60 A'   61 A'                 
 14.861  14.892  68.738 165.955 166.164
 62 A'   63 A'   64 A'   65 A'   66 A'                                         
 --------------------------------------------------------------

          Ground-State Mulliken Net Atomic Charges

     Atom                 Charge (a.u.)
  ----------------------------------------
      1 P                     0.183074
      2 F                    -0.213066
      3 P                     0.096125
      4 H                    -0.066133
  ----------------------------------------
  Sum of atomic charges =     0.000000

 -----------------------------------------------------------------
                    Cartesian Multipole Moments
 -----------------------------------------------------------------
    Charge (ESU x 10^10)
                 0.0000
    Dipole Moment (Debye)
         X       0.7107      Y       0.0691      Z       0.0000
       Tot       0.7140
    Quadrupole Moments (Debye-Ang)
        XX     -35.6293     XY       2.4021     YY     -32.1377
        XZ      -0.0000     YZ      -0.0000     ZZ     -31.9454
    Octopole Moments (Debye-Ang^2)
       XXX     -14.9160    XXY       2.3699    XYY      -0.2329
       YYY       8.3874    XXZ      -0.0000    XYZ      -0.0000
       YYZ       0.0000    XZZ      -5.9328    YZZ       2.8958
       ZZZ      -0.0000
    Hexadecapole Moments (Debye-Ang^3)
      XXXX    -298.3649   XXXY       1.3679   XXYY     -64.5665
      XYYY     -10.3641   YYYY    -100.1725   XXXZ      -0.0000
      XXYZ       0.0000   XYYZ      -0.0000   YYYZ       0.0000
      XXZZ     -54.7793   XYZZ      -2.3645   YYZZ     -25.0323
      XZZZ      -0.0000   YZZZ      -0.0000   ZZZZ     -48.3737
 -----------------------------------------------------------------
 Calculating analytic gradient of the SCF energy
 Gradient of SCF Energy
            1           2           3           4
    1   0.0002488  -0.0000101  -0.0002535   0.0000148
    2  -0.0000125   0.0000507  -0.0001836   0.0001455
    3   0.0000000   0.0000000  -0.0000000   0.0000000
 Max gradient component =       2.535E-04
 RMS gradient           =       1.239E-04
 Gradient time:  CPU 0.72 s  wall 0.18 s
 Geometry Optimization Parameters
   NAtoms,    NIC,     NZ,  NCons,   NDum,   NFix, NCnnct, MaxDiis
        4      14       4       0       0       0       0       0

 Cartesian Hessian Update
 Hessian Updated using BFGS Update


** GEOMETRY OPTIMIZATION IN DELOCALIZED INTERNAL COORDINATES **
   Searching for a Minimum

   Optimization Cycle:   4

                       Coordinates (Angstroms)
     ATOM                X               Y               Z
      1  P        -0.5140521220   -0.6163390708    0.0000000000
      2  F        -1.5133841732    0.6354445748    0.0000000000
      3  P         1.3335426179    0.1409389007    0.0000000000
      4  H         0.9753684127    1.5040953120    0.0000000000
   Point Group: cs    Number of degrees of freedom:     5


   Energy is   -781.516727334

 Hessian Updated using BFGS Update

  5 Hessian modes will be used to form the next step
  Hessian Eigenvalues:
     0.162502    0.223856    0.269151    0.284533    0.353891

 Minimum Search - Taking Simple RFO Step
 Searching for Lamda that Minimizes Along All modes
 Value Taken    Lamda =   0.00000000
 Step Taken.  Stepsize is  0.001299

                             Maximum     Tolerance    Cnvgd?
         Gradient           0.000233      0.000300     YES
         Displacement       0.000875      0.001200     YES
         Energy change     -0.000009      0.000001      NO


                       Distance Matrix (Angstroms)
             P (  1)   F (  2)   P (  3)
   F (  2)  1.601757
   P (  3)  1.996766  2.889555
   H (  4)  2.591258  2.635990  1.409427

 Final energy is   -781.51672733371265     


 ******************************
 **  OPTIMIZATION CONVERGED  **
 ******************************

                       Coordinates (Angstroms)
     ATOM                X               Y               Z
      1  P        -0.5140521220   -0.6163390708    0.0000000000
      2  F        -1.5133841732    0.6354445748    0.0000000000
      3  P         1.3335426179    0.1409389007    0.0000000000
      4  H         0.9753684127    1.5040953120    0.0000000000

Z-matrix Print:
$molecule
0 1
P 
F  1 1.601757
P  1 1.996766 2 106.313927
H  3 1.409427 1 97.565472 2 -0.000000 0
$end


 --------------------------------------------------------------
             Orbital Energies (a.u.) and Symmetries
 --------------------------------------------------------------

 Alpha MOs, Restricted
 -- Occupied --                  
-80.038 -79.970 -26.319  -7.576  -7.515  -5.469  -5.467  -5.467
  1 A'    2 A'    3 A'    4 A'    5 A'    6 A'    1 A"    7 A'                 
 -5.408  -5.407  -5.407  -1.627  -0.938  -0.787  -0.695  -0.694
  8 A'    2 A"    9 A'   10 A'   11 A'   12 A'   13 A'    3 A"                 
 -0.629  -0.457  -0.404  -0.365
 14 A'   15 A'   16 A'    4 A"                                                 
 -- Virtual --                   
  0.000   0.056   0.066   0.067   0.080   0.085   0.100   0.113
  5 A"   17 A'   18 A'   19 A'    6 A"   20 A'   21 A'   22 A'                 
  0.115   0.147   0.164   0.188   0.232   0.329   0.331   0.358
  7 A"   23 A'   24 A'   25 A'   26 A'    8 A"   27 A'   28 A'                 
  0.365   0.389   0.390   0.419   0.433   0.452   0.527   0.574
 29 A'    9 A"   30 A'   31 A'   10 A"   32 A'   33 A'   34 A'                 
  0.702   0.726   0.783   0.804   0.842   0.917   0.939   1.058
 35 A'   11 A"   36 A'   37 A'   12 A"   13 A"   38 A'   39 A'                 
  1.115   1.123   1.179   1.448   1.576   1.606   1.632   1.684
 40 A'   14 A"   41 A'   42 A'   15 A"   43 A'   44 A'   16 A"                 
  1.714   1.793   1.823   1.870   1.935   1.960   2.037   2.246
 45 A'   17 A"   46 A'   18 A"   47 A'   48 A'   49 A'   50 A'                 
  2.365   2.901   4.190   4.193   4.230   4.245   4.547   6.896
 51 A'   52 A'   19 A"   53 A'   20 A"   54 A'   55 A'   21 A"                 
  6.922   6.939   7.362   7.541  14.731  14.793  14.796  14.810
 56 A'   57 A'   58 A'   59 A'   22 A"   23 A"   60 A'   61 A'                 
 14.861  14.892  68.738 165.955 166.164
 62 A'   63 A'   64 A'   65 A'   66 A'                                         

 Beta MOs, Restricted
 -- Occupied --                  
-80.038 -79.970 -26.319  -7.576  -7.515  -5.469  -5.467  -5.467
  1 A'    2 A'    3 A'    4 A'    5 A'    6 A'    1 A"    7 A'                 
 -5.408  -5.407  -5.407  -1.627  -0.938  -0.787  -0.695  -0.694
  8 A'    2 A"    9 A'   10 A'   11 A'   12 A'   13 A'    3 A"                 
 -0.629  -0.457  -0.404  -0.365
 14 A'   15 A'   16 A'    4 A"                                                 
 -- Virtual --                   
  0.000   0.056   0.066   0.067   0.080   0.085   0.100   0.113
  5 A"   17 A'   18 A'   19 A'    6 A"   20 A'   21 A'   22 A'                 
  0.115   0.147   0.164   0.188   0.232   0.329   0.331   0.358
  7 A"   23 A'   24 A'   25 A'   26 A'    8 A"   27 A'   28 A'                 
  0.365   0.389   0.390   0.419   0.433   0.452   0.527   0.574
 29 A'    9 A"   30 A'   31 A'   10 A"   32 A'   33 A'   34 A'                 
  0.702   0.726   0.783   0.804   0.842   0.917   0.939   1.058
 35 A'   11 A"   36 A'   37 A'   12 A"   13 A"   38 A'   39 A'                 
  1.115   1.123   1.179   1.448   1.576   1.606   1.632   1.684
 40 A'   14 A"   41 A'   42 A'   15 A"   43 A'   44 A'   16 A"                 
  1.714   1.793   1.823   1.870   1.935   1.960   2.037   2.246
 45 A'   17 A"   46 A'   18 A"   47 A'   48 A'   49 A'   50 A'                 
  2.365   2.901   4.190   4.193   4.230   4.245   4.547   6.896
 51 A'   52 A'   19 A"   53 A'   20 A"   54 A'   55 A'   21 A"                 
  6.922   6.939   7.362   7.541  14.731  14.793  14.796  14.810
 56 A'   57 A'   58 A'   59 A'   22 A"   23 A"   60 A'   61 A'                 
 14.861  14.892  68.738 165.955 166.164
 62 A'   63 A'   64 A'   65 A'   66 A'                                         
 --------------------------------------------------------------

          Ground-State Mulliken Net Atomic Charges

     Atom                 Charge (a.u.)
  ----------------------------------------
      1 P                     0.183074
      2 F                    -0.213066
      3 P                     0.096125
      4 H                    -0.066133
  ----------------------------------------
  Sum of atomic charges =     0.000000

 -----------------------------------------------------------------
                    Cartesian Multipole Moments
 -----------------------------------------------------------------
    Charge (ESU x 10^10)
                 0.0000
    Dipole Moment (Debye)
         X       0.7107      Y       0.0691      Z       0.0000
       Tot       0.7140
    Quadrupole Moments (Debye-Ang)
        XX     -35.6293     XY       2.4021     YY     -32.1377
        XZ      -0.0000     YZ      -0.0000     ZZ     -31.9454
    Octopole Moments (Debye-Ang^2)
       XXX     -14.9160    XXY       2.3699    XYY      -0.2329
       YYY       8.3874    XXZ      -0.0000    XYZ      -0.0000
       YYZ       0.0000    XZZ      -5.9328    YZZ       2.8958
       ZZZ      -0.0000
    Hexadecapole Moments (Debye-Ang^3)
      XXXX    -298.3649   XXXY       1.3679   XXYY     -64.5665
      XYYY     -10.3641   YYYY    -100.1725   XXXZ      -0.0000
      XXYZ       0.0000   XYYZ      -0.0000   YYYZ       0.0000
      XXZZ     -54.7793   XYZZ      -2.3645   YYZZ     -25.0323
      XZZZ      -0.0000   YZZZ      -0.0000   ZZZZ     -48.3737
 -----------------------------------------------------------------
Archival summary:
1\1\december\OPT\HF\BasisUnspecified\211\taweetha\SunFeb1006:12:432019SunFeb1006:12:432019\0\\#,OPT,HF,BasisUnspecified,\\0,1\P\F,1,1.60176\P,1,1.99677,2,106.314\H,3,1.40943,1,97.5655,2,-0,0\\HF=-781.516727\\@

 Total job time:  2.74s(wall), 14.94s(cpu) 
 Sun Feb 10 06:12:43 2019

        *************************************************************
        *                                                           *
        *  Thank you very much for using Q-Chem.  Have a nice day.  *
        *                                                           *
        *************************************************************


 
User input: 2 of 2 
 
Q-Chem Developer Version!
                  Welcome to Q-Chem
     A Quantum Leap Into The Future Of Chemistry


 Q-Chem 5.1, Q-Chem, Inc., Pleasanton, CA (2018)

 Yihan Shao,  Zhengting Gan,  E. Epifanovsky,  A. T. B. Gilbert,  M. Wormit,  
 J. Kussmann,  A. W. Lange,  A. Behn,  Jia Deng,  Xintian Feng,  D. Ghosh,  
 M. Goldey,  P. R. Horn,  L. D. Jacobson,  I. Kaliman,  T. Kus,  A. Landau,  
 Jie Liu,  E. I. Proynov,  R. M. Richard,  R. P. Steele,  E. J. Sundstrom,  
 H. L. Woodcock III,  P. M. Zimmerman,  D. Zuev,  B. Albrecht,  E. Alguire,  
 S. A. Baeppler,  D. Barton,  Z. Benda,  Y. A. Bernard,  E. J. Berquist,  
 K. B. Bravaya,  H. Burton,  D. Casanova,  Chun-Min Chang,  Yunqing Chen,  
 A. Chien,  K. D. Closser,  M. P. Coons,  S. Coriani,  S. Dasgupta,  
 A. L. Dempwolff,  M. Diedenhofen,  Hainam Do,  R. G. Edgar,  Po-Tung Fang,  
 S. Faraji,  S. Fatehi,  Qingguo Feng,  K. D. Fenk,  J. Fosso-Tande,  
 J. Gayvert,  Qinghui Ge,  A. Ghysels,  G. Gidofalvi,  J. Gomes,  
 J. Gonthier,  A. Gunina,  D. Hait,  M. W. D. Hanson-Heine,  
 P. H. P. Harbach,  A. W. Hauser,  J. E. Herr,  E. G. Hohenstein,  
 Z. C. Holden,  Kerwin Hui,  B. C. Huynh,  T.-C. Jagau,  Hyunjun Ji,  
 B. Kaduk,  K. Khistyaev,  Jaehoon Kim,  P. Klunzinger,  K. Koh,  
 D. Kosenkov,  L. Koulias,  T. Kowalczyk,  C. M. Krauter,  A. Kunitsa,  
 Ka Un Lao,  A. Laurent,  K. V. Lawler,  Joonho Lee,  D. Lefrancois,  
 S. Lehtola,  D. S. Levine,  Yi-Pei Li,  You-Sheng Lin,  Fenglai Liu,  
 E. Livshits,  A. Luenser,  P. Manohar,  E. Mansoor,  S. F. Manzer,  
 Shan-Ping Mao,  Yuezhi Mao,  N. Mardirossian,  A. V. Marenich,  
 T. Markovich,  L. A. Martinez-Martinez,  S. A. Maurer,  N. J. Mayhall,  
 S. C. McKenzie,  J.-M. Mewes,  A. F. Morrison,  J. W. Mullinax,  K. Nanda,  
 T. S. Nguyen-Beck,  R. Olivares-Amaya,  J. A. Parkhill,  T. M. Perrine,  
 F. Plasser,  P. Pokhilko,  S. Prager,  A. Prociuk,  E. Ramos,  D. R. Rehn,  
 F. Rob,  M. Schneider,  N. Sergueev,  S. M. Sharada,  S. Sharma,  
 D. W. Small,  T. Stauch,  T. Stein,  Yu-Chuan Su,  A. J. W. Thom,  
 A. Tkatchenko,  T. Tsuchimochi,  N. M. Tubman,  L. Vogt,  M. L. Vidal,  
 O. Vydrov,  M. A. Watson,  J. Wenzel,  M. de Wergifosse,  T. A. Wesolowski,  
 A. White,  J. Witte,  A. Yamada,  Jun Yang,  K. Yao,  S. Yeganeh,  
 S. R. Yost,  Zhi-Qiang You,  A. Zech,  Igor Ying Zhang,  Xing Zhang,  
 Yan Zhao,  Ying Zhu,  B. R. Brooks,  G. K. L. Chan,  C. J. Cramer,  
 M. S. Gordon,  W. J. Hehre,  A. Klamt,  M. W. Schmidt,  C. D. Sherrill,  
 D. G. Truhlar,  A. Aspuru-Guzik,  R. Baer,  A. T. Bell,  N. A. Besley,  
 Jeng-Da Chai,  A. E. DePrince, III,  R. A. DiStasio Jr.,  A. Dreuw,  
 B. D. Dunietz,  T. R. Furlani,  Chao-Ping Hsu,  Yousung Jung,  Jing Kong,  
 D. S. Lambrecht,  WanZhen Liang,  C. Ochsenfeld,  V. A. Rassolov,  
 L. V. Slipchenko,  J. E. Subotnik,  T. Van Voorhis,  J. M. Herbert,  
 A. I. Krylov,  P. M. W. Gill,  M. Head-Gordon

 Contributors to earlier versions of Q-Chem not listed above: 
 R. D. Adamson,  B. Austin,  J. Baker,  G. J. O. Beran,  K. Brandhorst,  
 S. T. Brown,  E. F. C. Byrd,  A. K. Chakraborty,  C.-L. Cheng,  
 Siu Hung Chien,  D. M. Chipman,  D. L. Crittenden,  H. Dachsel,  
 R. J. Doerksen,  A. D. Dutoi,  L. Fusti-Molnar,  W. A. Goddard III,  
 A. Golubeva-Zadorozhnaya,  S. R. Gwaltney,  G. Hawkins,  A. Heyden,  
 S. Hirata,  G. Kedziora,  F. J. Keil,  C. Kelley,  Jihan Kim,  R. A. King,  
 R. Z. Khaliullin,  P. P. Korambath,  W. Kurlancheek,  A. M. Lee,  M. S. Lee,  
 S. V. Levchenko,  Ching Yeh Lin,  D. Liotard,  R. C. Lochan,  I. Lotan,  
 P. E. Maslen,  N. Nair,  D. P. O'Neill,  D. Neuhauser,  E. Neuscamman,  
 C. M. Oana,  R. Olson,  B. Peters,  R. Peverati,  P. A. Pieniazek,  
 Y. M. Rhee,  J. Ritchie,  M. A. Rohrdanz,  E. Rosta,  N. J. Russ,  
 H. F. Schaefer III,  N. E. Schultz,  N. Shenvi,  A. C. Simmonett,  A. Sodt,  
 D. Stuck,  K. S. Thanthiriwatte,  V. Vanovschi,  Tao Wang,  A. Warshel,  
 C. F. Williams,  Q. Wu,  X. Xu,  W. Zhang

 Please cite Q-Chem as follows:
 Y. Shao et al., Mol. Phys. 113, 184-215 (2015)
 DOI: 10.1080/00268976.2014.952696

 Q-Chem 5.1.2 for Intel X86 EM64T Linux

 Parts of Q-Chem use Armadillo 8.300.2 (Tropical Shenanigans).
 http://arma.sourceforge.net/

 Q-Chem begins on Sun Feb 10 06:12:43 2019  

Host: 
0

     Scratch files written to /scratch/taweetham/qchem23331//
The previous job contains 0 fragments, simply inherited here
Input Ideriv = 2
Curr. Ideriv = -1
Max.  Ideriv = 2

Checking the input file for inconsistencies... 	...done.

--------------------------------------------------------------
User input:
--------------------------------------------------------------

$molecule
read
$end

$rem
   JOB_TYPE 	FREQUENCY
   BASIS 		6-311++G**
   EXCHANGE 	HF	
$end

--------------------------------------------------------------
 ----------------------------------------------------------------
             Standard Nuclear Orientation (Angstroms)
    I     Atom           X                Y                Z
 ----------------------------------------------------------------
    1      P      -0.5111111783    -0.6137945838    -0.0000000000
    2      F      -1.4984588164     0.6474633143     0.0000000000
    3      P       1.3436221095     0.1258274007     0.0000000000
    4      H       0.9984653797     1.4923379183     0.0000000000
 ----------------------------------------------------------------
 Molecular Point Group                 Cs    NOp =  2
 Largest Abelian Subgroup              Cs    NOp =  2
 Nuclear Repulsion Energy =   139.4541759927 hartrees
 There are       20 alpha and       20 beta electrons
 Requested basis set is 6-311++G(d,p)
 There are 37 shells and 89 basis functions

 Total QAlloc Memory Limit   2000 MB
 Mega-Array Size       188 MB
 MEM_STATIC part       192 MB

                       Distance Matrix (Angstroms)
             P (  1)   F (  2)   P (  3)
   F (  2)  1.601757
   P (  3)  1.996766  2.889555
   H (  4)  2.591258  2.635990  1.409427

 A cutoff of  1.0D-11 yielded    662 shell pairs
 There are      3954 function pairs (      4236 Cartesian)

 -------------------------------------------------------
 OpenMP Integral Computing Module                       
 Release: version 1.0, May 2013, Q-Chem Inc. Pittsburgh 
 -------------------------------------------------------
 Integral Job Info:
 Integral job number is                      11
 Integral operator is                         1
 short-range coefficients                     0
 long-range coefficients              100000000
 Omega coefficients                           0
 if combine SR and LR in K                    0
 Integral screening is                        0
 Integral computing path is                   2
 max size of driver memory is            800000
 size of driver memory is                593474
 size of scratch memory is              4204008
 max col of scratch BK array               1296
 max len of scratch array in speh3          155
 max len of scratch index in speh4           18
 max int batch size is                      520
 min int batch size is                       52
 fixed nKL is                                52
 max L of basis functions is                  2
 order of int derivative is                   0
 number of shells is                         37
 number of basis is                          92
 number of cartesian basis is                92
 number of contracted shell pairs           662
 number of primitive shell pairs           1786
 maxK2 (contraction) of shell pair           36
 max number of K2 of shell pair               1
 max number of CS2 of shell pair             79
 max number of PS2 of shell pair            174
 mem total for path MDJ                  511098
 -------------------------------------------------------
 Smallest overlap matrix eigenvalue = 7.97E-04
 Guess from superposition of atomic densities
 Warning:  Energy on first SCF cycle will be non-variational
 SAD guess density has 40.000000 electrons

 -----------------------------------------------------------------------
  General SCF calculation program by
  Eric Jon Sundstrom, Paul Horn, Yuezhi Mao, Dmitri Zuev, Alec White,
  David Stuck, Shaama M.S., Shane Yost, Joonho Lee, David Small,
  Daniel Levine, Susi Lehtola, Hugh Burton, Evgeny Epifanovsky
 -----------------------------------------------------------------------
 Hartree-Fock
 using 6 threads for integral computing
 -------------------------------------------------------
 OpenMP Integral computing Module                
 Release: version 2.0, May 2017, Q-Chem Inc. Pleasanton 
 -------------------------------------------------------
 A restricted SCF calculation will be
 performed using DIIS
 SCF converges when DIIS error is below 1.0e-08
 ---------------------------------------
  Cycle       Energy         DIIS error
 ---------------------------------------
    1    -781.7244603221      5.35e-02  
    2    -781.4706227845      6.45e-03  
    3    -781.5053069487      3.95e-03  
    4    -781.5156706578      6.65e-04  
    5    -781.5165872376      2.07e-04  
    6    -781.5167124356      7.01e-05  
    7    -781.5167242705      2.44e-05  
    8    -781.5167266963      1.14e-05  
    9    -781.5167272044      4.26e-06  
   10    -781.5167273201      1.46e-06  
   11    -781.5167273331      3.37e-07  
   12    -781.5167273337      7.63e-08  
   13    -781.5167273337      1.59e-08  
   14    -781.5167273337      3.48e-09  Convergence criterion met
 ---------------------------------------
 SCF time:   CPU 3.33s  wall 1.00s 
 SCF   energy in the final basis set =     -781.5167273337
 Total energy in the final basis set =     -781.5167273337

 --------------------------------------------------------------
             Orbital Energies (a.u.) and Symmetries
 --------------------------------------------------------------

 Alpha MOs, Restricted
 -- Occupied --                  
-80.038 -79.970 -26.319  -7.576  -7.515  -5.469  -5.467  -5.467
  1 A'    2 A'    3 A'    4 A'    5 A'    6 A'    1 A"    7 A'                 
 -5.408  -5.407  -5.407  -1.627  -0.938  -0.787  -0.695  -0.694
  8 A'    2 A"    9 A'   10 A'   11 A'   12 A'   13 A'    3 A"                 
 -0.629  -0.457  -0.404  -0.365
 14 A'   15 A'   16 A'    4 A"                                                 
 -- Virtual --                   
  0.000   0.056   0.066   0.067   0.080   0.085   0.100   0.113
  5 A"   17 A'   18 A'   19 A'    6 A"   20 A'   21 A'   22 A'                 
  0.115   0.147   0.164   0.188   0.232   0.329   0.331   0.358
  7 A"   23 A'   24 A'   25 A'   26 A'    8 A"   27 A'   28 A'                 
  0.365   0.389   0.390   0.419   0.433   0.452   0.527   0.574
 29 A'    9 A"   30 A'   31 A'   10 A"   32 A'   33 A'   34 A'                 
  0.702   0.726   0.783   0.804   0.842   0.917   0.939   1.058
 35 A'   11 A"   36 A'   37 A'   12 A"   13 A"   38 A'   39 A'                 
  1.115   1.123   1.179   1.448   1.576   1.606   1.632   1.684
 40 A'   14 A"   41 A'   42 A'   15 A"   43 A'   44 A'   16 A"                 
  1.714   1.793   1.823   1.870   1.935   1.960   2.037   2.246
 45 A'   17 A"   46 A'   18 A"   47 A'   48 A'   49 A'   50 A'                 
  2.365   2.901   4.190   4.193   4.230   4.245   4.547   6.896
 51 A'   52 A'   19 A"   53 A'   20 A"   54 A'   55 A'   21 A"                 
  6.922   6.939   7.362   7.541  14.731  14.793  14.796  14.810
 56 A'   57 A'   58 A'   59 A'   22 A"   23 A"   60 A'   61 A'                 
 14.861  14.892  68.738 165.955 166.164
 62 A'   63 A'   64 A'   65 A'   66 A'                                         

 Beta MOs, Restricted
 -- Occupied --                  
-80.038 -79.970 -26.319  -7.576  -7.515  -5.469  -5.467  -5.467
  1 A'    2 A'    3 A'    4 A'    5 A'    6 A'    1 A"    7 A'                 
 -5.408  -5.407  -5.407  -1.627  -0.938  -0.787  -0.695  -0.694
  8 A'    2 A"    9 A'   10 A'   11 A'   12 A'   13 A'    3 A"                 
 -0.629  -0.457  -0.404  -0.365
 14 A'   15 A'   16 A'    4 A"                                                 
 -- Virtual --                   
  0.000   0.056   0.066   0.067   0.080   0.085   0.100   0.113
  5 A"   17 A'   18 A'   19 A'    6 A"   20 A'   21 A'   22 A'                 
  0.115   0.147   0.164   0.188   0.232   0.329   0.331   0.358
  7 A"   23 A'   24 A'   25 A'   26 A'    8 A"   27 A'   28 A'                 
  0.365   0.389   0.390   0.419   0.433   0.452   0.527   0.574
 29 A'    9 A"   30 A'   31 A'   10 A"   32 A'   33 A'   34 A'                 
  0.702   0.726   0.783   0.804   0.842   0.917   0.939   1.058
 35 A'   11 A"   36 A'   37 A'   12 A"   13 A"   38 A'   39 A'                 
  1.115   1.123   1.179   1.448   1.576   1.606   1.632   1.684
 40 A'   14 A"   41 A'   42 A'   15 A"   43 A'   44 A'   16 A"                 
  1.714   1.793   1.823   1.870   1.935   1.960   2.037   2.246
 45 A'   17 A"   46 A'   18 A"   47 A'   48 A'   49 A'   50 A'                 
  2.365   2.901   4.190   4.193   4.230   4.245   4.547   6.896
 51 A'   52 A'   19 A"   53 A'   20 A"   54 A'   55 A'   21 A"                 
  6.922   6.939   7.362   7.541  14.731  14.793  14.796  14.810
 56 A'   57 A'   58 A'   59 A'   22 A"   23 A"   60 A'   61 A'                 
 14.861  14.892  68.738 165.955 166.164
 62 A'   63 A'   64 A'   65 A'   66 A'                                         
 --------------------------------------------------------------

          Ground-State Mulliken Net Atomic Charges

     Atom                 Charge (a.u.)
  ----------------------------------------
      1 P                     0.183074
      2 F                    -0.213066
      3 P                     0.096125
      4 H                    -0.066133
  ----------------------------------------
  Sum of atomic charges =    -0.000000

 -----------------------------------------------------------------
                    Cartesian Multipole Moments
 -----------------------------------------------------------------
    Charge (ESU x 10^10)
                 0.0000
    Dipole Moment (Debye)
         X       0.7113      Y       0.0623      Z       0.0000
       Tot       0.7140
    Quadrupole Moments (Debye-Ang)
        XX     -35.5706     XY       2.4338     YY     -32.1842
        XZ       0.0000     YZ       0.0000     ZZ     -31.9454
    Octopole Moments (Debye-Ang^2)
       XXX     -15.7851    XXY       2.6354    XYY      -0.4941
       YYY       8.6240    XXZ       0.0000    XYZ       0.0000
       YYZ       0.0000    XZZ      -6.1859    YZZ       3.0285
       ZZZ       0.0000
    Hexadecapole Moments (Debye-Ang^3)
      XXXX    -298.8326   XXXY       2.4670   XXYY     -64.8096
      XYYY      -9.3897   YYYY     -99.8754   XXXZ       0.0000
      XXYZ       0.0000   XYYZ      -0.0000   YYYZ       0.0000
      XXZZ     -54.9281   XYZZ      -2.0396   YYZZ     -25.0042
      XZZZ       0.0000   YZZZ       0.0000   ZZZZ     -48.3737
 -----------------------------------------------------------------
 Calculating MO derivatives via CPSCF
XF: myseg = 0
XF: NBas: 89, NBas6D: 92
 D1JvT checksum  = 62160 4805.8198324073
 D1KAT checksum  = 124848 379.2880409546
   1         3          12      0.125439    0.043285
   2         3          12      0.028762    0.011983
   3         3          12      0.007267    0.003709
   4         3          12      0.001591    0.000859
   5         3          12      0.000292    0.000166
   6         9           6      0.000042    0.000025
   7        14           1      0.000004    0.000004
   8        15           0      0.000000    0.000000    Roots Converged
 Time for AOints: 0.6 s (CPU) 0.1 s (wall)
 ------------------------------------------------------------------------------
                     AOints        : Timing summary (seconds)
 ------------------------------------------------------------------------------
     job step          cpu (% of tot)      sys (% of tot)     wall (% of tot)
 ------------------------------------------------------------------------------
  cpscf_lag         0.2109E+01 (26.9)   0.2000E-05 (50.0)   0.4125E+00 (28.1)
  iterzp            0.5061E+01 (64.6)   0.1000E-05 (25.0)   0.9258E+00 (63.1)
  make_fx           0.0000E+00 ( 0.0)   0.0000E+00 ( 0.0)   0.0000E+00 ( 0.0)
  AOints            0.6456E+00 ( 8.2)   0.0000E+00 ( 0.0)   0.1153E+00 ( 7.9)
 ------------------------------------------------------------------------------
   Grand Totals     0.7830E+01          0.4000E-05          0.1468E+01
 ------------------------------------------------------------------------------
 Calculating analytic Hessian of the SCF energy
 Polarizability Matrix (a.u.)
            1           2           3
    1 -68.8199113 -13.5044992   0.0000000
    2 -13.5044992 -43.0802791   0.0000000
    3   0.0000000   0.0000000 -35.4281737

 Direct stationary perturbation theory relativistic correction:

 rels  =       0.996483455657
 relv  =      -3.498598623465
 rel2e =       0.733009984382
 E_rel =      -1.769105183426

 Hessian of the SCF Energy
            1           2           3           4           5           6
    1   0.3552744  -0.0273721  -0.0000000  -0.1270895   0.1358555   0.0000000
    2  -0.0273721   0.2848755  -0.0000000   0.1155206  -0.2028039   0.0000000
    3  -0.0000000  -0.0000000   0.0153078   0.0000000   0.0000000  -0.0115784
    4  -0.1270895   0.1155206   0.0000000   0.1550613  -0.1396419   0.0000000
    5   0.1358555  -0.2028039   0.0000000  -0.1396419   0.1925247  -0.0000000
    6   0.0000000   0.0000000  -0.0115784   0.0000000  -0.0000000   0.0087208
    7  -0.2237600  -0.0674880   0.0000000  -0.0330245   0.0031649  -0.0000000
    8  -0.1077813  -0.0693629   0.0000000   0.0216523   0.0060603  -0.0000000
    9   0.0000000   0.0000000  -0.0164288  -0.0000000   0.0000000   0.0124337
   10  -0.0044250  -0.0206605  -0.0000000   0.0050527   0.0006215   0.0000000
   11  -0.0007021  -0.0127087   0.0000000   0.0024690   0.0042189   0.0000000
   12   0.0000000  -0.0000000   0.0126994   0.0000000  -0.0000000  -0.0095761
            7           8           9          10          11          12
    1  -0.2237600  -0.1077813   0.0000000  -0.0044250  -0.0007021   0.0000000
    2  -0.0674880  -0.0693629   0.0000000  -0.0206605  -0.0127087  -0.0000000
    3   0.0000000   0.0000000  -0.0164288  -0.0000000   0.0000000   0.0126994
    4  -0.0330245   0.0216523  -0.0000000   0.0050527   0.0024690   0.0000000
    5   0.0031649   0.0060603   0.0000000   0.0006215   0.0042189  -0.0000000
    6  -0.0000000  -0.0000000   0.0124337   0.0000000   0.0000000  -0.0095761
    7   0.2925704   0.0159034   0.0000000  -0.0357859   0.0484198  -0.0000000
    8   0.0159034   0.2817979  -0.0000000   0.0702256  -0.2184953   0.0000000
    9   0.0000000  -0.0000000   0.0177036   0.0000000  -0.0000000  -0.0137085
   10  -0.0357859   0.0702256   0.0000000   0.0351582  -0.0501866  -0.0000000
   11   0.0484198  -0.2184953  -0.0000000  -0.0501866   0.2269850   0.0000000
   12  -0.0000000   0.0000000  -0.0137085  -0.0000000   0.0000000   0.0105853
 Gradient time:  CPU 11.35 s  wall 2.24 s
 **********************************************************************
 **                                                                  **
 **                       VIBRATIONAL ANALYSIS                       **
 **                       --------------------                       **
 **                                                                  **
 **        VIBRATIONAL FREQUENCIES (CM**-1) AND NORMAL MODES         **
 **     FORCE CONSTANTS (mDYN/ANGSTROM) AND REDUCED MASSES (AMU)     **
 **                  INFRARED INTENSITIES (KM/MOL)                   **
 **                                                                  **
 **********************************************************************


 Mode:                 1                      2                      3
 Frequency:       303.30                 563.69                 687.33
 Force Cnst:      0.4701                 0.2150                 8.0968
 Red. Mass:       8.6736                 1.1485                29.0891
 IR Active:          YES                    YES                    YES
 IR Intens:       14.155                 16.834                 15.727
 Raman Active:       YES                    YES                    YES
               X      Y      Z        X      Y      Z        X      Y      Z
 P         -0.038 -0.232 -0.000    0.000 -0.000  0.039   -0.526 -0.400  0.000
 F          0.450  0.169  0.000    0.000 -0.000 -0.048   -0.151  0.234 -0.000
 P         -0.212  0.129  0.000   -0.000  0.000 -0.042    0.624  0.255 -0.000
 H         -0.807 -0.030 -0.000    0.000 -0.000  0.997   -0.171  0.052  0.000
 TransDip  -0.058 -0.106 -0.000   -0.000  0.000  0.131   -0.002 -0.127  0.000

 Mode:                 4                      5                      6
 Frequency:       798.08                 846.99                2544.43
 Force Cnst:      0.5290                 1.7995                 3.9630
 Red. Mass:       1.4096                 4.2575                 1.0389
 IR Active:          YES                    YES                    YES
 IR Intens:      126.273                114.645                 33.096
 Raman Active:       YES                    YES                    YES
               X      Y      Z        X      Y      Z        X      Y      Z
 P         -0.062  0.007 -0.000    0.145 -0.166  0.000    0.000 -0.001  0.000
 F          0.087 -0.076  0.000   -0.179  0.247 -0.000   -0.000  0.001 -0.000
 P         -0.022  0.030  0.000   -0.064  0.007 -0.000    0.008 -0.031 -0.000
 H          0.952  0.275 -0.000    0.894  0.235  0.000   -0.241  0.970  0.000
 TransDip  -0.303  0.194 -0.000    0.319 -0.127  0.000    0.004 -0.184 -0.000

 STANDARD THERMODYNAMIC QUANTITIES AT   298.15 K  AND     1.00 ATM

   This Molecule has  0 Imaginary Frequencies
   Zero point vibrational energy:        8.211 kcal/mol

   Atom    1 Element P  Has Mass   30.97376
   Atom    2 Element F  Has Mass   18.99840
   Atom    3 Element P  Has Mass   30.97376
   Atom    4 Element H  Has Mass    1.00783
   Molecular Mass:    81.953750 amu
   Principal axes and moments of inertia in amu*Bohr^2:
                             1           2           3
    Eigenvalues --       79.63619   384.55044   464.18663
          X               0.99972     0.02347     0.00000
          Y              -0.02347     0.99972     0.00000
          Z               0.00000    -0.00000     1.00000
   Rotational Symmetry Number is   1
   The Molecule is an Asymmetric Top
   Translational Enthalpy:        0.889 kcal/mol
   Rotational Enthalpy:           0.889 kcal/mol
   Vibrational Enthalpy:          8.751 kcal/mol
   gas constant (RT):             0.592 kcal/mol
   Translational Entropy:        39.125  cal/mol.K
   Rotational Entropy:           24.167  cal/mol.K
   Vibrational Entropy:           2.618  cal/mol.K

   Total Enthalpy:               11.121 kcal/mol
   Total Entropy:                65.910  cal/mol.K
Archival summary:
1\1\december\FREQ\HF\BasisUnspecified\211\taweetha\SunFeb1006:12:462019SunFeb1006:12:462019\0\\#,FREQ,HF,BasisUnspecified,\\0,1\P\F,1,1.60176\P,1,1.99677,2,106.314\H,3,1.40943,1,97.5655,2,-0,0\\HF=-781.516727\\@

 Total job time:  2.84s(wall), 14.87s(cpu) 
 Sun Feb 10 06:12:46 2019

        *************************************************************
        *                                                           *
        *  Thank you very much for using Q-Chem.  Have a nice day.  *
        *                                                           *
        *************************************************************
